# Supplementary material for: Quaternary cocrystals: combinatorial synthetic strategies based on long-range synthon Aufbau modules (LSAM)
Source: IUCrJ. 2016 Jan 5;3(Pt 2):102–7. doi: 10.1107/S2052252515023957 (PMC4775158; doi:10.1107/S2052252515023957)
Supplement: Supplementary file 1 [file m-03-00102-sup1.cif]

#==============================================================================
 data_global
 #=============================================================================
_audit_creation_date             'February 28, 2014'
_audit_creation_method            SHELXL-2013

_journal_data_validation_number      ?

_journal_date_recd_electronic        ?
_journal_date_to_coeditor            ?
_journal_date_from_coeditor          ?
_journal_date_accepted               ?
_journal_date_printers_first         ?
_journal_date_printers_final         ?
_journal_date_proofs_out             ?
_journal_date_proofs_in              ?
_journal_coeditor_name               ?
_journal_coeditor_code               ?
_journal_coeditor_notes
; ?
;
_journal_techeditor_code             ?
_journal_techeditor_notes
; ?
;
_journal_coden_ASTM                  ?
_journal_name_full                   ?
_journal_year                        ?
_journal_volume                      ?
_journal_issue                       ?
_journal_page_first                  ?
_journal_page_last                   ?
_journal_paper_category              ?
_journal_suppl_publ_number           ?
_journal_suppl_publ_pages            ?

#=======================================================================
#data_shelx
data_BS_ORC_TMP
 
_audit_creation_method            SHELXL-2013
_chemical_name_systematic
;
 ?
;
_chemical_name_common             ?
_chemical_melting_point           ?
_chemical_formula_moiety          ?
_chemical_formula_sum
 'C38 H52 N6 O4' 
_chemical_formula_weight          656.85

loop_
 _atom_type_symbol
 _atom_type_description
 _atom_type_scat_dispersion_real
 _atom_type_scat_dispersion_imag
 _atom_type_scat_source
 'C'  'C'   0.0033   0.0016
 'International Tables Vol C Tables 4.2.6.8 and 6.1.1.4'
 'H'  'H'   0.0000   0.0000
 'International Tables Vol C Tables 4.2.6.8 and 6.1.1.4'
 'N'  'N'   0.0061   0.0033
 'International Tables Vol C Tables 4.2.6.8 and 6.1.1.4'
 'O'  'O'   0.0106   0.0060
 'International Tables Vol C Tables 4.2.6.8 and 6.1.1.4'
 
_space_group_crystal_system       triclinic
_space_group_IT_number            2
_space_group_name_H-M_alt         'P -1'
_space_group_name_Hall            '-P 1'
 
_shelx_space_group_comment
;
The symmetry employed for this shelxl refinement is uniquely defined
by the following loop, which should always be used as a source of
symmetry information in preference to the above space-group names.
They are only intended as comments.
;
 
loop_
 _space_group_symop_operation_xyz
 'x, y, z'
 '-x, -y, -z'
 
_database_code_depnum_ccdc_archive 'CCDC 1428091'
_cell_length_a                    8.8712(8)
_cell_length_b                    10.1819(9)
_cell_length_c                    11.2862(10)
_cell_angle_alpha                 114.633(8)
_cell_angle_beta                  93.749(7)
_cell_angle_gamma                 101.000(7)
_cell_volume                      897.56(15)
_cell_formula_units_Z             1
_cell_measurement_temperature     150(2)
_cell_measurement_reflns_used     ? 
_cell_measurement_theta_min       ? 
_cell_measurement_theta_max       ? 
 
_exptl_crystal_description        'Plate' 
_exptl_crystal_colour             'Colorless' 
_exptl_crystal_density_meas       ? 
_exptl_crystal_density_method     ?              
_exptl_crystal_density_diffrn     1.215          
_exptl_crystal_F_000              354
_exptl_transmission_factor_min    ?
_exptl_transmission_factor_max    ?
_exptl_crystal_size_max           0.480
_exptl_crystal_size_mid           0.250
_exptl_crystal_size_min           0.150
_exptl_absorpt_coefficient_mu     0.080
_shelx_estimated_absorpt_T_min    0.963
_shelx_estimated_absorpt_T_max    0.988
_exptl_absorpt_correction_type    'Multi-scan' 
_exptl_absorpt_correction_T_min   0.850 
_exptl_absorpt_correction_T_max   1.000 
_exptl_absorpt_process_details    'Jacobson, R. (1998) Private communication' 
 
_exptl_special_details
;
 ?
;
 
_diffrn_ambient_temperature       150(2)
_diffrn_radiation_wavelength      0.71073
_diffrn_radiation_type            MoK\a
_diffrn_source                    'Sealed Tube'                       
_diffrn_measurement_device_type   'Rigaku Mercury375R (2x2 bin mode)'
_diffrn_measurement_method        'profile data from \w-scans'
_diffrn_detector_area_resol_mean  ? 
_diffrn_reflns_number             9617
_diffrn_reflns_av_unetI/netI      0.0241
_diffrn_reflns_av_R_equivalents   0.0199
_diffrn_reflns_limit_h_min        -11
_diffrn_reflns_limit_h_max        11
_diffrn_reflns_limit_k_min        -13
_diffrn_reflns_limit_k_max        13
_diffrn_reflns_limit_l_min        -14
_diffrn_reflns_limit_l_max        14
_diffrn_reflns_theta_min          3.127
_diffrn_reflns_theta_max          27.485
_diffrn_reflns_theta_full         25.242
_diffrn_measured_fraction_theta_max   0.998
_diffrn_measured_fraction_theta_full  0.997
_diffrn_reflns_Laue_measured_fraction_max    0.998
_diffrn_reflns_Laue_measured_fraction_full   0.997
_diffrn_reflns_point_group_measured_fraction_max   0.998
_diffrn_reflns_point_group_measured_fraction_full  0.997
_reflns_number_total              4113
_reflns_number_gt                 3555
_reflns_threshold_expression      'I > 2\s(I)'
_reflns_Friedel_coverage          0.000
_reflns_Friedel_fraction_max      .
_reflns_Friedel_fraction_full     .
 
_reflns_special_details
;
 Reflections were merged by SHELXL according to the crystal
 class for the calculation of statistics and refinement.
 
 _reflns_Friedel_fraction is defined as the number of unique
 Friedel pairs measured divided by the number that would be
 possible theoretically, ignoring centric projections and
 systematic absences.
;
 
_computing_data_collection        ?
_computing_cell_refinement        ?
_computing_data_reduction         ?
_computing_structure_solution     ?
_computing_structure_refinement   'SHELXL-2013 (Sheldrick, 2013)'
_computing_molecular_graphics     ?
_computing_publication_material   ?
 
_refine_special_details
;
 ?
;
_refine_ls_structure_factor_coef  Fsqd
_refine_ls_matrix_type            full
_refine_ls_weighting_scheme       calc
_refine_ls_weighting_details
;
 w=1/[\s^2^(Fo^2^)+(0.0580P)^2^+0.3975P]
 where P=(Fo^2^+2Fc^2^)/3
;
_atom_sites_solution_primary      ?
_atom_sites_solution_secondary    ?
_atom_sites_solution_hydrogens    geom
_refine_ls_hydrogen_treatment     constr
_refine_ls_extinction_method      none
_refine_ls_extinction_coef        .
_refine_ls_number_reflns          4113
_refine_ls_number_parameters      226
_refine_ls_number_restraints      0
_refine_ls_R_factor_all           0.0509
_refine_ls_R_factor_gt            0.0434
_refine_ls_wR_factor_ref          0.1240
_refine_ls_wR_factor_gt           0.1172
_refine_ls_goodness_of_fit_ref    1.072
_refine_ls_restrained_S_all       1.072
_refine_ls_shift/su_max           0.000
_refine_ls_shift/su_mean          0.000
 
loop_
 _atom_site_label
 _atom_site_type_symbol
 _atom_site_fract_x
 _atom_site_fract_y
 _atom_site_fract_z
 _atom_site_U_iso_or_equiv
 _atom_site_adp_type
 _atom_site_occupancy
 _atom_site_site_symmetry_order  
 _atom_site_calc_flag
 _atom_site_refinement_flags_posn
 _atom_site_refinement_flags_adp
 _atom_site_refinement_flags_occupancy
 _atom_site_disorder_assembly
 _atom_site_disorder_group
C1 C 0.44502(14) 0.50013(14) 0.23039(13) 0.0176(3) Uani 1 1 d . . . . .
C2 C 0.41232(15) 0.54440(14) 0.35846(13) 0.0189(3) Uani 1 1 d . . . . .
H2 H 0.4500 0.5027 0.4122 0.023 Uiso 1 1 calc R U . . .
C3 C 0.32454(15) 0.64961(14) 0.40809(13) 0.0178(3) Uani 1 1 d . . . . .
C4 C 0.27023(14) 0.71307(14) 0.33137(13) 0.0176(3) Uani 1 1 d . . . . .
H4 H 0.2112 0.7854 0.3657 0.021 Uiso 1 1 calc R U . . .
C5 C 0.30368(15) 0.66908(14) 0.20318(13) 0.0176(3) Uani 1 1 d . . . . .
C6 C 0.39006(15) 0.56246(14) 0.15261(13) 0.0182(3) Uani 1 1 d . . . . .
H6 H 0.4114 0.5324 0.0649 0.022 Uiso 1 1 calc R U . . .
C7 C 0.53436(17) 0.38112(15) 0.17558(15) 0.0235(3) Uani 1 1 d . . . . .
H7A H 0.5898 0.3717 0.2485 0.035 Uiso 1 1 calc R U . . .
H7B H 0.6095 0.4086 0.1250 0.035 Uiso 1 1 calc R U . . .
H7C H 0.4617 0.2859 0.1177 0.035 Uiso 1 1 calc R U . . .
C8 C 0.28890(16) -0.06667(16) -0.06807(15) 0.0252(3) Uani 1 1 d . . . . .
H8A H 0.3686 0.0263 -0.0397 0.038 Uiso 1 1 calc R U . . .
H8B H 0.2781 -0.1249 -0.1639 0.038 Uiso 1 1 calc R U . . .
H8C H 0.3197 -0.1242 -0.0234 0.038 Uiso 1 1 calc R U . . .
C9 C 0.13595(15) -0.03159(14) -0.03299(13) 0.0185(3) Uani 1 1 d . . . . .
C10 C 0.00062(15) 0.14434(14) 0.07142(13) 0.0183(3) Uani 1 1 d . . . . .
C11 C 0.00087(17) 0.30556(15) 0.14974(15) 0.0245(3) Uani 1 1 d . . . . .
H11A H 0.1080 0.3663 0.1741 0.037 Uiso 1 1 calc R U . . .
H11B H -0.0437 0.3183 0.2299 0.037 Uiso 1 1 calc R U . . .
H11C H -0.0615 0.3371 0.0962 0.037 Uiso 1 1 calc R U . . .
C12 C -0.05460(15) 0.83295(14) 0.59691(13) 0.0189(3) Uani 1 1 d . . . . .
C13 C -0.14339(15) 0.92883(15) 0.67063(13) 0.0181(3) Uani 1 1 d . . . . .
C14 C 0.07366(15) 1.12628(14) 0.74744(13) 0.0186(3) Uani 1 1 d . . . . .
C15 C 0.16284(15) 1.03029(15) 0.67567(13) 0.0197(3) Uani 1 1 d . . . . .
C16 C -0.12390(17) 0.67050(16) 0.51069(16) 0.0282(3) Uani 1 1 d . . . . .
H16A H -0.0448 0.6249 0.4633 0.042 Uiso 1 1 calc R U . . .
H16B H -0.2117 0.6591 0.4469 0.042 Uiso 1 1 calc R U . . .
H16C H -0.1604 0.6215 0.5656 0.042 Uiso 1 1 calc R U . . .
C17 C -0.31221(16) 0.87402(17) 0.67158(16) 0.0266(3) Uani 1 1 d . . . . .
H17A H -0.3554 0.9587 0.7222 0.040 Uiso 1 1 calc R U . . .
H17B H -0.3234 0.8054 0.7125 0.040 Uiso 1 1 calc R U . . .
H17C H -0.3683 0.8221 0.5807 0.040 Uiso 1 1 calc R U . . .
C18 C 0.14247(18) 1.28915(16) 0.83228(16) 0.0282(3) Uani 1 1 d . . . . .
H18A H 0.0587 1.3414 0.8534 0.042 Uiso 1 1 calc R U . . .
H18B H 0.2110 1.3297 0.7846 0.042 Uiso 1 1 calc R U . . .
H18C H 0.2026 1.3027 0.9142 0.042 Uiso 1 1 calc R U . . .
C19 C 0.33355(17) 1.08352(17) 0.67812(17) 0.0300(3) Uani 1 1 d . . . . .
H19A H 0.3737 0.9999 0.6203 0.045 Uiso 1 1 calc R U . . .
H19B H 0.3891 1.1243 0.7686 0.045 Uiso 1 1 calc R U . . .
H19C H 0.3492 1.1610 0.6471 0.045 Uiso 1 1 calc R U . . .
N1 N 0.09765(13) 0.88507(12) 0.60240(11) 0.0198(2) Uani 1 1 d . . . . .
N2 N -0.07764(13) 1.07368(12) 0.74435(11) 0.0187(2) Uani 1 1 d . . . . .
N3 N 0.13574(13) 0.11187(12) 0.03815(11) 0.0198(2) Uani 1 1 d . . . . .
O1 O 0.29392(12) 0.68723(11) 0.53369(9) 0.0238(2) Uani 1 1 d . . . . .
H1 H 0.2348 0.7458 0.5508 0.036 Uiso 1 1 calc R U . . .
O2 O 0.25516(12) 0.72802(12) 0.12338(10) 0.0254(2) Uani 1 1 d . . . . .
H2A H 0.2019 0.7882 0.1625 0.038 Uiso 1 1 calc R U . . .
 
loop_
 _atom_site_aniso_label
 _atom_site_aniso_U_11
 _atom_site_aniso_U_22
 _atom_site_aniso_U_33
 _atom_site_aniso_U_23
 _atom_site_aniso_U_13
 _atom_site_aniso_U_12
C1 0.0133(6) 0.0131(6) 0.0231(6) 0.0054(5) 0.0025(5) 0.0022(4)
C2 0.0177(6) 0.0183(6) 0.0219(6) 0.0096(5) 0.0012(5) 0.0055(5)
C3 0.0175(6) 0.0164(6) 0.0169(6) 0.0056(5) 0.0021(5) 0.0029(5)
C4 0.0165(6) 0.0164(6) 0.0197(6) 0.0067(5) 0.0041(5) 0.0057(5)
C5 0.0165(6) 0.0181(6) 0.0191(6) 0.0089(5) 0.0029(5) 0.0044(5)
C6 0.0179(6) 0.0178(6) 0.0181(6) 0.0063(5) 0.0063(5) 0.0050(5)
C7 0.0240(7) 0.0198(6) 0.0290(7) 0.0097(6) 0.0085(6) 0.0109(5)
C8 0.0175(6) 0.0252(7) 0.0346(8) 0.0138(6) 0.0051(6) 0.0071(5)
C9 0.0171(6) 0.0200(6) 0.0201(6) 0.0101(5) 0.0012(5) 0.0060(5)
C10 0.0190(6) 0.0185(6) 0.0188(6) 0.0093(5) 0.0011(5) 0.0054(5)
C11 0.0239(7) 0.0180(6) 0.0275(7) 0.0063(6) 0.0021(6) 0.0053(5)
C12 0.0189(6) 0.0183(6) 0.0188(6) 0.0079(5) 0.0026(5) 0.0037(5)
C13 0.0168(6) 0.0202(6) 0.0186(6) 0.0098(5) 0.0018(5) 0.0046(5)
C14 0.0211(6) 0.0174(6) 0.0181(6) 0.0085(5) 0.0030(5) 0.0047(5)
C15 0.0185(6) 0.0199(6) 0.0208(6) 0.0090(5) 0.0035(5) 0.0044(5)
C16 0.0248(7) 0.0196(7) 0.0319(8) 0.0045(6) 0.0037(6) 0.0025(5)
C17 0.0164(6) 0.0285(7) 0.0322(8) 0.0116(6) 0.0036(6) 0.0038(5)
C18 0.0294(7) 0.0175(7) 0.0313(8) 0.0057(6) 0.0065(6) 0.0023(6)
C19 0.0200(7) 0.0250(7) 0.0412(9) 0.0114(7) 0.0092(6) 0.0031(6)
N1 0.0201(5) 0.0194(6) 0.0196(5) 0.0079(5) 0.0053(4) 0.0053(4)
N2 0.0201(5) 0.0189(5) 0.0201(5) 0.0099(5) 0.0036(4) 0.0077(4)
N3 0.0177(5) 0.0194(5) 0.0224(6) 0.0098(5) 0.0007(4) 0.0043(4)
O1 0.0302(5) 0.0274(5) 0.0183(5) 0.0105(4) 0.0078(4) 0.0147(4)
O2 0.0335(6) 0.0313(6) 0.0230(5) 0.0165(4) 0.0123(4) 0.0206(4)
 
_geom_special_details
;
 All esds (except the esd in the dihedral angle between two l.s. planes)
 are estimated using the full covariance matrix.  The cell esds are taken
 into account individually in the estimation of esds in distances, angles
 and torsion angles; correlations between esds in cell parameters are only
 used when they are defined by crystal symmetry.  An approximate (isotropic)
 treatment of cell esds is used for estimating esds involving l.s. planes.
;
 
loop_
 _geom_bond_atom_site_label_1
 _geom_bond_atom_site_label_2
 _geom_bond_distance
 _geom_bond_site_symmetry_2
 _geom_bond_publ_flag
C1 C6 1.3920(19) . ?
C1 C2 1.3922(19) . ?
C1 C7 1.5116(17) . ?
C2 C3 1.3939(18) . ?
C2 H2 0.9500 . ?
C3 O1 1.3665(16) . ?
C3 C4 1.3893(18) . ?
C4 C5 1.3959(18) . ?
C4 H4 0.9500 . ?
C5 O2 1.3620(16) . ?
C5 C6 1.3963(17) . ?
C6 H6 0.9500 . ?
C7 H7A 0.9800 . ?
C7 H7B 0.9800 . ?
C7 H7C 0.9800 . ?
C8 C9 1.5042(18) . ?
C8 H8A 0.9800 . ?
C8 H8B 0.9800 . ?
C8 H8C 0.9800 . ?
C9 N3 1.3423(17) . ?
C9 C10 1.3997(18) 2 ?
C10 N3 1.3393(17) . ?
C10 C9 1.3997(18) 2 ?
C10 C11 1.5049(18) . ?
C11 H11A 0.9800 . ?
C11 H11B 0.9800 . ?
C11 H11C 0.9800 . ?
C12 N1 1.3408(17) . ?
C12 C13 1.4028(18) . ?
C12 C16 1.5009(19) . ?
C13 N2 1.3391(17) . ?
C13 C17 1.4975(18) . ?
C14 N2 1.3393(17) . ?
C14 C15 1.3986(18) . ?
C14 C18 1.5010(19) . ?
C15 N1 1.3403(17) . ?
C15 C19 1.5022(19) . ?
C16 H16A 0.9800 . ?
C16 H16B 0.9800 . ?
C16 H16C 0.9800 . ?
C17 H17A 0.9800 . ?
C17 H17B 0.9800 . ?
C17 H17C 0.9800 . ?
C18 H18A 0.9800 . ?
C18 H18B 0.9800 . ?
C18 H18C 0.9800 . ?
C19 H19A 0.9800 . ?
C19 H19B 0.9800 . ?
C19 H19C 0.9800 . ?
O1 H1 0.8400 . ?
O2 H2A 0.8400 . ?
 
loop_
 _geom_angle_atom_site_label_1
 _geom_angle_atom_site_label_2
 _geom_angle_atom_site_label_3
 _geom_angle
 _geom_angle_site_symmetry_1
 _geom_angle_site_symmetry_3
 _geom_angle_publ_flag
C6 C1 C2 119.43(11) . . ?
C6 C1 C7 120.73(12) . . ?
C2 C1 C7 119.80(12) . . ?
C1 C2 C3 120.27(12) . . ?
C1 C2 H2 119.9 . . ?
C3 C2 H2 119.9 . . ?
O1 C3 C4 121.59(11) . . ?
O1 C3 C2 117.79(12) . . ?
C4 C3 C2 120.61(12) . . ?
C3 C4 C5 119.06(12) . . ?
C3 C4 H4 120.5 . . ?
C5 C4 H4 120.5 . . ?
O2 C5 C4 121.96(11) . . ?
O2 C5 C6 117.56(11) . . ?
C4 C5 C6 120.48(12) . . ?
C1 C6 C5 120.13(12) . . ?
C1 C6 H6 119.9 . . ?
C5 C6 H6 119.9 . . ?
C1 C7 H7A 109.5 . . ?
C1 C7 H7B 109.5 . . ?
H7A C7 H7B 109.5 . . ?
C1 C7 H7C 109.5 . . ?
H7A C7 H7C 109.5 . . ?
H7B C7 H7C 109.5 . . ?
C9 C8 H8A 109.5 . . ?
C9 C8 H8B 109.5 . . ?
H8A C8 H8B 109.5 . . ?
C9 C8 H8C 109.5 . . ?
H8A C8 H8C 109.5 . . ?
H8B C8 H8C 109.5 . . ?
N3 C9 C10 121.22(12) . 2 ?
N3 C9 C8 117.46(12) . . ?
C10 C9 C8 121.32(12) 2 . ?
N3 C10 C9 120.76(12) . 2 ?
N3 C10 C11 117.73(12) . . ?
C9 C10 C11 121.51(12) 2 . ?
C10 C11 H11A 109.5 . . ?
C10 C11 H11B 109.5 . . ?
H11A C11 H11B 109.5 . . ?
C10 C11 H11C 109.5 . . ?
H11A C11 H11C 109.5 . . ?
H11B C11 H11C 109.5 . . ?
N1 C12 C13 120.18(12) . . ?
N1 C12 C16 117.64(12) . . ?
C13 C12 C16 122.18(12) . . ?
N2 C13 C12 120.27(12) . . ?
N2 C13 C17 117.83(12) . . ?
C12 C13 C17 121.90(12) . . ?
N2 C14 C15 120.26(12) . . ?
N2 C14 C18 117.57(12) . . ?
C15 C14 C18 122.15(12) . . ?
N1 C15 C14 120.40(12) . . ?
N1 C15 C19 117.39(12) . . ?
C14 C15 C19 122.20(12) . . ?
C12 C16 H16A 109.5 . . ?
C12 C16 H16B 109.5 . . ?
H16A C16 H16B 109.5 . . ?
C12 C16 H16C 109.5 . . ?
H16A C16 H16C 109.5 . . ?
H16B C16 H16C 109.5 . . ?
C13 C17 H17A 109.5 . . ?
C13 C17 H17B 109.5 . . ?
H17A C17 H17B 109.5 . . ?
C13 C17 H17C 109.5 . . ?
H17A C17 H17C 109.5 . . ?
H17B C17 H17C 109.5 . . ?
C14 C18 H18A 109.5 . . ?
C14 C18 H18B 109.5 . . ?
H18A C18 H18B 109.5 . . ?
C14 C18 H18C 109.5 . . ?
H18A C18 H18C 109.5 . . ?
H18B C18 H18C 109.5 . . ?
C15 C19 H19A 109.5 . . ?
C15 C19 H19B 109.5 . . ?
H19A C19 H19B 109.5 . . ?
C15 C19 H19C 109.5 . . ?
H19A C19 H19C 109.5 . . ?
H19B C19 H19C 109.5 . . ?
C15 N1 C12 119.36(11) . . ?
C13 N2 C14 119.49(11) . . ?
C10 N3 C9 118.02(11) . . ?
C3 O1 H1 109.5 . . ?
C5 O2 H2A 109.5 . . ?
 
loop_
 _geom_hbond_atom_site_label_D 
 _geom_hbond_atom_site_label_H 
 _geom_hbond_atom_site_label_A 
 _geom_hbond_distance_DH 
 _geom_hbond_distance_HA 
 _geom_hbond_distance_DA 
 _geom_hbond_angle_DHA 
 _geom_hbond_site_symmetry_A 
C4 H4 N2  0.95 2.64 3.3369(17) 131.0 2_576
O1 H1 N1  0.84 1.97 2.8114(15) 176.4 .
O2 H2A N2  0.84 1.95 2.7917(15) 179.0 2_576
 
_refine_diff_density_max    0.311
_refine_diff_density_min   -0.271
_refine_diff_density_rms    0.047

_shelxl_version_number 2013-2

_shelx_res_file
;
TITL datam in P-1 #2
CELL  0.71073   8.8712  10.1819  11.2862  114.633   93.749  101.000
ZERR     1.00   0.0008   0.0009   0.0010    0.008    0.007    0.007
LATT   1
SFAC  C    H    N    O
UNIT  38 52 6 4
MERG   2
EQIV $1 -x, -y+2, -z+1
HTAB C4 N2_$1
HTAB O1 N1
HTAB O2 N2_$1
FMAP   2
PLAN   15
SIZE     0.150   0.250   0.480
ACTA
HTAB    2.00000
BOND   $H
L.S.  10
TEMP  -123.00
WGHT    0.058000    0.397500
FVAR       0.35614
C1    1    0.445021    0.500133    0.230391    11.00000    0.01333    0.01311 =
         0.02314    0.00540    0.00249    0.00220
C2    1    0.412324    0.544400    0.358459    11.00000    0.01770    0.01831 =
         0.02191    0.00964    0.00117    0.00554
AFIX  43
H2    2    0.449997    0.502732    0.412248    11.00000   -1.20000
AFIX   0
C3    1    0.324537    0.649605    0.408089    11.00000    0.01754    0.01640 =
         0.01690    0.00558    0.00213    0.00286
C4    1    0.270230    0.713066    0.331366    11.00000    0.01646    0.01645 =
         0.01969    0.00668    0.00406    0.00572
AFIX  43
H4    2    0.211168    0.785370    0.365658    11.00000   -1.20000
AFIX   0
C5    1    0.303677    0.669083    0.203180    11.00000    0.01647    0.01810 =
         0.01907    0.00887    0.00295    0.00443
C6    1    0.390061    0.562460    0.152608    11.00000    0.01794    0.01784 =
         0.01806    0.00628    0.00627    0.00499
AFIX  43
H6    2    0.411366    0.532395    0.064938    11.00000   -1.20000
AFIX   0
C7    1    0.534356    0.381115    0.175585    11.00000    0.02397    0.01977 =
         0.02898    0.00975    0.00847    0.01086
AFIX 137
H7A   2    0.589801    0.371656    0.248540    11.00000   -1.50000
H7B   2    0.609458    0.408627    0.124983    11.00000   -1.50000
H7C   2    0.461727    0.285901    0.117700    11.00000   -1.50000
AFIX   0
C8    1    0.288901   -0.066669   -0.068065    11.00000    0.01754    0.02520 =
         0.03462    0.01381    0.00509    0.00712
AFIX 137
H8A   2    0.368584    0.026278   -0.039723    11.00000   -1.50000
H8B   2    0.278088   -0.124927   -0.163877    11.00000   -1.50000
H8C   2    0.319681   -0.124207   -0.023444    11.00000   -1.50000
AFIX   0
C9    1    0.135949   -0.031594   -0.032995    11.00000    0.01715    0.01996 =
         0.02014    0.01010    0.00124    0.00599
C10   1    0.000618    0.144341    0.071416    11.00000    0.01904    0.01854 =
         0.01877    0.00931    0.00111    0.00542
C11   1    0.000870    0.305561    0.149735    11.00000    0.02386    0.01804 =
         0.02753    0.00629    0.00212    0.00532
AFIX 137
H11A  2    0.107962    0.366291    0.174145    11.00000   -1.50000
H11B  2   -0.043696    0.318309    0.229910    11.00000   -1.50000
H11C  2   -0.061492    0.337068    0.096152    11.00000   -1.50000
AFIX   0
C12   1   -0.054601    0.832946    0.596909    11.00000    0.01887    0.01833 =
         0.01884    0.00795    0.00256    0.00375
C13   1   -0.143388    0.928826    0.670632    11.00000    0.01685    0.02017 =
         0.01855    0.00979    0.00177    0.00460
C14   1    0.073664    1.126279    0.747442    11.00000    0.02109    0.01740 =
         0.01808    0.00850    0.00297    0.00472
C15   1    0.162844    1.030291    0.675665    11.00000    0.01846    0.01986 =
         0.02079    0.00897    0.00346    0.00438
C16   1   -0.123898    0.670500    0.510692    11.00000    0.02479    0.01961 =
         0.03185    0.00455    0.00366    0.00252
AFIX 137
H16A  2   -0.044813    0.624893    0.463287    11.00000   -1.50000
H16B  2   -0.211683    0.659071    0.446916    11.00000   -1.50000
H16C  2   -0.160445    0.621465    0.565577    11.00000   -1.50000
AFIX   0
C17   1   -0.312207    0.874018    0.671579    11.00000    0.01643    0.02851 =
         0.03220    0.01156    0.00364    0.00380
AFIX 137
H17A  2   -0.355376    0.958708    0.722165    11.00000   -1.50000
H17B  2   -0.323395    0.805373    0.712508    11.00000   -1.50000
H17C  2   -0.368327    0.822105    0.580684    11.00000   -1.50000
AFIX   0
C18   1    0.142475    1.289152    0.832280    11.00000    0.02944    0.01750 =
         0.03130    0.00575    0.00654    0.00232
AFIX 137
H18A  2    0.058731    1.341438    0.853357    11.00000   -1.50000
H18B  2    0.210973    1.329668    0.784645    11.00000   -1.50000
H18C  2    0.202645    1.302685    0.914225    11.00000   -1.50000
AFIX   0
C19   1    0.333546    1.083518    0.678124    11.00000    0.01999    0.02504 =
         0.04118    0.01143    0.00917    0.00310
AFIX 137
H19A  2    0.373728    0.999932    0.620313    11.00000   -1.50000
H19B  2    0.389053    1.124311    0.768604    11.00000   -1.50000
H19C  2    0.349222    1.161038    0.647061    11.00000   -1.50000
AFIX   0
N1    3    0.097646    0.885073    0.602404    11.00000    0.02014    0.01943 =
         0.01962    0.00789    0.00534    0.00532
N2    3   -0.077642    1.073683    0.744347    11.00000    0.02014    0.01885 =
         0.02008    0.00990    0.00356    0.00768
N3    3    0.135742    0.111866    0.038153    11.00000    0.01769    0.01938 =
         0.02243    0.00980    0.00066    0.00434
O1    4    0.293923    0.687233    0.533688    11.00000    0.03022    0.02738 =
         0.01830    0.01051    0.00777    0.01466
AFIX 147
H1    2    0.234758    0.745841    0.550781    11.00000   -1.50000
AFIX   0
O2    4    0.255165    0.728023    0.123377    11.00000    0.03345    0.03132 =
         0.02299    0.01647    0.01227    0.02063
AFIX 147
H2A   2    0.201934    0.788192    0.162530    11.00000   -1.50000
AFIX   0
HKLF    4

REM  datam in P-1 #2
REM R1 =  0.0434 for    3555 Fo > 4sig(Fo)  and  0.0509 for all    4113 data
REM    226 parameters refined using      0 restraints

END

WGHT      0.0576      0.3992

REM Instructions for potential hydrogen bonds
HTAB C4 N2_$1
HTAB O1 N1
HTAB O2 N2_$1

REM Highest difference peak  0.311,  deepest hole -0.271,  1-sigma level  0.047
Q1    1  -0.1063  0.8791  0.6236  11.00000  0.05    0.31
Q2    1  -0.0674  0.0932  0.0600  11.00000  0.05    0.31
Q3    1   0.1184  1.0839  0.6963  11.00000  0.05    0.30
Q4    1   0.2112 -0.0471 -0.0411  11.00000  0.05    0.28
Q5    1  -0.0081  0.2207  0.1073  11.00000  0.05    0.26
Q6    1  -0.1092  1.0013  0.7015  11.00000  0.05    0.26
Q7    1  -0.0984  0.7562  0.5413  11.00000  0.05    0.25
Q8    1   0.1061  1.2025  0.7851  11.00000  0.05    0.25
Q9    1  -0.2248  0.8990  0.6628  11.00000  0.05    0.25
Q10   1   0.0660  0.1271  0.0610  11.00000  0.05    0.25
Q11   1   0.3763  0.5964  0.3830  11.00000  0.05    0.25
Q12   1   0.0945  1.3384  0.9127  11.00000  0.05    0.24
Q13   1  -0.0025  1.0993  0.7445  11.00000  0.05    0.23
Q14   1  -0.1182  1.1419  0.7570  11.00000  0.05    0.23
Q15   1   0.1327  0.0378  0.0039  11.00000  0.05    0.22
;
_shelx_res_checksum    5300

_shelx_hkl_file
;
   0   0   2   57.18    0.44
   0   0   2   55.53    0.55
   0   0   2   56.16    0.54
   0   0   3    1.59    0.05
   0   0   3    1.56    0.07
   0   0   3    1.54    0.07
   0   0   4   46.47    0.53
   0   0   4   47.12    0.69
   0   0   4   46.87    0.68
   0   0   5    0.61    0.05
   0   0   5    0.42    0.06
   0   0   5    0.44    0.07
   0   0   6   16.24    0.40
   0   0   6   17.17    0.40
   0   0   7    3.87    0.20
   0   0  -7    4.16    0.27
   0   0  -7    3.91    0.17
   0   0   8    2.18    0.17
   0   0  -8    1.85    0.14
   0   0  -8    2.11    0.23
   0   0   9    1.24    0.18
   0   0  -9    1.14    0.22
   0   0  -9    1.37    0.14
   0   0  10   11.28    0.53
   0   0 -10   11.06    0.62
   0   0  11   23.47    0.86
   0   0 -11   25.60    1.09
   0   0  12   12.20    0.60
   0   0 -12   12.75    0.78
   0   0  13    0.14    0.17
   0   0 -13   -0.02    0.23
   0   1 -13    0.61    0.29
   0  -1  13    0.48    0.19
   0   1 -12    0.28    0.33
   0  -1  12    0.93    0.19
   0   1 -11    2.51    0.20
   0   1 -11    2.60    0.37
   0  -1  11    2.69    0.24
   0   1 -10   13.98    0.68
   0   1 -10   13.57    0.45
   0  -1  10   14.04    0.50
   0   1  -9    0.06    0.09
   0  -1   9    0.01    0.06
   0  -1   9    0.12    0.09
   0   1  -8    4.15    0.20
   0  -1   8    4.36    0.21
   0  -1   8    4.48    0.22
   0   1  -7   18.05    0.44
   0  -1   7   18.14    0.43
   0  -1   7   17.35    0.43
   0  -1   6    8.67    0.21
   0  -1   6    8.24    0.25
   0  -1   6    8.32    0.23
   0  -1   5    8.20    0.18
   0  -1   5    8.20    0.21
   0  -1   5    7.42    0.19
   0  -1   4   21.93    0.33
   0  -1   4   21.60    0.34
   0  -1   4   21.16    0.32
   0  -1   2    0.99    0.04
   0  -1   2    0.99    0.02
   0  -1   2    1.14    0.04
   0   1   1   96.28    0.88
   0  -1  -1  103.20    0.97
   0   1   2   20.71    0.31
   0   1   2   20.83    0.15
   0  -1  -2   20.78    0.36
   0   1   3  177.03    2.12
   0   1   3  177.04    1.21
   0  -1  -3  179.41    2.43
   0   1   4   11.40    0.26
   0   1   4   11.43    0.16
   0  -1  -4   11.69    0.34
   0   1   5  122.00    1.90
   0   1   5  118.36    1.18
   0  -1  -5  117.18    2.12
   0   1   6   18.14    0.44
   0  -1  -6   18.26    0.34
   0  -1  -6   18.82    0.57
   0   1   7   18.00    0.52
   0  -1  -7   19.12    0.63
   0  -1  -7   17.14    0.37
   0   1   8    9.81    0.39
   0  -1  -8   10.04    0.48
   0   1   9    0.01    0.13
   0  -1  -9    0.30    0.16
   0   1  10    4.18    0.33
   0  -1 -10    4.11    0.41
   0   1  11   10.69    0.58
   0  -1 -11   11.91    0.69
   0   1  12   14.45    0.74
   0  -1 -12   15.74    0.88
   0   2 -13    0.11    0.22
   0  -2  13    0.04    0.13
   0   2 -12    0.45    0.15
   0   2 -12    0.02    0.17
   0  -2  12    0.44    0.15
   0   2 -11    0.02    0.10
   0  -2  11   -0.08    0.09
   0  -2  11   -0.03    0.10
   0   2 -10    0.39    0.13
   0  -2  10    0.32    0.13
   0  -2  10    0.32    0.12
   0   2  -9   26.20    0.73
   0  -2   9   24.63    0.63
   0  -2   9   26.99    0.71
   0   2  -8    8.24    0.31
   0  -2   8    7.82    0.25
   0  -2   8    8.05    0.30
   0   2  -7    7.75    0.27
   0  -2   7    7.79    0.27
   0  -2   7    8.08    0.23
   0  -2   6   96.44    1.51
   0  -2   6   95.94    1.42
   0  -2   6   94.49    1.30
   0  -2   5    2.71    0.11
   0  -2   5    2.55    0.12
   0  -2   5    2.78    0.10
   0  -2   4  186.23    2.10
   0  -2   4  185.51    1.60
   0  -2   4  181.84    2.06
   0   2  -2  108.26    0.64
   0  -2   2  109.26    1.01
   0  -2   2  107.55    1.03
   0   2  -1  133.88    0.90
   0   2  -1  133.43    1.25
   0  -2   1  134.72    1.14
   0   2   0    0.77    0.03
   0  -2   0    0.79    0.04
   0   2   1   11.63    0.21
   0   2   1   11.64    0.10
   0  -2  -1   11.65    0.21
   0   2   2    4.62    0.14
   0  -2  -2    4.53    0.15
   0   2   3    3.46    0.14
   0   2   3    3.13    0.04
   0  -2  -3    3.26    0.15
   0   2   4   -0.02    0.01
   0   2   4   -0.04    0.06
   0  -2  -4   -0.02    0.07
   0   2   5   13.55    0.39
   0  -2  -5   13.30    0.45
   0   2   6   78.84    1.61
   0  -2  -6   83.77    1.84
   0   2   7    8.55    0.37
   0  -2  -7    9.16    0.43
   0   2   8   10.89    0.41
   0  -2  -8   12.09    0.56
   0   2   9   19.55    0.72
   0  -2  -9   19.90    0.82
   0   2  10   18.89    0.80
   0  -2 -10   20.35    0.88
   0   2  11    1.68    0.29
   0  -2 -11    1.30    0.31
   0   2  12    3.55    0.40
   0  -2 -12    3.85    0.49
   0   3 -14    7.72    0.67
   0   3 -13    0.90    0.21
   0  -3  13    0.99    0.22
   0  -3  13    0.88    0.18
   0   3 -12    0.74    0.18
   0  -3  12    0.65    0.18
   0  -3  12    0.96    0.15
   0   3 -11    4.00    0.29
   0  -3  11    3.99    0.28
   0  -3  11    3.67    0.23
   0   3 -10   10.12    0.45
   0  -3  10   10.44    0.41
   0  -3  10   10.38    0.34
   0   3  -9    3.68    0.24
   0  -3   9    3.01    0.16
   0  -3   9    2.97    0.22
   0   3  -8    1.35    0.17
   0  -3   8    1.55    0.12
   0  -3   8    1.56    0.15
   0   3  -7   35.64    0.84
   0  -3   7   36.60    0.61
   0  -3   7   37.60    0.76
   0   3  -6  254.84    4.00
   0  -3   6  260.26    2.67
   0  -3   6  261.86    3.52
   0   3  -5   62.40    1.10
   0   3  -5   64.92    0.80
   0  -3   5   63.49    0.96
   0   3  -4   68.61    0.64
   0   3  -4   69.00    1.08
   0  -3   4   70.01    0.94
   0   3  -3    0.87    0.08
   0   3  -3    0.96    0.03
   0  -3   3    0.93    0.05
   0   3  -2  139.98    1.68
   0   3  -2  138.63    1.05
   0  -3   2  140.94    1.46
   0   3  -1    3.65    0.10
   0   3  -1    3.55    0.08
   0  -3   1    3.53    0.11
   0   3   0  124.40    1.20
   0  -3   0  125.73    1.46
   0   3   1   10.06    0.12
   0   3   1   10.32    0.23
   0  -3  -1   10.77    0.23
   0   3   2    9.79    0.25
   0  -3  -2    9.70    0.23
   0   3   3  329.71    4.58
   0  -3  -3  316.06    4.50
   0   3   4    6.26    0.25
   0  -3  -4    6.27    0.26
   0   3   5    1.35    0.17
   0  -3  -5    1.80    0.18
   0   3   6    8.77    0.38
   0  -3  -6    9.77    0.40
   0   3   7    3.44    0.26
   0  -3  -7    3.68    0.29
   0   3   8    5.89    0.37
   0  -3  -8    6.83    0.42
   0   3   9    9.24    0.51
   0  -3  -9    9.37    0.56
   0   3  10    0.30    0.21
   0  -3 -10    0.40    0.21
   0   3  11    0.89    0.26
   0  -3 -11    0.67    0.27
   0   4 -14   13.17    0.74
   0  -4  14   12.01    0.65
   0   4 -13    2.55    0.35
   0  -4  13    2.46    0.27
   0   4 -12   15.78    0.67
   0  -4  12   13.80    0.61
   0  -4  12   15.05    0.50
   0   4 -11    0.70    0.16
   0  -4  11    0.30    0.13
   0  -4  11    0.14    0.10
   0   4 -10   24.36    0.82
   0  -4  10   22.62    0.68
   0  -4  10   23.11    0.59
   0   4  -9  148.83    3.20
   0  -4   9  146.88    2.18
   0  -4   9  143.40    2.74
   0   4  -8    3.15    0.24
   0   4  -8    2.70    0.13
   0  -4   8    3.14    0.19
   0   4  -7   51.68    0.80
   0   4  -7   52.12    1.19
   0  -4   7   51.73    1.01
   0   4  -6   19.49    0.53
   0   4  -6   19.45    0.31
   0  -4   6   19.91    0.44
   0   4  -5   15.21    0.20
   0   4  -5   15.73    0.41
   0  -4   5   15.44    0.33
   0   4  -4    2.61    0.15
   0   4  -4    3.01    0.06
   0  -4   4    2.69    0.12
   0   4  -3   35.84    0.37
   0   4  -3   36.31    0.66
   0  -4   3   35.15    0.53
   0   4  -2    0.76    0.08
   0   4  -2    0.87    0.04
   0  -4   2    0.73    0.07
   0   4  -1    0.65    0.05
   0   4  -1    0.74    0.06
   0  -4   1    0.66    0.08
   0   4   0  111.41    1.23
   0  -4   0  110.01    1.51
   0   4   1   56.97    0.94
   0   4   1   55.15    0.57
   0  -4  -1   56.55    0.95
   0   4   2   14.22    0.37
   0  -4  -2   14.12    0.37
   0   4   3   41.19    0.86
   0  -4  -3   40.11    0.86
   0   4   4    2.48    0.20
   0  -4  -4    2.97    0.16
   0   4   5   10.03    0.41
   0  -4  -5    9.77    0.41
   0   4   6   12.38    0.49
   0  -4  -6   11.33    0.48
   0   4   7    7.15    0.40
   0  -4  -7    7.84    0.43
   0   4   8    2.51    0.29
   0  -4  -8    2.44    0.30
   0   4   9    0.85    0.23
   0  -4  -9    0.72    0.24
   0   4  10    0.17    0.18
   0  -4 -10   -0.06    0.18
   0   5 -14    2.44    0.34
   0  -5  14    2.73    0.31
   0   5 -13    2.02    0.29
   0  -5  13    1.37    0.25
   0   5 -12    1.11    0.26
   0  -5  12    1.80    0.23
   0   5 -11   16.11    0.68
   0  -5  11   14.85    0.58
   0   5 -10   15.79    0.47
   0   5 -10   18.42    0.71
   0  -5  10   18.78    0.61
   0   5  -9   24.31    0.82
   0   5  -9   22.10    0.48
   0  -5   9   25.64    0.72
   0   5  -8    2.30    0.21
   0   5  -8    1.85    0.10
   0  -5   8    1.91    0.16
   0   5  -7    1.94    0.08
   0   5  -7    2.64    0.20
   0  -5   7    2.35    0.14
   0   5  -6   12.46    0.41
   0  -5   6   12.58    0.31
   0   5  -5  116.10    2.08
   0   5  -5  114.88    1.03
   0  -5   5  119.69    1.80
   0   5  -4   14.23    0.20
   0   5  -4   15.09    0.40
   0  -5   4   14.30    0.31
   0   5  -3   19.88    0.30
   0   5  -3   19.12    0.41
   0  -5   3   19.84    0.40
   0   5  -2   11.87    0.30
   0   5  -2   12.25    0.23
   0  -5   2   12.67    0.30
   0   5  -1   56.83    0.86
   0   5  -1   57.39    0.89
   0  -5   1   57.70    0.95
   0   5   0  377.06    4.06
   0  -5   0  376.26    4.93
   0   5   1   66.68    1.19
   0   5   1   65.05    0.76
   0  -5  -1   67.47    1.22
   0   5   2    3.01    0.18
   0  -5  -2    3.45    0.19
   0   5   3   11.66    0.37
   0  -5  -3   11.53    0.39
   0   5   4    0.34    0.13
   0  -5  -4    0.17    0.13
   0   5   5    4.36    0.29
   0  -5  -5    4.14    0.29
   0   5   6    6.19    0.32
   0  -5  -6    6.36    0.38
   0   5   7    6.10    0.43
   0  -5  -7    6.20    0.42
   0   5   8    0.97    0.26
   0  -5  -8    1.22    0.18
   0   5   9    0.15    0.18
   0  -5  -9    0.04    0.18
   0   6 -14    2.53    0.37
   0  -6  14    2.58    0.32
   0   6 -13    0.14    0.19
   0  -6  13    0.10    0.16
   0   6 -12    6.28    0.48
   0  -6  12    6.22    0.38
   0   6 -11    6.59    0.46
   0  -6  11    7.07    0.38
   0   6 -10   12.28    0.59
   0  -6  10   12.81    0.49
   0   6  -9    2.35    0.27
   0  -6   9    2.69    0.21
   0   6  -8    0.69    0.18
   0  -6   8    0.73    0.12
   0   6  -7   10.89    0.44
   0  -6   7   11.23    0.36
   0   6  -6    4.99    0.10
   0   6  -6    5.01    0.26
   0  -6   6    5.81    0.22
   0   6  -5    0.07    0.09
   0   6  -5    0.20    0.04
   0  -6   5    0.09    0.08
   0   6  -4   15.61    0.45
   0   6  -4   15.78    0.27
   0  -6   4   15.37    0.38
   0   6  -3   85.62    1.56
   0   6  -3   87.02    1.15
   0  -6   3   85.94    1.43
   0   6  -2   98.96    1.63
   0   6  -2   99.12    1.44
   0  -6   2   97.83    1.62
   0   6  -1    3.12    0.15
   0   6  -1    2.31    0.12
   0  -6   1    2.26    0.16
   0   6   0    4.42    0.14
   0  -6   0    5.06    0.22
   0   6   1   40.94    0.57
   0   6   1   43.18    0.93
   0  -6  -1   42.54    0.93
   0   6   2    1.47    0.17
   0  -6  -2    1.62    0.17
   0   6   3    1.57    0.19
   0  -6  -3    1.37    0.18
   0   6   4    4.87    0.33
   0  -6  -4    5.40    0.32
   0   6   5   28.32    0.96
   0  -6  -5   29.12    0.94
   0   6   6    3.02    0.25
   0  -6  -6    3.76    0.33
   0   6   7    4.63    0.40
   0  -6  -7    4.90    0.40
   0   6   8    0.15    0.18
   0  -6  -8    0.01    0.12
   0   7 -14    0.11    0.20
   0  -7  14    0.01    0.15
   0   7 -13    1.35    0.30
   0  -7  13    1.36    0.25
   0   7 -12    4.67    0.43
   0  -7  12    4.00    0.36
   0   7 -11    1.31    0.27
   0  -7  11    1.14    0.20
   0   7 -10    8.55    0.50
   0  -7  10    7.96    0.38
   0   7  -9    7.59    0.46
   0  -7   9    7.89    0.35
   0   7  -8    0.63    0.18
   0  -7   8    0.87    0.14
   0   7  -7    0.14    0.11
   0  -7   7    0.11    0.07
   0   7  -6    4.51    0.29
   0  -7   6    5.32    0.24
   0   7  -5    8.18    0.19
   0   7  -5    8.97    0.36
   0  -7   5    9.17    0.32
   0   7  -4   48.49    0.75
   0   7  -4   50.42    1.14
   0  -7   4   51.29    1.03
   0   7  -3    1.46    0.14
   0   7  -3    1.43    0.09
   0  -7   3    1.50    0.15
   0   7  -2   15.74    0.46
   0   7  -2   16.52    0.39
   0  -7   2   15.28    0.45
   0   7  -1    0.05    0.05
   0   7  -1    0.04    0.07
   0  -7   1   -0.02    0.06
   0   7   0    4.56    0.17
   0  -7   0    5.28    0.26
   0   7   1   20.14    0.60
   0  -7  -1   19.56    0.61
   0   7   2    0.05    0.12
   0  -7  -2    0.39    0.13
   0   7   3    1.13    0.22
   0  -7  -3    2.28    0.22
   0   7   4   10.18    0.52
   0  -7  -4   10.58    0.52
   0   7   5   13.79    0.65
   0  -7  -5   13.74    0.63
   0   7   6   23.93    0.99
   0  -7  -6   26.51    1.01
   0   7   7    6.13    0.42
   0  -7  -7    6.37    0.48
   0   8 -14    2.09    0.36
   0  -8  14    1.21    0.28
   0   8 -13    4.14    0.45
   0  -8  13    3.28    0.34
   0   8 -12    0.09    0.21
   0  -8  12    0.14    0.16
   0   8 -11    2.10    0.23
   0  -8  11    1.71    0.24
   0   8 -10    0.22    0.17
   0  -8  10    0.05    0.12
   0   8  -9    0.90    0.26
   0  -8   9    4.81    0.26
   0   8  -8    6.02    0.32
   0  -8   8    6.50    0.33
   0   8  -7    2.34    0.25
   0  -8   7    3.24    0.23
   0   8  -6    0.33    0.16
   0  -8   6    0.65    0.10
   0   8  -5   43.25    0.70
   0   8  -5   47.22    1.20
   0  -8   5   48.64    1.08
   0   8  -4    2.14    0.11
   0   8  -4    2.23    0.19
   0  -8   4    1.82    0.19
   0   8  -3    7.21    0.25
   0   8  -3    7.80    0.31
   0  -8   3    7.19    0.27
   0   8  -2    1.64    0.16
   0   8  -2    1.59    0.14
   0  -8   2    1.74    0.18
   0   8  -1    6.32    0.24
   0   8  -1    6.21    0.27
   0  -8   1    6.55    0.32
   0   8   0    3.09    0.16
   0  -8   0    3.60    0.26
   0   8   1    0.67    0.16
   0  -8  -1    0.52    0.12
   0   8   2   -0.08    0.12
   0  -8  -2   -0.07    0.13
   0   8   3    1.42    0.24
   0  -8  -3    1.98    0.23
   0   8   4    4.61    0.38
   0  -8  -4    4.50    0.38
   0   8   5    0.27    0.14
   0  -8  -5   -0.27    0.14
   0   8   6   23.78    1.08
   0  -8  -6   24.18    1.03
   0   9 -13    0.07    0.22
   0  -9  13    0.17    0.21
   0   9 -12    1.44    0.30
   0  -9  12    0.84    0.23
   0   9 -11   -0.17    0.20
   0  -9  11    0.29    0.15
   0   9 -10   -0.01    0.17
   0  -9  10   -0.13    0.13
   0   9  -9    8.94    0.54
   0  -9   9    9.06    0.44
   0   9  -8   10.43    0.55
   0  -9   8   10.19    0.47
   0   9  -7    0.21    0.14
   0  -9   7    0.08    0.09
   0   9  -6   11.75    0.53
   0  -9   6   11.96    0.46
   0   9  -5    6.31    0.34
   0   9  -5    5.22    0.21
   0  -9   5    6.28    0.26
   0   9  -4   10.59    0.44
   0   9  -4   10.48    0.31
   0  -9   4   10.57    0.43
   0   9  -3    1.88    0.15
   0   9  -3    2.72    0.21
   0  -9   3    2.34    0.22
   0   9  -2   19.06    0.54
   0   9  -2   18.70    0.54
   0  -9   2   19.27    0.62
   0   9  -1    4.00    0.19
   0   9  -1    3.93    0.25
   0  -9   1    3.96    0.30
   0  -9   0    0.00    0.11
   0   9   1    4.97    0.34
   0  -9  -1    4.98    0.35
   0   9   2   -0.18    0.14
   0  -9  -2    0.07    0.15
   0   9   3    0.80    0.23
   0  -9  -3    0.45    0.21
   0   9   4   -0.06    0.17
   0  -9  -4    0.24    0.18
   0   9   5   -0.25    0.23
   0  -9  -5    0.79    0.21
   0  10 -13    1.50    0.41
   0 -10  13    2.63    0.31
   0  10 -12    0.31    0.23
   0 -10  12    0.55    0.21
   0  10 -11    2.43    0.28
   0 -10  11    2.59    0.31
   0  10 -10    0.04    0.22
   0 -10  10    0.30    0.17
   0  10  -9   22.56    0.99
   0 -10   9   21.25    0.83
   0  10  -8   -0.02    0.15
   0 -10   8    0.09    0.13
   0  10  -7    3.98    0.35
   0 -10   7    3.46    0.30
   0  10  -6    0.52    0.20
   0 -10   6    0.56    0.17
   0  10  -5    1.79    0.23
   0 -10   5    1.35    0.21
   0  10  -4   13.68    0.52
   0  10  -4   12.11    0.41
   0 -10   4   13.71    0.53
   0  10  -3    0.52    0.14
   0  10  -3    0.40    0.12
   0 -10   3    0.56    0.16
   0  10  -2    4.53    0.27
   0  10  -2    4.63    0.28
   0 -10   2    5.21    0.34
   0  10  -1    0.73    0.16
   0 -10   1    0.36    0.19
   0  10   0    0.13    0.12
   0 -10   0   -0.06    0.14
   0  10   1    0.16    0.16
   0 -10  -1    0.10    0.17
   0  10   2    1.14    0.26
   0 -10  -2    1.37    0.27
   0  10   3    8.33    0.57
   0 -10  -3    8.78    0.56
   0  11 -12    1.22    0.37
   0 -11  12    1.45    0.30
   0  11 -11    5.80    0.58
   0 -11  11    5.90    0.47
   0  11 -10    1.24    0.35
   0 -11  10    1.35    0.26
   0  11  -9    4.32    0.45
   0 -11   9    3.62    0.37
   0  11  -8   22.89    1.01
   0 -11   8   21.60    0.86
   0  11  -7    6.62    0.47
   0 -11   7    6.23    0.41
   0  11  -6    4.63    0.43
   0 -11   6    5.05    0.36
   0  11  -5    2.13    0.29
   0 -11   5    1.78    0.26
   0  11  -4   51.24    1.42
   0 -11   4   51.00    1.48
   0  11  -3    3.06    0.24
   0  11  -3    2.72    0.24
   0 -11   3    3.52    0.32
   0  11  -2    1.07    0.22
   0 -11   2    0.74    0.23
   0  11  -1    0.29    0.16
   0 -11   1    0.44    0.20
   0  11   0    0.72    0.20
   0 -11   0    0.86    0.24
   0  11   1    1.55    0.31
   0 -11  -1    2.67    0.31
   0  12 -10   10.90    0.76
   0 -12  10   10.24    0.63
   0  12  -9    4.07    0.48
   0 -12   9    4.15    0.39
   0  12  -8    5.49    0.48
   0 -12   8    5.35    0.44
   0  12  -7    7.21    0.49
   0 -12   7    7.04    0.48
   0  12  -6    0.04    0.15
   0 -12   6    0.07    0.16
   0  12  -5    5.89    0.41
   0 -12   5    6.49    0.44
   0  12  -4    4.58    0.34
   0 -12   4    5.14    0.41
   0 -12   3   15.05    0.72
   0 -12   2    1.16    0.26
   0  12  -1   13.85    0.66
   0 -12   1   14.56    0.75
   1 -13   5    3.78    0.31
  -1  13  -5   -0.07    0.23
   1 -13   6    2.38    0.31
  -1  13  -6    1.84    0.29
   1 -13   7    0.74    0.18
  -1  13  -7    0.42    0.22
   1 -13   8    1.56    0.32
  -1  13  -8    1.46    0.33
   1 -12   1    5.42    0.45
   1 -12   2    0.61    0.21
   1 -12   3    1.24    0.26
   1 -12   4    8.43    0.42
  -1  12  -4    7.37    0.43
   1 -12   5    3.41    0.32
  -1  12  -5    2.83    0.29
   1 -12   6    0.78    0.22
  -1  12  -6    0.70    0.21
   1 -12   7    1.83    0.30
  -1  12  -7    2.02    0.32
   1 -12   8    0.87    0.24
  -1  12  -8    0.74    0.25
   1 -12   9    0.48    0.22
  -1  12  -9    0.42    0.25
   1 -12  10   -0.18    0.20
  -1  12 -10   -0.09    0.22
   1 -12  11   10.01    0.66
  -1  12 -11   11.39    0.77
   1 -11  -1   15.18    0.71
  -1  11   1   13.64    0.70
   1 -11   0    0.64    0.21
  -1  11   0    0.24    0.17
   1 -11   1    0.97    0.21
  -1  11  -1    0.66    0.17
   1 -11   2    1.34    0.23
  -1  11  -2    0.85    0.17
  -1  11  -2    0.98    0.19
   1 -11   3   14.13    0.60
  -1  11  -3   11.19    0.46
  -1  11  -3   13.37    0.55
   1 -11   4    6.35    0.42
  -1  11  -4    6.22    0.37
   1 -11   5   14.32    0.60
  -1  11  -5   13.79    0.61
   1 -11   6    0.44    0.18
  -1  11  -6    0.26    0.19
   1 -11   7    0.02    0.16
  -1  11  -7   -0.18    0.16
   1 -11   8   -0.13    0.16
  -1  11  -8   -0.05    0.17
   1 -11   9    0.16    0.17
  -1  11  -9    0.06    0.19
   1 -11  10   -0.20    0.16
  -1  11 -10    0.36    0.18
   1 -11  11    0.19    0.20
  -1  11 -11    0.34    0.24
   1 -11  12    0.31    0.21
  -1  11 -12    0.16    0.23
   1 -10  -3    1.59    0.28
  -1  10   3    1.34    0.27
   1 -10  -2    6.96    0.44
  -1  10   2    6.98    0.51
   1 -10  -1    1.15    0.17
  -1  10   1    1.57    0.21
   1 -10   0    1.07    0.22
  -1  10   0    0.96    0.17
   1 -10   1    9.06    0.44
  -1  10  -1    7.06    0.34
  -1  10  -1    7.20    0.28
   1 -10   2    6.71    0.40
  -1  10  -2    7.18    0.30
  -1  10  -2    6.95    0.30
   1 -10   3    8.73    0.43
  -1  10  -3    8.65    0.32
  -1  10  -3    8.76    0.38
   1 -10   4   62.69    1.57
  -1  10  -4   64.36    1.63
   1 -10   5    5.33    0.35
  -1  10  -5    5.27    0.34
   1 -10   6    2.03    0.25
  -1  10  -6    2.09    0.25
   1 -10   7    1.28    0.23
  -1  10  -7    2.45    0.27
   1 -10   8   34.38    1.10
  -1  10  -8   35.27    1.25
   1 -10   9    0.12    0.11
  -1  10  -9    0.03    0.18
   1 -10  10   31.46    1.12
  -1  10 -10   29.78    1.19
   1 -10  11    0.07    0.16
  -1  10 -11    0.12    0.21
   1 -10  12   -0.05    0.18
  -1  10 -12    0.36    0.23
   1 -10  13    4.03    0.43
  -1  10 -13    5.16    0.53
   1  -9  -5   12.47    0.69
  -1   9   5   11.47    0.68
   1  -9  -4    6.89    0.48
  -1   9   4    6.76    0.48
   1  -9  -3    4.88    0.29
  -1   9   3    4.32    0.36
   1  -9  -2    2.48    0.27
  -1   9   2    1.34    0.29
   1  -9  -1    1.06    0.20
  -1   9   1    1.07    0.17
   1  -9   0    0.22    0.11
  -1   9   0    0.17    0.11
  -1   9   0    0.38    0.07
   1  -9   1    1.24    0.19
  -1   9  -1    0.92    0.13
  -1   9  -1    0.96    0.14
   1  -9   2    4.94    0.24
  -1   9  -2    4.80    0.24
  -1   9  -2    4.76    0.22
   1  -9   3    0.13    0.10
  -1   9  -3    0.17    0.10
  -1   9  -3   -0.07    0.06
   1  -9   4   31.82    0.79
  -1   9  -4   31.87    0.89
  -1   9  -4   28.55    0.63
   1  -9   5    2.70    0.23
  -1   9  -5    3.27    0.26
   1  -9   6    6.53    0.36
  -1   9  -6    6.41    0.38
   1  -9   7   56.65    1.47
  -1   9  -7   55.25    1.51
   1  -9   8    0.86    0.20
  -1   9  -8    0.71    0.21
   1  -9   9    2.47    0.28
  -1   9  -9    2.36    0.31
   1  -9  10    1.72    0.23
  -1   9 -10    1.45    0.28
   1  -9  11    2.45    0.29
  -1   9 -11    2.81    0.35
   1  -9  12   -0.04    0.15
  -1   9 -12   -0.02    0.18
   1  -9  13    4.36    0.39
  -1   9 -13    3.16    0.49
   1  -8  -6    9.72    0.60
  -1   8   6    9.36    0.61
   1  -8  -5    3.03    0.33
  -1   8   5    3.22    0.35
   1  -8  -4    0.77    0.20
  -1   8   4    0.61    0.22
   1  -8  -3    5.89    0.36
  -1   8   3    5.41    0.35
   1  -8  -2    0.12    0.14
  -1   8   2    0.16    0.13
   1  -8  -1    0.78    0.17
  -1   8   1    0.49    0.14
   1  -8   0    0.47    0.11
  -1   8   0    0.64    0.13
  -1   8   0    0.67    0.08
   1  -8   1    4.18    0.26
  -1   8  -1    4.59    0.21
  -1   8  -1    4.16    0.21
   1  -8   2    2.41    0.20
  -1   8  -2    1.85    0.13
  -1   8  -2    1.98    0.17
   1  -8   3    2.00    0.20
  -1   8  -3    2.28    0.17
   1  -8   4    7.59    0.31
  -1   8  -4    7.27    0.20
  -1   8  -4    7.22    0.32
   1  -8   5   19.30    0.58
  -1   8  -5   20.89    0.67
   1  -8   6    8.88    0.38
  -1   8  -6    8.03    0.40
   1  -8   7   33.69    0.91
  -1   8  -7   34.60    1.04
   1  -8   8    1.67    0.20
  -1   8  -8    1.61    0.24
   1  -8   9    8.45    0.39
  -1   8  -9    8.09    0.48
   1  -8  10    0.19    0.13
  -1   8 -10    0.02    0.17
   1  -8  11    0.85    0.20
  -1   8 -11    0.79    0.19
   1  -8  12    0.15    0.16
  -1   8 -12    0.14    0.20
   1  -8  13    3.31    0.35
  -1   8 -13    2.97    0.45
   1  -8  14    2.31    0.38
  -1   8 -14    4.26    0.46
   1  -7  -7    2.62    0.33
  -1   7   7    1.89    0.34
   1  -7  -6   12.78    0.62
  -1   7   6   11.92    0.64
   1  -7  -5    0.10    0.13
  -1   7   5   -0.07    0.13
   1  -7  -4    6.40    0.37
  -1   7   4    6.58    0.38
   1  -7  -3    0.06    0.11
  -1   7   3   -0.14    0.11
   1  -7  -2    0.45    0.15
  -1   7   2    0.75    0.14
   1  -7  -1    5.05    0.27
  -1   7   1    5.06    0.24
  -1   7   1    4.52    0.14
   1  -7   0    0.16    0.11
  -1   7   0    0.07    0.07
  -1   7   0    0.24    0.08
   1  -7   1   19.30    0.48
  -1   7  -1   19.39    0.46
  -1   7  -1   19.14    0.44
   1  -7   2    2.13    0.17
  -1   7  -2    1.99    0.11
  -1   7  -2    1.71    0.13
   1  -7   3   36.11    0.75
  -1   7  -3   35.37    0.60
  -1   7  -3   34.59    0.79
   1  -7   4  133.40    2.28
  -1   7  -4  140.91    2.60
  -1   7  -4  127.14    1.52
   1  -7   5   15.35    0.45
  -1   7  -5   14.85    0.50
   1  -7   6    2.62    0.19
  -1   7  -6    2.61    0.21
   1  -7   7    0.02    0.09
  -1   7  -7   -0.03    0.10
   1  -7   8    5.76    0.31
  -1   7  -8    6.46    0.36
   1  -7   9    0.83    0.16
  -1   7  -9    0.91    0.19
   1  -7  10    1.56    0.20
  -1   7 -10    1.42    0.25
   1  -7  11    8.63    0.46
  -1   7 -11    9.49    0.47
   1  -7  12   12.10    0.60
  -1   7 -12   14.12    0.72
   1  -7  13   13.71    0.67
  -1   7 -13   13.74    0.81
   1  -7  14    0.90    0.24
  -1   7 -14    0.51    0.30
   1  -6  -8    0.67    0.23
  -1   6   8    0.89    0.26
   1  -6  -7    0.17    0.15
  -1   6   7   -0.12    0.17
   1  -6  -6   45.01    1.34
  -1   6   6   45.94    1.42
   1  -6  -5   20.11    0.70
  -1   6   5   20.37    0.74
   1  -6  -4   45.18    1.15
  -1   6   4   43.51    1.16
   1  -6  -3    0.70    0.14
  -1   6   3    0.49    0.14
   1  -6  -2    3.67    0.17
  -1   6   2    3.63    0.20
  -1   6   2    3.19    0.10
   1  -6  -1    0.05    0.08
  -1   6   1   -0.02    0.07
  -1   6   1    0.04    0.04
   1  -6   0    4.68    0.21
  -1   6   0    4.36    0.14
  -1   6   0    4.62    0.18
   1  -6   1   57.64    1.06
  -1   6  -1   58.97    0.96
  -1   6  -1   58.65    0.96
   1  -6   2    8.86    0.27
  -1   6  -2    8.78    0.27
  -1   6  -2    8.58    0.20
   1  -6   3   36.78    0.73
  -1   6  -3   37.15    0.77
  -1   6  -3   37.07    0.52
   1  -6   4   46.18    0.88
  -1   6  -4   46.44    0.99
  -1   6  -4   44.37    0.49
   1  -6   5   19.99    0.49
  -1   6  -5   19.05    0.54
   1  -6   6    0.27    0.09
  -1   6  -6    0.24    0.11
   1  -6   7    7.05    0.29
  -1   6  -7    6.28    0.32
   1  -6   8    3.58    0.24
  -1   6  -8    4.14    0.28
   1  -6   9   48.84    1.21
  -1   6  -9   49.94    1.38
   1  -6  10   17.03    0.62
  -1   6 -10   18.55    0.73
   1  -6  11    0.00    0.14
  -1   6 -11    0.32    0.16
   1  -6  12    3.11    0.31
  -1   6 -12    3.77    0.44
   1  -6  13    9.74    0.55
  -1   6 -13   10.93    0.66
   1  -6  14    1.00    0.28
  -1   6 -14    2.78    0.39
   1  -5  -9    1.42    0.29
  -1   5   9    1.79    0.29
   1  -5  -8    0.98    0.23
  -1   5   8    1.00    0.26
   1  -5  -7   22.81    0.84
  -1   5   7   21.31    0.84
   1  -5  -6    1.68    0.23
  -1   5   6    1.37    0.24
   1  -5  -5   32.15    0.90
  -1   5   5   31.62    0.91
   1  -5  -4   13.42    0.45
  -1   5   4   14.17    0.49
   1  -5  -3   43.07    0.94
  -1   5   3   43.31    0.98
   1  -5  -2    3.65    0.19
  -1   5   2    4.27    0.19
  -1   5   2    3.86    0.10
   1  -5  -1   99.67    1.61
  -1   5   1   99.70    1.14
  -1   5   1   98.01    1.61
   1  -5   0  100.00    1.54
  -1   5   0   98.98    1.45
  -1   5   0   97.76    1.24
   1  -5   1   36.37    0.66
  -1   5  -1   35.41    0.59
  -1   5  -1   37.16    0.58
   1  -5   2    0.12    0.06
  -1   5  -2    0.04    0.06
  -1   5  -2    0.06    0.04
   1  -5   3    2.40    0.12
  -1   5  -3    2.59    0.14
  -1   5  -3    2.19    0.07
   1  -5   4  110.48    1.67
  -1   5  -4  108.55    1.82
   1  -5   5   21.94    0.49
  -1   5  -5   21.78    0.55
   1  -5   6    0.78    0.08
  -1   5  -6    0.86    0.13
   1  -5   7    6.73    0.27
  -1   5  -7    7.51    0.32
   1  -5   8   60.99    1.32
  -1   5  -8   61.73    1.47
   1  -5   9  106.39    2.24
  -1   5  -9  107.97    2.49
   1  -5  10  134.04    2.89
  -1   5 -10  140.50    3.24
   1  -5  11    1.37    0.21
  -1   5 -11    1.54    0.24
   1  -5  12    5.23    0.36
  -1   5 -12    5.84    0.40
   1  -5  13    0.52    0.20
  -1   5 -13    0.90    0.23
   1  -5  14    0.02    0.17
  -1   5 -14   -0.25    0.21
   1  -4 -10    5.69    0.47
  -1   4  10    5.42    0.47
   1  -4  -9    1.69    0.29
  -1   4   9    2.01    0.29
   1  -4  -8   13.35    0.61
  -1   4   8   12.73    0.59
   1  -4  -7    8.92    0.44
  -1   4   7    8.50    0.45
   1  -4  -6   57.68    1.41
  -1   4   6   56.51    1.43
   1  -4  -5    5.68    0.23
  -1   4   5    5.61    0.30
   1  -4  -4   26.52    0.65
  -1   4   4   25.41    0.62
   1  -4  -3    2.27    0.11
  -1   4   3    1.74    0.12
   1  -4  -2   15.37    0.38
  -1   4   2   15.61    0.36
  -1   4   2   15.48    0.21
   1  -4  -1   25.34    0.49
  -1   4   1   25.26    0.48
  -1   4   1   24.63    0.33
   1  -4   0  139.60    1.79
  -1   4   0  139.45    1.71
  -1   4   0  139.08    1.52
   1  -4   1    9.11    0.21
  -1   4  -1    9.26    0.21
  -1   4  -1    9.06    0.17
   1  -4   2   86.16    1.15
  -1   4  -2   86.94    1.22
  -1   4  -2   88.12    0.80
   1  -4   3    0.15    0.06
  -1   4  -3    0.09    0.06
   1  -4   4   17.05    0.35
  -1   4  -4   16.00    0.39
   1  -4   5    0.76    0.09
  -1   4  -5    0.96    0.11
   1  -4   6  410.92    5.63
  -1   4  -6  418.18    6.27
   1  -4   7  152.40    2.56
   1  -4   7  151.19    1.62
  -1   4  -7  155.23    2.83
   1  -4   8    4.86    0.16
   1  -4   8    5.26    0.25
  -1   4  -8    4.60    0.26
   1  -4   9    4.34    0.25
   1  -4   9    3.71    0.15
  -1   4  -9    2.86    0.25
   1  -4  10   13.35    0.51
   1  -4  10   12.81    0.36
  -1   4 -10   13.34    0.53
   1  -4  11    7.20    0.31
   1  -4  11    8.04    0.41
  -1   4 -11    7.84    0.41
   1  -4  12    2.98    0.21
   1  -4  12    3.57    0.31
  -1   4 -12    3.70    0.31
   1  -4  13    0.84    0.21
  -1   4 -13    0.89    0.26
   1  -4  14    0.02    0.15
   1  -3 -11    6.96    0.56
  -1   3  11    6.14    0.50
   1  -3 -10    4.08    0.41
  -1   3  10    4.50    0.38
   1  -3  -9   22.79    0.88
  -1   3   9   21.87    0.85
   1  -3  -8    0.00    0.14
  -1   3   8   -0.21    0.14
   1  -3  -7   41.68    1.16
  -1   3   7   42.17    1.14
   1  -3  -6   47.23    1.15
  -1   3   6   47.10    1.14
   1  -3  -5   57.82    1.20
  -1   3   5   51.84    0.63
  -1   3   5   54.58    1.17
   1  -3  -4    9.84    0.29
  -1   3   4   10.07    0.32
  -1   3   4    9.60    0.15
   1  -3  -3   58.37    0.99
  -1   3   3   60.44    1.06
  -1   3   3   58.99    0.56
   1  -3  -2   12.05    0.25
  -1   3   2   12.69    0.16
  -1   3   2   12.55    0.29
   1  -3  -1   30.72    0.47
  -1   3   1   30.51    0.48
  -1   3   1   31.36    0.36
   1  -3   0   71.95    0.88
  -1   3   0   72.08    0.83
  -1   3   0   71.11    0.77
   1  -3   1    5.16    0.13
  -1   3  -1    4.90    0.09
  -1   3  -1    5.01    0.13
   1  -3   2  129.80    1.41
  -1   3  -2  129.60    1.55
   1  -3   3  376.68    3.94
  -1   3  -3  387.08    4.44
   1  -3   4   46.48    0.70
   1  -3   4   44.63    0.32
  -1   3  -4   46.25    0.76
   1  -3   5  162.87    2.28
   1  -3   5  162.87    1.42
  -1   3  -5  163.84    2.44
   1  -3   6  301.68    3.05
   1  -3   6  300.80    4.23
  -1   3  -6  303.22    4.45
   1  -3   7   89.16    1.63
   1  -3   7   90.41    1.26
  -1   3  -7   87.71    1.68
   1  -3   8    1.16    0.10
   1  -3   8    1.51    0.15
  -1   3  -8    1.17    0.17
   1  -3   9  133.62    2.21
   1  -3   9  131.79    2.61
  -1   3  -9  132.12    2.66
   1  -3  10    8.45    0.31
   1  -3  10    8.89    0.40
  -1   3 -10    8.44    0.38
   1  -3  11    5.45    0.28
   1  -3  11    5.82    0.36
  -1   3 -11    6.70    0.34
   1  -3  12    4.67    0.33
   1  -3  12    4.83    0.36
  -1   3 -12    5.19    0.34
   1  -3  13    1.62    0.25
   1  -3  13    1.58    0.21
  -1   3 -14    1.66    0.44
   1  -2 -12    0.29    0.23
  -1   2  12    0.16    0.20
   1  -2 -11   14.51    0.78
  -1   2  11   14.47    0.72
   1  -2 -10    7.35    0.49
  -1   2  10    6.84    0.44
   1  -2  -9   89.05    2.30
  -1   2   9   87.57    2.14
   1  -2  -8   19.31    0.68
  -1   2   8   20.98    0.68
   1  -2  -7    2.84    0.22
  -1   2   7    2.40    0.22
  -1   2   7    2.43    0.10
   1  -2  -6    0.81    0.14
  -1   2   6    1.07    0.10
  -1   2   6    1.15    0.07
   1  -2  -5    1.12    0.12
  -1   2   5    0.78    0.12
  -1   2   5    0.89    0.06
   1  -2  -4   30.70    0.62
  -1   2   4   30.62    0.62
  -1   2   4   29.54    0.37
   1  -2  -3    2.61    0.11
  -1   2   3    2.48    0.06
  -1   2   3    2.51    0.13
   1  -2  -2   14.43    0.26
  -1   2   2   13.75    0.16
  -1   2   2   14.26    0.27
   1  -2  -1   97.94    1.02
  -1   2   1   99.15    1.08
  -1   2   1   96.61    0.79
   1  -2   0   68.98    0.67
  -1   2   0   69.86    0.65
  -1   2   0   70.28    0.66
   1  -2   1   19.68    0.24
  -1   2  -1   20.28    0.27
  -1   2  -1   20.01    0.16
   1  -2   2   22.34    0.30
  -1   2  -2   22.73    0.34
   1  -2   3 1036.98    9.22
  -1   2  -3 1030.77    9.72
   1  -2   4  147.53    1.85
   1  -2   4  147.48    1.30
  -1   2  -4  143.64    1.86
   1  -2   5   45.36    0.59
   1  -2   5   46.82    0.80
  -1   2  -5   44.09    0.76
   1  -2   6   89.42    1.21
   1  -2   6   88.98    1.49
  -1   2  -6   89.56    1.46
   1  -2   7   12.58    0.32
   1  -2   7   12.53    0.37
  -1   2  -7   12.27    0.36
   1  -2   8    3.37    0.21
   1  -2   8    3.08    0.16
  -1   2  -8    3.47    0.18
   1  -2   9    0.07    0.08
   1  -2   9    0.14    0.11
  -1   2  -9   -0.01    0.08
   1  -2  10   12.39    0.47
   1  -2  10   12.17    0.47
  -1   2 -10   12.08    0.43
   1  -2  11    1.88    0.17
   1  -2  11    1.92    0.20
  -1   2 -11    1.61    0.19
   1  -2  12    2.29    0.21
  -1   2 -12    0.32    0.24
   1  -2  13    2.05    0.30
  -1   2 -13    2.14    0.41
   1  -1 -12   39.11    1.59
  -1   1  12   36.75    1.36
   1  -1 -11    5.91    0.46
  -1   1  11    4.67    0.40
   1  -1 -10   17.04    0.76
  -1   1  10   17.65    0.67
   1  -1  -9    2.11    0.25
  -1   1   9    1.43    0.16
   1  -1  -8    6.51    0.36
  -1   1   8    6.79    0.32
  -1   1   8    5.75    0.20
   1  -1  -7    0.21    0.12
  -1   1   7    0.28    0.05
  -1   1   7    0.34    0.11
   1  -1  -6   44.73    1.04
  -1   1   6   46.52    0.68
  -1   1   6   45.27    0.96
   1  -1  -5   49.12    0.97
  -1   1   5   48.19    0.64
  -1   1   5   46.53    0.86
   1  -1  -4    4.91    0.18
  -1   1   4    4.80    0.17
  -1   1   4    4.86    0.11
   1  -1  -3   25.32    0.43
  -1   1   3   25.69    0.30
  -1   1   3   25.55    0.43
   1  -1  -2   24.25    0.32
  -1   1   2   25.37    0.36
  -1   1   2   23.97    0.24
   1  -1  -1   92.21    0.72
  -1   1   1   91.73    0.67
  -1   1   1   94.64    0.87
   1  -1   1  109.21    0.62
  -1   1  -1  110.76    0.91
   1  -1   2  153.58    1.42
   1  -1   2  147.54    1.01
  -1   1  -2  146.83    1.35
   1  -1   3  821.79    6.04
   1  -1   3  820.07    7.49
  -1   1  -3  818.82    7.02
   1  -1   4   68.39    0.97
   1  -1   4   69.34    0.83
  -1   1  -4   68.10    0.88
   1  -1   5    4.17    0.16
   1  -1   5    4.08    0.13
  -1   1  -5    3.68    0.13
   1  -1   6   27.88    0.54
   1  -1   6   28.58    0.58
  -1   1  -6   27.86    0.52
   1  -1   7    9.23    0.31
   1  -1   7    9.51    0.28
  -1   1  -7    9.10    0.25
   1  -1   8    5.71    0.25
   1  -1   8    5.96    0.27
  -1   1  -8    6.04    0.22
   1  -1   9   25.66    0.73
   1  -1   9   26.47    0.70
  -1   1  -9   25.73    0.65
   1  -1  10    0.30    0.13
  -1   1 -10    0.29    0.14
  -1   1 -10    0.19    0.09
   1  -1  11    0.35    0.14
  -1   1 -11    0.10    0.22
   1  -1  12    0.02    0.12
  -1   1 -12   -0.02    0.19
   1  -1  13    0.27    0.17
  -1   1 -13    0.29    0.27
   1   0 -13    1.01    0.33
  -1   0  13    1.44    0.27
   1   0 -12    5.95    0.54
  -1   0  12    5.57    0.41
   1   0 -11    4.63    0.47
  -1   0  11    4.21    0.33
   1   0 -10   14.94    0.66
   1   0 -10   12.88    0.49
  -1   0  10   12.66    0.52
   1   0  -9   10.40    0.52
  -1   0   9   11.78    0.45
  -1   0   9   11.27    0.32
   1   0  -8    3.46    0.27
  -1   0   8    3.39    0.14
  -1   0   8    3.14    0.21
   1   0  -7    2.48    0.20
  -1   0   7    2.45    0.13
  -1   0   7    2.38    0.16
   1   0  -6   11.43    0.38
  -1   0   6   12.09    0.26
  -1   0   6   11.91    0.30
  -1   0   5   85.40    1.14
  -1   0   5   84.05    1.07
  -1   0   5   84.21    1.30
  -1   0   4   22.52    0.34
  -1   0   4   22.91    0.40
  -1   0   4   23.14    0.34
  -1   0   3    3.19    0.08
  -1   0   3    3.22    0.10
  -1   0   3    3.29    0.08
  -1   0   2   25.26    0.27
  -1   0   2   25.45    0.23
  -1   0   2   24.89    0.31
   1   0   1   31.02    0.29
   1   0   2   82.33    0.81
   1   0   2   87.10    0.92
  -1   0  -2   80.68    0.64
   1   0   3   19.55    0.32
   1   0   3   19.63    0.31
  -1   0  -3   19.40    0.24
   1   0   4    4.46    0.15
   1   0   4    4.79    0.14
  -1   0  -4    4.56    0.11
   1   0   5   27.79    0.54
   1   0   5   29.13    0.54
  -1   0  -5   26.87    0.41
   1   0   6   26.73    0.57
   1   0   6   26.74    0.58
  -1   0  -6   25.02    0.44
   1   0   7   19.81    0.51
  -1   0  -7   20.19    0.69
  -1   0  -7   19.57    0.41
   1   0   8    2.97    0.20
  -1   0  -8    2.98    0.30
  -1   0  -8    2.42    0.13
   1   0   9   12.81    0.48
  -1   0  -9   12.55    0.62
   1   0  10   17.82    0.66
  -1   0 -10   19.21    0.87
   1   0  11    3.34    0.30
  -1   0 -11    3.35    0.43
   1   0  12    2.03    0.33
  -1   0 -12    1.63    0.39
   1   1 -13    0.15    0.19
  -1  -1  13   -0.02    0.13
   1   1 -12    3.50    0.47
  -1  -1  12    3.68    0.31
   1   1 -11    0.02    0.09
   1   1 -11    0.10    0.15
  -1  -1  11   -0.11    0.11
   1   1 -10    1.85    0.18
   1   1 -10    2.78    0.27
  -1  -1  10    1.46    0.19
  -1  -1   9   -0.19    0.09
  -1  -1   9    0.15    0.07
  -1  -1   9    0.08    0.08
  -1  -1   8   15.02    0.44
  -1  -1   8   15.44    0.39
  -1  -1   8   15.96    0.41
  -1  -1   7    0.34    0.07
  -1  -1   7    0.21    0.08
  -1  -1   7    0.14    0.08
  -1  -1   6   42.51    0.73
  -1  -1   6   43.52    0.72
  -1  -1   6   42.01    0.75
  -1  -1   5   52.23    0.76
  -1  -1   5   52.10    0.80
  -1  -1   5   53.33    0.78
  -1  -1   4   18.89    0.31
  -1  -1   4   18.42    0.30
  -1  -1   4   19.34    0.29
  -1  -1   3   51.43    0.55
  -1  -1   3   54.01    0.62
   1   1  -2   43.84    0.49
  -1  -1   2   42.20    0.46
   1   1  -1   14.03    0.17
  -1  -1   1   14.06    0.12
  -1  -1   1   12.99    0.16
   1   1   1   49.44    0.55
  -1  -1  -1   49.74    0.62
  -1  -1  -1   48.71    0.28
   1   1   2    0.08    0.03
  -1  -1  -2    0.01    0.01
  -1  -1  -2    0.04    0.05
   1   1   3   53.18    0.78
  -1  -1  -3   52.00    0.91
  -1  -1  -3   51.16    0.37
   1   1   4   11.38    0.29
  -1  -1  -4   11.33    0.36
   1   1   5   28.78    0.61
  -1  -1  -5   27.57    0.34
  -1  -1  -5   28.46    0.74
   1   1   6   24.74    0.60
  -1  -1  -6   24.38    0.74
  -1  -1  -6   23.25    0.34
   1   1   7    0.48    0.13
  -1  -1  -7    0.53    0.16
   1   1   8    0.85    0.16
  -1  -1  -8    1.12    0.21
   1   1   9    0.48    0.15
  -1  -1  -9    0.56    0.22
   1   1  10    2.73    0.27
  -1  -1 -10    2.57    0.39
   1   1  11    3.44    0.34
  -1  -1 -11    3.25    0.42
   1   1  12    0.49    0.21
  -1  -1 -12    0.61    0.28
   1   2 -14    2.62    0.47
  -1  -2  14    2.05    0.28
   1   2 -13    0.74    0.29
  -1  -2  13    0.83    0.19
   1   2 -12    1.89    0.30
   1   2 -12    1.74    0.23
  -1  -2  12    1.61    0.22
   1   2 -11    7.11    0.37
  -1  -2  11    6.73    0.33
  -1  -2  11    6.33    0.33
  -1  -2  10    8.81    0.38
  -1  -2  10    8.49    0.35
  -1  -2   9   15.72    0.46
  -1  -2   9   17.22    0.47
  -1  -2   9   17.06    0.50
  -1  -2   8    7.52    0.26
  -1  -2   8    7.65    0.29
  -1  -2   8    6.83    0.24
  -1  -2   7   23.40    0.49
  -1  -2   7   24.41    0.52
  -1  -2   7   24.58    0.53
  -1  -2   6    5.60    0.18
  -1  -2   6    4.71    0.15
  -1  -2   6    4.20    0.17
  -1  -2   5   13.69    0.26
  -1  -2   5   13.78    0.27
  -1  -2   4    4.60    0.11
  -1  -2   4    4.25    0.13
   1   2  -3   63.87    0.74
  -1  -2   3   72.07    0.72
   1   2  -2   68.01    0.68
  -1  -2   2   68.42    0.75
  -1  -2   2   67.42    0.63
   1   2  -1    3.69    0.09
  -1  -2   1    4.18    0.09
  -1  -2   1    3.77    0.08
   1   2   0  577.98    4.96
  -1  -2   0  580.01    3.77
  -1  -2   0  578.09    4.93
   1   2   1   76.66    0.96
  -1  -2  -1   77.45    1.03
  -1  -2  -1   74.03    0.47
   1   2   2   61.58    0.91
  -1  -2  -2   59.94    0.95
   1   2   3   18.44    0.40
  -1  -2  -3   17.89    0.45
   1   2   4  104.68    1.75
  -1  -2  -4  104.40    1.96
   1   2   5   10.87    0.35
  -1  -2  -5   11.14    0.42
   1   2   6   43.20    1.03
  -1  -2  -6   44.43    1.19
   1   2   7    2.98    0.23
  -1  -2  -7    3.28    0.28
   1   2   8    0.08    0.14
  -1  -2  -8    0.64    0.18
   1   2   9    0.57    0.18
  -1  -2  -9    0.41    0.23
   1   2  10   16.27    0.73
  -1  -2 -10   16.75    0.84
   1   2  11    1.91    0.28
  -1  -2 -11    1.09    0.33
   1   3 -14    2.70    0.42
   1   3 -13    0.36    0.17
  -1  -3  13    0.41    0.15
  -1  -3  13    0.02    0.17
   1   3 -12    0.07    0.13
  -1  -3  12   -0.03    0.11
  -1  -3  12    0.05    0.10
   1   3 -11   13.62    0.57
  -1  -3  11   13.41    0.46
  -1  -3  11   13.14    0.51
   1   3 -10   -0.01    0.08
  -1  -3  10    0.19    0.10
  -1  -3  10    0.18    0.10
  -1  -3   9   61.46    1.22
  -1  -3   9   59.95    1.27
  -1  -3   9   63.26    1.33
  -1  -3   8   24.63    0.60
  -1  -3   8   22.91    0.52
  -1  -3   8   23.72    0.58
   1   3  -7   11.75    0.34
  -1  -3   7   12.22    0.33
   1   3  -6   36.87    0.68
  -1  -3   6   40.81    0.75
  -1  -3   6   41.63    0.70
   1   3  -5    1.63    0.09
  -1  -3   5    1.68    0.09
  -1  -3   5    1.85    0.10
   1   3  -4    2.81    0.09
  -1  -3   4    2.92    0.09
  -1  -3   4    2.66    0.11
   1   3  -3    7.36    0.14
  -1  -3   3    6.91    0.14
  -1  -3   3    7.27    0.18
   1   3  -2   26.97    0.36
  -1  -3   2   27.89    0.39
  -1  -3   2   27.55    0.40
   1   3  -1   16.76    0.26
  -1  -3   1   16.82    0.28
  -1  -3   1   16.74    0.24
   1   3   0   11.45    0.23
  -1  -3   0   10.80    0.16
  -1  -3   0   11.36    0.22
   1   3   1   37.64    0.37
   1   3   1   39.10    0.63
  -1  -3  -1   37.83    0.62
   1   3   2    1.62    0.09
  -1  -3  -2    1.83    0.10
   1   3   3  128.34    2.10
  -1  -3  -3  125.05    2.18
   1   3   4    4.39    0.22
  -1  -3  -4    5.42    0.26
   1   3   5   32.77    0.85
  -1  -3  -5   32.74    0.89
   1   3   6    1.80    0.20
  -1  -3  -6    1.94    0.22
   1   3   7    4.21    0.29
  -1  -3  -7    3.66    0.32
   1   3   8    2.64    0.28
  -1  -3  -8    2.73    0.33
   1   3   9    0.17    0.17
  -1  -3  -9    0.17    0.19
   1   3  10    7.34    0.51
  -1  -3 -10    7.45    0.58
   1   3  11    0.33    0.22
  -1  -3 -11    0.27    0.26
   1   4 -14    1.46    0.29
  -1  -4  14    1.69    0.29
   1   4 -13    5.06    0.38
   1   4 -13    5.72    0.42
  -1  -4  13    5.25    0.36
   1   4 -12    7.80    0.49
   1   4 -12    6.84    0.40
  -1  -4  12    7.41    0.40
   1   4 -11   12.71    0.61
   1   4 -11   13.76    0.55
  -1  -4  11   12.99    0.51
   1   4 -10   16.45    0.53
   1   4 -10   16.15    0.65
  -1  -4  10   16.35    0.52
  -1  -4   9    7.76    0.33
  -1  -4   9    8.54    0.34
   1   4  -8   21.16    0.49
  -1  -4   8   20.22    0.52
  -1  -4   8   21.12    0.57
   1   4  -7    1.32    0.11
  -1  -4   7    1.76    0.12
  -1  -4   7    2.11    0.15
  -1  -4   6    6.54    0.23
  -1  -4   6    5.94    0.19
   1   4  -5   10.99    0.21
  -1  -4   5   10.20    0.24
  -1  -4   5   10.47    0.27
   1   4  -4    0.37    0.04
  -1  -4   4    0.25    0.05
  -1  -4   4    0.50    0.06
   1   4  -3   43.69    0.56
  -1  -4   3   42.18    0.63
  -1  -4   3   41.26    0.66
   1   4  -2   31.07    0.45
  -1  -4   2   32.11    0.51
  -1  -4   2   32.13    0.49
   1   4  -1    0.28    0.05
  -1  -4   1    0.35    0.04
  -1  -4   1    0.19    0.07
   1   4   0   15.85    0.27
   1   4   0   16.27    0.34
  -1  -4   0   15.86    0.35
   1   4   1    7.58    0.24
   1   4   1    6.99    0.12
  -1  -4  -1    6.79    0.23
   1   4   2    0.07    0.07
  -1  -4  -2    0.08    0.07
   1   4   3    4.95    0.25
  -1  -4  -3    5.37    0.25
   1   4   4    0.96    0.15
  -1  -4  -4    0.75    0.15
   1   4   5   10.64    0.43
  -1  -4  -5   10.20    0.44
   1   4   6    4.74    0.32
  -1  -4  -6    4.82    0.36
   1   4   7    6.38    0.40
  -1  -4  -7    6.62    0.45
   1   4   8    1.40    0.25
  -1  -4  -8    1.56    0.29
   1   4   9    0.35    0.19
  -1  -4  -9    0.14    0.21
   1   4  10   -0.04    0.18
  -1  -4 -10   -0.24    0.20
   1   5 -14   19.26    0.94
  -1  -5  14   20.72    0.94
   1   5 -13    1.52    0.31
  -1  -5  13    1.57    0.23
   1   5 -12    3.18    0.36
  -1  -5  12    3.13    0.26
   1   5 -11    3.21    0.21
   1   5 -11    3.76    0.34
  -1  -5  11    3.46    0.26
   1   5 -10   35.83    0.82
   1   5 -10   37.06    1.18
  -1  -5  10   39.54    0.99
   1   5  -9   39.57    0.78
  -1  -5   9   41.01    0.95
   1   5  -8    5.23    0.18
  -1  -5   8    5.53    0.23
  -1  -5   8    5.68    0.27
   1   5  -7    0.29    0.06
  -1  -5   7    0.24    0.09
  -1  -5   7    0.18    0.08
   1   5  -6   26.24    0.41
  -1  -5   6   26.05    0.54
  -1  -5   6   26.34    0.60
   1   5  -5   48.35    0.66
  -1  -5   5   47.87    0.91
  -1  -5   5   48.83    0.84
   1   5  -4   23.27    0.37
  -1  -5   4   22.76    0.45
  -1  -5   4   23.30    0.49
   1   5  -3    7.05    0.17
  -1  -5   3    7.47    0.21
  -1  -5   3    7.38    0.19
   1   5  -2   12.26    0.26
   1   5  -2   12.57    0.34
  -1  -5   2   12.21    0.30
   1   5  -1    1.45    0.09
   1   5  -1    1.25    0.09
  -1  -5   1    1.02    0.11
   1   5   0    1.13    0.08
   1   5   0    1.49    0.12
  -1  -5   0    1.29    0.12
   1   5   1   15.53    0.43
   1   5   1   14.65    0.24
  -1  -5  -1   14.85    0.42
   1   5   2    7.57    0.29
  -1  -5  -2    6.85    0.29
   1   5   3   10.29    0.39
  -1  -5  -3   10.11    0.39
   1   5   4   16.35    0.59
  -1  -5  -4   15.72    0.56
   1   5   5    0.48    0.18
  -1  -5  -5    0.58    0.16
   1   5   6    1.08    0.21
  -1  -5  -6    1.25    0.21
   1   5   7    7.56    0.50
  -1  -5  -7    8.01    0.50
   1   5   8    0.69    0.24
  -1  -5  -8    0.99    0.25
   1   5   9   -0.19    0.18
  -1  -5  -9    0.05    0.18
   1   6 -14    0.54    0.24
  -1  -6  14    0.37    0.18
   1   6 -13    0.40    0.23
  -1  -6  13    0.33    0.16
   1   6 -12    3.16    0.37
  -1  -6  12    2.89    0.27
   1   6 -11    1.76    0.28
  -1  -6  11    1.59    0.20
   1   6 -10    1.02    0.23
  -1  -6  10    0.92    0.16
   1   6  -9  125.42    2.94
   1   6  -9  113.88    1.76
  -1  -6   9  121.37    2.35
   1   6  -8    8.22    0.21
   1   6  -8    8.50    0.43
  -1  -6   8    8.88    0.31
   1   6  -7    4.49    0.23
   1   6  -7    3.90    0.13
  -1  -6   7    4.60    0.20
   1   6  -6    7.14    0.28
   1   6  -6    6.39    0.17
  -1  -6   6    7.14    0.25
   1   6  -5   27.16    0.73
   1   6  -5   26.96    0.44
  -1  -6   5   27.71    0.59
   1   6  -4    5.92    0.16
   1   6  -4    6.85    0.28
  -1  -6   4    6.36    0.22
   1   6  -3   24.68    0.47
   1   6  -3   25.36    0.63
  -1  -6   3   24.77    0.54
   1   6  -2    3.69    0.17
   1   6  -2    4.02    0.15
  -1  -6   2    3.92    0.18
   1   6  -1    3.83    0.17
   1   6  -1    3.79    0.18
  -1  -6   1    3.84    0.20
   1   6   0    0.34    0.07
   1   6   0    0.44    0.11
  -1  -6   0    0.66    0.12
   1   6   1   61.94    1.32
  -1  -6  -1   61.48    1.29
   1   6   2   26.27    0.76
  -1  -6  -2   25.71    0.73
   1   6   3    2.82    0.18
  -1  -6  -3    2.77    0.24
   1   6   4    2.02    0.23
  -1  -6  -4    2.12    0.24
   1   6   5    4.22    0.36
  -1  -6  -5    4.79    0.35
   1   6   6    0.93    0.25
  -1  -6  -6    1.13    0.24
   1   6   7    4.23    0.42
  -1  -6  -7    4.13    0.42
   1   6   8    0.46    0.25
  -1  -6  -8    0.40    0.23
   1   7 -14    0.20    0.25
  -1  -7  14    0.48    0.19
   1   7 -13   -0.10    0.18
  -1  -7  13    0.15    0.14
   1   7 -12    0.76    0.18
  -1  -7  12    0.29    0.18
   1   7 -11    4.02    0.39
  -1  -7  11    3.89    0.28
   1   7 -10    1.19    0.23
  -1  -7  10    0.66    0.16
   1   7  -9    0.07    0.14
  -1  -7   9    0.06    0.09
   1   7  -8   18.58    0.69
  -1  -7   8   18.90    0.55
   1   7  -7    2.64    0.12
   1   7  -7    3.09    0.27
  -1  -7   7    2.93    0.19
   1   7  -6    8.73    0.23
   1   7  -6   10.34    0.43
  -1  -7   6    9.52    0.33
   1   7  -5    0.36    0.06
   1   7  -5    0.55    0.14
  -1  -7   5    0.35    0.10
   1   7  -4   30.79    0.81
   1   7  -4   31.59    0.62
  -1  -7   4   31.78    0.72
   1   7  -3    5.29    0.23
   1   7  -3    4.71    0.18
  -1  -7   3    4.54    0.19
   1   7  -2   19.85    0.50
   1   7  -2   20.11    0.50
  -1  -7   2   19.81    0.53
   1   7  -1   34.22    0.78
   1   7  -1   33.08    0.71
  -1  -7   1   31.98    0.78
   1   7   0   31.39    0.78
   1   7   0   28.25    0.56
  -1  -7   0   29.98    0.79
   1   7   1    0.07    0.11
  -1  -7  -1    0.23    0.13
   1   7   2    2.09    0.23
  -1  -7  -2    2.42    0.18
   1   7   3    0.90    0.19
  -1  -7  -3    1.19    0.20
   1   7   4    0.22    0.16
  -1  -7  -4    0.18    0.17
   1   7   5   29.50    1.09
  -1  -7  -5   27.77    0.94
   1   7   6    1.20    0.31
  -1  -7  -6    1.40    0.28
   1   7   7    2.95    0.43
  -1  -7  -7    3.38    0.42
   1   8 -14   -0.02    0.20
   1   8 -13    4.52    0.49
  -1  -8  13    4.38    0.36
   1   8 -12   18.87    0.89
  -1  -8  12   17.03    0.69
   1   8 -11   -0.03    0.15
  -1  -8  11    0.03    0.10
   1   8 -10    4.23    0.38
  -1  -8  10    4.14    0.29
   1   8  -9    3.28    0.33
  -1  -8   9    2.77    0.24
   1   8  -8   -0.16    0.17
  -1  -8   8    0.52    0.12
   1   8  -7    0.00    0.13
  -1  -8   7    0.07    0.10
   1   8  -6    0.03    0.06
   1   8  -6    0.07    0.13
  -1  -8   6    0.19    0.09
   1   8  -5    0.57    0.15
   1   8  -5    0.62    0.09
  -1  -8   5    0.51    0.13
   1   8  -4    6.06    0.34
   1   8  -4    6.16    0.22
  -1  -8   4    5.95    0.28
   1   8  -3   41.87    0.88
   1   8  -3   38.30    0.97
  -1  -8   3   40.34    0.92
   1   8  -2   50.58    1.10
   1   8  -2   50.84    1.13
  -1  -8   2   50.57    1.13
   1   8  -1    0.05    0.10
   1   8  -1    0.17    0.08
  -1  -8   1    0.09    0.12
   1   8   0    0.35    0.13
  -1  -8   0    0.61    0.15
   1   8   1   12.69    0.51
  -1  -8  -1   12.31    0.52
   1   8   2    1.30    0.22
  -1  -8  -2    1.48    0.23
   1   8   3    0.83    0.22
  -1  -8  -3    0.80    0.20
   1   8   4    0.93    0.25
  -1  -8  -4    1.09    0.24
   1   8   5   30.13    1.22
  -1  -8  -5   31.07    1.16
   1   9 -13   10.78    0.73
  -1  -9  13   10.55    0.58
   1   9 -12    0.53    0.23
  -1  -9  12    0.14    0.17
   1   9 -11    1.74    0.34
  -1  -9  11    2.18    0.25
   1   9 -10    2.46    0.35
  -1  -9  10    2.65    0.27
   1   9  -9    3.78    0.38
  -1  -9   9    3.73    0.28
   1   9  -8    7.26    0.48
  -1  -9   8    7.94    0.38
   1   9  -7    3.40    0.33
  -1  -9   7    3.47    0.25
   1   9  -6   16.89    0.45
   1   9  -6   19.37    0.71
  -1  -9   6   19.57    0.62
   1   9  -5   33.71    1.02
   1   9  -5   33.89    0.74
  -1  -9   5   34.61    0.93
   1   9  -4    1.09    0.16
   1   9  -4    1.46    0.18
  -1  -9   4    1.25    0.18
   1   9  -3    4.24    0.23
   1   9  -3    4.50    0.26
  -1  -9   3    4.53    0.30
   1   9  -2    9.09    0.34
   1   9  -2   10.01    0.40
  -1  -9   2   10.11    0.43
   1   9  -1    0.74    0.16
  -1  -9   1    0.55    0.12
   1   9   0    0.12    0.10
  -1  -9   0   -0.18    0.12
   1   9   1    2.06    0.25
  -1  -9  -1    1.97    0.21
   1   9   2    0.85    0.23
  -1  -9  -2    1.30    0.24
   1   9   3    6.86    0.49
  -1  -9  -3    6.43    0.48
   1   9   4    0.98    0.29
  -1  -9  -4    1.82    0.30
   1  10 -13    0.28    0.20
  -1 -10  13   -0.12    0.16
   1  10 -12    1.22    0.34
  -1 -10  12    1.38    0.25
   1  10 -11    0.37    0.25
  -1 -10  11    0.43    0.19
   1  10 -10   -0.02    0.12
  -1 -10  10   -0.00    0.12
   1  10  -9    1.11    0.28
  -1 -10   9    1.00    0.21
   1  10  -8    3.30    0.36
  -1 -10   8    2.59    0.28
   1  10  -7   17.76    0.75
  -1 -10   7   15.90    0.62
   1  10  -6   21.92    0.85
  -1 -10   6   22.32    0.76
   1  10  -5   48.81    1.47
   1  10  -5   46.33    1.12
  -1 -10   5   47.82    1.30
   1  10  -4    1.51    0.17
   1  10  -4    1.76    0.22
  -1 -10   4    2.09    0.22
   1  10  -3    4.59    0.32
   1  10  -3    4.51    0.31
  -1 -10   3    4.36    0.33
   1  10  -2   19.10    0.66
   1  10  -2   22.05    0.70
  -1 -10   2   24.16    0.81
   1  10  -1    0.93    0.19
  -1 -10   1    1.27    0.22
   1  10   0    0.38    0.17
  -1 -10   0    0.26    0.18
   1  10   1   -0.12    0.17
  -1 -10  -1    0.39    0.17
   1  10   2   10.07    0.63
  -1 -10  -2   12.03    0.64
   1  11 -12   -0.03    0.20
  -1 -11  12    0.04    0.18
   1  11 -11    0.91    0.23
  -1 -11  11    0.71    0.23
   1  11 -10    9.81    0.69
  -1 -11  10    8.42    0.53
   1  11  -9   42.87    1.68
  -1 -11   9   42.81    1.41
   1  11  -8    5.28    0.48
  -1 -11   8    5.42    0.40
   1  11  -7    4.70    0.41
  -1 -11   7    4.18    0.37
   1  11  -6    0.07    0.16
  -1 -11   6   -0.06    0.12
   1  11  -5    6.62    0.42
  -1 -11   5    6.23    0.41
   1  11  -4    6.67    0.36
   1  11  -4    6.79    0.39
  -1 -11   4    7.11    0.43
   1  11  -3    6.49    0.38
  -1 -11   3    7.13    0.45
   1  11  -2    0.10    0.14
  -1 -11   2    0.25    0.16
   1  11  -1   10.79    0.55
  -1 -11   1   10.10    0.57
   1  11   0    6.88    0.48
  -1 -11   0    7.63    0.49
   1  12 -10    1.11    0.35
  -1 -12  10    0.99    0.26
   1  12  -9    1.04    0.35
  -1 -12   9    1.63    0.27
   1  12  -8   24.17    1.15
  -1 -12   8   24.77    1.02
   1  12  -7    0.14    0.23
  -1 -12   7    0.63    0.20
   1  12  -6    7.48    0.50
  -1 -12   6    8.17    0.49
   1  12  -5    4.98    0.42
  -1 -12   5    3.85    0.38
  -1 -12   4   43.70    1.46
  -1 -12   3   -0.10    0.17
  -1 -12   2    0.74    0.25
   2 -13   4    0.88    0.26
   2 -13   5    0.88    0.24
  -2  13  -5    0.32    0.19
   2 -13   6    1.84    0.25
  -2  13  -6    2.10    0.35
   2 -13   7    0.00    0.19
  -2  13  -7    0.14    0.18
   2 -13   8    0.12    0.21
  -2  13  -8    0.21    0.24
   2 -12   1    6.04    0.47
   2 -12   2    0.18    0.17
   2 -12   3    2.28    0.29
  -2  12  -3    1.55    0.26
   2 -12   4    4.06    0.36
  -2  12  -4    3.38    0.30
   2 -12   5    2.36    0.31
  -2  12  -5    2.55    0.29
   2 -12   6    2.15    0.28
  -2  12  -6    1.41    0.25
   2 -12   7    0.17    0.17
  -2  12  -7   -0.22    0.15
   2 -12   8    0.24    0.20
  -2  12  -8    0.07    0.20
   2 -12   9    0.23    0.21
  -2  12  -9    0.41    0.24
   2 -12  10   -0.19    0.19
  -2  12 -10    0.03    0.20
   2 -12  11    0.07    0.18
  -2  12 -11    0.02    0.20
   2 -11  -2    4.03    0.38
  -2  11   2    3.66    0.37
   2 -11  -1   -0.18    0.17
  -2  11   1   -0.00    0.15
   2 -11   0    3.70    0.36
  -2  11   0    3.44    0.29
   2 -11   1    0.77    0.21
  -2  11  -1    0.74    0.20
   2 -11   2    0.03    0.13
  -2  11  -2    0.13    0.11
  -2  11  -2   -0.17    0.11
   2 -11   3    3.67    0.25
  -2  11  -3    4.27    0.27
   2 -11   4    5.71    0.36
  -2  11  -4    5.87    0.36
   2 -11   5   13.92    0.59
  -2  11  -5   13.57    0.59
   2 -11   6    0.07    0.15
  -2  11  -6    0.19    0.15
   2 -11   7    0.81    0.21
  -2  11  -7    0.90    0.23
   2 -11   8    0.14    0.20
  -2  11  -8    0.63    0.22
   2 -11   9    1.71    0.28
  -2  11  -9    1.40    0.29
   2 -11  10   23.34    1.03
  -2  11 -10   22.14    1.05
   2 -11  11    5.32    0.47
  -2  11 -11    4.64    0.50
   2 -11  12    0.48    0.26
  -2  11 -12    0.56    0.26
   2 -10  -4    8.69    0.55
  -2  10   4    9.83    0.60
   2 -10  -3    2.16    0.31
  -2  10   3    1.95    0.29
   2 -10  -2    8.50    0.49
  -2  10   2    7.74    0.47
   2 -10  -1    4.71    0.35
  -2  10   1    4.21    0.32
   2 -10   0    1.03    0.20
  -2  10   0    0.73    0.16
   2 -10   1    0.98    0.20
  -2  10  -1    0.87    0.15
  -2  10  -1    1.20    0.13
   2 -10   2    2.63    0.25
  -2  10  -2    2.29    0.19
  -2  10  -2    2.41    0.19
   2 -10   3   37.86    1.06
  -2  10  -3   33.64    0.86
  -2  10  -3   35.86    0.96
   2 -10   4   14.68    0.57
  -2  10  -4   13.94    0.55
   2 -10   5    2.62    0.26
  -2  10  -5    2.97    0.26
   2 -10   6    1.72    0.22
  -2  10  -6    1.16    0.23
   2 -10   7    2.80    0.28
  -2  10  -7    2.54    0.29
   2 -10   8    2.19    0.19
  -2  10  -8    1.92    0.30
   2 -10   9    8.44    0.49
  -2  10  -9    7.79    0.53
   2 -10  10    6.46    0.45
  -2  10 -10    7.33    0.48
   2 -10  11    5.60    0.44
  -2  10 -11    5.37    0.50
   2 -10  12    1.94    0.32
  -2  10 -12    2.02    0.36
   2 -10  13    0.91    0.29
  -2  10 -13    1.65    0.35
   2  -9  -5    7.55    0.51
  -2   9   5    7.53    0.55
   2  -9  -4    0.97    0.21
  -2   9   4    0.30    0.22
   2  -9  -3    0.19    0.13
  -2   9   3   -0.12    0.13
   2  -9  -2   -0.22    0.12
  -2   9   2    0.12    0.12
   2  -9  -1    9.65    0.44
  -2   9   1    8.34    0.39
   2  -9   0    0.37    0.15
  -2   9   0    0.26    0.11
  -2   9   0    0.25    0.08
   2  -9   1    7.37    0.36
  -2   9  -1    7.12    0.31
  -2   9  -1    6.62    0.33
   2  -9   2   16.72    0.58
  -2   9  -2   16.88    0.49
  -2   9  -2   15.75    0.46
   2  -9   3   34.28    0.87
  -2   9  -3   34.89    0.72
  -2   9  -3   36.36    0.92
   2  -9   4   15.48    0.54
  -2   9  -4   13.92    0.50
   2  -9   5    9.96    0.44
  -2   9  -5   10.49    0.45
   2  -9   6    1.87    0.17
  -2   9  -6    2.60    0.25
   2  -9   7    6.61    0.39
  -2   9  -7    7.82    0.43
   2  -9   8    7.29    0.39
  -2   9  -8    5.95    0.43
   2  -9   9    1.96    0.25
  -2   9  -9    1.48    0.27
   2  -9  10   14.04    0.64
  -2   9 -10   14.41    0.71
   2  -9  11    1.38    0.25
  -2   9 -11    1.40    0.29
   2  -9  12   -0.11    0.15
  -2   9 -12    0.11    0.17
   2  -9  13   -0.27    0.18
  -2   9 -13    0.17    0.22
   2  -8  -6    0.42    0.22
  -2   8   6    0.88    0.24
   2  -8  -5    1.97    0.27
  -2   8   5    1.78    0.29
   2  -8  -4    2.62    0.29
  -2   8   4    2.96    0.30
   2  -8  -3    3.33    0.28
  -2   8   3    3.35    0.29
   2  -8  -2   -0.06    0.11
  -2   8   2    0.08    0.10
   2  -8  -1   32.04    0.89
  -2   8   1   30.35    0.82
  -2   8   1   30.07    0.61
   2  -8   0    4.66    0.21
  -2   8   0    3.95    0.22
  -2   8   0    4.03    0.18
   2  -8   1   16.45    0.54
  -2   8  -1   15.87    0.42
  -2   8  -1   16.32    0.45
   2  -8   2   55.21    1.22
  -2   8  -2   53.58    1.00
  -2   8  -2   54.90    1.13
   2  -8   3    0.08    0.10
  -2   8  -3    0.22    0.10
  -2   8  -3    0.13    0.07
   2  -8   4   21.64    0.62
  -2   8  -4   21.33    0.56
   2  -8   5   -0.06    0.09
  -2   8  -5    0.03    0.10
   2  -8   6   25.31    0.74
  -2   8  -6   24.95    0.80
   2  -8   7   20.90    0.61
  -2   8  -7   21.06    0.74
   2  -8   8   40.80    1.13
  -2   8  -8   39.07    1.18
   2  -8   9    0.67    0.19
  -2   8  -9    1.01    0.16
   2  -8  10    2.87    0.27
  -2   8 -10    2.74    0.25
   2  -8  11    0.45    0.19
  -2   8 -11    0.38    0.21
   2  -8  12    0.20    0.18
  -2   8 -12    0.22    0.21
   2  -8  13   48.64    1.67
  -2   8 -13   51.68    1.93
   2  -8  14   15.70    0.83
  -2   8 -14   18.25    0.96
   2  -7  -8    2.69    0.34
  -2   7   8    3.13    0.40
   2  -7  -7    6.39    0.45
  -2   7   7    6.09    0.48
   2  -7  -6   -0.06    0.15
  -2   7   6   -0.12    0.16
   2  -7  -5    8.28    0.43
  -2   7   5    8.50    0.47
   2  -7  -4   35.33    0.99
  -2   7   4   35.37    1.08
   2  -7  -3    7.49    0.35
  -2   7   3    6.93    0.37
   2  -7  -2    3.00    0.23
  -2   7   2    2.80    0.13
  -2   7   2    3.03    0.22
   2  -7  -1  139.29    2.55
  -2   7   1  138.76    1.96
  -2   7   1  136.61    2.52
   2  -7   0   16.76    0.49
  -2   7   0   17.24    0.46
  -2   7   0   16.80    0.38
   2  -7   1   -0.05    0.05
  -2   7  -1   -0.03    0.06
  -2   7  -1    0.03    0.05
   2  -7   2    0.65    0.13
  -2   7  -2    0.88    0.08
  -2   7  -2    1.29    0.11
   2  -7   3   15.72    0.43
  -2   7  -3   14.49    0.29
  -2   7  -3   14.73    0.42
   2  -7   4    3.36    0.20
  -2   7  -4    3.45    0.22
   2  -7   5   11.08    0.38
  -2   7  -5   10.39    0.40
   2  -7   6    1.07    0.15
  -2   7  -6    1.09    0.17
   2  -7   7    2.13    0.16
  -2   7  -7    2.33    0.22
   2  -7   8    1.76    0.19
  -2   7  -8    1.92    0.22
   2  -7   9    8.93    0.41
  -2   7  -9    8.88    0.46
   2  -7  10   21.00    0.74
  -2   7 -10   20.92    0.82
   2  -7  11   25.07    0.91
  -2   7 -11   28.45    1.04
   2  -7  12    3.55    0.33
  -2   7 -12    2.91    0.35
   2  -7  13   26.68    1.09
  -2   7 -13   29.65    1.22
   2  -7  14    6.15    0.51
  -2   7 -14    7.92    0.56
   2  -6  -9    2.43    0.34
  -2   6   9    2.41    0.38
   2  -6  -8    0.11    0.15
  -2   6   8   -0.02    0.17
   2  -6  -7    3.59    0.32
  -2   6   7    3.42    0.36
   2  -6  -6   13.56    0.56
  -2   6   6   12.50    0.64
   2  -6  -5   13.80    0.53
  -2   6   5   12.87    0.57
   2  -6  -4   37.14    0.95
  -2   6   4   36.79    1.04
   2  -6  -3   52.39    1.16
  -2   6   3   48.17    0.70
  -2   6   3   50.69    1.20
   2  -6  -2    8.36    0.32
  -2   6   2    8.23    0.21
  -2   6   2    8.19    0.32
   2  -6  -1   26.18    0.62
  -2   6   1   25.54    0.60
  -2   6   1   25.58    0.45
   2  -6   0    1.79    0.14
  -2   6   0    2.07    0.11
  -2   6   0    1.87    0.12
   2  -6   1    9.97    0.30
  -2   6  -1    9.65    0.24
  -2   6  -1   10.36    0.27
   2  -6   2   38.37    0.74
  -2   6  -2   37.74    0.59
  -2   6  -2   38.13    0.75
   2  -6   3   16.35    0.41
  -2   6  -3   15.14    0.24
  -2   6  -3   15.92    0.41
   2  -6   4   53.68    1.04
  -2   6  -4   53.87    1.11
   2  -6   5    0.78    0.11
  -2   6  -5    0.68    0.13
   2  -6   6    0.08    0.09
  -2   6  -6    0.11    0.10
   2  -6   7   10.29    0.38
  -2   6  -7   11.83    0.43
   2  -6   8   14.76    0.52
  -2   6  -8   16.91    0.58
   2  -6   9    3.87    0.22
  -2   6  -9    4.84    0.33
   2  -6  10   38.62    1.15
  -2   6 -10   44.01    1.28
   2  -6  11   23.45    0.85
  -2   6 -11   24.45    0.91
   2  -6  12   19.77    0.80
  -2   6 -12   20.86    0.86
   2  -6  13   17.24    0.79
  -2   6 -13   18.88    0.84
   2  -6  14    0.86    0.25
  -2   6 -14    0.55    0.26
   2  -5 -10    8.62    0.58
  -2   5  10    9.10    0.66
   2  -5  -9    1.72    0.26
  -2   5   9    1.37    0.29
   2  -5  -8    2.29    0.28
  -2   5   8    2.55    0.31
   2  -5  -7   25.71    0.87
  -2   5   7   27.35    0.97
   2  -5  -6  133.56    2.82
  -2   5   6  129.93    3.01
   2  -5  -5   11.89    0.45
  -2   5   5   11.89    0.49
   2  -5  -4  176.29    3.11
  -2   5   4  176.29    3.28
   2  -5  -3   10.80    0.35
  -2   5   3   10.57    0.38
  -2   5   3   10.86    0.21
   2  -5  -2    0.39    0.09
  -2   5   2    0.27    0.06
  -2   5   2    0.54    0.09
   2  -5  -1    8.31    0.26
  -2   5   1    8.66    0.26
  -2   5   1    8.10    0.19
   2  -5   0    4.38    0.17
  -2   5   0    4.31    0.15
  -2   5   0    4.37    0.14
   2  -5   1   44.31    0.75
  -2   5  -1   44.41    0.66
  -2   5  -1   44.13    0.73
   2  -5   2    3.64    0.15
  -2   5  -2    3.66    0.13
  -2   5  -2    4.02    0.10
   2  -5   3    0.54    0.08
  -2   5  -3    0.45    0.03
  -2   5  -3    0.59    0.09
   2  -5   4    9.50    0.27
  -2   5  -4    9.26    0.30
   2  -5   5   43.91    0.87
  -2   5  -5   44.10    0.94
   2  -5   6    1.56    0.14
  -2   5  -6    1.49    0.15
   2  -5   7   27.15    0.70
  -2   5  -7   27.15    0.73
   2  -5   8   61.06    1.40
  -2   5  -8   67.14    1.56
   2  -5   9  106.19    2.29
  -2   5  -9  109.19    2.46
   2  -5  10   14.49    0.59
  -2   5 -10   17.20    0.63
   2  -5  11    6.63    0.33
  -2   5 -11    6.64    0.39
   2  -5  12    0.83    0.21
  -2   5 -12    0.79    0.21
   2  -5  13    2.13    0.30
  -2   5 -13    2.10    0.28
   2  -5  14   -0.13    0.18
   2  -4 -10    1.49    0.28
  -2   4  10    1.87    0.32
   2  -4  -9    0.15    0.17
  -2   4   9    0.52    0.20
   2  -4  -8    7.78    0.41
  -2   4   8    7.81    0.47
   2  -4  -7   53.66    1.36
  -2   4   7   56.28    1.55
   2  -4  -6    4.32    0.27
  -2   4   6    4.73    0.32
   2  -4  -5   34.06    0.80
  -2   4   5   33.73    0.89
  -2   4   5   32.15    0.49
   2  -4  -4    1.21    0.12
  -2   4   4    1.15    0.06
  -2   4   4    1.40    0.14
   2  -4  -3    1.13    0.11
  -2   4   3    1.08    0.13
  -2   4   3    1.05    0.05
   2  -4  -2   10.70    0.26
  -2   4   2   10.34    0.29
  -2   4   2   10.13    0.19
   2  -4  -1  221.36    2.75
  -2   4   1  220.28    2.34
  -2   4   1  223.84    2.89
   2  -4   0   11.44    0.25
  -2   4   0   11.18    0.23
  -2   4   0   11.93    0.24
   2  -4   1    3.89    0.13
  -2   4  -1    3.65    0.10
  -2   4  -1    3.76    0.13
   2  -4   2  110.35    1.46
  -2   4  -2  112.22    1.55
  -2   4  -2  110.55    0.97
   2  -4   3   16.70    0.35
  -2   4  -3   17.79    0.39
   2  -4   4  100.65    1.51
  -2   4  -4  102.73    1.65
   2  -4   5   79.17    1.32
  -2   4  -5   80.05    1.42
   2  -4   6   38.69    0.81
   2  -4   6   37.49    0.43
  -2   4  -6   39.38    0.84
   2  -4   7    6.12    0.27
   2  -4   7    6.44    0.15
  -2   4  -7    7.01    0.28
   2  -4   8   19.73    0.60
   2  -4   8   20.23    0.39
  -2   4  -8   20.22    0.59
   2  -4   9   28.15    0.82
   2  -4   9   27.21    0.57
  -2   4  -9   28.13    0.80
   2  -4  10   56.63    1.45
   2  -4  10   51.90    1.03
  -2   4 -10   55.70    1.41
   2  -4  11    2.00    0.25
   2  -4  11    1.59    0.18
  -2   4 -11    1.97    0.21
   2  -4  12    1.08    0.22
  -2   4 -12    0.97    0.20
   2  -4  13    0.51    0.20
  -2   4 -13    0.36    0.17
   2  -4  14    0.96    0.26
   2  -3 -11    1.66    0.30
  -2   3  11    1.69    0.33
   2  -3 -10    8.05    0.48
  -2   3  10    7.41    0.50
   2  -3  -9   14.10    0.61
  -2   3   9   13.96    0.65
   2  -3  -8   11.43    0.49
  -2   3   8   10.73    0.54
   2  -3  -7    1.36    0.17
  -2   3   7    1.54    0.19
  -2   3   7    0.92    0.09
   2  -3  -6    2.69    0.22
  -2   3   6    2.84    0.22
  -2   3   6    2.20    0.10
   2  -3  -5    4.34    0.19
  -2   3   5    4.22    0.13
  -2   3   5    4.37    0.24
   2  -3  -4    0.66    0.09
  -2   3   4    0.76    0.09
   2  -3  -3    3.75    0.14
  -2   3   3    3.86    0.11
  -2   3   3    3.87    0.17
   2  -3  -2    0.09    0.04
  -2   3   2    0.05    0.06
  -2   3   2    0.07    0.03
   2  -3  -1  337.92    3.40
  -2   3   1  336.03    3.75
  -2   3   1  339.67    3.22
   2  -3   0  155.96    1.63
  -2   3   0  156.02    1.66
  -2   3   0  154.83    1.64
   2  -3   1    0.15    0.04
  -2   3  -1    0.24    0.03
  -2   3  -1    0.21    0.05
   2  -3   2    8.36    0.11
   2  -3   2    8.16    0.17
  -2   3  -2    8.68    0.20
   2  -3   3    2.46    0.10
  -2   3  -3    2.18    0.11
   2  -3   4   47.58    0.78
   2  -3   4   47.71    0.42
  -2   3  -4   48.26    0.83
   2  -3   5    0.14    0.03
   2  -3   5    0.17    0.05
  -2   3  -5    0.09    0.07
   2  -3   6  176.52    1.96
   2  -3   6  178.85    2.86
  -2   3  -6  176.74    2.76
   2  -3   7   41.96    0.68
   2  -3   7   43.09    0.94
  -2   3  -7   41.12    0.89
   2  -3   8   13.27    0.34
   2  -3   8   12.91    0.45
  -2   3  -8   13.51    0.42
   2  -3   9   53.61    1.05
   2  -3   9   55.65    1.32
  -2   3  -9   53.40    1.24
   2  -3  10    5.40    0.28
   2  -3  10    5.75    0.34
  -2   3 -10    5.28    0.33
   2  -3  11   12.65    0.49
   2  -3  11   12.41    0.44
  -2   3 -11   12.58    0.48
   2  -3  12    0.47    0.14
   2  -3  12    0.50    0.18
  -2   3 -12    0.35    0.17
   2  -3  13    0.01    0.14
   2  -2 -12    0.15    0.21
  -2   2  12    0.32    0.20
   2  -2 -11    4.28    0.39
  -2   2  11    4.73    0.40
   2  -2 -10    1.20    0.22
  -2   2  10    0.70    0.22
   2  -2  -9    4.06    0.31
  -2   2   9    4.46    0.33
   2  -2  -8    8.58    0.38
  -2   2   8    7.32    0.24
  -2   2   8    8.01    0.40
   2  -2  -7    1.19    0.16
  -2   2   7    1.32    0.13
  -2   2   7    1.15    0.08
   2  -2  -6    3.62    0.20
  -2   2   6    3.80    0.23
  -2   2   6    3.77    0.13
   2  -2  -5   22.44    0.52
  -2   2   5   23.06    0.39
  -2   2   5   23.83    0.59
   2  -2  -4   10.99    0.29
  -2   2   4   11.80    0.32
  -2   2   4   10.23    0.20
   2  -2  -3   42.30    0.62
  -2   2   3   43.81    0.74
  -2   2   3   41.98    0.53
   2  -2  -2   97.28    1.06
  -2   2   2   94.99    0.98
  -2   2   2   93.60    1.26
   2  -2  -1  293.28    2.47
  -2   2   1  291.47    2.55
  -2   2   1  297.62    2.93
   2  -2   0   65.41    0.64
  -2   2   0   65.83    0.73
  -2   2   0   64.60    0.69
   2  -2   1   27.80    0.34
   2  -2   1   27.64    0.32
  -2   2  -1   27.50    0.38
   2  -2   2  131.44    1.43
   2  -2   2  132.60    1.03
  -2   2  -2  133.37    1.49
   2  -2   3  182.42    2.16
   2  -2   3  181.90    1.44
  -2   2  -3  183.76    2.14
   2  -2   4   17.26    0.25
   2  -2   4   17.38    0.37
  -2   2  -4   17.61    0.35
   2  -2   5    0.20    0.04
   2  -2   5    0.15    0.07
  -2   2  -5    0.13    0.06
   2  -2   6    5.68    0.23
   2  -2   6    5.34    0.17
  -2   2  -6    4.97    0.19
   2  -2   7    0.19    0.10
   2  -2   7    0.15    0.06
  -2   2  -7    0.10    0.07
   2  -2   8    0.04    0.08
   2  -2   8    0.02    0.05
  -2   2  -8   -0.05    0.05
   2  -2   9   42.58    0.96
   2  -2   9   43.95    1.12
  -2   2  -9   43.83    1.00
   2  -2  10    9.63    0.36
   2  -2  10   10.14    0.44
  -2   2 -10    8.67    0.34
   2  -2  11    7.21    0.42
   2  -2  11    7.24    0.38
  -2   2 -11    6.99    0.34
   2  -2  12   13.88    0.56
  -2   2 -12   14.76    0.76
   2  -2  13    4.32    0.36
  -2   2 -13    6.04    0.61
   2  -1 -12    1.38    0.27
  -2   1  12    0.98    0.25
   2  -1 -11    2.79    0.31
  -2   1  11    3.17    0.32
   2  -1 -10    1.37    0.26
  -2   1  10    0.73    0.13
  -2   1  10    0.82    0.20
   2  -1  -9    0.81    0.18
  -2   1   9    0.55    0.10
  -2   1   9    0.68    0.16
   2  -1  -8    1.04    0.17
  -2   1   8    1.82    0.20
  -2   1   8    1.46    0.13
   2  -1  -7    4.49    0.24
  -2   1   7    4.48    0.25
  -2   1   7    4.78    0.19
   2  -1  -6    1.28    0.12
  -2   1   6    1.37    0.14
  -2   1   6    1.45    0.09
   2  -1  -5   79.24    1.32
  -2   1   5   79.10    1.34
  -2   1   5   78.83    1.07
   2  -1  -4   45.29    0.71
  -2   1   4   45.56    0.78
  -2   1   4   43.59    0.60
   2  -1  -3  280.21    2.70
  -2   1   3  280.02    2.68
  -2   1   3  283.15    3.29
   2  -1  -2    3.97    0.08
  -2   1   2    3.88    0.12
  -2   1   2    3.94    0.09
   2  -1  -1   53.00    0.39
   2  -1  -1   51.66    0.70
  -2   1   1   52.31    0.56
   2  -1   0  136.45    1.32
   2  -1   0  133.46    0.95
  -2   1   0  132.35    1.21
   2  -1   1    3.82    0.08
   2  -1   1    3.49    0.08
  -2   1  -1    3.58    0.09
   2  -1   2  179.59    1.59
   2  -1   2  182.06    1.90
  -2   1  -2  181.51    1.77
   2  -1   3   24.39    0.41
   2  -1   3   24.04    0.33
  -2   1  -3   24.22    0.36
   2  -1   4    0.58    0.06
  -2   1  -4    0.51    0.06
   2  -1   5   16.33    0.39
   2  -1   5   16.90    0.33
  -2   1  -5   15.32    0.30
   2  -1   6   12.38    0.32
   2  -1   6   12.55    0.36
  -2   1  -6   11.26    0.26
   2  -1   7    0.63    0.09
   2  -1   7    0.51    0.12
  -2   1  -7    0.56    0.07
   2  -1   8   11.13    0.36
   2  -1   8   10.51    0.40
  -2   1  -8   11.23    0.32
   2  -1   9   35.12    0.89
   2  -1   9   36.25    0.97
  -2   1  -9   33.01    0.71
   2  -1  10    4.50    0.28
  -2   1 -10    5.10    0.46
   2  -1  11    5.62    0.34
  -2   1 -11    5.25    0.53
   2  -1  12   -0.02    0.12
  -2   1 -12    0.07    0.18
   2  -1  13    0.08    0.15
  -2   1 -13   -0.06    0.24
   2   0 -13    3.35    0.39
  -2   0  13    2.64    0.35
   2   0 -12    5.31    0.46
  -2   0  12    5.85    0.40
   2   0 -11    4.13    0.37
  -2   0  11    4.34    0.31
  -2   0  11    3.51    0.25
   2   0 -10    7.23    0.42
  -2   0  10    6.00    0.26
   2   0  -9   19.75    0.67
  -2   0   9   19.96    0.62
  -2   0   9   19.17    0.53
   2   0  -8    1.14    0.17
  -2   0   8    1.43    0.12
  -2   0   8    1.70    0.16
   2   0  -7   12.18    0.39
  -2   0   7   12.24    0.38
  -2   0   7   12.15    0.31
   2   0  -6  114.35    2.00
  -2   0   6  115.82    1.93
  -2   0   6  115.74    1.68
   2   0  -5  192.25    2.74
  -2   0   5  192.92    2.68
  -2   0   5  198.80    2.50
   2   0  -4   57.51    0.84
  -2   0   4   58.10    0.87
  -2   0   4   56.34    0.78
   2   0  -3   31.21    0.40
  -2   0   3   30.68    0.43
  -2   0   3   30.46    0.48
   2   0  -2   28.42    0.21
   2   0  -2   29.30    0.45
  -2   0   2   29.40    0.36
   2   0  -1   26.57    0.38
  -2   0   1   26.24    0.31
   2   0   0   34.45    0.29
   2   0   0   35.19    0.42
  -2   0   0   34.60    0.37
   2   0   1  230.75    2.12
   2   0   1  230.07    1.96
  -2   0  -1  230.56    1.80
   2   0   2   38.45    0.52
   2   0   2   38.50    0.51
  -2   0  -2   38.39    0.42
   2   0   3   16.28    0.30
   2   0   3   16.20    0.31
  -2   0  -3   16.41    0.23
   2   0   4    6.21    0.19
   2   0   4    5.71    0.17
  -2   0  -4    5.79    0.13
   2   0   5    0.50    0.08
   2   0   5    0.37    0.09
  -2   0  -5    0.42    0.05
   2   0   6    7.86    0.29
   2   0   6    8.91    0.27
  -2   0  -6    8.23    0.18
   2   0   7    2.96    0.18
  -2   0  -7    2.54    0.12
  -2   0  -7    2.44    0.27
   2   0   8   28.20    0.77
  -2   0  -8   29.24    1.04
   2   0   9   28.70    0.83
  -2   0  -9   29.31    1.09
   2   0  10    0.18    0.14
  -2   0 -10    0.26    0.20
   2   0  11    0.09    0.15
  -2   0 -11    0.13    0.21
   2   0  12    2.24    0.30
  -2   0 -12    3.02    0.43
   2   1 -13    1.14    0.30
  -2  -1  13    1.44    0.24
   2   1 -12    5.00    0.42
  -2  -1  12    4.45    0.34
   2   1 -11    0.38    0.25
  -2  -1  11    0.68    0.13
  -2  -1  11    0.59    0.17
   2   1 -10   18.33    0.72
  -2  -1  10   18.62    0.61
  -2  -1  10   17.45    0.54
   2   1  -9    3.74    0.27
  -2  -1   9    3.31    0.19
  -2  -1   9    3.73    0.23
  -2  -1   8   31.36    0.74
  -2  -1   8   31.99    0.70
  -2  -1   8   30.83    0.64
  -2  -1   7    0.13    0.07
  -2  -1   7    0.45    0.09
  -2  -1   7    0.41    0.08
  -2  -1   6   25.24    0.52
  -2  -1   6   27.05    0.47
  -2  -1   6   26.45    0.54
  -2  -1   5  121.63    1.68
  -2  -1   5  122.19    1.42
  -2  -1   5  117.91    1.65
   2   1  -4    0.42    0.06
  -2  -1   4    0.13    0.03
  -2  -1   4    0.13    0.05
   2   1  -3  177.31    2.17
  -2  -1   3  173.77    1.31
  -2  -1   3  177.62    1.95
   2   1  -2   89.37    1.07
  -2  -1   2   89.21    0.97
  -2  -1   2   86.72    0.53
   2   1  -1  304.88    2.87
  -2  -1   1  301.76    2.58
  -2  -1   1  301.28    1.89
   2   1   0  432.79    3.97
  -2  -1   0  431.14    3.19
  -2  -1   0  424.41    3.58
   2   1   1  587.61    5.46
  -2  -1  -1  581.49    6.16
  -2  -1  -1  579.29    3.86
   2   1   2   74.03    1.01
  -2  -1  -2   73.36    0.60
  -2  -1  -2   74.62    1.20
   2   1   3    1.22    0.09
  -2  -1  -3    1.09    0.12
  -2  -1  -3    1.27    0.04
   2   1   4    2.26    0.13
  -2  -1  -4    2.26    0.06
  -2  -1  -4    2.27    0.13
   2   1   5   55.43    1.05
  -2  -1  -5   51.99    1.24
  -2  -1  -5   50.79    0.55
   2   1   6  100.87    1.89
  -2  -1  -6  101.96    2.35
   2   1   7   12.30    0.44
  -2  -1  -7   12.21    0.56
   2   1   8    0.69    0.14
  -2  -1  -8    0.48    0.15
   2   1   9    4.97    0.33
  -2  -1  -9    4.65    0.46
   2   1  10    0.02    0.13
  -2  -1 -10    0.09    0.19
   2   1  11    7.93    0.50
  -2  -1 -11    8.36    0.63
   2   2 -14    0.46    0.23
  -2  -2  14    0.24    0.22
   2   2 -13    0.36    0.18
   2   2 -13    0.19    0.20
  -2  -2  13    0.23    0.16
   2   2 -12    1.38    0.34
  -2  -2  12    1.86    0.19
  -2  -2  12    1.40    0.25
  -2  -2  11    1.01    0.18
  -2  -2  11    1.05    0.16
  -2  -2  11    1.10    0.15
  -2  -2  10    1.83    0.16
  -2  -2  10    1.38    0.16
  -2  -2  10    1.61    0.16
  -2  -2   9    2.88    0.19
  -2  -2   9    2.92    0.19
  -2  -2   9    3.14    0.16
  -2  -2   8    8.69    0.29
  -2  -2   8    8.78    0.31
  -2  -2   8    8.82    0.27
  -2  -2   7    1.47    0.13
  -2  -2   7    1.63    0.12
   2   2  -6    1.51    0.12
  -2  -2   6    1.30    0.10
  -2  -2   6    1.35    0.11
   2   2  -5   14.44    0.34
  -2  -2   5   14.75    0.33
  -2  -2   5   14.98    0.27
   2   2  -4    2.24    0.11
  -2  -2   4    2.81    0.12
  -2  -2   4    2.89    0.08
   2   2  -3   68.74    0.92
  -2  -2   3   70.77    0.67
  -2  -2   3   68.85    0.94
   2   2  -2  117.87    1.37
  -2  -2   2  120.25    1.39
  -2  -2   2  118.34    1.03
   2   2  -1  509.20    4.90
  -2  -2   1  516.20    4.46
  -2  -2   1  513.14    4.18
   2   2   0  586.57    5.83
  -2  -2   0  588.67    4.64
  -2  -2   0  595.80    5.66
   2   2   1   11.46    0.26
  -2  -2  -1   11.38    0.26
  -2  -2  -1   11.05    0.15
   2   2   2    1.84    0.11
  -2  -2  -2    1.53    0.04
  -2  -2  -2    1.75    0.12
   2   2   3  125.64    1.93
  -2  -2  -3  126.91    2.18
   2   2   4    5.59    0.20
  -2  -2  -4    6.08    0.28
   2   2   5    0.77    0.13
  -2  -2  -5    0.72    0.16
   2   2   6   10.28    0.38
  -2  -2  -6    9.89    0.47
   2   2   7    0.69    0.12
  -2  -2  -7    1.04    0.20
   2   2   8    7.79    0.43
  -2  -2  -8    8.30    0.50
   2   2   9   11.48    0.55
  -2  -2  -9   10.81    0.56
   2   2  10    4.76    0.40
  -2  -2 -10    5.74    0.54
   2   2  11   -0.05    0.17
  -2  -2 -11   -0.20    0.22
   2   3 -14    0.90    0.28
   2   3 -14    1.81    0.33
   2   3 -13   -0.07    0.19
   2   3 -13    0.10    0.16
  -2  -3  13    0.10    0.11
   2   3 -12    1.82    0.24
  -2  -3  12    1.01    0.18
  -2  -3  12    1.60    0.19
   2   3 -11    3.71    0.35
  -2  -3  11    3.75    0.24
  -2  -3  11    3.98    0.27
   2   3 -10   14.41    0.59
  -2  -3  10   14.47    0.50
  -2  -3  10   16.30    0.49
   2   3  -9    3.71    0.24
  -2  -3   9    3.45    0.22
  -2  -3   9    3.90    0.19
   2   3  -8    2.91    0.19
  -2  -3   8    2.95    0.18
  -2  -3   8    3.30    0.19
   2   3  -7   23.14    0.56
  -2  -3   7   23.17    0.56
  -2  -3   7   23.03    0.48
   2   3  -6    2.53    0.12
  -2  -3   6    1.01    0.09
   2   3  -5    5.91    0.18
  -2  -3   5    6.20    0.16
  -2  -3   5    6.48    0.20
   2   3  -4   24.37    0.43
  -2  -3   4   23.29    0.35
  -2  -3   4   24.73    0.45
   2   3  -3   25.67    0.42
  -2  -3   3   24.81    0.35
  -2  -3   3   24.04    0.42
   2   3  -2  139.88    1.70
  -2  -3   2  142.17    1.50
  -2  -3   2  143.04    1.71
   2   3  -1   30.59    0.50
  -2  -3   1   31.19    0.45
  -2  -3   1   30.94    0.46
   2   3   0  209.74    2.61
  -2  -3   0  205.69    2.52
  -2  -3   0  207.57    2.01
   2   3   1   33.39    0.62
  -2  -3  -1   32.59    0.37
  -2  -3  -1   33.99    0.64
   2   3   2    6.57    0.23
  -2  -3  -2    6.10    0.24
   2   3   3    0.56    0.10
  -2  -3  -3    0.48    0.12
   2   3   4   22.90    0.60
  -2  -3  -4   23.94    0.69
   2   3   5    5.23    0.29
  -2  -3  -5    5.80    0.33
   2   3   6   10.11    0.43
  -2  -3  -6   10.42    0.50
   2   3   7   12.04    0.53
  -2  -3  -7   11.92    0.59
   2   3   8   11.87    0.58
  -2  -3  -8   12.55    0.66
   2   3   9    1.88    0.28
  -2  -3  -9    1.70    0.33
   2   3  10   10.68    0.65
  -2  -3 -10   11.32    0.73
   2   4 -14    0.18    0.21
  -2  -4  14    0.28    0.15
   2   4 -13   -0.15    0.16
   2   4 -13    0.22    0.15
  -2  -4  13    0.18    0.14
   2   4 -12    2.21    0.26
  -2  -4  12    1.53    0.20
  -2  -4  12    1.27    0.21
   2   4 -11    0.22    0.14
  -2  -4  11    0.01    0.10
  -2  -4  11    0.05    0.11
   2   4 -10    1.02    0.18
  -2  -4  10    1.02    0.14
  -2  -4  10    1.02    0.16
   2   4  -9   10.26    0.41
  -2  -4   9   11.81    0.39
  -2  -4   9   11.96    0.42
   2   4  -8   12.22    0.37
  -2  -4   8   12.22    0.35
  -2  -4   8   13.01    0.42
   2   4  -7   18.92    0.44
  -2  -4   7   19.58    0.50
  -2  -4   7   20.34    0.44
   2   4  -6   25.37    0.50
  -2  -4   6   25.94    0.49
  -2  -4   6   26.37    0.59
   2   4  -5   18.28    0.36
  -2  -4   5   19.09    0.45
  -2  -4   5   18.52    0.34
   2   4  -4   10.17    0.24
  -2  -4   4   10.15    0.22
  -2  -4   4   10.05    0.28
   2   4  -3   13.79    0.29
  -2  -4   3   13.80    0.29
  -2  -4   3   14.46    0.28
   2   4  -2   42.65    0.69
  -2  -4   2   43.34    0.68
  -2  -4   2   42.30    0.65
   2   4  -1    1.71    0.10
  -2  -4   1    1.49    0.09
  -2  -4   1    1.54    0.10
   2   4   0   39.71    0.73
  -2  -4   0   38.23    0.53
  -2  -4   0   39.20    0.71
   2   4   1    0.60    0.09
  -2  -4  -1    0.41    0.06
  -2  -4  -1    0.31    0.03
   2   4   2    0.36    0.10
  -2  -4  -2    0.16    0.10
   2   4   3   17.96    0.54
  -2  -4  -3   18.79    0.54
   2   4   4   11.25    0.44
  -2  -4  -4   11.41    0.45
   2   4   5   68.85    1.63
  -2  -4  -5   75.38    1.90
   2   4   6    0.10    0.14
  -2  -4  -6    0.16    0.16
   2   4   7   16.03    0.70
  -2  -4  -7   15.05    0.75
   2   4   8    3.21    0.34
  -2  -4  -8    2.37    0.37
   2   4   9    3.21    0.37
  -2  -4  -9    2.59    0.39
   2   5 -14    5.53    0.53
  -2  -5  14    5.73    0.45
   2   5 -13    7.39    0.54
  -2  -5  13    7.34    0.40
   2   5 -12    1.16    0.19
   2   5 -12    0.94    0.17
  -2  -5  12    1.44    0.21
   2   5 -11    0.98    0.15
  -2  -5  11    0.90    0.16
  -2  -5  11    1.10    0.19
   2   5 -10   21.31    0.63
  -2  -5  10   22.81    0.71
  -2  -5  10   21.74    0.68
   2   5  -9    0.60    0.10
  -2  -5   9    0.70    0.12
  -2  -5   9    0.94    0.17
   2   5  -8    8.77    0.29
  -2  -5   8    8.78    0.29
  -2  -5   8    8.37    0.35
   2   5  -7   14.93    0.35
  -2  -5   7   14.71    0.37
  -2  -5   7   14.52    0.44
   2   5  -6   14.76    0.35
  -2  -5   6   15.02    0.35
  -2  -5   6   14.33    0.42
   2   5  -5   44.50    0.73
  -2  -5   5   45.07    0.77
  -2  -5   5   42.82    0.88
   2   5  -4    1.28    0.09
  -2  -5   4    1.32    0.11
  -2  -5   4    1.11    0.10
   2   5  -3   53.35    0.88
  -2  -5   3   52.79    0.87
  -2  -5   3   53.30    0.92
   2   5  -2   24.28    0.48
  -2  -5   2   25.10    0.50
  -2  -5   2   24.61    0.47
   2   5  -1    1.90    0.12
  -2  -5   1    2.11    0.13
  -2  -5   1    1.79    0.09
   2   5   0   29.58    0.63
  -2  -5   0   28.98    0.63
   2   5   1    1.23    0.14
   2   5   1    1.09    0.06
  -2  -5  -1    1.25    0.14
   2   5   2   22.95    0.65
  -2  -5  -2   22.42    0.63
   2   5   3    2.01    0.20
  -2  -5  -3    1.79    0.21
   2   5   4   37.60    1.02
  -2  -5  -4   36.73    1.05
   2   5   5   13.99    0.51
  -2  -5  -5   14.38    0.54
   2   5   6    1.91    0.28
  -2  -5  -6    1.86    0.28
   2   5   7    2.84    0.33
  -2  -5  -7    2.30    0.35
   2   5   8   -0.01    0.18
  -2  -5  -8   -0.10    0.18
   2   6 -14    6.68    0.56
  -2  -6  14    5.70    0.46
   2   6 -13    0.45    0.23
  -2  -6  13    0.18    0.15
   2   6 -12    0.33    0.24
  -2  -6  12    0.81    0.16
   2   6 -11    1.30    0.16
  -2  -6  11    1.29    0.22
  -2  -6  11    1.37    0.22
   2   6 -10   94.02    1.77
  -2  -6  10   96.89    2.03
  -2  -6  10  100.20    2.28
   2   6  -9    0.02    0.08
  -2  -6   9    0.02    0.08
  -2  -6   9    0.14    0.11
   2   6  -8    9.58    0.27
  -2  -6   8   11.08    0.35
  -2  -6   8   10.82    0.35
   2   6  -7    0.49    0.10
  -2  -6   7    0.88    0.10
  -2  -6   7    0.52    0.09
   2   6  -6    2.66    0.15
  -2  -6   6    2.99    0.18
  -2  -6   6    2.70    0.16
   2   6  -5   10.38    0.27
  -2  -6   5   10.85    0.30
  -2  -6   5   10.76    0.35
   2   6  -4   38.49    0.71
  -2  -6   4   40.68    0.83
  -2  -6   4   40.57    0.78
   2   6  -3    0.47    0.08
  -2  -6   3    0.38    0.09
  -2  -6   3    0.46    0.08
   2   6  -2    3.40    0.16
  -2  -6   2    3.30    0.17
  -2  -6   2    3.22    0.14
   2   6  -1    6.00    0.24
   2   6  -1    5.83    0.22
  -2  -6   1    5.36    0.21
   2   6   0   27.36    0.69
   2   6   0   26.04    0.52
  -2  -6   0   28.32    0.68
   2   6   1  106.32    2.11
  -2  -6  -1  105.65    2.08
   2   6   2   11.69    0.46
  -2  -6  -2   12.06    0.46
   2   6   3    0.30    0.15
  -2  -6  -3    0.16    0.15
   2   6   4   17.55    0.69
  -2  -6  -4   17.28    0.68
   2   6   5    0.07    0.15
  -2  -6  -5    0.07    0.15
   2   6   6    2.45    0.34
  -2  -6  -6    2.55    0.34
   2   6   7    0.10    0.17
  -2  -6  -7   -0.16    0.18
   2   7 -14    1.24    0.35
  -2  -7  14    1.28    0.22
   2   7 -13    4.02    0.48
  -2  -7  13    3.94    0.32
   2   7 -12    1.66    0.35
  -2  -7  12    2.09    0.22
   2   7 -11   11.75    0.56
  -2  -7  11   12.06    0.49
   2   7 -10    0.10    0.13
  -2  -7  10    0.20    0.11
   2   7  -9   56.90    1.12
  -2  -7   9   59.47    1.34
  -2  -7   9   60.67    1.51
   2   7  -8    1.48    0.11
  -2  -7   8    2.12    0.16
  -2  -7   8    1.76    0.21
   2   7  -7    7.46    0.23
  -2  -7   7    7.68    0.30
  -2  -7   7    7.30    0.34
   2   7  -6    1.07    0.09
  -2  -7   6    1.01    0.13
  -2  -7   6    0.79    0.15
   2   7  -5   32.96    0.66
  -2  -7   5   34.84    0.78
  -2  -7   5   35.51    0.84
   2   7  -4   -0.08    0.08
   2   7  -4    0.23    0.07
  -2  -7   4    0.33    0.09
   2   7  -3    1.80    0.17
   2   7  -3    1.93    0.14
  -2  -7   3    2.44    0.17
   2   7  -2    8.74    0.31
   2   7  -2    8.22    0.30
  -2  -7   2    9.11    0.34
   2   7  -1   11.15    0.40
   2   7  -1   10.43    0.33
  -2  -7   1   11.79    0.40
   2   7   0   11.53    0.33
   2   7   0   14.55    0.49
  -2  -7   0   12.83    0.46
   2   7   1   83.07    1.94
  -2  -7  -1   82.00    1.89
   2   7   2   10.98    0.49
  -2  -7  -2   10.25    0.48
   2   7   3    1.14    0.21
  -2  -7  -3    1.28    0.22
   2   7   4    7.65    0.49
  -2  -7  -4    8.61    0.50
   2   7   5    0.93    0.28
  -2  -7  -5    1.54    0.27
   2   7   6   18.39    0.89
  -2  -7  -6   18.10    0.89
   2   8 -14    2.44    0.40
  -2  -8  14    1.46    0.27
   2   8 -13   11.34    0.72
  -2  -8  13    9.21    0.51
   2   8 -12    0.46    0.24
  -2  -8  12    0.43    0.20
   2   8 -11    0.02    0.16
  -2  -8  11    0.03    0.11
   2   8 -10    1.04    0.24
  -2  -8  10    0.58    0.14
   2   8  -9    0.58    0.24
  -2  -8   9    0.92    0.15
   2   8  -8   -0.03    0.14
   2   8  -8    0.02    0.06
  -2  -8   8    0.05    0.09
   2   8  -7    7.48    0.44
   2   8  -7    7.65    0.25
  -2  -8   7    8.16    0.34
   2   8  -6    1.58    0.21
   2   8  -6    1.56    0.14
  -2  -8   6    1.09    0.15
   2   8  -5   10.93    0.48
   2   8  -5    9.96    0.32
  -2  -8   5    9.94    0.37
   2   8  -4   37.48    0.85
   2   8  -4   37.57    1.04
  -2  -8   4   37.04    0.90
   2   8  -3    5.12    0.29
   2   8  -3    7.14    0.28
  -2  -8   3    7.17    0.32
   2   8  -2   77.48    1.62
   2   8  -2   71.54    1.52
  -2  -8   2   77.01    1.65
   2   8  -1    1.18    0.12
   2   8  -1    1.09    0.18
  -2  -8   1    1.05    0.18
   2   8   0    7.68    0.37
  -2  -8   0    6.95    0.39
   2   8   1    0.23    0.15
  -2  -8  -1    0.39    0.16
   2   8   2    1.81    0.26
  -2  -8  -2    1.60    0.24
   2   8   3    4.23    0.37
  -2  -8  -3    4.96    0.39
   2   8   4    4.89    0.45
  -2  -8  -4    4.66    0.42
   2   8   5   11.55    0.69
  -2  -8  -5   11.67    0.68
   2   9 -13    0.65    0.29
  -2  -9  13    0.57    0.20
   2   9 -12    2.87    0.40
  -2  -9  12    2.81    0.28
   2   9 -11    1.78    0.33
  -2  -9  11    1.06    0.21
   2   9 -10    8.52    0.57
  -2  -9  10    7.42    0.42
   2   9  -9    1.12    0.28
  -2  -9   9    1.56    0.19
   2   9  -8    1.37    0.21
  -2  -9   8    1.63    0.21
   2   9  -7    5.75    0.24
   2   9  -7    7.31    0.44
  -2  -9   7    6.15    0.32
   2   9  -6    4.70    0.26
   2   9  -6    5.51    0.39
  -2  -9   6    5.67    0.30
   2   9  -5    4.01    0.33
   2   9  -5    4.08    0.25
  -2  -9   5    4.24    0.27
   2   9  -4    1.17    0.18
   2   9  -4    1.71    0.22
  -2  -9   4    1.18    0.19
   2   9  -3    1.82    0.18
   2   9  -3    1.82    0.18
  -2  -9   3    1.72    0.22
   2   9  -2   30.31    0.88
   2   9  -2   27.47    0.80
  -2  -9   2   29.64    0.88
   2   9  -1    0.43    0.16
  -2  -9   1    0.66    0.17
   2   9   0    1.13    0.19
  -2  -9   0    0.67    0.19
   2   9   1   18.01    0.74
  -2  -9  -1   17.91    0.76
   2   9   2    0.04    0.13
  -2  -9  -2   -0.04    0.14
   2   9   3    0.31    0.21
  -2  -9  -3    0.21    0.20
   2  10 -12    1.38    0.29
  -2 -10  12    0.06    0.24
   2  10 -11    2.97    0.42
  -2 -10  11    2.71    0.29
   2  10 -10    1.70    0.34
  -2 -10  10    1.24    0.23
   2  10  -9    0.21    0.19
  -2 -10   9    0.04    0.13
   2  10  -8   -0.07    0.19
  -2 -10   8    0.18    0.14
   2  10  -7    5.35    0.43
  -2 -10   7    5.49    0.35
   2  10  -6    2.44    0.20
   2  10  -6    3.02    0.32
  -2 -10   6    3.37    0.26
   2  10  -5   24.06    0.86
   2  10  -5   23.51    0.70
  -2 -10   5   23.63    0.79
   2  10  -4    3.34    0.28
   2  10  -4    3.34    0.27
  -2 -10   4    3.83    0.29
   2  10  -3    1.18    0.20
   2  10  -3    0.89    0.17
  -2 -10   3    1.28    0.16
   2  10  -2   -0.15    0.13
  -2 -10   2   -0.02    0.14
   2  10  -1    0.17    0.15
  -2 -10   1    0.06    0.16
   2  10   0    0.06    0.15
  -2 -10   0    0.17    0.16
   2  10   1    1.17    0.26
  -2 -10  -1    1.10    0.19
   2  10   2    0.38    0.22
  -2 -10  -2    0.40    0.22
   2  11 -11    5.08    0.44
  -2 -11  11    5.32    0.42
   2  11 -10   20.91    1.06
  -2 -11  10   20.66    0.89
   2  11  -9    1.38    0.34
  -2 -11   9    1.37    0.24
   2  11  -8    0.19    0.21
  -2 -11   8    0.15    0.16
   2  11  -7    0.25    0.22
  -2 -11   7    0.68    0.22
   2  11  -6    1.04    0.25
  -2 -11   6    1.20    0.22
   2  11  -5    1.61    0.26
  -2 -11   5    2.25    0.26
   2  11  -4    0.42    0.16
   2  11  -4    0.44    0.18
  -2 -11   4    0.80    0.19
   2  11  -3    5.07    0.41
  -2 -11   3    4.45    0.36
   2  11  -2    9.18    0.51
  -2 -11   2    9.75    0.54
   2  11  -1    0.55    0.19
  -2 -11   1    0.20    0.21
   2  12  -9    7.82    0.68
  -2 -12   9    8.26    0.53
   2  12  -8    0.38    0.26
  -2 -12   8    0.40    0.21
   2  12  -7    1.03    0.28
  -2 -12   7    1.29    0.25
   2  12  -6    4.45    0.39
  -2 -12   6    3.10    0.33
  -2 -12   5    2.14    0.31
  -2 -12   4    6.56    0.46
   3 -13   4   -0.10    0.18
  -3  13  -4    0.22    0.14
   3 -13   5    1.71    0.31
  -3  13  -5    1.62    0.25
   3 -13   6    0.32    0.22
  -3  13  -6    0.13    0.19
   3 -13   7    0.01    0.20
  -3  13  -7   -0.20    0.18
   3 -13   8    1.01    0.28
  -3  13  -8    0.74    0.28
   3 -12   0    1.38    0.28
   3 -12   1    3.86    0.39
   3 -12   2    3.66    0.36
   3 -12   3    5.45    0.43
  -3  12  -3    5.31    0.33
   3 -12   4   -0.10    0.13
  -3  12  -4    0.06    0.11
   3 -12   5    3.62    0.36
  -3  12  -5    3.25    0.32
   3 -12   6    0.82    0.24
  -3  12  -6    0.75    0.22
   3 -12   7    6.32    0.49
  -3  12  -7    6.41    0.50
   3 -12   8   12.13    0.71
  -3  12  -8   12.92    0.71
   3 -12   9    2.92    0.39
  -3  12  -9    2.73    0.39
   3 -12  10    1.92    0.33
  -3  12 -10    1.63    0.33
   3 -11  -2    3.11    0.35
  -3  11   2    2.63    0.38
   3 -11  -1    2.96    0.33
  -3  11   1    2.72    0.30
   3 -11   0    0.67    0.19
  -3  11   0    0.16    0.16
   3 -11   1    1.91    0.26
  -3  11  -1    1.73    0.20
  -3  11  -1    1.37    0.19
   3 -11   2    3.90    0.34
  -3  11  -2    3.82    0.26
   3 -11   3    0.62    0.19
  -3  11  -3    0.70    0.16
   3 -11   4   -0.02    0.13
  -3  11  -4    0.08    0.12
   3 -11   5   23.32    0.84
  -3  11  -5   22.23    0.80
   3 -11   6   22.76    0.88
  -3  11  -6   23.23    0.89
   3 -11   7   12.72    0.64
  -3  11  -7   12.99    0.63
   3 -11   8    0.50    0.20
  -3  11  -8    0.40    0.21
   3 -11   9    0.55    0.23
  -3  11  -9    0.51    0.24
   3 -11  10    0.03    0.19
  -3  11 -10    0.13    0.19
   3 -11  11    0.54    0.26
  -3  11 -11    0.67    0.26
   3 -11  12    1.30    0.34
  -3  11 -12    1.60    0.35
   3 -10  -4    5.96    0.43
  -3  10   4    5.94    0.46
   3 -10  -3    1.88    0.27
  -3  10   3    1.59    0.28
   3 -10  -2    3.66    0.33
  -3  10   2    3.35    0.33
   3 -10  -1   21.18    0.79
  -3  10   1   19.56    0.77
   3 -10   0    6.01    0.37
  -3  10   0    5.40    0.24
  -3  10   0    5.38    0.32
   3 -10   1    0.56    0.18
  -3  10  -1    0.82    0.15
  -3  10  -1    0.56    0.15
   3 -10   2   33.06    1.00
  -3  10  -2   32.97    0.86
  -3  10  -2   32.43    0.84
   3 -10   3    0.70    0.17
  -3  10  -3    0.44    0.15
   3 -10   4   78.83    1.99
  -3  10  -4   80.43    1.93
   3 -10   5   86.28    2.19
  -3  10  -5   89.23    2.20
   3 -10   6    0.43    0.18
  -3  10  -6    0.47    0.18
   3 -10   7    2.62    0.29
  -3  10  -7    2.43    0.28
   3 -10   8    0.15    0.16
  -3  10  -8    0.18    0.17
   3 -10   9   -0.07    0.15
  -3  10  -9    0.13    0.11
   3 -10  10    7.87    0.51
  -3  10 -10    8.71    0.57
   3 -10  11   -0.08    0.14
  -3  10 -11    0.09    0.15
   3 -10  12    1.11    0.31
  -3  10 -12    2.08    0.34
   3  -9  -5    0.37    0.18
  -3   9   5    0.16    0.20
   3  -9  -4    5.58    0.39
  -3   9   4    5.34    0.42
   3  -9  -3    0.84    0.19
  -3   9   3    0.20    0.19
   3  -9  -2    0.48    0.17
  -3   9   2    0.67    0.21
   3  -9  -1    0.08    0.13
  -3   9   1    0.37    0.13
  -3   9   1    0.08    0.07
   3  -9   0    0.42    0.14
  -3   9   0    0.32    0.12
  -3   9   0    0.36    0.11
   3  -9   1    4.71    0.25
  -3   9  -1    5.25    0.25
  -3   9  -1    5.17    0.26
   3  -9   2  125.38    2.53
  -3   9  -2  125.23    2.26
  -3   9  -2  128.48    2.49
   3  -9   3   55.25    1.37
  -3   9  -3   58.09    1.34
  -3   9  -3   53.45    1.00
   3  -9   4   23.27    0.74
  -3   9  -4   25.10    0.77
   3  -9   5   16.56    0.52
  -3   9  -5   16.45    0.60
   3  -9   6    2.92    0.20
  -3   9  -6    2.85    0.25
   3  -9   7    0.82    0.21
  -3   9  -7    0.94    0.20
   3  -9   8    2.93    0.30
  -3   9  -8    2.86    0.29
   3  -9   9   16.58    0.68
  -3   9  -9   17.36    0.76
   3  -9  10    1.09    0.25
  -3   9 -10    1.11    0.26
   3  -9  11    3.01    0.36
  -3   9 -11    3.24    0.38
   3  -9  12    0.39    0.23
  -3   9 -12    0.37    0.26
   3  -9  13    2.75    0.37
  -3   9 -13    2.74    0.42
   3  -8  -6    0.20    0.16
  -3   8   6    0.23    0.19
   3  -8  -5    0.99    0.20
  -3   8   5    0.77    0.23
   3  -8  -4    4.79    0.33
  -3   8   4    4.70    0.36
   3  -8  -3    0.65    0.16
  -3   8   3    0.46    0.17
   3  -8  -2    0.18    0.14
  -3   8   2    0.31    0.14
  -3   8   2    0.39    0.09
   3  -8  -1  106.65    2.20
  -3   8   1  105.76    2.24
  -3   8   1  105.16    1.80
   3  -8   0    0.00    0.11
  -3   8   0    0.19    0.08
  -3   8   0    0.05    0.10
   3  -8   1   33.62    0.80
  -3   8  -1   34.36    0.78
  -3   8  -1   35.33    0.77
   3  -8   2   25.97    0.69
  -3   8  -2   26.48    0.66
  -3   8  -2   24.89    0.57
   3  -8   3   65.25    1.38
  -3   8  -3   63.57    1.37
  -3   8  -3   61.92    1.02
   3  -8   4   30.07    0.81
  -3   8  -4   31.00    0.84
   3  -8   5   17.52    0.58
  -3   8  -5   17.21    0.59
   3  -8   6    8.73    0.39
  -3   8  -6    9.49    0.42
   3  -8   7    0.42    0.14
  -3   8  -7    0.23    0.15
   3  -8   8   10.36    0.48
  -3   8  -8   10.72    0.49
   3  -8   9    4.95    0.35
  -3   8  -9    5.00    0.38
   3  -8  10    2.04    0.26
  -3   8 -10    1.36    0.27
   3  -8  11    7.02    0.47
  -3   8 -11    6.93    0.49
   3  -8  12   -0.07    0.18
  -3   8 -12   -0.11    0.18
   3  -8  13    3.25    0.39
  -3   8 -13    3.71    0.43
   3  -7  -8    0.20    0.18
  -3   7   8    0.09    0.21
   3  -7  -7    0.72    0.22
  -3   7   7    1.20    0.25
   3  -7  -6    5.37    0.36
  -3   7   6    5.59    0.42
   3  -7  -5    1.79    0.23
  -3   7   5    2.38    0.27
   3  -7  -4    4.97    0.29
  -3   7   4    4.59    0.32
   3  -7  -3    2.84    0.23
  -3   7   3    3.18    0.25
  -3   7   3    2.60    0.14
   3  -7  -2    0.66    0.15
  -3   7   2    0.89    0.15
  -3   7   2    0.46    0.10
   3  -7  -1  123.35    2.28
  -3   7   1  126.47    2.39
  -3   7   1  123.21    1.88
   3  -7   0   11.20    0.38
  -3   7   0   11.62    0.36
  -3   7   0   12.17    0.35
   3  -7   1    6.01    0.26
  -3   7  -1    5.67    0.22
  -3   7  -1    6.02    0.24
   3  -7   2   -0.05    0.08
  -3   7  -2    0.14    0.06
  -3   7  -2    0.02    0.07
   3  -7   3   14.28    0.42
  -3   7  -3   14.09    0.42
  -3   7  -3   13.40    0.27
   3  -7   4    7.27    0.29
  -3   7  -4    6.65    0.30
   3  -7   5    1.91    0.18
  -3   7  -5    1.81    0.18
   3  -7   6    1.63    0.19
  -3   7  -6    2.14    0.19
   3  -7   7    6.20    0.27
  -3   7  -7    6.89    0.35
   3  -7   8    5.71    0.33
  -3   7  -8    5.72    0.29
   3  -7   9    2.78    0.21
  -3   7  -9    2.30    0.28
   3  -7  10    9.09    0.49
  -3   7 -10    8.83    0.49
   3  -7  11   10.32    0.56
  -3   7 -11   11.08    0.58
   3  -7  12    0.02    0.17
  -3   7 -12    0.14    0.17
   3  -7  13   31.18    1.23
  -3   7 -13   33.25    1.26
   3  -6  -9    2.16    0.30
  -3   6   9    2.60    0.36
   3  -6  -8    1.41    0.24
  -3   6   8    1.21    0.28
   3  -6  -7   -0.13    0.13
  -3   6   7    0.32    0.16
   3  -6  -6    6.54    0.35
  -3   6   6    6.85    0.34
   3  -6  -5    9.10    0.41
  -3   6   5    9.55    0.47
   3  -6  -4   90.07    1.82
  -3   6   4   85.07    1.32
  -3   6   4   89.77    2.05
   3  -6  -3   22.91    0.61
  -3   6   3   21.78    0.45
  -3   6   3   22.16    0.67
   3  -6  -2    4.90    0.24
  -3   6   2    5.27    0.26
  -3   6   2    5.51    0.19
   3  -6  -1    3.17    0.18
  -3   6   1    3.06    0.14
  -3   6   1    3.02    0.18
   3  -6   0    0.16    0.09
  -3   6   0    0.33    0.07
  -3   6   0    0.18    0.09
   3  -6   1   37.34    0.74
  -3   6  -1   36.67    0.65
  -3   6  -1   36.86    0.71
   3  -6   2    4.25    0.18
  -3   6  -2    4.09    0.14
  -3   6  -2    4.26    0.19
   3  -6   3   10.77    0.32
   3  -6   3    9.75    0.21
  -3   6  -3   10.05    0.32
   3  -6   4    0.00    0.08
  -3   6  -4    0.09    0.08
   3  -6   5   59.53    1.20
  -3   6  -5   57.93    1.24
   3  -6   6    0.60    0.13
  -3   6  -6    0.67    0.13
   3  -6   7    6.08    0.30
  -3   6  -7    6.76    0.33
   3  -6   8    4.62    0.30
  -3   6  -8    5.35    0.26
   3  -6   9    3.43    0.21
  -3   6  -9    3.14    0.27
   3  -6  10   10.29    0.52
  -3   6 -10   10.78    0.51
   3  -6  11    1.45    0.25
  -3   6 -11    1.26    0.24
   3  -6  12    2.84    0.34
  -3   6 -12    3.10    0.31
   3  -6  13    0.20    0.17
  -3   6 -13   -0.03    0.16
   3  -5 -10    8.52    0.56
  -3   5  10    8.13    0.63
   3  -5  -9   -0.12    0.15
  -3   5   9   -0.02    0.16
   3  -5  -8    0.14    0.19
  -3   5   8    0.23    0.18
   3  -5  -7    0.87    0.17
  -3   5   7    0.80    0.22
   3  -5  -6    9.92    0.40
  -3   5   6   10.58    0.49
   3  -5  -5   20.90    0.63
  -3   5   5   19.19    0.39
  -3   5   5   20.57    0.69
   3  -5  -4    0.14    0.09
  -3   5   4    0.03    0.11
  -3   5   4    0.11    0.05
   3  -5  -3    7.81    0.27
  -3   5   3    7.84    0.27
  -3   5   3    8.29    0.22
   3  -5  -2    0.38    0.09
  -3   5   2    0.43    0.10
  -3   5   2    0.33    0.07
   3  -5  -1   18.74    0.42
  -3   5   1   19.24    0.38
  -3   5   1   18.57    0.47
   3  -5   0   70.83    1.12
  -3   5   0   69.92    1.10
  -3   5   0   69.48    1.06
   3  -5   1    5.72    0.19
  -3   5  -1    5.89    0.19
  -3   5  -1    6.29    0.16
   3  -5   2   23.77    0.45
   3  -5   2   21.88    0.38
  -3   5  -2   22.78    0.49
   3  -5   3    7.13    0.23
   3  -5   3    7.20    0.14
  -3   5  -3    7.67    0.22
   3  -5   4   68.34    1.23
  -3   5  -4   69.33    1.26
   3  -5   5   43.11    0.88
  -3   5  -5   42.15    0.92
   3  -5   6   -0.08    0.07
  -3   5  -6    0.10    0.07
   3  -5   7    6.28    0.30
  -3   5  -7    6.70    0.31
   3  -5   8    1.19    0.18
  -3   5  -8    1.54    0.19
   3  -5   9    2.11    0.22
  -3   5  -9    1.46    0.21
   3  -5  10    0.63    0.17
  -3   5 -10    0.29    0.15
   3  -5  11    0.27    0.20
  -3   5 -11    0.80    0.16
   3  -5  12    0.26    0.19
  -3   5 -12    0.16    0.15
   3  -5  13    0.43    0.22
  -3   5 -13    0.52    0.18
   3  -4 -10    0.23    0.16
  -3   4  10    0.21    0.20
   3  -4  -9    6.39    0.40
  -3   4   9    5.70    0.46
   3  -4  -8    0.65    0.17
  -3   4   8    0.83    0.22
   3  -4  -7   12.91    0.47
  -3   4   7   13.79    0.58
   3  -4  -6  124.02    2.35
  -3   4   6  125.84    1.90
  -3   4   6  130.21    2.76
   3  -4  -5   -0.00    0.07
  -3   4   5   -0.03    0.07
  -3   4   5    0.04    0.04
   3  -4  -4    3.01    0.16
  -3   4   4    2.97    0.11
  -3   4   4    3.08    0.20
   3  -4  -3   80.06    1.28
  -3   4   3   78.54    1.44
  -3   4   3   80.27    1.10
   3  -4  -2   18.38    0.38
  -3   4   2   17.08    0.33
  -3   4   2   17.68    0.42
   3  -4  -1   33.74    0.55
  -3   4   1   34.23    0.63
  -3   4   1   33.65    0.56
   3  -4   0    6.63    0.17
  -3   4   0    6.65    0.19
  -3   4   0    6.89    0.18
   3  -4   1    9.30    0.21
  -3   4  -1    9.60    0.24
   3  -4   2  248.02    2.51
   3  -4   2  255.91    3.12
  -3   4  -2  248.84    3.25
   3  -4   3    6.67    0.11
   3  -4   3    6.61    0.20
  -3   4  -3    7.30    0.22
   3  -4   4   11.67    0.15
   3  -4   4   11.99    0.31
  -3   4  -4   12.52    0.33
   3  -4   5   56.95    0.57
   3  -4   5   59.58    1.07
  -3   4  -5   60.16    1.12
   3  -4   6    2.99    0.19
   3  -4   6    2.74    0.08
  -3   4  -6    2.88    0.17
   3  -4   7    6.40    0.16
   3  -4   7    6.24    0.30
  -3   4  -7    6.21    0.26
   3  -4   8    1.12    0.08
   3  -4   8    1.08    0.17
  -3   4  -8    1.48    0.15
   3  -4   9   11.51    0.31
   3  -4   9   13.60    0.51
  -3   4  -9   12.21    0.44
   3  -4  10   11.59    0.39
   3  -4  10   12.54    0.46
  -3   4 -10   11.98    0.45
   3  -4  11    1.44    0.18
  -3   4 -11    1.86    0.19
   3  -4  12    5.21    0.42
  -3   4 -12    4.69    0.37
   3  -4  13    3.80    0.38
   3  -3 -11   -0.14    0.15
  -3   3  11    0.02    0.17
   3  -3 -10    0.79    0.21
  -3   3  10    0.92    0.24
   3  -3  -9   10.71    0.49
  -3   3   9    9.48    0.53
   3  -3  -8    0.57    0.15
  -3   3   8    0.71    0.18
  -3   3   8    0.46    0.11
   3  -3  -7    2.44    0.17
  -3   3   7    2.18    0.13
  -3   3   7    2.29    0.23
   3  -3  -6   53.47    1.10
  -3   3   6   54.52    1.30
  -3   3   6   54.55    0.94
   3  -3  -5   22.47    0.51
  -3   3   5   22.74    0.43
  -3   3   5   22.25    0.57
   3  -3  -4   10.95    0.27
  -3   3   4   10.98    0.35
  -3   3   4   10.57    0.23
   3  -3  -3    1.73    0.09
  -3   3   3    1.69    0.13
  -3   3   3    1.90    0.09
   3  -3  -2    0.72    0.06
  -3   3   2    0.58    0.08
   3  -3  -1    0.45    0.05
  -3   3   1    0.49    0.04
  -3   3   1    0.40    0.07
   3  -3   0  204.53    2.09
   3  -3   0  200.13    2.60
  -3   3   0  204.06    2.35
   3  -3   1    0.32    0.05
   3  -3   1    0.37    0.05
  -3   3  -1    0.25    0.05
   3  -3   2   46.14    0.55
   3  -3   2   46.69    0.69
  -3   3  -2   45.71    0.72
   3  -3   3    0.60    0.07
  -3   3  -3    0.51    0.08
   3  -3   4  135.36    2.01
   3  -3   4  133.00    1.30
  -3   3  -4  133.54    1.95
   3  -3   5    2.06    0.14
  -3   3  -5    2.19    0.13
   3  -3   6    3.57    0.20
   3  -3   6    3.13    0.12
  -3   3  -6    3.52    0.17
   3  -3   7   19.09    0.54
   3  -3   7   18.56    0.38
  -3   3  -7   19.77    0.50
   3  -3   8   12.76    0.35
   3  -3   8   13.99    0.47
  -3   3  -8   11.94    0.40
   3  -3   9    4.71    0.24
   3  -3   9    4.46    0.19
  -3   3  -9    4.41    0.23
   3  -3  10    8.92    0.36
   3  -3  10    9.68    0.47
  -3   3 -10    9.03    0.36
   3  -3  11    0.03    0.10
   3  -3  11    0.31    0.15
  -3   3 -11   -0.04    0.12
   3  -3  12    2.88    0.33
   3  -3  13    2.33    0.25
   3  -2 -12    3.12    0.34
  -3   2  12    3.27    0.38
   3  -2 -11    0.71    0.20
  -3   2  11    0.75    0.24
   3  -2 -10    1.39    0.25
  -3   2  10    1.30    0.24
   3  -2  -9    3.48    0.27
  -3   2   9    3.89    0.29
  -3   2   9    3.62    0.21
   3  -2  -8    0.96    0.14
  -3   2   8    0.68    0.18
  -3   2   8    0.82    0.10
   3  -2  -7    0.15    0.14
  -3   2   7    0.69    0.10
  -3   2   7    0.77    0.14
   3  -2  -6    6.95    0.24
  -3   2   6    6.70    0.30
  -3   2   6    6.71    0.22
   3  -2  -5    5.13    0.19
  -3   2   5    5.10    0.16
  -3   2   5    5.00    0.24
   3  -2  -4    6.73    0.17
  -3   2   4    6.30    0.21
  -3   2   4    6.93    0.18
   3  -2  -3   26.55    0.40
  -3   2   3   27.21    0.55
  -3   2   3   27.97    0.45
   3  -2  -2    5.02    0.11
  -3   2   2    4.90    0.16
  -3   2   2    4.53    0.13
   3  -2  -1  353.02    2.77
   3  -2  -1  356.31    4.39
  -3   2   1  351.21    3.57
   3  -2   0   68.30    0.71
   3  -2   0   69.04    0.96
  -3   2   0   72.14    0.91
   3  -2   1    0.01    0.03
   3  -2   1    0.02    0.03
  -3   2  -1    0.25    0.05
   3  -2   2   36.62    0.48
   3  -2   2   35.99    0.54
  -3   2  -2   35.91    0.55
   3  -2   3   14.80    0.31
   3  -2   3   14.44    0.24
  -3   2  -3   15.28    0.31
   3  -2   4   58.79    0.78
   3  -2   4   60.09    1.01
  -3   2  -4   60.49    0.95
   3  -2   5   21.86    0.39
   3  -2   5   22.05    0.49
  -3   2  -5   22.19    0.45
   3  -2   6    1.49    0.11
   3  -2   6    1.77    0.14
  -3   2  -6    1.01    0.11
   3  -2   7   -0.07    0.06
   3  -2   7    0.59    0.10
  -3   2  -7    0.03    0.07
   3  -2   8    0.95    0.12
   3  -2   8    1.06    0.13
  -3   2  -8    1.05    0.11
   3  -2   9   84.63    1.75
   3  -2   9   87.38    2.01
  -3   2  -9   85.72    1.68
   3  -2  10   18.55    0.59
   3  -2  10   20.80    0.74
  -3   2 -10   19.74    0.56
   3  -2  11   13.02    0.56
   3  -2  11   13.99    0.63
   3  -2  12    0.13    0.11
  -3   2 -12   -0.31    0.21
  -3   2 -13    1.11    0.40
   3  -1 -12    8.12    0.53
  -3   1  12    9.47    0.55
   3  -1 -11    1.88    0.25
  -3   1  11    1.96    0.27
   3  -1 -10    6.63    0.38
  -3   1  10    6.52    0.32
  -3   1  10    6.21    0.40
   3  -1  -9    5.48    0.29
  -3   1   9    5.21    0.33
  -3   1   9    5.08    0.23
   3  -1  -8    2.69    0.21
  -3   1   8    2.89    0.23
  -3   1   8    2.68    0.16
   3  -1  -7    4.52    0.23
  -3   1   7    4.63    0.26
  -3   1   7    4.61    0.19
   3  -1  -6    0.62    0.08
  -3   1   6    0.79    0.08
  -3   1   6    0.70    0.11
   3  -1  -5   15.41    0.33
  -3   1   5   14.71    0.32
  -3   1   5   15.75    0.40
   3  -1  -4   13.07    0.23
  -3   1   4   13.11    0.27
  -3   1   4   13.46    0.33
   3  -1  -3  110.43    1.00
  -3   1   3  108.19    1.35
  -3   1   3  110.10    1.58
   3  -1  -2    1.27    0.08
   3  -1  -2    1.29    0.03
  -3   1   2    1.45    0.08
   3  -1  -1   10.50    0.11
   3  -1  -1   11.35    0.24
  -3   1   1   11.13    0.21
   3  -1   0  156.28    1.32
   3  -1   0  159.35    1.84
  -3   1   0  159.76    1.68
   3  -1   1    1.35    0.07
   3  -1   1    1.45    0.08
  -3   1  -1    1.57    0.07
   3  -1   2    0.29    0.05
   3  -1   2    0.23    0.05
  -3   1  -2    0.33    0.05
   3  -1   3    6.18    0.18
   3  -1   3    6.74    0.16
  -3   1  -3    6.48    0.16
   3  -1   4    3.77    0.16
   3  -1   4    4.32    0.14
  -3   1  -4    3.99    0.13
   3  -1   5   41.56    0.73
   3  -1   5   41.32    0.84
  -3   1  -5   41.12    0.66
   3  -1   6   13.14    0.39
   3  -1   6   13.10    0.35
  -3   1  -6   12.80    0.29
   3  -1   7    5.83    0.29
   3  -1   7    6.11    0.25
  -3   1  -7    6.63    0.21
   3  -1   8    1.02    0.18
   3  -1   8    1.28    0.17
  -3   1  -8    1.03    0.10
   3  -1   9   13.67    0.47
   3  -1   9   13.36    0.54
  -3   1  -9   12.36    0.37
   3  -1  10    2.36    0.23
  -3   1 -10    2.55    0.38
   3  -1  11    0.16    0.18
  -3   1 -11    0.85    0.28
   3  -1  12    0.98    0.22
  -3   1 -12    1.29    0.37
  -3   0  13    1.09    0.27
   3   0 -12    1.07    0.26
  -3   0  12    1.49    0.25
   3   0 -11    1.15    0.22
  -3   0  11    1.06    0.21
  -3   0  11    0.98    0.18
   3   0 -10    6.35    0.36
  -3   0  10    5.81    0.35
  -3   0  10    5.83    0.28
   3   0  -9    7.88    0.36
  -3   0   9    7.84    0.29
  -3   0   9    7.52    0.36
   3   0  -8    4.44    0.23
  -3   0   8    4.00    0.19
  -3   0   8    4.10    0.24
   3   0  -7    4.20    0.19
  -3   0   7    3.97    0.22
  -3   0   7    4.31    0.19
   3   0  -6   15.78    0.38
  -3   0   6   15.06    0.36
  -3   0   6   14.89    0.42
   3   0  -5   18.53    0.35
  -3   0   5   18.35    0.44
  -3   0   5   18.75    0.40
   3   0  -4   31.12    0.66
   3   0  -4   29.25    0.38
  -3   0   4   29.43    0.51
   3   0  -3    0.04    0.01
   3   0  -3    0.05    0.04
  -3   0   3    0.01    0.03
   3   0  -2   15.14    0.33
  -3   0   2   14.90    0.26
   3   0  -1   27.45    0.46
  -3   0   1   26.44    0.23
  -3   0   1   27.68    0.40
   3   0   0   60.69    0.83
   3   0   0   61.37    0.56
  -3   0   0   61.07    0.73
   3   0   1    4.57    0.14
   3   0   1    4.75    0.11
  -3   0  -1    4.47    0.11
   3   0   2    3.53    0.12
  -3   0  -2    2.73    0.09
   3   0   3    6.13    0.17
   3   0   3    5.88    0.17
  -3   0  -3    5.53    0.13
   3   0   4   14.99    0.36
   3   0   4   15.39    0.33
  -3   0  -4   15.25    0.26
   3   0   5   50.81    0.95
   3   0   5   48.56    0.97
  -3   0  -5   50.68    0.70
   3   0   6   17.38    0.47
  -3   0  -6   18.52    0.34
   3   0   7    0.43    0.12
  -3   0  -7    0.34    0.07
  -3   0  -7    0.52    0.19
   3   0   8    0.37    0.12
  -3   0  -8    0.59    0.21
   3   0   9    5.55    0.32
  -3   0  -9    4.75    0.46
   3   0  10    5.32    0.34
  -3   0 -10    5.26    0.47
   3   0  11    1.98    0.30
  -3   0 -11    1.75    0.39
   3   0  12    2.70    0.39
  -3   0 -12    3.46    0.49
   3   1 -13    3.48    0.41
  -3  -1  13    3.68    0.34
   3   1 -12    2.34    0.31
  -3  -1  12    2.64    0.22
  -3  -1  12    2.75    0.29
   3   1 -11    1.18    0.23
  -3  -1  11    0.85    0.19
  -3  -1  11    0.74    0.15
   3   1 -10    3.67    0.28
  -3  -1  10    3.65    0.23
  -3  -1  10    4.26    0.28
   3   1  -9   19.37    0.63
  -3  -1   9   19.52    0.56
  -3  -1   9   19.86    0.61
   3   1  -8    0.97    0.13
  -3  -1   8    0.65    0.12
  -3  -1   8    0.73    0.13
   3   1  -7    1.52    0.13
  -3  -1   7    1.65    0.13
  -3  -1   7    1.22    0.09
   3   1  -6   93.26    1.84
  -3  -1   6   94.94    1.60
  -3  -1   6   98.51    1.22
   3   1  -5    8.59    0.29
  -3  -1   5    8.62    0.25
  -3  -1   5    8.71    0.16
   3   1  -4   14.06    0.35
  -3  -1   4   13.63    0.31
  -3  -1   4   13.19    0.16
   3   1  -3    8.45    0.24
  -3  -1   3    7.90    0.20
   3   1  -2    2.66    0.11
  -3  -1   2    2.49    0.08
  -3  -1   2    2.44    0.04
   3   1  -1    0.98    0.08
  -3  -1   1    1.00    0.06
  -3  -1   1    0.99    0.04
   3   1   0  177.02    2.13
  -3  -1   0  170.42    1.76
  -3  -1   0  172.78    1.91
   3   1   1   11.29    0.24
  -3  -1  -1   11.08    0.27
  -3  -1  -1   10.68    0.18
   3   1   2  144.00    1.92
  -3  -1  -2  144.33    1.40
  -3  -1  -2  148.22    2.33
   3   1   3    0.22    0.06
  -3  -1  -3    0.09    0.08
  -3  -1  -3    0.06    0.03
   3   1   4    2.17    0.14
  -3  -1  -4    2.05    0.19
  -3  -1  -4    1.94    0.06
   3   1   5   -0.00    0.07
  -3  -1  -5    0.03    0.03
  -3  -1  -5    0.00    0.10
   3   1   6    0.03    0.10
  -3  -1  -6    0.21    0.10
   3   1   7    4.26    0.26
  -3  -1  -7    4.38    0.37
   3   1   8    0.02    0.12
  -3  -1  -8   -0.21    0.17
   3   1   9    0.06    0.10
  -3  -1  -9   -0.14    0.16
   3   1  10    5.56    0.40
  -3  -1 -10    6.04    0.56
   3   1  11   15.47    0.78
  -3  -1 -11   17.68    1.02
   3   2 -13    1.12    0.26
   3   2 -13    0.79    0.29
  -3  -2  13    0.73    0.18
   3   2 -12    0.74    0.21
   3   2 -12    0.83    0.22
  -3  -2  12    0.69    0.16
   3   2 -11    2.46    0.29
   3   2 -11    2.70    0.27
  -3  -2  11    3.01    0.23
   3   2 -10    6.50    0.39
  -3  -2  10    6.76    0.33
  -3  -2  10    7.52    0.28
   3   2  -9   23.18    0.76
  -3  -2   9   23.39    0.65
  -3  -2   9   22.40    0.52
   3   2  -8   -0.02    0.10
  -3  -2   8    0.02    0.08
  -3  -2   8   -0.06    0.05
   3   2  -7   16.39    0.49
  -3  -2   7   15.21    0.42
  -3  -2   7   15.35    0.33
   3   2  -6    5.06    0.23
  -3  -2   6    5.64    0.22
  -3  -2   6    5.19    0.14
   3   2  -5   74.91    1.34
  -3  -2   5   72.57    1.23
  -3  -2   5   74.03    0.85
   3   2  -4    1.34    0.11
  -3  -2   4    1.26    0.08
  -3  -2   4    1.36    0.05
   3   2  -3   34.54    0.61
  -3  -2   3   34.44    0.56
  -3  -2   3   32.82    0.34
   3   2  -2   48.91    0.78
  -3  -2   2   48.48    0.51
  -3  -2   2   49.23    0.71
   3   2  -1   89.90    1.26
  -3  -2   1   87.71    1.10
  -3  -2   1   90.64    1.00
   3   2   0   52.72    0.86
  -3  -2   0   52.19    0.75
  -3  -2   0   50.62    0.66
   3   2   1  270.66    3.48
  -3  -2  -1  272.60    2.53
  -3  -2  -1  272.33    3.63
   3   2   2    4.83    0.16
  -3  -2  -2    4.65    0.10
  -3  -2  -2    5.06    0.21
   3   2   3   15.49    0.41
  -3  -2  -3   15.44    0.47
   3   2   4    0.38    0.11
  -3  -2  -4    0.55    0.13
   3   2   5    3.51    0.22
  -3  -2  -5    3.40    0.28
   3   2   6    3.02    0.23
  -3  -2  -6    2.70    0.30
   3   2   7    5.62    0.34
  -3  -2  -7    6.36    0.42
   3   2   8   10.74    0.53
  -3  -2  -8   11.17    0.64
   3   2   9    2.02    0.27
  -3  -2  -9    2.37    0.38
   3   2  10    2.50    0.33
  -3  -2 -10    2.98    0.38
   3   3 -14    0.37    0.16
   3   3 -14    0.87    0.30
   3   3 -13    0.77    0.24
   3   3 -13    0.86    0.28
  -3  -3  13    0.74    0.19
   3   3 -12   10.21    0.55
  -3  -3  12    9.63    0.47
  -3  -3  12   10.26    0.44
   3   3 -11   -0.05    0.14
  -3  -3  11    0.06    0.12
  -3  -3  11    0.29    0.10
   3   3 -10   15.43    0.64
  -3  -3  10   15.17    0.55
  -3  -3  10   16.00    0.50
   3   3  -9   -0.12    0.09
  -3  -3   9    0.02    0.07
  -3  -3   9   -0.11    0.09
   3   3  -8    0.08    0.08
  -3  -3   8   -0.03    0.06
  -3  -3   8    0.06    0.05
   3   3  -7    0.03    0.08
  -3  -3   7   -0.12    0.08
  -3  -3   7    0.12    0.05
   3   3  -6   38.87    0.80
  -3  -3   6   38.07    0.80
  -3  -3   6   38.59    0.59
   3   3  -5   97.80    1.59
  -3  -3   5   99.30    1.65
  -3  -3   5   97.36    1.17
   3   3  -4    1.57    0.10
  -3  -3   4    1.47    0.06
  -3  -3   4    1.29    0.11
   3   3  -3  109.11    1.62
  -3  -3   3  110.48    1.62
  -3  -3   3  109.93    1.18
   3   3  -2   42.65    0.73
  -3  -3   2   42.11    0.57
  -3  -3   2   43.01    0.69
   3   3  -1  200.14    2.72
  -3  -3   1  197.87    2.34
  -3  -3   1  196.30    2.31
   3   3   0   62.67    1.05
  -3  -3   0   62.72    0.82
  -3  -3   0   62.09    0.99
   3   3   1   32.35    0.67
  -3  -3  -1   31.70    0.44
  -3  -3  -1   33.02    0.66
   3   3   2    0.02    0.07
  -3  -3  -2    0.04    0.03
  -3  -3  -2    0.02    0.07
   3   3   3    9.50    0.33
  -3  -3  -3    8.83    0.34
   3   3   4   28.58    0.77
  -3  -3  -4   29.53    0.85
   3   3   5   -0.09    0.10
  -3  -3  -5    0.19    0.12
   3   3   6    7.86    0.43
  -3  -3  -6    8.35    0.48
   3   3   7   18.38    0.72
  -3  -3  -7   19.57    0.80
   3   3   8   32.24    1.15
  -3  -3  -8   32.61    1.27
   3   3   9    1.97    0.32
  -3  -3  -9    2.51    0.39
   3   3  10    2.87    0.39
  -3  -3 -10    2.44    0.43
   3   4 -14    2.79    0.30
   3   4 -13    3.29    0.38
  -3  -4  13    3.57    0.32
  -3  -4  13    2.85    0.30
   3   4 -12    6.84    0.39
  -3  -4  12    5.35    0.37
  -3  -4  12    5.71    0.31
   3   4 -11    1.62    0.21
  -3  -4  11    1.61    0.21
  -3  -4  11    1.47    0.19
   3   4 -10   16.22    0.57
  -3  -4  10   16.08    0.56
  -3  -4  10   15.49    0.46
   3   4  -9    2.70    0.21
  -3  -4   9    2.73    0.22
  -3  -4   9    2.50    0.15
   3   4  -8    7.00    0.27
  -3  -4   8    7.01    0.25
  -3  -4   8    7.32    0.32
   3   4  -7    3.11    0.18
  -3  -4   7    3.50    0.14
  -3  -4   7    3.19    0.20
   3   4  -6   54.91    1.04
  -3  -4   6   55.61    0.87
  -3  -4   6   54.07    1.12
   3   4  -5   23.99    0.50
  -3  -4   5   24.42    0.56
  -3  -4   5   23.12    0.40
   3   4  -4    9.95    0.28
  -3  -4   4   10.10    0.22
  -3  -4   4   10.31    0.30
   3   4  -3   13.37    0.33
  -3  -4   3   13.50    0.28
  -3  -4   3   13.60    0.33
   3   4  -2    4.13    0.18
  -3  -4   2    4.20    0.14
  -3  -4   2    4.44    0.15
   3   4  -1    5.00    0.19
  -3  -4   1    4.68    0.16
  -3  -4   1    4.59    0.17
   3   4   0  139.84    2.26
  -3  -4   0  137.17    1.72
  -3  -4   0  140.88    2.16
   3   4   1    0.75    0.11
  -3  -4  -1    0.49    0.05
  -3  -4  -1    0.70    0.11
   3   4   2    0.49    0.12
  -3  -4  -2    0.66    0.13
   3   4   3    6.62    0.32
  -3  -4  -3    6.76    0.32
   3   4   4   54.17    1.37
  -3  -4  -4   51.64    1.28
   3   4   5    7.96    0.44
  -3  -4  -5    8.43    0.39
   3   4   6    3.49    0.33
  -3  -4  -6    4.09    0.38
   3   4   7   13.10    0.65
  -3  -4  -7   13.57    0.72
   3   4   8    5.09    0.33
  -3  -4  -8    4.92    0.50
   3   4   9    6.87    0.55
  -3  -4  -9    7.03    0.59
   3   5 -14    1.98    0.35
  -3  -5  13    0.24    0.16
  -3  -5  13    0.20    0.18
   3   5 -12    0.18    0.14
  -3  -5  12    0.23    0.12
  -3  -5  12    0.25    0.16
   3   5 -11    1.83    0.25
  -3  -5  11    1.94    0.18
  -3  -5  11    2.02    0.23
   3   5 -10    0.11    0.10
  -3  -5  10    0.14    0.09
  -3  -5  10    0.12    0.13
   3   5  -9   73.91    1.51
  -3  -5   9   72.46    1.44
  -3  -5   9   73.21    1.68
   3   5  -8   62.16    1.24
  -3  -5   8   60.57    1.13
  -3  -5   8   64.02    1.44
   3   5  -7   22.01    0.53
  -3  -5   7   22.36    0.49
  -3  -5   7   22.88    0.64
   3   5  -6   10.77    0.31
  -3  -5   6   10.76    0.29
  -3  -5   6   10.87    0.38
   3   5  -5    0.08    0.07
  -3  -5   5    0.07    0.05
  -3  -5   5    0.01    0.08
   3   5  -4    0.05    0.07
  -3  -5   4    0.12    0.07
  -3  -5   4    0.03    0.06
   3   5  -3    0.37    0.09
  -3  -5   3    0.32    0.07
  -3  -5   3    0.45    0.08
   3   5  -2    0.04    0.07
  -3  -5   2    0.16    0.07
  -3  -5   2    0.12    0.06
   3   5  -1    0.55    0.11
  -3  -5   1    0.66    0.10
  -3  -5   1    0.60    0.09
   3   5   0    0.53    0.11
  -3  -5   0    0.53    0.11
  -3  -5   0    0.31    0.07
   3   5   1    3.28    0.21
  -3  -5  -1    3.05    0.19
  -3  -5  -1    2.68    0.10
   3   5   2    3.96    0.21
  -3  -5  -2    5.31    0.27
   3   5   3    1.07    0.18
  -3  -5  -3    0.78    0.18
   3   5   4   33.41    1.04
  -3  -5  -4   34.78    1.05
   3   5   5   30.40    1.06
  -3  -5  -5   30.35    1.04
   3   5   6    4.90    0.42
  -3  -5  -6    7.36    0.47
   3   5   7    2.47    0.35
  -3  -5  -7    3.72    0.40
   3   5   8    2.48    0.37
  -3  -5  -8    2.14    0.38
   3   6 -14   13.03    0.83
  -3  -6  13    5.93    0.39
  -3  -6  13    6.72    0.46
  -3  -6  12    3.42    0.27
  -3  -6  12    4.27    0.27
   3   6 -11   13.68    0.53
  -3  -6  11   14.44    0.50
  -3  -6  11   14.91    0.61
   3   6 -10    2.49    0.20
  -3  -6  10    2.43    0.19
  -3  -6  10    2.74    0.26
   3   6  -9    0.12    0.09
  -3  -6   9    0.23    0.10
  -3  -6   9    0.42    0.14
   3   6  -8    5.80    0.26
  -3  -6   8    6.03    0.24
  -3  -6   8    5.84    0.32
   3   6  -7    3.88    0.19
  -3  -6   7    3.81    0.17
  -3  -6   7    3.91    0.25
   3   6  -6    3.31    0.18
  -3  -6   6    3.67    0.17
  -3  -6   6    3.64    0.22
   3   6  -5    1.98    0.14
  -3  -6   5    1.78    0.13
  -3  -6   5    2.17    0.17
   3   6  -4    5.52    0.22
  -3  -6   4    5.13    0.20
  -3  -6   4    5.10    0.23
   3   6  -3    5.73    0.24
  -3  -6   3    5.80    0.23
  -3  -6   3    6.38    0.27
   3   6  -2   11.14    0.36
  -3  -6   2   10.97    0.34
  -3  -6   2   11.92    0.35
   3   6  -1    0.43    0.10
  -3  -6   1    0.18    0.06
  -3  -6   1    0.08    0.10
   3   6   0   16.12    0.52
  -3  -6   0   14.73    0.46
  -3  -6   0   14.12    0.32
   3   6   1   13.87    0.50
  -3  -6  -1   14.09    0.50
   3   6   2    6.79    0.40
  -3  -6  -2    7.50    0.37
   3   6   3    3.40    0.28
  -3  -6  -3    3.11    0.29
   3   6   4    1.77    0.26
  -3  -6  -4    1.57    0.19
   3   6   5    0.66    0.21
  -3  -6  -5    0.23    0.20
   3   6   6    0.36    0.20
  -3  -6  -6    0.26    0.23
   3   6   7    7.45    0.59
  -3  -6  -7    7.05    0.46
   3   7 -14    8.37    0.71
   3   7 -13    0.66    0.28
  -3  -7  13    0.53    0.17
  -3  -7  12    1.39    0.20
  -3  -7  12    2.10    0.28
  -3  -7  11    0.84    0.21
  -3  -7  11    0.75    0.17
   3   7 -10   60.07    1.36
  -3  -7  10   62.88    1.48
  -3  -7  10   67.41    1.77
   3   7  -9    2.07    0.20
  -3  -7   9    2.69    0.21
  -3  -7   9    2.66    0.26
   3   7  -8   21.93    0.57
  -3  -7   8   23.35    0.60
  -3  -7   8   22.19    0.73
   3   7  -7    6.14    0.25
  -3  -7   7    6.78    0.27
  -3  -7   7    6.73    0.33
   3   7  -6    0.50    0.10
  -3  -7   6    0.63    0.11
  -3  -7   6    0.48    0.13
   3   7  -5   30.92    0.72
  -3  -7   5   33.11    0.75
  -3  -7   5   31.09    0.81
   3   7  -4    8.55    0.30
  -3  -7   4    8.87    0.31
  -3  -7   4    8.62    0.32
   3   7  -3   26.96    0.69
  -3  -7   3   26.59    0.67
  -3  -7   3   26.84    0.65
   3   7  -2    2.83    0.22
  -3  -7   2    2.72    0.20
  -3  -7   2    3.59    0.17
   3   7  -1    2.45    0.18
   3   7  -1    2.56    0.21
  -3  -7   1    2.24    0.20
   3   7   0    0.39    0.14
  -3  -7   0    0.34    0.14
   3   7   1   21.58    0.74
  -3  -7  -1   19.99    0.69
   3   7   2    0.73    0.23
  -3  -7  -2    1.59    0.20
   3   7   3    1.94    0.27
  -3  -7  -3    1.44    0.26
   3   7   4    2.52    0.33
  -3  -7  -4    2.32    0.32
   3   7   5   -0.03    0.17
  -3  -7  -5   -0.08    0.17
   3   7   6    2.32    0.41
  -3  -7  -6    3.09    0.38
   3   8 -13    2.56    0.42
   3   8 -12    0.17    0.21
  -3  -8  12    0.04    0.12
  -3  -8  11    0.44    0.14
  -3  -8  11    0.59    0.20
  -3  -8  10   16.28    0.56
  -3  -8  10   15.84    0.68
   3   8  -9   14.49    0.45
  -3  -8   9   15.80    0.54
  -3  -8   9   16.16    0.65
   3   8  -8    7.07    0.28
  -3  -8   8    7.10    0.31
  -3  -8   8    7.38    0.41
   3   8  -7    0.78    0.12
  -3  -8   7    0.74    0.17
  -3  -8   7    0.56    0.14
   3   8  -6    7.71    0.30
  -3  -8   6    8.09    0.34
  -3  -8   6    7.74    0.37
   3   8  -5    6.37    0.28
  -3  -8   5    6.08    0.29
  -3  -8   5    6.44    0.32
   3   8  -4    9.03    0.36
  -3  -8   4   10.41    0.38
   3   8  -3    0.84    0.15
   3   8  -3    0.51    0.15
  -3  -8   3    0.81    0.14
   3   8  -2    4.07    0.25
   3   8  -2    2.96    0.21
  -3  -8   2    2.89    0.24
   3   8  -1   -0.06    0.11
  -3  -8   1   -0.03    0.11
   3   8   0   17.50    0.67
  -3  -8   0   18.17    0.65
   3   8   1    0.27    0.16
  -3  -8  -1    0.23    0.16
   3   8   2    2.25    0.29
  -3  -8  -2    2.50    0.29
   3   8   3    1.15    0.27
  -3  -8  -3    1.29    0.26
   3   8   4    3.15    0.37
  -3  -8  -4    3.42    0.39
   3   9 -13    0.13    0.26
   3   9 -12    1.50    0.33
  -3  -9  12    0.97    0.21
   3   9 -11    0.96    0.28
  -3  -9  11    0.63    0.17
   3   9 -10    2.81    0.44
  -3  -9  10    3.52    0.28
   3   9  -9    6.54    0.47
  -3  -9   9    4.65    0.31
   3   9  -8   53.39    1.74
   3   9  -8   46.57    1.09
  -3  -9   8   51.82    1.35
   3   9  -7   18.15    0.78
   3   9  -7   16.07    0.52
  -3  -9   7   17.65    0.60
   3   9  -6    3.18    0.22
   3   9  -6    3.86    0.34
  -3  -9   6    3.96    0.26
   3   9  -5   14.55    0.63
   3   9  -5   15.07    0.55
  -3  -9   5   15.46    0.60
   3   9  -4   10.11    0.44
   3   9  -4   11.34    0.50
  -3  -9   4   10.71    0.45
   3   9  -3    0.98    0.20
   3   9  -3    0.82    0.19
  -3  -9   3    0.60    0.17
   3   9  -2    4.68    0.31
  -3  -9   2    4.15    0.30
   3   9  -1    0.64    0.18
  -3  -9   1    0.61    0.18
   3   9   0    6.43    0.42
  -3  -9   0    6.14    0.40
   3   9   1    0.30    0.20
  -3  -9  -1    0.45    0.19
   3   9   2    1.54    0.27
  -3  -9  -2    1.18    0.26
   3   9   3    0.24    0.20
  -3  -9  -3    0.05    0.20
   3  10 -12    2.00    0.42
  -3 -10  12    2.06    0.34
   3  10 -11    9.63    0.66
  -3 -10  11    7.19    0.43
   3  10 -10   11.42    0.74
  -3 -10  10    9.51    0.51
   3  10  -9    4.79    0.48
  -3 -10   9    4.55    0.34
   3  10  -8   18.02    0.90
  -3 -10   8   18.69    0.71
   3  10  -7   14.43    0.75
  -3 -10   7   14.09    0.63
   3  10  -6    0.22    0.23
   3  10  -6    0.96    0.16
  -3 -10   6    0.92    0.18
   3  10  -5    4.73    0.29
   3  10  -5    5.19    0.44
  -3 -10   5    4.63    0.32
   3  10  -4    3.66    0.28
   3  10  -4    3.53    0.35
  -3 -10   4    3.60    0.30
   3  10  -3    0.09    0.13
  -3 -10   3    0.09    0.13
   3  10  -2    0.36    0.17
  -3 -10   2    0.28    0.17
   3  10  -1    0.21    0.19
  -3 -10   1    0.26    0.18
   3  10   0    1.06    0.27
  -3 -10   0    1.56    0.26
   3  10   1    0.89    0.25
  -3 -10  -1    0.51    0.23
   3  11 -10   19.69    1.07
  -3 -11  10   17.42    0.78
   3  11  -9    0.01    0.29
  -3 -11   9    0.97    0.24
   3  11  -8   -0.09    0.20
  -3 -11   8    0.23    0.18
   3  11  -7   -0.07    0.15
  -3 -11   7    0.03    0.12
   3  11  -6    2.28    0.31
  -3 -11   6    2.28    0.26
   3  11  -5    2.76    0.31
   3  11  -5    2.94    0.32
  -3 -11   5    2.35    0.27
   3  11  -4    2.48    0.28
  -3 -11   4    3.10    0.29
   3  11  -3    0.24    0.15
  -3 -11   3   -0.08    0.15
   3  11  -2    0.30    0.19
  -3 -11   2    0.34    0.24
   4 -13   5    1.92    0.31
  -4  13  -5    1.23    0.27
   4 -13   6    8.12    0.58
  -4  13  -6    7.99    0.53
   4 -12   1    0.28    0.19
   4 -12   2    0.39    0.20
  -4  12  -2    0.28    0.14
   4 -12   3    8.58    0.48
  -4  12  -3    6.87    0.41
   4 -12   4    5.17    0.42
  -4  12  -4    5.53    0.38
   4 -12   5    8.07    0.53
  -4  12  -5    7.91    0.48
   4 -12   6   11.56    0.68
  -4  12  -6   11.95    0.64
   4 -12   7    7.37    0.58
  -4  12  -7    8.06    0.53
   4 -12   8    3.14    0.38
  -4  12  -8    3.33    0.37
   4 -12   9    7.08    0.57
  -4  12  -9    7.76    0.57
   4 -12  10   -0.32    0.23
  -4  12 -10   -0.21    0.22
   4 -11  -2    1.01    0.22
  -4  11   2    0.46    0.22
   4 -11  -1    2.43    0.30
  -4  11   1    1.99    0.28
   4 -11   0    0.26    0.18
  -4  11   0    0.37    0.15
   4 -11   1    0.26    0.16
  -4  11  -1    0.11    0.11
   4 -11   2    1.66    0.25
  -4  11  -2    2.02    0.24
   4 -11   3    6.93    0.42
  -4  11  -3    6.30    0.36
   4 -11   4    6.79    0.44
  -4  11  -4    6.64    0.39
   4 -11   5   41.55    1.32
  -4  11  -5   40.87    1.29
   4 -11   6    7.05    0.50
  -4  11  -6    7.38    0.47
   4 -11   7   10.92    0.58
  -4  11  -7    9.26    0.54
   4 -11   8    2.21    0.32
  -4  11  -8    2.44    0.31
   4 -11   9    0.23    0.21
  -4  11  -9    0.33    0.21
   4 -11  10    0.08    0.19
  -4  11 -10    0.16    0.19
   4 -11  11    0.10    0.19
  -4  11 -11    0.01    0.19
   4 -10  -3    0.41    0.17
  -4  10   3   -0.09    0.18
   4 -10  -2    0.76    0.20
  -4  10   2    0.57    0.20
   4 -10  -1    1.96    0.25
  -4  10   1    1.72    0.23
   4 -10   0    0.30    0.15
  -4  10   0    0.44    0.14
  -4  10   0    0.14    0.11
   4 -10   1    3.80    0.29
  -4  10  -1    3.91    0.23
  -4  10  -1    3.34    0.23
   4 -10   2   17.28    0.64
  -4  10  -2   17.27    0.57
  -4  10  -2   16.30    0.54
   4 -10   3    0.18    0.16
  -4  10  -3    0.53    0.16
   4 -10   4    0.13    0.12
  -4  10  -4   -0.12    0.11
   4 -10   5    9.97    0.50
  -4  10  -5   10.55    0.50
   4 -10   6    5.29    0.37
  -4  10  -6    5.39    0.37
   4 -10   7    0.29    0.15
  -4  10  -7   -0.10    0.16
   4 -10   8    0.14    0.19
  -4  10  -8    0.47    0.14
   4 -10   9    0.73    0.20
  -4  10  -9    0.42    0.23
   4 -10  10    0.58    0.23
  -4  10 -10    0.74    0.24
   4 -10  11   -0.22    0.19
  -4  10 -11    0.08    0.19
   4 -10  12    0.22    0.24
  -4  10 -12    0.59    0.23
   4  -9  -5    0.81    0.22
  -4   9   5    0.63    0.25
   4  -9  -4    3.52    0.30
  -4   9   4    3.40    0.35
   4  -9  -3    1.51    0.22
  -4   9   3    1.44    0.23
   4  -9  -2    1.70    0.21
  -4   9   2    2.21    0.22
  -4   9   2    1.24    0.13
   4  -9  -1    1.51    0.21
  -4   9   1    1.62    0.17
  -4   9   1    2.16    0.20
   4  -9   0    3.97    0.28
  -4   9   0    4.09    0.23
  -4   9   0    4.84    0.29
   4  -9   1    0.41    0.15
  -4   9  -1    0.60    0.12
  -4   9  -1    0.73    0.12
   4  -9   2   37.73    1.00
  -4   9  -2   40.71    0.99
  -4   9  -2   38.39    0.87
   4  -9   3    0.42    0.15
  -4   9  -3    0.44    0.14
   4  -9   4   39.36    1.08
  -4   9  -4   39.73    1.06
   4  -9   5    4.02    0.29
  -4   9  -5    3.80    0.30
   4  -9   6    0.18    0.13
  -4   9  -6    0.17    0.14
   4  -9   7    5.06    0.36
  -4   9  -7    5.04    0.35
   4  -9   8    0.32    0.17
  -4   9  -8    0.13    0.17
   4  -9   9    0.66    0.22
  -4   9  -9    0.96    0.23
   4  -9  10   20.30    0.88
  -4   9 -10   20.53    0.87
   4  -9  11    4.14    0.43
  -4   9 -11    4.89    0.43
   4  -9  12    0.79    0.27
  -4   9 -12    1.06    0.27
   4  -8  -6    9.96    0.52
  -4   8   6   11.10    0.64
   4  -8  -5    1.61    0.23
  -4   8   5    2.04    0.28
   4  -8  -4    6.86    0.38
  -4   8   4    7.51    0.43
   4  -8  -3    0.21    0.13
  -4   8   3    0.01    0.14
  -4   8   3    0.25    0.10
   4  -8  -2    2.58    0.23
  -4   8   2    2.92    0.24
  -4   8   2    2.69    0.19
   4  -8  -1    0.41    0.13
  -4   8   1    0.42    0.10
  -4   8   1    0.48    0.13
   4  -8   0    4.50    0.26
  -4   8   0    4.30    0.24
  -4   8   0    4.13    0.24
   4  -8   1    1.24    0.16
  -4   8  -1    1.38    0.15
  -4   8  -1    0.98    0.14
   4  -8   2    0.06    0.09
  -4   8  -2    0.12    0.09
  -4   8  -2   -0.01    0.05
   4  -8   3   47.99    1.13
   4  -8   3   42.71    0.85
  -4   8  -3   46.73    1.11
   4  -8   4    9.90    0.40
  -4   8  -4   10.14    0.43
   4  -8   5   42.98    1.10
  -4   8  -5   43.20    1.14
   4  -8   6    2.87    0.25
  -4   8  -6    2.98    0.26
   4  -8   7   13.74    0.55
  -4   8  -7   13.22    0.55
   4  -8   8   12.70    0.54
  -4   8  -8   13.50    0.57
   4  -8   9    5.74    0.40
  -4   8  -9    5.26    0.38
   4  -8  10   -0.07    0.14
  -4   8 -10    0.11    0.14
   4  -8  11    1.39    0.29
  -4   8 -11    1.62    0.28
   4  -8  12    0.02    0.16
  -4   8 -12    0.06    0.17
   4  -8  13    0.13    0.18
  -4   8 -13   -0.08    0.16
   4  -7  -7    6.40    0.41
  -4   7   7    6.38    0.51
   4  -7  -6    0.67    0.18
  -4   7   6    1.27    0.24
   4  -7  -5    2.92    0.25
  -4   7   5    3.73    0.31
   4  -7  -4    0.19    0.12
  -4   7   4    0.11    0.14
  -4   7   4    0.12    0.08
   4  -7  -3    1.04    0.16
  -4   7   3    1.25    0.19
  -4   7   3    1.16    0.11
   4  -7  -2    3.83    0.23
  -4   7   2    4.29    0.26
  -4   7   2    4.03    0.18
   4  -7  -1    4.88    0.25
  -4   7   1    5.61    0.25
  -4   7   1    5.40    0.24
   4  -7   0   -0.16    0.07
  -4   7   0   -0.03    0.08
  -4   7   0    0.17    0.06
   4  -7   1    2.52    0.17
  -4   7  -1    2.19    0.16
  -4   7  -1    2.08    0.13
   4  -7   2    9.44    0.33
  -4   7  -2    9.24    0.33
  -4   7  -2    8.80    0.25
   4  -7   3   50.53    1.09
   4  -7   3   46.07    0.82
  -4   7  -3   48.94    1.09
   4  -7   4   67.57    1.46
  -4   7  -4   69.37    1.45
   4  -7   5    1.22    0.17
  -4   7  -5    1.42    0.18
   4  -7   6   10.64    0.43
  -4   7  -6   10.66    0.44
   4  -7   7    8.54    0.40
  -4   7  -7    9.52    0.43
   4  -7   8   37.88    1.04
  -4   7  -8   39.95    1.13
   4  -7   9   12.23    0.53
  -4   7  -9   12.50    0.48
   4  -7  10    1.19    0.25
  -4   7 -10    1.58    0.23
   4  -7  11    2.86    0.26
  -4   7 -11    3.35    0.33
   4  -7  12    0.11    0.19
  -4   7 -12    0.43    0.19
   4  -7  13    2.55    0.35
  -4   7 -13    1.82    0.31
   4  -6  -8    0.07    0.13
  -4   6   8   -0.20    0.16
   4  -6  -7    7.71    0.41
  -4   6   7    7.42    0.50
   4  -6  -6    6.40    0.32
  -4   6   6    6.54    0.42
   4  -6  -5   -0.03    0.09
  -4   6   5    0.01    0.06
  -4   6   5   -0.04    0.12
   4  -6  -4    0.41    0.12
  -4   6   4    0.37    0.16
  -4   6   4    0.60    0.10
   4  -6  -3    0.12    0.10
  -4   6   3    0.04    0.09
  -4   6   3   -0.02    0.06
   4  -6  -2    0.58    0.10
  -4   6   2    0.32    0.09
  -4   6   2    0.50    0.12
   4  -6  -1    9.44    0.30
  -4   6   1    9.14    0.31
  -4   6   1    9.38    0.28
   4  -6   0    3.43    0.17
  -4   6   0    2.91    0.15
  -4   6   0    3.22    0.16
   4  -6   1    0.47    0.10
  -4   6  -1    0.79    0.10
  -4   6  -1    0.84    0.08
   4  -6   2    4.13    0.18
  -4   6  -2    3.14    0.19
   4  -6   3   44.52    0.69
   4  -6   3   46.99    0.96
  -4   6  -3   46.63    0.94
   4  -6   4    0.49    0.11
  -4   6  -4    0.77    0.13
   4  -6   5   47.40    1.04
  -4   6  -5   48.96    1.12
   4  -6   6    1.32    0.16
  -4   6  -6    1.26    0.17
   4  -6   7    3.20    0.23
  -4   6  -7    3.03    0.24
   4  -6   8   20.18    0.69
  -4   6  -8   18.90    0.65
   4  -6   9    0.70    0.19
  -4   6  -9    0.70    0.18
   4  -6  10    0.59    0.19
  -4   6 -10    0.71    0.17
   4  -6  11    3.49    0.32
  -4   6 -11    2.94    0.30
   4  -6  12    0.02    0.17
  -4   6 -12    0.18    0.16
   4  -6  13    5.88    0.51
  -4   6 -13    6.66    0.46
   4  -5  -9    4.83    0.37
  -4   5   9    5.54    0.43
   4  -5  -8    0.56    0.16
  -4   5   8    0.68    0.23
   4  -5  -7    1.03    0.21
  -4   5   7    1.48    0.23
   4  -5  -6   -0.01    0.10
  -4   5   6    0.08    0.06
  -4   5   6    0.15    0.09
   4  -5  -5   54.60    1.13
  -4   5   5   52.51    0.98
  -4   5   5   55.86    1.35
   4  -5  -4    2.52    0.16
  -4   5   4    2.64    0.22
  -4   5   4    2.68    0.14
   4  -5  -3    9.83    0.30
  -4   5   3   10.32    0.27
  -4   5   3    9.69    0.35
   4  -5  -2    6.41    0.22
  -4   5   2    7.18    0.22
  -4   5   2    6.92    0.26
   4  -5  -1    0.04    0.06
  -4   5   1    0.03    0.07
  -4   5   1    0.13    0.06
   4  -5   0    4.04    0.16
  -4   5   0    3.77    0.16
  -4   5   0    4.54    0.17
   4  -5   1   52.29    0.90
   4  -5   1   52.86    0.95
  -4   5  -1   50.69    0.92
   4  -5   2   17.92    0.37
   4  -5   2   18.24    0.41
  -4   5  -2   18.20    0.45
   4  -5   3   19.28    0.46
   4  -5   3   18.86    0.32
  -4   5  -3   19.40    0.49
   4  -5   4    0.01    0.03
   4  -5   4    0.11    0.07
  -4   5  -4   -0.05    0.07
   4  -5   5    9.69    0.32
   4  -5   5    8.85    0.16
  -4   5  -5    9.67    0.33
   4  -5   6    0.46    0.12
  -4   5  -6    0.39    0.12
   4  -5   7    2.76    0.23
  -4   5  -7    2.58    0.20
   4  -5   8    0.08    0.10
  -4   5  -8   -0.04    0.10
   4  -5   9    7.06    0.40
  -4   5  -9    7.06    0.36
   4  -5  10    0.92    0.20
  -4   5 -10    1.08    0.18
   4  -5  11    0.06    0.15
  -4   5 -11    0.11    0.12
   4  -5  12    0.26    0.13
  -4   5 -12    0.06    0.14
   4  -5  13    7.63    0.54
   4  -4 -10    5.22    0.43
  -4   4  10    5.42    0.47
   4  -4  -9   10.34    0.47
  -4   4   9   10.18    0.60
   4  -4  -8    8.12    0.38
  -4   4   8    8.36    0.48
   4  -4  -7   10.53    0.39
  -4   4   7   11.82    0.52
  -4   4   7   10.07    0.32
   4  -4  -6    0.24    0.10
  -4   4   6    0.23    0.10
  -4   4   6    0.69    0.15
   4  -4  -5    7.70    0.29
  -4   4   5    8.30    0.27
  -4   4   5    7.66    0.36
   4  -4  -4   30.60    0.66
  -4   4   4   30.47    0.60
  -4   4   4   31.71    0.78
   4  -4  -3   14.68    0.33
  -4   4   3   14.46    0.42
  -4   4   3   14.56    0.33
   4  -4  -2    0.29    0.06
  -4   4   2    0.21    0.09
  -4   4   2    0.34    0.08
   4  -4  -1    1.84    0.11
  -4   4   1    1.84    0.09
  -4   4   1    1.73    0.12
   4  -4   0  125.55    1.62
   4  -4   0  128.73    2.06
  -4   4   0  129.49    1.86
   4  -4   1    2.02    0.11
   4  -4   1    2.02    0.10
  -4   4  -1    2.09    0.12
   4  -4   2    3.85    0.16
   4  -4   2    4.24    0.12
  -4   4  -2    4.42    0.15
   4  -4   3    5.79    0.20
   4  -4   3    6.04    0.15
  -4   4  -3    6.03    0.22
   4  -4   4   62.17    0.77
   4  -4   4   59.87    1.11
  -4   4  -4   61.64    1.15
   4  -4   5    0.47    0.10
   4  -4   5    0.55    0.05
  -4   4  -5    0.46    0.11
   4  -4   6    0.04    0.04
   4  -4   6    0.09    0.08
  -4   4  -6   -0.04    0.08
   4  -4   7    2.35    0.12
   4  -4   7    2.60    0.22
  -4   4  -7    2.97    0.18
   4  -4   8   10.75    0.27
   4  -4   8   11.65    0.47
  -4   4  -8   11.98    0.40
   4  -4   9    0.42    0.08
   4  -4   9    0.54    0.17
  -4   4  -9    0.86    0.16
   4  -4  10    0.82    0.20
  -4   4 -10    0.81    0.14
   4  -4  11    9.07    0.44
  -4   4 -11    8.69    0.41
   4  -4  12    4.96    0.42
   4  -4  13    2.76    0.28
  -4   3  11    4.26    0.42
   4  -3 -10    0.43    0.16
  -4   3  10    0.89    0.22
   4  -3  -9    3.18    0.23
  -4   3   9    3.12    0.30
  -4   3   9    2.55    0.18
   4  -3  -8    9.22    0.36
  -4   3   8    8.87    0.46
  -4   3   8    8.79    0.33
   4  -3  -7    4.27    0.24
  -4   3   7    4.08    0.33
  -4   3   7    4.76    0.20
   4  -3  -6  128.21    2.12
  -4   3   6  130.52    2.09
  -4   3   6  125.58    2.57
   4  -3  -5    2.71    0.14
  -4   3   5    2.99    0.15
  -4   3   5    3.70    0.23
   4  -3  -4   43.37    0.71
  -4   3   4   42.85    0.91
  -4   3   4   45.81    0.78
   4  -3  -3   46.63    0.69
  -4   3   3   46.76    0.91
  -4   3   3   47.17    0.79
   4  -3  -2   31.32    0.45
  -4   3   2   31.79    0.56
  -4   3   2   32.05    0.64
   4  -3  -1   11.99    0.21
   4  -3  -1   12.14    0.34
  -4   3   1   12.66    0.29
   4  -3   0   18.00    0.30
   4  -3   0   18.35    0.40
  -4   3   0   17.95    0.37
   4  -3   1   23.23    0.39
   4  -3   1   23.64    0.44
  -4   3  -1   23.76    0.46
   4  -3   2   13.96    0.29
   4  -3   2   13.94    0.28
  -4   3  -2   14.27    0.32
   4  -3   3    0.33    0.07
   4  -3   3    0.21    0.05
  -4   3  -3    0.37    0.07
   4  -3   4    3.99    0.17
   4  -3   4    3.52    0.11
  -4   3  -4    3.90    0.16
   4  -3   5    8.33    0.21
   4  -3   5    8.54    0.30
  -4   3  -5    8.28    0.27
   4  -3   6    3.21    0.20
   4  -3   6    2.91    0.13
  -4   3  -6    2.93    0.16
   4  -3   7    0.40    0.09
   4  -3   7    0.28    0.13
  -4   3  -7    0.69    0.11
   4  -3   8    5.20    0.22
   4  -3   8    4.91    0.31
  -4   3  -8    5.01    0.24
   4  -3   9    4.35    0.22
   4  -3   9    4.73    0.32
  -4   3  -9    4.11    0.27
   4  -3  10   19.16    0.60
   4  -3  10   18.86    0.73
  -4   3 -10   18.19    0.56
   4  -3  11    0.61    0.15
   4  -3  11    0.26    0.14
  -4   3 -11    0.25    0.14
   4  -3  12    4.94    0.41
  -4   2  12    1.96    0.35
   4  -2 -11    2.00    0.24
  -4   2  11    2.21    0.31
   4  -2 -10    7.89    0.39
  -4   2  10    7.01    0.37
  -4   2  10    8.45    0.49
   4  -2  -9    7.93    0.35
  -4   2   9    8.47    0.45
  -4   2   9    7.83    0.32
   4  -2  -8    7.25    0.30
  -4   2   8    7.67    0.39
  -4   2   8    7.20    0.30
   4  -2  -7    5.08    0.22
  -4   2   7    5.89    0.26
  -4   2   7    4.67    0.21
   4  -2  -6   22.18    0.46
  -4   2   6   22.87    0.52
  -4   2   6   22.88    0.66
   4  -2  -5    4.65    0.14
  -4   2   5    4.53    0.18
  -4   2   5    5.22    0.25
   4  -2  -4    3.55    0.10
  -4   2   4    3.64    0.19
  -4   2   4    3.52    0.14
   4  -2  -3    2.35    0.07
   4  -2  -3    2.24    0.13
  -4   2   3    2.06    0.11
   4  -2  -2    0.00    0.02
   4  -2  -2    0.10    0.05
  -4   2   2    0.10    0.05
   4  -2  -1  171.33    1.56
   4  -2  -1  179.22    2.59
  -4   2   1  178.71    2.24
   4  -2   0  100.81    1.08
   4  -2   0   99.00    1.45
  -4   2   0   99.61    1.37
   4  -2   1   32.67    0.48
   4  -2   1   32.18    0.53
  -4   2  -1   31.66    0.54
   4  -2   2    0.57    0.06
   4  -2   2    0.51    0.07
  -4   2  -2    0.58    0.07
   4  -2   3   30.26    0.56
   4  -2   3   31.04    0.51
  -4   2  -3   30.12    0.55
   4  -2   4   69.17    1.00
   4  -2   4   69.76    1.22
  -4   2  -4   71.66    1.12
   4  -2   5   13.50    0.31
   4  -2   5   13.18    0.39
  -4   2  -5   13.32    0.33
   4  -2   6    5.26    0.19
   4  -2   6    5.59    0.26
  -4   2  -6    5.59    0.21
   4  -2   7   21.21    0.52
   4  -2   7   21.90    0.60
  -4   2  -7   22.19    0.52
   4  -2   8   35.94    0.83
   4  -2   8   34.29    0.96
  -4   2  -8   36.06    0.81
   4  -2   9   11.99    0.52
   4  -2   9   12.01    0.43
  -4   2  -9   11.63    0.38
   4  -2  10   14.85    0.54
   4  -2  10   15.48    0.65
   4  -2  11    0.83    0.16
  -4   2 -11    0.01    0.22
  -4   2 -12    0.25    0.20
  -4   1  12    4.99    0.45
   4  -1 -11   15.60    0.63
  -4   1  11   16.46    0.75
  -4   1  11   15.92    0.57
   4  -1 -10   17.23    0.60
  -4   1  10   17.80    0.70
  -4   1  10   16.58    0.56
   4  -1  -9    1.60    0.16
  -4   1   9    1.83    0.17
  -4   1   9    2.17    0.24
   4  -1  -8    2.70    0.17
  -4   1   8    3.02    0.19
  -4   1   8    2.97    0.24
   4  -1  -7    3.40    0.17
  -4   1   7    3.24    0.23
  -4   1   7    3.46    0.18
   4  -1  -6    3.57    0.14
  -4   1   6    3.45    0.21
  -4   1   6    3.81    0.17
   4  -1  -5    2.99    0.21
   4  -1  -5    2.54    0.09
  -4   1   5    2.79    0.14
   4  -1  -4    0.04    0.09
  -4   1   4    0.11    0.06
   4  -1  -3   15.70    0.16
   4  -1  -3   16.43    0.43
  -4   1   3   17.22    0.33
   4  -1  -2   71.01    1.25
  -4   1   2   72.79    1.03
   4  -1  -1    2.34    0.05
   4  -1  -1    2.40    0.12
  -4   1   1    2.36    0.09
   4  -1   0  176.13    1.66
   4  -1   0  175.50    2.32
  -4   1   0  174.60    2.14
   4  -1   1    0.01    0.04
   4  -1   1    0.03    0.05
  -4   1  -1    0.11    0.05
   4  -1   2   27.18    0.47
   4  -1   2   26.87    0.48
  -4   1  -2   27.21    0.48
   4  -1   3    3.51    0.14
  -4   1  -3    4.58    0.14
   4  -1   4   64.98    1.18
   4  -1   4   64.14    1.06
  -4   1  -4   64.94    0.98
   4  -1   5    5.28    0.19
   4  -1   5    4.61    0.22
  -4   1  -5    4.35    0.15
   4  -1   6   -0.02    0.07
   4  -1   6    0.15    0.09
  -4   1  -6    0.01    0.07
   4  -1   7    0.48    0.14
   4  -1   7    0.55    0.11
  -4   1  -7    0.70    0.10
   4  -1   8   18.49    0.61
   4  -1   8   19.92    0.64
  -4   1  -8   17.87    0.45
   4  -1   9   29.94    0.87
  -4   1  -9   30.22    1.26
   4  -1  10   17.61    0.66
  -4   1 -10   18.51    1.03
   4  -1  11    0.11    0.13
  -4   1 -11   -0.19    0.21
   4  -1  12    0.30    0.22
  -4   1 -12    0.34    0.29
   4   0 -13    0.08    0.17
  -4   0  12   -0.11    0.11
  -4   0  12   -0.06    0.16
   4   0 -11    4.28    0.33
  -4   0  11    4.77    0.35
  -4   0  11    4.04    0.28
   4   0 -10    4.54    0.28
  -4   0  10    4.46    0.33
  -4   0  10    4.37    0.31
   4   0  -9    2.76    0.19
  -4   0   9    2.85    0.25
  -4   0   9    2.61    0.20
   4   0  -8    5.02    0.24
  -4   0   8    5.42    0.25
   4   0  -7    0.01    0.11
   4   0  -7    0.08    0.05
  -4   0   7   -0.02    0.07
   4   0  -6    5.23    0.15
   4   0  -6    5.87    0.30
  -4   0   6    5.91    0.22
   4   0  -5   60.27    0.69
   4   0  -5   66.19    1.39
  -4   0   5   64.97    1.12
   4   0  -4   34.27    0.78
  -4   0   4   35.21    0.62
   4   0  -3  147.93    2.36
  -4   0   3  147.08    1.99
   4   0  -2    1.08    0.10
  -4   0   2    1.27    0.07
   4   0  -1   47.00    0.81
  -4   0   1   47.82    0.71
  -4   0   1   44.73    0.47
   4   0   0   55.40    0.88
  -4   0   0   55.61    0.77
  -4   0   0   55.09    0.78
   4   0   1    6.68    0.15
   4   0   1    6.59    0.21
  -4   0  -1    7.12    0.17
   4   0   2    0.32    0.06
   4   0   2    0.39    0.06
  -4   0  -2    0.29    0.05
   4   0   3   22.17    0.45
   4   0   3   21.38    0.46
  -4   0  -3   21.42    0.37
   4   0   4    2.33    0.15
   4   0   4    2.80    0.15
  -4   0  -4    2.51    0.10
   4   0   5    0.18    0.09
  -4   0  -5    0.21    0.05
  -4   0  -5    0.16    0.10
   4   0   6   10.47    0.36
  -4   0  -6    9.69    0.25
  -4   0  -6   10.41    0.52
   4   0   7    0.64    0.14
  -4   0  -7    0.92    0.16
   4   0   8   11.91    0.48
  -4   0  -8   11.80    0.65
   4   0   9   29.05    0.94
  -4   0  -9   28.58    1.23
   4   0  10    1.05    0.21
  -4   0 -10    1.19    0.33
   4   0  11    1.84    0.33
  -4   0 -11    1.97    0.43
   4   1 -13    1.40    0.33
  -4  -1  13    1.14    0.25
   4   1 -12    3.40    0.39
  -4  -1  12    3.10    0.27
   4   1 -11    1.52    0.31
   4   1 -11    1.76    0.21
  -4  -1  11    1.83    0.20
   4   1 -10    5.72    0.41
   4   1 -10    5.30    0.30
  -4  -1  10    5.33    0.35
   4   1  -9    0.93    0.19
   4   1  -9    0.50    0.12
  -4  -1   9    0.83    0.14
   4   1  -8    1.05    0.20
   4   1  -8    1.17    0.11
  -4  -1   8    1.53    0.15
   4   1  -7    2.19    0.21
   4   1  -7    1.97    0.13
  -4  -1   7    2.33    0.17
   4   1  -6   18.22    0.35
   4   1  -6   18.21    0.54
  -4  -1   6   17.37    0.45
   4   1  -5    0.10    0.03
   4   1  -5    0.08    0.09
  -4  -1   5    0.14    0.07
   4   1  -4   22.14    0.56
  -4  -1   4   22.40    0.48
   4   1  -3  209.68    3.14
  -4  -1   3  207.88    2.76
   4   1  -2   36.60    0.69
  -4  -1   2   36.64    0.62
   4   1  -1   12.95    0.32
  -4  -1   1   12.33    0.26
  -4  -1   1   12.16    0.19
   4   1   0   10.08    0.27
  -4  -1   0    9.98    0.22
  -4  -1   0    9.52    0.21
   4   1   1   10.10    0.28
  -4  -1  -1   10.26    0.28
  -4  -1  -1    9.75    0.21
   4   1   2   11.62    0.31
  -4  -1  -2   11.81    0.35
  -4  -1  -2   11.55    0.22
   4   1   3   19.22    0.47
  -4  -1  -3   18.80    0.56
  -4  -1  -3   18.36    0.31
   4   1   4    1.61    0.14
  -4  -1  -4    1.31    0.07
  -4  -1  -4    1.18    0.18
   4   1   5    0.59    0.12
  -4  -1  -5    0.59    0.06
  -4  -1  -5    0.75    0.17
   4   1   6    0.77    0.13
  -4  -1  -6    0.41    0.19
   4   1   7    2.43    0.23
  -4  -1  -7    2.27    0.30
   4   1   8    0.03    0.10
  -4  -1  -8   -0.06    0.15
   4   1   9    7.77    0.48
  -4  -1  -9    8.53    0.59
   4   1  10    8.16    0.50
  -4  -1 -10    7.82    0.66
   4   2 -13    1.58    0.38
  -4  -2  13    1.31    0.27
   4   2 -12    1.83    0.40
  -4  -2  12    2.42    0.24
   4   2 -11    9.84    0.47
   4   2 -11   10.70    0.57
  -4  -2  11   10.36    0.48
   4   2 -10    0.75    0.19
   4   2 -10    1.39    0.22
  -4  -2  10    1.09    0.17
   4   2  -9   27.77    0.90
  -4  -2   9   28.24    0.78
  -4  -2   9   26.85    0.59
   4   2  -8   21.14    0.69
  -4  -2   8   21.07    0.61
  -4  -2   8   20.87    0.43
   4   2  -7   14.86    0.50
  -4  -2   7   14.86    0.45
  -4  -2   7   14.17    0.29
   4   2  -6   91.34    1.79
  -4  -2   6   87.53    1.64
  -4  -2   6   87.20    1.00
   4   2  -5   61.70    1.21
  -4  -2   5   58.85    1.10
  -4  -2   5   57.89    0.62
   4   2  -4   75.35    1.37
  -4  -2   4   75.42    1.29
   4   2  -3   78.18    1.32
  -4  -2   3   75.02    0.67
  -4  -2   3   79.06    1.26
   4   2  -2    5.23    0.19
  -4  -2   2    4.75    0.16
  -4  -2   2    4.86    0.10
   4   2  -1    7.39    0.24
  -4  -2   1    7.02    0.18
  -4  -2   1    6.74    0.16
   4   2   0  220.39    3.12
  -4  -2   0  216.45    2.55
  -4  -2   0  210.48    2.69
   4   2   1   74.19    1.30
  -4  -2  -1   73.84    0.98
  -4  -2  -1   75.52    1.30
   4   2   2    1.16    0.13
  -4  -2  -2    0.86    0.06
  -4  -2  -2    1.08    0.12
   4   2   3    0.21    0.09
  -4  -2  -3    0.07    0.10
  -4  -2  -3    0.23    0.04
   4   2   4    0.83    0.14
  -4  -2  -4    0.69    0.16
   4   2   5    6.09    0.26
  -4  -2  -5    6.67    0.38
   4   2   6    4.92    0.30
  -4  -2  -6    4.39    0.38
   4   2   7    0.13    0.14
  -4  -2  -7    0.13    0.12
   4   2   8   11.64    0.56
  -4  -2  -8   11.54    0.70
   4   2   9    5.26    0.44
  -4  -2  -9    6.18    0.42
   4   2  10    2.90    0.37
  -4  -2 -10    3.08    0.45
   4   3 -13    0.15    0.20
  -4  -3  13    0.36    0.16
   4   3 -12    0.87    0.23
  -4  -3  12    0.98    0.20
   4   3 -11    9.91    0.52
  -4  -3  11    9.71    0.46
  -4  -3  11    9.08    0.32
   4   3 -10    0.92    0.17
  -4  -3  10    0.45    0.16
  -4  -3  10    0.36    0.09
   4   3  -9    1.20    0.18
  -4  -3   9    0.97    0.17
  -4  -3   9    1.04    0.11
   4   3  -8    0.24    0.12
  -4  -3   8    0.01    0.11
  -4  -3   8    0.29    0.06
   4   3  -7    1.99    0.17
  -4  -3   7    2.14    0.18
  -4  -3   7    1.98    0.10
   4   3  -6    7.82    0.29
  -4  -3   6    6.89    0.30
  -4  -3   6    7.21    0.17
   4   3  -5    1.09    0.13
  -4  -3   5    1.27    0.13
  -4  -3   5    1.27    0.06
   4   3  -4    5.17    0.22
  -4  -3   4    5.35    0.11
  -4  -3   4    4.96    0.20
   4   3  -3   26.56    0.58
  -4  -3   3   24.88    0.36
  -4  -3   3   24.90    0.53
   4   3  -2   11.31    0.32
  -4  -3   2   11.63    0.29
  -4  -3   2   11.04    0.22
   4   3  -1  121.40    1.99
  -4  -3   1  119.09    1.70
  -4  -3   1  121.55    1.64
   4   3   0    0.53    0.11
  -4  -3   0    0.72    0.07
  -4  -3   0    0.39    0.08
   4   3   1   61.68    1.21
  -4  -3  -1   61.21    0.89
  -4  -3  -1   62.12    1.17
   4   3   2    7.27    0.29
  -4  -3  -2    6.30    0.16
  -4  -3  -2    6.78    0.29
   4   3   3   11.99    0.43
  -4  -3  -3   11.34    0.43
   4   3   4    1.09    0.17
  -4  -3  -4    1.24    0.20
   4   3   5   10.80    0.47
  -4  -3  -5   11.12    0.53
   4   3   6   13.46    0.57
  -4  -3  -6   12.65    0.63
   4   3   7   11.78    0.58
  -4  -3  -7   11.42    0.64
   4   3   8    4.57    0.42
  -4  -3  -8    5.51    0.48
   4   3   9    0.22    0.21
  -4  -3  -9    0.28    0.25
  -4  -4  14    1.19    0.26
   4   4 -13    0.49    0.21
  -4  -4  13    0.38    0.18
   4   4 -12    0.03    0.16
  -4  -4  12   -0.20    0.14
   4   4 -11   14.32    0.61
  -4  -4  11   13.62    0.57
  -4  -4  11   12.47    0.45
   4   4 -10    5.55    0.35
  -4  -4  10    5.95    0.35
  -4  -4  10    5.29    0.25
   4   4  -9    1.60    0.19
  -4  -4   9    1.84    0.20
  -4  -4   9    1.31    0.14
   4   4  -8   20.45    0.60
  -4  -4   8   20.59    0.65
  -4  -4   8   20.67    0.47
   4   4  -7    0.14    0.09
  -4  -4   7   -0.04    0.10
  -4  -4   7    0.06    0.06
   4   4  -6   40.76    0.90
  -4  -4   6   41.58    0.68
  -4  -4   6   42.91    0.96
   4   4  -5    8.31    0.29
  -4  -4   5    7.94    0.18
  -4  -4   5    8.11    0.27
   4   4  -4    1.01    0.12
  -4  -4   4    0.99    0.08
  -4  -4   4    0.81    0.12
   4   4  -3    2.65    0.17
  -4  -4   3    3.07    0.11
  -4  -4   3    2.94    0.16
   4   4  -2   -0.01    0.08
  -4  -4   2    0.08    0.05
  -4  -4   2    0.09    0.06
   4   4  -1   55.89    1.13
  -4  -4   1   53.93    0.95
  -4  -4   1   56.38    0.97
   4   4   0  169.49    2.87
  -4  -4   0  175.42    2.72
  -4  -4   0  171.17    2.31
   4   4   1    1.48    0.17
  -4  -4  -1    1.52    0.10
  -4  -4  -1    1.53    0.15
   4   4   2    1.87    0.20
  -4  -4  -2    1.94    0.19
   4   4   3    1.28    0.19
  -4  -4  -3    1.51    0.19
   4   4   4    2.68    0.26
  -4  -4  -4    2.49    0.26
   4   4   5    0.09    0.18
  -4  -4  -5    0.75    0.19
   4   4   6    2.26    0.29
  -4  -4  -6    2.28    0.32
   4   4   7    0.18    0.15
  -4  -4  -7   -0.15    0.16
   4   4   8   -0.17    0.19
  -4  -4  -8    0.64    0.24
  -4  -5  14    2.41    0.32
   4   5 -13    0.12    0.17
  -4  -5  13    0.10    0.16
   4   5 -12    2.60    0.28
  -4  -5  12    3.04    0.30
   4   5 -11    0.07    0.11
  -4  -5  11    0.00    0.10
  -4  -5  11    0.12    0.10
   4   5 -10    3.26    0.23
  -4  -5  10    3.71    0.30
  -4  -5  10    2.94    0.21
   4   5  -9    2.79    0.21
  -4  -5   9    2.69    0.16
  -4  -5   9    2.36    0.25
   4   5  -8    0.18    0.12
  -4  -5   8    0.14    0.08
  -4  -5   8    0.14    0.12
  -4  -5   7    0.10    0.05
  -4  -5   7   -0.11    0.11
   4   5  -6    0.06    0.11
  -4  -5   6    0.05    0.06
  -4  -5   6    0.11    0.09
   4   5  -5    1.19    0.15
  -4  -5   5    1.88    0.10
  -4  -5   5    1.92    0.16
   4   5  -4    0.51    0.11
  -4  -5   4    0.45    0.11
  -4  -5   4    0.57    0.07
   4   5  -3   15.63    0.45
  -4  -5   3   14.86    0.36
  -4  -5   3   14.79    0.41
   4   5  -2   27.45    0.69
  -4  -5   2   28.29    0.59
  -4  -5   2   28.05    0.61
   4   5  -1    2.94    0.22
  -4  -5   1    3.40    0.15
  -4  -5   1    3.67    0.18
   4   5   0    1.10    0.16
  -4  -5   0    1.05    0.14
  -4  -5   0    1.01    0.11
   4   5   1    9.25    0.33
  -4  -5  -1    8.60    0.35
   4   5   2    0.11    0.10
  -4  -5  -2   -0.11    0.09
   4   5   3    2.54    0.26
  -4  -5  -3    2.69    0.26
   4   5   4   10.66    0.45
  -4  -5  -4   11.23    0.51
   4   5   5    2.86    0.31
  -4  -5  -5    2.74    0.31
   4   5   6    1.06    0.27
  -4  -5  -6    1.26    0.29
   4   5   7    0.11    0.20
  -4  -5  -7    0.18    0.21
  -4  -6  13    6.59    0.49
   4   6 -12    2.90    0.31
  -4  -6  12    3.40    0.34
   4   6 -11    2.55    0.23
  -4  -6  11    2.38    0.19
  -4  -6  11    3.11    0.29
   4   6 -10    0.27    0.16
  -4  -6  10    0.37    0.11
  -4  -6  10    0.71    0.18
   4   6  -9   24.50    0.69
  -4  -6   9   25.15    0.66
  -4  -6   9   25.99    0.83
   4   6  -8    0.46    0.12
  -4  -6   8    0.49    0.12
  -4  -6   8    0.61    0.16
   4   6  -7    0.65    0.13
  -4  -6   7    0.32    0.09
  -4  -6   7    0.37    0.14
   4   6  -6    2.37    0.18
  -4  -6   6    2.45    0.14
  -4  -6   6    2.88    0.22
   4   6  -5    9.34    0.35
  -4  -6   5    9.83    0.29
  -4  -6   5   10.62    0.38
   4   6  -4    2.46    0.20
  -4  -6   4    2.67    0.15
  -4  -6   4    2.78    0.19
   4   6  -3   72.64    1.51
  -4  -6   3   71.28    1.33
  -4  -6   3   74.16    1.50
   4   6  -2   75.74    1.59
  -4  -6   2   76.21    1.46
  -4  -6   2   75.85    1.43
   4   6  -1    0.33    0.13
  -4  -6   1    0.53    0.11
  -4  -6   1    0.19    0.09
   4   6   0    9.67    0.41
  -4  -6   0    9.71    0.36
  -4  -6   0    8.19    0.26
   4   6   1    1.45    0.21
  -4  -6  -1    1.56    0.19
   4   6   2    0.23    0.15
  -4  -6  -2    0.09    0.13
   4   6   3    0.13    0.11
  -4  -6  -3    0.27    0.15
   4   6   4    5.57    0.42
  -4  -6  -4    6.11    0.42
   4   6   5    0.29    0.23
  -4  -6  -5    0.66    0.21
   4   6   6    4.75    0.48
  -4  -6  -6    5.93    0.50
  -4  -7  13    1.47    0.29
  -4  -7  12    3.48    0.34
   4   7 -11    2.19    0.24
  -4  -7  11    2.08    0.24
  -4  -7  11    2.28    0.30
   4   7 -10    9.61    0.39
  -4  -7  10    9.25    0.40
  -4  -7  10    9.82    0.51
   4   7  -9   17.84    0.58
  -4  -7   9   15.82    0.49
  -4  -7   9   17.92    0.69
   4   7  -8   18.12    0.55
  -4  -7   8   18.12    0.55
  -4  -7   8   18.09    0.67
   4   7  -7    0.22    0.10
  -4  -7   7    0.19    0.09
  -4  -7   7    0.22    0.13
   4   7  -6    4.55    0.26
  -4  -7   6    4.65    0.25
  -4  -7   6    4.60    0.28
   4   7  -5   86.80    1.85
  -4  -7   5   86.87    1.90
  -4  -7   5   89.82    1.74
   4   7  -4   24.37    0.68
  -4  -7   4   25.66    0.64
  -4  -7   4   24.32    0.68
   4   7  -3   13.54    0.46
  -4  -7   3   13.07    0.46
  -4  -7   3   12.41    0.42
   4   7  -2    8.03    0.36
  -4  -7   2    7.65    0.32
  -4  -7   2    7.18    0.30
   4   7  -1    0.61    0.16
  -4  -7   1    0.61    0.15
  -4  -7   1    0.60    0.11
   4   7   0   10.54    0.49
  -4  -7   0    9.94    0.44
   4   7   1   12.11    0.55
  -4  -7  -1   12.79    0.52
   4   7   2    1.50    0.24
  -4  -7  -2    0.79    0.23
   4   7   3    2.62    0.34
  -4  -7  -3    2.65    0.31
   4   7   4    1.54    0.27
  -4  -7  -4    1.04    0.27
   4   7   5    1.46    0.29
  -4  -7  -5    0.77    0.29
  -4  -8  13    0.72    0.26
  -4  -8  12    0.52    0.22
  -4  -8  11    0.02    0.10
  -4  -8  11   -0.22    0.16
   4   8 -10   24.95    0.74
  -4  -8  10   26.67    0.78
  -4  -8  10   29.25    1.02
   4   8  -9    0.34    0.11
  -4  -8   9    0.09    0.10
  -4  -8   9    0.05    0.16
   4   8  -8    2.36    0.23
  -4  -8   8    1.96    0.23
  -4  -8   8    2.94    0.28
   4   8  -7   23.42    0.70
  -4  -8   7   23.59    0.68
  -4  -8   7   23.65    0.80
   4   8  -6   23.31    0.68
  -4  -8   6   21.86    0.64
  -4  -8   6   23.31    0.76
   4   8  -5   58.79    1.41
  -4  -8   5   62.53    1.37
  -4  -8   5   61.43    1.48
   4   8  -4    0.93    0.17
  -4  -8   4    0.86    0.16
  -4  -8   4    1.22    0.16
   4   8  -3   11.34    0.47
  -4  -8   3   11.48    0.43
  -4  -8   3   11.07    0.40
   4   8  -2    4.33    0.32
  -4  -8   2    4.78    0.28
   4   8  -1    0.41    0.17
  -4  -8   1    0.39    0.15
   4   8   0    0.07    0.15
  -4  -8   0    0.19    0.14
   4   8   1   -0.04    0.14
  -4  -8  -1    0.07    0.13
   4   8   2    6.81    0.48
  -4  -8  -2    6.69    0.44
   4   8   3    4.38    0.44
  -4  -8  -3    4.79    0.41
   4   9 -12    0.08    0.16
  -4  -9  11    0.56    0.23
  -4  -9  10   18.00    0.68
  -4  -9  10   19.34    0.86
  -4  -9   9    5.63    0.38
  -4  -9   9    6.10    0.43
   4   9  -8   49.54    1.26
  -4  -9   8   53.69    1.38
  -4  -9   8   53.37    1.55
   4   9  -7    3.73    0.26
  -4  -9   7    4.55    0.33
  -4  -9   7    4.86    0.33
   4   9  -6    3.13    0.23
  -4  -9   6    2.45    0.27
  -4  -9   6    3.16    0.26
   4   9  -5    1.99    0.22
  -4  -9   5    2.05    0.22
  -4  -9   5    2.31    0.23
   4   9  -4    2.40    0.27
   4   9  -4    2.73    0.23
  -4  -9   4    2.03    0.22
   4   9  -3    0.53    0.21
   4   9  -3    0.85    0.19
  -4  -9   3    1.02    0.18
   4   9  -2    3.85    0.33
  -4  -9   2    3.86    0.35
   4   9  -1    2.61    0.30
  -4  -9   1    3.38    0.29
   4   9   0   28.34    1.06
  -4  -9   0   27.41    1.00
   4   9   1    0.23    0.21
  -4  -9  -1    0.54    0.20
   4  10 -11   11.19    0.82
   4  10 -10    3.51    0.45
  -4 -10  10    2.58    0.34
   4  10  -9    4.05    0.44
  -4 -10   9    3.30    0.35
   4  10  -8    7.72    0.60
  -4 -10   8    8.09    0.44
   4  10  -7    1.17    0.28
   4  10  -7    1.16    0.18
  -4 -10   7    0.96    0.19
   4  10  -6    0.06    0.24
   4  10  -6    0.27    0.13
  -4 -10   6    0.13    0.14
   4  10  -5    6.61    0.38
   4  10  -5    6.41    0.55
  -4 -10   5    6.57    0.37
   4  10  -4    0.00    0.14
   4  10  -4   -0.02    0.14
  -4 -10   4    0.24    0.13
   4  10  -3    4.43    0.34
  -4 -10   3    3.80    0.34
   4  10  -2    0.82    0.22
  -4 -10   2    0.50    0.20
   4  10  -1    8.67    0.58
  -4 -10   1    9.61    0.55
   4  11  -8   -0.20    0.17
  -4 -11   8    0.08    0.12
   4  11  -7    0.22    0.21
  -4 -11   7   -0.05    0.13
   4  11  -6    0.32    0.17
  -4 -11   6   -0.10    0.14
   4  11  -5   -0.05    0.14
  -4 -11   5   -0.09    0.14
   4  11  -4   18.30    0.80
  -4 -11   4   19.09    0.79
   5 -12   1    6.73    0.44
   5 -12   2    2.93    0.34
  -5  12  -2    2.59    0.26
   5 -12   3    5.69    0.42
  -5  12  -3    4.74    0.36
   5 -12   4    2.87    0.34
  -5  12  -4    2.68    0.28
   5 -12   5   -0.04    0.19
  -5  12  -5   -0.24    0.16
   5 -12   6    4.00    0.41
  -5  12  -6    5.24    0.40
   5 -12   7   16.84    0.86
  -5  12  -7   17.91    0.84
   5 -12   8   14.49    0.80
  -5  12  -8   14.25    0.78
   5 -12   9    4.72    0.47
  -5  12  -9    4.10    0.46
   5 -11  -1    0.17    0.17
  -5  11   1    0.21    0.16
   5 -11   0    0.49    0.20
  -5  11   0    0.73    0.15
   5 -11   1   11.54    0.54
  -5  11  -1   10.88    0.45
   5 -11   2    8.15    0.45
  -5  11  -2    6.81    0.37
   5 -11   3    1.13    0.21
  -5  11  -3    0.94    0.19
   5 -11   4   12.16    0.60
  -5  11  -4   11.89    0.56
   5 -11   5    5.16    0.40
  -5  11  -5    5.09    0.37
   5 -11   6   -0.02    0.15
  -5  11  -6    0.07    0.14
   5 -11   7    1.15    0.26
  -5  11  -7    1.54    0.25
   5 -11   8   12.16    0.69
  -5  11  -8   11.42    0.64
   5 -11   9    3.55    0.39
  -5  11  -9    2.86    0.37
   5 -11  10    2.12    0.38
  -5  11 -10    2.24    0.34
   5 -10  -3    2.13    0.29
  -5  10   3    2.54    0.31
   5 -10  -2   28.55    0.97
  -5  10   2   27.18    0.98
   5 -10  -1   21.74    0.77
  -5  10   1   21.36    0.79
  -5  10   1   19.63    0.62
   5 -10   0    3.63    0.28
  -5  10   0    2.26    0.25
  -5  10   0    2.90    0.22
   5 -10   1    0.47    0.17
  -5  10  -1    0.56    0.14
  -5  10  -1    0.62    0.14
   5 -10   2    1.14    0.18
  -5  10  -2    0.61    0.16
   5 -10   3    1.29    0.21
  -5  10  -3    0.99    0.19
   5 -10   4    0.20    0.15
  -5  10  -4    0.13    0.14
   5 -10   5    0.85    0.21
  -5  10  -5    0.66    0.20
   5 -10   6    6.32    0.42
  -5  10  -6    6.54    0.42
   5 -10   7    2.19    0.29
  -5  10  -7    1.71    0.27
   5 -10   8    1.97    0.29
  -5  10  -8    2.13    0.30
   5 -10   9   -0.09    0.20
  -5  10  -9   -0.28    0.18
   5 -10  10    7.85    0.57
  -5  10 -10    8.95    0.56
   5 -10  11    0.35    0.20
  -5  10 -11   -0.02    0.20
   5  -9  -5   17.84    0.76
  -5   9   5   20.04    0.91
   5  -9  -4    0.70    0.20
  -5   9   4    0.70    0.23
   5  -9  -3    2.18    0.24
  -5   9   3    1.50    0.26
   5  -9  -2    5.77    0.33
  -5   9   2    5.27    0.36
  -5   9   2    5.79    0.29
   5  -9  -1    0.34    0.13
  -5   9   1    0.30    0.13
  -5   9   1    0.06    0.10
   5  -9   0    2.98    0.23
  -5   9   0    2.65    0.22
  -5   9   0    2.98    0.20
   5  -9   1   11.79    0.47
  -5   9  -1   12.88    0.44
  -5   9  -1   12.10    0.41
   5  -9   2   -0.03    0.10
   5  -9   2    0.10    0.10
  -5   9  -2   -0.03    0.09
   5  -9   3   26.06    0.80
  -5   9  -3   24.82    0.76
   5  -9   4    3.62    0.28
  -5   9  -4    2.92    0.26
   5  -9   5   17.11    0.66
  -5   9  -5   17.92    0.66
   5  -9   6    0.12    0.09
  -5   9  -6   -0.10    0.13
   5  -9   7    3.45    0.32
  -5   9  -7    3.46    0.32
   5  -9   8   -0.08    0.13
  -5   9  -8    0.12    0.13
   5  -9   9    0.20    0.18
  -5   9  -9    0.20    0.18
   5  -9  10    8.25    0.54
  -5   9 -10    8.23    0.53
   5  -9  11    2.85    0.36
  -5   9 -11    2.34    0.35
   5  -9  12    0.16    0.17
  -5   9 -12   -0.13    0.17
   5  -8  -6    7.95    0.50
  -5   8   6    8.70    0.58
   5  -8  -5    1.01    0.18
  -5   8   5    0.49    0.24
   5  -8  -4   20.76    0.69
  -5   8   4   19.61    0.81
   5  -8  -3    0.12    0.12
  -5   8   3    0.12    0.09
  -5   8   3    0.29    0.14
   5  -8  -2   16.16    0.59
  -5   8   2   15.77    0.59
  -5   8   2   16.01    0.51
   5  -8  -1    4.93    0.27
  -5   8   1    4.39    0.27
  -5   8   1    5.36    0.27
   5  -8   0    0.19    0.11
  -5   8   0    0.14    0.10
  -5   8   0    0.25    0.10
  -5   8  -1    0.31    0.10
  -5   8  -1    0.23    0.12
   5  -8   2   15.18    0.50
   5  -8   2   13.96    0.44
  -5   8  -2   14.07    0.49
   5  -8   3   18.04    0.58
  -5   8  -3   18.02    0.59
   5  -8   4   84.12    1.87
  -5   8  -4   82.41    1.85
   5  -8   5    4.73    0.29
  -5   8  -5    4.59    0.24
   5  -8   6    3.99    0.30
  -5   8  -6    4.12    0.30
   5  -8   7   16.76    0.64
  -5   8  -7   18.36    0.70
   5  -8   8    0.77    0.20
  -5   8  -8    1.03    0.21
   5  -8   9    0.45    0.20
  -5   8  -9    0.70    0.19
   5  -8  10    6.42    0.46
  -5   8 -10    6.47    0.44
   5  -8  11    0.82    0.19
  -5   8 -11    0.90    0.24
   5  -8  12    0.91    0.27
  -5   8 -12    0.77    0.24
   5  -7  -7    9.69    0.49
  -5   7   7   11.44    0.65
   5  -7  -6    9.45    0.46
  -5   7   6   10.88    0.59
   5  -7  -5    0.08    0.13
  -5   7   5   -0.03    0.14
  -5   7   5    0.05    0.09
   5  -7  -4    0.76    0.16
  -5   7   4    0.78    0.19
  -5   7   4    1.08    0.12
   5  -7  -3    9.06    0.36
  -5   7   3    9.01    0.43
  -5   7   3    9.84    0.33
   5  -7  -2    0.09    0.10
  -5   7   2    0.31    0.11
  -5   7   2    0.09    0.09
   5  -7  -1   38.97    0.89
  -5   7   1   39.33    0.87
  -5   7   1   39.02    0.95
   5  -7   0   33.83    0.79
  -5   7   0   34.96    0.81
  -5   7   0   34.67    0.81
   5  -7   1   23.04    0.61
   5  -7   1   24.67    0.70
  -5   7  -1   23.83    0.62
   5  -7   2    7.33    0.31
   5  -7   2    7.50    0.26
  -5   7  -2    7.50    0.31
   5  -7   3   42.10    0.99
   5  -7   3   40.80    0.77
  -5   7  -3   39.49    0.97
   5  -7   4   24.98    0.70
  -5   7  -4   22.85    0.62
   5  -7   5   31.56    0.87
  -5   7  -5   30.69    0.86
   5  -7   6    1.84    0.20
  -5   7  -6    2.08    0.21
   5  -7   7    3.27    0.26
  -5   7  -7    2.91    0.27
   5  -7   8    0.22    0.16
  -5   7  -8    0.34    0.16
   5  -7   9   22.38    0.81
  -5   7  -9   21.34    0.80
   5  -7  10   -0.08    0.15
  -5   7 -10   -0.01    0.14
   5  -7  11    2.75    0.32
  -5   7 -11    2.34    0.29
   5  -7  12    0.32    0.15
  -5   7 -12    0.42    0.20
   5  -6  -8    0.09    0.15
  -5   6   8    0.18    0.19
   5  -6  -7    2.11    0.21
  -5   6   7    2.39    0.31
   5  -6  -6    2.40    0.21
  -5   6   6    1.99    0.19
  -5   6   6    2.63    0.28
   5  -6  -5   -0.19    0.12
  -5   6   5   -0.06    0.14
   5  -6  -4    0.14    0.08
  -5   6   4    0.03    0.11
  -5   6   4    0.02    0.07
   5  -6  -3    7.60    0.29
  -5   6   3    8.18    0.36
  -5   6   3    7.79    0.28
   5  -6  -2   26.66    0.63
  -5   6   2   28.50    0.76
  -5   6   2   27.94    0.66
   5  -6  -1   21.52    0.55
  -5   6   1   21.23    0.53
  -5   6   1   21.24    0.57
   5  -6   0   10.64    0.32
   5  -6   0   11.17    0.44
  -5   6   0   11.01    0.34
   5  -6   1   18.14    0.46
   5  -6   1   18.96    0.54
  -5   6  -1   18.76    0.49
   5  -6   2    3.28    0.18
   5  -6   2    3.14    0.18
  -5   6  -2    3.22    0.21
   5  -6   3   40.61    0.89
   5  -6   3   38.73    0.68
  -5   6  -3   40.00    0.91
   5  -6   4   35.01    0.82
   5  -6   4   30.43    0.51
  -5   6  -4   32.87    0.82
   5  -6   5    3.51    0.22
  -5   6  -5    3.00    0.18
   5  -6   6   20.55    0.65
  -5   6  -6   20.46    0.64
   5  -6   7    5.28    0.31
  -5   6  -7    5.33    0.30
   5  -6   8    0.57    0.13
  -5   6  -8    0.70    0.17
   5  -6   9    2.41    0.27
  -5   6  -9    2.19    0.25
   5  -6  10    7.64    0.39
  -5   6 -10    7.61    0.43
   5  -6  11    0.64    0.24
  -5   6 -11    1.05    0.20
   5  -6  12    0.39    0.16
  -5   6 -12    0.27    0.17
  -5   5   9    3.07    0.36
   5  -5  -8    0.29    0.13
  -5   5   8    0.61    0.21
   5  -5  -7    1.07    0.15
  -5   5   7    1.42    0.17
  -5   5   7    1.07    0.23
   5  -5  -6   26.42    0.69
  -5   5   6   27.30    0.70
  -5   5   6   27.04    0.91
   5  -5  -5    5.33    0.27
  -5   5   5    4.95    0.32
  -5   5   5    5.09    0.24
   5  -5  -4   53.53    1.06
  -5   5   4   54.12    1.33
  -5   5   4   53.81    1.08
   5  -5  -3   11.52    0.34
  -5   5   3   11.38    0.41
  -5   5   3   11.42    0.34
   5  -5  -2   13.38    0.34
  -5   5   2   13.93    0.43
  -5   5   2   14.59    0.40
   5  -5  -1    6.14    0.19
   5  -5  -1    5.76    0.28
  -5   5   1    5.90    0.23
   5  -5   0    6.62    0.21
   5  -5   0    6.48    0.29
  -5   5   0    6.70    0.24
   5  -5   1    0.39    0.08
   5  -5   1    0.41    0.08
  -5   5  -1    0.15    0.06
   5  -5   2   17.75    0.42
   5  -5   2   17.39    0.40
  -5   5  -2   16.99    0.46
   5  -5   3   36.50    0.77
   5  -5   3   35.57    0.59
  -5   5  -3   35.02    0.76
   5  -5   4    0.46    0.10
   5  -5   4    0.26    0.06
  -5   5  -4    0.35    0.11
   5  -5   5   10.45    0.37
   5  -5   5   10.56    0.23
  -5   5  -5   10.85    0.38
   5  -5   6    9.82    0.23
   5  -5   6   10.58    0.41
  -5   5  -6   10.64    0.40
   5  -5   7   12.11    0.49
  -5   5  -7   11.70    0.44
   5  -5   8    4.04    0.28
  -5   5  -8    3.29    0.25
   5  -5   9    0.28    0.17
  -5   5  -9    0.37    0.14
   5  -5  10    0.11    0.12
  -5   5 -10   -0.07    0.10
   5  -5  11    1.10    0.25
  -5   5 -11    0.91    0.18
   5  -5  12    1.34    0.27
  -5   5 -12    1.10    0.21
  -5   4  10    3.48    0.41
  -5   4   9    0.20    0.19
   5  -4  -8    0.07    0.11
  -5   4   8    0.59    0.11
  -5   4   8    0.22    0.18
   5  -4  -7    7.05    0.32
  -5   4   7    8.04    0.34
  -5   4   7    7.79    0.45
   5  -4  -6    1.37    0.13
  -5   4   6    1.40    0.14
  -5   4   6    2.08    0.23
   5  -4  -5  111.36    1.80
  -5   4   5  113.18    1.96
  -5   4   5  113.12    2.44
   5  -4  -4    6.57    0.21
  -5   4   4    6.71    0.31
  -5   4   4    7.07    0.25
   5  -4  -3   29.84    0.57
  -5   4   3   30.11    0.64
  -5   4   3   31.15    0.76
   5  -4  -2    5.24    0.16
   5  -4  -2    5.21    0.27
  -5   4   2    5.30    0.21
   5  -4  -1    0.74    0.06
   5  -4  -1    0.54    0.12
  -5   4   1    0.57    0.10
   5  -4   0    2.66    0.12
   5  -4   0    2.77    0.17
  -5   4   0    2.65    0.15
   5  -4   1   24.37    0.47
   5  -4   1   24.33    0.52
  -5   4  -1   24.35    0.55
   5  -4   2    5.13    0.18
   5  -4   2    6.11    0.18
  -5   4  -2    5.65    0.22
   5  -4   3   28.72    0.64
   5  -4   3   30.03    0.55
  -5   4  -3   28.65    0.64
   5  -4   4    8.39    0.28
   5  -4   4    7.59    0.20
  -5   4  -4    7.85    0.29
   5  -4   5    0.25    0.10
   5  -4   5    0.10    0.06
  -5   4  -5    0.20    0.10
   5  -4   6    4.67    0.18
   5  -4   6    5.09    0.27
  -5   4  -6    4.63    0.24
   5  -4   7   12.24    0.47
   5  -4   7   11.24    0.31
  -5   4  -7   12.41    0.42
   5  -4   8    9.57    0.29
   5  -4   8   10.04    0.46
  -5   4  -8   10.00    0.40
   5  -4   9    6.25    0.28
   5  -4   9    6.91    0.42
  -5   4  -9    7.79    0.37
   5  -4  10    0.13    0.17
  -5   4 -10    0.17    0.12
   5  -4  11    0.82    0.21
  -5   4 -11    0.27    0.14
   5  -4  12    0.20    0.20
  -5   3  11    5.11    0.49
  -5   3  10    2.33    0.32
  -5   3   9    3.01    0.22
  -5   3   9    3.18    0.33
   5  -3  -8   28.45    0.72
  -5   3   8   32.05    0.80
  -5   3   8   32.25    1.06
   5  -3  -7   85.97    1.57
  -5   3   7   90.57    1.76
  -5   3   7   90.80    2.17
   5  -3  -6    0.29    0.08
  -5   3   6    0.37    0.11
  -5   3   6    0.02    0.09
   5  -3  -5   30.63    0.57
  -5   3   5   30.98    0.68
  -5   3   5   31.51    0.85
   5  -3  -4    6.30    0.18
   5  -3  -4    6.87    0.35
  -5   3   4    6.64    0.24
   5  -3  -3    3.86    0.11
   5  -3  -3    4.31    0.21
  -5   3   3    4.28    0.18
   5  -3  -2    4.98    0.13
   5  -3  -2    5.68    0.27
  -5   3   2    5.67    0.20
   5  -3  -1   36.18    0.52
   5  -3  -1   38.72    0.84
  -5   3   1   38.83    0.73
   5  -3   0   79.17    1.05
   5  -3   0   82.40    1.45
  -5   3   0   79.82    1.31
   5  -3   1    2.41    0.10
   5  -3   1    2.00    0.14
  -5   3  -1    2.06    0.13
   5  -3   2   29.32    0.56
   5  -3   2   28.90    0.55
  -5   3  -2   28.95    0.59
   5  -3   3   39.62    0.76
   5  -3   3   37.97    0.66
  -5   3  -3   37.70    0.76
   5  -3   4  104.09    1.82
   5  -3   4  102.81    1.54
  -5   3  -4  100.17    1.69
   5  -3   5   53.79    1.16
   5  -3   5   55.10    0.94
  -5   3  -5   52.98    1.05
   5  -3   6    7.46    0.24
   5  -3   6    7.07    0.31
  -5   3  -6    7.28    0.28
   5  -3   7    0.15    0.09
   5  -3   7    0.33    0.12
  -5   3  -7    0.10    0.11
   5  -3   8    2.47    0.19
   5  -3   8    2.82    0.24
  -5   3  -8    2.48    0.18
   5  -3   9    2.59    0.20
   5  -3   9    2.06    0.26
  -5   3  -9    2.04    0.18
   5  -3  10    3.30    0.24
   5  -3  10    3.48    0.26
  -5   3 -10    3.73    0.27
   5  -3  11    0.10    0.16
   5  -3  12    0.35    0.22
  -5   2  11   14.62    0.77
  -5   2  10   15.47    0.74
  -5   2  10   15.36    0.61
  -5   2   9    4.87    0.37
  -5   2   9    4.48    0.26
   5  -2  -8    7.49    0.29
  -5   2   8    8.93    0.45
  -5   2   8    8.86    0.33
   5  -2  -7    0.64    0.08
  -5   2   7    0.57    0.12
  -5   2   7    0.84    0.17
   5  -2  -6   64.39    0.99
   5  -2  -6   71.29    1.85
  -5   2   6   70.17    1.34
   5  -2  -5   13.61    0.26
   5  -2  -5   14.07    0.55
  -5   2   5   14.66    0.40
   5  -2  -4    0.19    0.04
   5  -2  -4    0.28    0.12
  -5   2   4    0.34    0.08
   5  -2  -3   64.00    1.39
  -5   2   3   68.76    1.18
   5  -2  -2   27.28    0.33
   5  -2  -2   29.52    0.70
  -5   2   2   30.05    0.58
   5  -2  -1   14.97    0.23
   5  -2  -1   16.26    0.43
  -5   2   1   14.64    0.33
   5  -2   0    4.23    0.12
   5  -2   0    4.50    0.18
  -5   2   0    4.22    0.17
   5  -2   1   43.18    0.66
   5  -2   1   40.95    0.75
  -5   2  -1   42.36    0.77
   5  -2   2   36.15    0.67
   5  -2   2   37.49    0.66
  -5   2  -2   36.66    0.69
   5  -2   3   49.07    0.90
   5  -2   3   48.66    0.85
  -5   2  -3   50.40    0.91
   5  -2   4    2.41    0.16
   5  -2   4    2.51    0.13
  -5   2  -4    2.17    0.14
   5  -2   5    0.87    0.13
   5  -2   5    0.75    0.10
  -5   2  -5    0.72    0.10
   5  -2   6   10.42    0.33
   5  -2   6   10.53    0.35
  -5   2  -6   10.17    0.32
   5  -2   7    1.52    0.14
   5  -2   7    1.49    0.18
  -5   2  -7    1.60    0.14
   5  -2   8    0.57    0.18
   5  -2   8    0.61    0.13
  -5   2  -8    0.79    0.11
   5  -2   9    3.77    0.32
   5  -2   9    4.16    0.25
  -5   2  -9    3.59    0.20
   5  -2  10    6.05    0.39
   5  -2  10    6.20    0.42
   5  -2  11   -0.05    0.11
  -5   2 -11    0.06    0.15
   5  -1 -12    1.95    0.39
   5  -1 -11   10.93    0.75
  -5   1  11   10.45    0.46
   5  -1 -10    5.63    0.49
  -5   1  10    5.36    0.32
   5  -1  -9   -0.11    0.17
  -5   1   9    0.13    0.10
   5  -1  -8    0.29    0.20
  -5   1   8    0.61    0.12
   5  -1  -7   12.99    0.62
  -5   1   7   15.05    0.46
   5  -1  -6   45.51    1.25
  -5   1   6   44.21    0.96
   5  -1  -5   15.82    0.57
  -5   1   5   15.77    0.42
   5  -1  -4    0.91    0.11
  -5   1   4    0.87    0.11
   5  -1  -3    1.78    0.16
  -5   1   3    1.56    0.12
   5  -1  -2    1.09    0.12
  -5   1   2    1.05    0.08
   5  -1  -1   31.96    0.35
   5  -1  -1   33.33    0.69
  -5   1   1   32.30    0.61
   5  -1   0  277.90    2.75
   5  -1   0  278.26    3.91
  -5   1   0  275.52    3.61
   5  -1   1    5.25    0.14
   5  -1   1    4.82    0.20
  -5   1  -1    4.71    0.18
   5  -1   2   76.77    1.18
   5  -1   2   74.69    1.26
  -5   1  -2   78.08    1.21
   5  -1   3   69.94    1.22
   5  -1   3   73.88    1.27
  -5   1  -3   70.90    1.13
   5  -1   4   17.82    0.46
   5  -1   4   17.49    0.43
  -5   1  -4   17.87    0.40
   5  -1   5   12.03    0.38
   5  -1   5   12.34    0.37
  -5   1  -5   11.74    0.33
   5  -1   6    7.52    0.29
   5  -1   6    7.09    0.33
  -5   1  -6    7.49    0.24
   5  -1   7    6.96    0.34
   5  -1   7    6.65    0.34
  -5   1  -7    6.58    0.23
   5  -1   8    6.02    0.31
  -5   1  -8    5.47    0.22
  -5   1  -8    5.48    0.38
   5  -1   9    0.46    0.17
  -5   1  -9    0.98    0.28
   5  -1  10   24.56    0.89
  -5   1 -10   27.70    1.33
   5  -1  11    1.84    0.26
  -5   1 -11    1.98    0.43
   5   0 -12    0.69    0.27
  -5   0  12    0.27    0.20
   5   0 -11    3.01    0.41
  -5   0  11    3.19    0.30
   5   0 -10    1.02    0.27
  -5   0  10    0.90    0.21
   5   0  -9    0.83    0.20
  -5   0   9    0.37    0.14
   5   0  -8    0.30    0.16
  -5   0   8    0.07    0.12
   5   0  -7    1.13    0.20
  -5   0   7    0.87    0.14
   5   0  -6    0.37    0.13
  -5   0   6    0.22    0.07
   5   0  -5   17.82    0.56
  -5   0   5   18.76    0.45
   5   0  -4   10.27    0.37
  -5   0   4   10.09    0.30
   5   0  -3    3.22    0.20
  -5   0   3    3.86    0.18
   5   0  -2    2.46    0.16
  -5   0   2    2.65    0.11
   5   0  -1  102.39    1.73
  -5   0   1  105.06    1.12
  -5   0   1  107.90    1.61
   5   0   0  135.93    2.14
  -5   0   0  131.81    1.76
  -5   0   0  137.87    1.94
   5   0   1    1.53    0.09
  -5   0  -1    1.23    0.13
  -5   0  -1    1.16    0.10
   5   0   2    0.08    0.07
  -5   0  -2    0.18    0.07
  -5   0  -2    0.00    0.05
   5   0   3    0.85    0.10
  -5   0  -3    0.33    0.07
  -5   0  -3    0.48    0.13
   5   0   4   36.53    0.82
  -5   0  -4   35.43    0.64
  -5   0  -4   36.98    1.04
   5   0   5    1.80    0.17
  -5   0  -5    1.72    0.10
  -5   0  -5    1.35    0.23
   5   0   6    1.44    0.17
  -5   0  -6    1.33    0.10
  -5   0  -6    1.93    0.26
   5   0   7    5.11    0.30
  -5   0  -7    4.80    0.33
   5   0   8    1.34    0.21
  -5   0  -8    1.94    0.32
   5   0   9    0.40    0.17
  -5   0  -9    0.42    0.27
   5   0  10   13.26    0.66
  -5   0 -10   14.40    0.94
   5   1 -13   -0.19    0.22
  -5  -1  13    0.22    0.17
   5   1 -12    0.06    0.20
  -5  -1  12    0.23    0.15
   5   1 -11    0.13    0.19
  -5  -1  11    0.19    0.14
   5   1 -10    4.48    0.39
  -5  -1  10    4.16    0.29
   5   1  -9    0.11    0.12
  -5  -1   9   -0.07    0.09
   5   1  -8    0.07    0.16
  -5  -1   8    0.46    0.13
   5   1  -7    9.75    0.43
  -5  -1   7    8.65    0.35
   5   1  -6   34.91    0.96
  -5  -1   6   33.61    0.81
   5   1  -5   43.04    1.04
  -5  -1   5   41.60    0.89
   5   1  -4    0.55    0.12
  -5  -1   4    0.50    0.10
   5   1  -3   54.14    1.12
  -5  -1   3   53.56    0.98
   5   1  -2    9.13    0.31
  -5  -1   2    9.26    0.26
   5   1  -1    6.18    0.25
  -5  -1   1    6.46    0.19
  -5  -1   1    5.76    0.14
   5   1   0    0.95    0.13
  -5  -1   0    1.44    0.10
  -5  -1   0    1.45    0.10
   5   1   1    2.80    0.17
  -5  -1  -1    2.28    0.14
  -5  -1  -1    2.58    0.12
   5   1   2    1.74    0.15
  -5  -1  -2    1.46    0.14
  -5  -1  -2    1.32    0.09
   5   1   3    5.51    0.25
  -5  -1  -3    6.40    0.31
  -5  -1  -3    5.98    0.19
   5   1   4    1.69    0.17
  -5  -1  -4    1.47    0.21
  -5  -1  -4    1.80    0.10
   5   1   5    6.85    0.32
  -5  -1  -5    7.32    0.41
  -5  -1  -5    6.22    0.19
   5   1   6   25.40    0.81
  -5  -1  -6   26.31    1.00
   5   1   7    0.51    0.16
  -5  -1  -7    0.37    0.23
   5   1   8   25.07    0.91
  -5  -1  -8   25.38    1.17
   5   1   9   13.84    0.67
  -5  -1  -9   14.92    0.90
   5   1  10    0.48    0.21
  -5  -1 -10    0.16    0.28
   5   2 -13   -0.12    0.23
  -5  -2  13    0.47    0.17
   5   2 -12    0.03    0.16
  -5  -2  12    0.00    0.13
   5   2 -11    9.64    0.56
  -5  -2  11    8.32    0.45
   5   2 -10   12.28    0.61
  -5  -2  10   12.76    0.54
   5   2  -9   54.76    1.56
  -5  -2   9   52.98    1.38
   5   2  -8   29.87    0.94
  -5  -2   8   29.36    0.84
   5   2  -7    0.38    0.15
  -5  -2   7    0.71    0.14
   5   2  -6    4.91    0.27
  -5  -2   6    4.71    0.21
   5   2  -5   39.14    0.95
  -5  -2   5   38.80    0.86
   5   2  -4    0.36    0.12
  -5  -2   4    0.50    0.11
   5   2  -3    4.78    0.22
  -5  -2   3    4.57    0.20
   5   2  -2    2.88    0.18
  -5  -2   2    2.26    0.08
  -5  -2   2    2.34    0.13
   5   2  -1   23.34    0.57
  -5  -2   1   22.73    0.48
  -5  -2   1   22.63    0.39
   5   2   0   14.50    0.43
  -5  -2   0   14.46    0.33
  -5  -2   0   14.39    0.35
   5   2   1    6.85    0.27
  -5  -2  -1    6.73    0.20
  -5  -2  -1    6.85    0.25
   5   2   2    0.17    0.09
  -5  -2  -2    0.06    0.05
  -5  -2  -2    0.51    0.10
   5   2   3   53.47    1.24
  -5  -2  -3   55.98    1.38
   5   2   4    1.52    0.19
  -5  -2  -4    1.45    0.22
   5   2   5   33.54    1.00
  -5  -2  -5   34.65    1.13
   5   2   6   10.86    0.50
  -5  -2  -6   10.86    0.60
   5   2   7    0.16    0.16
  -5  -2  -7    0.47    0.22
   5   2   8    1.64    0.28
  -5  -2  -8    1.13    0.34
   5   2   9    0.48    0.23
  -5  -2  -9    1.12    0.29
   5   3 -13   -0.03    0.21
  -5  -3  13    0.23    0.16
   5   3 -12   20.47    0.95
  -5  -3  12   20.14    0.83
   5   3 -11    4.40    0.39
  -5  -3  11    4.32    0.34
   5   3 -10    0.00    0.14
  -5  -3  10    0.05    0.12
   5   3  -9    7.68    0.42
  -5  -3   9    7.71    0.34
   5   3  -8    4.48    0.31
  -5  -3   8    5.19    0.31
   5   3  -7    3.00    0.23
  -5  -3   7    2.83    0.23
   5   3  -6    9.49    0.38
  -5  -3   6    9.73    0.37
   5   3  -5    8.19    0.32
  -5  -3   5    8.45    0.32
   5   3  -4   21.08    0.54
  -5  -3   4   18.84    0.28
  -5  -3   4   20.75    0.52
   5   3  -3   11.15    0.37
  -5  -3   3    9.99    0.20
  -5  -3   3   10.84    0.32
   5   3  -2    7.06    0.29
  -5  -3   2    7.12    0.19
  -5  -3   2    7.39    0.25
   5   3  -1   14.08    0.44
  -5  -3   1   14.14    0.36
  -5  -3   1   14.17    0.31
   5   3   0    8.35    0.34
  -5  -3   0    8.29    0.25
  -5  -3   0    8.23    0.26
   5   3   1    5.77    0.28
  -5  -3  -1    5.52    0.20
  -5  -3  -1    5.35    0.28
   5   3   2   18.66    0.58
  -5  -3  -2   17.50    0.37
  -5  -3  -2   19.47    0.59
   5   3   3   96.21    2.15
  -5  -3  -3   94.12    2.17
   5   3   4   12.03    0.50
  -5  -3  -4   12.79    0.56
   5   3   5    9.20    0.47
  -5  -3  -5    9.54    0.51
   5   3   6    7.32    0.47
  -5  -3  -6    8.45    0.43
   5   3   7    0.42    0.21
  -5  -3  -7    0.64    0.24
   5   3   8    0.27    0.20
  -5  -3  -8    0.27    0.23
   5   4 -13    0.69    0.27
  -5  -4  13    1.15    0.25
   5   4 -12   21.44    0.95
  -5  -4  12   23.17    0.91
   5   4 -11   31.18    1.08
  -5  -4  11   31.32    1.08
   5   4 -10   17.75    0.70
  -5  -4  10   17.29    0.69
   5   4  -9    8.90    0.43
  -5  -4   9    8.75    0.37
   5   4  -8    7.76    0.37
  -5  -4   8    8.26    0.39
   5   4  -7    0.56    0.15
  -5  -4   7    0.87    0.16
   5   4  -6   24.63    0.66
  -5  -4   6   24.58    0.70
  -5  -4   6   22.35    0.41
   5   4  -5   38.41    0.91
  -5  -4   5   36.69    0.57
  -5  -4   5   39.78    0.94
   5   4  -4   15.05    0.46
  -5  -4   4   12.93    0.28
  -5  -4   4   14.24    0.42
   5   4  -3    0.27    0.11
  -5  -4   3    0.33    0.07
  -5  -4   3    0.21    0.09
   5   4  -2    2.16    0.20
  -5  -4   2    2.76    0.12
  -5  -4   2    2.67    0.16
   5   4  -1   36.14    0.92
  -5  -4   1   36.37    0.72
  -5  -4   1   37.43    0.75
   5   4   0  145.21    2.77
  -5  -4   0  147.54    2.30
  -5  -4   0  148.66    2.56
   5   4   1  173.66    3.38
  -5  -4  -1  168.70    2.50
  -5  -4  -1  175.98    3.17
   5   4   2   24.58    0.78
  -5  -4  -2   25.54    0.73
   5   4   3   11.47    0.51
  -5  -4  -3   11.54    0.49
   5   4   4    0.34    0.16
  -5  -4  -4    0.21    0.15
   5   4   5    7.61    0.46
  -5  -4  -5    8.07    0.48
   5   4   6   -0.05    0.17
  -5  -4  -6    0.25    0.17
   5   4   7    0.40    0.16
  -5  -4  -7    0.31    0.23
   5   5 -13    3.85    0.38
  -5  -5  13    4.17    0.41
   5   5 -12    8.40    0.55
  -5  -5  12    7.91    0.41
   5   5 -11    0.29    0.17
  -5  -5  11    0.50    0.19
   5   5 -10    1.70    0.26
  -5  -5  10    1.63    0.24
   5   5  -9   14.31    0.57
  -5  -5   9   14.45    0.60
   5   5  -8    0.58    0.14
  -5  -5   8    0.58    0.17
   5   5  -7    0.71    0.14
  -5  -5   7    0.52    0.07
  -5  -5   7    0.93    0.15
   5   5  -6    5.96    0.30
  -5  -5   6    4.93    0.19
  -5  -5   6    5.98    0.29
   5   5  -5    0.49    0.13
  -5  -5   5    0.59    0.07
  -5  -5   5    0.67    0.14
   5   5  -4    0.06    0.09
  -5  -5   4    0.08    0.05
  -5  -5   4   -0.01    0.09
   5   5  -3   17.60    0.55
  -5  -5   3   17.49    0.43
  -5  -5   3   17.46    0.50
   5   5  -2   50.22    1.21
  -5  -5   2   49.42    0.96
  -5  -5   2   49.95    1.09
   5   5  -1   79.19    1.73
  -5  -5   1   79.73    1.51
  -5  -5   1   78.66    1.45
   5   5   0   87.75    1.96
  -5  -5   0   84.97    1.70
  -5  -5   0   82.06    1.47
   5   5   1    0.84    0.17
  -5  -5  -1    0.64    0.15
   5   5   2    1.33    0.22
  -5  -5  -2    1.44    0.19
   5   5   3    5.83    0.40
  -5  -5  -3    6.75    0.38
   5   5   4    5.71    0.43
  -5  -5  -4    5.98    0.41
   5   5   5    6.51    0.47
  -5  -5  -5    6.35    0.48
   5   5   6   -0.03    0.20
  -5  -5  -6   -0.14    0.18
  -5  -6  13    5.84    0.47
   5   6 -12    4.86    0.36
  -5  -6  12    5.09    0.42
   5   6 -11    4.82    0.37
  -5  -6  11    4.52    0.40
   5   6 -10    0.27    0.13
  -5  -6  10    0.03    0.17
   5   6  -9   -0.09    0.11
  -5  -6   9   -0.05    0.14
   5   6  -8    0.08    0.11
  -5  -6   8    0.13    0.07
  -5  -6   8    0.18    0.14
   5   6  -7    0.30    0.12
  -5  -6   7    0.15    0.09
  -5  -6   7    0.27    0.14
   5   6  -6    0.02    0.09
  -5  -6   6   -0.04    0.05
  -5  -6   6   -0.01    0.10
   5   6  -5    4.26    0.25
  -5  -6   5    4.42    0.21
  -5  -6   5    4.44    0.28
   5   6  -4    0.26    0.13
  -5  -6   4    0.34    0.09
  -5  -6   4    0.27    0.12
   5   6  -3   20.42    0.66
  -5  -6   3   20.09    0.52
  -5  -6   3   20.51    0.58
   5   6  -2   59.41    1.42
  -5  -6   2   58.79    1.26
  -5  -6   2   57.17    1.23
   5   6  -1    3.55    0.27
  -5  -6   1    4.15    0.24
  -5  -6   1    2.89    0.18
   5   6   0    1.84    0.23
  -5  -6   0    1.77    0.23
   5   6   1    0.31    0.19
  -5  -6  -1    0.80    0.16
   5   6   2    0.09    0.10
  -5  -6  -2    0.03    0.14
   5   6   3   -0.08    0.13
  -5  -6  -3    0.06    0.12
   5   6   4    0.93    0.25
  -5  -6  -4    0.80    0.24
   5   6   5    2.37    0.28
  -5  -6  -5    2.83    0.35
  -5  -7  12    4.73    0.42
   5   7 -11    4.40    0.30
  -5  -7  11    5.01    0.41
   5   7 -10    0.04    0.14
  -5  -7  10    0.60    0.18
   5   7  -9   31.82    0.93
  -5  -7   9   32.48    1.08
   5   7  -8    6.91    0.33
  -5  -7   8    5.54    0.24
  -5  -7   8    7.02    0.40
   5   7  -7    0.63    0.14
  -5  -7   7    0.48    0.11
  -5  -7   7    0.70    0.17
   5   7  -6    1.52    0.20
  -5  -7   6    1.49    0.17
  -5  -7   6    1.73    0.21
   5   7  -5   51.42    1.31
  -5  -7   5   49.58    1.28
  -5  -7   5   48.76    1.07
   5   7  -4    2.56    0.23
  -5  -7   4    2.15    0.20
  -5  -7   4    2.28    0.22
   5   7  -3    3.22    0.26
  -5  -7   3    2.86    0.20
  -5  -7   3    3.61    0.23
   5   7  -2    0.09    0.12
  -5  -7   2    0.06    0.09
  -5  -7   2    0.02    0.08
   5   7  -1    1.22    0.20
  -5  -7   1    1.32    0.17
   5   7   0    0.95    0.21
  -5  -7   0    0.59    0.17
   5   7   1    1.36    0.26
  -5  -7  -1    1.92    0.23
   5   7   2    1.84    0.28
  -5  -7  -2    1.19    0.25
   5   7   3   17.59    0.83
  -5  -7  -3   17.40    0.80
   5   7   4    1.04    0.29
  -5  -7  -4    0.60    0.26
  -5  -8  12    3.57    0.40
  -5  -8  11    1.15    0.27
   5   8 -10    0.83    0.17
  -5  -8  10    0.91    0.24
   5   8  -9   11.86    0.49
  -5  -8   9   11.87    0.59
   5   8  -8   25.36    0.83
  -5  -8   8   25.58    0.74
  -5  -8   8   27.56    0.98
   5   8  -7    4.08    0.27
  -5  -8   7    3.42    0.23
  -5  -8   7    4.00    0.32
   5   8  -6    1.48    0.19
  -5  -8   6    1.34    0.17
  -5  -8   6    2.03    0.22
   5   8  -5   11.15    0.46
  -5  -8   5   11.00    0.41
  -5  -8   5   10.57    0.52
   5   8  -4    5.22    0.33
  -5  -8   4    4.92    0.29
  -5  -8   4    4.88    0.29
   5   8  -3    0.31    0.16
  -5  -8   3    0.39    0.16
  -5  -8   3    0.68    0.15
   5   8  -2    0.38    0.18
  -5  -8   2    0.80    0.16
   5   8  -1    0.78    0.24
  -5  -8   1    1.49    0.19
   5   8   0    1.21    0.27
  -5  -8   0    1.78    0.22
   5   8   1    0.62    0.24
  -5  -8  -1    0.82    0.21
   5   8   2    1.42    0.33
  -5  -8  -2    1.38    0.27
  -5  -9  11    1.90    0.35
  -5  -9  10   30.31    1.18
   5   9  -9    2.71    0.31
  -5  -9   9    2.80    0.33
   5   9  -8    2.60    0.23
  -5  -9   8    2.42    0.27
  -5  -9   8    2.30    0.30
   5   9  -7    0.28    0.15
  -5  -9   7    0.27    0.14
  -5  -9   7    0.42    0.17
   5   9  -6    1.41    0.22
  -5  -9   6    0.78    0.20
  -5  -9   6    0.87    0.19
   5   9  -5    0.13    0.13
  -5  -9   5    0.19    0.12
  -5  -9   5    0.03    0.13
   5   9  -4    6.82    0.42
  -5  -9   4    6.69    0.36
  -5  -9   4    6.44    0.41
   5   9  -3    0.13    0.19
  -5  -9   3    1.04    0.18
   5   9  -2    0.05    0.15
  -5  -9   2   -0.13    0.13
   5   9  -1    5.91    0.45
  -5  -9   1    5.84    0.41
   5   9   0    9.17    0.59
  -5  -9   0    8.29    0.51
  -5 -10   9    6.51    0.49
  -5 -10   8    1.08    0.24
   5  10  -7    0.78    0.18
  -5 -10   7    0.43    0.18
  -5 -10   7    0.68    0.21
   5  10  -6    0.54    0.18
   5  10  -6    0.32    0.16
  -5 -10   6    0.54    0.16
   5  10  -5    0.92    0.22
   5  10  -5    0.55    0.23
  -5 -10   5    1.29    0.19
   5  10  -4    0.17    0.18
  -5 -10   4    0.28    0.15
   5  10  -3    5.99    0.54
  -5 -10   3    6.72    0.42
   6 -12   2    5.15    0.40
  -6  12  -2    4.10    0.34
   6 -12   3    4.62    0.41
  -6  12  -3    4.22    0.35
   6 -12   4   13.10    0.67
  -6  12  -4   12.02    0.59
   6 -12   5    1.18    0.26
  -6  12  -5    0.85    0.25
   6 -12   6    0.41    0.22
  -6  12  -6    0.17    0.20
   6 -12   7    0.59    0.26
  -6  12  -7    0.91    0.25
   6 -11  -1    0.04    0.13
   6 -11   0    2.22    0.26
  -6  11   0    1.55    0.22
   6 -11   1   13.49    0.62
  -6  11  -1   14.01    0.55
   6 -11   2    3.22    0.32
  -6  11  -2    3.15    0.27
   6 -11   3    2.30    0.29
  -6  11  -3    2.05    0.26
   6 -11   4   12.43    0.61
  -6  11  -4   12.11    0.57
   6 -11   5    1.30    0.25
  -6  11  -5    1.57    0.25
   6 -11   6    0.11    0.19
  -6  11  -6    0.41    0.19
   6 -11   7   13.86    0.70
  -6  11  -7   11.76    0.63
   6 -11   8    1.26    0.29
  -6  11  -8    1.50    0.31
   6 -11   9    0.07    0.21
  -6  11  -9    0.32    0.21
   6 -10  -3    1.24    0.22
  -6  10   3    1.47    0.27
   6 -10  -2    8.28    0.46
  -6  10   2    8.10    0.48
   6 -10  -1    1.26    0.21
  -6  10   1    1.25    0.20
  -6  10   1    1.11    0.21
   6 -10   0    0.68    0.17
   6 -10   0   -0.03    0.13
  -6  10   0    0.84    0.14
   6 -10   1   -0.02    0.13
   6 -10   1    0.10    0.17
  -6  10  -1    0.21    0.12
   6 -10   2    0.35    0.14
  -6  10  -2    0.01    0.13
   6 -10   3    1.52    0.22
  -6  10  -3    1.36    0.21
   6 -10   4    9.34    0.50
  -6  10  -4   10.05    0.48
   6 -10   5    9.04    0.50
  -6  10  -5    8.99    0.47
   6 -10   6   18.02    0.77
  -6  10  -6   18.53    0.77
   6 -10   7    2.93    0.33
  -6  10  -7    2.93    0.31
   6 -10   8   16.97    0.82
  -6  10  -8   18.18    0.81
   6 -10   9    3.82    0.38
  -6  10  -9    3.06    0.37
   6 -10  10    2.16    0.34
  -6  10 -10    1.76    0.34
   6  -9  -4    0.07    0.12
  -6   9   4    0.02    0.16
   6  -9  -3    2.18    0.22
  -6   9   3    1.87    0.23
  -6   9   3    2.22    0.27
   6  -9  -2   11.53    0.48
  -6   9   2   10.85    0.43
  -6   9   2   12.01    0.55
   6  -9  -1    2.65    0.24
  -6   9   1    2.79    0.26
  -6   9   1    2.91    0.21
   6  -9   0    2.15    0.25
   6  -9   0    1.75    0.30
  -6   9   0    1.90    0.20
   6  -9   1    5.66    0.32
   6  -9   1    5.52    0.34
  -6   9  -1    5.36    0.31
   6  -9   2    4.07    0.27
   6  -9   2    3.15    0.27
  -6   9  -2    3.65    0.26
   6  -9   3    1.48    0.21
  -6   9  -3    1.51    0.20
   6  -9   4    4.02    0.29
  -6   9  -4    3.67    0.31
   6  -9   5   13.76    0.60
  -6   9  -5   14.05    0.60
   6  -9   6    9.87    0.51
  -6   9  -6    9.80    0.50
   6  -9   7   12.08    0.58
  -6   9  -7   12.46    0.58
   6  -9   8    2.32    0.30
  -6   9  -8    3.07    0.32
   6  -9   9    0.23    0.20
  -6   9  -9    0.49    0.21
   6  -9  10    2.03    0.33
  -6   9 -10    2.44    0.32
   6  -9  11    1.87    0.34
  -6   9 -11    1.39    0.31
  -6   8   6    1.57    0.32
   6  -8  -5   18.48    0.63
  -6   8   5   12.58    0.72
   6  -8  -4    0.32    0.13
  -6   8   4    0.08    0.11
  -6   8   4    0.21    0.17
  -6   8   3   -0.11    0.12
  -6   8   3    0.09    0.10
   6  -8  -2    0.42    0.13
  -6   8   2    0.57    0.16
  -6   8   2    0.41    0.13
   6  -8  -1    5.15    0.26
   6  -8  -1    3.73    0.27
  -6   8   1    4.56    0.26
   6  -8   0    2.80    0.21
   6  -8   0    3.19    0.26
  -6   8   0    2.25    0.20
   6  -8   1    8.05    0.35
   6  -8   1    7.59    0.41
  -6   8  -1    7.97    0.36
   6  -8   2   29.39    0.82
   6  -8   2   28.57    0.76
  -6   8  -2   28.43    0.81
   6  -8   3   66.80    1.54
   6  -8   3   59.58    1.19
  -6   8  -3   66.03    1.54
   6  -8   4    1.39    0.20
  -6   8  -4    1.50    0.16
   6  -8   5    5.46    0.33
  -6   8  -5    5.61    0.35
   6  -8   6   -0.08    0.13
  -6   8  -6    0.16    0.10
   6  -8   7    3.67    0.31
  -6   8  -7    4.01    0.30
   6  -8   8    0.24    0.15
  -6   8  -8   -0.04    0.15
   6  -8   9   -0.13    0.14
  -6   8  -9    0.09    0.14
   6  -8  10    0.37    0.23
  -6   8 -10    0.81    0.21
   6  -8  11   -0.13    0.20
  -6   8 -11   -0.21    0.18
  -6   7   7    1.24    0.30
  -6   7   6    4.79    0.42
   6  -7  -5    1.54    0.22
  -6   7   5    1.90    0.26
  -6   7   5    1.71    0.20
   6  -7  -4    1.50    0.17
  -6   7   4    0.99    0.21
  -6   7   4    1.37    0.17
   6  -7  -3    0.25    0.11
  -6   7   3    0.17    0.15
  -6   7   3    0.33    0.11
   6  -7  -2    6.62    0.29
  -6   7   2    6.77    0.30
   6  -7  -1   19.68    0.55
   6  -7  -1   20.22    0.75
  -6   7   1   20.34    0.59
   6  -7   0    0.88    0.13
   6  -7   0    0.73    0.16
  -6   7   0    0.85    0.15
   6  -7   1    2.42    0.18
   6  -7   1    2.29    0.19
  -6   7  -1    2.26    0.20
   6  -7   2    5.25    0.27
   6  -7   2    5.49    0.26
  -6   7  -2    5.86    0.28
   6  -7   3    6.46    0.31
   6  -7   3    5.56    0.23
  -6   7  -3    6.29    0.31
   6  -7   4   70.56    1.64
  -6   7  -4   72.77    1.67
   6  -7   5    1.28    0.18
  -6   7  -5    1.53    0.19
   6  -7   6    1.94    0.22
  -6   7  -6    1.85    0.22
   6  -7   7    3.52    0.30
  -6   7  -7    3.36    0.28
   6  -7   8    4.33    0.33
  -6   7  -8    3.70    0.31
   6  -7   9    0.15    0.16
  -6   7  -9    0.06    0.15
   6  -7  10   15.08    0.65
  -6   7 -10   16.42    0.70
   6  -7  11    0.23    0.14
  -6   7 -11    0.12    0.17
  -6   6   8    1.52    0.31
  -6   6   7    6.83    0.49
   6  -6  -6    3.58    0.23
  -6   6   6    3.71    0.27
  -6   6   6    4.31    0.35
   6  -6  -5    0.14    0.11
  -6   6   5    0.03    0.16
  -6   6   5    0.26    0.10
   6  -6  -4    5.90    0.27
  -6   6   4    6.45    0.36
  -6   6   4    6.68    0.30
   6  -6  -3    1.88    0.14
  -6   6   3    1.56    0.17
   6  -6  -2    1.29    0.15
   6  -6  -2    1.32    0.22
  -6   6   2    1.30    0.16
   6  -6  -1   62.60    1.20
   6  -6  -1   64.26    1.59
  -6   6   1   64.46    1.34
   6  -6   0   29.88    0.67
   6  -6   0   31.31    0.88
  -6   6   0   29.18    0.73
   6  -6   1   13.90    0.40
   6  -6   1   14.26    0.44
  -6   6  -1   13.98    0.44
   6  -6   2   14.50    0.42
   6  -6   2   14.32    0.38
  -6   6  -2   13.35    0.46
   6  -6   3   38.18    0.90
   6  -6   3   37.55    0.73
  -6   6  -3   39.65    0.95
   6  -6   4   43.15    1.02
   6  -6   4   42.36    0.75
  -6   6  -4   44.17    1.08
   6  -6   5   17.53    0.56
  -6   6  -5   17.77    0.58
   6  -6   6    5.55    0.31
  -6   6  -6    5.42    0.33
   6  -6   7    0.73    0.18
  -6   6  -7    0.66    0.17
   6  -6   8    0.32    0.16
  -6   6  -8    0.42    0.16
   6  -6   9   31.63    1.09
  -6   6  -9   32.77    1.01
   6  -6  10   12.41    0.65
  -6   6 -10   13.54    0.58
   6  -6  11    0.87    0.25
  -6   6 -11    0.94    0.20
  -6   5   9   -0.19    0.21
  -6   5   8    1.36    0.27
  -6   5   7    2.03    0.22
  -6   5   7    1.98    0.28
   6  -5  -6    0.73    0.15
  -6   5   6    1.23    0.17
  -6   5   6    1.64    0.23
   6  -5  -5    3.44    0.19
  -6   5   5    4.68    0.32
  -6   5   5    3.90    0.22
   6  -5  -4   38.89    0.80
   6  -5  -4   42.01    1.30
  -6   5   4   41.91    0.96
   6  -5  -3    0.10    0.06
   6  -5  -3    0.36    0.13
  -6   5   3   -0.07    0.09
   6  -5  -2   13.22    0.34
   6  -5  -2   13.38    0.52
  -6   5   2   14.48    0.43
   6  -5  -1    7.32    0.22
   6  -5  -1    7.88    0.34
  -6   5   1    7.80    0.30
   6  -5   0    0.68    0.08
   6  -5   0    0.84    0.13
  -6   5   0    0.62    0.12
   6  -5   1    0.05    0.06
   6  -5   1    0.03    0.08
  -6   5  -1    0.00    0.08
   6  -5   2   -0.06    0.07
   6  -5   2    0.09    0.08
  -6   5  -2    0.14    0.09
   6  -5   3   51.14    1.06
   6  -5   3   51.69    0.96
  -6   5  -3   52.67    1.14
   6  -5   4    1.93    0.20
   6  -5   4    1.88    0.14
  -6   5  -4    2.27    0.19
   6  -5   5   16.45    0.52
   6  -5   5   16.02    0.38
  -6   5  -5   16.09    0.52
   6  -5   6   28.44    0.77
   6  -5   6   27.47    0.58
  -6   5  -6   30.27    0.81
   6  -5   7   38.87    1.13
  -6   5  -7   38.66    1.02
   6  -5   8   13.62    0.60
  -6   5  -8   13.72    0.59
   6  -5   9    3.86    0.35
  -6   5  -9    4.42    0.30
   6  -5  10    7.52    0.48
  -6   5 -10    6.75    0.38
   6  -5  11    1.17    0.27
  -6   5 -11    1.25    0.21
  -6   4  10    2.95    0.40
  -6   4   9    2.74    0.34
  -6   4   8   -0.01    0.13
  -6   4   8    0.16    0.15
  -6   4   7   16.01    0.54
  -6   4   7   16.62    0.68
   6  -4  -6    1.20    0.20
  -6   4   6    1.36    0.16
   6  -4  -5    2.02    0.12
   6  -4  -5    2.33    0.28
  -6   4   5    2.15    0.17
   6  -4  -4   18.54    0.40
   6  -4  -4   20.31    0.67
  -6   4   4   19.97    0.54
   6  -4  -3    0.11    0.04
   6  -4  -3   -0.09    0.12
  -6   4   3   -0.07    0.08
   6  -4  -2    1.55    0.09
   6  -4  -2    1.84    0.18
  -6   4   2    1.90    0.15
   6  -4  -1    0.07    0.04
   6  -4  -1    0.00    0.09
  -6   4   1   -0.11    0.08
   6  -4   0    0.02    0.06
   6  -4   0   -0.08    0.08
  -6   4   0   -0.07    0.08
   6  -4   1    0.15    0.08
   6  -4   1    0.27    0.08
  -6   4  -1    0.14    0.09
   6  -4   2    2.61    0.13
   6  -4   2    1.93    0.15
  -6   4  -2    2.25    0.17
   6  -4   3   12.38    0.36
   6  -4   3   12.48    0.36
  -6   4  -3   12.85    0.41
   6  -4   4    0.12    0.09
   6  -4   4    0.12    0.08
  -6   4  -4    0.24    0.10
   6  -4   5    2.11    0.19
   6  -4   5    1.83    0.15
  -6   4  -5    2.38    0.18
   6  -4   6   14.54    0.51
   6  -4   6   14.28    0.37
  -6   4  -6   14.17    0.48
   6  -4   7    8.80    0.29
   6  -4   7    9.11    0.43
  -6   4  -7    8.72    0.36
   6  -4   8    0.81    0.11
   6  -4   8    1.07    0.20
  -6   4  -8    0.93    0.16
   6  -4   9    0.11    0.15
  -6   4  -9    0.11    0.11
   6  -4  10    0.91    0.23
  -6   4 -10    0.76    0.16
   6  -4  11    0.91    0.25
   6  -3 -10   10.66    0.80
   6  -3  -9    8.00    0.62
  -6   3   9    7.47    0.38
   6  -3  -8   -0.07    0.14
  -6   3   8    0.27    0.11
   6  -3  -7    8.25    0.44
  -6   3   7    7.23    0.32
   6  -3  -6   19.75    0.82
  -6   3   6   19.29    0.57
   6  -3  -5   39.56    1.22
  -6   3   5   37.97    0.89
   6  -3  -4    0.15    0.14
  -6   3   4    0.14    0.10
   6  -3  -3    0.89    0.17
  -6   3   3    0.94    0.12
   6  -3  -2    0.03    0.03
   6  -3  -2    0.13    0.09
  -6   3   2   -0.00    0.08
   6  -3  -1    4.17    0.13
   6  -3  -1    4.94    0.24
  -6   3   1    4.73    0.22
   6  -3   0   15.08    0.30
   6  -3   0   16.73    0.46
  -6   3   0   16.22    0.44
   6  -3   1    0.29    0.06
   6  -3   1    0.38    0.11
  -6   3  -1    0.39    0.10
   6  -3   2    9.65    0.29
   6  -3   2    8.60    0.28
  -6   3  -2    8.44    0.30
   6  -3   3   23.15    0.57
   6  -3   3   22.43    0.51
  -6   3  -3   23.42    0.56
   6  -3   4    3.97    0.21
   6  -3   4    4.29    0.18
  -6   3  -4    3.65    0.21
   6  -3   5   45.09    1.06
   6  -3   5   43.33    0.89
  -6   3  -5   43.90    0.96
   6  -3   6    0.07    0.10
   6  -3   6    0.09    0.07
  -6   3  -6   -0.05    0.08
   6  -3   7    1.30    0.13
   6  -3   7    1.11    0.19
  -6   3  -7    1.30    0.15
   6  -3   8    1.39    0.16
   6  -3   8    2.15    0.24
  -6   3  -8    2.06    0.20
   6  -3   9   11.37    0.44
   6  -3   9   11.52    0.55
  -6   3  -9   11.57    0.45
   6  -3  10    0.20    0.17
   6  -3  11    1.14    0.29
   6  -2 -11    1.77    0.43
   6  -2 -10    6.33    0.57
  -6   2  10    5.73    0.35
   6  -2  -9    0.33    0.23
  -6   2   9    0.13    0.12
   6  -2  -8    8.34    0.56
  -6   2   8    7.63    0.37
   6  -2  -7    7.53    0.49
  -6   2   7    8.06    0.35
   6  -2  -6    2.46    0.32
  -6   2   6    4.37    0.23
   6  -2  -5   88.05    2.17
  -6   2   5   90.59    1.76
   6  -2  -4    2.57    0.24
  -6   2   4    2.65    0.18
   6  -2  -3   35.05    0.93
  -6   2   3   34.79    0.78
   6  -2  -2   11.21    0.40
  -6   2   2   11.88    0.32
   6  -2  -1    0.19    0.04
   6  -2  -1    0.33    0.10
  -6   2   1    0.26    0.09
   6  -2   0    4.33    0.13
   6  -2   0    4.07    0.21
  -6   2   0    4.34    0.20
   6  -2   1    0.05    0.06
   6  -2   1    0.44    0.08
  -6   2  -1    0.05    0.08
   6  -2   2    5.84    0.21
   6  -2   2    5.45    0.22
  -6   2  -2    5.28    0.21
   6  -2   3    2.31    0.17
   6  -2   3    2.13    0.16
  -6   2  -3    2.32    0.15
   6  -2   4   10.14    0.34
   6  -2   4   10.08    0.33
  -6   2  -4   10.23    0.32
   6  -2   5   10.90    0.41
   6  -2   5   10.56    0.35
  -6   2  -5   10.44    0.33
   6  -2   6    0.31    0.10
   6  -2   6    0.32    0.12
  -6   2  -6    0.30    0.10
   6  -2   7    0.28    0.10
   6  -2   7    0.12    0.14
  -6   2  -7    0.20    0.09
   6  -2   8    0.05    0.09
   6  -2   8   -0.09    0.12
  -6   2  -8    0.02    0.07
   6  -2   9    0.11    0.16
   6  -2   9    0.15    0.13
   6  -2  10    1.87    0.23
  -6   2 -10    1.51    0.43
  -6   2 -11   10.85    0.89
   6  -1 -11    6.81    0.59
  -6   1  11    6.30    0.39
   6  -1 -10    0.14    0.22
  -6   1  10    0.12    0.14
   6  -1  -9    0.95    0.25
  -6   1   9    0.61    0.17
   6  -1  -8    5.26    0.43
  -6   1   8    5.44    0.30
   6  -1  -7   39.34    1.28
  -6   1   7   40.20    1.03
   6  -1  -6   65.23    1.76
  -6   1   6   66.83    1.45
   6  -1  -5    8.01    0.43
  -6   1   5    8.35    0.32
   6  -1  -4   46.71    1.20
  -6   1   4   46.95    0.96
   6  -1  -3   24.84    0.69
  -6   1   3   23.93    0.58
   6  -1  -2   18.19    0.53
  -6   1   2   18.62    0.47
   6  -1  -1   19.68    0.55
  -6   1   1   19.07    0.44
   6  -1   0   48.38    0.66
   6  -1   0   49.66    1.01
  -6   1   0   50.12    0.95
   6  -1   1    4.14    0.14
   6  -1   1    4.46    0.21
  -6   1  -1    4.65    0.19
   6  -1   2   23.10    0.51
   6  -1   2   22.13    0.56
  -6   1  -2   23.82    0.54
   6  -1   3    7.65    0.29
   6  -1   3    7.46    0.29
  -6   1  -3    7.97    0.26
   6  -1   4    1.74    0.15
   6  -1   4    1.50    0.15
  -6   1  -4    1.69    0.13
   6  -1   5   25.77    0.72
   6  -1   5   28.32    0.73
  -6   1  -5   27.99    0.63
   6  -1   6    2.66    0.21
   6  -1   6    1.90    0.22
  -6   1  -6    2.23    0.15
   6  -1   7    0.70    0.15
  -6   1  -7    0.47    0.12
  -6   1  -7    0.41    0.23
   6  -1   8   16.89    0.70
  -6   1  -8   17.39    0.93
   6  -1   9   43.67    1.39
  -6   1  -9   48.24    1.97
   6  -1  10   -0.10    0.15
  -6   1 -10   -0.05    0.26
   6   0 -12   -0.02    0.23
  -6   0  12   -0.17    0.18
   6   0 -11    2.96    0.40
  -6   0  11    2.82    0.29
   6   0 -10   10.61    0.65
  -6   0  10   10.70    0.48
   6   0  -9    0.35    0.22
  -6   0   9    0.67    0.16
   6   0  -8    9.40    0.51
  -6   0   8    9.20    0.41
   6   0  -7    0.01    0.14
  -6   0   7    0.06    0.11
   6   0  -6   18.41    0.70
  -6   0   6   19.27    0.52
   6   0  -5    1.25    0.20
  -6   0   5    1.50    0.16
   6   0  -4   18.29    0.60
  -6   0   4   18.52    0.50
   6   0  -3   56.56    1.28
  -6   0   3   55.89    1.12
   6   0  -2   18.82    0.53
  -6   0   2   17.72    0.46
   6   0  -1    0.48    0.10
  -6   0   1    0.22    0.04
  -6   0   1    0.34    0.09
   6   0   0    0.11    0.06
  -6   0   0    0.10    0.06
  -6   0   0    0.24    0.08
   6   0   1    6.96    0.28
  -6   0  -1    6.84    0.24
  -6   0  -1    6.73    0.24
   6   0   2   -0.10    0.10
  -6   0  -2    0.08    0.09
  -6   0  -2    0.54    0.09
   6   0   3    5.73    0.26
  -6   0  -3    5.82    0.32
  -6   0  -3    5.92    0.21
   6   0   4    4.67    0.27
  -6   0  -4    6.17    0.35
  -6   0  -4    5.01    0.20
   6   0   5    1.04    0.16
  -6   0  -5    0.71    0.10
  -6   0  -5    0.73    0.19
   6   0   6   22.05    0.70
  -6   0  -6   19.59    0.50
  -6   0  -6   21.06    0.86
   6   0   7    0.09    0.13
  -6   0  -7   -0.02    0.18
   6   0   8   76.29    2.10
  -6   0  -8   78.48    2.63
   6   0   9   -0.16    0.16
  -6   0  -9    0.00    0.23
   6   1 -12   -0.14    0.21
  -6  -1  12   -0.07    0.16
   6   1 -11    6.87    0.50
  -6  -1  11    5.81    0.40
   6   1 -10    1.42    0.27
  -6  -1  10    1.23    0.22
   6   1  -9   25.16    0.97
  -6  -1   9   25.01    0.82
   6   1  -8   15.06    0.65
  -6  -1   8   14.13    0.57
   6   1  -7   30.11    0.98
  -6  -1   7   28.74    0.80
   6   1  -6   65.21    1.60
  -6  -1   6   65.39    1.46
   6   1  -5    8.91    0.38
  -6  -1   5    8.85    0.35
   6   1  -4    3.98    0.21
  -6  -1   4    4.00    0.17
   6   1  -3   37.51    0.87
  -6  -1   3   37.94    0.83
   6   1  -2   13.23    0.43
  -6  -1   2   13.16    0.38
   6   1  -1   44.58    1.00
  -6  -1   1   44.15    0.87
  -6  -1   1   43.38    0.63
   6   1   0    0.05    0.10
  -6  -1   0    0.10    0.07
  -6  -1   0    0.24    0.07
   6   1   1    0.20    0.12
  -6  -1  -1    0.36    0.09
  -6  -1  -1    0.40    0.08
   6   1   2   10.97    0.39
  -6  -1  -2   10.95    0.39
  -6  -1  -2   11.10    0.30
   6   1   3   21.90    0.64
  -6  -1  -3   24.48    0.76
  -6  -1  -3   21.81    0.50
   6   1   4   13.65    0.49
  -6  -1  -4   13.72    0.58
  -6  -1  -4   12.74    0.36
   6   1   5   52.34    1.38
  -6  -1  -5   54.00    1.65
   6   1   6   35.17    1.09
  -6  -1  -6   37.92    1.35
   6   1   7    0.72    0.18
  -6  -1  -7    0.10    0.25
   6   1   8    0.06    0.18
  -6  -1  -8    0.46    0.21
   6   1   9    0.16    0.17
  -6  -1  -9   -0.06    0.24
   6   2 -12    0.11    0.22
  -6  -2  12    0.31    0.18
   6   2 -11    9.37    0.59
  -6  -2  11    8.98    0.51
   6   2 -10    0.86    0.24
  -6  -2  10    0.80    0.20
   6   2  -9   40.10    1.34
  -6  -2   9   41.43    1.21
   6   2  -8   13.95    0.60
  -6  -2   8   14.25    0.56
   6   2  -7    0.40    0.17
  -6  -2   7    0.39    0.14
   6   2  -6   51.68    1.32
  -6  -2   6   48.79    1.19
   6   2  -5    1.91    0.20
  -6  -2   5    1.75    0.18
   6   2  -4   22.57    0.68
  -6  -2   4   22.39    0.60
   6   2  -3    7.43    0.31
  -6  -2   3    6.81    0.28
   6   2  -2    6.28    0.30
  -6  -2   2    6.08    0.15
  -6  -2   2    6.14    0.24
   6   2  -1    0.59    0.13
  -6  -2   1    0.45    0.09
  -6  -2   1    0.49    0.06
   6   2   0    0.50    0.12
  -6  -2   0    0.46    0.09
  -6  -2   0    0.28    0.07
   6   2   1    2.63    0.21
  -6  -2  -1    2.20    0.16
  -6  -2  -1    2.21    0.16
   6   2   2   10.25    0.42
  -6  -2  -2   10.03    0.28
  -6  -2  -2   10.83    0.44
   6   2   3   22.80    0.70
  -6  -2  -3   20.72    0.48
  -6  -2  -3   22.25    0.77
   6   2   4    7.13    0.40
  -6  -2  -4    7.05    0.41
   6   2   5   36.82    1.13
  -6  -2  -5   37.56    1.29
   6   2   6    4.73    0.37
  -6  -2  -6    4.26    0.39
   6   2   7    0.41    0.20
  -6  -2  -7    0.31    0.23
   6   2   8   10.97    0.63
  -6  -2  -8   11.40    0.75
   6   3 -12    7.30    0.56
  -6  -3  12    7.23    0.48
   6   3 -11   39.12    1.41
  -6  -3  11   34.96    1.21
   6   3 -10   14.52    0.68
  -6  -3  10   14.92    0.64
   6   3  -9   48.38    1.46
  -6  -3   9   47.37    1.30
   6   3  -8    0.87    0.19
  -6  -3   8    0.73    0.19
   6   3  -7   25.21    0.81
  -6  -3   7   24.43    0.77
   6   3  -6   19.27    0.62
  -6  -3   6   17.92    0.54
   6   3  -5   59.16    1.38
  -6  -3   5   60.15    1.35
   6   3  -4    0.14    0.12
  -6  -3   4    0.19    0.11
   6   3  -3    8.32    0.36
  -6  -3   3    7.47    0.18
  -6  -3   3    8.20    0.30
   6   3  -2    0.30    0.13
  -6  -3   2    0.27    0.07
  -6  -3   2    0.33    0.09
   6   3  -1    4.95    0.30
  -6  -3   1    5.37    0.25
  -6  -3   1    5.73    0.21
   6   3   0   26.88    0.75
  -6  -3   0   25.59    0.58
  -6  -3   0   25.81    0.59
   6   3   1   18.25    0.59
  -6  -3  -1   16.58    0.42
  -6  -3  -1   17.66    0.50
   6   3   2   25.30    0.79
  -6  -3  -2   22.96    0.50
  -6  -3  -2   24.39    0.70
   6   3   3   15.27    0.59
  -6  -3  -3   14.81    0.59
   6   3   4    7.36    0.42
  -6  -3  -4    7.70    0.43
   6   3   5    3.96    0.34
  -6  -3  -5    4.12    0.36
   6   3   6    0.25    0.19
  -6  -3  -6    0.53    0.22
   6   3   7    0.18    0.19
  -6  -3  -7    0.17    0.22
   6   4 -12   16.42    0.82
  -6  -4  12   16.62    0.80
   6   4 -11    0.18    0.18
  -6  -4  11    0.17    0.18
   6   4 -10    9.48    0.56
  -6  -4  10   10.84    0.55
   6   4  -9    1.21    0.22
  -6  -4   9    1.02    0.20
   6   4  -8   17.67    0.67
  -6  -4   8   17.69    0.68
   6   4  -7   12.65    0.50
  -6  -4   7   11.88    0.43
   6   4  -6    5.11    0.32
  -6  -4   6    5.64    0.32
   6   4  -5   13.30    0.51
  -6  -4   5   13.26    0.49
   6   4  -4   19.25    0.62
  -6  -4   4   19.27    0.59
   6   4  -3    0.26    0.14
  -6  -4   3    0.30    0.06
  -6  -4   3    0.61    0.12
   6   4  -2   -0.16    0.12
  -6  -4   2    0.05    0.07
  -6  -4   2    0.21    0.08
   6   4  -1   10.38    0.38
  -6  -4   1    9.87    0.30
  -6  -4   1    9.23    0.32
   6   4   0   12.90    0.50
  -6  -4   0   11.90    0.36
  -6  -4   0   12.74    0.42
   6   4   1    3.10    0.27
  -6  -4  -1    2.63    0.14
  -6  -4  -1    2.49    0.21
   6   4   2    5.34    0.36
  -6  -4  -2    4.84    0.31
   6   4   3   -0.03    0.10
  -6  -4  -3    0.21    0.13
   6   4   4    0.14    0.13
  -6  -4  -4    0.30    0.17
   6   4   5    0.84    0.23
  -6  -4  -5    0.88    0.23
   6   4   6    0.39    0.21
  -6  -4  -6   -0.03    0.20
   6   5 -12    3.76    0.37
  -6  -5  12    4.21    0.41
   6   5 -11    4.09    0.36
  -6  -5  11    3.87    0.38
   6   5 -10   23.86    0.89
  -6  -5  10   23.16    0.90
   6   5  -9    3.40    0.30
  -6  -5   9    4.00    0.33
   6   5  -8   16.94    0.63
  -6  -5   8   17.34    0.68
   6   5  -7    0.00    0.11
  -6  -5   7   -0.03    0.11
   6   5  -6    0.11    0.12
  -6  -5   6    0.11    0.13
   6   5  -5    2.37    0.23
  -6  -5   5    2.84    0.23
   6   5  -4    3.84    0.26
  -6  -5   4    3.32    0.15
  -6  -5   4    3.67    0.24
   6   5  -3    1.21    0.18
  -6  -5   3    1.06    0.10
  -6  -5   3    0.64    0.14
   6   5  -2   22.81    0.73
  -6  -5   2   22.08    0.58
  -6  -5   2   22.35    0.61
   6   5  -1    2.55    0.19
  -6  -5   1    2.64    0.21
  -6  -5   1    2.77    0.18
   6   5   0    5.26    0.36
  -6  -5   0    5.65    0.29
  -6  -5   0    4.88    0.26
   6   5   1   35.73    1.14
  -6  -5  -1   36.25    1.01
   6   5   2    3.22    0.33
  -6  -5  -2    3.31    0.28
   6   5   3    1.20    0.23
  -6  -5  -3    0.91    0.22
   6   5   4    0.10    0.17
  -6  -5  -4    0.10    0.16
   6   5   5    8.35    0.59
  -6  -5  -5    8.15    0.56
   6   6 -12    1.50    0.31
  -6  -6  12    1.83    0.31
   6   6 -11   10.36    0.53
  -6  -6  11   10.85    0.63
   6   6 -10    0.12    0.13
  -6  -6  10   -0.02    0.16
   6   6  -9    0.90    0.19
  -6  -6   9    0.79    0.22
   6   6  -8   24.29    0.82
  -6  -6   8   25.05    0.88
   6   6  -7    1.20    0.18
  -6  -6   7    0.89    0.15
   6   6  -6   10.60    0.47
  -6  -6   6   12.21    0.51
   6   6  -5    0.00    0.10
  -6  -6   5    0.04    0.05
  -6  -6   5   -0.09    0.10
   6   6  -4    2.33    0.25
  -6  -6   4    2.37    0.18
  -6  -6   4    2.63    0.22
   6   6  -3    0.16    0.12
  -6  -6   3    0.09    0.09
  -6  -6   3   -0.10    0.09
   6   6  -2    5.71    0.35
  -6  -6   2    5.64    0.27
  -6  -6   2    5.97    0.28
   6   6  -1   43.39    1.26
  -6  -6   1   42.20    1.02
  -6  -6   1   39.26    0.99
   6   6   0    0.16    0.15
  -6  -6   0    0.10    0.12
   6   6   1    4.76    0.39
  -6  -6  -1    5.12    0.33
   6   6   2    1.12    0.26
  -6  -6  -2    0.97    0.21
   6   6   3    1.63    0.30
  -6  -6  -3    1.71    0.26
   6   6   4    0.03    0.17
  -6  -6  -4    0.02    0.16
  -6  -7  12    0.98    0.28
   6   7 -11    8.95    0.51
  -6  -7  11   10.30    0.59
   6   7 -10    2.76    0.30
  -6  -7  10    3.74    0.35
   6   7  -9    1.30    0.25
  -6  -7   9    1.08    0.20
   6   7  -8    5.63    0.36
  -6  -7   8    6.18    0.40
   6   7  -7    0.67    0.18
  -6  -7   7    0.88    0.20
   6   7  -6    0.26    0.14
  -6  -7   6    0.03    0.14
   6   7  -5    8.58    0.43
  -6  -7   5    7.42    0.34
  -6  -7   5    9.03    0.47
   6   7  -4    3.75    0.31
  -6  -7   4    3.94    0.22
  -6  -7   4    3.97    0.27
   6   7  -3    3.74    0.30
  -6  -7   3    4.11    0.27
  -6  -7   3    3.95    0.25
   6   7  -2    1.62    0.24
  -6  -7   2    1.72    0.18
  -6  -7   2    1.44    0.17
   6   7  -1    3.97    0.34
  -6  -7   1    3.69    0.27
   6   7   0    4.89    0.41
  -6  -7   0    4.41    0.31
   6   7   1    0.32    0.21
  -6  -7  -1    0.41    0.17
   6   7   2    0.88    0.27
  -6  -7  -2    0.81    0.22
  -6  -8  11   14.85    0.81
   6   8 -10    0.95    0.20
  -6  -8  10    1.44    0.27
   6   8  -9   13.98    0.61
  -6  -8   9   14.67    0.72
   6   8  -8    1.77    0.29
  -6  -8   8    2.12    0.28
   6   8  -7    0.51    0.17
  -6  -8   7    0.35    0.19
   6   8  -6    0.60    0.19
  -6  -8   6    0.84    0.19
   6   8  -5    0.90    0.21
  -6  -8   5    1.49    0.20
  -6  -8   5    1.20    0.20
   6   8  -4    1.89    0.23
  -6  -8   4    1.12    0.21
  -6  -8   4    1.29    0.20
   6   8  -3    0.02    0.14
  -6  -8   3    0.04    0.11
  -6  -8   3    0.12    0.10
   6   8  -2    0.37    0.20
  -6  -8   2    0.44    0.14
   6   8  -1    0.77    0.21
  -6  -8   1    0.28    0.17
   6   8   0    3.30    0.38
  -6  -8   0    3.72    0.32
  -6  -9   9   14.10    0.72
   6   9  -8    8.55    0.48
  -6  -9   8    9.49    0.62
   6   9  -7    2.09    0.27
  -6  -9   7    2.59    0.33
   6   9  -6    3.16    0.28
  -6  -9   6    2.40    0.27
   6   9  -5    2.86    0.31
  -6  -9   5    2.79    0.27
   6   9  -4    5.39    0.40
  -6  -9   4    4.49    0.32
   6   9  -3    0.92    0.21
  -6  -9   3    0.17    0.17
   6   9  -2   -0.11    0.17
  -6  -9   2   -0.04    0.13
   7 -11   0    1.86    0.28
  -7  11   0    2.09    0.24
   7 -11   1    1.22    0.23
  -7  11  -1    0.95    0.20
   7 -11   2    4.18    0.42
  -7  11  -2    3.81    0.31
   7 -11   3    8.53    0.56
  -7  11  -3    7.39    0.46
   7 -11   4    7.52    0.48
  -7  11  -4    6.85    0.45
   7 -11   5    0.11    0.18
  -7  11  -5    0.33    0.18
   7 -11   6    1.26    0.28
  -7  11  -6    1.53    0.20
   7 -11   7    0.07    0.16
  -7  11  -7    0.01    0.10
   7 -11   8    1.81    0.35
  -7  11  -8    2.49    0.34
   7 -10  -2    0.82    0.19
   7 -10  -2    0.87    0.30
  -7  10   2    1.06    0.19
   7 -10  -1    0.31    0.15
   7 -10  -1    0.36    0.23
  -7  10   1    0.22    0.14
   7 -10   0   -0.00    0.12
   7 -10   0    0.08    0.16
  -7  10   0    0.10    0.12
   7 -10   1   -0.05    0.13
  -7  10  -1   -0.10    0.13
   7 -10   2    2.85    0.27
  -7  10  -2    1.93    0.26
   7 -10   3    1.25    0.22
  -7  10  -3    1.22    0.22
   7 -10   4    0.44    0.18
  -7  10  -4    0.22    0.18
   7 -10   5   12.39    0.68
  -7  10  -5   11.61    0.59
   7 -10   6    3.53    0.34
  -7  10  -6    3.30    0.34
   7 -10   7   21.89    0.93
  -7  10  -7   21.73    0.89
   7 -10   8    1.70    0.32
  -7  10  -8    2.47    0.31
   7 -10   9    0.23    0.22
  -7  10  -9    0.30    0.21
   7  -9  -4    0.04    0.14
   7  -9  -3    0.38    0.25
  -7   9   3    0.45    0.15
   7  -9  -2    0.50    0.16
   7  -9  -2    0.78    0.29
  -7   9   2    0.62    0.16
   7  -9  -1    1.84    0.21
   7  -9  -1    1.69    0.29
  -7   9   1    1.90    0.22
   7  -9   0    0.31    0.14
   7  -9   0    0.22    0.16
  -7   9   0    0.23    0.14
   7  -9   1   18.41    0.65
   7  -9   1   16.10    0.65
  -7   9  -1   17.65    0.62
   7  -9   2   13.83    0.56
  -7   9  -2   13.71    0.56
   7  -9   3    0.10    0.15
  -7   9  -3    0.06    0.13
   7  -9   4    3.70    0.32
  -7   9  -4    4.33    0.33
   7  -9   5    8.59    0.46
  -7   9  -5    8.25    0.46
   7  -9   6   13.47    0.62
  -7   9  -6   13.84    0.63
   7  -9   7    2.77    0.31
  -7   9  -7    2.40    0.30
   7  -9   8    5.67    0.44
  -7   9  -8    5.83    0.43
   7  -9   9    1.27    0.28
  -7   9  -9    1.41    0.26
   7  -9  10   -0.19    0.18
  -7   9 -10    0.10    0.17
   7  -8  -5   -0.11    0.16
   7  -8  -4    0.69    0.30
  -7   8   4    1.09    0.18
   7  -8  -3    0.60    0.14
   7  -8  -3    0.48    0.24
  -7   8   3    0.46    0.15
   7  -8  -2   11.39    0.45
   7  -8  -2   11.68    0.66
  -7   8   2   12.42    0.48
   7  -8  -1   21.30    0.66
   7  -8  -1   22.55    0.96
  -7   8   1   22.61    0.70
   7  -8   0    0.32    0.15
   7  -8   0    0.81    0.17
  -7   8   0    0.59    0.15
   7  -8   1    2.15    0.20
   7  -8   1    2.47    0.25
  -7   8  -1    1.87    0.22
   7  -8   2   18.87    0.62
   7  -8   2   19.33    0.57
  -7   8  -2   19.63    0.68
   7  -8   3    1.49    0.23
  -7   8  -3    1.53    0.21
   7  -8   4    0.68    0.16
  -7   8  -4    0.38    0.18
   7  -8   5    3.01    0.27
  -7   8  -5    2.82    0.29
   7  -8   6   -0.11    0.12
  -7   8  -6   -0.01    0.10
   7  -8   7    0.70    0.20
  -7   8  -7    0.82    0.21
   7  -8   8    1.18    0.22
  -7   8  -8    0.72    0.22
   7  -8   9    0.25    0.19
  -7   8  -9    0.14    0.17
   7  -8  10    0.15    0.16
  -7   8 -10   -0.05    0.16
   7  -7  -6   21.07    1.13
   7  -7  -5    3.31    0.30
  -7   7   5    0.06    0.16
   7  -7  -4    0.21    0.23
  -7   7   4    0.54    0.15
   7  -7  -3    2.19    0.18
   7  -7  -3    2.92    0.32
  -7   7   3    3.08    0.23
   7  -7  -2    9.62    0.39
   7  -7  -2    9.94    0.55
  -7   7   2   10.04    0.41
   7  -7  -1    6.19    0.28
   7  -7  -1    6.67    0.39
  -7   7   1    6.42    0.32
   7  -7   0    1.49    0.16
   7  -7   0    1.97    0.26
  -7   7   0    1.53    0.19
   7  -7   1    3.45    0.25
   7  -7   1    3.58    0.23
  -7   7  -1    3.33    0.25
   7  -7   2    5.08    0.26
   7  -7   2    4.54    0.24
  -7   7  -2    4.33    0.29
   7  -7   3   16.50    0.54
   7  -7   3   14.99    0.44
  -7   7  -3   15.69    0.56
   7  -7   4   17.82    0.61
  -7   7  -4   18.22    0.63
   7  -7   5    0.07    0.11
  -7   7  -5    0.10    0.09
   7  -7   6    0.35    0.15
  -7   7  -6   -0.03    0.14
   7  -7   7    1.34    0.21
  -7   7  -7    1.34    0.22
   7  -7   8    0.89    0.21
  -7   7  -8    0.80    0.21
   7  -7   9   -0.01    0.15
  -7   7  -9    0.06    0.14
   7  -7  10    6.01    0.45
  -7   7 -10    5.50    0.42
   7  -6  -7    4.69    0.51
  -7   6   7    3.54    0.28
   7  -6  -6    2.64    0.41
  -7   6   6    2.95    0.28
   7  -6  -5   -0.15    0.18
  -7   6   5   -0.03    0.11
   7  -6  -4   29.86    1.16
  -7   6   4   31.18    0.88
   7  -6  -3    3.52    0.18
   7  -6  -3    3.91    0.34
  -7   6   3    3.84    0.25
   7  -6  -2    4.53    0.23
   7  -6  -2    4.27    0.34
  -7   6   2    4.65    0.27
   7  -6  -1    6.55    0.25
   7  -6  -1    6.75    0.44
  -7   6   1    7.54    0.33
   7  -6   0    2.38    0.18
   7  -6   0    2.17    0.21
  -7   6   0    2.08    0.21
   7  -6   1   11.97    0.38
   7  -6   1   12.62    0.43
  -7   6  -1   13.14    0.45
   7  -6   2    5.26    0.25
   7  -6   2    6.26    0.30
  -7   6  -2    7.28    0.33
   7  -6   3    4.21    0.28
   7  -6   3    4.26    0.22
  -7   6  -3    4.29    0.28
   7  -6   4   87.32    1.91
   7  -6   4   88.17    1.54
  -7   6  -4   89.09    1.91
   7  -6   5    8.91    0.39
   7  -6   5    7.07    0.28
  -7   6  -5    8.46    0.42
   7  -6   6   -0.14    0.13
  -7   6  -6   -0.04    0.12
   7  -6   7    0.53    0.19
  -7   6  -7    0.89    0.18
   7  -6   8    0.14    0.15
  -7   6  -8    0.08    0.15
   7  -6   9    0.22    0.18
  -7   6  -9    0.39    0.16
   7  -6  10    3.78    0.37
  -7   6 -10    3.69    0.34
   7  -6  11    2.65    0.35
  -7   6 -11    2.07    0.28
   7  -5  -8    0.04    0.24
  -7   5   8   -0.08    0.12
   7  -5  -7    4.06    0.48
  -7   5   7    4.01    0.28
   7  -5  -6   10.90    0.69
  -7   5   6   11.29    0.45
   7  -5  -5   -0.11    0.16
  -7   5   5    0.09    0.10
   7  -5  -4    5.74    0.43
  -7   5   4    5.75    0.30
   7  -5  -3    6.09    0.40
  -7   5   3    6.09    0.30
   7  -5  -2    5.89    0.22
   7  -5  -2    7.11    0.37
  -7   5   2    6.87    0.31
   7  -5  -1    0.07    0.07
   7  -5  -1    0.25    0.12
  -7   5   1   -0.02    0.10
   7  -5   0    0.22    0.08
   7  -5   0    0.00    0.10
  -7   5   0   -0.05    0.10
   7  -5   1    1.35    0.12
   7  -5   1    1.11    0.14
  -7   5  -1    1.28    0.17
   7  -5   2    4.91    0.22
   7  -5   2    5.18    0.27
  -7   5  -2    5.17    0.27
   7  -5   3    5.19    0.29
   7  -5   3    3.88    0.24
  -7   5  -3    5.95    0.31
   7  -5   4    4.84    0.28
   7  -5   4    5.37    0.24
  -7   5  -4    5.48    0.31
   7  -5   5    0.05    0.11
   7  -5   5    0.15    0.09
  -7   5  -5   -0.02    0.11
   7  -5   6    4.30    0.28
   7  -5   6    3.64    0.18
  -7   5  -6    4.56    0.28
   7  -5   7    0.76    0.18
  -7   5  -7    0.86    0.20
   7  -5   8   16.95    0.71
  -7   5  -8   17.24    0.62
   7  -5   9    5.58    0.33
  -7   5  -9    4.57    0.33
   7  -5  10    0.69    0.24
  -7   5 -10    0.98    0.22
   7  -4  -9    0.52    0.21
  -7   4   9    0.56    0.17
   7  -4  -8    1.27    0.33
  -7   4   8    1.03    0.19
   7  -4  -7    7.80    0.57
  -7   4   7    8.46    0.38
   7  -4  -6    1.82    0.31
  -7   4   6    1.81    0.19
   7  -4  -5    1.26    0.28
  -7   4   5    1.73    0.19
   7  -4  -4    5.04    0.36
  -7   4   4    5.11    0.27
   7  -4  -3    4.92    0.35
  -7   4   3    5.83    0.24
   7  -4  -2    0.08    0.14
  -7   4   2    0.37    0.11
   7  -4  -1   24.92    0.74
  -7   4   1   25.04    0.67
   7  -4   0    2.19    0.12
   7  -4   0    2.82    0.20
  -7   4   0    2.25    0.21
   7  -4   1   15.24    0.39
   7  -4   1   16.67    0.50
  -7   4  -1   15.38    0.49
   7  -4   2  103.86    1.83
   7  -4   2  106.29    1.97
  -7   4  -2  106.41    2.05
   7  -4   3   65.05    1.34
   7  -4   3   66.52    1.33
  -7   4  -3   64.36    1.39
   7  -4   4    2.37    0.19
   7  -4   4    2.07    0.18
  -7   4  -4    2.32    0.20
   7  -4   5    0.56    0.13
   7  -4   5    0.28    0.12
  -7   4  -5    0.48    0.13
   7  -4   6    1.82    0.20
   7  -4   6    1.44    0.14
  -7   4  -6    1.72    0.18
   7  -4   7    0.76    0.18
  -7   4  -7    0.56    0.14
   7  -4   8    4.06    0.24
   7  -4   8    4.46    0.36
  -7   4  -8    3.98    0.28
   7  -4   9   17.02    0.75
  -7   4  -9   15.19    0.57
   7  -4  10    0.13    0.18
   7  -3 -10    3.19    0.47
  -7   3  10    2.64    0.28
   7  -3  -9    1.31    0.37
  -7   3   9    1.63    0.26
   7  -3  -8    1.26    0.26
  -7   3   8    0.14    0.16
   7  -3  -7    1.08    0.28
  -7   3   7    1.16    0.18
   7  -3  -6   17.04    0.78
  -7   3   6   17.04    0.59
   7  -3  -5    2.33    0.31
  -7   3   5    2.73    0.21
   7  -3  -4   20.08    0.68
  -7   3   4   20.46    0.60
   7  -3  -3    0.83    0.18
  -7   3   3    0.75    0.14
   7  -3  -2    0.77    0.17
  -7   3   2    0.85    0.14
   7  -3  -1  158.04    3.15
  -7   3   1  161.19    2.91
   7  -3   0   39.66    0.70
   7  -3   0   42.71    1.02
  -7   3   0   42.30    0.98
   7  -3   1    2.89    0.14
   7  -3   1    2.77    0.20
  -7   3  -1    2.82    0.21
   7  -3   2    0.56    0.09
   7  -3   2    0.20    0.11
  -7   3  -2    0.37    0.12
   7  -3   3    0.31    0.09
   7  -3   3    0.53    0.11
  -7   3  -3    0.51    0.11
   7  -3   4   22.51    0.62
   7  -3   4   21.28    0.57
  -7   3  -4   21.61    0.61
   7  -3   5    5.19    0.29
   7  -3   5    4.95    0.24
  -7   3  -5    4.97    0.26
   7  -3   6    9.37    0.43
   7  -3   6    9.08    0.35
  -7   3  -6    9.22    0.35
   7  -3   7    8.23    0.35
   7  -3   7    8.79    0.42
  -7   3  -7    8.54    0.39
   7  -3   8    0.74    0.19
   7  -3   8    0.98    0.21
  -7   3  -8    0.74    0.15
   7  -3   9    0.18    0.14
   7  -3   9   -0.11    0.15
  -7   3  -9    0.06    0.12
   7  -3  10    1.81    0.29
   7  -2 -10   12.14    0.83
  -7   2  10   11.23    0.56
   7  -2  -9    1.43    0.30
  -7   2   9    0.73    0.19
   7  -2  -8    4.92    0.44
  -7   2   8    5.52    0.33
   7  -2  -7   19.84    0.85
  -7   2   7   18.99    0.62
   7  -2  -6   29.51    1.07
  -7   2   6   29.25    0.83
   7  -2  -5   10.22    0.53
  -7   2   5    9.99    0.41
   7  -2  -4   41.51    1.21
  -7   2   4   39.10    0.95
   7  -2  -3   53.47    1.36
  -7   2   3   53.76    1.20
   7  -2  -2    0.00    0.12
  -7   2   2    0.23    0.11
   7  -2  -1   89.91    1.91
  -7   2   1   91.19    1.78
   7  -2   0   23.74    0.45
   7  -2   0   24.40    0.64
  -7   2   0   25.47    0.64
   7  -2   1    4.49    0.18
   7  -2   1    4.06    0.24
  -7   2  -1    4.09    0.19
   7  -2   2    0.75    0.10
   7  -2   2    0.67    0.13
  -7   2  -2    0.73    0.13
   7  -2   3   10.33    0.36
   7  -2   3    9.65    0.35
  -7   2  -3    9.17    0.35
   7  -2   4   24.34    0.66
   7  -2   4   25.41    0.67
  -7   2  -4   24.57    0.65
   7  -2   5   13.40    0.46
   7  -2   5   13.18    0.44
  -7   2  -5   12.07    0.40
   7  -2   6    5.44    0.31
   7  -2   6    5.58    0.32
  -7   2  -6    5.57    0.26
   7  -2   7    0.12    0.12
   7  -2   7    0.07    0.14
  -7   2  -7    0.37    0.12
   7  -2   8    2.07    0.24
   7  -2   8    2.68    0.27
  -7   2  -8    2.14    0.21
   7  -2   9    0.08    0.13
  -7   2  -9    0.03    0.24
  -7   2 -10    5.56    0.63
   7  -1 -11    4.11    0.50
  -7   1  11    3.70    0.34
   7  -1 -10    2.63    0.38
  -7   1  10    1.64    0.25
   7  -1  -9    0.30    0.22
  -7   1   9    0.24    0.15
   7  -1  -8    0.18    0.18
  -7   1   8    0.06    0.13
   7  -1  -7   -0.08    0.16
  -7   1   7   -0.05    0.11
   7  -1  -6   15.29    0.69
  -7   1   6   14.62    0.52
   7  -1  -5  109.87    2.68
  -7   1   5  107.58    2.23
   7  -1  -4   85.47    1.98
  -7   1   4   85.37    1.77
   7  -1  -3   61.76    1.52
  -7   1   3   62.01    1.33
   7  -1  -2    4.46    0.29
  -7   1   2    4.76    0.25
   7  -1  -1   18.44    0.57
  -7   1   1   18.59    0.53
   7  -1   0    0.68    0.13
  -7   1   0    0.40    0.09
  -7   1   0    0.40    0.12
   7  -1   1   22.21    0.63
  -7   1  -1   22.79    0.59
   7  -1   2   14.84    0.38
   7  -1   2   14.13    0.47
  -7   1  -2   14.84    0.43
   7  -1   3   24.25    0.68
  -7   1  -3   23.78    0.62
   7  -1   4    0.99    0.16
  -7   1  -4    0.95    0.15
  -7   1  -4    1.43    0.14
   7  -1   5    7.12    0.35
  -7   1  -5    7.10    0.29
  -7   1  -5    6.95    0.46
   7  -1   6    1.54    0.19
  -7   1  -6    1.32    0.15
  -7   1  -6    0.70    0.27
   7  -1   7    1.27    0.20
  -7   1  -7    1.57    0.33
   7  -1   8   18.32    0.73
  -7   1  -8   17.71    0.96
   7  -1   9    4.94    0.38
  -7   1  -9    4.89    0.57
   7   0 -11    0.28    0.23
  -7   0  11    0.16    0.17
   7   0 -10    1.61    0.23
  -7   0  10    1.86    0.26
   7   0  -9    2.91    0.35
  -7   0   9    2.65    0.28
   7   0  -8    6.01    0.44
  -7   0   8    4.92    0.34
   7   0  -7   69.47    1.99
  -7   0   7   69.34    1.71
   7   0  -6  101.06    2.54
  -7   0   6  102.70    2.24
   7   0  -5    1.46    0.23
  -7   0   5    1.87    0.19
   7   0  -4   10.90    0.47
  -7   0   4   10.90    0.40
   7   0  -3    0.15    0.12
  -7   0   3    0.18    0.11
   7   0  -2    0.05    0.10
  -7   0   2   -0.01    0.08
   7   0  -1    3.42    0.26
  -7   0   1    3.44    0.21
   7   0   0   80.39    1.71
  -7   0   0   76.92    1.31
  -7   0   0   83.78    1.59
   7   0   1   20.79    0.61
  -7   0  -1   21.24    0.57
  -7   0  -1   21.69    0.56
   7   0   2   35.07    0.93
  -7   0  -2   36.07    0.98
  -7   0  -2   36.71    0.81
   7   0   3    0.83    0.15
  -7   0  -3    0.38    0.16
  -7   0  -3    0.86    0.11
   7   0   4    3.13    0.24
  -7   0  -4    2.67    0.34
  -7   0  -4    3.05    0.20
   7   0   5   22.44    0.74
  -7   0  -5   21.91    0.89
  -7   0  -5   21.18    0.55
   7   0   6    3.63    0.31
  -7   0  -6    4.77    0.42
   7   0   7    0.32    0.19
  -7   0  -7    0.93    0.25
   7   0   8   20.79    0.88
  -7   0  -8   21.70    1.11
   7   1 -11    0.94    0.28
  -7  -1  11    0.79    0.22
   7   1 -10    5.25    0.47
  -7  -1  10    5.42    0.40
   7   1  -9    5.45    0.45
  -7  -1   9    5.75    0.37
   7   1  -8   17.98    0.78
  -7  -1   8   18.23    0.66
   7   1  -7    0.36    0.17
  -7  -1   7    0.10    0.14
   7   1  -6   -0.03    0.11
  -7  -1   6    0.02    0.09
   7   1  -5    3.66    0.30
  -7  -1   5    3.70    0.21
   7   1  -4   10.86    0.46
  -7  -1   4   11.23    0.42
   7   1  -3   12.54    0.49
  -7  -1   3   12.80    0.44
   7   1  -2   53.56    1.25
  -7  -1   2   55.66    1.20
   7   1  -1   32.22    0.90
  -7  -1   1   33.34    0.80
   7   1   0    7.21    0.34
  -7  -1   0    6.41    0.22
  -7  -1   0    7.11    0.27
   7   1   1    7.98    0.38
  -7  -1  -1    6.89    0.31
  -7  -1  -1    8.29    0.29
   7   1   2   12.01    0.45
  -7  -1  -2   12.46    0.51
  -7  -1  -2   11.94    0.37
   7   1   3    5.15    0.31
  -7  -1  -3    6.14    0.34
  -7  -1  -3    5.28    0.23
   7   1   4    0.70    0.20
  -7  -1  -4    1.25    0.21
  -7  -1  -4    1.21    0.14
   7   1   5    1.17    0.21
  -7  -1  -5    1.43    0.25
   7   1   6    5.35    0.36
  -7  -1  -6    5.47    0.47
   7   1   7    4.04    0.45
  -7  -1  -7    4.37    0.47
   7   1   8   18.29    0.85
  -7  -1  -8   18.68    1.06
   7   2 -12    0.43    0.27
  -7  -2  12    0.53    0.23
   7   2 -11    1.81    0.33
  -7  -2  11    1.88    0.28
   7   2 -10    1.79    0.29
  -7  -2  10    1.70    0.28
   7   2  -9   10.89    0.59
  -7  -2   9   10.51    0.54
   7   2  -8    0.80    0.23
  -7  -2   8    1.20    0.21
   7   2  -7    0.87    0.20
  -7  -2   7    0.62    0.18
   7   2  -6    0.70    0.18
  -7  -2   6    0.48    0.16
   7   2  -5    6.23    0.36
  -7  -2   5    6.37    0.35
   7   2  -4   34.03    0.99
  -7  -2   4   35.43    0.91
   7   2  -3    6.16    0.33
  -7  -2   3    6.20    0.30
   7   2  -2   21.24    0.71
  -7  -2   2   22.10    0.60
   7   2  -1   56.56    1.36
  -7  -2   1   57.43    1.20
  -7  -2   1   53.31    0.92
   7   2   0   22.82    0.75
  -7  -2   0   23.16    0.60
  -7  -2   0   23.25    0.54
   7   2   1    0.64    0.17
  -7  -2  -1    0.95    0.12
  -7  -2  -1    1.07    0.16
   7   2   2    2.37    0.22
  -7  -2  -2    1.97    0.15
  -7  -2  -2    2.01    0.21
   7   2   3   20.16    0.71
  -7  -2  -3   17.75    0.47
  -7  -2  -3   21.49    0.71
   7   2   4   13.90    0.61
  -7  -2  -4   14.56    0.63
   7   2   5   10.60    0.46
  -7  -2  -5    9.50    0.57
   7   2   6    5.51    0.41
  -7  -2  -6    5.00    0.45
   7   2   7    2.33    0.33
  -7  -2  -7    2.81    0.39
   7   3 -12    0.96    0.29
  -7  -3  12    0.77    0.26
   7   3 -11    5.19    0.45
  -7  -3  11    5.28    0.43
   7   3 -10    1.72    0.31
  -7  -3  10    2.53    0.29
   7   3  -9   -0.03    0.16
  -7  -3   9   -0.11    0.16
   7   3  -8    4.55    0.35
  -7  -3   8    4.66    0.28
   7   3  -7    8.38    0.45
  -7  -3   7    7.86    0.42
   7   3  -6   15.46    0.61
  -7  -3   6   14.39    0.56
   7   3  -5    8.06    0.40
  -7  -3   5    7.63    0.37
   7   3  -4   13.57    0.56
  -7  -3   4   13.40    0.50
   7   3  -3   14.14    0.55
  -7  -3   3   13.74    0.48
   7   3  -2   12.92    0.45
  -7  -3   2   12.85    0.43
   7   3  -1    3.54    0.29
  -7  -3   1    3.86    0.17
  -7  -3   1    3.82    0.21
   7   3   0    4.40    0.30
  -7  -3   0    3.85    0.20
  -7  -3   0    3.83    0.19
   7   3   1    1.70    0.17
  -7  -3  -1    1.97    0.14
  -7  -3  -1    1.76    0.16
   7   3   2    1.18    0.21
  -7  -3  -2    0.90    0.11
  -7  -3  -2    0.84    0.17
   7   3   3    8.97    0.48
  -7  -3  -3    9.32    0.52
   7   3   4    2.59    0.31
  -7  -3  -4    3.29    0.32
   7   3   5    2.29    0.30
  -7  -3  -5    1.84    0.31
   7   3   6    0.09    0.19
  -7  -3  -6    0.24    0.19
   7   4 -12    1.06    0.28
  -7  -4  12    1.16    0.28
   7   4 -11    1.34    0.29
  -7  -4  11    1.27    0.27
   7   4 -10    6.09    0.46
  -7  -4  10    6.08    0.43
   7   4  -9    6.16    0.44
  -7  -4   9    6.33    0.43
   7   4  -8    7.91    0.45
  -7  -4   8    8.58    0.48
   7   4  -7    9.84    0.48
  -7  -4   7   10.01    0.50
   7   4  -6    0.05    0.17
  -7  -4   6    0.69    0.16
   7   4  -5   54.01    1.46
  -7  -4   5   56.57    1.45
   7   4  -4    0.66    0.17
  -7  -4   4    0.16    0.14
   7   4  -3    7.82    0.39
  -7  -4   3    7.20    0.34
   7   4  -2   -0.10    0.13
  -7  -4   2   -0.03    0.08
  -7  -4   2   -0.15    0.10
   7   4  -1    4.02    0.29
  -7  -4   1    3.67    0.22
  -7  -4   1    3.75    0.22
   7   4   0   12.85    0.56
  -7  -4   0   13.57    0.45
  -7  -4   0   12.41    0.41
   7   4   1    4.25    0.33
  -7  -4  -1    3.86    0.21
  -7  -4  -1    3.83    0.25
   7   4   2    7.51    0.46
  -7  -4  -2    7.30    0.44
   7   4   3    2.68    0.33
  -7  -4  -3    3.07    0.29
   7   4   4    0.39    0.22
  -7  -4  -4    0.85    0.22
   7   4   5   -0.11    0.20
  -7  -4  -5   -0.14    0.19
   7   5 -11    9.14    0.63
  -7  -5  11    8.25    0.58
   7   5 -10    9.63    0.54
  -7  -5  10    8.39    0.51
   7   5  -9   -0.05    0.13
  -7  -5   9    0.03    0.14
   7   5  -8    4.96    0.37
  -7  -5   8    5.73    0.38
   7   5  -7    1.30    0.22
  -7  -5   7    1.15    0.22
   7   5  -6   23.29    0.83
  -7  -5   6   23.81    0.82
   7   5  -5    2.40    0.25
  -7  -5   5    1.70    0.23
   7   5  -4   10.44    0.49
  -7  -5   4   11.07    0.47
   7   5  -3   14.90    0.63
  -7  -5   3   14.97    0.54
   7   5  -2    0.00    0.11
  -7  -5   2    0.13    0.09
  -7  -5   2    0.24    0.10
   7   5  -1    2.94    0.30
  -7  -5   1    2.88    0.20
  -7  -5   1    2.82    0.24
   7   5   0   56.68    1.62
  -7  -5   0   52.80    1.29
  -7  -5   0   49.66    1.24
   7   5   1    0.57    0.22
  -7  -5  -1    0.45    0.15
   7   5   2    0.16    0.18
  -7  -5  -2    0.10    0.15
   7   5   3    2.64    0.35
  -7  -5  -3    2.53    0.35
   7   5   4   -0.06    0.16
  -7  -5  -4    0.02    0.16
   7   6 -11    0.04    0.16
  -7  -6  11    0.12    0.19
   7   6 -10    2.71    0.32
  -7  -6  10    2.90    0.28
   7   6  -9    2.15    0.27
  -7  -6   9    1.87    0.29
   7   6  -8    4.62    0.36
  -7  -6   8    5.00    0.37
   7   6  -7    0.13    0.16
  -7  -6   7    0.48    0.17
   7   6  -6   10.85    0.52
  -7  -6   6   10.72    0.50
   7   6  -5    2.11    0.27
  -7  -6   5    2.47    0.25
   7   6  -4    2.80    0.29
  -7  -6   4    2.70    0.24
   7   6  -3    2.67    0.28
  -7  -6   3    2.61    0.23
   7   6  -2    5.48    0.38
  -7  -6   2    5.47    0.27
  -7  -6   2    5.17    0.29
   7   6  -1    5.00    0.39
  -7  -6   1    4.40    0.28
   7   6   0   18.81    0.82
  -7  -6   0   17.87    0.67
   7   6   1   11.21    0.62
  -7  -6  -1   10.83    0.51
   7   6   2    0.69    0.26
  -7  -6  -2    1.41    0.23
   7   7 -10    2.46    0.35
  -7  -7  10    2.75    0.35
   7   7  -9   -0.15    0.19
  -7  -7   9   -0.12    0.18
   7   7  -8    0.06    0.13
  -7  -7   8    0.01    0.15
   7   7  -7    2.78    0.30
  -7  -7   7    2.70    0.31
   7   7  -6    0.24    0.16
  -7  -7   6    0.09    0.15
   7   7  -5    0.70    0.19
  -7  -7   5    0.30    0.16
   7   7  -4    0.35    0.18
  -7  -7   4    0.34    0.15
   7   7  -3    0.02    0.13
  -7  -7   3    0.03    0.12
   7   7  -2    0.82    0.17
  -7  -7   2    0.45    0.18
   7   7  -1    6.85    0.50
  -7  -7   1    6.83    0.42
   7   7   0    1.95    0.30
  -7  -7   0    1.46    0.26
   7   7   1    2.69    0.35
  -7  -7  -1    2.03    0.29
   7   8  -9    0.45    0.21
  -7  -8   9    1.00    0.25
   7   8  -8    0.08    0.18
  -7  -8   8    0.08    0.16
   7   8  -7    1.03    0.24
  -7  -8   7    0.92    0.24
   7   8  -6    0.11    0.17
  -7  -8   6    0.41    0.17
   7   8  -5    1.75    0.27
  -7  -8   5    1.84    0.25
   7   8  -4    1.14    0.24
  -7  -8   4    0.94    0.23
   7   8  -3    3.12    0.35
   7   8  -2    0.86    0.25
   8 -11   3    4.98    0.41
  -8  11  -3    4.61    0.40
   8 -11   4    2.47    0.33
  -8  11  -4    2.11    0.30
   8 -11   5    4.29    0.41
  -8  11  -5    3.90    0.38
  -8  10   1    6.02    0.40
  -8  10   0    0.44    0.17
   8 -10   1    0.14    0.18
  -8  10  -1    0.16    0.15
   8 -10   2   11.98    0.58
  -8  10  -2   10.82    0.57
   8 -10   3   20.28    0.85
  -8  10  -3   21.25    0.79
   8 -10   4   25.66    1.00
  -8  10  -4   25.33    0.95
   8 -10   5    0.14    0.20
  -8  10  -5    0.70    0.20
   8 -10   6    1.76    0.28
  -8  10  -6    1.27    0.29
   8 -10   7    0.03    0.19
  -8  10  -7    0.36    0.19
   8  -9  -3    3.88    0.50
  -8   9   3    4.53    0.39
   8  -9  -2    7.91    0.57
  -8   9   2    7.26    0.42
   8  -9  -1    0.05    0.16
  -8   9   1   -0.08    0.12
   8  -9   0    0.58    0.16
   8  -9   0    0.79    0.19
  -8   9   0    0.60    0.18
   8  -9   1    5.33    0.34
   8  -9   1    5.19    0.35
  -8   9  -1    5.80    0.35
   8  -9   2    1.07    0.21
  -8   9  -2    1.23    0.22
   8  -9   3    0.87    0.19
  -8   9  -3    0.98    0.21
   8  -9   4    1.23    0.21
  -8   9  -4    1.09    0.23
   8  -9   5    0.57    0.29
  -8   9  -5    2.08    0.25
   8  -9   6    0.70    0.21
  -8   9  -6    0.48    0.22
   8  -9   7    2.23    0.31
  -8   9  -7    2.99    0.33
   8  -9   8    2.52    0.33
  -8   9  -8    2.05    0.30
   8  -8  -4    8.09    0.64
  -8   8   4    7.07    0.47
   8  -8  -3    1.75    0.36
  -8   8   3    2.49    0.25
   8  -8  -2    1.25    0.29
  -8   8   2    1.67    0.21
   8  -8  -1   10.53    0.58
  -8   8   1   10.65    0.49
   8  -8   0    0.15    0.11
   8  -8   0    0.09    0.15
  -8   8   0    0.27    0.14
   8  -8   1    5.92    0.33
   8  -8   1    5.77    0.40
  -8   8  -1    6.77    0.37
   8  -8   2    2.22    0.22
   8  -8   2    1.93    0.19
  -8   8  -2    1.84    0.24
   8  -8   3    1.92    0.21
  -8   8  -3    2.08    0.25
   8  -8   4    4.33    0.30
  -8   8  -4    4.58    0.33
   8  -8   5    2.75    0.28
  -8   8  -5    3.25    0.31
   8  -8   6    0.06    0.14
  -8   8  -6    0.09    0.15
   8  -8   7    0.40    0.20
  -8   8  -7    0.62    0.20
   8  -8   8    5.76    0.48
  -8   8  -8    7.16    0.45
   8  -8   9    1.00    0.26
  -8   8  -9    0.96    0.24
   8  -7  -5    3.96    0.48
  -8   7   5    3.19    0.28
   8  -7  -4    1.03    0.31
  -8   7   4    1.18    0.20
   8  -7  -3    0.06    0.16
  -8   7   3    0.02    0.12
   8  -7  -2   12.65    0.64
  -8   7   2   12.81    0.53
   8  -7  -1    9.94    0.52
  -8   7   1    8.94    0.42
   8  -7   0    2.52    0.18
   8  -7   0    2.87    0.27
  -8   7   0    2.48    0.25
   8  -7   1    6.57    0.35
   8  -7   1    7.14    0.40
  -8   7  -1    7.62    0.38
   8  -7   2    1.43    0.20
   8  -7   2    1.68    0.17
  -8   7  -2    1.57    0.20
   8  -7   3    4.59    0.28
   8  -7   3    4.13    0.23
  -8   7  -3    4.42    0.31
   8  -7   4    2.55    0.23
  -8   7  -4    2.28    0.21
   8  -7   5   25.34    0.83
  -8   7  -5   25.15    0.85
   8  -7   6    7.53    0.43
  -8   7  -6    7.90    0.36
   8  -7   7   25.37    0.96
  -8   7  -7   27.12    0.95
   8  -7   8    2.81    0.31
  -8   7  -8    2.91    0.29
   8  -7   9   -0.05    0.19
  -8   7  -9    0.51    0.18
   8  -6  -6   26.60    1.14
  -8   6   6   27.19    1.01
   8  -6  -5   -0.08    0.22
  -8   6   5    0.39    0.15
   8  -6  -4    0.13    0.20
  -8   6   4    0.21    0.14
   8  -6  -3    0.32    0.19
  -8   6   3    0.17    0.14
   8  -6  -2    2.45    0.29
  -8   6   2    2.15    0.23
   8  -6  -1   17.41    0.68
  -8   6   1   17.49    0.60
   8  -6   0    0.14    0.09
   8  -6   0    0.23    0.17
  -8   6   0    0.64    0.14
   8  -6   1    1.81    0.17
   8  -6   1    1.78    0.20
  -8   6  -1    2.27    0.22
   8  -6   2   21.84    0.65
   8  -6   2   23.57    0.67
  -8   6  -2   23.41    0.73
   8  -6   3    3.88    0.26
   8  -6   3    4.88    0.29
  -8   6  -3    5.13    0.32
   8  -6   4    1.07    0.21
   8  -6   4    1.30    0.16
  -8   6  -4    1.49    0.21
   8  -6   5   62.21    1.63
  -8   6  -5   65.80    1.68
   8  -6   6   -0.06    0.16
  -8   6  -6    0.24    0.14
   8  -6   7    6.07    0.40
  -8   6  -7    6.39    0.39
   8  -6   8    0.56    0.19
  -8   6  -8    0.27    0.18
   8  -6   9    0.48    0.23
  -8   6  -9    0.58    0.18
   8  -5  -7    6.78    0.49
  -8   5   7    6.08    0.39
   8  -5  -6    7.65    0.58
  -8   5   6    7.59    0.42
   8  -5  -5    1.06    0.25
  -8   5   5    0.64    0.18
   8  -5  -4    1.33    0.25
  -8   5   4    1.18    0.20
   8  -5  -3    1.05    0.24
  -8   5   3    1.34    0.20
   8  -5  -2   11.01    0.53
  -8   5   2   10.93    0.45
   8  -5  -1    3.24    0.27
  -8   5   1    3.69    0.27
   8  -5   0    4.15    0.20
   8  -5   0    4.76    0.30
  -8   5   0    5.49    0.30
   8  -5   1    2.94    0.19
   8  -5   1    3.40    0.25
  -8   5  -1    3.47    0.26
   8  -5   2  116.73    2.27
   8  -5   2  126.91    2.52
  -8   5  -2  128.87    2.64
   8  -5   3    2.44    0.19
   8  -5   3    1.83    0.21
  -8   5  -3    1.99    0.22
   8  -5   4  124.96    2.62
   8  -5   4  123.97    2.41
  -8   5  -4  127.50    2.71
   8  -5   5    9.80    0.42
   8  -5   5    9.79    0.35
  -8   5  -5    9.53    0.44
   8  -5   6    0.10    0.14
   8  -5   6    0.19    0.10
  -8   5  -6    0.38    0.14
   8  -5   7    0.22    0.15
  -8   5  -7    0.11    0.14
   8  -5   8   -0.24    0.16
  -8   5  -8   -0.05    0.14
   8  -5   9    9.34    0.57
  -8   5  -9    8.64    0.45
   8  -4  -8    2.50    0.45
  -8   4   8    2.67    0.27
   8  -4  -7    2.87    0.43
  -8   4   7    3.19    0.27
   8  -4  -6    1.83    0.30
  -8   4   6    1.30    0.21
   8  -4  -5    0.82    0.26
  -8   4   5    1.38    0.20
   8  -4  -4    2.61    0.28
  -8   4   4    1.28    0.21
   8  -4  -3    3.19    0.24
  -8   4   3    2.89    0.24
   8  -4  -2   11.20    0.51
  -8   4   2   11.86    0.48
   8  -4  -1   37.45    1.11
  -8   4   1   39.31    1.05
   8  -4   0    7.36    0.36
  -8   4   0    7.11    0.36
   8  -4   1   16.57    0.47
   8  -4   1   16.75    0.55
  -8   4  -1   18.72    0.60
   8  -4   2   20.08    0.54
   8  -4   2   21.57    0.65
  -8   4  -2   21.70    0.66
   8  -4   3    0.05    0.08
   8  -4   3    0.02    0.08
  -8   4  -3   -0.00    0.10
   8  -4   4   22.33    0.66
   8  -4   4   22.47    0.64
  -8   4  -4   21.21    0.68
   8  -4   5    1.80    0.20
   8  -4   5    1.41    0.16
  -8   4  -5    1.65    0.20
   8  -4   6   13.43    0.56
   8  -4   6   12.53    0.45
  -8   4  -6   12.22    0.50
   8  -4   7   20.66    0.73
   8  -4   7   20.63    0.79
  -8   4  -7   19.48    0.68
   8  -4   8   29.08    1.15
  -8   4  -8   29.31    0.91
   8  -4   9    0.05    0.15
  -8   4  -9    0.05    0.11
   8  -3  -9    1.21    0.35
  -8   3   9    1.27    0.23
   8  -3  -8    2.02    0.39
  -8   3   8    1.96    0.25
   8  -3  -7    2.69    0.37
  -8   3   7    2.04    0.24
   8  -3  -6    2.21    0.33
  -8   3   6    1.92    0.23
   8  -3  -5    8.23    0.52
  -8   3   5    8.34    0.41
   8  -3  -4    2.72    0.31
  -8   3   4    2.38    0.22
   8  -3  -3    4.62    0.34
  -8   3   3    5.41    0.30
   8  -3  -2    0.78    0.19
  -8   3   2    0.95    0.17
   8  -3  -1   49.19    1.33
  -8   3   1   50.82    1.25
   8  -3   0   13.60    0.51
  -8   3   0   13.49    0.49
   8  -3   1    3.21    0.15
   8  -3   1    3.30    0.23
  -8   3  -1    2.83    0.23
   8  -3   2   22.92    0.59
   8  -3   2   22.17    0.66
  -8   3  -2   24.23    0.69
   8  -3   3   18.74    0.55
   8  -3   3   17.69    0.57
  -8   3  -3   18.29    0.58
   8  -3   4    7.14    0.34
   8  -3   4    7.58    0.33
  -8   3  -4    7.46    0.34
   8  -3   5    6.98    0.34
   8  -3   5    6.79    0.31
  -8   3  -5    7.16    0.34
   8  -3   6    5.04    0.34
   8  -3   6    5.27    0.30
  -8   3  -6    4.81    0.30
   8  -3   7    0.95    0.17
   8  -3   7    0.91    0.20
  -8   3  -7    0.67    0.16
   8  -3   8    9.72    0.53
   8  -3   8   10.71    0.56
  -8   3  -8    9.62    0.43
   8  -3   9   11.04    0.62
   8  -2 -10    0.30    0.26
   8  -2  -9    2.72    0.43
  -8   2   9    3.10    0.30
   8  -2  -8   -0.06    0.19
  -8   2   8    0.08    0.14
   8  -2  -7   -0.25    0.19
  -8   2   7    0.03    0.13
   8  -2  -6    0.37    0.20
  -8   2   6    0.13    0.14
   8  -2  -5    1.18    0.24
  -8   2   5    1.37    0.19
   8  -2  -4   21.32    0.83
  -8   2   4   22.01    0.70
   8  -2  -3   17.29    0.67
  -8   2   3   17.51    0.59
   8  -2  -2   -0.01    0.13
  -8   2   2    0.14    0.11
   8  -2  -1   20.08    0.67
  -8   2   1   20.49    0.63
   8  -2   0    0.17    0.13
  -8   2   0    0.18    0.08
   8  -2   1    1.43    0.11
   8  -2   1    1.78    0.19
  -8   2  -1    1.85    0.18
   8  -2   2   27.00    0.63
   8  -2   2   27.66    0.79
  -8   2  -2   28.44    0.77
   8  -2   3    1.13    0.16
   8  -2   3    1.02    0.17
  -8   2  -3    0.91    0.15
   8  -2   4   22.19    0.71
   8  -2   4   23.25    0.70
  -8   2  -4   22.71    0.67
   8  -2   5   33.19    0.93
   8  -2   5   32.72    1.00
  -8   2  -5   32.41    0.88
   8  -2   6    0.73    0.18
   8  -2   6    0.63    0.17
  -8   2  -6    0.97    0.19
   8  -2   7    0.49    0.16
  -8   2  -7    0.30    0.13
  -8   2  -7    0.16    0.25
   8  -2   8    0.21    0.15
  -8   2  -8   -0.05    0.25
   8  -1 -10   14.17    0.86
  -8   1  10   14.99    0.70
   8  -1  -9    4.99    0.51
  -8   1   9    5.19    0.38
   8  -1  -8    3.00    0.37
  -8   1   8    2.62    0.29
   8  -1  -7    2.44    0.35
  -8   1   7    2.61    0.27
   8  -1  -6   23.58    0.93
  -8   1   6   22.68    0.69
   8  -1  -5   16.59    0.72
  -8   1   5   15.76    0.61
   8  -1  -4    1.25    0.24
  -8   1   4    1.27    0.19
   8  -1  -3    5.76    0.36
  -8   1   3    5.23    0.31
   8  -1  -2    1.03    0.17
  -8   1   2    0.42    0.14
   8  -1  -1   -0.15    0.11
  -8   1   1    0.11    0.10
   8  -1   0   -0.06    0.10
  -8   1   0    0.06    0.09
   8  -1   1   10.45    0.44
  -8   1  -1   10.44    0.36
  -8   1  -1   11.02    0.42
   8  -1   2   25.28    0.75
  -8   1  -2   24.32    0.74
  -8   1  -2   26.40    0.72
   8  -1   3   -0.01    0.11
  -8   1  -3    0.16    0.16
  -8   1  -3    0.12    0.10
   8  -1   4    1.37    0.19
  -8   1  -4    1.25    0.24
  -8   1  -4    1.66    0.18
   8  -1   5   33.03    1.00
  -8   1  -5   32.29    1.19
  -8   1  -5   32.44    0.91
   8  -1   6    0.24    0.17
  -8   1  -6   -0.08    0.20
  -8   1  -6    0.42    0.11
   8  -1   7    0.09    0.20
  -8   1  -7    2.73    0.36
   8  -1   8    0.77    0.20
  -8   1  -8    0.63    0.31
   8   0 -10    0.48    0.25
  -8   0  10    0.11    0.18
   8   0  -9    5.39    0.48
  -8   0   9    5.30    0.40
   8   0  -8    0.75    0.27
  -8   0   8    1.04    0.21
   8   0  -7    5.17    0.42
  -8   0   7    4.79    0.36
   8   0  -6   30.67    1.12
  -8   0   6   31.11    0.97
   8   0  -5   53.96    1.56
  -8   0   5   50.95    1.33
   8   0  -4    5.70    0.37
  -8   0   4    5.03    0.25
   8   0  -3    0.87    0.19
  -8   0   3    1.01    0.17
   8   0  -2    6.80    0.37
  -8   0   2    6.12    0.32
   8   0  -1   57.82    1.48
  -8   0   1   55.22    1.31
   8   0   0    0.01    0.12
  -8   0   0   -0.10    0.10
   8   0   1    5.54    0.32
  -8   0  -1    5.08    0.25
  -8   0  -1    5.78    0.28
   8   0   2   32.18    0.96
  -8   0  -2   34.46    1.02
  -8   0  -2   34.55    0.86
   8   0   3    3.10    0.26
  -8   0  -3    2.95    0.25
  -8   0  -3    2.37    0.18
   8   0   4    3.76    0.31
  -8   0  -4    5.06    0.37
  -8   0  -4    3.91    0.24
   8   0   5    1.91    0.24
  -8   0  -5    1.86    0.30
  -8   0  -5    1.58    0.17
   8   0   6    5.09    0.38
  -8   0  -6    5.29    0.50
   8   0   7    0.06    0.16
  -8   0  -7    0.20    0.22
   8   1 -11    1.11    0.35
  -8  -1  11    1.49    0.28
   8   1 -10    0.40    0.24
  -8  -1  10    0.31    0.21
   8   1  -9    4.37    0.42
  -8  -1   9    3.74    0.36
   8   1  -8    0.16    0.17
  -8  -1   8    0.05    0.15
   8   1  -7   21.04    0.89
  -8  -1   7   22.17    0.81
   8   1  -6    2.68    0.31
  -8  -1   6    2.42    0.27
   8   1  -5   12.73    0.57
  -8  -1   5   12.68    0.46
   8   1  -4    1.73    0.24
  -8  -1   4    1.77    0.21
   8   1  -3    0.60    0.14
  -8  -1   3    0.57    0.15
   8   1  -2    0.24    0.16
  -8  -1   2    0.33    0.13
   8   1  -1    0.63    0.17
  -8  -1   1    0.64    0.14
   8   1   0    0.89    0.18
  -8  -1   0    0.91    0.15
   8   1   1    2.37    0.23
  -8  -1  -1    2.02    0.17
  -8  -1  -1    2.04    0.20
   8   1   2    7.73    0.40
  -8  -1  -2    7.37    0.40
  -8  -1  -2    7.49    0.30
   8   1   3    2.00    0.22
  -8  -1  -3    1.31    0.27
  -8  -1  -3    1.76    0.17
   8   1   4    5.85    0.38
  -8  -1  -4    6.13    0.40
  -8  -1  -4    4.94    0.28
   8   1   5    7.98    0.47
  -8  -1  -5    7.45    0.54
   8   1   6    1.33    0.26
  -8  -1  -6    1.25    0.31
   8   1   7    2.14    0.32
  -8  -1  -7    2.19    0.40
   8   2 -11    0.32    0.22
  -8  -2  11    0.06    0.20
   8   2 -10    1.16    0.28
  -8  -2  10    0.95    0.25
   8   2  -9    2.10    0.32
  -8  -2   9    2.05    0.28
   8   2  -8    3.51    0.37
  -8  -2   8    3.73    0.36
   8   2  -7    6.17    0.43
  -8  -2   7    5.53    0.39
   8   2  -6    1.29    0.24
  -8  -2   6    1.41    0.22
   8   2  -5    3.45    0.32
  -8  -2   5    3.34    0.27
   8   2  -4    3.56    0.28
  -8  -2   4    2.40    0.26
   8   2  -3    0.57    0.13
  -8  -2   3    0.43    0.15
   8   2  -2    8.44    0.44
  -8  -2   2    9.69    0.40
   8   2  -1    2.90    0.28
  -8  -2   1    3.25    0.22
   8   2   0   11.28    0.51
  -8  -2   0   11.76    0.41
  -8  -2   0   10.77    0.34
   8   2   1    0.79    0.19
  -8  -2  -1    0.77    0.13
  -8  -2  -1    0.85    0.14
   8   2   2   -0.01    0.13
  -8  -2  -2    0.10    0.10
  -8  -2  -2    0.14    0.14
   8   2   3   -0.00    0.14
  -8  -2  -3    0.20    0.13
   8   2   4   -0.08    0.16
  -8  -2  -4   -0.14    0.15
   8   2   5    1.08    0.25
  -8  -2  -5    0.89    0.25
   8   2   6    0.26    0.20
  -8  -2  -6    0.15    0.22
   8   3 -11    0.68    0.27
  -8  -3  11    0.52    0.23
   8   3 -10    0.06    0.16
  -8  -3  10   -0.04    0.16
   8   3  -9    0.04    0.17
  -8  -3   9    0.08    0.16
   8   3  -8    1.29    0.27
  -8  -3   8    1.14    0.24
   8   3  -7   -0.03    0.11
  -8  -3   7   -0.15    0.15
   8   3  -6    4.05    0.35
  -8  -3   6    4.20    0.33
   8   3  -5    0.29    0.17
  -8  -3   5    0.39    0.16
   8   3  -4    1.81    0.25
  -8  -3   4    1.46    0.22
   8   3  -3    5.27    0.36
  -8  -3   3    5.66    0.33
   8   3  -2    0.31    0.17
  -8  -3   2    0.30    0.14
   8   3  -1    2.95    0.28
  -8  -3   1    2.72    0.22
   8   3   0    0.90    0.20
  -8  -3   0    0.80    0.14
  -8  -3   0    0.62    0.12
   8   3   1   -0.12    0.14
  -8  -3  -1   -0.00    0.08
  -8  -3  -1    0.21    0.10
   8   3   2    1.90    0.29
  -8  -3  -2    2.01    0.25
   8   3   3    1.17    0.25
  -8  -3  -3    1.15    0.21
   8   3   4    1.15    0.27
  -8  -3  -4    1.00    0.24
   8   3   5    1.98    0.32
  -8  -3  -5    1.43    0.31
   8   4 -10    6.88    0.52
  -8  -4  10    6.25    0.47
   8   4  -9    3.27    0.38
  -8  -4   9    2.95    0.37
   8   4  -8    0.19    0.17
  -8  -4   8    0.09    0.16
   8   4  -7    0.17    0.12
  -8  -4   7    0.08    0.16
   8   4  -6    0.04    0.16
  -8  -4   6    0.15    0.15
   8   4  -5    2.68    0.30
  -8  -4   5    2.42    0.27
   8   4  -4    0.86    0.20
  -8  -4   4    0.48    0.17
   8   4  -3    0.12    0.14
  -8  -4   3    0.03    0.11
   8   4  -2    0.06    0.15
  -8  -4   2    0.21    0.14
   8   4  -1   -0.18    0.16
  -8  -4   1    0.28    0.11
   8   4   0    1.53    0.24
  -8  -4   0    1.47    0.20
  -8  -4   0    1.24    0.17
   8   4   1    0.68    0.15
  -8  -4  -1    0.54    0.15
   8   4   2    1.08    0.23
  -8  -4  -2    0.69    0.19
   8   4   3   -0.01    0.17
  -8  -4  -3    0.06    0.13
   8   5 -10    5.32    0.45
  -8  -5  10    5.56    0.48
   8   5  -9    0.40    0.24
  -8  -5   9    0.72    0.24
   8   5  -8   -0.03    0.15
  -8  -5   8   -0.02    0.16
   8   5  -7    0.67    0.21
  -8  -5   7    0.83    0.22
   8   5  -6    6.48    0.43
  -8  -5   6    7.07    0.44
   8   5  -5    4.83    0.38
  -8  -5   5    5.22    0.37
   8   5  -4    1.94    0.20
  -8  -5   4    1.86    0.24
   8   5  -3   -0.05    0.18
  -8  -5   3    0.65    0.15
   8   5  -2    0.24    0.18
  -8  -5   2    0.38    0.16
   8   5  -1    1.47    0.26
  -8  -5   1    1.25    0.18
   8   5   0    1.83    0.30
   8   5   1    1.92    0.30
  -8  -5  -1    1.69    0.22
   8   5   2    0.23    0.22
  -8  -5  -2    0.23    0.16
   8   6  -9   13.75    0.72
  -8  -6   9   14.27    0.73
   8   6  -8    0.21    0.18
  -8  -6   8    0.17    0.20
   8   6  -7    0.18    0.19
  -8  -6   7    0.45    0.19
   8   6  -6    4.33    0.36
  -8  -6   6    3.69    0.35
   8   6  -5    3.07    0.32
  -8  -6   5    2.47    0.28
   8   6  -4    1.73    0.27
  -8  -6   4    1.51    0.23
   8   6  -3    0.31    0.21
  -8  -6   3    0.63    0.17
   8   6  -2   11.49    0.58
  -8  -6   2   10.68    0.49
   8   6  -1    3.63    0.38
   8   6   0    8.81    0.61
   8   7  -8    0.24    0.17
  -8  -7   8    0.08    0.19
   8   7  -7    3.45    0.35
  -8  -7   7    3.16    0.37
   8   7  -6    0.01    0.15
  -8  -7   6    0.09    0.15
   8   7  -5    6.10    0.46
  -8  -7   5    6.72    0.43
   8   7  -4    0.38    0.18
  -8  -7   4    0.07    0.16
   8   7  -3    2.09    0.31
   8   7  -2    1.84    0.31
  -9  10  -3   12.70    0.64
   9 -10   4    0.41    0.21
  -9  10  -4    0.84    0.22
   9  -9  -1   14.93    0.83
  -9   9   1   16.35    0.69
  -9   9   0    4.80    0.36
  -9   9  -1    1.62    0.24
  -9   9  -2    0.30    0.17
   9  -9   3   10.91    0.53
  -9   9  -3   11.63    0.59
   9  -9   4    0.04    0.13
  -9   9  -4    0.02    0.14
   9  -9   5    1.22    0.23
  -9   9  -5    0.78    0.24
   9  -9   6    0.51    0.24
  -9   9  -6    1.04    0.25
   9  -8  -3    5.04    0.52
  -9   8   3    6.63    0.41
   9  -8  -2   -0.07    0.24
  -9   8   2    0.23    0.19
   9  -8  -1    2.99    0.34
  -9   8   1    2.76    0.30
   9  -8   0    0.96    0.21
  -9   8   0    0.98    0.21
   9  -8   1    0.43    0.19
  -9   8  -1    0.31    0.17
  -9   8  -2    1.22    0.23
   9  -8   3    0.48    0.15
  -9   8  -3    0.34    0.18
   9  -8   4    3.83    0.32
  -9   8  -4    5.05    0.30
   9  -8   5    3.21    0.30
  -9   8  -5    3.20    0.33
   9  -8   6   12.61    0.59
  -9   8  -6   12.18    0.63
   9  -8   7   16.31    0.78
  -9   8  -7   19.01    0.83
   9  -7  -4   11.08    0.72
  -9   7   4   11.98    0.59
   9  -7  -3    2.34    0.36
  -9   7   3    2.20    0.27
   9  -7  -2    0.18    0.23
  -9   7   2    0.80    0.18
   9  -7  -1    1.64    0.26
  -9   7   1    1.77    0.25
   9  -7   0    0.25    0.16
  -9   7   0    0.28    0.15
   9  -7   1    0.35    0.14
  -9   7  -1    0.30    0.16
   9  -7   2    0.06    0.09
   9  -7   2   -0.11    0.10
  -9   7  -2   -0.00    0.12
   9  -7   3    6.65    0.35
   9  -7   3    6.56    0.33
  -9   7  -3    7.37    0.42
   9  -7   4    5.85    0.36
  -9   7  -4    6.74    0.39
   9  -7   5   29.01    0.98
  -9   7  -5   30.82    1.04
   9  -7   6   -0.12    0.15
  -9   7  -6   -0.07    0.16
   9  -7   7    1.98    0.30
  -9   7  -7    2.83    0.31
   9  -7   8    5.83    0.45
  -9   7  -8    6.31    0.43
   9  -6  -5   10.39    0.71
  -9   6   5    9.60    0.51
   9  -6  -4    0.17    0.23
  -9   6   4    0.34    0.17
   9  -6  -3    0.03    0.18
  -9   6   3    0.18    0.15
   9  -6  -2    6.26    0.44
  -9   6   2    7.03    0.40
   9  -6  -1    7.96    0.46
  -9   6   1    7.30    0.42
   9  -6   0    0.97    0.19
  -9   6   0    0.71    0.19
   9  -6   1    0.03    0.11
  -9   6  -1   -0.14    0.12
   9  -6   2    6.06    0.32
   9  -6   2    6.11    0.34
  -9   6  -2    6.97    0.40
   9  -6   3    1.57    0.18
   9  -6   3    1.57    0.18
  -9   6  -3    2.31    0.24
   9  -6   4    0.81    0.18
   9  -6   4    1.18    0.20
  -9   6  -4    1.47    0.21
   9  -6   5   11.51    0.54
  -9   6  -5   12.68    0.57
   9  -6   6    1.38    0.23
  -9   6  -6    1.67    0.23
   9  -6   7    1.95    0.26
  -9   6  -7    1.89    0.26
   9  -6   8   -0.30    0.15
  -9   6  -8    0.28    0.13
   9  -5  -6    1.98    0.38
  -9   5   6    2.01    0.29
   9  -5  -5    1.67    0.34
  -9   5   5    1.63    0.25
   9  -5  -4    2.10    0.33
  -9   5   4    2.06    0.25
   9  -5  -3    1.97    0.30
  -9   5   3    1.68    0.25
   9  -5  -2    0.85    0.22
  -9   5   2    1.02    0.20
   9  -5  -1    5.03    0.34
  -9   5   1    4.35    0.26
   9  -5   0    1.58    0.22
  -9   5   0    1.30    0.23
   9  -5   1    2.55    0.23
  -9   5  -1    2.49    0.26
   9  -5   2   16.12    0.59
  -9   5  -2   15.76    0.63
   9  -5   3   21.78    0.68
   9  -5   3   24.68    0.75
  -9   5  -3   24.82    0.80
   9  -5   4    0.29    0.13
   9  -5   4    0.22    0.13
  -9   5  -4    0.22    0.15
   9  -5   5    7.22    0.38
   9  -5   5    7.08    0.34
  -9   5  -5    7.37    0.42
   9  -5   6   -0.13    0.12
  -9   5  -6    0.04    0.13
   9  -5   7   -0.06    0.14
  -9   5  -7    0.16    0.13
   9  -5   8    2.01    0.31
  -9   5  -8    2.64    0.26
   9  -4  -7    0.20    0.27
  -9   4   7    0.35    0.18
   9  -4  -6   14.60    0.84
  -9   4   6   13.57    0.63
   9  -4  -5    0.14    0.22
  -9   4   5    0.26    0.16
   9  -4  -4   16.24    0.76
  -9   4   4   15.72    0.63
   9  -4  -3   12.01    0.62
  -9   4   3   11.94    0.55
   9  -4  -2    0.06    0.15
  -9   4   2    0.11    0.13
   9  -4  -1   -0.04    0.12
  -9   4   1   -0.03    0.12
   9  -4   0    0.73    0.18
  -9   4   0    0.97    0.19
   9  -4   1   -0.01    0.12
  -9   4  -1    0.24    0.13
   9  -4   2   11.94    0.50
  -9   4  -2   13.21    0.54
   9  -4   3   11.02    0.42
   9  -4   3   11.56    0.47
  -9   4  -3   12.37    0.52
   9  -4   4   23.92    0.77
   9  -4   4   25.23    0.78
  -9   4  -4   27.72    0.86
   9  -4   5    4.33    0.31
   9  -4   5    5.36    0.34
  -9   4  -5    5.10    0.33
   9  -4   6    0.01    0.13
   9  -4   6    0.10    0.11
  -9   4  -6    0.07    0.13
   9  -4   7    0.09    0.19
  -9   4  -7    0.17    0.13
   9  -4   8    7.79    0.48
  -9   4  -8    6.46    0.41
   9  -3  -8    1.42    0.40
  -9   3   8    1.74    0.27
   9  -3  -7    8.43    0.65
  -9   3   7    9.39    0.50
   9  -3  -6   21.69    1.04
  -9   3   6   21.38    0.82
   9  -3  -5    2.47    0.33
  -9   3   5    2.26    0.27
   9  -3  -4    0.58    0.20
  -9   3   4    0.27    0.17
   9  -3  -3    3.23    0.32
  -9   3   3    2.92    0.27
   9  -3  -2    0.99    0.20
  -9   3   2    0.72    0.19
   9  -3  -1    4.06    0.31
  -9   3   1    4.56    0.32
   9  -3   0    2.80    0.27
  -9   3   0    3.04    0.26
   9  -3   1    0.64    0.17
  -9   3  -1    0.78    0.18
   9  -3   2   10.81    0.47
  -9   3  -2   10.98    0.49
   9  -3   3    0.30    0.11
   9  -3   3    0.38    0.14
  -9   3  -3    0.23    0.15
   9  -3   4   23.93    0.74
   9  -3   4   24.54    0.78
  -9   3  -4   25.68    0.81
   9  -3   5   10.47    0.46
   9  -3   5    9.90    0.45
  -9   3  -5   11.14    0.48
   9  -3   6    3.69    0.30
   9  -3   6    3.71    0.29
  -9   3  -6    3.62    0.28
   9  -3   7    0.72    0.20
   9  -3   7    0.58    0.20
  -9   3  -7    1.20    0.22
   9  -2  -8    0.51    0.27
  -9   2   8    0.56    0.22
   9  -2  -7    5.55    0.53
  -9   2   7    6.13    0.41
   9  -2  -6    1.37    0.28
  -9   2   6    1.72    0.24
   9  -2  -5    4.44    0.41
  -9   2   5    4.79    0.34
   9  -2  -4    1.09    0.26
  -9   2   4    1.36    0.22
   9  -2  -3    0.05    0.14
  -9   2   3    0.04    0.12
   9  -2  -2    2.13    0.25
  -9   2   2    2.15    0.25
   9  -2  -1    0.60    0.19
  -9   2   1    0.83    0.18
   9  -2   0   -0.17    0.14
  -9   2   0   -0.13    0.13
   9  -2   1    1.00    0.20
  -9   2  -1    1.47    0.20
   9  -2   2    3.69    0.27
  -9   2  -2    3.51    0.26
   9  -2   3    8.59    0.43
  -9   2  -3    8.92    0.54
  -9   2  -3    9.14    0.42
   9  -2   4    2.84    0.27
  -9   2  -4    3.00    0.35
  -9   2  -4    3.59    0.26
   9  -2   5   15.29    0.64
  -9   2  -5   14.66    0.80
  -9   2  -5   15.85    0.58
   9  -2   6    2.63    0.26
  -9   2  -6    2.12    0.36
  -9   2  -6    1.75    0.22
   9  -2   7    1.87    0.28
  -9   2  -7    2.71    0.39
   9  -1  -9   19.06    1.03
  -9   1   9   18.12    0.82
   9  -1  -8    0.62    0.21
  -9   1   8    0.78    0.23
   9  -1  -7    1.46    0.33
  -9   1   7    1.84    0.27
   9  -1  -6   16.84    0.80
  -9   1   6   16.25    0.68
   9  -1  -5    3.02    0.34
  -9   1   5    2.68    0.22
   9  -1  -4    3.86    0.36
  -9   1   4    4.81    0.34
   9  -1  -3    2.87    0.30
  -9   1   3    2.14    0.26
   9  -1  -2    0.07    0.13
  -9   1   2   -0.10    0.11
   9  -1  -1    1.39    0.23
  -9   1   1    1.57    0.21
   9  -1   0    2.17    0.27
  -9   1   0    2.72    0.24
   9  -1   1    0.16    0.16
  -9   1  -1    0.61    0.15
   9  -1   2   19.70    0.72
  -9   1  -2   20.63    0.70
   9  -1   3    3.70    0.31
  -9   1  -3    3.77    0.31
  -9   1  -3    4.28    0.28
   9  -1   4    0.85    0.19
  -9   1  -4    1.66    0.28
  -9   1  -4    0.77    0.17
   9  -1   5    0.59    0.18
  -9   1  -5    0.33    0.22
  -9   1  -5    0.50    0.18
   9  -1   6    0.38    0.20
  -9   1  -6    0.75    0.26
   9   0  -9   -0.40    0.16
  -9   0   9    0.28    0.14
   9   0  -8    0.87    0.29
  -9   0   8    1.10    0.26
   9   0  -7    3.99    0.41
  -9   0   7    4.08    0.37
   9   0  -6   12.80    0.66
  -9   0   6   11.79    0.58
   9   0  -5   10.18    0.48
  -9   0   5    9.54    0.49
   9   0  -4    5.54    0.41
  -9   0   4    5.42    0.36
   9   0  -3    3.54    0.32
  -9   0   3    4.06    0.30
   9   0  -2    0.01    0.15
  -9   0   2    0.18    0.13
   9   0  -1    2.15    0.25
  -9   0   1    1.82    0.22
   9   0   0   -0.05    0.14
  -9   0   0    0.21    0.12
   9   0   1    3.04    0.28
  -9   0  -1    2.40    0.23
   9   0   2    1.26    0.20
  -9   0  -2    0.92    0.17
   9   0   3    5.66    0.39
  -9   0  -3    6.75    0.46
  -9   0  -3    7.18    0.35
   9   0   4    1.65    0.26
  -9   0  -4    0.84    0.27
  -9   0  -4    0.93    0.17
   9   0   5    0.09    0.16
  -9   0  -5    0.17    0.19
   9   0   6    0.53    0.22
  -9   0  -6    0.59    0.31
   9   1  -9    1.68    0.33
  -9  -1   9    1.46    0.29
   9   1  -8   -0.06    0.18
  -9  -1   8   -0.01    0.14
   9   1  -7    8.02    0.54
  -9  -1   7    7.30    0.48
   9   1  -6   13.24    0.67
  -9  -1   6   13.47    0.62
   9   1  -5   25.14    0.99
  -9  -1   5   24.37    0.87
   9   1  -4    5.25    0.39
  -9  -1   4    5.46    0.29
   9   1  -3    2.76    0.31
  -9  -1   3    2.83    0.26
   9   1  -2    2.39    0.28
  -9  -1   2    2.42    0.25
   9   1  -1   21.86    0.81
  -9  -1   1   23.36    0.75
   9   1   0    8.43    0.45
  -9  -1   0    8.67    0.40
   9   1   1    2.77    0.31
  -9  -1  -1    3.32    0.25
   9   1   2    3.84    0.33
  -9  -1  -2    4.45    0.32
   9   1   3    0.74    0.19
  -9  -1  -3    0.67    0.14
  -9  -1  -3   -0.04    0.22
   9   1   4    5.70    0.42
  -9  -1  -4    5.18    0.42
   9   1   5    0.32    0.20
  -9  -1  -5    0.22    0.26
   9   2  -9   -0.06    0.21
  -9  -2   9    0.26    0.19
   9   2  -8    1.09    0.27
  -9  -2   8    0.59    0.23
   9   2  -7    7.36    0.52
  -9  -2   7    7.05    0.46
   9   2  -6    2.17    0.30
  -9  -2   6    2.52    0.31
   9   2  -5   10.37    0.58
  -9  -2   5   10.91    0.53
   9   2  -4    1.68    0.27
  -9  -2   4    1.35    0.23
   9   2  -3    1.86    0.21
  -9  -2   3    1.86    0.23
   9   2  -2    2.93    0.30
  -9  -2   2    2.66    0.26
   9   2  -1   12.66    0.60
  -9  -2   1   13.10    0.52
   9   2   0    0.07    0.14
  -9  -2   0    0.03    0.10
   9   2   1    1.81    0.25
  -9  -2  -1    1.76    0.20
   9   2   2    0.43    0.20
  -9  -2  -2    0.55    0.14
   9   2   3    0.00    0.14
  -9  -2  -3    0.02    0.12
   9   2   4    3.50    0.37
  -9  -2  -4    3.36    0.37
   9   3  -9    1.44    0.28
  -9  -3   9    1.26    0.30
   9   3  -8    0.72    0.27
  -9  -3   8    1.18    0.25
   9   3  -7    6.43    0.47
  -9  -3   7    5.51    0.35
   9   3  -6    1.19    0.28
  -9  -3   6    1.12    0.24
   9   3  -5    2.03    0.22
  -9  -3   5    2.07    0.27
   9   3  -4    0.19    0.12
  -9  -3   4   -0.14    0.14
   9   3  -3   12.46    0.63
  -9  -3   3   13.15    0.57
   9   3  -2    0.62    0.23
  -9  -3   2    0.87    0.18
   9   3  -1    2.29    0.29
  -9  -3   1    2.28    0.24
   9   3   0    6.79    0.45
  -9  -3   0    6.44    0.43
   9   3   1    0.04    0.15
   9   3   2    3.90    0.38
   9   3   3   13.62    0.73
   9   4  -9    0.22    0.22
  -9  -4   9    0.45    0.23
   9   4  -8    5.74    0.46
  -9  -4   8    3.90    0.43
   9   4  -7   -0.27    0.20
  -9  -4   7   -0.03    0.19
   9   4  -6    8.08    0.56
  -9  -4   6    9.76    0.54
   9   4  -5    2.13    0.32
  -9  -4   5    2.24    0.30
   9   4  -4    1.10    0.26
  -9  -4   4    1.00    0.22
   9   4  -3    3.39    0.34
  -9  -4   3    3.09    0.29
   9   4  -2    1.03    0.25
  -9  -4   2    1.07    0.19
   9   4  -1    3.24    0.33
  -9  -4   1    2.76    0.25
   9   4   0   18.64    0.73
   9   4   1    1.42    0.31
   9   5  -8    0.63    0.24
  -9  -5   8    0.47    0.23
   9   5  -7    1.23    0.29
  -9  -5   7    1.60    0.28
   9   5  -6    1.79    0.31
  -9  -5   6    2.56    0.31
   9   5  -5    3.35    0.36
  -9  -5   5    3.47    0.34
   9   5  -4    1.67    0.30
  -9  -5   4    1.71    0.25
   9   5  -3    9.25    0.58
  -9  -5   3    8.56    0.47
   9   5  -2    3.23    0.36
  -9  -5   2    2.68    0.27
   9   5  -1    1.25    0.28
   9   6  -6    2.68    0.35
  -9  -6   6    2.34    0.30
   9   6  -5   10.71    0.64
  -9  -6   5   10.69    0.58
   9   6  -4   -0.02    0.21
  -9  -6   4    0.39    0.17
 -10   8   0    7.23    0.47
 -10   8  -1    9.51    0.57
 -10   8  -2    0.77    0.22
 -10   8  -3   14.24    0.69
 -10   8  -4    4.40    0.39
  10  -7  -2    6.23    0.50
 -10   7   2    6.03    0.43
  10  -7  -1    0.76    0.22
 -10   7   1    0.46    0.20
  10  -7   0    0.54    0.23
 -10   7   0    1.05    0.21
  10  -7   1    5.07    0.39
 -10   7  -1    6.44    0.42
 -10   7  -2    2.06    0.29
 -10   7  -3    0.03    0.14
 -10   7  -4    0.65    0.22
 -10   7  -5    4.12    0.36
  10  -6  -4    1.45    0.35
 -10   6   4    1.46    0.27
  10  -6  -3    3.08    0.41
 -10   6   3    3.13    0.34
  10  -6  -2    2.99    0.44
 -10   6   2    3.96    0.34
  10  -6  -1   19.21    0.84
 -10   6   1   19.35    0.79
  10  -6   0    0.98    0.22
 -10   6   0    0.97    0.23
  10  -6   1   10.27    0.51
 -10   6  -1   10.25    0.54
  10  -6   2    1.34    0.21
 -10   6  -2    1.26    0.23
  10  -6   3    4.02    0.30
 -10   6  -3    4.28    0.36
 -10   6  -4    5.79    0.33
 -10   6  -5    1.03    0.23
 -10   6  -6    4.26    0.37
  10  -5  -5    8.75    0.67
 -10   5   5    9.09    0.53
  10  -5  -4    2.12    0.34
 -10   5   4    1.74    0.28
  10  -5  -3    0.40    0.22
 -10   5   3    0.63    0.20
  10  -5  -2   19.52    0.89
 -10   5   2   20.15    0.81
  10  -5  -1    5.54    0.42
 -10   5   1    5.44    0.41
  10  -5   0    0.10    0.19
 -10   5   0    0.83    0.19
  10  -5   1    0.72    0.19
 -10   5  -1    0.88    0.20
  10  -5   2    2.12    0.29
 -10   5  -2    2.64    0.28
  10  -5   3    0.41    0.16
 -10   5  -3    0.90    0.20
  10  -5   4    0.80    0.21
 -10   5  -4    1.11    0.21
 -10   5  -5    3.58    0.34
 -10   5  -6    0.76    0.21
  10  -4  -6    5.73    0.54
 -10   4   6    5.88    0.44
  10  -4  -5    0.08    0.19
 -10   4   5   -0.11    0.15
  10  -4  -4    5.65    0.51
 -10   4   4    6.32    0.43
  10  -4  -3    5.32    0.46
 -10   4   3    5.62    0.41
  10  -4  -2   -0.04    0.16
 -10   4   2    0.14    0.16
  10  -4  -1   30.10    1.10
 -10   4   1   30.30    1.03
  10  -4   0    0.03    0.14
 -10   4   0    0.09    0.14
  10  -4   1    3.58    0.31
 -10   4  -1    3.39    0.31
  10  -4   2    0.47    0.18
 -10   4  -2    0.93    0.20
  10  -4   3   15.89    0.63
 -10   4  -3   17.07    0.67
  10  -4   4    0.26    0.14
 -10   4  -4    0.13    0.15
  10  -4   5    5.50    0.36
 -10   4  -5    6.57    0.40
 -10   4  -6   -0.01    0.12
  10  -3  -6   10.38    0.69
 -10   3   6   10.87    0.58
  10  -3  -5    0.86    0.26
 -10   3   5    0.62    0.23
  10  -3  -4    0.38    0.22
 -10   3   4    0.42    0.19
  10  -3  -3    1.69    0.30
 -10   3   3    1.55    0.27
  10  -3  -2    1.29    0.24
 -10   3   2    0.98    0.24
  10  -3  -1    1.04    0.24
 -10   3   1    1.22    0.16
  10  -3   0    1.25    0.23
 -10   3   0    1.15    0.22
  10  -3   1    0.13    0.16
 -10   3  -1    0.23    0.15
  10  -3   2    4.49    0.34
 -10   3  -2    4.41    0.34
  10  -3   3   13.01    0.58
 -10   3  -3   13.88    0.61
  10  -3   4   25.84    0.90
 -10   3  -4   25.59    0.91
  10  -3   5    8.04    0.45
 -10   3  -5    8.82    0.46
 -10   3  -6    0.02    0.13
  10  -2  -7    1.96    0.38
 -10   2   7    2.03    0.31
  10  -2  -6    8.21    0.50
 -10   2   6    8.97    0.51
  10  -2  -5    1.11    0.30
 -10   2   5    1.07    0.23
  10  -2  -4    7.09    0.55
 -10   2   4    7.81    0.47
  10  -2  -3    6.95    0.48
 -10   2   3    7.13    0.45
  10  -2  -2    0.24    0.18
 -10   2   2    0.31    0.18
  10  -2  -1    0.26    0.16
 -10   2   1    0.06    0.16
  10  -2   0    0.23    0.16
 -10   2   0   -0.01    0.15
  10  -2   1    0.40    0.18
 -10   2  -1    0.38    0.17
  10  -2   2    3.06    0.29
 -10   2  -2    2.85    0.28
  10  -2   3    4.02    0.35
 -10   2  -3    4.92    0.33
  10  -2   4   11.19    0.55
 -10   2  -4   12.75    0.56
  10  -2   5    1.70    0.25
 -10   2  -5    1.82    0.24
  10  -1  -7    1.16    0.32
 -10   1   7    0.99    0.25
  10  -1  -6    2.11    0.28
 -10   1   6    1.86    0.30
  10  -1  -5    3.54    0.41
 -10   1   5    3.50    0.33
  10  -1  -4    1.79    0.29
 -10   1   4    1.66    0.26
  10  -1  -3    7.55    0.49
 -10   1   3    8.10    0.48
  10  -1  -2    0.14    0.17
 -10   1   2    0.16    0.15
  10  -1  -1    0.08    0.17
 -10   1   1    0.41    0.16
  10  -1   0    1.23    0.24
 -10   1   0    1.55    0.22
  10  -1   1    3.70    0.34
 -10   1  -1    4.27    0.33
  10  -1   2   -0.23    0.15
 -10   1  -2    0.04    0.13
  10  -1   3    0.04    0.13
 -10   1  -3   -0.05    0.12
  10  -1   4   -0.13    0.15
 -10   1  -4   -0.04    0.13
  10   0  -8    0.91    0.22
 -10   0   8    1.26    0.28
  10   0  -7    0.75    0.30
 -10   0   7    0.84    0.24
  10   0  -6   -0.23    0.19
 -10   0   6   -0.01    0.17
  10   0  -5    1.02    0.28
 -10   0   5    0.83    0.25
  10   0  -4    1.28    0.28
 -10   0   4    1.45    0.25
  10   0  -3    0.77    0.25
 -10   0   3    1.04    0.22
  10   0  -2    0.26    0.17
 -10   0   2    0.19    0.11
  10   0  -1    1.38    0.24
 -10   0   1    1.19    0.22
  10   0   0    0.23    0.13
 -10   0   0   -0.17    0.12
  10   0   1    2.00    0.28
 -10   0  -1    1.93    0.25
  10   0   2    3.77    0.34
 -10   0  -2    3.80    0.31
  10   0   3    7.45    0.47
 -10   0  -3    6.01    0.38
  10   0   4    1.24    0.25
  10   1  -8   -0.10    0.21
 -10  -1   8    0.00    0.18
  10   1  -7    0.86    0.30
 -10  -1   7    1.11    0.26
  10   1  -6   77.49    2.44
 -10  -1   6   80.26    2.39
  10   1  -5    1.07    0.28
 -10  -1   5    1.17    0.24
  10   1  -4    8.11    0.56
 -10  -1   4    8.51    0.49
  10   1  -3    0.59    0.20
 -10  -1   3    0.22    0.17
  10   1  -2    1.38    0.27
 -10  -1   2    1.61    0.23
  10   1  -1    1.72    0.26
 -10  -1   1    0.85    0.21
  10   1   0   11.23    0.61
 -10  -1   0   11.22    0.52
  10   1   1    0.33    0.19
 -10  -1  -1    0.18    0.15
  10   1   2    1.43    0.27
 -10  -1  -2    1.49    0.22
  10   1   3    5.51    0.44
  10   2  -7    3.38    0.41
 -10  -2   7    3.25    0.39
  10   2  -6    4.96    0.47
 -10  -2   6    4.18    0.43
  10   2  -5    5.73    0.51
 -10  -2   5    6.01    0.44
  10   2  -4   -0.28    0.18
 -10  -2   4    0.10    0.15
  10   2  -3    8.56    0.46
 -10  -2   3    8.62    0.48
  10   2  -2    0.16    0.16
 -10  -2   2   -0.06    0.14
  10   2  -1    5.48    0.47
 -10  -2   1    5.94    0.38
  10   2   0    3.20    0.34
 -10  -2   0    2.88    0.28
  10   2   1    2.86    0.35
 -10  -2  -1    3.13    0.33
  10   2   2    0.95    0.25
  10   3  -7    2.07    0.39
 -10  -3   7    2.42    0.36
  10   3  -6    3.29    0.41
 -10  -3   6    3.58    0.37
  10   3  -5    8.32    0.57
 -10  -3   5    8.31    0.52
  10   3  -4    0.87    0.24
 -10  -3   4    0.61    0.22
  10   3  -3    0.93    0.26
 -10  -3   3    1.05    0.23
  10   3  -2    2.39    0.34
 -10  -3   2    2.13    0.28
  10   3  -1    8.97    0.56
 -10  -3   1    7.39    0.50
  10   3   0    1.53    0.30
  10   4  -5    0.60    0.24
 -10  -4   5    0.68    0.22
  10   4  -4    1.40    0.34
 -10  -4   4    2.20    0.29
  10   4  -3    0.12    0.21
 -10  -4   3    0.36    0.21
  11  -6   0    0.33    0.20
 -11   6   0    0.55    0.21
  11  -6   1    0.59    0.20
 -11   6  -1    0.33    0.21
 -11   6  -2    5.11    0.43
  11  -5  -2    0.02    0.18
 -11   5   2    0.08    0.17
  11  -5  -1    2.35    0.33
 -11   5   1    2.56    0.33
  11  -5   0    0.71    0.22
 -11   5   0    0.57    0.21
  11  -5   1    1.49    0.26
 -11   5  -1    1.53    0.26
  11  -5   2    1.17    0.26
 -11   5  -2    1.36    0.27
 -11   5  -3    4.43    0.38
  11  -4  -3    0.14    0.21
 -11   4   3    0.12    0.18
  11  -4  -2    6.06    0.49
 -11   4   2    6.07    0.45
  11  -4  -1    0.49    0.21
 -11   4   1    0.41    0.21
  11  -4   0   -0.22    0.19
 -11   4   0   -0.09    0.18
  11  -4   1    0.40    0.21
 -11   4  -1    0.72    0.16
  11  -4   2    0.66    0.22
 -11   4  -2    0.98    0.23
  11  -4   3    0.94    0.24
 -11   4  -3    1.45    0.25
  11  -3  -4    0.44    0.29
 -11   3   4    1.18    0.26
  11  -3  -3    1.86    0.31
 -11   3   3    1.61    0.28
  11  -3  -2    0.10    0.17
 -11   3   2    0.08    0.17
  11  -3  -1    2.14    0.28
 -11   3   1    1.46    0.30
  11  -3   0    9.87    0.58
 -11   3   0   11.49    0.60
  11  -3   1    2.77    0.33
 -11   3  -1    3.27    0.34
  11  -3   2    0.18    0.16
 -11   3  -2    0.13    0.17
  11  -3   3    6.43    0.46
 -11   3  -3    7.52    0.54
  11  -2  -5   -0.08    0.20
 -11   2   5   -0.08    0.18
  11  -2  -4    2.22    0.38
 -11   2   4    2.82    0.35
  11  -2  -3   12.55    0.73
 -11   2   3   14.67    0.70
  11  -2  -2    6.15    0.52
 -11   2   2    6.40    0.44
  11  -2  -1    9.17    0.59
 -11   2   1   10.41    0.56
  11  -2   0    3.02    0.34
 -11   2   0    3.12    0.35
  11  -2   1    4.45    0.41
 -11   2  -1    4.96    0.38
  11  -2   2    0.25    0.18
 -11   2  -2    0.00    0.16
  11  -1  -5    1.09    0.31
 -11   1   5    1.47    0.29
  11  -1  -4    3.19    0.40
 -11   1   4    3.47    0.36
  11  -1  -3    7.71    0.56
 -11   1   3    6.95    0.52
  11  -1  -2    6.39    0.48
 -11   1   2    6.37    0.45
  11  -1  -1    0.48    0.22
 -11   1   1    0.31    0.20
  11  -1   0    5.13    0.43
 -11   1   0    5.32    0.41
  11  -1   1    0.94    0.26
 -11   1  -1    0.98    0.24
  11  -1   2   13.20    0.68
 -11   1  -2   13.22    0.64
  11   0  -5    8.78    0.63
 -11   0   5    9.28    0.59
  11   0  -4    1.10    0.29
 -11   0   4    0.85    0.24
  11   0  -3   17.73    0.88
 -11   0   3   18.23    0.80
  11   0  -2    2.14    0.34
 -11   0   2    2.02    0.30
  11   0  -1    1.40    0.28
 -11   0   1    1.59    0.27
  11   0   0    1.27    0.29
 -11   0   0    1.37    0.26
  11   1  -4    5.66    0.49
 -11  -1   4    4.92    0.45
  11   1  -3    2.70    0.38
 -11  -1   3    2.93    0.35
  11   1  -2    0.27    0.19
 -11  -1   2    0.06    0.18
  11   1  -1    0.50    0.22
 -11  -1   1    0.24    0.19
   0   0   0    0.00    0.00
;
_shelx_hkl_checksum   92469

 
#data_shelx
data_BS_ORC_TMP_Hydrate
 
_audit_creation_method            SHELXL-2013
_chemical_name_systematic
;
 ?
;
_chemical_name_common             ?
_chemical_melting_point           ?
_chemical_formula_moiety          ?
_chemical_formula_sum
 'C120 H160 N16 O17' 
_chemical_formula_weight          2098.63

loop_
 _atom_type_symbol
 _atom_type_description
 _atom_type_scat_dispersion_real
 _atom_type_scat_dispersion_imag
 _atom_type_scat_source
 'C'  'C'   0.0033   0.0016
 'International Tables Vol C Tables 4.2.6.8 and 6.1.1.4'
 'H'  'H'   0.0000   0.0000
 'International Tables Vol C Tables 4.2.6.8 and 6.1.1.4'
 'N'  'N'   0.0061   0.0033
 'International Tables Vol C Tables 4.2.6.8 and 6.1.1.4'
 'O'  'O'   0.0106   0.0060
 'International Tables Vol C Tables 4.2.6.8 and 6.1.1.4'
 
_space_group_crystal_system       monoclinic
_space_group_IT_number            15
_space_group_name_H-M_alt         'C 2/c'
_space_group_name_Hall            '-C 2yc'
 
_shelx_space_group_comment
;
The symmetry employed for this shelxl refinement is uniquely defined
by the following loop, which should always be used as a source of
symmetry information in preference to the above space-group names.
They are only intended as comments.
;
 
loop_
 _space_group_symop_operation_xyz
 'x, y, z'
 '-x, y, -z+1/2'
 'x+1/2, y+1/2, z'
 '-x+1/2, y+1/2, -z+1/2'
 '-x, -y, -z'
 'x, -y, z-1/2'
 '-x+1/2, -y+1/2, -z'
 'x+1/2, -y+1/2, z-1/2'
 
_database_code_depnum_ccdc_archive 'CCDC 1428092'
_cell_length_a                    15.533(7)
_cell_length_b                    8.564(4)
_cell_length_c                    21.800(10)
_cell_angle_alpha                 90
_cell_angle_beta                  93.873(7)
_cell_angle_gamma                 90
_cell_volume                      2893(2)
_cell_formula_units_Z             1
_cell_measurement_temperature     150(2)
_cell_measurement_reflns_used     ? 
_cell_measurement_theta_min       ? 
_cell_measurement_theta_max       ? 
 
_exptl_crystal_description        'Plate' 
_exptl_crystal_colour             'Light Brown' 
_exptl_crystal_density_meas       ? 
_exptl_crystal_density_method     ?              
_exptl_crystal_density_diffrn     1.204          
_exptl_crystal_F_000              1128
_exptl_transmission_factor_min    ?
_exptl_transmission_factor_max    ?
_exptl_crystal_size_max           0.500
_exptl_crystal_size_mid           0.350
_exptl_crystal_size_min           0.250
_exptl_absorpt_coefficient_mu     0.081
_shelx_estimated_absorpt_T_min    0.961
_shelx_estimated_absorpt_T_max    0.980
_exptl_absorpt_correction_type    'Multi-scan' 
_exptl_absorpt_correction_T_min   0.797 
_exptl_absorpt_correction_T_max   1.000 
_exptl_absorpt_process_details    'Jacobson, R. (1998) Private communication'
 
_exptl_special_details
;
 ?
;
 
_diffrn_ambient_temperature       150(2)
_diffrn_radiation_wavelength      0.71073
_diffrn_radiation_type            MoK\a
_diffrn_source                    'Sealed Tube'                       
_diffrn_measurement_device_type   'Rigaku Mercury375R (2x2 bin mode)'
_diffrn_measurement_method        'profile data from \w-scans'
_diffrn_detector_area_resol_mean  ? 
_diffrn_reflns_number             14570
_diffrn_reflns_av_unetI/netI      0.0271
_diffrn_reflns_av_R_equivalents   0.0349
_diffrn_reflns_limit_h_min        -20
_diffrn_reflns_limit_h_max        20
_diffrn_reflns_limit_k_min        -11
_diffrn_reflns_limit_k_max        11
_diffrn_reflns_limit_l_min        -28
_diffrn_reflns_limit_l_max        28
_diffrn_reflns_theta_min          3.123
_diffrn_reflns_theta_max          27.485
_diffrn_reflns_theta_full         25.242
_diffrn_measured_fraction_theta_max   0.999
_diffrn_measured_fraction_theta_full  0.998
_diffrn_reflns_Laue_measured_fraction_max    0.999
_diffrn_reflns_Laue_measured_fraction_full   0.998
_diffrn_reflns_point_group_measured_fraction_max   0.999
_diffrn_reflns_point_group_measured_fraction_full  0.998
_reflns_number_total              3316
_reflns_number_gt                 2733
_reflns_threshold_expression      'I > 2\s(I)'
_reflns_Friedel_coverage          0.000
_reflns_Friedel_fraction_max      .
_reflns_Friedel_fraction_full     .
 
_reflns_special_details
;
 Reflections were merged by SHELXL according to the crystal
 class for the calculation of statistics and refinement.
 
 _reflns_Friedel_fraction is defined as the number of unique
 Friedel pairs measured divided by the number that would be
 possible theoretically, ignoring centric projections and
 systematic absences.
;
 
_computing_data_collection        ?
_computing_cell_refinement        ?
_computing_data_reduction         ?
_computing_structure_solution     ?
_computing_structure_refinement   'SHELXL-2013 (Sheldrick, 2013)'
_computing_molecular_graphics     ?
_computing_publication_material   ?
 
_refine_special_details
;
 ?
;
_refine_ls_structure_factor_coef  Fsqd
_refine_ls_matrix_type            full
_refine_ls_weighting_scheme       calc
_refine_ls_weighting_details
;
 w=1/[\s^2^(Fo^2^)+(0.0739P)^2^+1.9250P]
 where P=(Fo^2^+2Fc^2^)/3
;
_atom_sites_solution_primary      ?
_atom_sites_solution_secondary    ?
_atom_sites_solution_hydrogens    geom
_refine_ls_hydrogen_treatment     constr
_refine_ls_extinction_method      none
_refine_ls_extinction_coef        .
_refine_ls_number_reflns          3316
_refine_ls_number_parameters      184
_refine_ls_number_restraints      0
_refine_ls_R_factor_all           0.0619
_refine_ls_R_factor_gt            0.0513
_refine_ls_wR_factor_ref          0.1454
_refine_ls_wR_factor_gt           0.1377
_refine_ls_goodness_of_fit_ref    1.045
_refine_ls_restrained_S_all       1.045
_refine_ls_shift/su_max           0.000
_refine_ls_shift/su_mean          0.000
 
loop_
 _atom_site_label
 _atom_site_type_symbol
 _atom_site_fract_x
 _atom_site_fract_y
 _atom_site_fract_z
 _atom_site_U_iso_or_equiv
 _atom_site_adp_type
 _atom_site_occupancy
 _atom_site_site_symmetry_order  
 _atom_site_calc_flag
 _atom_site_refinement_flags_posn
 _atom_site_refinement_flags_adp
 _atom_site_refinement_flags_occupancy
 _atom_site_disorder_assembly
 _atom_site_disorder_group
O6 O 0.0000 -0.0054(18) 0.7500 0.144(6) Uani 0.25 2 d S T P . .
C1 C 0.20192(10) -0.2097(2) 0.70590(6) 0.0357(4) Uani 1 1 d . . . . .
C2 C 0.18902(10) -0.08328(19) 0.66720(7) 0.0335(4) Uani 1 1 d . . . . .
H2 H 0.1380 -0.0225 0.6682 0.040 Uiso 1 1 calc R U . . .
C3 C 0.25132(9) -0.04525(18) 0.62671(6) 0.0303(3) Uani 1 1 d . . . . .
C4 C 0.32485(9) -0.13499(18) 0.62405(7) 0.0300(3) Uani 1 1 d . . . . .
H4 H 0.3670 -0.1088 0.5961 0.036 Uiso 1 1 calc R U . . .
C5 C 0.33682(10) -0.26305(18) 0.66219(7) 0.0326(3) Uani 1 1 d . . . . .
C6 C 0.27568(11) -0.3004(2) 0.70343(7) 0.0364(4) Uani 1 1 d . . . . .
H6 H 0.2843 -0.3879 0.7299 0.044 Uiso 1 1 calc R U . . .
C7 C 0.13602(14) -0.2473(3) 0.75162(8) 0.0527(5) Uani 1 1 d . . . . .
H7A H 0.1333 -0.1614 0.7811 0.079 Uiso 1 1 calc R U . . .
H7B H 0.1527 -0.3437 0.7736 0.079 Uiso 1 1 calc R U . . .
H7C H 0.0793 -0.2614 0.7298 0.079 Uiso 1 1 calc R U . . .
C8 C 0.08807(9) 0.33628(17) 0.58985(7) 0.0286(3) Uani 1 1 d . . . . .
C9 C 0.14432(9) 0.38774(18) 0.54694(7) 0.0305(3) Uani 1 1 d . . . . .
C10 C 0.05315(9) 0.28951(17) 0.46845(7) 0.0289(3) Uani 1 1 d . . . . .
C11 C -0.00261(9) 0.23759(17) 0.51126(7) 0.0289(3) Uani 1 1 d . . . . .
C12 C 0.10687(12) 0.3602(2) 0.65741(7) 0.0434(4) Uani 1 1 d . . . . .
H12A H 0.0571 0.3267 0.6794 0.065 Uiso 1 1 calc R U . . .
H12B H 0.1183 0.4710 0.6656 0.065 Uiso 1 1 calc R U . . .
H12C H 0.1575 0.2984 0.6715 0.065 Uiso 1 1 calc R U . . .
C13 C 0.22686(12) 0.4697(3) 0.56597(9) 0.0498(5) Uani 1 1 d . . . . .
H13A H 0.2582 0.4928 0.5295 0.075 Uiso 1 1 calc R U . . .
H13B H 0.2624 0.4027 0.5940 0.075 Uiso 1 1 calc R U . . .
H13C H 0.2141 0.5674 0.5869 0.075 Uiso 1 1 calc R U . . .
C14 C 0.03565(12) 0.2639(2) 0.40092(8) 0.0426(4) Uani 1 1 d . . . . .
H14A H 0.0747 0.3290 0.3784 0.064 Uiso 1 1 calc R U . . .
H14B H -0.0243 0.2921 0.3889 0.064 Uiso 1 1 calc R U . . .
H14C H 0.0451 0.1537 0.3912 0.064 Uiso 1 1 calc R U . . .
C15 C -0.08499(11) 0.1534(2) 0.49286(8) 0.0439(4) Uani 1 1 d . . . . .
H15A H -0.1079 0.1060 0.5293 0.066 Uiso 1 1 calc R U . . .
H15B H -0.0737 0.0717 0.4630 0.066 Uiso 1 1 calc R U . . .
H15C H -0.1272 0.2276 0.4743 0.066 Uiso 1 1 calc R U . . .
N1 N 0.01605(8) 0.26083(14) 0.57142(6) 0.0296(3) Uani 1 1 d . . . . .
N2 N 0.12649(8) 0.36261(15) 0.48714(6) 0.0307(3) Uani 1 1 d . . . . .
O1 O 0.23737(7) 0.08193(14) 0.59026(6) 0.0424(3) Uani 1 1 d . . . . .
H1 H 0.2800 0.0958 0.5692 0.064 Uiso 1 1 calc R U . . .
O2 O 0.40716(8) -0.35715(15) 0.65971(6) 0.0473(3) Uani 1 1 d . . . . .
H2A H 0.4406 -0.3198 0.6348 0.071 Uiso 1 1 calc R U . . .
 
loop_
 _atom_site_aniso_label
 _atom_site_aniso_U_11
 _atom_site_aniso_U_22
 _atom_site_aniso_U_33
 _atom_site_aniso_U_23
 _atom_site_aniso_U_13
 _atom_site_aniso_U_12
O6 0.158(14) 0.089(10) 0.184(17) 0.000 0.002(12) 0.000
C1 0.0413(8) 0.0452(9) 0.0218(7) -0.0070(6) 0.0102(6) -0.0152(7)
C2 0.0309(8) 0.0415(9) 0.0290(7) -0.0061(6) 0.0091(6) -0.0057(6)
C3 0.0299(7) 0.0335(8) 0.0279(7) -0.0012(6) 0.0053(5) -0.0049(6)
C4 0.0282(7) 0.0328(8) 0.0299(7) 0.0003(6) 0.0091(5) -0.0069(6)
C5 0.0329(8) 0.0348(8) 0.0300(7) -0.0002(6) 0.0014(6) -0.0060(6)
C6 0.0460(9) 0.0389(9) 0.0243(7) 0.0037(6) 0.0021(6) -0.0103(7)
C7 0.0630(12) 0.0623(12) 0.0363(9) -0.0023(8) 0.0287(8) -0.0172(9)
C8 0.0274(7) 0.0278(7) 0.0306(7) 0.0018(6) 0.0017(5) 0.0015(5)
C9 0.0289(7) 0.0293(7) 0.0332(7) 0.0031(6) 0.0015(6) -0.0038(6)
C10 0.0293(7) 0.0271(7) 0.0306(7) 0.0013(6) 0.0040(5) -0.0001(6)
C11 0.0248(7) 0.0292(7) 0.0328(8) -0.0014(6) 0.0033(5) -0.0008(5)
C12 0.0483(10) 0.0511(10) 0.0305(8) -0.0009(7) 0.0000(7) -0.0057(8)
C13 0.0418(10) 0.0603(12) 0.0469(10) 0.0005(9) -0.0003(7) -0.0242(9)
C14 0.0482(10) 0.0494(10) 0.0303(8) -0.0014(7) 0.0034(7) -0.0081(8)
C15 0.0314(8) 0.0542(11) 0.0461(9) -0.0044(8) 0.0029(7) -0.0128(7)
N1 0.0255(6) 0.0323(7) 0.0315(6) 0.0009(5) 0.0063(5) 0.0005(5)
N2 0.0304(6) 0.0306(6) 0.0315(6) 0.0040(5) 0.0057(5) -0.0048(5)
O1 0.0376(6) 0.0438(7) 0.0479(7) 0.0145(5) 0.0174(5) 0.0063(5)
O2 0.0421(7) 0.0462(7) 0.0550(8) 0.0170(6) 0.0127(5) 0.0049(5)
 
_geom_special_details
;
 All esds (except the esd in the dihedral angle between two l.s. planes)
 are estimated using the full covariance matrix.  The cell esds are taken
 into account individually in the estimation of esds in distances, angles
 and torsion angles; correlations between esds in cell parameters are only
 used when they are defined by crystal symmetry.  An approximate (isotropic)
 treatment of cell esds is used for estimating esds involving l.s. planes.
;
 
loop_
 _geom_bond_atom_site_label_1
 _geom_bond_atom_site_label_2
 _geom_bond_distance
 _geom_bond_site_symmetry_2
 _geom_bond_publ_flag
C1 C2 1.379(2) . ?
C1 C6 1.388(2) . ?
C1 C7 1.511(2) . ?
C2 C3 1.392(2) . ?
C2 H2 0.9500 . ?
C3 O1 1.357(2) . ?
C3 C4 1.381(2) . ?
C4 C5 1.381(2) . ?
C4 H4 0.9500 . ?
C5 O2 1.362(2) . ?
C5 C6 1.388(2) . ?
C6 H6 0.9500 . ?
C7 H7A 0.9800 . ?
C7 H7B 0.9800 . ?
C7 H7C 0.9800 . ?
C8 N1 1.3303(19) . ?
C8 C9 1.394(2) . ?
C8 C12 1.496(2) . ?
C9 N2 1.332(2) . ?
C9 C13 1.496(2) . ?
C10 N2 1.3390(19) . ?
C10 C11 1.389(2) . ?
C10 C14 1.495(2) . ?
C11 N1 1.339(2) . ?
C11 C15 1.499(2) . ?
C12 H12A 0.9800 . ?
C12 H12B 0.9800 . ?
C12 H12C 0.9800 . ?
C13 H13A 0.9800 . ?
C13 H13B 0.9800 . ?
C13 H13C 0.9800 . ?
C14 H14A 0.9800 . ?
C14 H14B 0.9800 . ?
C14 H14C 0.9800 . ?
C15 H15A 0.9800 . ?
C15 H15B 0.9800 . ?
C15 H15C 0.9800 . ?
O1 H1 0.8400 . ?
O2 H2A 0.8400 . ?
 
loop_
 _geom_angle_atom_site_label_1
 _geom_angle_atom_site_label_2
 _geom_angle_atom_site_label_3
 _geom_angle
 _geom_angle_site_symmetry_1
 _geom_angle_site_symmetry_3
 _geom_angle_publ_flag
C2 C1 C6 120.11(14) . . ?
C2 C1 C7 119.62(16) . . ?
C6 C1 C7 120.27(16) . . ?
C1 C2 C3 119.56(15) . . ?
C1 C2 H2 120.2 . . ?
C3 C2 H2 120.2 . . ?
O1 C3 C4 121.46(13) . . ?
O1 C3 C2 117.96(14) . . ?
C4 C3 C2 120.59(14) . . ?
C3 C4 C5 119.64(13) . . ?
C3 C4 H4 120.2 . . ?
C5 C4 H4 120.2 . . ?
O2 C5 C4 121.46(14) . . ?
O2 C5 C6 118.37(14) . . ?
C4 C5 C6 120.16(15) . . ?
C1 C6 C5 119.92(15) . . ?
C1 C6 H6 120.0 . . ?
C5 C6 H6 120.0 . . ?
C1 C7 H7A 109.5 . . ?
C1 C7 H7B 109.5 . . ?
H7A C7 H7B 109.5 . . ?
C1 C7 H7C 109.5 . . ?
H7A C7 H7C 109.5 . . ?
H7B C7 H7C 109.5 . . ?
N1 C8 C9 120.22(13) . . ?
N1 C8 C12 117.90(13) . . ?
C9 C8 C12 121.86(14) . . ?
N2 C9 C8 120.49(13) . . ?
N2 C9 C13 117.71(13) . . ?
C8 C9 C13 121.78(14) . . ?
N2 C10 C11 120.10(14) . . ?
N2 C10 C14 117.56(13) . . ?
C11 C10 C14 122.32(14) . . ?
N1 C11 C10 120.48(13) . . ?
N1 C11 C15 117.25(13) . . ?
C10 C11 C15 122.27(14) . . ?
C8 C12 H12A 109.5 . . ?
C8 C12 H12B 109.5 . . ?
H12A C12 H12B 109.5 . . ?
C8 C12 H12C 109.5 . . ?
H12A C12 H12C 109.5 . . ?
H12B C12 H12C 109.5 . . ?
C9 C13 H13A 109.5 . . ?
C9 C13 H13B 109.5 . . ?
H13A C13 H13B 109.5 . . ?
C9 C13 H13C 109.5 . . ?
H13A C13 H13C 109.5 . . ?
H13B C13 H13C 109.5 . . ?
C10 C14 H14A 109.5 . . ?
C10 C14 H14B 109.5 . . ?
H14A C14 H14B 109.5 . . ?
C10 C14 H14C 109.5 . . ?
H14A C14 H14C 109.5 . . ?
H14B C14 H14C 109.5 . . ?
C11 C15 H15A 109.5 . . ?
C11 C15 H15B 109.5 . . ?
H15A C15 H15B 109.5 . . ?
C11 C15 H15C 109.5 . . ?
H15A C15 H15C 109.5 . . ?
H15B C15 H15C 109.5 . . ?
C8 N1 C11 119.34(12) . . ?
C9 N2 C10 119.33(12) . . ?
C3 O1 H1 109.5 . . ?
C5 O2 H2A 109.5 . . ?
 
_refine_diff_density_max    0.237
_refine_diff_density_min   -0.235
_refine_diff_density_rms    0.050

_shelxl_version_number 2013-2

_shelx_res_file
;
TITL datam in C2/c
CELL  0.71073  15.5327   8.5639  21.8003   90.000   93.873   90.000
ZERR     1.00   0.0073   0.0040   0.0103    0.000    0.007    0.000
LATT   7
SYMM  - X,   Y, 1/2 - Z
SFAC  C    H    N    O
UNIT  120 160 16 17
MERG   2
FMAP   2
PLAN   20
SIZE     0.250   0.350   0.500
ACTA
BOND   $H
L.S.  10
TEMP  -123.00
WGHT    0.073900    1.925000
FVAR       0.16677
O6    4    0.000000   -0.005381    0.750000    10.12500    0.15787    0.08853 =
         0.18361    0.00000    0.00247    0.00000
MOLE    1
C1    1    0.201925   -0.209689    0.705903    11.00000    0.04130    0.04520 =
         0.02176   -0.00703    0.01017   -0.01517
C2    1    0.189025   -0.083276    0.667200    11.00000    0.03091    0.04150 =
         0.02899   -0.00614    0.00912   -0.00565
AFIX  43
H2    2    0.137955   -0.022538    0.668168    11.00000   -1.20000
AFIX   0
C3    1    0.251321   -0.045254    0.626707    11.00000    0.02992    0.03345 =
         0.02789   -0.00115    0.00528   -0.00492
C4    1    0.324849   -0.134986    0.624048    11.00000    0.02822    0.03280 =
         0.02990    0.00032    0.00906   -0.00691
AFIX  43
H4    2    0.366970   -0.108774    0.596135    11.00000   -1.20000
AFIX   0
C5    1    0.336820   -0.263049    0.662189    11.00000    0.03287    0.03483 =
         0.03005   -0.00015    0.00137   -0.00603
C6    1    0.275685   -0.300370    0.703426    11.00000    0.04602    0.03887 =
         0.02432    0.00366    0.00215   -0.01030
AFIX  43
H6    2    0.284319   -0.387864    0.729917    11.00000   -1.20000
AFIX   0
C7    1    0.136024   -0.247333    0.751616    11.00000    0.06301    0.06233 =
         0.03634   -0.00231    0.02875   -0.01725
AFIX 137
H7A   2    0.133325   -0.161387    0.781105    11.00000   -1.50000
H7B   2    0.152712   -0.343668    0.773584    11.00000   -1.50000
H7C   2    0.079288   -0.261360    0.729812    11.00000   -1.50000
AFIX   0
C8    1    0.088072    0.336278    0.589845    11.00000    0.02739    0.02777 =
         0.03058    0.00178    0.00173    0.00150
C9    1    0.144321    0.387737    0.546943    11.00000    0.02889    0.02928 =
         0.03319    0.00313    0.00154   -0.00382
C10   1    0.053153    0.289511    0.468446    11.00000    0.02931    0.02713 =
         0.03060    0.00134    0.00398   -0.00011
C11   1   -0.002606    0.237594    0.511258    11.00000    0.02484    0.02925 =
         0.03282   -0.00145    0.00333   -0.00083
C12   1    0.106872    0.360170    0.657405    11.00000    0.04834    0.05107 =
         0.03049   -0.00093    0.00000   -0.00571
AFIX 137
H12A  2    0.057061    0.326719    0.679386    11.00000   -1.50000
H12B  2    0.118325    0.471007    0.665621    11.00000   -1.50000
H12C  2    0.157546    0.298434    0.671464    11.00000   -1.50000
AFIX   0
C13   1    0.226858    0.469746    0.565975    11.00000    0.04183    0.06033 =
         0.04686    0.00052   -0.00026   -0.02423
AFIX 137
H13A  2    0.258212    0.492829    0.529513    11.00000   -1.50000
H13B  2    0.262366    0.402700    0.593951    11.00000   -1.50000
H13C  2    0.214074    0.567444    0.586930    11.00000   -1.50000
AFIX   0
C14   1    0.035654    0.263887    0.400918    11.00000    0.04825    0.04940 =
         0.03033   -0.00142    0.00344   -0.00812
AFIX 137
H14A  2    0.074651    0.329026    0.378351    11.00000   -1.50000
H14B  2   -0.024265    0.292124    0.388896    11.00000   -1.50000
H14C  2    0.045103    0.153716    0.391242    11.00000   -1.50000
AFIX   0
C15   1   -0.084988    0.153444    0.492858    11.00000    0.03136    0.05417 =
         0.04614   -0.00435    0.00289   -0.01285
AFIX 137
H15A  2   -0.107939    0.105965    0.529260    11.00000   -1.50000
H15B  2   -0.073705    0.071733    0.462968    11.00000   -1.50000
H15C  2   -0.127163    0.227635    0.474320    11.00000   -1.50000
AFIX   0
N1    3    0.016051    0.260828    0.571416    11.00000    0.02546    0.03233 =
         0.03153    0.00094    0.00631    0.00046
N2    3    0.126490    0.362612    0.487141    11.00000    0.03038    0.03057 =
         0.03154    0.00403    0.00573   -0.00481
O1    4    0.237369    0.081933    0.590261    11.00000    0.03764    0.04379 =
         0.04789    0.01454    0.01739    0.00626
AFIX 147
H1    2    0.280008    0.095768    0.569153    11.00000   -1.50000
AFIX   0
O2    4    0.407158   -0.357154    0.659715    11.00000    0.04206    0.04624 =
         0.05495    0.01704    0.01272    0.00495
AFIX 147
H2A   2    0.440615   -0.319799    0.634798    11.00000   -1.50000
AFIX   0
HKLF    4

REM  datam in C2/c
REM R1 =  0.0513 for    2733 Fo > 4sig(Fo)  and  0.0619 for all    3316 data
REM    184 parameters refined using      0 restraints

END

WGHT      0.0741      1.9121

REM Highest difference peak  0.237,  deepest hole -0.235,  1-sigma level  0.050
Q1    1   0.2792  0.4097  0.5427  11.00000  0.05    0.24
Q2    1   0.3187 -0.2535  0.6913  11.00000  0.05    0.23
Q3    1  -0.1405  0.2048  0.5130  11.00000  0.05    0.20
Q4    1   0.3364 -0.1677  0.6563  11.00000  0.05    0.19
Q5    1   0.1215  0.3465  0.5711  11.00000  0.05    0.19
Q6    1   0.2335  0.5609  0.5398  11.00000  0.05    0.18
Q7    1   0.1754 -0.2390  0.8006  11.00000  0.05    0.18
Q8    1   0.4059 -0.3809  0.6992  11.00000  0.05    0.18
Q9    1   0.0602  0.4325  0.6756  11.00000  0.05    0.18
Q10   1   0.0379  0.2269  0.4893  11.00000  0.05    0.17
Q11   1   0.1070 -0.3535  0.7463  11.00000  0.05    0.17
Q12   1   0.2114 -0.0745  0.6400  11.00000  0.05    0.17
Q13   1   0.0203  0.2750  0.4873  11.00000  0.05    0.16
Q14   1   0.2992 -0.0644  0.6353  11.00000  0.05    0.16
Q15   1   0.0865 -0.1590  0.7476  11.00000  0.05    0.15
Q16   1   0.2831 -0.1063  0.6205  11.00000  0.05    0.15
Q17   1   0.1634 -0.2248  0.7248  11.00000  0.05    0.14
Q18   1   0.1861  0.4328  0.5584  11.00000  0.05    0.14
Q19   1   0.1449  0.4191  0.4634  11.00000  0.05    0.14
Q20   1  -0.0838  0.0356  0.5196  11.00000  0.05    0.13
;
_shelx_res_checksum   43269

_shelx_hkl_file
;
   0   0   4   92.02    1.47
   0   0   4   93.30    1.35
   0   0  -4   89.14    1.54
   0   0   5    0.43    0.06
   0   0  -5   -0.08    0.07
   0   0   6   59.79    1.26
   0   0   6   62.44    1.17
   0   0  -6   62.50    1.33
   0   0   7    0.10    0.07
   0   0  -7    0.01    0.07
   0   0   8    7.31    0.26
   0   0   8    7.98    0.25
   0   0  -8    7.43    0.28
   0   0   9    0.09    0.06
   0   0  -9    0.06    0.09
   0   0  10   17.73    0.64
   0   0  10   17.69    0.53
   0   0 -10   17.82    0.63
   0   0  11    2.41    0.22
   0   0 -11    1.02    0.24
   0   0  12  254.36    8.16
   0   0  12  238.03    6.67
   0   0 -12  262.43    8.07
   0   0  13    2.12    0.33
   0   0  13    3.16    0.25
   0   0 -13    2.95    0.31
   0   0  14    6.75    0.34
   0   0  14    6.88    0.42
   0   0 -14    6.78    0.44
   0   0  15   -0.02    0.11
   0   0  15   -0.01    0.17
   0   0 -15   -0.13    0.15
   0   0  16   15.17    0.67
   0   0  16   16.70    0.93
   0   0 -16   17.46    0.86
   0   0  17    0.17    0.24
   0   0  17    0.31    0.15
   0   0 -17    0.13    0.20
   0   0  18    1.41    0.41
   0   0  18    2.21    0.25
   0   0 -18    2.86    0.36
   0   0  19   -0.03    0.24
   0   0  19    0.02    0.14
   0   0 -19    0.06    0.18
   0   0  20    6.55    0.48
   0   0  20    6.99    0.66
   0   0 -20    6.26    0.64
   0   0  21   -0.08    0.27
   0   0  21   -0.04    0.16
   0   0 -21    0.24    0.22
   0   0  22   36.39    2.32
   0   0  22   31.31    1.52
   0   0 -22   38.06    2.07
   0   0  23    0.05    0.32
   0   0  23    0.13    0.21
   0   0 -23    0.13    0.29
   0   0  24   52.28    3.50
   0   0 -24   57.07    3.35
   0   0  25    0.04    0.32
   0   0 -25    0.03    0.30
   0   0  26    2.94    0.81
   0   0 -26    5.12    0.72
   0   0 -27   -0.08    0.34
   0   0 -28   14.46    1.52
   0   2   0 1310.23   28.64
   0   2   0 1289.30   29.95
   0  -2   0 1306.08   29.44
   0   2   1   67.01    1.48
   0  -2   1   64.55    1.54
   0   2   1   72.19    1.63
   0   2  -1   68.27    1.40
   0   2  -1   66.41    1.39
   0  -2   2    9.78    0.30
   0   2   2   10.62    0.35
   0   2  -2    9.62    0.28
   0   2  -2    8.91    0.23
   0  -2   3   76.46    1.93
   0   2   3   74.24    1.85
   0   2  -3   75.45    1.30
   0  -2  -3   76.42    0.94
   0  -2  -3   82.40    1.66
   0   2  -3   77.64    1.68
   0  -2   4  253.60    6.62
   0   2   4  260.86    6.49
   0  -2  -4  241.89    2.56
   0   2  -4  253.59    5.64
   0  -2  -4  251.76    5.41
   0  -2   5   25.65    0.84
   0   2   5   22.91    0.72
   0  -2  -5   23.87    0.64
   0   2  -5   23.93    0.63
   0  -2   6   17.99    0.63
   0   2   6   18.00    0.61
   0  -2  -6   16.89    0.23
   0   2  -6   17.93    0.51
   0  -2  -6   18.21    0.55
   0   2   7    0.59    0.04
   0  -2   7    0.50    0.14
   0   2   7    0.76    0.12
   0   2  -7    0.41    0.10
   0   2  -7    0.54    0.02
   0  -2  -7    0.71    0.12
   0  -2   8    9.15    0.47
   0   2   8    9.86    0.48
   0   2   8    9.11    0.19
   0   2  -8   10.07    0.37
   0  -2  -8    9.26    0.37
   0  -2   9    0.49    0.04
   0   2   9    0.44    0.15
   0   2  -9    0.75    0.13
   0  -2  -9    0.88    0.16
   0  -2  10   58.16    0.92
   0   2  10   56.48    1.98
   0  -2  10   58.10    2.40
   0  -2 -10   54.87    1.72
   0   2 -10   56.14    1.80
   0   2  11   12.08    0.56
   0  -2  11   11.73    0.26
   0  -2  11   12.32    0.75
   0   2  11   12.21    0.35
   0  -2 -11   11.72    0.53
   0   2 -11   11.15    0.56
   0   2  12   19.75    0.57
   0   2  12   22.29    0.98
   0  -2  12   20.80    0.44
   0  -2  12   21.58    1.20
   0   2 -12   20.56    0.88
   0  -2 -12   21.55    0.94
   0   2  13   47.95    1.36
   0  -2  13   49.08    2.17
   0   2  13   50.65    1.85
   0   2 -13   48.79    1.98
   0  -2 -13   49.12    1.78
   0   2  14    0.71    0.14
   0  -2  14    0.15    0.09
   0   2  14    0.34    0.23
   0   2 -14    0.06    0.20
   0  -2 -14    0.34    0.20
   0   2  15   43.43    1.48
   0  -2  15   40.47    1.09
   0  -2  15   45.58    2.37
   0   2  15   44.45    1.80
   0   2 -15   45.27    1.84
   0  -2 -15   45.38    1.92
   0  -2  16    9.82    0.37
   0   2  16   12.88    0.78
   0   2  16    9.76    0.59
   0  -2  16    9.16    0.95
   0  -2 -16   10.43    0.75
   0   2 -16   11.11    0.85
   0   2  17    0.78    0.25
   0   2  17    0.69    0.20
   0  -2  17    0.99    0.45
   0   2 -17    1.29    0.36
   0  -2 -17    1.51    0.33
   0   2  18    4.31    0.50
   0   2  18    3.29    0.37
   0  -2  18    3.91    0.72
   0   2 -18    3.74    0.59
   0  -2 -18    4.00    0.45
   0   2  19    2.51    0.37
   0   2  19    2.46    0.40
   0  -2  19    1.92    0.67
   0  -2 -19    3.59    0.43
   0   2 -19    3.72    0.49
   0   2  20   15.05    0.95
   0   2  20   17.17    1.16
   0  -2  20   16.90    1.67
   0  -2 -20   17.89    1.25
   0   2 -20   18.50    1.26
   0  -2  21    3.08    0.82
   0   2  21    3.61    0.47
   0   2 -21    5.01    0.75
   0  -2 -21    3.87    0.58
   0   2  22   23.58    1.60
   0  -2  22   25.88    2.19
   0  -2 -22   24.83    1.61
   0   2 -22   26.82    1.77
   0   2  23    2.70    0.50
   0  -2  23    2.64    0.78
   0   2 -23    4.10    0.59
   0  -2 -23    2.67    0.51
   0  -2  24    1.93    0.62
   0   2  24    2.29    0.47
   0   2 -24    2.58    0.51
   0  -2 -24    1.94    0.49
   0   2  25    5.01    0.67
   0  -2  25    4.02    0.86
   0   2 -25    4.99    0.93
   0  -2 -25    5.40    0.72
   0  -2  26   -0.05    0.63
   0   2  26    0.42    0.37
   0  -2 -26    0.69    0.52
   0   2 -26    1.44    0.45
   0   2  27    1.74    0.42
   0  -2  27    1.74    0.88
   0   2 -27    2.00    0.72
   0  -2 -27    3.03    0.59
   0  -4   0    6.13    0.33
   0   4   0    6.58    0.33
   0   4   0    5.29    0.38
   0   4   1   22.31    0.91
   0   4   1   23.74    0.82
   0  -4   1   23.14    0.83
   0   4  -1   21.45    0.78
   0  -4  -1   22.18    0.71
   0   4  -1   22.24    0.77
   0  -4   2   20.70    0.92
   0   4   2   21.38    0.85
   0   4   2   22.26    0.86
   0  -4  -2   20.88    0.60
   0   4  -2   21.09    0.81
   0   4  -2   21.50    0.70
   0  -4   3    1.75    0.26
   0   4  -3    1.20    0.15
   0  -4  -3    0.97    0.11
   0   4  -3    0.72    0.21
   0   4   4   54.79    2.12
   0  -4   4   57.56    2.19
   0   4  -4   54.09    1.77
   0  -4  -4   51.52    1.58
   0   4  -4   48.46    1.24
   0  -4   5   26.12    1.34
   0   4   5   21.30    1.15
   0  -4  -5   23.45    0.48
   0  -4  -5   20.64    0.82
   0   4  -5   23.78    0.85
   0   4  -5   23.89    0.59
   0   4   6  100.28    3.73
   0  -4   6  107.65    4.25
   0  -4  -6  114.52    3.29
   0   4  -6  101.09    3.15
   0   4  -6   93.89    1.78
   0  -4  -6   94.61    1.60
   0  -4   7  114.06    4.69
   0   4   7  118.39    4.36
   0  -4  -7  114.38    3.73
   0   4  -7  113.75    3.69
   0  -4   8   16.77    1.25
   0   4   8   21.28    1.13
   0  -4  -8   19.31    0.76
   0   4  -8   18.98    0.92
   0  -4   9   86.77    3.85
   0   4   9   95.96    3.71
   0   4  -9   89.56    3.10
   0  -4  -9   84.62    2.91
   0   4  10    0.14    0.18
   0  -4  10   -0.01    0.25
   0   4 -10    0.26    0.20
   0  -4 -10    0.38    0.17
   0   4  11    0.91    0.25
   0  -4  11    1.35    0.32
   0  -4 -11    1.04    0.21
   0   4 -11    0.75    0.26
   0  -4  12    1.75    0.38
   0   4  12    0.86    0.25
   0   4 -12    0.85    0.22
   0  -4 -12    0.50    0.22
   0   4  13    1.53    0.29
   0  -4  13    1.19    0.46
   0   4 -13    1.50    0.33
   0  -4 -13    1.28    0.26
   0   4  14    0.32    0.32
   0  -4  14    0.32    0.35
   0   4 -14    0.75    0.25
   0  -4 -14    0.65    0.21
   0  -4  15   11.89    1.26
   0   4  15   11.44    0.94
   0   4 -15   13.01    0.87
   0  -4 -15   14.35    0.93
   0  -4  16    8.11    1.02
   0   4  16    8.19    0.76
   0  -4 -16    8.90    0.67
   0   4 -16    8.58    0.71
   0  -4  17    0.65    0.63
   0   4  17    1.52    0.37
   0   4 -17    1.65    0.48
   0  -4 -17    1.21    0.44
   0  -4  18    9.90    1.20
   0   4  18    9.88    1.03
   0  -4 -18   10.92    0.90
   0   4 -18   10.96    0.96
   0   4  19   11.06    0.99
   0  -4  19   11.78    1.38
   0   4 -19   12.04    1.23
   0  -4 -19   11.09    0.91
   0  -4  20    0.96    0.59
   0   4  20    1.10    0.43
   0  -4 -20    0.49    0.36
   0   4 -20    0.89    0.48
   0  -4  21    0.83    0.64
   0   4  21    0.24    0.45
   0   4 -21    0.73    0.38
   0  -4 -21    1.24    0.35
   0   4  22   14.74    1.26
   0  -4  22   13.23    1.92
   0  -4 -22   15.29    1.15
   0   4 -22   16.00    1.35
   0   4  23    2.39    0.71
   0  -4  23    3.02    0.83
   0  -4 -23    3.80    0.57
   0   4 -23    3.77    0.69
   0  -4  24    0.89    0.62
   0   4  24    0.88    0.42
   0  -4 -24    0.81    0.51
   0   4 -24    2.07    0.50
   0   4  25    0.02    0.33
   0  -4  25   -0.74    0.43
   0  -4 -25   -0.12    0.35
   0   4 -25    0.34    0.32
   0  -4  26    0.72    0.81
   0   4  26    1.52    0.54
   0   4 -26    2.77    0.79
   0  -4 -26    2.59    0.53
   0  -6   0   37.71    1.53
   0   6   0   38.10    1.65
   0   6   0   38.66    1.54
   0  -6   1    0.20    0.17
   0   6   1    0.11    0.17
   0   6   1    0.12    0.18
   0  -6  -1    0.14    0.14
   0   6  -1    0.02    0.16
   0   6  -1    0.20    0.15
   0   6   2    1.83    0.31
   0   6   2    1.44    0.29
   0  -6   2    1.60    0.30
   0   6  -2    1.75    0.23
   0  -6  -2    1.56    0.20
   0   6  -2    1.75    0.33
   0   6   3    4.37    0.43
   0  -6   3    3.96    0.46
   0   6   3    4.54    0.40
   0   6  -3    4.25    0.30
   0  -6  -3    4.14    0.26
   0   6  -3    3.79    0.38
   0  -6   4    0.54    0.22
   0   6   4    0.33    0.21
   0  -6  -4    0.95    0.24
   0   6  -4    0.44    0.20
   0   6  -4    0.41    0.13
   0  -6  -4    0.47    0.12
   0  -6   5    2.66    0.40
   0   6   5    1.53    0.36
   0   6  -5    0.94    0.16
   0   6  -5    1.64    0.28
   0  -6  -5    1.67    0.14
   0  -6  -5    1.48    0.32
   0  -6   6   25.32    1.63
   0   6   6   24.70    1.22
   0  -6  -6   27.50    1.22
   0   6  -6   25.53    1.25
   0   6  -6   24.51    0.73
   0   6   7    2.40    0.49
   0  -6   7    2.37    0.60
   0   6  -7    3.09    0.17
   0  -6  -7    3.94    0.37
   0   6  -7    3.45    0.36
   0  -6   8    4.73    0.57
   0   6   8    5.61    0.57
   0   6  -8    4.78    0.56
   0  -6  -8    4.81    0.50
   0   6   9    1.66    0.38
   0  -6   9    1.85    0.52
   0   6  -9    2.07    0.32
   0  -6  -9    2.42    0.33
   0   6  10    2.21    0.47
   0  -6  10    2.14    0.51
   0   6 -10    3.02    0.40
   0  -6 -10    3.32    0.37
   0   6  11    7.87    0.76
   0  -6  11    8.05    0.87
   0   6 -11    7.13    0.62
   0  -6 -11    7.15    0.61
   0   6  12    8.50    0.82
   0  -6  12    8.33    1.04
   0  -6 -12   10.06    0.70
   0   6 -12    8.68    0.72
   0   6  13    4.19    0.71
   0  -6  13    3.20    0.70
   0  -6 -13    4.31    0.49
   0   6 -13    4.09    0.63
   0   6  14    3.47    0.65
   0  -6  14    1.43    0.70
   0  -6 -14    3.51    0.46
   0   6 -14    2.53    0.47
   0  -6  15    2.64    0.67
   0   6  15    2.02    0.66
   0   6 -15    2.60    0.57
   0  -6 -15    3.39    0.55
   0   6  16    0.40    0.42
   0  -6  16    0.40    0.50
   0   6 -16    0.38    0.38
   0  -6 -16    0.20    0.28
   0   6  17   10.30    1.11
   0  -6  17   11.42    1.46
   0  -6 -17   11.78    1.09
   0   6 -17   11.81    1.20
   0  -6  18    0.69    0.46
   0   6  18    0.06    0.35
   0   6 -18    0.23    0.43
   0  -6 -18    0.52    0.31
   0  -6  19    7.36    1.41
   0   6  19    6.41    0.87
   0   6 -19    5.63    0.80
   0  -6 -19    6.95    0.91
   0  -6  20   -0.23    0.42
   0   6  20   -0.14    0.30
   0   6 -20    0.02    0.35
   0  -6 -20    0.56    0.34
   0  -6  21    0.86    0.72
   0   6  21    1.55    0.64
   0   6 -21    1.53    0.50
   0  -6 -21    1.23    0.46
   0  -6  22    2.66    0.69
   0   6  22    0.18    0.52
   0   6 -22    0.16    0.49
   0  -6 -22    0.25    0.37
   0   6  23   -0.07    0.38
   0  -6  23    0.74    0.57
   0  -6 -23    0.32    0.33
   0   6 -23    0.45    0.39
   0  -8   0   27.55    1.44
   0   8   0   30.38    1.76
   0   8   0   31.42    1.48
   0   8   1    3.70    0.53
   0  -8   1    3.97    0.50
   0   8   1    4.04    0.51
   0  -8  -1    4.14    0.41
   0   8  -1    4.33    0.49
   0   8  -1    4.46    0.56
   0  -8   2    6.84    0.70
   0   8   2    8.21    0.77
   0   8   2    8.87    0.76
   0   8  -2    9.49    0.63
   0  -8  -2    7.02    0.52
   0   8  -2    8.44    0.95
   0  -8   3   21.40    1.44
   0   8   3   22.92    1.46
   0   8  -3   24.47    1.60
   0   8  -3   23.00    1.10
   0  -8  -3   22.37    1.29
   0  -8  -3   19.93    0.94
   0   8   4    1.00    0.38
   0  -8   4    1.37    0.31
   0  -8  -4    1.38    0.35
   0   8  -4    0.96    0.35
   0   8  -4    0.79    0.24
   0   8   5   -0.26    0.25
   0  -8   5   -0.14    0.25
   0   8  -5    0.02    0.13
   0  -8  -5    0.09    0.21
   0   8  -5   -0.30    0.27
   0   8   6    3.37    0.52
   0  -8   6    2.64    0.64
   0   8  -6    3.80    0.55
   0  -8  -6    3.67    0.49
   0  -8   7    8.49    1.04
   0   8   7    8.99    1.01
   0  -8  -7   10.06    0.86
   0  -8   8    6.77    0.98
   0   8   8    7.57    0.77
   0  -8  -8    6.96    0.70
   0   8   9    0.17    0.31
   0  -8   9   -0.07    0.30
   0   8  -9   -0.19    0.34
   0  -8  -9    0.71    0.31
   0  -8  10    6.50    1.03
   0   8  10    6.32    0.81
   0   8 -10    7.61    0.94
   0  -8 -10    8.04    0.88
   0  -8  11    4.83    0.85
   0   8  11    5.73    0.97
   0   8 -11    6.50    0.85
   0  -8 -11    6.08    0.70
   0  -8  12    9.44    1.37
   0   8  12   10.77    1.13
   0   8 -12   10.27    0.98
   0  -8 -12   10.23    0.95
   0  -8  13    3.08    0.92
   0   8  13    2.78    0.71
   0   8 -13    4.63    0.78
   0  -8 -13    4.44    0.70
   0  -8  14    0.18    0.46
   0   8  14    0.15    0.42
   0  -8 -14    0.21    0.28
   0   8 -14    0.07    0.31
   0  -8  15    2.26    0.88
   0   8  15    1.66    0.70
   0  -8 -15    2.61    0.63
   0   8 -15    2.47    0.55
   0   8  16    1.60    0.55
   0  -8  16    0.87    0.80
   0   8 -16    1.72    0.65
   0  -8 -16    2.32    0.49
   0   8  17    0.11    0.35
   0  -8  17    0.14    0.54
   0  -8 -17    0.14    0.32
   0   8 -17    0.09    0.40
   0  -8  18    6.03    1.17
   0   8  18    5.29    0.99
   0   8 -18    5.78    1.02
   0  -8 -18    7.14    1.01
   0  -8  19    1.58    0.76
   0   8  19    1.52    0.62
   0   8 -19    1.46    0.55
   0  -8 -19    1.66    0.51
   0  10   0   12.96    1.41
   0  10   0   11.09    1.02
   0  10   1    0.12    0.27
   0 -10  -1    0.06    0.19
   0  10  -1   -0.01    0.29
   0  10  -1    0.09    0.24
   0  10   2    2.40    0.52
   0 -10   2    2.31    0.48
   0  10  -2    2.66    0.58
   0 -10  -2    2.46    0.50
   0 -10   3    0.26    0.30
   0  10   3    0.26    0.27
   0 -10  -3    0.24    0.35
   0  10   4    3.61    0.54
   0 -10   4    3.44    0.54
   0 -10  -4    4.78    0.65
   0  10   5    0.92    0.53
   0 -10   5    1.69    0.51
   0 -10  -5    2.45    0.57
   0 -10   6    1.42    0.53
   0  10   6    1.24    0.46
   0 -10  -6    1.87    0.46
   0 -10   7    1.91    0.58
   0  10   7    2.76    0.61
   0 -10  -7    4.33    0.74
   0 -10   8    8.89    1.23
   0  10   8    8.17    1.06
   0 -10  -8   10.20    1.02
   0 -10   9    1.00    0.72
   0  10   9    0.96    0.70
   0  10  -9    2.54    0.58
   0 -10  -9    2.65    0.53
   0  10  10    0.08    0.37
   0 -10 -10    0.49    0.40
   0  10 -10    0.02    0.35
   0  10  11    0.64    0.43
   0 -10  11    0.31    0.56
   0 -10 -11    0.34    0.40
   0 -10  12   11.72    1.63
   0  10  12   13.44    1.83
   0 -10 -12   15.18    1.66
   0  10 -12   15.02    1.46
   1  -1 -28    0.18    0.34
   1   1 -28    0.06    0.41
   1  -1 -27    2.16    0.70
   1   1 -27    2.32    0.58
  -1  -1  27    1.95    0.83
   1   1 -26    4.62    0.80
   1  -1 -26    6.24    0.90
  -1  -1  26    3.67    0.81
   1   1 -25   12.66    1.17
   1  -1 -25   11.83    1.11
  -1  -1  25   11.39    1.42
  -1   1  25    9.64    0.89
   1   1 -24    5.93    0.86
   1  -1 -24    4.94    0.68
  -1   1  24    3.95    0.69
  -1   1  24    4.39    0.53
  -1  -1  24    4.38    0.77
   1   1 -23    2.77    0.52
   1  -1 -23    2.15    0.59
  -1   1  23    1.44    0.50
  -1   1  23    2.13    0.41
  -1  -1  23    3.14    0.63
   1   1 -22   11.51    1.03
   1  -1 -22   11.62    1.14
  -1   1  22   10.80    0.85
  -1  -1  22   13.42    1.16
  -1   1  22   10.92    0.95
   1   1 -21   20.60    1.51
   1  -1 -21   22.24    1.37
  -1   1  21   19.69    1.26
  -1   1  21   18.82    1.16
  -1  -1  21   20.75    1.62
   1  -1 -20    0.96    0.26
   1   1 -20    0.26    0.28
  -1  -1  20    0.11    0.17
  -1   1  20    0.96    0.28
  -1   1  20    0.06    0.20
  -1  -1  20    0.28    0.36
   1   1 -19   42.71    2.23
   1  -1 -19   39.64    2.13
  -1   1  19   39.87    1.92
  -1  -1  19   41.77    2.23
  -1  -1  19   35.58    1.32
  -1   1  19   39.17    1.82
   1   1 -18   23.72    1.32
   1  -1 -18   24.93    1.37
  -1  -1  18   23.64    1.51
  -1   1  18   22.73    1.15
  -1  -1  18   20.88    0.82
  -1   1  18   24.80    1.22
   1   1 -17    0.21    0.25
   1  -1 -17   -0.08    0.18
  -1  -1  17   -0.19    0.11
  -1  -1  17   -0.08    0.20
  -1   1  17   -0.16    0.18
   1   1 -16    4.05    0.41
   1  -1 -16    3.74    0.46
  -1   1  16    3.13    0.28
  -1  -1  16    3.83    0.49
  -1  -1  16    3.33    0.23
  -1   1  16    2.11    0.36
   1   1 -15   89.68    3.34
   1  -1 -15   86.37    3.11
  -1  -1  15   79.05    2.25
  -1   1  15   86.31    3.09
  -1  -1  15   88.97    3.76
  -1   1  15   85.28    2.89
   1   1 -14    7.57    0.53
   1  -1 -14    6.54    0.48
  -1   1  14    5.29    0.36
  -1   1  14    4.50    0.41
  -1  -1  14    5.45    0.44
   1  -1 -13   42.44    1.52
   1   1 -13   46.15    1.78
  -1  -1  13   42.36    1.13
  -1   1  13   43.23    1.36
  -1  -1  13   44.19    1.81
  -1   1  13   41.76    1.52
   1  -1 -12  104.64    3.33
   1   1 -12  112.94    3.83
  -1  -1  12  104.23    2.46
  -1  -1  12  109.01    3.77
  -1   1  12  103.99    2.96
  -1   1  12  114.21    3.67
   1  -1 -11  304.32    9.10
   1   1 -11  312.64    9.52
  -1  -1  11  296.62    6.48
  -1  -1  11  307.65    9.85
  -1   1  11  309.42    7.99
  -1   1  11  296.04    9.31
   1   1 -10   41.81    1.34
   1  -1 -10   41.89    1.33
  -1   1  10   39.65    1.26
  -1  -1  10   47.17    1.62
  -1  -1  10   41.12    0.90
  -1   1  10   39.75    1.08
   1  -1  -9   36.35    1.02
   1   1  -9   38.88    1.12
  -1  -1   9   39.90    0.74
  -1   1   9   38.35    0.93
  -1   1   9   38.05    1.23
  -1  -1   9   37.33    1.19
   1   1  -8    9.87    0.34
   1  -1  -8   10.44    0.33
  -1  -1   8    9.54    0.20
  -1   1   8    9.27    0.37
  -1  -1   8    9.17    0.45
   1  -1  -7  209.19    3.96
   1   1  -7  213.63    5.10
   1  -1  -7  220.26    5.10
  -1   1   7  219.21    6.11
  -1  -1   7  216.25    3.39
  -1  -1   7  208.16    5.34
   1   1  -6   43.80    1.06
   1  -1  -6   42.21    0.95
  -1   1   6   48.75    1.35
  -1  -1   6   43.65    1.08
  -1  -1   6   47.37    0.66
   1   1  -5   10.59    0.28
   1  -1  -5   10.24    0.29
   1  -1  -5   10.72    0.22
  -1   1   5   10.89    0.44
  -1  -1   5   11.35    0.33
   1   1  -4    0.01    0.05
   1  -1  -4    0.11    0.05
  -1   1   4   -0.06    0.09
  -1  -1   4    0.04    0.05
   1  -1  -3  148.27    2.35
   1   1  -3  156.46    2.65
   1  -1  -3  152.86    1.98
  -1  -1   3  147.62    1.13
  -1   1   3  148.26    3.78
  -1  -1   3  145.18    2.75
  -1  -1   3  145.14    1.18
   1   1  -2    0.33    0.05
   1  -1  -2    0.54    0.03
   1  -1  -2    0.63    0.04
  -1   1   2    0.53    0.10
  -1  -1   2    0.48    0.04
  -1  -1   2    0.60    0.02
   1  -1   2  220.57    4.40
   1   1   2  228.04    3.72
  -1   1  -2  215.63    2.55
  -1   1  -2  204.55    3.21
   1   1   3 1333.15   26.53
   1  -1   3 1315.48   32.65
  -1   1  -3 1348.01   24.21
  -1  -1  -3 1326.70   25.19
   1  -1   4   27.30    0.73
   1   1   4   28.48    0.34
  -1  -1  -4   25.28    0.55
  -1   1  -4   26.71    0.56
   1  -1   5  873.35   13.90
   1  -1   5  864.18   23.37
   1   1   5  866.09   19.86
  -1  -1  -5  851.17   19.12
  -1   1  -5  863.02   18.88
   1   1   6  381.64    6.86
   1  -1   6  383.19    6.39
   1   1   6  381.70    9.10
   1  -1   6  380.64   10.59
  -1   1  -6  379.72    8.56
  -1  -1  -6  375.49    8.66
   1  -1   7   13.02    0.51
   1   1   7   12.13    0.46
   1  -1   7   12.73    0.27
   1   1   7   12.43    0.31
  -1   1  -7   12.93    0.43
  -1  -1  -7   11.03    0.36
   1   1   8   21.21    0.66
   1  -1   8   20.45    0.46
   1  -1   8   20.74    0.76
   1   1   8   19.93    0.53
  -1   1  -8   19.63    0.61
  -1  -1  -8   18.61    0.59
   1  -1   9   76.23    1.65
   1  -1   9   80.08    2.64
   1   1   9   78.81    1.97
   1   1   9   74.68    2.16
  -1   1  -9   78.00    2.15
  -1  -1  -9   81.19    2.29
   1   1  10   49.50    1.56
   1  -1  10   49.44    1.17
   1   1  10   49.41    1.45
   1  -1  10   50.67    1.93
  -1  -1 -10   47.78    1.46
  -1   1 -10   49.45    1.65
   1   1  11  115.53    3.42
   1  -1  11  114.89    4.21
   1  -1  11  116.56    2.76
   1   1  11  115.30    3.30
  -1   1 -11  112.76    3.53
  -1  -1 -11  111.68    3.42
   1   1  12   24.21    0.90
   1  -1  12   22.32    0.71
   1   1  12   24.69    0.91
   1  -1  12   23.63    1.22
  -1   1 -12   23.13    0.95
  -1  -1 -12   22.31    0.86
   1   1  13    3.62    0.32
   1  -1  13    3.19    0.23
   1  -1  13    3.19    0.36
   1   1  13    3.36    0.29
  -1   1 -13    4.18    0.39
  -1  -1 -13    3.81    0.30
   1  -1  14    0.62    0.14
   1   1  14    0.65    0.20
   1  -1  14    1.06    0.29
   1   1  14    0.59    0.19
  -1  -1 -14    0.83    0.19
  -1   1 -14    0.99    0.21
   1   1  15    1.00    0.20
   1   1  15    0.61    0.19
   1  -1  15    0.66    0.23
   1  -1  15    0.41    0.14
  -1   1 -15    0.74    0.22
  -1  -1 -15    0.64    0.20
   1   1  16    2.85    0.34
   1  -1  16    3.01    0.24
   1   1  16    3.30    0.33
   1  -1  16    3.47    0.41
  -1   1 -16    3.80    0.46
  -1  -1 -16    3.09    0.35
   1   1  17    0.18    0.16
   1   1  17    0.29    0.21
   1  -1  17    0.34    0.14
   1  -1  17    0.46    0.31
  -1   1 -17    0.38    0.23
  -1  -1 -17    0.47    0.20
   1   1  18    6.55    0.51
   1  -1  18    6.48    0.75
   1  -1  18    6.29    0.41
  -1  -1 -18    7.42    0.57
  -1   1 -18    6.22    0.58
   1  -1  19   -0.14    0.14
   1   1  19    0.13    0.20
   1   1  19    0.32    0.19
   1  -1  19    0.35    0.29
  -1   1 -19    0.22    0.27
  -1  -1 -19    0.37    0.21
   1  -1  20    0.76    0.23
   1   1  20    0.77    0.25
   1   1  20    2.02    0.35
   1  -1  20    2.22    0.50
  -1  -1 -20    1.85    0.35
  -1   1 -20    1.26    0.38
   1  -1  21   17.43    1.47
   1  -1  21   14.95    0.79
   1   1  21   16.13    1.11
   1   1  21   14.64    0.98
  -1  -1 -21   17.84    1.31
  -1   1 -21   17.96    1.23
   1   1  22    4.12    0.58
   1  -1  22    4.88    0.76
   1   1  22    3.73    0.49
  -1  -1 -22    5.08    0.57
  -1   1 -22    3.53    0.75
   1   1  23    1.66    0.45
   1   1  23    1.30    0.39
   1  -1  23    2.43    0.63
  -1  -1 -23    2.41    0.48
  -1   1 -23    2.80    0.50
   1  -1  24    1.80    0.59
   1   1  24    2.52    0.47
  -1  -1 -24    3.19    0.67
  -1   1 -24    2.47    0.57
   1   1  25    7.65    0.81
   1  -1  25    8.34    1.20
  -1  -1 -25    9.78    1.17
  -1   1 -25    9.55    1.02
   1  -1  26    3.75    0.99
  -1  -1 -26    4.36    0.78
  -1   1 -26    6.02    0.97
   1  -1  27   27.34    2.71
  -1   1 -27   34.69    2.89
  -1  -1 -27   31.11    2.41
  -1  -1 -28    0.79    0.59
  -1   1 -28    0.94    0.62
   1  -3 -27    0.51    0.42
   1   3 -27    0.04    0.41
  -1  -3  27   -0.62    0.55
  -1   3  27    0.64    0.36
   1  -3 -26    1.84    0.55
   1   3 -26    3.56    0.75
  -1   3  26    1.98    0.47
  -1  -3  26    2.04    0.92
   1   3 -25    0.31    0.40
   1  -3 -25    0.56    0.44
  -1   3  25    0.86    0.40
  -1  -3  25   -0.08    0.59
   1  -3 -24    0.54    0.38
   1   3 -24    1.10    0.41
  -1  -3  24    0.53    0.53
  -1   3  24    1.49    0.42
   1   3 -23   -0.28    0.34
   1  -3 -23   -0.19    0.24
  -1  -3  23    0.24    0.35
  -1   3  23    0.37    0.22
   1   3 -22   -0.02    0.33
   1  -3 -22   -0.18    0.30
  -1   3  22    0.90    0.31
  -1  -3  22   -0.15    0.36
   1  -3 -21    4.72    0.73
   1   3 -21    6.48    0.71
  -1   3  21    5.70    0.63
  -1  -3  21    5.93    0.90
   1   3 -20    9.23    0.92
   1  -3 -20    7.53    0.77
  -1   3  20    8.80    0.84
  -1  -3  20    9.94    1.18
   1   3 -19  116.25    5.78
   1  -3 -19  108.21    4.92
  -1   3  19  114.69    5.74
  -1  -3  19  109.50    6.81
   1   3 -18   51.05    2.97
   1  -3 -18   51.82    2.53
  -1  -3  18   49.70    3.18
   1   3 -17   -0.25    0.29
   1  -3 -17   -0.12    0.25
  -1   3  17    1.57    0.35
  -1  -3  17    1.43    0.37
   1  -3 -16   18.56    0.97
   1   3 -16   20.35    1.24
  -1   3  16   19.75    1.07
  -1  -3  16   18.55    1.40
  -1   3  16   16.50    0.61
   1  -3 -15   26.63    1.32
   1   3 -15   26.23    1.29
  -1   3  15   22.27    0.72
  -1  -3  15   24.02    1.52
  -1   3  15   23.42    1.20
   1  -3 -14    2.36    0.26
   1   3 -14    1.49    0.30
  -1   3  14    1.65    0.15
  -1   3  14    1.29    0.37
  -1  -3  14    1.37    0.40
   1   3 -13    3.60    0.34
   1  -3 -13    3.62    0.38
  -1   3  13    4.13    0.39
  -1   3  13    3.26    0.17
  -1  -3  13    3.19    0.52
   1   3 -12   17.50    0.79
   1  -3 -12   16.70    0.81
  -1   3  12   16.69    0.97
  -1  -3  12   16.85    1.01
   1   3 -11    2.96    0.35
   1  -3 -11    3.75    0.32
  -1  -3  11    2.84    0.39
  -1   3  11    2.77    0.33
   1  -3 -10   26.97    0.96
   1   3 -10   26.05    1.13
  -1  -3  10   25.66    1.41
  -1   3  10   26.82    1.23
   1   3  -9   23.38    0.88
   1  -3  -9   22.67    0.88
  -1  -3   9   24.24    1.12
  -1   3   9   24.23    1.07
   1  -3  -8    3.44    0.24
   1  -3  -8    3.55    0.12
   1   3  -8    3.76    0.31
  -1  -3   8    3.50    0.40
  -1   3   8    2.06    0.43
   1  -3  -7   40.36    1.21
   1   3  -7   41.08    1.31
  -1   3   7   44.66    1.85
  -1  -3   7   41.64    1.78
   1  -3  -6  124.18    3.28
   1  -3  -6  119.18    2.05
   1   3  -6  121.71    3.52
  -1   3   6  129.62    4.45
  -1  -3   6  123.80    4.21
   1   3  -5    4.39    0.09
   1  -3  -5    4.70    0.22
   1  -3  -5    4.73    0.14
   1   3  -5    4.51    0.26
  -1   3   5    4.61    0.34
  -1  -3   5    3.30    0.38
   1  -3  -4  151.10    3.77
   1   3  -4  148.26    3.95
   1  -3  -4  146.98    2.74
  -1  -3   4  148.47    4.38
  -1   3   4  150.59    5.16
   1  -3  -3   17.21    0.40
   1   3  -3   17.86    0.55
   1   3  -3   16.20    0.34
   1  -3  -3   20.30    0.55
  -1   3   3   16.59    0.76
  -1  -3   3   16.95    0.67
   1   3  -2  172.90    3.28
   1   3  -2  169.55    4.39
   1  -3  -2  173.54    3.68
  -1   3   2  172.06    4.37
  -1   3   2  180.76    5.98
  -1  -3   2  166.32    4.42
   1  -3  -1    2.26    0.14
   1   3  -1    2.38    0.16
   1   3  -1    2.11    0.12
  -1  -3   1    2.12    0.16
  -1   3   1    2.02    0.25
  -1   3   1    2.28    0.15
   1  -3   0   57.91    1.48
   1   3   0   54.50    1.46
   1   3   0   51.37    1.24
  -1   3   0   55.12    1.38
  -1  -3   0   53.84    1.31
  -1   3   0   57.02    1.84
   1   3   1  205.37    4.81
   1  -3   1  211.68    5.71
   1   3   1  200.51    5.31
  -1   3  -1  201.88    6.19
  -1   3  -1  202.70    4.92
  -1  -3  -1  201.79    4.64
   1   3   2    2.01    0.16
   1   3   2    1.92    0.16
  -1   3  -2    1.65    0.18
  -1  -3  -2    1.94    0.11
  -1   3  -2    1.66    0.14
   1   3   3   15.35    0.50
   1  -3   3   15.07    0.68
  -1  -3  -3   15.98    0.49
  -1   3  -3   15.54    0.51
  -1   3  -3   15.05    0.52
   1   3   4   34.59    1.06
   1  -3   4   35.11    1.33
  -1  -3  -4   34.26    0.97
  -1   3  -4   32.50    0.85
  -1   3  -4   34.58    1.00
   1   3   5   12.59    0.50
  -1  -3  -5   11.90    0.45
  -1   3  -5   10.56    0.30
  -1   3  -5   11.92    0.42
   1   3   6   12.85    0.66
  -1   3  -6   14.82    0.54
  -1  -3  -6   15.62    0.55
  -1   3  -6   15.05    0.37
   1  -3   7  325.76   12.59
   1   3   7  339.06   10.82
  -1   3  -7  334.97    9.77
  -1  -3  -7  347.29    9.96
   1   3   8    4.41    0.39
   1  -3   8    2.28    0.48
  -1   3  -8    3.39    0.27
  -1  -3  -8    3.24    0.26
   1   3   9    9.39    0.53
   1  -3   9   10.56    0.69
  -1  -3  -9    9.90    0.52
  -1   3  -9   10.19    0.51
  -1   3  -9    9.16    0.16
   1   3  10   28.25    1.16
   1  -3  10   27.91    1.47
  -1   3 -10   27.86    1.13
  -1  -3 -10   28.35    1.04
   1   3  11   40.46    1.61
   1  -3  11   38.27    1.91
  -1   3 -11   39.13    1.42
  -1  -3 -11   37.78    1.51
   1  -3  12    2.53    0.43
   1   3  12    2.88    0.32
  -1   3 -12    2.65    0.36
  -1  -3 -12    2.44    0.33
   1  -3  13    6.94    0.68
   1   3  13    6.31    0.50
  -1  -3 -13    6.67    0.54
  -1   3 -13    6.67    0.48
   1  -3  14   21.54    1.47
   1   3  14   18.21    1.02
  -1   3 -14   20.74    1.13
  -1  -3 -14   20.34    0.97
   1  -3  15    8.02    0.87
   1   3  15   10.48    0.75
  -1   3 -15    9.04    0.64
  -1  -3 -15    9.13    0.75
   1  -3  16   -0.39    0.38
   1   3  16   -0.24    0.27
  -1  -3 -16    0.07    0.21
   1   3  17   91.59    4.21
   1  -3  17   95.88    5.22
  -1  -3 -17   90.64    4.00
  -1   3 -17   93.76    4.14
   1  -3  18    1.88    0.78
   1   3  18    2.85    0.45
  -1  -3 -18    3.34    0.43
  -1   3 -18    3.54    0.60
   1   3  19    4.96    0.66
   1  -3  19    4.94    0.97
  -1   3 -19    4.55    0.70
  -1  -3 -19    5.11    0.56
   1   3  20    0.29    0.32
   1  -3  20    0.50    0.35
  -1  -3 -20    0.28    0.25
  -1   3 -20    0.29    0.34
   1   3  21    0.55    0.31
   1  -3  21    0.91    0.42
  -1  -3 -21    0.72    0.30
  -1   3 -21    0.59    0.40
   1  -3  22    1.71    0.65
   1   3  22    1.93    0.53
  -1   3 -22    2.77    0.54
  -1  -3 -22    3.09    0.48
   1   3  23    1.43    0.47
   1  -3  23    1.82    0.68
  -1   3 -23    1.34    0.47
  -1  -3 -23    1.28    0.47
   1   3  24    0.07    0.27
   1  -3  24    0.09    0.51
  -1  -3 -24    0.53    0.31
  -1   3 -24    0.30    0.42
   1   3  25    0.00    0.31
   1  -3  25    0.19    0.48
  -1  -3 -25   -0.23    0.28
  -1   3 -25   -0.03    0.39
   1   3  26    2.79    0.52
   1  -3  26    3.57    1.05
  -1   3 -26    3.09    0.64
  -1  -3 -26    2.38    0.75
   1   3  27    4.11    0.80
   1  -3  27    5.03    0.97
  -1   3 -27    5.95    1.01
  -1  -3 -27    4.74    0.75
   1   5 -25   -0.16    0.37
   1  -5 -25   -0.11    0.38
  -1   5  25    0.05    0.40
  -1  -5  25   -0.37    0.60
   1  -5 -24    0.46    0.47
   1   5 -24    0.86    0.46
  -1   5  24    0.57    0.44
  -1  -5  24    0.93    0.61
   1  -5 -23    6.18    0.76
   1   5 -23    7.02    0.95
  -1   5  23    7.04    1.08
  -1  -5  23    6.94    1.25
   1   5 -22    0.68    0.39
   1  -5 -22    0.60    0.33
  -1  -5  22    0.65    0.53
  -1   5  22    0.31    0.37
   1  -5 -21    0.23    0.27
   1   5 -21    0.06    0.38
  -1  -5  21    0.04    0.42
  -1   5  21    0.17    0.30
   1  -5 -20    0.68    0.44
   1   5 -20    0.68    0.40
  -1  -5  20    0.52    0.66
  -1   5  20    0.72    0.49
   1  -5 -19   50.58    2.95
   1   5 -19   46.34    3.04
  -1   5  19   44.52    2.86
  -1  -5  19   46.53    3.97
   1   5 -18   -0.04    0.26
   1  -5 -18    0.37    0.23
  -1   5  18   -0.15    0.33
  -1  -5  18   -0.62    0.34
   1  -5 -17   27.30    1.59
   1   5 -17   26.76    1.68
  -1  -5  17   28.10    2.33
  -1   5  17   28.60    2.05
   1   5 -16    3.59    0.64
   1  -5 -16    2.59    0.51
  -1   5  16    3.27    0.56
  -1  -5  16    3.74    0.72
   1  -5 -15    1.45    0.32
   1   5 -15    1.42    0.44
  -1   5  15    1.34    0.39
  -1  -5  15    1.31    0.51
   1  -5 -14    1.48    0.33
   1   5 -14    1.73    0.37
  -1   5  14    2.50    0.49
  -1  -5  14    1.56    0.53
   1  -5 -13    3.20    0.37
   1   5 -13    2.81    0.41
  -1   5  13    2.83    0.46
  -1  -5  13    2.08    0.65
   1   5 -12    8.91    0.66
   1  -5 -12   10.26    0.65
  -1   5  12    9.95    0.79
  -1  -5  12    9.87    0.99
   1   5 -11    1.80    0.33
   1  -5 -11    2.45    0.30
  -1  -5  11    1.38    0.49
  -1   5  11    2.51    0.41
   1  -5 -10   23.25    1.18
   1   5 -10   22.62    1.13
  -1   5  10   23.89    1.45
  -1  -5  10   24.40    1.54
   1  -5  -9    0.48    0.20
   1   5  -9    0.74    0.21
  -1  -5   9    0.79    0.31
  -1   5   9    0.41    0.34
   1  -5  -8   25.78    1.18
   1   5  -8   25.63    1.19
  -1  -5   8   27.03    1.51
  -1   5   8   29.79    1.50
   1  -5  -7   59.94    2.22
   1   5  -7   62.14    2.44
   1  -5  -7   55.02    1.29
  -1   5   7   61.44    2.61
  -1  -5   7   64.57    2.86
   1   5  -6   31.13    0.74
   1   5  -6   34.35    1.37
   1  -5  -6   31.54    0.82
   1  -5  -6   32.84    1.26
  -1  -5   6   31.43    1.57
  -1   5   6   33.75    1.56
   1  -5  -5   98.58    2.48
   1   5  -5   99.53    3.54
   1  -5  -5  100.98    3.33
   1   5  -5   94.13    2.19
  -1   5   5   93.39    3.76
  -1  -5   5  100.06    4.25
   1   5  -4   11.34    0.65
   1  -5  -4   13.02    0.66
  -1   5   4   11.35    0.78
  -1  -5   4   14.51    0.86
   1   5  -3    9.40    0.36
   1  -5  -3    8.47    0.39
   1   5  -3    8.18    0.50
  -1   5   3    9.34    0.64
  -1  -5   3    7.97    0.61
  -1   5   3    8.61    0.57
   1  -5  -2   59.00    1.73
   1   5  -2   59.31    2.14
   1   5  -2   59.83    1.70
  -1   5   2   64.84    2.57
  -1  -5   2   57.84    2.29
  -1   5   2   60.17    2.16
   1  -5  -1   33.87    1.12
   1   5  -1   34.89    1.39
   1   5  -1   31.00    1.03
  -1  -5   1   32.66    1.31
  -1   5   1   32.47    1.26
  -1   5   1   31.62    1.58
   1   5   0   -0.03    0.14
   1   5   0    0.62    0.16
   1  -5   0    0.40    0.15
  -1   5   0   -0.25    0.21
  -1  -5   0    0.32    0.15
  -1   5   0    0.34    0.15
   1   5   1   55.01    2.11
   1   5   1   55.88    1.87
   1  -5   1   54.03    1.90
  -1   5  -1   55.66    2.01
  -1  -5  -1   56.44    1.85
  -1   5  -1   54.48    2.01
   1  -5   2   19.06    0.91
   1   5   2   19.71    0.91
   1   5   2   18.28    0.75
  -1   5  -2   17.75    0.83
  -1   5  -2   19.60    0.78
  -1  -5  -2   19.67    0.73
   1   5   3    5.65    0.41
   1   5   3    5.99    0.37
   1  -5   3    5.90    0.41
  -1   5  -3    5.63    0.36
  -1   5  -3    6.61    0.45
   1   5   4    7.66    0.52
   1  -5   4    7.82    0.50
  -1  -5  -4    7.69    0.28
  -1  -5  -4    7.51    0.44
  -1   5  -4    7.42    0.42
  -1   5  -4    8.37    0.52
   1  -5   5    0.82    0.30
   1   5   5    1.12    0.25
  -1   5  -5    0.82    0.17
  -1  -5  -5    1.40    0.24
  -1  -5  -5    0.94    0.09
  -1   5  -5    0.92    0.24
   1  -5   6    0.33    0.26
   1   5   6    0.32    0.17
  -1   5  -6    0.17    0.16
  -1  -5  -6    0.41    0.20
   1  -5   7    0.86    0.25
   1   5   7    0.73    0.26
  -1  -5  -7    0.84    0.23
  -1   5  -7    0.54    0.10
  -1   5  -7    0.97    0.19
   1   5   8    2.07    0.30
   1  -5   8    1.65    0.42
  -1  -5  -8    1.94    0.31
  -1   5  -8    2.00    0.26
  -1   5  -8    1.81    0.14
   1   5   9   -0.11    0.18
   1  -5   9   -0.30    0.21
  -1   5  -9    0.26    0.14
  -1  -5  -9   -0.01    0.13
   1  -5  10   14.72    1.25
   1   5  10   15.55    1.07
  -1  -5 -10   14.23    0.89
  -1   5 -10   14.77    0.82
   1  -5  11   11.48    0.98
   1   5  11   11.62    0.97
  -1  -5 -11   12.04    0.69
  -1   5 -11   11.72    0.73
   1   5  12    0.86    0.29
   1  -5  12    0.54    0.37
  -1   5 -12    0.72    0.24
  -1  -5 -12    0.34    0.23
   1  -5  13    1.73    0.53
   1   5  13    1.46    0.41
  -1  -5 -13    1.86    0.34
  -1   5 -13    2.17    0.43
   1  -5  14   18.61    1.63
   1   5  14   16.91    1.26
  -1   5 -14   18.45    1.14
  -1  -5 -14   19.52    1.15
   1   5  15   15.46    1.17
   1  -5  15   15.59    1.73
  -1   5 -15   14.34    1.05
  -1  -5 -15   16.21    1.20
   1   5  16   10.12    0.99
   1  -5  16   11.34    1.66
  -1  -5 -16   12.32    0.88
  -1   5 -16   10.97    0.96
   1  -5  17   46.02    3.47
   1   5  17   42.49    2.62
  -1  -5 -17   43.28    2.58
  -1   5 -17   42.76    2.42
   1   5  18    9.19    1.03
   1  -5  18    8.24    1.52
  -1   5 -18   10.53    1.14
  -1  -5 -18    9.80    0.88
   1   5  19   13.19    1.46
   1  -5  19   16.23    1.70
  -1   5 -19   14.92    1.24
  -1  -5 -19   15.12    1.14
   1   5  20    4.87    0.96
   1  -5  20    5.57    1.30
  -1  -5 -20    6.46    0.77
  -1   5 -20    6.22    0.94
   1  -5  21    2.58    0.93
   1   5  21    4.46    0.83
  -1  -5 -21    4.60    0.77
  -1   5 -21    4.78    0.68
   1  -5  22    0.06    0.50
   1   5  22    0.33    0.32
  -1   5 -22    0.60    0.37
  -1  -5 -22    0.54    0.41
   1   5  23    0.55    0.40
   1  -5  23    0.59    0.67
  -1   5 -23    0.79    0.49
  -1  -5 -23    0.37    0.46
   1   5  24    0.75    0.55
   1  -5  24    2.35    0.70
  -1   5 -24    1.56    0.67
  -1  -5 -24    1.36    0.59
   1  -5  25    1.03    0.61
   1   5  25    0.60    0.53
  -1   5 -25    0.71    0.57
  -1  -5 -25    0.58    0.40
   1   7 -22    2.96    0.68
   1  -7 -22    3.46    0.61
  -1  -7  22    2.00    0.96
  -1   7  22    2.00    0.74
   1   7 -21    0.88    0.64
   1  -7 -21    1.76    0.50
  -1   7  21    1.41    0.55
  -1  -7  21    2.50    0.93
   1   7 -20    1.39    0.42
   1  -7 -20    0.34    0.46
  -1   7  20    0.52    0.45
  -1  -7  20    0.38    0.64
   1   7 -19    2.83    0.81
   1  -7 -19    4.38    0.76
  -1   7  19    2.96    0.90
  -1  -7  19    3.49    0.99
   1  -7 -18    5.52    0.72
   1   7 -18    4.92    0.95
  -1   7  18    5.05    1.03
  -1  -7  18    4.77    1.12
   1  -7 -17    1.43    0.60
   1   7 -17    2.45    0.68
  -1   7  17    3.45    0.72
  -1  -7  17    2.32    0.93
   1  -7 -16    0.02    0.23
   1   7 -16    0.12    0.28
  -1   7  16    0.26    0.34
  -1  -7  16   -0.46    0.33
   1   7 -15    0.07    0.37
   1  -7 -15    0.56    0.28
  -1  -7  15    0.34    0.44
  -1   7  15   -0.00    0.42
   1   7 -14   11.63    1.01
   1  -7 -14   12.64    0.96
  -1  -7  14   10.59    1.59
  -1   7  14   12.59    1.29
   1  -7 -13    0.22    0.34
   1   7 -13    0.42    0.34
  -1   7  13    0.18    0.40
  -1  -7  13    0.47    0.49
   1   7 -12    0.43    0.27
   1  -7 -12   -0.09    0.29
  -1   7  12    0.29    0.37
  -1  -7  12    0.63    0.44
   1  -7 -11    1.22    0.30
   1   7 -11    0.78    0.35
  -1   7  11    0.53    0.44
  -1  -7  11    0.25    0.55
   1  -7 -10    3.36    0.43
   1   7 -10    1.95    0.55
  -1   7  10    3.21    0.59
  -1  -7  10    2.59    0.59
   1   7  -9    0.54    0.33
   1  -7  -9    1.30    0.29
  -1   7   9    1.03    0.39
  -1  -7   9    0.67    0.41
   1  -7  -8    1.25    0.33
   1   7  -8    0.76    0.32
  -1  -7   8    0.57    0.43
  -1   7   8    0.55    0.35
   1   7  -7   17.49    1.09
   1  -7  -7   19.64    1.18
  -1   7   7   15.96    1.39
  -1  -7   7   16.71    1.25
   1   7  -6    0.93    0.15
   1   7  -6    1.30    0.31
   1  -7  -6    1.22    0.29
  -1   7   6    2.83    0.43
  -1  -7   6    1.01    0.34
   1   7  -5    1.25    0.36
   1  -7  -5    0.97    0.32
   1  -7  -5    0.67    0.16
   1   7  -5    0.84    0.17
  -1  -7   5    1.17    0.30
  -1   7   5    1.38    0.30
   1   7  -4    0.51    0.27
   1  -7  -4    0.05    0.20
   1   7  -4    0.26    0.13
   1  -7  -4    0.35    0.13
  -1  -7   4   -0.11    0.27
  -1   7   4   -0.02    0.27
   1   7  -3    0.87    0.18
   1  -7  -3    0.52    0.16
   1   7  -3    1.00    0.33
   1  -7  -3    0.18    0.16
  -1  -7   3    0.87    0.30
  -1   7   3    1.24    0.25
   1   7  -2   10.29    0.57
   1  -7  -2    9.50    0.54
   1   7  -2   10.09    0.87
  -1  -7   2    9.55    0.73
  -1   7   2   10.37    0.81
  -1   7   2    7.57    0.64
   1  -7  -1    2.30    0.31
   1   7  -1    2.72    0.33
   1   7  -1    3.06    0.46
  -1  -7   1    2.13    0.37
  -1   7   1    2.41    0.38
  -1   7   1    1.95    0.40
   1  -7   0    0.99    0.24
   1   7   0    0.92    0.26
   1   7   0    1.00    0.31
  -1   7   0    0.95    0.28
  -1  -7   0    1.22    0.25
  -1   7   0    0.93    0.34
   1   7   1    1.67    0.37
   1   7   1    1.82    0.35
   1  -7   1    1.97    0.34
  -1   7  -1    2.46    0.36
  -1  -7  -1    1.86    0.27
  -1   7  -1    1.89    0.34
   1  -7   2   21.51    1.19
   1   7   2   21.42    1.07
   1   7   2   21.96    1.38
  -1  -7  -2   21.35    0.92
  -1   7  -2   20.20    1.04
  -1   7  -2   22.89    1.21
   1   7   3    7.41    0.56
   1  -7   3    7.52    0.68
  -1   7  -3    7.30    0.52
  -1  -7  -3    7.53    0.47
  -1   7  -3    8.69    0.69
   1   7   4    0.73    0.21
   1  -7   4    0.02    0.26
  -1  -7  -4    0.12    0.12
  -1  -7  -4    0.38    0.21
  -1   7  -4    0.08    0.16
  -1   7  -4    0.66    0.27
   1  -7   5    1.97    0.41
   1   7   5    2.54    0.39
  -1   7  -5    2.47    0.45
  -1   7  -5    2.87    0.28
  -1  -7  -5    2.39    0.44
   1   7   6    1.20    0.34
   1  -7   6    1.11    0.37
  -1   7  -6    1.74    0.24
  -1  -7  -6    1.94    0.41
  -1   7  -6    1.61    0.34
   1  -7   7   10.71    1.08
   1   7   7    9.90    0.99
  -1  -7  -7   11.80    0.82
  -1   7  -7   11.41    0.78
   1   7   8    1.75    0.46
   1  -7   8    1.75    0.52
  -1   7  -8    2.40    0.40
  -1  -7  -8    3.48    0.38
   1  -7   9   18.87    1.50
   1   7   9   19.74    1.53
  -1   7  -9   20.08    1.37
  -1  -7  -9   21.22    1.22
   1   7  10   19.68    1.42
   1  -7  10   18.45    1.70
  -1  -7 -10   17.43    1.17
  -1   7 -10   19.78    1.38
   1  -7  11    2.50    0.55
   1   7  11    1.41    0.58
  -1   7 -11    1.82    0.53
  -1  -7 -11    2.39    0.42
   1   7  12    3.45    0.58
   1  -7  12    2.76    0.69
  -1   7 -12    3.04    0.50
  -1  -7 -12    3.36    0.51
   1  -7  13   19.23    1.67
   1   7  13   18.92    1.53
  -1   7 -13   19.99    1.35
  -1  -7 -13   20.86    1.54
   1   7  14    1.23    0.58
   1  -7  14    1.51    0.69
  -1   7 -14    1.19    0.38
  -1  -7 -14    1.15    0.39
   1   7  15    4.49    0.84
   1  -7  15    4.38    1.06
  -1   7 -15    5.85    0.80
  -1  -7 -15    4.71    0.83
   1   7  16    2.52    0.55
   1  -7  16    1.82    0.68
  -1  -7 -16    2.16    0.50
  -1   7 -16    1.80    0.49
   1   7  17    0.12    0.40
   1  -7  17    0.34    0.52
  -1   7 -17    0.88    0.37
  -1  -7 -17    0.41    0.43
   1  -7  18   11.32    1.56
   1   7  18   10.97    1.24
  -1  -7 -18   12.11    1.12
  -1   7 -18   11.15    1.36
   1   7  19    5.88    0.95
   1  -7  19    5.07    1.42
  -1  -7 -19    6.38    0.83
  -1   7 -19    7.36    1.05
   1   7  20    1.87    0.67
   1  -7  20    2.44    0.76
  -1  -7 -20    3.04    0.66
  -1   7 -20    2.26    0.59
   1   7  21    4.84    0.90
   1  -7  21    4.76    1.15
  -1  -7 -21    5.95    0.91
  -1   7 -21    5.02    0.99
   1   9 -16   -0.09    0.40
   1  -9 -16   -0.27    0.37
  -1  -9  16    0.36    0.44
  -1   9  16    0.33    0.34
   1  -9 -15    0.30    0.32
   1   9 -15   -0.06    0.42
  -1   9  15   -0.02    0.40
  -1  -9  15    0.36    0.46
   1   9 -14    2.33    0.64
   1  -9 -14    3.04    0.71
  -1  -9  14    3.26    0.77
  -1   9  14    2.50    0.82
   1  -9 -13    0.81    0.36
   1   9 -13    0.31    0.39
  -1   9  13    0.17    0.54
  -1  -9  13    0.27    0.47
   1   9 -12    7.28    1.09
   1  -9 -12    7.34    0.94
  -1  -9  12    6.19    1.06
  -1   9  12    6.78    0.95
   1   9 -11    5.70    0.80
   1  -9 -11    6.13    0.74
  -1  -9  11    5.34    1.06
  -1   9  11    4.48    1.00
   1   9 -10    0.71    0.37
   1  -9 -10    1.11    0.44
  -1   9  10    0.55    0.41
  -1  -9  10    0.43    0.46
   1  -9  -9    1.74    0.41
  -1  -9   9    0.69    0.60
  -1   9   9    1.22    0.48
   1  -9  -8    1.51    0.49
  -1  -9   8    0.62    0.43
  -1   9   8    1.17    0.52
   1  -9  -7   20.01    1.57
  -1   9   7   16.45    1.54
  -1  -9   7   14.01    1.37
   1   9  -6    1.51    0.53
   1  -9  -6    1.49    0.39
  -1   9   6    0.16    0.38
  -1  -9   6    0.04    0.49
   1  -9  -5   23.48    1.53
   1   9  -5   20.03    1.63
  -1  -9   5   19.77    1.42
  -1   9   5   22.16    1.72
   1  -9  -4    1.20    0.36
   1   9  -4    0.46    0.37
  -1  -9   4    0.40    0.33
  -1   9   4   -0.59    0.37
   1  -9  -3    1.27    0.40
   1   9  -3    2.02    0.55
   1   9  -3    1.20    0.30
  -1   9   3    0.90    0.44
  -1  -9   3    2.49    0.41
   1   9  -2    5.29    0.54
   1  -9  -2    5.31    0.46
   1   9  -2    5.26    0.73
  -1  -9   2    4.80    0.63
  -1   9   2    4.98    0.67
   1   9  -1    5.61    0.90
   1   9  -1    6.03    0.59
   1  -9  -1    5.55    0.52
  -1  -9   1    5.80    0.61
  -1   9   1    5.95    0.84
  -1   9   1    5.92    0.70
   1   9   0    1.35    0.46
   1   9   0    1.18    0.38
   1  -9   0    1.45    0.33
  -1   9   0    1.87    0.42
  -1  -9   0    0.99    0.32
  -1   9   0    1.97    0.39
   1   9   1    3.44    0.65
   1   9   1    2.93    0.53
   1  -9   1    2.57    0.44
  -1   9  -1    2.78    0.47
  -1  -9  -1    3.46    0.39
  -1   9  -1    2.90    0.54
   1  -9   2    0.90    0.29
   1   9   2    1.24    0.39
  -1  -9  -2    1.12    0.25
  -1   9  -2    1.14    0.48
  -1   9  -2    1.27    0.32
   1   9   3    6.90    0.66
   1  -9   3    5.98    0.63
  -1  -9  -3    7.84    0.83
  -1   9  -3    6.49    0.76
  -1   9  -3    7.00    0.59
   1   9   4    0.26    0.24
   1  -9   4    0.05    0.29
  -1   9  -4    0.20    0.20
  -1   9  -4    0.04    0.34
  -1  -9  -4    0.27    0.31
   1  -9   5    3.86    0.58
   1   9   5    4.72    0.70
  -1  -9  -5    5.05    0.60
  -1   9  -5    4.06    0.76
   1  -9   6   -0.03    0.33
   1   9   6   -0.17    0.26
  -1  -9  -6   -0.02    0.34
  -1   9  -6   -0.39    0.28
   1  -9   7    0.10    0.39
   1   9   7   -0.13    0.31
  -1  -9  -7    0.37    0.31
  -1   9  -7    1.06    0.30
   1   9   8    8.09    0.83
   1  -9   8    7.15    1.06
  -1  -9  -8    7.96    0.82
  -1   9  -8    6.68    0.84
   1  -9   9    0.09    0.28
   1   9   9   -0.13    0.33
  -1  -9  -9    0.15    0.32
  -1   9  -9   -0.20    0.26
   1  -9  10    1.57    0.51
   1   9  10    1.61    0.60
  -1  -9 -10    1.91    0.48
  -1   9 -10    1.27    0.49
   1   9  11    1.35    0.53
   1  -9  11    1.88    0.68
  -1  -9 -11    2.34    0.62
  -1   9 -11    1.47    0.59
   1   9  12    0.45    0.43
   1  -9  12    0.04    0.38
  -1   9 -12   -0.16    0.33
  -1  -9 -12    0.42    0.31
   1   9  13   -0.29    0.34
   1  -9  13    0.51    0.37
  -1   9 -13    0.13    0.38
  -1  -9 -13    0.10    0.36
   1  -9  14    0.08    0.42
   1   9  14   -0.23    0.38
  -1  -9 -14   -0.09    0.28
  -1   9 -14    0.16    0.28
   1   9  15    4.06    0.94
   1  -9  15    5.70    1.08
  -1   9 -15    3.83    0.74
  -1  -9 -15    4.33    0.72
   1   9  16    0.28    0.45
   1  -9  16    0.62    0.63
  -1   9 -16    0.54    0.39
  -1  -9 -16    0.56    0.49
   1 -11  -4    1.76    0.51
  -1  11   4    1.53    0.54
   1 -11  -3    5.98    0.74
   1  11  -3    4.40    0.81
  -1  11   3    3.18    0.63
   1  11  -2   -0.11    0.37
   1  11  -1    0.50    0.43
  -1 -11   0    1.37    0.34
  -1  11  -1    0.06    0.30
  -1  11  -2    0.25    0.36
   1  11   3    0.62    0.37
  -1  11  -3    0.06    0.37
   2   0 -28   10.23    1.46
   2   0 -27    0.40    0.46
  -2   0  27    0.24    0.46
   2   0 -26    7.74    1.04
  -2   0  26    6.20    1.05
   2   0 -25    0.25    0.42
  -2   0  25    0.65    0.41
   2   0 -24   12.92    1.23
  -2   0  24   11.04    1.04
   2   0 -23   -0.21    0.25
  -2   0  23   -0.12    0.17
  -2   0  23    0.30    0.30
   2   0 -22    1.78    0.42
  -2   0  22    2.00    0.30
  -2   0  22    1.66    0.47
   2   0 -21    0.00    0.23
  -2   0  21    0.20    0.26
  -2   0  21    0.09    0.16
   2   0 -20    2.61    0.41
  -2   0  20    2.78    0.40
  -2   0  20    2.36    0.30
   2   0 -19    0.59    0.22
  -2   0  19   -0.02    0.20
  -2   0  19    0.09    0.16
   2   0 -18    8.04    0.74
  -2   0  18    7.75    0.66
  -2   0  18    7.43    0.50
   2   0 -17   -0.06    0.23
  -2   0  17    0.21    0.15
  -2   0  17    0.22    0.21
   2   0 -16    8.68    0.58
  -2   0  16    8.65    0.46
  -2   0  16    8.18    0.58
   2   0 -15    0.24    0.16
  -2   0  15    0.12    0.14
  -2   0  15    0.18    0.14
   2   0 -14   15.80    0.72
  -2   0  14   15.61    0.64
  -2   0  14   15.79    0.69
   2   0 -13   -0.09    0.14
  -2   0  13   -0.06    0.10
  -2   0  13    0.15    0.12
   2   0 -12   31.97    1.15
  -2   0  12   33.00    1.17
  -2   0  12   35.03    1.12
   2   0 -11    0.74    0.15
  -2   0  11   -0.16    0.13
  -2   0  11   -0.12    0.11
   2   0 -10  190.31    5.24
  -2   0  10  184.70    5.44
  -2   0  10  178.52    5.03
   2   0  -9   -0.06    0.11
  -2   0   9   -0.02    0.09
  -2   0   9   -0.10    0.08
   2   0  -8   11.04    0.35
  -2   0   8   11.32    0.47
   2   0  -7    0.09    0.07
   2   0  -7    0.62    0.08
  -2   0   7    0.19    0.10
   2   0  -6  245.53    5.17
   2   0  -6  234.19    4.93
  -2   0   6  238.97    6.54
   2   0  -5    0.42    0.07
   2   0  -5   -0.06    0.08
  -2   0   5    0.32    0.08
   2   0  -4  407.09    6.89
   2   0  -4  412.51    7.68
  -2   0   4  407.58    8.05
   2   0  -3    0.55    0.07
  -2   0   3    1.05    0.05
   2   0  -2  326.23    5.44
  -2   0   2  338.70    4.90
   2   0   2  531.72    8.55
   2   0   2  501.91    8.84
  -2   0  -2  503.23    7.13
   2   0   3    0.22    0.05
   2   0   3    0.12    0.05
  -2   0  -3    0.24    0.04
   2   0   4   41.67    0.85
   2   0   4   40.86    0.78
  -2   0  -4   38.09    0.72
   2   0   5    0.45    0.09
   2   0   5    0.42    0.07
  -2   0  -5    0.04    0.07
   2   0   6    7.65    0.27
   2   0   6    8.09    0.23
  -2   0  -6    7.00    0.22
   2   0   7   -0.06    0.09
   2   0   7    0.10    0.06
  -2   0  -7    0.27    0.07
   2   0   8  199.29    4.82
   2   0   8  211.89    5.81
  -2   0  -8  198.32    5.11
   2   0   9    0.04    0.12
  -2   0  -9    0.49    0.11
   2   0  10  142.72    4.44
   2   0  10  139.92    3.76
  -2   0 -10  142.29    4.04
   2   0  11    1.08    0.22
  -2   0 -11   -0.10    0.17
   2   0  12  202.40    5.90
   2   0  12  198.12    6.83
  -2   0 -12  192.55    6.40
   2   0  13    1.58    0.29
   2   0  13    1.93    0.24
  -2   0 -13    1.51    0.32
   2   0  14    0.02    0.11
   2   0  14    0.74    0.19
   2   0  15    0.11    0.15
  -2   0 -15    0.15    0.15
   2   0  16    1.59    0.25
   2   0  16    1.62    0.34
  -2   0 -16    2.08    0.30
   2   0  17    0.24    0.22
   2   0  17   -0.03    0.14
  -2   0 -17   -0.16    0.17
   2   0  18   11.38    0.88
   2   0  18   11.20    0.65
  -2   0 -18   11.54    0.77
   2   0  19    0.08    0.16
   2   0  19   -0.06    0.24
  -2   0 -19    0.10    0.21
   2   0  20    4.59    0.57
   2   0  20    2.54    0.40
  -2   0 -20    3.68    0.48
   2   0  21    0.10    0.20
   2   0  21    0.15    0.24
  -2   0 -21    0.13    0.24
   2   0  22    2.69    0.44
   2   0  22    2.77    0.40
  -2   0 -22    3.70    0.62
   2   0  23   -0.41    0.26
   2   0  23   -0.33    0.23
  -2   0 -23    0.24    0.38
   2   0  24   39.47    2.62
   2   0  24   35.36    2.02
  -2   0 -24   43.53    2.80
   2   0  25    0.40    0.38
  -2   0 -25    0.28    0.44
  -2   0 -26    1.39    0.60
  -2   0 -27   -0.00    0.30
   2  -2 -27    4.00    0.68
   2   2 -27    3.53    0.75
  -2  -2  27    4.98    1.09
   2  -2 -26    0.21    0.35
   2   2 -26   -0.02    0.39
  -2  -2  26    0.40    0.38
  -2   2  26   -0.08    0.27
   2   2 -25    4.04    0.63
   2  -2 -25    3.77    0.56
  -2  -2  25    3.92    0.93
  -2   2  25    3.29    0.51
   2   2 -24    0.84    0.42
   2  -2 -24    0.58    0.40
  -2   2  24    0.41    0.26
  -2  -2  24   -0.13    0.38
   2   2 -23    5.53    0.77
   2  -2 -23    6.33    0.67
  -2   2  23    4.98    0.59
  -2  -2  23    6.29    0.97
   2   2 -22    6.39    0.74
   2  -2 -22    5.66    0.65
  -2   2  22    5.81    0.69
  -2  -2  22    6.01    0.79
  -2   2  22    5.21    0.56
   2   2 -21    0.11    0.31
   2  -2 -21   -0.08    0.24
  -2   2  21   -0.19    0.26
  -2   2  21   -0.13    0.21
  -2  -2  21   -0.07    0.29
   2   2 -20   32.13    2.14
   2  -2 -20   29.57    1.70
  -2  -2  20   28.92    2.29
  -2   2  20   30.37    1.81
  -2   2  20   26.41    1.35
   2   2 -19   85.66    4.09
   2  -2 -19   85.24    3.76
  -2   2  19   79.03    3.29
  -2  -2  19   88.36    4.62
  -2   2  19   86.69    4.08
   2  -2 -18    1.55    0.39
   2   2 -18    1.01    0.37
  -2  -2  18    2.31    0.42
  -2   2  18    0.91    0.24
  -2   2  18    0.30    0.38
   2   2 -17    5.50    0.57
   2  -2 -17    5.29    0.48
  -2  -2  17    5.31    0.76
  -2   2  17    4.64    0.39
  -2   2  17    5.16    0.58
   2   2 -16   24.53    1.40
   2  -2 -16   24.33    1.12
  -2  -2  16   23.23    1.35
  -2   2  16   25.40    1.44
  -2   2  16   22.83    0.95
   2   2 -15   83.11    3.26
   2  -2 -15   81.86    3.03
  -2   2  15   80.01    3.42
  -2  -2  15   84.07    3.61
  -2   2  15   81.20    2.54
   2  -2 -14    6.10    0.42
   2   2 -14    7.19    0.50
  -2  -2  14    6.09    0.21
  -2   2  14    6.43    0.57
  -2   2  14    6.08    0.33
  -2  -2  14    9.59    0.69
   2  -2 -13   15.50    0.65
   2   2 -13   14.67    0.72
  -2   2  13   14.81    0.88
  -2  -2  13   15.15    0.82
  -2  -2  13   13.17    0.32
   2  -2 -12   60.11    1.97
   2   2 -12   59.17    2.12
  -2  -2  12   59.62    2.28
  -2   2  12   57.21    2.26
   2   2 -11   28.31    1.01
   2  -2 -11   29.15    1.01
   2  -2 -11   29.33    0.79
  -2   2  11   31.33    1.37
  -2  -2  11   26.99    0.47
  -2  -2  11   29.64    1.34
   2   2 -10    3.98    0.33
   2  -2 -10    3.79    0.21
   2  -2 -10    3.97    0.30
  -2  -2  10    3.78    0.09
  -2   2  10    3.62    0.42
  -2  -2  10    3.05    0.33
   2  -2  -9    3.39    0.16
   2   2  -9    3.11    0.25
   2  -2  -9    3.49    0.23
  -2  -2   9    2.99    0.07
  -2  -2   9    2.92    0.27
  -2   2   9    4.22    0.36
   2   2  -8   34.85    1.03
   2  -2  -8   33.91    0.95
   2  -2  -8   35.81    0.77
  -2  -2   8   34.33    0.42
  -2  -2   8   37.12    1.31
  -2   2   8   33.40    1.39
   2   2  -7  264.19    7.05
   2  -2  -7  259.20    6.48
   2  -2  -7  259.87    5.27
  -2   2   7  264.30    9.83
  -2  -2   7  250.83    7.38
   2   2  -6  108.76    2.65
   2  -2  -6  104.95    2.44
   2  -2  -6  107.05    2.08
  -2  -2   6  105.70    2.92
  -2   2   6  102.79    3.80
  -2  -2   6  101.97    1.07
   2  -2  -5  123.53    2.35
   2   2  -5  119.75    2.87
   2  -2  -5  120.25    2.56
  -2  -2   5  123.53    3.22
  -2   2   5  117.30    4.27
   2   2  -4   53.38    0.70
   2   2  -4   53.81    1.25
   2  -2  -4   51.06    1.00
   2  -2  -4   52.75    1.10
  -2  -2   4   53.86    1.31
  -2   2   4   51.69    1.87
   2   2  -3    0.42    0.07
   2   2  -3    0.52    0.05
   2  -2  -3    0.40    0.07
   2  -2  -3    0.27    0.08
  -2  -2   3    0.39    0.09
  -2   2   3    0.32    0.15
   2   2  -2  389.67    8.83
   2   2  -2  398.10    6.61
   2  -2  -2  395.68    8.05
   2  -2  -2  390.06    7.49
  -2  -2   2  397.97    8.86
  -2   2   2  401.45   12.17
   2   2  -1 1129.32   20.97
   2  -2  -1 1090.35   24.42
   2   2  -1 1120.66   25.74
  -2   2   1 1118.68   23.59
  -2  -2   1 1120.02   24.23
  -2   2   1 1132.05   31.91
   2  -2   0  974.63   23.06
   2   2   0  996.38   19.85
   2   2   0  984.01   23.38
  -2   2   0  980.03   20.12
  -2  -2   0  975.10   19.61
  -2   2   0 1013.00   24.52
   2   2   1  701.79   14.94
   2  -2   1  703.80   17.35
   2   2   1  698.91   16.78
  -2  -2  -1  709.78   12.30
  -2   2  -1  702.34   14.11
  -2   2  -1  697.55   14.67
   2   2   2 1535.37   36.24
   2  -2   2 1497.10   41.53
  -2   2  -2 1537.82   32.79
  -2  -2  -2 1522.59   36.07
  -2   2  -2 1515.71   30.82
   2  -2   3   -0.03    0.13
  -2   2  -3    0.23    0.06
  -2   2  -3    0.24    0.06
   2   2   4  157.14    1.43
   2   2   4  160.70    3.88
   2  -2   4  157.62    4.55
  -2   2  -4  156.61    2.67
  -2  -2  -4  151.72    3.59
  -2   2  -4  159.55    3.53
   2  -2   5  722.66   23.08
   2   2   5  725.53   19.50
  -2  -2  -5  739.05   18.62
  -2   2  -5  749.54   13.20
  -2   2  -5  744.31   17.79
   2   2   6   98.16    2.72
   2  -2   6  101.64    3.38
  -2   2  -6   96.94    2.35
  -2  -2  -6   97.01    2.43
  -2   2  -6   92.54    1.59
   2  -2   7    8.01    0.48
   2   2   7    7.07    0.42
  -2  -2  -7    9.36    0.40
  -2   2  -7    7.88    0.32
   2  -2   8  130.47    4.55
   2   2   8  109.71    3.42
  -2   2  -8  105.66    3.01
  -2  -2  -8  101.78    2.99
   2  -2   9  358.54   13.30
   2   2   9  354.16   11.05
   2   2   9  346.09    6.24
  -2   2  -9  349.08   10.20
  -2  -2  -9  365.61   10.62
   2  -2  10    0.62    0.22
   2  -2  10    0.27    0.07
  -2  -2 -10   -0.03    0.13
  -2   2 -10   -0.09    0.18
   2  -2  11   13.35    0.39
   2  -2  11   16.31    0.86
   2   2  11   13.90    0.42
   2   2  11   13.57    0.66
  -2   2 -11   14.37    0.70
   2   2  12   64.33    1.67
   2  -2  12   66.47    3.04
   2  -2  12   65.48    1.68
   2   2  12   65.94    2.56
  -2   2 -12   69.54    2.59
  -2  -2 -12   69.42    2.34
   2  -2  13  129.79    5.87
   2  -2  13  135.26    3.42
   2   2  13  131.41    4.89
   2   2  13  124.72    3.41
  -2   2 -13  134.17    4.76
  -2  -2 -13  133.52    4.69
   2   2  14   12.21    0.79
   2  -2  14   10.91    0.91
   2   2  14   10.68    0.49
  -2   2 -14   12.63    0.72
  -2  -2 -14   12.25    0.73
   2  -2  15   -0.01    0.09
   2  -2  15    0.07    0.22
   2   2  15   -0.09    0.12
   2   2  15    0.08    0.16
  -2   2 -15    0.20    0.17
  -2  -2 -15    0.67    0.16
   2  -2  16    3.57    0.27
   2  -2  16    5.53    0.66
   2   2  16    3.01    0.37
   2   2  16    3.90    0.33
  -2   2 -16    4.43    0.43
  -2  -2 -16    4.20    0.40
   2   2  17    2.94    0.35
   2  -2  17    1.79    0.51
   2   2  17    2.44    0.27
  -2   2 -17    3.73    0.41
  -2  -2 -17    3.16    0.38
   2  -2  18    0.24    0.36
   2   2  18    0.26    0.24
   2   2  18    0.20    0.15
   2  -2  18    0.11    0.13
  -2  -2 -18    0.38    0.25
  -2   2 -18    0.19    0.25
   2  -2  19    3.27    0.62
   2   2  19    3.41    0.48
  -2   2 -19    3.39    0.52
  -2  -2 -19    3.98    0.56
   2   2  20    6.34    0.67
   2  -2  20    5.71    0.86
  -2  -2 -20    6.45    0.62
  -2   2 -20    7.98    0.85
   2  -2  21    1.72    0.55
   2   2  21    0.97    0.38
  -2   2 -21    1.74    0.37
  -2  -2 -21    1.03    0.36
   2   2  22    0.97    0.34
   2  -2  22    1.51    0.57
  -2   2 -22    1.72    0.52
  -2  -2 -22    2.15    0.49
   2  -2  23    2.53    0.71
   2   2  23    2.77    0.52
  -2  -2 -23    2.61    0.52
   2   2  24    6.26    0.77
   2  -2  24    5.50    1.06
  -2   2 -24    6.43    1.02
  -2  -2 -24    6.74    0.94
   2  -2  25    2.58    0.77
   2   2  25    2.33    0.44
  -2   2 -25    2.08    0.58
  -2  -2 -25    2.40    0.56
   2  -2  26    0.49    0.49
   2   2  26    0.36    0.33
  -2   2 -26    0.07    0.37
  -2  -2 -26    0.15    0.42
   2  -2  27    0.48    0.67
   2   2  27    0.81    0.46
  -2  -2 -27    0.95    0.45
  -2   2 -27    2.11    0.62
   2  -4 -26    0.57    0.44
   2   4 -26    1.04    0.53
  -2  -4  26    2.64    0.67
  -2   4  26    0.79    0.54
   2  -4 -25   -0.23    0.28
   2   4 -25   -0.06    0.31
  -2   4  25    0.17    0.28
  -2  -4  25    1.18    0.53
   2  -4 -24    3.23    0.59
   2   4 -24    2.11    0.61
  -2   4  24    2.20    0.53
  -2  -4  24    0.09    0.92
   2  -4 -23    0.42    0.36
   2   4 -23    0.48    0.38
  -2   4  23    0.15    0.40
  -2  -4  23    0.45    0.57
   2   4 -22    2.35    0.56
   2  -4 -22    2.79    0.55
  -2   4  22    2.10    0.53
  -2  -4  22    2.96    0.88
   2  -4 -21    0.24    0.27
   2   4 -21    0.45    0.32
  -2   4  21    0.20    0.37
  -2  -4  21    0.49    0.52
   2   4 -20   -0.06    0.29
   2  -4 -20    0.35    0.25
  -2   4  20    0.41    0.34
  -2  -4  20    0.00    0.42
   2  -4 -19    3.92    0.52
   2   4 -19    3.63    0.70
  -2   4  19    4.39    0.60
  -2  -4  19    4.11    0.91
   2  -4 -18   18.25    1.11
   2   4 -18   18.26    1.26
  -2   4  18   18.75    1.48
  -2  -4  18   16.73    1.84
   2   4 -17   33.08    1.94
   2  -4 -17   33.81    1.97
  -2   4  17   29.83    1.91
  -2  -4  17   33.58    2.72
   2  -4 -16   20.57    1.14
   2   4 -16   18.61    1.39
  -2   4  16   18.49    1.36
  -2  -4  16   21.89    1.92
   2  -4 -15    2.12    0.40
   2   4 -15    3.30    0.53
  -2   4  15    2.62    0.57
  -2  -4  15    2.33    0.55
   2  -4 -14   15.78    0.85
   2   4 -14   15.86    1.11
  -2   4  14   16.24    1.08
  -2  -4  14   15.51    1.20
   2  -4 -13   42.43    1.79
   2   4 -13   37.69    1.75
  -2   4  13   38.56    2.23
  -2  -4  13   38.78    2.12
   2  -4 -12    5.70    0.48
   2  -4 -12    5.16    0.22
   2   4 -12    6.10    0.56
  -2  -4  12    5.90    0.78
  -2   4  12    4.92    0.60
   2  -4 -11   56.63    2.04
   2   4 -11   53.98    2.30
  -2   4  11   51.53    2.50
  -2  -4  11   56.00    2.72
   2  -4 -10   57.22    2.14
   2   4 -10   55.27    2.30
  -2   4  10   63.61    3.12
  -2  -4  10   55.78    2.79
   2  -4  -9    8.38    0.44
   2   4  -9    7.80    0.49
   2  -4  -9    8.75    0.26
  -2   4   9    9.18    0.70
  -2  -4   9    8.09    0.66
   2  -4  -8    0.05    0.11
   2  -4  -8    0.14    0.07
   2   4  -8    0.01    0.17
  -2   4   8    0.18    0.20
  -2  -4   8    0.29    0.22
   2  -4  -7    1.90    0.21
   2   4  -7    1.46    0.21
   2  -4  -7    1.07    0.10
  -2   4   7    0.82    0.41
  -2  -4   7    2.00    0.33
   2   4  -6   74.19    1.29
   2  -4  -6   74.15    1.79
   2  -4  -6   70.87    2.22
   2   4  -6   70.40    2.43
  -2   4   6   74.84    3.28
  -2  -4   6   77.32    2.90
   2  -4  -5   57.88    1.73
   2  -4  -5   51.76    1.29
   2   4  -5   53.65    1.78
  -2   4   5   49.04    2.28
  -2  -4   5   54.49    2.12
   2  -4  -4    5.69    0.25
   2  -4  -4    6.16    0.28
   2   4  -4    4.61    0.18
   2   4  -4    5.56    0.38
  -2   4   4    1.78    0.69
  -2  -4   4    6.37    0.43
   2  -4  -3    1.32    0.11
   2  -4  -3    1.62    0.15
   2   4  -3    0.72    0.17
   2   4  -3    1.08    0.11
  -2   4   3    1.82    0.41
  -2  -4   3    1.09    0.19
   2  -4  -2   82.85    2.23
   2   4  -2   79.74    1.89
   2   4  -2   78.15    2.48
  -2   4   2   80.05    3.39
  -2   4   2   80.57    2.43
  -2  -4   2   81.18    2.47
   2  -4  -1   43.43    1.30
   2   4  -1   40.54    1.42
   2   4  -1   41.99    1.13
  -2   4   1   41.20    2.02
  -2   4   1   42.43    1.33
  -2  -4   1   39.77    1.33
   2   4   0   45.40    1.24
   2  -4   0   46.76    1.43
   2   4   0   43.22    1.46
  -2   4   0   46.96    2.02
  -2   4   0   46.41    1.47
  -2  -4   0   42.77    1.27
   2  -4   1  132.21    4.19
   2   4   1  131.52    3.63
   2   4   1  128.41    4.05
  -2   4  -1  128.01    4.89
  -2   4  -1  129.64    3.77
  -2  -4  -1  122.65    3.32
   2  -4   2  128.56    4.33
   2   4   2  135.66    4.31
   2   4   2  132.99    3.82
  -2   4  -2  130.63    3.87
  -2   4  -2  131.29    5.05
  -2  -4  -2  130.63    3.35
   2  -4   3    5.01    0.41
   2   4   3    3.38    0.33
  -2   4  -3    4.41    0.25
  -2   4  -3    3.31    0.42
  -2  -4  -3    3.22    0.20
   2  -4   4    2.83    0.33
   2   4   4    4.21    0.27
  -2   4  -4    3.81    0.26
  -2   4  -4    3.14    0.31
  -2  -4  -4    4.00    0.27
   2  -4   5    0.36    0.22
   2   4   5   -0.02    0.15
  -2   4  -5    0.30    0.15
  -2   4  -5    0.16    0.14
  -2  -4  -5    0.53    0.14
  -2  -4  -5    0.29    0.04
   2   4   6   16.67    0.82
   2  -4   6   16.31    0.86
  -2   4  -6   15.44    0.56
  -2   4  -6   16.43    0.64
  -2  -4  -6   18.93    0.72
   2   4   7    3.44    0.38
   2  -4   7    3.41    0.49
  -2   4  -7    4.23    0.29
  -2  -4  -7    4.28    0.31
  -2   4  -7    3.55    0.24
   2  -4   8   10.41    0.78
   2   4   8    9.81    0.56
  -2   4  -8    8.67    0.28
  -2   4  -8    9.70    0.54
  -2  -4  -8   10.62    0.50
   2  -4   9   11.80    0.79
   2   4   9   11.58    0.73
  -2   4  -9   11.03    0.55
  -2   4  -9   10.37    0.32
  -2  -4  -9   10.77    0.56
   2   4  10    0.78    0.22
   2  -4  10    0.49    0.29
  -2   4 -10    0.53    0.22
  -2  -4 -10    0.53    0.24
   2  -4  11    1.78    0.36
   2   4  11    0.94    0.29
  -2   4 -11    1.33    0.24
  -2  -4 -11    1.43    0.25
   2  -4  12    3.43    0.64
   2   4  12    4.03    0.53
  -2   4 -12    3.84    0.37
  -2  -4 -12    4.32    0.39
   2   4  13    3.94    0.48
   2  -4  13    3.83    0.76
  -2   4 -13    5.09    0.53
  -2  -4 -13    4.88    0.44
   2   4  14   -0.11    0.19
   2  -4  14   -0.07    0.31
  -2   4 -14   -0.07    0.20
  -2  -4 -14    0.11    0.16
   2  -4  15    7.23    1.06
   2   4  15    6.80    0.66
  -2   4 -15    7.35    0.77
  -2  -4 -15    8.29    0.72
   2  -4  16   13.09    1.32
   2   4  16   13.38    0.97
  -2   4 -16   14.78    1.03
  -2  -4 -16   14.47    0.90
   2  -4  17    2.79    0.75
   2   4  17    2.62    0.54
  -2   4 -17    3.53    0.52
  -2  -4 -17    3.50    0.50
   2   4  18   27.47    1.76
   2  -4  18   28.34    2.60
  -2   4 -18   29.96    1.99
  -2  -4 -18   29.92    1.98
   2  -4  19    8.82    1.23
   2   4  19    8.22    0.87
  -2   4 -19    9.21    1.09
  -2  -4 -19   10.40    0.85
   2  -4  20    9.58    1.40
   2   4  20    9.02    0.86
  -2  -4 -20    9.03    0.81
  -2   4 -20    8.30    0.88
   2   4  21    0.23    0.31
   2  -4  21    0.07    0.41
  -2   4 -21    0.52    0.33
  -2  -4 -21    0.58    0.30
   2   4  22    2.02    0.58
   2  -4  22    2.05    0.64
  -2   4 -22    2.47    0.51
  -2  -4 -22    2.14    0.47
   2   4  23    2.34    0.58
   2  -4  23    1.87    0.80
  -2   4 -23    1.37    0.55
  -2  -4 -23    2.65    0.49
   2  -4  24    1.18    0.81
   2   4  24    2.05    0.46
  -2   4 -24    1.36    0.52
  -2  -4 -24    1.27    0.55
   2   4  25    2.56    0.57
   2  -4  25    3.17    0.81
  -2  -4 -25    3.62    0.71
  -2   4 -25    2.02    0.68
   2  -4  26    0.79    0.51
   2   4  26    0.66    0.45
  -2   4 -26    0.44    0.54
  -2  -4 -26    0.31    0.38
   2  -6 -23    0.42    0.42
   2   6 -23    0.45    0.48
  -2  -6  23   -0.07    0.54
  -2   6  23    0.25    0.40
   2  -6 -22    4.48    0.88
   2   6 -22    4.95    0.82
  -2  -6  22    4.29    1.36
  -2   6  22    5.52    0.99
   2   6 -21    5.42    0.94
   2  -6 -21    5.71    0.87
  -2  -6  21    6.48    1.34
  -2   6  21    4.76    0.85
   2  -6 -20    0.95    0.38
   2   6 -20    0.51    0.42
  -2   6  20    0.56    0.55
  -2  -6  20    1.06    0.59
   2  -6 -19    1.93    0.50
   2   6 -19    2.74    0.66
  -2  -6  19    2.12    0.82
  -2   6  19    4.38    0.75
   2  -6 -18    1.24    0.42
   2   6 -18    0.53    0.51
  -2   6  18    0.76    0.43
  -2  -6  18    1.05    0.67
   2  -6 -17    0.64    0.31
   2   6 -17    0.64    0.33
  -2   6  17    0.84    0.38
  -2  -6  17   -0.06    0.50
   2  -6 -16    7.14    0.66
   2   6 -16    7.64    0.74
  -2  -6  16    7.51    1.27
  -2   6  16    4.84    0.99
   2  -6 -15    2.07    0.36
   2   6 -15    1.76    0.51
  -2   6  15    1.18    0.46
  -2  -6  15    1.67    0.57
   2   6 -14   -0.01    0.21
   2  -6 -14   -0.19    0.25
  -2   6  14   -0.12    0.28
  -2  -6  14    0.18    0.41
   2   6 -13    9.74    0.81
   2  -6 -13   10.07    0.86
  -2   6  13    9.07    1.15
  -2  -6  13    8.78    1.14
   2  -6 -12   11.72    0.74
   2   6 -12    9.42    0.79
  -2   6  12   10.85    1.15
  -2  -6  12   10.98    1.15
   2  -6 -11    4.71    0.53
   2   6 -11    4.26    0.62
  -2  -6  11    4.10    0.73
  -2   6  11    4.03    0.63
   2   6 -10    5.10    0.63
   2  -6 -10    5.10    0.55
  -2  -6  10    4.64    0.86
  -2   6  10    3.95    0.68
   2   6  -9   20.02    1.16
   2  -6  -9   20.37    1.01
  -2   6   9   19.86    1.39
  -2  -6   9   22.10    1.64
   2  -6  -8    4.63    0.52
   2   6  -8    5.32    0.54
  -2   6   8    7.21    0.65
  -2  -6   8    5.62    0.66
   2   6  -7   15.60    0.93
   2  -6  -7   17.74    0.88
  -2  -6   7   15.72    1.12
  -2   6   7   14.97    1.09
   2   6  -6    0.65    0.10
   2  -6  -6    1.11    0.22
   2  -6  -6    1.10    0.16
   2   6  -6    1.06    0.25
  -2  -6   6    1.13    0.36
  -2   6   6    0.69    0.34
   2  -6  -5    0.74    0.16
   2  -6  -5    0.30    0.24
   2   6  -5    0.83    0.13
   2   6  -5    0.03    0.24
  -2  -6   5    0.75    0.24
  -2   6   5    0.69    0.28
   2  -6  -4    8.76    0.58
   2   6  -4    7.87    0.35
   2  -6  -4    8.21    0.41
   2   6  -4    8.03    0.58
  -2  -6   4    8.24    0.59
  -2   6   4    8.91    0.70
   2   6  -3    0.28    0.19
   2   6  -3    0.21    0.13
   2  -6  -3    0.56    0.14
  -2   6   3    0.27    0.25
  -2  -6   3    0.46    0.19
   2   6  -2   10.80    0.70
   2  -6  -2   10.93    0.54
   2   6  -2   11.07    0.50
  -2   6   2   11.37    0.74
  -2  -6   2   11.47    0.73
  -2   6   2   10.85    0.64
   2   6  -1    2.06    0.26
   2   6  -1    2.41    0.31
   2  -6  -1    2.17    0.29
  -2   6   1    3.21    0.31
  -2   6   1    1.96    0.42
  -2  -6   1    2.70    0.34
   2   6   0    5.35    0.46
   2   6   0    4.83    0.39
   2  -6   0    4.94    0.42
  -2  -6   0    4.68    0.41
  -2   6   0    4.96    0.41
  -2   6   0    4.98    0.58
   2   6   1    8.17    0.61
   2  -6   1    9.47    0.59
   2   6   1   10.00    0.52
  -2   6  -1    8.90    0.57
  -2  -6  -1    9.39    0.53
  -2   6  -1    9.47    0.64
   2  -6   2   12.64    0.81
   2   6   2   13.31    0.87
   2   6   2   12.61    0.76
  -2   6  -2   14.18    0.73
  -2  -6  -2   12.07    0.63
  -2   6  -2   13.26    0.86
   2   6   3   29.37    1.22
   2  -6   3   27.92    1.41
   2   6   3   29.08    1.41
  -2  -6  -3   26.47    0.93
  -2   6  -3   27.40    1.37
  -2   6  -3   28.78    1.26
   2  -6   4   21.65    1.22
   2   6   4   20.75    1.04
  -2  -6  -4   21.26    1.02
  -2   6  -4   21.38    1.13
  -2   6  -4   20.47    1.05
  -2  -6  -4   20.19    0.65
   2   6   5   12.71    0.88
   2  -6   5   14.07    0.99
  -2  -6  -5   15.11    0.90
  -2   6  -5   11.92    0.73
  -2   6  -5   14.18    0.74
   2   6   6    5.31    0.48
   2  -6   6    4.89    0.64
  -2   6  -6    5.65    0.46
  -2   6  -6    4.46    0.43
  -2  -6  -6    6.31    0.49
   2  -6   7   10.88    0.83
   2   6   7   11.25    0.77
  -2   6  -7   11.86    0.71
  -2  -6  -7   13.39    0.74
   2  -6   8    5.16    0.60
   2   6   8    4.97    0.50
  -2   6  -8    5.00    0.54
  -2  -6  -8    4.83    0.47
  -2   6  -8    5.05    0.34
   2  -6   9   -0.08    0.32
   2   6   9    0.49    0.29
  -2  -6  -9    0.33    0.26
  -2   6  -9    0.32    0.20
   2  -6  10    0.13    0.24
   2   6  10    0.06    0.21
  -2  -6 -10   -0.22    0.21
  -2   6 -10   -0.01    0.17
   2  -6  11   12.95    1.30
   2   6  11   12.43    1.10
  -2   6 -11   12.60    0.93
  -2  -6 -11   12.68    1.00
   2   6  12    2.96    0.56
   2  -6  12    3.43    0.69
  -2  -6 -12    4.11    0.58
  -2   6 -12    3.22    0.45
   2   6  13   16.77    1.33
   2  -6  13   16.00    1.54
  -2  -6 -13   17.74    1.32
  -2   6 -13   16.48    1.10
   2  -6  14   15.99    1.68
   2   6  14   16.82    1.53
  -2  -6 -14   19.99    1.22
  -2   6 -14   17.88    1.21
   2  -6  15   -0.20    0.46
   2   6  15    0.26    0.35
  -2   6 -15    0.50    0.33
  -2  -6 -15   -0.10    0.26
   2  -6  16   12.78    1.45
   2   6  16   13.74    1.22
  -2   6 -16   13.37    1.24
  -2  -6 -16   13.90    1.22
   2  -6  17    1.26    0.58
   2   6  17    0.94    0.48
  -2  -6 -17    2.08    0.43
  -2   6 -17    1.31    0.52
   2  -6  18    2.34    0.76
   2   6  18    2.10    0.60
  -2   6 -18    3.17    0.67
  -2  -6 -18    3.14    0.54
   2  -6  19    6.83    1.27
   2   6  19    5.91    0.79
  -2   6 -19    5.35    0.78
  -2  -6 -19    5.76    0.92
   2  -6  20    2.35    0.70
   2   6  20    1.27    0.53
  -2   6 -20    1.77    0.61
  -2  -6 -20    1.42    0.56
   2  -6  21    3.02    0.83
   2   6  21    3.43    0.72
  -2  -6 -21    3.29    0.65
  -2   6 -21    4.09    0.69
   2  -6  22    0.11    0.46
   2   6  22    0.11    0.35
  -2  -6 -22    0.37    0.34
  -2   6 -22    0.06    0.44
   2  -6  23   -0.02    0.58
   2   6  23    0.19    0.36
  -2  -6 -23    0.04    0.34
  -2   6 -23    0.27    0.42
   2  -8 -19    0.23    0.32
   2   8 -19    0.05    0.37
  -2   8  19    0.23    0.42
  -2  -8  19    0.17    0.66
   2   8 -18    1.87    0.63
   2  -8 -18    2.95    0.56
  -2  -8  18    1.57    0.86
  -2   8  18    3.08    0.71
   2  -8 -17    1.17    0.53
   2   8 -17    1.62    0.48
  -2   8  17    1.05    0.57
  -2  -8  17    1.16    0.70
   2   8 -16    0.18    0.29
   2  -8 -16    0.03    0.26
  -2   8  16   -0.23    0.33
  -2  -8  16    0.33    0.48
   2   8 -15    0.14    0.34
   2  -8 -15    0.32    0.29
  -2  -8  15    0.19    0.45
  -2   8  15    0.20    0.35
   2  -8 -14    0.08    0.26
   2   8 -14    0.21    0.35
  -2  -8  14    0.40    0.41
  -2   8  14    0.03    0.34
   2  -8 -13    0.80    0.41
   2   8 -13    0.24    0.38
  -2   8  13    0.88    0.44
  -2  -8  13    2.01    0.51
   2   8 -12    0.23    0.30
   2  -8 -12    0.08    0.25
  -2  -8  12    0.35    0.37
  -2   8  12    0.23    0.32
   2   8 -11    0.78    0.34
   2  -8 -11    0.55    0.36
  -2   8  11    0.48    0.45
  -2  -8  11    0.31    0.42
   2  -8 -10    5.21    0.67
   2   8 -10    4.05    0.64
  -2   8  10    4.45    0.82
  -2  -8  10    4.71    0.86
   2  -8  -9   -0.06    0.26
  -2   8   9    0.30    0.28
  -2  -8   9   -0.23    0.33
   2  -8  -8    1.25    0.33
  -2   8   8    0.71    0.42
  -2  -8   8    1.62    0.44
   2  -8  -7    1.11    0.32
   2   8  -7    0.64    0.36
  -2   8   7    1.16    0.47
  -2  -8   7    0.93    0.48
   2   8  -6    2.81    0.52
   2  -8  -6    2.95    0.57
  -2  -8   6    3.71    0.64
  -2   8   6    3.73    0.70
   2   8  -5    2.00    0.24
   2  -8  -5    2.65    0.47
   2   8  -5    2.39    0.56
   2  -8  -5    2.15    0.30
  -2  -8   5    2.28    0.55
  -2   8   5    1.65    0.46
   2   8  -4    1.48    0.27
   2   8  -4    1.48    0.41
   2  -8  -4    1.43    0.25
   2  -8  -4    1.20    0.42
  -2  -8   4    1.00    0.44
  -2   8   4    1.31    0.49
   2  -8  -3    5.79    0.49
   2  -8  -3    7.82    0.70
   2   8  -3    8.01    0.87
   2   8  -3    5.70    0.46
  -2   8   3    5.65    0.76
  -2  -8   3    6.24    0.62
   2  -8  -2    3.14    0.36
   2   8  -2    2.72    0.35
   2   8  -2    2.50    0.47
  -2   8   2    3.36    0.53
  -2   8   2    2.54    0.49
  -2  -8   2    2.58    0.47
   2  -8  -1    3.34    0.44
   2   8  -1    3.68    0.45
   2   8  -1    4.67    0.60
  -2  -8   1    3.46    0.49
  -2   8   1    4.46    0.63
  -2   8   1    5.32    0.67
   2   8   0   23.43    1.45
   2  -8   0   21.25    1.23
   2   8   0   22.43    1.23
  -2   8   0   23.75    1.51
  -2   8   0   22.69    1.59
  -2  -8   0   20.61    1.18
   2   8   1    0.15    0.27
   2  -8   1    1.00    0.21
   2   8   1    0.23    0.38
  -2   8  -1    0.32    0.32
  -2   8  -1    0.47    0.34
  -2  -8  -1    0.19    0.21
   2   8   2    8.77    0.95
   2   8   2   10.12    0.77
   2  -8   2    9.04    0.79
  -2  -8  -2    8.17    0.56
  -2   8  -2    9.93    0.93
  -2   8  -2    9.59    0.78
   2   8   3    0.98    0.35
   2  -8   3    0.99    0.36
  -2  -8  -3    1.11    0.32
  -2   8  -3    0.77    0.32
  -2   8  -3    1.29    0.40
   2  -8   4    3.46    0.47
   2   8   4    3.12    0.45
  -2  -8  -4    4.26    0.47
  -2   8  -4    4.48    0.49
  -2   8  -4    2.68    0.39
   2   8   5    0.31    0.35
   2  -8   5    0.52    0.38
  -2  -8  -5    1.19    0.31
  -2   8  -5    0.72    0.23
  -2   8  -5    0.84    0.30
   2  -8   6    6.91    0.70
   2   8   6    5.82    0.82
  -2   8  -6    7.39    0.83
  -2  -8  -6    7.66    0.71
   2  -8   7   12.44    1.08
   2   8   7   13.96    1.03
  -2  -8  -7   14.47    1.11
  -2   8  -7   13.43    1.00
   2  -8   8    0.02    0.37
   2   8   8    0.89    0.35
  -2   8  -8    1.14    0.32
  -2  -8  -8    0.67    0.41
   2  -8   9    7.26    0.86
   2   8   9    7.13    0.78
  -2   8  -9    6.49    0.75
  -2  -8  -9    8.50    0.91
   2  -8  10    6.37    0.94
   2   8  10    4.87    0.89
  -2   8 -10    5.48    0.67
  -2  -8 -10    5.41    0.70
   2   8  11   24.94    1.90
   2  -8  11   24.27    2.00
  -2  -8 -11   27.30    1.73
  -2   8 -11   27.38    1.75
   2  -8  12    7.67    1.33
   2   8  12    6.48    1.20
  -2  -8 -12    9.12    1.07
  -2   8 -12    7.64    1.04
   2  -8  13   26.08    2.41
   2   8  13   26.80    2.21
  -2  -8 -13   28.99    1.93
  -2   8 -13   27.86    1.93
   2  -8  14   20.16    2.26
   2   8  14   21.12    2.12
  -2  -8 -14   26.51    2.06
  -2   8 -14   26.04    2.06
   2  -8  15    1.65    0.74
   2   8  15    1.10    0.55
  -2  -8 -15    1.85    0.48
  -2   8 -15    1.27    0.48
   2  -8  16    0.71    0.78
   2   8  16    1.67    0.65
  -2  -8 -16    1.69    0.49
  -2   8 -16    1.33    0.50
   2   8  17    1.90    0.75
   2  -8  17    3.26    0.89
  -2  -8 -17    2.39    0.70
  -2   8 -17    1.44    0.53
   2   8  18    0.21    0.43
   2  -8  18    0.28    0.53
  -2  -8 -18    0.69    0.37
  -2   8 -18    0.27    0.39
   2  -8  19    0.77    0.64
   2   8  19    0.21    0.55
  -2   8 -19    1.64    0.46
  -2  -8 -19    0.79    0.46
   2  10 -12    3.99    0.76
   2 -10 -12    3.71    0.77
  -2 -10  12    2.69    0.96
  -2  10  12    2.32    0.95
   2 -10 -11    2.19    0.54
  -2  10  11    2.03    0.64
  -2 -10  11    1.75    0.80
   2 -10 -10    4.50    0.89
  -2 -10  10    4.56    0.84
  -2  10  10    5.18    1.00
   2 -10  -9    1.82    0.45
   2  10  -9    2.74    0.64
  -2  10   9    0.34    0.53
[truncated: 11,986,650 more chars]
