# Supplementary material for: Quaternary cocrystals: combinatorial synthetic strategies based on long-range synthon Aufbau modules (LSAM)
Source: IUCrJ. 2016 Jan 5;3(Pt 2):102–7. doi: 10.1107/S2052252515023957 (PMC4775158; doi:10.1107/S2052252515023957)
Supplement: Supplementary file 2 [file m-03-00102-sup3.zip]

Archive with 40 entries (39 files):
- Checkcif Folder/
- Checkcif Folder/1. BS ORC TMP.cif
- Checkcif Folder/1. BS ORC TMP.pdf
- Checkcif Folder/10. TS PGL TMP PHE Form I.cif
- Checkcif Folder/10. TS PGL TMP PHE Form I.pdf
- Checkcif Folder/11. TS PGL TMP PHE Form II.cif
- Checkcif Folder/11. TS PGL TMP PHE Form II.pdf
- Checkcif Folder/12. TS PGL TMP PYR.cif
- Checkcif Folder/12. TS PGL TMP PYR.pdf
- Checkcif Folder/13. TS PGL TMP DPE.cif
- Checkcif Folder/13. TS PGL TMP DPE.pdf
- Checkcif Folder/14. QS ORC TMP PHE HMB.cif
- Checkcif Folder/14. QS ORC TMP PHE HMB.pdf
- Checkcif Folder/15. QS ORC TMP PHE PYR.cif
- Checkcif Folder/15. QS ORC TMP PHE PYR.pdf
- Checkcif Folder/16. QS ORC TMP ACR PYR.cif
- Checkcif Folder/16. QS ORC TMP ACR PYR.pdf
- Checkcif Folder/17. QS PGL TMP PHE ANT.cif
- Checkcif Folder/17. QS PGL TMP PHE ANT.pdf
- Checkcif Folder/18. QS PGL TMP PHE PYR hydrate.cif
- Checkcif Folder/18. QS PGL TMP PHE PYR hydrate.pdf
- Checkcif Folder/19. QS PGL TMP PHE DPE.cif
- Checkcif Folder/19. QS PGL TMP PHE DPE.pdf
- Checkcif Folder/2. BS ORC TMP Hydrate.cif
- Checkcif Folder/2. BS ORC TMP Hydrate.pdf
- Checkcif Folder/3. BS PGL TMP.cif
- Checkcif Folder/3. BS PGL TMP.pdf
- Checkcif Folder/4. TS ORC TMP PHE.cif
- Checkcif Folder/4. TS ORC TMP PHE.pdf
- Checkcif Folder/5. TS ORC TMP ACR.cif
- Checkcif Folder/5. TS ORC TMP ACR.pdf
- Checkcif Folder/6. TS ORC TMP PHEN.cif
- Checkcif Folder/6. TS ORC TMP PHEN.pdf
- Checkcif Folder/7. TS ORC TMP PYR.cif
- Checkcif Folder/7. TS ORC TMP PYR.pdf
- Checkcif Folder/8. TS ORC TMP HMB.cif
- Checkcif Folder/8. TS ORC TMP HMB.pdf
- Checkcif Folder/9. TS ORC TMP 22TP.cif
- Checkcif Folder/9. TS ORC TMP 22TP.pdf
- Checkcif Folder/Checkcif.zip
