# Supplementary material for: Quaternary cocrystals: combinatorial synthetic strategies based on long-range synthon Aufbau modules (LSAM)
Source: IUCrJ. 2016 Jan 5;3(Pt 2):102–7. doi: 10.1107/S2052252515023957 (PMC4775158; doi:10.1107/S2052252515023957)
Supplement: Supplementary file 2 [file m-03-00102-sup3.zip › Checkcif Folder/10. TS PGL TMP PHE Form I.cif]

 
data_shelx
 
_audit_creation_method            SHELXL-2013
_chemical_name_systematic
;
 ?
;
_chemical_name_common             ?
_chemical_melting_point           ?
_chemical_formula_moiety          ?
_chemical_formula_sum
 'C44 H40 N6 O6' 
_chemical_formula_weight          748.82

loop_
 _atom_type_symbol
 _atom_type_description
 _atom_type_scat_dispersion_real
 _atom_type_scat_dispersion_imag
 _atom_type_scat_source
 'C'  'C'   0.0033   0.0016
 'International Tables Vol C Tables 4.2.6.8 and 6.1.1.4'
 'H'  'H'   0.0000   0.0000
 'International Tables Vol C Tables 4.2.6.8 and 6.1.1.4'
 'N'  'N'   0.0061   0.0033
 'International Tables Vol C Tables 4.2.6.8 and 6.1.1.4'
 'O'  'O'   0.0106   0.0060
 'International Tables Vol C Tables 4.2.6.8 and 6.1.1.4'
 
_space_group_crystal_system       triclinic
_space_group_IT_number            2
_space_group_name_H-M_alt         'P -1'
_space_group_name_Hall            '-P 1'
 
_shelx_space_group_comment
;
The symmetry employed for this shelxl refinement is uniquely defined
by the following loop, which should always be used as a source of
symmetry information in preference to the above space-group names.
They are only intended as comments.
;
 
loop_
 _space_group_symop_operation_xyz
 'x, y, z'
 '-x, -y, -z'
 
_cell_length_a                    9.012(7)
_cell_length_b                    11.241(8)
_cell_length_c                    18.355(13)
_cell_angle_alpha                 94.296(13)
_cell_angle_beta                  93.207(11)
_cell_angle_gamma                 92.248(6)
_cell_volume                      1850(2)
_cell_formula_units_Z             2
_cell_measurement_temperature     150(2)
_cell_measurement_reflns_used     ? 
_cell_measurement_theta_min       ? 
_cell_measurement_theta_max       ? 
 
_exptl_crystal_description        'Block' 
_exptl_crystal_colour             'Orange'
_exptl_crystal_density_meas       ? 
_exptl_crystal_density_method     ?              
_exptl_crystal_density_diffrn     1.345          
_exptl_crystal_F_000              788
_exptl_transmission_factor_min    ?                                             
_exptl_transmission_factor_max    ?                                             
_exptl_crystal_size_max           0.510
_exptl_crystal_size_mid           0.340
_exptl_crystal_size_min           0.190
_exptl_absorpt_coefficient_mu     0.091
_shelx_estimated_absorpt_T_min    0.955
_shelx_estimated_absorpt_T_max    0.983
_exptl_absorpt_correction_type    'Multi-scan' 
_exptl_absorpt_correction_T_min   0.744 
_exptl_absorpt_correction_T_max   1.000 
_exptl_absorpt_process_details    'Jacobson, R. (1998) Private communication'
 
_exptl_special_details
;
 ?
;
 
_diffrn_ambient_temperature       150(2)
_diffrn_radiation_wavelength      0.71073
_diffrn_radiation_type            MoK\a
_diffrn_source                    'Sealed Tube'                       
_diffrn_measurement_device_type   'Rigaku Mercury375R (2x2 bin mode)'
_diffrn_measurement_method        'profile data from \w-scans'
_diffrn_detector_area_resol_mean  ? 
_diffrn_reflns_number             19286
_diffrn_reflns_av_unetI/netI      0.0937
_diffrn_reflns_av_R_equivalents   0.1159
_diffrn_reflns_limit_h_min        -11
_diffrn_reflns_limit_h_max        11
_diffrn_reflns_limit_k_min        -14
_diffrn_reflns_limit_k_max        14
_diffrn_reflns_limit_l_min        -23
_diffrn_reflns_limit_l_max        23
_diffrn_reflns_theta_min          1.114
_diffrn_reflns_theta_max          27.580
_diffrn_reflns_theta_full         25.242
_diffrn_measured_fraction_theta_max   0.989
_diffrn_measured_fraction_theta_full  0.997
_diffrn_reflns_Laue_measured_fraction_max    0.989
_diffrn_reflns_Laue_measured_fraction_full   0.997
_diffrn_reflns_point_group_measured_fraction_max   0.989
_diffrn_reflns_point_group_measured_fraction_full  0.997
_reflns_number_total              8468
_reflns_number_gt                 6912
_reflns_threshold_expression      'I > 2\s(I)'
_reflns_Friedel_coverage          0.000
_reflns_Friedel_fraction_max      .
_reflns_Friedel_fraction_full     .
 
_reflns_special_details
;
 Reflections were merged by SHELXL according to the crystal
 class for the calculation of statistics and refinement.
 
 _reflns_Friedel_fraction is defined as the number of unique
 Friedel pairs measured divided by the number that would be
 possible theoretically, ignoring centric projections and
 systematic absences.
;
 
_computing_data_collection        ?
_computing_cell_refinement        ?
_computing_data_reduction         ?
_computing_structure_solution     ?
_computing_structure_refinement   'SHELXL-2013 (Sheldrick, 2013)'
_computing_molecular_graphics     ?
_computing_publication_material   ?
 
_refine_special_details
;
 ?
;
_refine_ls_structure_factor_coef  Fsqd
_refine_ls_matrix_type            full
_refine_ls_weighting_scheme       calc
_refine_ls_weighting_details
;
 w=1/[\s^2^(Fo^2^)+(0.1052P)^2^+0.1496P]
 where P=(Fo^2^+2Fc^2^)/3
;
_atom_sites_solution_primary      ?
_atom_sites_solution_secondary    ?
_atom_sites_solution_hydrogens    geom
_refine_ls_hydrogen_treatment     constr
_refine_ls_extinction_method      none
_refine_ls_extinction_coef        .
_refine_ls_number_reflns          8468
_refine_ls_number_parameters      515
_refine_ls_number_restraints      0
_refine_ls_R_factor_all           0.0785
_refine_ls_R_factor_gt            0.0661
_refine_ls_wR_factor_ref          0.2043
_refine_ls_wR_factor_gt           0.1803
_refine_ls_goodness_of_fit_ref    1.070
_refine_ls_restrained_S_all       1.070
_refine_ls_shift/su_max           0.000
_refine_ls_shift/su_mean          0.000
 
loop_
 _atom_site_label
 _atom_site_type_symbol
 _atom_site_fract_x
 _atom_site_fract_y
 _atom_site_fract_z
 _atom_site_U_iso_or_equiv
 _atom_site_adp_type
 _atom_site_occupancy
 _atom_site_site_symmetry_order  
 _atom_site_calc_flag
 _atom_site_refinement_flags_posn
 _atom_site_refinement_flags_adp
 _atom_site_refinement_flags_occupancy
 _atom_site_disorder_assembly
 _atom_site_disorder_group
O4 O 0.56332(16) 0.63441(12) 0.26935(8) 0.0373(3) Uani 1 1 d . . . . .
H4O H 0.6238 0.6876 0.2891 0.056 Uiso 1 1 calc R U . . .
O5 O 0.19120(17) 0.56414(11) 0.08090(8) 0.0401(4) Uani 1 1 d . . . . .
H5O H 0.1456 0.5988 0.0480 0.060 Uiso 1 1 calc R U . . .
C8 C 0.37838(19) 0.60294(15) 0.17519(9) 0.0261(4) Uani 1 1 d . . . . .
H8 H 0.3855 0.5195 0.1788 0.031 Uiso 1 1 calc R U . . .
O6 O 0.34650(12) 0.96915(10) 0.16355(6) 0.0233(3) Uani 1 1 d . . . . .
H6O H 0.2780 0.9835 0.1329 0.035 Uiso 1 1 calc R U . . .
C7 C 0.46824(18) 0.68362(15) 0.22074(9) 0.0240(3) Uani 1 1 d . . . . .
C12 C 0.46007(17) 0.80691(14) 0.21666(9) 0.0221(3) Uani 1 1 d . . . . .
H12 H 0.5226 0.8614 0.2478 0.027 Uiso 1 1 calc R U . . .
C10 C 0.26601(18) 0.76839(14) 0.11919(9) 0.0229(3) Uani 1 1 d . . . . .
H10 H 0.1965 0.7973 0.0846 0.027 Uiso 1 1 calc R U . . .
C9 C 0.27821(18) 0.64565(14) 0.12435(9) 0.0244(3) Uani 1 1 d . . . . .
C11 C 0.35706(17) 0.84772(14) 0.16538(8) 0.0194(3) Uani 1 1 d . . . . .
N1 N 0.16722(15) 0.29675(13) 0.15494(8) 0.0237(3) Uani 1 1 d . . . . .
N2 N -0.02454(16) 0.34001(12) 0.03363(8) 0.0240(3) Uani 1 1 d . . . . .
C13 C 0.21416(18) 0.28967(14) 0.08670(9) 0.0229(3) Uani 1 1 d . . . . .
C19 C -0.07114(18) 0.35143(15) 0.10210(9) 0.0237(3) Uani 1 1 d . . . . .
C24 C 0.02667(18) 0.32868(14) 0.16384(9) 0.0232(3) Uani 1 1 d . . . . .
C20 C -0.2184(2) 0.38754(17) 0.11395(12) 0.0350(4) Uani 1 1 d . . . . .
H20 H -0.2839 0.4021 0.0735 0.042 Uiso 1 1 calc R U . . .
C17 C 0.1732(2) 0.30321(17) -0.04644(11) 0.0359(4) Uani 1 1 d . . . . .
H17 H 0.1095 0.3150 -0.0881 0.043 Uiso 1 1 calc R U . . .
C18 C 0.11661(19) 0.31058(14) 0.02484(9) 0.0231(3) Uani 1 1 d . . . . .
C23 C -0.0275(2) 0.34218(18) 0.23543(11) 0.0351(4) Uani 1 1 d . . . . .
H23 H 0.0347 0.3265 0.2768 0.042 Uiso 1 1 calc R U . . .
C14 C 0.3656(2) 0.26351(17) 0.07540(11) 0.0331(4) Uani 1 1 d . . . . .
H14 H 0.4309 0.2484 0.1158 0.040 Uiso 1 1 calc R U . . .
C15 C 0.4163(2) 0.2603(2) 0.00692(14) 0.0460(5) Uani 1 1 d . . . . .
H15 H 0.5178 0.2453 0.0001 0.055 Uiso 1 1 calc R U . . .
C22 C -0.1682(2) 0.3775(2) 0.24418(13) 0.0452(5) Uani 1 1 d . . . . .
H22 H -0.2033 0.3868 0.2920 0.054 Uiso 1 1 calc R U . . .
C16 C 0.3191(3) 0.2791(2) -0.05470(13) 0.0483(6) Uani 1 1 d . . . . .
H16 H 0.3562 0.2749 -0.1022 0.058 Uiso 1 1 calc R U . . .
C21 C -0.2649(2) 0.4010(2) 0.18268(13) 0.0439(5) Uani 1 1 d . . . . .
H21 H -0.3625 0.4262 0.1903 0.053 Uiso 1 1 calc R U . . .
O3 O 0.33898(15) 0.36692(12) 0.28388(8) 0.0356(3) Uani 1 1 d . . . . .
H3O H 0.3091 0.3183 0.2486 0.053 Uiso 1 1 calc R U . . .
O1 O 0.72011(15) 0.43532(11) 0.46924(8) 0.0343(3) Uani 1 1 d . . . . .
H1O H 0.7906 0.4014 0.4898 0.051 Uiso 1 1 calc R U . . .
N5 N 0.88356(14) 0.01002(12) 0.44618(7) 0.0202(3) Uani 1 1 d . . . . .
C6 C 0.52971(19) 0.39855(14) 0.37568(9) 0.0252(4) Uani 1 1 d . . . . .
H6A H 0.4992 0.4781 0.3843 0.030 Uiso 1 1 calc R U . . .
N4 N 1.19708(16) 0.27822(13) 0.63911(8) 0.0262(3) Uani 1 1 d . . . . .
C5 C 0.45607(18) 0.32142(15) 0.32152(9) 0.0240(3) Uani 1 1 d . . . . .
N3 N 0.96130(15) 0.33774(12) 0.54810(8) 0.0234(3) Uani 1 1 d . . . . .
C2 C 0.69376(17) 0.24092(14) 0.40429(9) 0.0214(3) Uani 1 1 d . . . . .
H2 H 0.7750 0.2133 0.4326 0.026 Uiso 1 1 calc R U . . .
O2 O 0.65813(13) 0.04886(10) 0.33625(7) 0.0248(3) Uani 1 1 d . . . . .
H2O H 0.7261 0.0337 0.3669 0.037 Uiso 1 1 calc R U . . .
C4 C 0.49970(18) 0.20406(14) 0.30715(9) 0.0227(3) Uani 1 1 d . . . . .
H4A H 0.4496 0.1525 0.2695 0.027 Uiso 1 1 calc R U . . .
C27 C 1.02500(17) -0.00466(14) 0.42748(9) 0.0191(3) Uani 1 1 d . . . . .
C1 C 0.64866(18) 0.35775(15) 0.41705(9) 0.0240(3) Uani 1 1 d . . . . .
C31 C 1.09465(18) 0.31624(14) 0.52116(9) 0.0218(3) Uani 1 1 d . . . . .
C26 C 1.0585(2) -0.00787(16) 0.35276(9) 0.0268(4) Uani 1 1 d . . . . .
H26 H 0.9814 -0.0006 0.3161 0.032 Uiso 1 1 calc R U . . .
C34 C 0.94431(19) 0.33023(15) 0.61972(9) 0.0245(3) Uani 1 1 d . . . . .
C3 C 0.61848(17) 0.16526(14) 0.34965(9) 0.0204(3) Uani 1 1 d . . . . .
C33 C 1.06379(19) 0.30013(15) 0.66595(9) 0.0256(4) Uani 1 1 d . . . . .
C28 C 0.85748(17) 0.01554(14) 0.51765(9) 0.0192(3) Uani 1 1 d . . . . .
C32 C 1.21397(18) 0.28646(14) 0.56767(9) 0.0234(3) Uani 1 1 d . . . . .
C36 C 1.3657(2) 0.26665(17) 0.54038(12) 0.0341(4) Uani 1 1 d . . . . .
H36A H 1.4104 0.3428 0.5277 0.051 Uiso 1 1 calc R U . . .
H36B H 1.3571 0.2101 0.4969 0.051 Uiso 1 1 calc R U . . .
H36C H 1.4287 0.2342 0.5787 0.051 Uiso 1 1 calc R U . . .
C29 C 0.70954(18) 0.03292(15) 0.53989(10) 0.0252(4) Uani 1 1 d . . . . .
H29 H 0.6310 0.0426 0.5044 0.030 Uiso 1 1 calc R U . . .
C30 C 0.68185(19) 0.03551(16) 0.61224(10) 0.0296(4) Uani 1 1 d . . . . .
H30 H 0.5835 0.0468 0.6267 0.035 Uiso 1 1 calc R U . . .
C38 C 0.7951(2) 0.35615(19) 0.64808(12) 0.0376(4) Uani 1 1 d . . . . .
H38A H 0.7235 0.3650 0.6069 0.056 Uiso 1 1 calc R U . . .
H38B H 0.8031 0.4303 0.6800 0.056 Uiso 1 1 calc R U . . .
H38C H 0.7611 0.2902 0.6759 0.056 Uiso 1 1 calc R U . . .
C35 C 1.1103(2) 0.32844(17) 0.44114(10) 0.0322(4) Uani 1 1 d . . . . .
H35A H 1.0197 0.3609 0.4199 0.048 Uiso 1 1 calc R U . . .
H35B H 1.1257 0.2499 0.4165 0.048 Uiso 1 1 calc R U . . .
H35C H 1.1957 0.3825 0.4347 0.048 Uiso 1 1 calc R U . . .
C25 C 1.2019(2) -0.02147(17) 0.33348(10) 0.0305(4) Uani 1 1 d . . . . .
H25 H 1.2241 -0.0215 0.2835 0.037 Uiso 1 1 calc R U . . .
C37 C 1.0520(3) 0.2928(2) 0.74671(11) 0.0420(5) Uani 1 1 d . . . . .
H37A H 1.1431 0.2606 0.7676 0.063 Uiso 1 1 calc R U . . .
H37B H 0.9665 0.2402 0.7553 0.063 Uiso 1 1 calc R U . . .
H37C H 1.0388 0.3727 0.7700 0.063 Uiso 1 1 calc R U . . .
N6 N 0.11792(14) 0.00142(12) 0.05447(7) 0.0206(3) Uani 1 1 d . . . . .
C42 C -0.02396(17) 0.01577(14) 0.07267(9) 0.0201(3) Uani 1 1 d . . . . .
C41 C 0.14310(17) -0.01493(14) -0.01686(9) 0.0201(3) Uani 1 1 d . . . . .
C43 C -0.0566(2) 0.03136(17) 0.14744(10) 0.0294(4) Uani 1 1 d . . . . .
H43 H 0.0212 0.0319 0.1846 0.035 Uiso 1 1 calc R U . . .
C40 C 0.29131(18) -0.03214(16) -0.03859(10) 0.0276(4) Uani 1 1 d . . . . .
H40 H 0.3710 -0.0334 -0.0026 0.033 Uiso 1 1 calc R U . . .
C39 C 0.3179(2) -0.04664(18) -0.11098(11) 0.0338(4) Uani 1 1 d . . . . .
H39 H 0.4166 -0.0576 -0.1249 0.041 Uiso 1 1 calc R U . . .
C44 C -0.2002(2) 0.04567(18) 0.16622(11) 0.0349(4) Uani 1 1 d . . . . .
H44 H -0.2216 0.0550 0.2164 0.042 Uiso 1 1 calc R U . . .
 
loop_
 _atom_site_aniso_label
 _atom_site_aniso_U_11
 _atom_site_aniso_U_22
 _atom_site_aniso_U_33
 _atom_site_aniso_U_23
 _atom_site_aniso_U_13
 _atom_site_aniso_U_12
O4 0.0364(8) 0.0349(7) 0.0390(8) 0.0092(6) -0.0190(6) -0.0010(6)
O5 0.0522(9) 0.0231(6) 0.0412(9) 0.0047(5) -0.0273(7) -0.0074(6)
C8 0.0280(8) 0.0240(8) 0.0263(9) 0.0060(6) -0.0030(7) 0.0000(6)
O6 0.0237(6) 0.0219(6) 0.0235(6) 0.0017(4) -0.0023(4) -0.0016(4)
C7 0.0202(7) 0.0321(9) 0.0201(8) 0.0062(6) -0.0012(6) 0.0009(6)
C12 0.0195(7) 0.0277(8) 0.0187(8) 0.0011(6) 0.0007(6) -0.0038(6)
C10 0.0223(8) 0.0251(8) 0.0209(8) 0.0048(6) -0.0041(6) -0.0011(6)
C9 0.0258(8) 0.0246(8) 0.0218(8) 0.0026(6) -0.0040(6) -0.0044(6)
C11 0.0200(7) 0.0223(7) 0.0163(7) 0.0020(5) 0.0047(5) -0.0018(6)
N1 0.0226(7) 0.0273(7) 0.0210(7) 0.0033(5) -0.0010(5) 0.0003(5)
N2 0.0250(7) 0.0237(7) 0.0226(7) 0.0030(5) -0.0038(5) -0.0031(5)
C13 0.0226(8) 0.0222(8) 0.0238(9) 0.0018(6) 0.0016(6) -0.0014(6)
C19 0.0206(8) 0.0250(8) 0.0249(9) 0.0018(6) -0.0006(6) -0.0026(6)
C24 0.0226(8) 0.0256(8) 0.0214(8) 0.0040(6) 0.0008(6) -0.0017(6)
C20 0.0219(8) 0.0364(10) 0.0463(12) 0.0035(8) -0.0018(7) 0.0014(7)
C17 0.0525(12) 0.0339(10) 0.0214(9) 0.0017(7) 0.0082(8) -0.0032(8)
C18 0.0286(8) 0.0208(7) 0.0194(8) 0.0016(6) 0.0010(6) -0.0041(6)
C23 0.0368(10) 0.0437(11) 0.0254(10) 0.0038(8) 0.0077(7) 0.0000(8)
C14 0.0227(8) 0.0339(9) 0.0424(11) 0.0002(8) 0.0039(7) 0.0011(7)
C15 0.0360(11) 0.0443(12) 0.0589(15) -0.0030(10) 0.0217(10) 0.0015(9)
C22 0.0444(12) 0.0532(13) 0.0396(12) 0.0022(10) 0.0208(9) -0.0019(10)
C16 0.0607(14) 0.0481(12) 0.0377(12) 0.0001(9) 0.0255(10) -0.0029(10)
C21 0.0276(10) 0.0453(12) 0.0598(15) 0.0005(10) 0.0158(9) 0.0021(8)
O3 0.0361(7) 0.0345(7) 0.0340(8) -0.0002(5) -0.0168(6) 0.0083(6)
O1 0.0369(7) 0.0259(6) 0.0370(8) -0.0038(5) -0.0178(6) 0.0025(5)
N5 0.0184(7) 0.0232(7) 0.0196(7) 0.0040(5) 0.0022(5) 0.0013(5)
C6 0.0267(8) 0.0223(8) 0.0263(9) 0.0027(6) -0.0031(6) 0.0024(6)
N4 0.0270(7) 0.0271(7) 0.0241(8) 0.0047(6) -0.0028(6) -0.0029(6)
C5 0.0206(7) 0.0305(8) 0.0214(8) 0.0071(6) -0.0021(6) 0.0005(6)
N3 0.0214(7) 0.0248(7) 0.0235(7) 0.0021(5) -0.0012(5) -0.0028(5)
C2 0.0178(7) 0.0254(8) 0.0206(8) 0.0038(6) -0.0031(6) -0.0005(6)
O2 0.0244(6) 0.0244(6) 0.0250(6) -0.0014(4) -0.0024(4) 0.0035(5)
C4 0.0225(8) 0.0248(8) 0.0198(8) 0.0016(6) -0.0024(6) -0.0039(6)
C27 0.0189(7) 0.0197(7) 0.0192(8) 0.0026(5) 0.0036(6) 0.0004(6)
C1 0.0231(8) 0.0251(8) 0.0230(9) 0.0024(6) -0.0028(6) -0.0042(6)
C31 0.0218(8) 0.0222(7) 0.0209(8) 0.0015(6) 0.0018(6) -0.0050(6)
C26 0.0285(9) 0.0341(9) 0.0186(8) 0.0051(6) 0.0042(6) 0.0033(7)
C34 0.0241(8) 0.0260(8) 0.0230(9) 0.0008(6) 0.0029(6) -0.0036(6)
C3 0.0186(7) 0.0231(7) 0.0197(8) 0.0038(6) 0.0032(5) -0.0023(6)
C33 0.0294(9) 0.0267(8) 0.0204(8) 0.0029(6) 0.0017(6) -0.0046(7)
C28 0.0183(7) 0.0192(7) 0.0204(8) 0.0028(6) 0.0031(6) -0.0006(6)
C32 0.0223(8) 0.0215(7) 0.0261(9) 0.0027(6) 0.0001(6) -0.0026(6)
C36 0.0265(9) 0.0348(10) 0.0412(11) 0.0011(8) 0.0075(7) -0.0001(7)
C29 0.0185(8) 0.0291(8) 0.0286(9) 0.0036(7) 0.0056(6) 0.0003(6)
C30 0.0240(8) 0.0342(9) 0.0317(10) 0.0026(7) 0.0125(7) 0.0010(7)
C38 0.0318(10) 0.0435(11) 0.0387(11) 0.0020(8) 0.0134(8) 0.0018(8)
C35 0.0374(10) 0.0377(10) 0.0208(9) 0.0019(7) 0.0024(7) -0.0068(8)
C25 0.0334(9) 0.0385(10) 0.0209(9) 0.0028(7) 0.0123(7) 0.0020(7)
C37 0.0521(13) 0.0519(12) 0.0217(10) 0.0048(8) 0.0032(8) -0.0082(10)
N6 0.0183(6) 0.0228(6) 0.0212(7) 0.0050(5) 0.0018(5) 0.0002(5)
C42 0.0190(7) 0.0203(7) 0.0219(8) 0.0060(6) 0.0030(6) 0.0000(6)
C41 0.0177(7) 0.0202(7) 0.0232(8) 0.0052(6) 0.0042(6) 0.0001(6)
C43 0.0306(9) 0.0378(10) 0.0207(9) 0.0059(7) 0.0044(6) 0.0015(7)
C40 0.0177(8) 0.0330(9) 0.0330(10) 0.0047(7) 0.0055(6) 0.0012(7)
C39 0.0257(9) 0.0391(10) 0.0384(11) 0.0034(8) 0.0159(7) 0.0021(7)
C44 0.0369(10) 0.0434(11) 0.0263(10) 0.0047(8) 0.0148(7) 0.0026(8)
 
_geom_special_details
;
 All esds (except the esd in the dihedral angle between two l.s. planes)
 are estimated using the full covariance matrix.  The cell esds are taken
 into account individually in the estimation of esds in distances, angles
 and torsion angles; correlations between esds in cell parameters are only
 used when they are defined by crystal symmetry.  An approximate (isotropic)
 treatment of cell esds is used for estimating esds involving l.s. planes.
;
 
loop_
 _geom_bond_atom_site_label_1
 _geom_bond_atom_site_label_2
 _geom_bond_distance
 _geom_bond_site_symmetry_2
 _geom_bond_publ_flag
O4 C7 1.365(2) . ?
O4 H4O 0.8400 . ?
O5 C9 1.362(2) . ?
O5 H5O 0.8400 . ?
C8 C9 1.387(2) . ?
C8 C7 1.389(2) . ?
C8 H8 0.9500 . ?
O6 C11 1.375(2) . ?
O6 H6O 0.8400 . ?
C7 C12 1.398(2) . ?
C12 C11 1.399(2) . ?
C12 H12 0.9500 . ?
C10 C11 1.392(2) . ?
C10 C9 1.398(2) . ?
C10 H10 0.9500 . ?
N1 C13 1.342(2) . ?
N1 C24 1.345(2) . ?
N2 C18 1.342(2) . ?
N2 C19 1.346(2) . ?
C13 C14 1.431(2) . ?
C13 C18 1.436(2) . ?
C19 C20 1.427(3) . ?
C19 C24 1.441(2) . ?
C24 C23 1.427(3) . ?
C20 C21 1.351(3) . ?
C20 H20 0.9500 . ?
C17 C16 1.367(3) . ?
C17 C18 1.428(3) . ?
C17 H17 0.9500 . ?
C23 C22 1.358(3) . ?
C23 H23 0.9500 . ?
C14 C15 1.360(3) . ?
C14 H14 0.9500 . ?
C15 C16 1.425(4) . ?
C15 H15 0.9500 . ?
C22 C21 1.434(3) . ?
C22 H22 0.9500 . ?
C16 H16 0.9500 . ?
C21 H21 0.9500 . ?
O3 C5 1.366(2) . ?
O3 H3O 0.8400 . ?
O1 C1 1.362(2) . ?
O1 H1O 0.8400 . ?
N5 C28 1.343(2) . ?
N5 C27 1.352(2) . ?
C6 C5 1.390(2) . ?
C6 C1 1.391(2) . ?
C6 H6A 0.9500 . ?
N4 C32 1.338(2) . ?
N4 C33 1.348(2) . ?
C5 C4 1.402(2) . ?
N3 C34 1.341(2) . ?
N3 C31 1.349(2) . ?
C2 C3 1.393(2) . ?
C2 C1 1.397(2) . ?
C2 H2 0.9500 . ?
O2 C3 1.378(2) . ?
O2 H2O 0.8400 . ?
C4 C3 1.392(2) . ?
C4 H4A 0.9500 . ?
C27 C26 1.419(2) . ?
C27 C28 1.435(2) 2_756 ?
C31 C32 1.402(2) . ?
C31 C35 1.499(3) . ?
C26 C25 1.370(3) . ?
C26 H26 0.9500 . ?
C34 C33 1.401(2) . ?
C34 C38 1.500(3) . ?
C33 C37 1.500(3) . ?
C28 C29 1.432(2) . ?
C28 C27 1.436(2) 2_756 ?
C32 C36 1.502(3) . ?
C36 H36A 0.9800 . ?
C36 H36B 0.9800 . ?
C36 H36C 0.9800 . ?
C29 C30 1.363(3) . ?
C29 H29 0.9500 . ?
C30 C25 1.426(3) 2_756 ?
C30 H30 0.9500 . ?
C38 H38A 0.9800 . ?
C38 H38B 0.9800 . ?
C38 H38C 0.9800 . ?
C35 H35A 0.9800 . ?
C35 H35B 0.9800 . ?
C35 H35C 0.9800 . ?
C25 C30 1.426(3) 2_756 ?
C25 H25 0.9500 . ?
C37 H37A 0.9800 . ?
C37 H37B 0.9800 . ?
C37 H37C 0.9800 . ?
N6 C41 1.342(2) . ?
N6 C42 1.352(2) . ?
C42 C43 1.419(3) . ?
C42 C41 1.441(2) 2 ?
C41 C40 1.431(2) . ?
C41 C42 1.441(2) 2 ?
C43 C44 1.370(3) . ?
C43 H43 0.9500 . ?
C40 C39 1.362(3) . ?
C40 H40 0.9500 . ?
C39 C44 1.427(3) 2 ?
C39 H39 0.9500 . ?
C44 C39 1.427(3) 2 ?
C44 H44 0.9500 . ?
 
loop_
 _geom_angle_atom_site_label_1
 _geom_angle_atom_site_label_2
 _geom_angle_atom_site_label_3
 _geom_angle
 _geom_angle_site_symmetry_1
 _geom_angle_site_symmetry_3
 _geom_angle_publ_flag
C7 O4 H4O 109.5 . . ?
C9 O5 H5O 109.5 . . ?
C9 C8 C7 119.24(15) . . ?
C9 C8 H8 120.4 . . ?
C7 C8 H8 120.4 . . ?
C11 O6 H6O 109.5 . . ?
O4 C7 C8 115.59(15) . . ?
O4 C7 C12 122.79(15) . . ?
C8 C7 C12 121.62(15) . . ?
C7 C12 C11 118.01(14) . . ?
C7 C12 H12 121.0 . . ?
C11 C12 H12 121.0 . . ?
C11 C10 C9 119.12(14) . . ?
C11 C10 H10 120.4 . . ?
C9 C10 H10 120.4 . . ?
O5 C9 C8 117.70(15) . . ?
O5 C9 C10 121.58(14) . . ?
C8 C9 C10 120.71(15) . . ?
O6 C11 C10 121.19(14) . . ?
O6 C11 C12 117.49(14) . . ?
C10 C11 C12 121.30(15) . . ?
C13 N1 C24 117.61(13) . . ?
C18 N2 C19 118.13(13) . . ?
N1 C13 C14 119.37(15) . . ?
N1 C13 C18 121.45(16) . . ?
C14 C13 C18 119.17(16) . . ?
N2 C19 C20 119.80(15) . . ?
N2 C19 C24 120.71(16) . . ?
C20 C19 C24 119.48(17) . . ?
N1 C24 C23 120.07(15) . . ?
N1 C24 C19 121.17(16) . . ?
C23 C24 C19 118.75(16) . . ?
C21 C20 C19 120.00(17) . . ?
C21 C20 H20 120.0 . . ?
C19 C20 H20 120.0 . . ?
C16 C17 C18 119.90(18) . . ?
C16 C17 H17 120.1 . . ?
C18 C17 H17 120.1 . . ?
N2 C18 C17 120.10(15) . . ?
N2 C18 C13 120.86(16) . . ?
C17 C18 C13 119.01(17) . . ?
C22 C23 C24 119.76(18) . . ?
C22 C23 H23 120.1 . . ?
C24 C23 H23 120.1 . . ?
C15 C14 C13 120.10(18) . . ?
C15 C14 H14 120.0 . . ?
C13 C14 H14 120.0 . . ?
C14 C15 C16 120.8(2) . . ?
C14 C15 H15 119.6 . . ?
C16 C15 H15 119.6 . . ?
C23 C22 C21 121.4(2) . . ?
C23 C22 H22 119.3 . . ?
C21 C22 H22 119.3 . . ?
C17 C16 C15 121.0(2) . . ?
C17 C16 H16 119.5 . . ?
C15 C16 H16 119.5 . . ?
C20 C21 C22 120.63(19) . . ?
C20 C21 H21 119.7 . . ?
C22 C21 H21 119.7 . . ?
C5 O3 H3O 109.5 . . ?
C1 O1 H1O 109.5 . . ?
C28 N5 C27 117.75(13) . . ?
C5 C6 C1 119.12(15) . . ?
C5 C6 H6A 120.4 . . ?
C1 C6 H6A 120.4 . . ?
C32 N4 C33 119.00(14) . . ?
O3 C5 C6 115.92(15) . . ?
O3 C5 C4 122.49(15) . . ?
C6 C5 C4 121.59(14) . . ?
C34 N3 C31 119.24(14) . . ?
C3 C2 C1 119.39(14) . . ?
C3 C2 H2 120.3 . . ?
C1 C2 H2 120.3 . . ?
C3 O2 H2O 109.5 . . ?
C3 C4 C5 118.12(14) . . ?
C3 C4 H4A 120.9 . . ?
C5 C4 H4A 120.9 . . ?
N5 C27 C26 119.73(14) . . ?
N5 C27 C28 120.86(15) . 2_756 ?
C26 C27 C28 119.41(15) . 2_756 ?
O1 C1 C6 118.06(15) . . ?
O1 C1 C2 121.44(14) . . ?
C6 C1 C2 120.50(15) . . ?
N3 C31 C32 120.24(16) . . ?
N3 C31 C35 117.66(14) . . ?
C32 C31 C35 122.08(15) . . ?
C25 C26 C27 120.03(16) . . ?
C25 C26 H26 120.0 . . ?
C27 C26 H26 120.0 . . ?
N3 C34 C33 120.29(15) . . ?
N3 C34 C38 117.89(15) . . ?
C33 C34 C38 121.81(17) . . ?
O2 C3 C4 117.64(14) . . ?
O2 C3 C2 121.09(14) . . ?
C4 C3 C2 121.27(15) . . ?
N4 C33 C34 120.58(16) . . ?
N4 C33 C37 116.82(16) . . ?
C34 C33 C37 122.59(17) . . ?
N5 C28 C29 119.54(14) . . ?
N5 C28 C27 121.39(15) . 2_756 ?
C29 C28 C27 119.07(16) . 2_756 ?
N4 C32 C31 120.64(15) . . ?
N4 C32 C36 117.48(15) . . ?
C31 C32 C36 121.86(16) . . ?
C32 C36 H36A 109.5 . . ?
C32 C36 H36B 109.5 . . ?
H36A C36 H36B 109.5 . . ?
C32 C36 H36C 109.5 . . ?
H36A C36 H36C 109.5 . . ?
H36B C36 H36C 109.5 . . ?
C30 C29 C28 119.73(15) . . ?
C30 C29 H29 120.1 . . ?
C28 C29 H29 120.1 . . ?
C29 C30 C25 121.08(16) . 2_756 ?
C29 C30 H30 119.5 . . ?
C25 C30 H30 119.5 2_756 . ?
C34 C38 H38A 109.5 . . ?
C34 C38 H38B 109.5 . . ?
H38A C38 H38B 109.5 . . ?
C34 C38 H38C 109.5 . . ?
H38A C38 H38C 109.5 . . ?
H38B C38 H38C 109.5 . . ?
C31 C35 H35A 109.5 . . ?
C31 C35 H35B 109.5 . . ?
H35A C35 H35B 109.5 . . ?
C31 C35 H35C 109.5 . . ?
H35A C35 H35C 109.5 . . ?
H35B C35 H35C 109.5 . . ?
C26 C25 C30 120.63(17) . 2_756 ?
C26 C25 H25 119.7 . . ?
C30 C25 H25 119.7 2_756 . ?
C33 C37 H37A 109.5 . . ?
C33 C37 H37B 109.5 . . ?
H37A C37 H37B 109.5 . . ?
C33 C37 H37C 109.5 . . ?
H37A C37 H37C 109.5 . . ?
H37B C37 H37C 109.5 . . ?
C41 N6 C42 117.77(13) . . ?
N6 C42 C43 119.91(14) . . ?
N6 C42 C41 120.69(16) . 2 ?
C43 C42 C41 119.40(16) . 2 ?
N6 C41 C40 119.67(14) . . ?
N6 C41 C42 121.53(15) . 2 ?
C40 C41 C42 118.80(16) . 2 ?
C44 C43 C42 120.18(16) . . ?
C44 C43 H43 119.9 . . ?
C42 C43 H43 119.9 . . ?
C39 C40 C41 119.90(16) . . ?
C39 C40 H40 120.0 . . ?
C41 C40 H40 120.0 . . ?
C40 C39 C44 121.26(16) . 2 ?
C40 C39 H39 119.4 . . ?
C44 C39 H39 119.4 2 . ?
C43 C44 C39 120.44(18) . 2 ?
C43 C44 H44 119.8 . . ?
C39 C44 H44 119.8 2 . ?
 
loop_
 _geom_torsion_atom_site_label_1
 _geom_torsion_atom_site_label_2
 _geom_torsion_atom_site_label_3
 _geom_torsion_atom_site_label_4
 _geom_torsion
 _geom_torsion_site_symmetry_1
 _geom_torsion_site_symmetry_2
 _geom_torsion_site_symmetry_3
 _geom_torsion_site_symmetry_4
 _geom_torsion_publ_flag
C9 C8 C7 O4 179.80(15) . . . . ?
C9 C8 C7 C12 0.1(3) . . . . ?
O4 C7 C12 C11 -179.16(15) . . . . ?
C8 C7 C12 C11 0.5(2) . . . . ?
C7 C8 C9 O5 -179.59(16) . . . . ?
C7 C8 C9 C10 -0.7(3) . . . . ?
C11 C10 C9 O5 179.52(16) . . . . ?
C11 C10 C9 C8 0.7(3) . . . . ?
C9 C10 C11 O6 -178.38(15) . . . . ?
C9 C10 C11 C12 0.0(2) . . . . ?
C7 C12 C11 O6 177.86(14) . . . . ?
C7 C12 C11 C10 -0.6(2) . . . . ?
C24 N1 C13 C14 176.02(14) . . . . ?
C24 N1 C13 C18 -2.5(2) . . . . ?
C18 N2 C19 C20 177.35(15) . . . . ?
C18 N2 C19 C24 -2.0(2) . . . . ?
C13 N1 C24 C23 -177.57(15) . . . . ?
C13 N1 C24 C19 1.6(2) . . . . ?
N2 C19 C24 N1 0.7(2) . . . . ?
C20 C19 C24 N1 -178.69(15) . . . . ?
N2 C19 C24 C23 179.86(16) . . . . ?
C20 C19 C24 C23 0.5(2) . . . . ?
N2 C19 C20 C21 -178.93(17) . . . . ?
C24 C19 C20 C21 0.5(3) . . . . ?
C19 N2 C18 C17 -176.92(15) . . . . ?
C19 N2 C18 C13 1.2(2) . . . . ?
C16 C17 C18 N2 176.71(17) . . . . ?
C16 C17 C18 C13 -1.4(3) . . . . ?
N1 C13 C18 N2 1.2(2) . . . . ?
C14 C13 C18 N2 -177.34(15) . . . . ?
N1 C13 C18 C17 179.26(15) . . . . ?
C14 C13 C18 C17 0.8(2) . . . . ?
N1 C24 C23 C22 178.26(17) . . . . ?
C19 C24 C23 C22 -0.9(3) . . . . ?
N1 C13 C14 C15 -177.63(17) . . . . ?
C18 C13 C14 C15 0.9(3) . . . . ?
C13 C14 C15 C16 -1.9(3) . . . . ?
C24 C23 C22 C21 0.4(3) . . . . ?
C18 C17 C16 C15 0.4(3) . . . . ?
C14 C15 C16 C17 1.3(3) . . . . ?
C19 C20 C21 C22 -1.0(3) . . . . ?
C23 C22 C21 C20 0.5(3) . . . . ?
C1 C6 C5 O3 179.01(15) . . . . ?
C1 C6 C5 C4 -0.6(3) . . . . ?
O3 C5 C4 C3 -178.60(15) . . . . ?
C6 C5 C4 C3 1.0(2) . . . . ?
C28 N5 C27 C26 -178.37(14) . . . . ?
C28 N5 C27 C28 0.8(3) . . . 2_756 ?
C5 C6 C1 O1 179.29(16) . . . . ?
C5 C6 C1 C2 0.1(3) . . . . ?
C3 C2 C1 O1 -179.16(15) . . . . ?
C3 C2 C1 C6 0.0(3) . . . . ?
C34 N3 C31 C32 0.0(2) . . . . ?
C34 N3 C31 C35 -178.54(15) . . . . ?
N5 C27 C26 C25 179.31(15) . . . . ?
C28 C27 C26 C25 0.1(3) 2_756 . . . ?
C31 N3 C34 C33 -0.1(2) . . . . ?
C31 N3 C34 C38 179.27(14) . . . . ?
C5 C4 C3 O2 178.46(15) . . . . ?
C5 C4 C3 C2 -0.9(2) . . . . ?
C1 C2 C3 O2 -178.93(15) . . . . ?
C1 C2 C3 C4 0.4(2) . . . . ?
C32 N4 C33 C34 0.5(2) . . . . ?
C32 N4 C33 C37 -178.46(16) . . . . ?
N3 C34 C33 N4 -0.1(2) . . . . ?
C38 C34 C33 N4 -179.46(16) . . . . ?
N3 C34 C33 C37 178.78(17) . . . . ?
C38 C34 C33 C37 -0.6(3) . . . . ?
C27 N5 C28 C29 179.03(13) . . . . ?
C27 N5 C28 C27 -0.8(3) . . . 2_756 ?
C33 N4 C32 C31 -0.6(2) . . . . ?
C33 N4 C32 C36 177.41(14) . . . . ?
N3 C31 C32 N4 0.4(2) . . . . ?
C35 C31 C32 N4 178.87(15) . . . . ?
N3 C31 C32 C36 -177.53(15) . . . . ?
C35 C31 C32 C36 0.9(3) . . . . ?
N5 C28 C29 C30 178.32(15) . . . . ?
C27 C28 C29 C30 -1.8(2) 2_756 . . . ?
C28 C29 C30 C25 0.2(3) . . . 2_756 ?
C27 C26 C25 C30 1.6(3) . . . 2_756 ?
C41 N6 C42 C43 178.96(14) . . . . ?
C41 N6 C42 C41 -0.8(2) . . . 2 ?
C42 N6 C41 C40 -179.15(13) . . . . ?
C42 N6 C41 C42 0.8(3) . . . 2 ?
N6 C42 C43 C44 -179.85(15) . . . . ?
C41 C42 C43 C44 -0.1(3) 2 . . . ?
N6 C41 C40 C39 -178.83(15) . . . . ?
C42 C41 C40 C39 1.2(3) 2 . . . ?
C41 C40 C39 C44 -0.3(3) . . . 2 ?
C42 C43 C44 C39 -0.8(3) . . . 2 ?
 
loop_
 _geom_hbond_atom_site_label_D 
 _geom_hbond_atom_site_label_H 
 _geom_hbond_atom_site_label_A 
 _geom_hbond_distance_DH 
 _geom_hbond_distance_HA 
 _geom_hbond_distance_DA 
 _geom_hbond_angle_DHA 
 _geom_hbond_site_symmetry_A 
O4 H4O N4  0.84 2.03 2.762(2) 145.1 2_766
O5 H5O N2  0.84 1.98 2.819(2) 172.5 2_565
O6 H6O N6  0.84 2.01 2.844(2) 174.1 1_565
C10 H10 N6  0.95 2.52 3.258(3) 134.7 1_565
O3 H3O N1  0.84 2.08 2.799(2) 143.6 .
O1 H1O N3  0.84 2.01 2.845(2) 172.9 .
C2 H2 N5  0.95 2.54 3.279(3) 134.3 .
O2 H2O N5  0.84 2.01 2.852(2) 174.9 .
C35 H35C O1  0.98 2.66 3.292(3) 122.7 2_766
O4 H4O N4  0.84 2.03 2.762(2) 145.1 2_766
O5 H5O N2  0.84 1.98 2.819(2) 172.5 2_565
O6 H6O N6  0.84 2.01 2.844(2) 174.1 1_565
C10 H10 N6  0.95 2.52 3.258(3) 134.7 1_565
O3 H3O N1  0.84 2.08 2.799(2) 143.6 .
O1 H1O N3  0.84 2.01 2.845(2) 172.9 .
C2 H2 N5  0.95 2.54 3.279(3) 134.3 .
O2 H2O N5  0.84 2.01 2.852(2) 174.9 .
C35 H35C O1  0.98 2.66 3.292(3) 122.7 2_766
 
_refine_diff_density_max    0.516
_refine_diff_density_min   -0.427
_refine_diff_density_rms    0.096

_shelxl_version_number 2013-2

_shelx_res_file
;
TITL datam in P-1
CELL  0.71073   9.0121  11.2407  18.3555   94.296   93.207   92.248
ZERR     2.00   0.0065   0.0082   0.0125    0.013    0.011    0.006
LATT   1
SFAC  C    H    N    O
UNIT  88 80 12 12
MERG   2
EQIV $1 -x+2, -y+1, -z+1
HTAB O4 N4_$1
EQIV $2 -x, -y+1, -z
HTAB O5 N2_$2
EQIV $3 x, y+1, z
HTAB O6 N6_$3
HTAB C10 N6_$3
HTAB O3 N1
HTAB O1 N3
HTAB C2 N5
HTAB O2 N5
HTAB C35 O1_$1
HTAB O4 N4_$1
HTAB O5 N2_$2
HTAB O6 N6_$3
HTAB C10 N6_$3
HTAB O3 N1
HTAB O1 N3
HTAB C2 N5
HTAB O2 N5
HTAB C35 O1_$1
FMAP   2
PLAN   20
SIZE     0.190   0.340   0.510
ACTA
BOND   $H
CONF
L.S.  10
TEMP  -123.00
WGHT    0.105200    0.149600
FVAR       0.54796
MOLE    1
O4    4    0.563322    0.634409    0.269348    11.00000    0.03642    0.03493 =
         0.03904    0.00918   -0.01897   -0.00099
AFIX 147
H4O   2    0.623766    0.687591    0.289116    11.00000   -1.50000
AFIX   0
O5    4    0.191199    0.564137    0.080896    11.00000    0.05223    0.02314 =
         0.04120    0.00472   -0.02732   -0.00745
AFIX 147
H5O   2    0.145566    0.598795    0.047997    11.00000   -1.50000
AFIX   0
C8    1    0.378376    0.602944    0.175194    11.00000    0.02796    0.02403 =
         0.02632    0.00599   -0.00305    0.00001
AFIX  43
H8    2    0.385463    0.519475    0.178841    11.00000   -1.20000
AFIX   0
O6    4    0.346498    0.969154    0.163547    11.00000    0.02373    0.02192 =
         0.02354    0.00168   -0.00225   -0.00159
AFIX 147
H6O   2    0.278002    0.983483    0.132919    11.00000   -1.50000
AFIX   0
C7    1    0.468237    0.683621    0.220740    11.00000    0.02016    0.03207 =
         0.02007    0.00620   -0.00122    0.00093
C12   1    0.460073    0.806909    0.216662    11.00000    0.01946    0.02768 =
         0.01871    0.00112    0.00069   -0.00379
AFIX  43
H12   2    0.522579    0.861355    0.247769    11.00000   -1.20000
AFIX   0
C10   1    0.266014    0.768391    0.119185    11.00000    0.02232    0.02513 =
         0.02095    0.00483   -0.00411   -0.00113
AFIX  43
H10   2    0.196530    0.797284    0.084621    11.00000   -1.20000
AFIX   0
C9    1    0.278214    0.645652    0.124345    11.00000    0.02579    0.02459 =
         0.02179    0.00262   -0.00404   -0.00444
C11   1    0.357063    0.847715    0.165381    11.00000    0.02003    0.02227 =
         0.01627    0.00196    0.00471   -0.00183
MOLE    2
N1    3    0.167217    0.296746    0.154940    11.00000    0.02258    0.02728 =
         0.02100    0.00333   -0.00100    0.00026
N2    3   -0.024543    0.340008    0.033628    11.00000    0.02502    0.02369 =
         0.02262    0.00301   -0.00384   -0.00312
C13   1    0.214158    0.289665    0.086699    11.00000    0.02258    0.02223 =
         0.02377    0.00181    0.00159   -0.00141
C19   1   -0.071141    0.351428    0.102105    11.00000    0.02061    0.02498 =
         0.02491    0.00177   -0.00063   -0.00263
C24   1    0.026666    0.328679    0.163841    11.00000    0.02261    0.02559 =
         0.02144    0.00399    0.00077   -0.00168
C20   1   -0.218438    0.387538    0.113954    11.00000    0.02188    0.03640 =
         0.04633    0.00354   -0.00180    0.00138
AFIX  43
H20   2   -0.283864    0.402124    0.073510    11.00000   -1.20000
AFIX   0
C17   1    0.173159    0.303210   -0.046444    11.00000    0.05252    0.03391 =
         0.02141    0.00166    0.00823   -0.00318
AFIX  43
H17   2    0.109486    0.315034   -0.088056    11.00000   -1.20000
AFIX   0
C18   1    0.116611    0.310576    0.024844    11.00000    0.02865    0.02081 =
         0.01937    0.00159    0.00099   -0.00412
C23   1   -0.027468    0.342178    0.235434    11.00000    0.03680    0.04375 =
         0.02536    0.00383    0.00770    0.00001
AFIX  43
H23   2    0.034696    0.326515    0.276835    11.00000   -1.20000
AFIX   0
C14   1    0.365624    0.263509    0.075395    11.00000    0.02273    0.03387 =
         0.04243    0.00020    0.00387    0.00109
AFIX  43
H14   2    0.430873    0.248385    0.115794    11.00000   -1.20000
AFIX   0
C15   1    0.416320    0.260265    0.006916    11.00000    0.03600    0.04433 =
         0.05885   -0.00304    0.02170    0.00145
AFIX  43
H15   2    0.517797    0.245252    0.000055    11.00000   -1.20000
AFIX   0
C22   1   -0.168177    0.377499    0.244182    11.00000    0.04436    0.05318 =
         0.03955    0.00224    0.02080   -0.00193
AFIX  43
H22   2   -0.203271    0.386839    0.292036    11.00000   -1.20000
AFIX   0
C16   1    0.319091    0.279110   -0.054699    11.00000    0.06070    0.04811 =
         0.03774    0.00006    0.02549   -0.00292
AFIX  43
H16   2    0.356215    0.274867   -0.102213    11.00000   -1.20000
AFIX   0
C21   1   -0.264878    0.400987    0.182683    11.00000    0.02765    0.04535 =
         0.05976    0.00052    0.01576    0.00214
AFIX  43
H21   2   -0.362538    0.426249    0.190344    11.00000   -1.20000
AFIX   0
MOLE    3
O3    4    0.338983    0.366922    0.283879    11.00000    0.03610    0.03454 =
         0.03400   -0.00025   -0.01680    0.00830
AFIX 147
H3O   2    0.309067    0.318305    0.248644    11.00000   -1.50000
AFIX   0
O1    4    0.720109    0.435323    0.469242    11.00000    0.03689    0.02594 =
         0.03700   -0.00377   -0.01776    0.00246
AFIX 147
H1O   2    0.790645    0.401402    0.489801    11.00000   -1.50000
AFIX   0
N5    3    0.883563    0.010024    0.446181    11.00000    0.01840    0.02320 =
         0.01956    0.00400    0.00222    0.00131
C6    1    0.529707    0.398548    0.375676    11.00000    0.02673    0.02230 =
         0.02629    0.00271   -0.00307    0.00238
AFIX  43
H6A   2    0.499222    0.478065    0.384326    11.00000   -1.20000
AFIX   0
N4    3    1.197076    0.278219    0.639113    11.00000    0.02699    0.02714 =
         0.02413    0.00473   -0.00277   -0.00294
C5    1    0.456066    0.321421    0.321517    11.00000    0.02061    0.03046 =
         0.02137    0.00712   -0.00208    0.00054
N3    3    0.961304    0.337740    0.548097    11.00000    0.02142    0.02480 =
         0.02347    0.00215   -0.00122   -0.00282
C2    1    0.693759    0.240925    0.404294    11.00000    0.01783    0.02537 =
         0.02064    0.00380   -0.00312   -0.00052
AFIX  43
H2    2    0.775029    0.213324    0.432625    11.00000   -1.20000
AFIX   0
O2    4    0.658132    0.048858    0.336250    11.00000    0.02436    0.02438 =
         0.02499   -0.00140   -0.00245    0.00349
AFIX 147
H2O   2    0.726117    0.033739    0.366945    11.00000   -1.50000
AFIX   0
C4    1    0.499701    0.204064    0.307153    11.00000    0.02249    0.02483 =
         0.01984    0.00160   -0.00236   -0.00394
AFIX  43
H4A   2    0.449649    0.152456    0.269487    11.00000   -1.20000
AFIX   0
C27   1    1.024997   -0.004657    0.427478    11.00000    0.01887    0.01974 =
         0.01923    0.00262    0.00362    0.00036
C1    1    0.648656    0.357747    0.417047    11.00000    0.02313    0.02514 =
         0.02303    0.00244   -0.00278   -0.00424
C31   1    1.094651    0.316237    0.521156    11.00000    0.02184    0.02216 =
         0.02094    0.00151    0.00182   -0.00503
C26   1    1.058491   -0.007870    0.352762    11.00000    0.02845    0.03413 =
         0.01861    0.00505    0.00424    0.00327
AFIX  43
H26   2    0.981448   -0.000594    0.316081    11.00000   -1.20000
AFIX   0
C34   1    0.944312    0.330228    0.619723    11.00000    0.02412    0.02597 =
         0.02299    0.00083    0.00292   -0.00362
C3    1    0.618481    0.165257    0.349650    11.00000    0.01861    0.02311 =
         0.01972    0.00382    0.00319   -0.00228
C33   1    1.063793    0.300132    0.665948    11.00000    0.02935    0.02674 =
         0.02044    0.00286    0.00166   -0.00460
C28   1    0.857484    0.015543    0.517645    11.00000    0.01835    0.01915 =
         0.02036    0.00281    0.00310   -0.00061
C32   1    1.213970    0.286459    0.567673    11.00000    0.02226    0.02153 =
         0.02606    0.00271    0.00015   -0.00262
C36   1    1.365725    0.266650    0.540377    11.00000    0.02650    0.03482 =
         0.04117    0.00106    0.00747   -0.00014
AFIX 137
H36A  2    1.410350    0.342753    0.527750    11.00000   -1.50000
H36B  2    1.357115    0.210111    0.496885    11.00000   -1.50000
H36C  2    1.428748    0.234157    0.578681    11.00000   -1.50000
AFIX   0
C29   1    0.709539    0.032922    0.539891    11.00000    0.01847    0.02907 =
         0.02864    0.00361    0.00562    0.00028
AFIX  43
H29   2    0.631036    0.042607    0.504372    11.00000   -1.20000
AFIX   0
C30   1    0.681847    0.035507    0.612243    11.00000    0.02400    0.03425 =
         0.03165    0.00256    0.01250    0.00096
AFIX  43
H30   2    0.583521    0.046846    0.626747    11.00000   -1.20000
AFIX   0
C38   1    0.795079    0.356152    0.648080    11.00000    0.03178    0.04346 =
         0.03870    0.00197    0.01343    0.00183
AFIX 137
H38A  2    0.723469    0.364965    0.606859    11.00000   -1.50000
H38B  2    0.803140    0.430261    0.680027    11.00000   -1.50000
H38C  2    0.761149    0.290163    0.675877    11.00000   -1.50000
AFIX   0
C35   1    1.110286    0.328440    0.441140    11.00000    0.03735    0.03770 =
         0.02080    0.00193    0.00242   -0.00678
AFIX 137
H35A  2    1.019691    0.360875    0.419912    11.00000   -1.50000
H35B  2    1.125677    0.249891    0.416484    11.00000   -1.50000
H35C  2    1.195711    0.382529    0.434719    11.00000   -1.50000
AFIX   0
C25   1    1.201923   -0.021465    0.333482    11.00000    0.03336    0.03854 =
         0.02088    0.00284    0.01231    0.00195
AFIX  43
H25   2    1.224146   -0.021539    0.283493    11.00000   -1.20000
AFIX   0
C37   1    1.052020    0.292755    0.746707    11.00000    0.05210    0.05193 =
         0.02169    0.00478    0.00322   -0.00819
AFIX 137
H37A  2    1.143087    0.260609    0.767630    11.00000   -1.50000
H37B  2    0.966465    0.240157    0.755260    11.00000   -1.50000
H37C  2    1.038820    0.372680    0.769983    11.00000   -1.50000
AFIX   0
MOLE    4
N6    3    0.117924    0.001419    0.054470    11.00000    0.01835    0.02276 =
         0.02119    0.00503    0.00183    0.00024
C42   1   -0.023957    0.015769    0.072673    11.00000    0.01899    0.02030 =
         0.02188    0.00602    0.00304   -0.00001
C41   1    0.143101   -0.014929   -0.016864    11.00000    0.01767    0.02022 =
         0.02325    0.00525    0.00416    0.00009
C43   1   -0.056648    0.031364    0.147435    11.00000    0.03057    0.03781 =
         0.02066    0.00592    0.00441    0.00154
AFIX  43
H43   2    0.021238    0.031881    0.184554    11.00000   -1.20000
AFIX   0
C40   1    0.291315   -0.032136   -0.038590    11.00000    0.01765    0.03300 =
         0.03300    0.00466    0.00546    0.00121
AFIX  43
H40   2    0.371039   -0.033438   -0.002579    11.00000   -1.20000
AFIX   0
C39   1    0.317880   -0.046641   -0.110980    11.00000    0.02570    0.03911 =
         0.03837    0.00340    0.01586    0.00212
AFIX  43
H39   2    0.416645   -0.057610   -0.124941    11.00000   -1.20000
AFIX   0
C44   1   -0.200208    0.045674    0.166225    11.00000    0.03692    0.04341 =
         0.02630    0.00467    0.01479    0.00256
AFIX  43
H44   2   -0.221551    0.055014    0.216381    11.00000   -1.20000
AFIX   0
HKLF    4

REM  datam in P-1
REM R1 =  0.0661 for    6912 Fo > 4sig(Fo)  and  0.0785 for all    8468 data
REM    515 parameters refined using      0 restraints

END

WGHT      0.1052      0.1496

REM Highest difference peak  0.516,  deepest hole -0.427,  1-sigma level  0.096
Q1    1   1.0095  0.3342  0.6456  11.00000  0.05    0.41
Q2    1   0.4753  0.2835  0.3201  11.00000  0.05    0.41
Q3    1   1.1501  0.3107  0.5403  11.00000  0.05    0.39
Q4    1   0.6330  0.6336  0.2366  11.00000  0.05    0.37
Q5    1   0.4479  0.7362  0.2225  11.00000  0.05    0.37
Q6    1   0.4020  0.8272  0.1944  11.00000  0.05    0.36
Q7    1   0.5813  0.3762  0.3972  11.00000  0.05    0.36
Q8    1   0.4428  0.3654  0.2285  11.00000  0.05    0.33
Q9    1   0.3307  0.6292  0.1590  11.00000  0.05    0.33
Q10   1   0.7385  0.0393  0.6414  11.00000  0.05    0.32
Q11   1   0.6460  0.2015  0.3866  11.00000  0.05    0.31
Q12   1   1.1097  0.2972  0.6592  11.00000  0.05    0.31
Q13   1  -0.0254  0.3395  0.1344  11.00000  0.05    0.30
Q14   1   0.6707  0.3024  0.4093  11.00000  0.05    0.30
Q15   1   1.0807 -0.0146  0.4492  11.00000  0.05    0.30
Q16   1   0.4825  0.3451  0.3470  11.00000  0.05    0.29
Q17   1   0.6503  0.5968  0.2886  11.00000  0.05    0.29
Q18   1   0.7469  0.4192  0.6163  11.00000  0.05    0.29
Q19   1   1.1128  0.3504  0.7713  11.00000  0.05    0.28
Q20   1   1.1449  0.3404  0.7766  11.00000  0.05    0.28
;
_shelx_res_checksum   38774

_shelx_hkl_file
;
   0   0  -1   -0.02    0.08
   0   0   1   -0.05    0.07
   0   0  -1   -0.07    0.08
   0   0   1   -0.07    0.08
   0   0   2   -0.31    0.22
   0   0  -2   -0.52    0.21
   0   0   3    3.31    0.89
   0   0  -3    1.85    0.54
   0   0   3    2.46    0.68
   0   0  -3    3.39    0.87
   0   0  -4  667.61   10.51
   0   0  -4  757.86   11.03
   0   0   5   31.36    1.44
   0   0  -5   34.87    1.59
   0   0   5   32.85    1.14
   0   0   6   67.43    3.54
   0   0  -6   64.25    3.81
   0   0   7    2.12    0.76
   0   0  -7    1.89    0.63
   0   0   7    1.84    0.49
   0   0   8  161.25    7.34
   0   0  -8  144.65    6.19
   0   0   8  139.99    5.29
   0   0   9   29.24    2.44
   0   0  -9   24.35    1.71
   0   0   9   22.96    0.90
   0   0  10 1414.86   26.68
   0   0 -10 1296.86   24.39
   0   0  11  149.62    6.15
   0   0 -11  130.04    6.24
   0   0  12   58.77   18.28
   0   0 -12   44.26    2.39
   0   0  13   16.40    3.30
   0   0 -13   12.26    2.51
   0   0  14   44.97    8.68
   0   0 -14   35.22    2.74
   0   0  15   75.42    4.29
   0   0 -15   57.00    3.55
   0   0  16  138.20    9.99
   0   0 -16   96.79    7.52
   0   0  17   12.93    3.62
   0   0 -17   10.04    2.03
   0   0  18  111.05   16.68
   0   0 -18   74.30   13.01
   0   0  19    5.95    1.60
   0   0 -19    2.03    1.47
   0   0  20   44.45    9.41
   0   0 -20   22.93    2.72
   0   0  21   21.32    4.81
   0   0 -21   15.62    2.96
   0   0  22   70.97   16.45
   0   0 -22   51.13    5.93
   0   0  23    6.33    1.62
   0   0 -23    3.52    1.78
   0  -1  23    3.98    2.11
   0   1 -23    2.70    2.23
   0  -1  22   14.79    3.53
   0   1 -22   10.51    2.72
   0  -1  21    2.00    1.06
   0   1 -21    0.26    1.31
   0  -1  20    5.94    1.63
   0   1 -20    6.92    2.01
   0  -1  19   30.42    7.99
   0   1 -19   26.60    2.88
   0  -1  18   82.27   14.89
   0   1 -18   57.69    4.51
   0  -1  17    6.68    1.76
   0   1 -17    4.18    1.58
   0  -1  16    6.34    1.46
   0   1 -16    4.80    1.50
   0  -1  15  144.72   16.13
   0   1 -15  110.39    9.39
   0   1 -14  246.91    9.99
   0  -1  13  235.22   12.40
   0   1 -13  215.12    9.37
   0  -1  12   58.09    7.60
   0   1 -12   51.98    3.65
   0  -1  11   71.79   10.27
   0   1 -11   61.56    4.29
   0  -1  10   25.42    4.60
   0   1 -10   23.91    2.05
   0  -1   9  215.94    9.36
   0   1  -9  213.52    8.90
   0  -1   9  181.22    6.82
   0  -1   8  192.20    4.72
   0   1  -8  196.77    3.73
   0  -1   8  166.96    6.29
   0  -1   7    4.74    1.03
   0   1  -7    3.56    1.01
   0  -1   7    2.76    1.00
   0  -1   6  725.64   11.87
   0   1  -6  815.77   13.15
   0  -1   6  676.64   10.12
   0   1  -5    7.40    2.47
   0  -1   5   -0.17    0.25
   0   1  -4    2.30    0.72
   0   1  -4    2.17    0.70
   0  -1   4    1.50    0.49
   0   1  -3  223.23    4.19
   0   1  -3  283.36    4.82
   0  -1   3  194.88    4.57
   0  -1   1    0.24    0.11
   0   1  -1   -0.15    0.13
   0  -1   1    0.41    0.20
   0   1  -1   -0.19    0.17
   0   1  -1    0.09    0.08
   0  -1   1   -0.10    0.11
   0  -1   0    0.10    0.11
   0   1   0   -0.16    0.10
   0  -1   0    0.15    0.09
   0   1   0   -0.01    0.08
   0   1   0    0.12    0.10
   0  -1   0   -0.03    0.09
   0   1   1   -0.38    0.24
   0  -1  -1   -0.65    0.28
   0  -1  -1   -0.29    0.15
   0  -1  -1   -0.17    0.18
   0   1   1   -0.01    0.12
   0  -1  -2   25.91    0.68
   0   1   3   -0.14    0.50
   0  -1  -3   -0.04    0.33
   0  -1  -3    1.13    0.40
   0  -1  -4 1171.10   17.86
   0   1   5  207.27    9.08
   0  -1  -5  158.84    6.55
   0  -1  -5  178.17    7.08
   0   1   6 1770.02   26.83
   0  -1  -6 1327.48   20.55
   0  -1  -6 1617.44   23.67
   0  -1  -7    0.45    0.20
   0   1   8 1468.49   23.00
   0  -1  -8 1107.24   17.91
   0  -1  -8 1412.56   20.74
   0   1   9  419.15   10.00
   0  -1  -9  334.91    7.63
   0  -1  -9  452.85    8.23
   0   1  10  638.18   13.85
   0  -1 -10  466.40   10.26
   0  -1 -10  581.17   10.44
   0   1  11  126.47    6.92
   0  -1 -11   95.63    6.26
   0   1  12   60.25    5.22
   0  -1 -12   42.62    2.81
   0   1  13  262.90   10.36
   0  -1 -13  189.75    8.49
   0   1  14   43.22    6.72
   0  -1 -14   26.51    2.33
   0   1  15   49.30    7.05
   0  -1 -15   32.24    2.72
   0   1  16   19.65    4.40
   0  -1 -16   10.90    1.83
   0   1  17   11.76    2.85
   0  -1 -17    5.09    1.62
   0   1  18   59.81   12.85
   0  -1 -18   31.40    3.33
   0   1  19   60.17   11.63
   0  -1 -19   39.09    3.14
   0   1  20   87.77   11.82
   0  -1 -20   49.16    8.57
   0   1  21   23.38    5.58
   0  -1 -21   14.25    2.36
   0   1  22  117.87   25.06
   0  -1 -22   74.07    9.36
   0   1  23   -1.02    2.06
   0  -1 -23    0.69    1.46
   0  -2  23    5.64    2.86
   0   2 -23    3.76    1.26
   0  -2  22  116.97   20.70
   0   2 -22   79.18   16.29
   0  -2  21   30.25    8.17
   0   2 -21   21.97    4.76
   0  -2  20    5.75    1.29
   0   2 -20    2.19    1.34
   0  -2  19   17.32    4.22
   0   2 -19   16.27    2.75
   0  -2  18   68.65   10.64
   0   2 -18   57.46    4.41
   0  -2  17    5.55    1.53
   0   2 -17    2.95    1.61
   0  -2  16   21.46    2.70
   0   2 -16   21.84    2.61
   0  -2  15    8.69    1.94
   0   2 -15    6.27    1.38
   0  -2  14  213.90   15.83
   0   2 -14  172.78    8.02
   0  -2  13   90.06   12.75
   0   2 -13   85.43    5.77
   0  -2  12   49.84    7.91
   0   2 -12   46.74    3.55
   0  -2  11    0.03    0.58
   0   2 -11    0.61    0.96
   0  -2  11    0.47    0.16
   0  -2  10   96.60    7.37
   0   2 -10  113.45    7.64
   0  -2  10   85.10    5.38
   0  -2   9   30.19    6.40
   0   2  -9   32.03    1.92
   0  -2   9   28.77    1.03
   0  -2   8  626.90   12.54
   0   2  -8  792.41   15.30
   0  -2   8  591.34   10.83
   0   2  -7    2.19    0.86
   0   2  -7    3.20    0.99
   0  -2   7   -0.19    1.46
   0   2  -6  804.43   13.08
   0   2  -6  902.54   14.45
   0  -2   6  636.83    9.91
   0   2  -5  155.79    6.90
   0   2  -5  192.68    7.67
   0  -2   5  119.86    4.92
   0   2  -4  107.36    4.56
   0   2  -4  139.52    5.75
   0  -2   4   90.63    3.71
   0   2  -3  108.31    4.45
   0   2  -3  159.47    6.75
   0  -2   3  108.53    4.45
   0   2  -2   11.77    1.92
   0   2  -2   16.42    0.91
   0  -2   2   12.17    0.63
   0   2  -1   70.34    2.90
   0   2  -1   95.46    3.89
   0  -2   1   83.63    3.43
   0   2   0  215.73    3.63
   0   2   0  202.48    3.58
   0  -2   0  205.52    3.69
   0   2   1    4.77    1.57
   0  -2  -1    3.26    0.99
   0  -2  -1    4.51    1.17
   0   2   2 1524.93   22.52
   0  -2  -2  842.45   12.93
   0  -2  -2  936.66   14.22
   0  -2  -3  255.88    4.85
   0  -2  -4 1080.14   16.40
   0   2   5   21.65    2.04
   0  -2  -5   17.01    1.31
   0  -2  -5   19.63    1.15
   0   2   6  339.84    6.45
   0  -2  -6  238.43    5.10
   0  -2  -6  274.64    4.80
   0   2   7   54.99    3.61
   0  -2  -7   39.06    2.68
   0  -2  -7   45.39    2.21
   0   2   8   49.92    3.08
   0  -2  -8   39.24    1.90
   0  -2  -8   52.80    1.37
   0   2   9  329.21   13.40
   0  -2  -9  219.92    9.17
   0  -2  -9  256.31   10.12
   0   2  10   16.70    4.32
   0  -2 -10   18.42    2.04
   0  -2 -10   21.93    2.09
   0   2  11  274.69   10.06
   0  -2 -11  181.95    7.08
   0  -2 -11  214.62    7.07
   0   2  12   -0.49    1.16
   0  -2 -12    0.68    1.09
   0  -2 -12    0.36    0.15
   0   2  13   83.66    6.57
   0  -2 -13   72.76   10.82
   0   2  14  129.98   12.65
   0  -2 -14   75.34    6.27
   0   2  15   40.56    8.67
   0  -2 -15   25.25    5.13
   0   2  16   43.31   10.28
   0  -2 -16   22.88    2.72
   0   2  17    1.19    1.30
   0  -2 -17    0.81    1.26
   0   2  18   -0.10    1.72
   0  -2 -18    1.16    1.75
   0   2  19    1.90    2.57
   0  -2 -19    2.16    1.32
   0   2  20    0.90    1.15
   0  -2 -20    1.75    1.60
   0   2  21   14.62    3.82
   0  -2 -21    8.90    2.27
   0   2  22    5.31    2.53
   0  -2 -22    1.89    1.54
   0   2  23   51.84    9.91
   0  -2 -23   23.29    4.02
   0  -3  23   40.47    7.29
   0   3 -23   32.51    9.20
   0  -3  22    4.64    1.73
   0   3 -22    3.07    1.76
   0  -3  21   41.31    9.36
   0   3 -21   36.15    3.89
   0  -3  20   14.47    3.62
   0   3 -20   12.60    2.52
   0  -3  19    4.02    1.31
   0   3 -19    0.52    1.35
   0  -3  18   34.22    5.84
   0   3 -18   27.26    3.49
   0  -3  17   45.57    8.73
   0   3 -17   40.05    6.56
   0  -3  16  163.31    5.89
   0   3 -16  136.24   10.59
   0  -3  15  203.79   11.38
   0   3 -15  182.91   10.26
   0  -3  14  174.95   14.08
   0   3 -14  183.59    6.31
   0  -3  13  148.86    8.23
   0   3 -13  162.12    7.27
   0  -3  12   52.86    9.92
   0   3 -12   66.03    8.09
   0  -3  12   46.10    2.26
   0  -3  11   74.73    4.92
   0   3 -11   80.87    5.67
   0  -3  11   66.79    3.83
   0  -3  10  307.20    7.68
   0   3 -10  368.67    7.93
   0  -3  10  269.67    5.27
   0   3  -9  468.23   10.43
   0  -3   9  340.25    7.28
   0   3  -8  430.26    9.73
   0   3  -8  461.94    9.71
   0  -3   8  344.80    6.91
   0   3  -7  141.22    7.22
   0   3  -7  168.01    7.03
   0  -3   7  117.96    5.34
   0   3  -6    2.03    0.64
   0   3  -6    2.61    0.86
   0  -3   6    1.15    0.58
   0   3  -5   59.99    2.85
   0   3  -5   85.31    3.88
   0  -3   5   59.39    2.68
   0   3  -4   40.08    2.00
   0   3  -4   57.76    2.67
   0  -3   4   37.52    1.94
   0   3  -3   90.84    3.89
   0   3  -3  140.64    5.70
   0  -3   3   93.86    5.55
   0   3  -2  328.65    5.60
   0   3  -2  472.72    8.04
   0  -3   2  372.51    7.53
   0   3  -1  318.22    6.04
   0   3  -1  387.15    6.70
   0  -3   1  341.34   11.28
   0   3   1  516.36    8.47
   0   3   1  403.16    7.27
   0  -3  -1  471.14    9.24
   0   3   2 1295.94   19.39
   0  -3  -2  913.39   14.27
   0  -3  -2 1001.55   15.92
   0   3   3   29.91    1.18
   0  -3  -3   19.58    3.39
   0  -3  -3   18.00    1.08
   0   3   4    5.23    1.57
   0  -3  -4    2.58    0.87
   0  -3  -4    3.71    1.24
   0   3   5  108.22    4.96
   0  -3  -5   61.41    3.04
   0  -3  -5   70.09    3.15
   0   3   6   13.50    2.83
   0  -3  -6    6.78    1.14
   0  -3  -6   14.49    1.00
   0   3   7   54.44    3.44
   0  -3  -7   35.15    1.79
   0  -3  -7   43.08    1.51
   0   3   8  134.38    8.77
   0  -3  -8   85.84    6.00
   0  -3  -8  100.40    6.49
   0   3   9  289.69   11.74
   0  -3  -9  195.38   60.21
   0  -3  -9  250.05   76.94
   0   3  10 1760.51   28.30
   0  -3 -10 1208.13   19.98
   0  -3 -10 1489.54   22.40
   0   3  11   13.33    1.56
   0  -3 -11    7.65    2.17
   0  -3 -11   15.62    1.52
   0   3  12   22.42    1.98
   0  -3 -12   18.07    2.03
   0  -3 -12   24.45    2.74
   0   3  13   19.06    5.60
   0  -3 -13   11.33    1.57
   0  -3 -13   15.90    1.73
   0   3  14   12.55    4.66
   0  -3 -14    9.08    1.85
   0   3  15    0.46    1.06
   0  -3 -15    0.06    1.08
   0   3  16   31.93    9.15
   0  -3 -16   17.44    2.57
   0   3  17    6.68    1.67
   0  -3 -17    3.01    1.18
   0   3  18  138.68   13.00
   0  -3 -18   63.11    5.09
   0   3  19    5.26    2.83
   0  -3 -19    4.50    1.72
   0   3  20   15.79    4.49
   0  -3 -20    8.63    2.12
   0   3  21   10.75    2.29
   0  -3 -21    6.99    2.28
   0   3  22  174.61   13.03
   0  -3 -22   90.27    5.66
   0  -4  23    1.54    1.34
   0   4 -23   -1.15    1.28
   0  -4  22   18.78    4.39
   0   4 -22   26.71    3.50
   0  -4  21   11.04    2.66
   0   4 -21    6.79    2.13
   0  -4  20   14.41    3.12
   0   4 -20   14.19    2.21
   0  -4  19   22.70    4.87
   0   4 -19   19.23    5.12
   0  -4  18    9.37    2.20
   0   4 -18    6.27    2.43
   0  -4  17   17.20    2.83
   0   4 -17   19.02    3.14
   0  -4  16   25.25    3.87
   0   4 -16   22.18    2.47
   0  -4  15  253.75   17.77
   0   4 -15  236.26   12.19
   0  -4  14  347.27   10.25
   0   4 -14  337.75    8.60
   0  -4  13  280.53   15.71
   0   4 -13  326.69   12.63
   0  -4  13  243.75    9.04
   0  -4  12   99.40    7.67
   0   4 -12  124.64    5.87
   0  -4  12   95.14    3.96
   0   4 -11  341.85   13.33
   0  -4  11  247.71    9.46
   0   4 -10   25.21    4.45
   0   4 -10   29.47    3.87
   0  -4  10   22.29    5.65
   0   4  -9   94.41    5.91
   0   4  -9  112.21    6.85
   0  -4   9   82.78    5.14
   0   4  -8    2.60    0.84
   0   4  -8    2.87    0.54
   0  -4   8    2.50    1.06
   0   4  -7   53.61    5.21
   0   4  -7   71.02    2.82
   0  -4   7   47.44    1.63
   0   4  -6  138.70    5.85
   0   4  -6  192.52    7.88
   0  -4   6  139.79    5.82
   0   4  -5    8.02    0.80
   0   4  -5   15.08    3.05
   0  -4   5    7.50    0.91
   0   4  -4   22.13    2.24
   0   4  -4   32.83    1.43
   0  -4   4   20.33    1.15
   0   4  -3   86.39    4.74
   0   4  -3  127.11    5.48
   0  -4   3   86.91   10.08
   0  -4   2 9999.99   27.10
   0   4  -1   33.62    1.74
   0   4  -1   37.94    2.74
   0  -4   1   35.26    8.69
   0   4   0  855.34   13.30
   0   4   0  877.69   13.99
   0  -4   0  961.37   15.44
   0   4   1    3.27    0.87
   0   4   1    3.03    0.94
   0  -4  -1    3.59    1.29
   0   4   2   91.38    3.86
   0   4   2   64.07    3.15
   0  -4  -2   83.39    3.81
   0   4   3   65.73    3.04
   0  -4  -3   43.68    2.61
   0  -4  -3   51.94    3.18
   0   4   4  601.97   10.03
   0  -4  -4  354.96    7.25
   0  -4  -4  425.22    7.79
   0   4   5   75.13    2.60
   0  -4  -5   49.09    6.79
   0  -4  -5   53.88    3.97
   0   4   6   28.13    2.03
   0  -4  -6   14.66    1.31
   0  -4  -6   22.63    2.74
   0   4   7   26.37    1.58
   0  -4  -7   18.21    1.61
   0  -4  -7   24.28    2.35
   0   4   8 1236.11   19.89
   0  -4  -8  675.67   19.48
   0  -4  -8  825.72   13.83
   0   4   9  622.29   13.21
   0  -4  -9  315.80    9.12
   0  -4  -9  408.50    7.80
   0   4  10  650.52   24.03
   0  -4 -10  373.35   14.59
   0  -4 -10  474.62   17.55
   0   4  11   22.30    5.00
   0  -4 -11   11.79    2.17
   0  -4 -11   16.16    1.50
   0   4  12   -0.08    1.22
   0  -4 -12    2.92    1.58
   0  -4 -12    0.47    0.51
   0   4  13    0.18    0.76
   0  -4 -13   -0.15    1.12
   0  -4 -13    1.79    0.58
   0   4  14   46.48    4.77
   0  -4 -14   24.25    2.50
   0   4  15    3.39    1.90
   0  -4 -15    0.62    1.16
   0   4  16   10.47    2.14
   0  -4 -16    4.98    1.58
   0   4  17    4.08    1.23
   0  -4 -17    2.58    1.25
   0   4  18    5.20    1.79
   0  -4 -18    3.17    1.86
   0   4  19    2.67    2.07
   0  -4 -19    1.52    1.39
   0   4  20   22.60    5.43
   0  -4 -20   13.37    2.29
   0   4  21    1.07    1.20
   0  -4 -21   -0.90    1.45
   0   4  22    2.18    1.24
   0  -4 -22    3.64    2.12
   0  -5  22   10.09    2.72
   0   5 -22   12.38    2.51
   0  -5  21    9.20    2.25
   0   5 -21   10.01    6.51
   0  -5  20    3.83    1.41
   0   5 -20    2.54    1.78
   0  -5  19    0.74    1.13
   0   5 -19    1.36    1.38
   0  -5  18   10.34    2.28
   0   5 -18    7.67    1.70
   0  -5  17   41.06    5.79
   0   5 -17   43.71    3.66
   0  -5  16  101.40    8.03
   0   5 -16  123.28    5.02
   0  -5  15   10.98    2.34
   0   5 -15   12.50    2.08
   0  -5  14    2.36    0.80
   0   5 -14    1.64    1.37
   0  -5  13    7.84    3.68
   0   5 -13   15.17    3.19
   0  -5  13   18.02    1.27
   0   5 -12   62.50   10.40
   0  -5  12   42.53    1.92
   0   5 -11   55.99    9.60
   0   5 -11   63.96    4.85
   0  -5  11   45.13    2.70
   0   5 -10    2.91    1.20
   0   5 -10    3.02    1.35
   0  -5  10    3.03    0.87
   0   5  -9    0.49    0.51
   0   5  -9   -0.34    0.69
   0  -5   9   -0.20    0.65
   0   5  -8    8.52    1.85
   0   5  -8   11.87    3.26
   0  -5   8   14.61    3.57
   0   5  -7   36.36    6.43
   0   5  -7   46.02    2.14
   0  -5   7   35.66    5.56
   0   5  -6   -0.01    0.66
   0  -5   6    0.60    0.43
   0   5  -5   66.34    4.69
   0   5  -5  108.99    7.25
   0  -5   5   65.85    4.66
   0   5  -4  120.86    5.11
   0   5  -4  173.89    7.10
   0  -5   4  130.66    5.68
   0   5  -3   23.29    1.19
   0   5  -3   33.14    1.58
   0  -5   3   28.84    6.20
   0   5  -2    8.55    1.92
   0   5  -2   10.86    2.01
   0  -5   2   11.35    2.54
   0   5  -1   24.97    2.01
   0   5  -1   29.77    3.73
   0  -5   1   28.84    1.69
   0   5   0  653.49   10.56
   0   5   0  685.26   11.61
   0  -5   0  750.42   12.95
   0   5   1    0.85    0.50
   0  -5  -1    1.66    1.00
   0   5   2   69.41    4.52
   0   5   2   64.13    6.84
   0  -5  -2   71.12    4.97
   0   5   3   37.00    2.76
   0   5   3   31.82    2.85
   0  -5  -3   37.16    2.99
   0   5   4    0.23    0.20
   0  -5  -4   -0.01    0.63
   0  -5  -4    0.56    0.52
   0   5   5   14.39    3.08
   0  -5  -5    9.68    1.97
   0  -5  -5   10.39    1.16
   0   5   6    1.75    0.64
   0  -5  -6    1.67    0.44
   0  -5  -6    1.23    0.89
   0   5   7   12.39    3.00
   0  -5  -7    6.06    1.16
   0  -5  -7    9.65    2.72
   0   5   8    1.41    0.49
   0  -5  -8    0.98    0.92
   0  -5  -8    2.01    0.91
   0   5   9   61.06    3.65
   0  -5  -9   34.04    2.87
   0  -5  -9   41.87    4.72
   0   5  10  122.54    8.05
   0  -5 -10   56.28    4.39
   0  -5 -10   74.53    4.99
   0   5  11    4.01    1.48
   0  -5 -11    1.57    1.06
   0  -5 -11    2.33    1.07
   0   5  12    5.86    2.20
   0  -5 -12    2.00    1.23
   0  -5 -12    3.95    1.45
   0   5  13   14.16    3.76
   0  -5 -13    4.76    1.12
   0  -5 -13    6.51    1.50
   0   5  14   38.61    2.70
   0  -5 -14   23.36    5.38
   0  -5 -14   27.73    4.03
   0   5  15    0.67    1.65
   0  -5 -15   -0.06    1.12
   0   5  16   21.19    8.11
   0  -5 -16   12.40    1.75
   0   5  17  108.18    8.22
   0  -5 -17   50.92    3.71
   0   5  18    1.26    1.28
   0  -5 -18    1.02    1.44
   0   5  19   13.10    4.69
   0  -5 -19    8.21    2.60
   0   5  20   14.89    3.15
   0  -5 -20    5.38    1.92
   0   5  21    6.85    1.68
   0  -5 -21    5.55    1.95
   0  -6  22    1.34    1.38
   0   6 -22    0.94    1.57
   0  -6  21    1.57    1.59
   0   6 -21    1.33    0.72
   0  -6  20    5.44    1.21
   0   6 -20    6.35    2.08
   0  -6  19    4.24    1.00
   0   6 -19    1.44    1.00
   0  -6  18   18.24    3.98
   0   6 -18   18.30    2.55
   0  -6  17    8.06    2.05
   0   6 -17    6.14    1.72
   0  -6  16  155.58    7.67
   0   6 -16  172.83    6.55
   0  -6  15  118.72    9.62
   0   6 -15  138.95   14.03
   0  -6  14    6.41    1.89
   0   6 -14    5.53    1.18
   0  -6  14    3.25    1.03
   0   6 -13   22.73    2.50
   0  -6  13   13.99    5.50
   0   6 -12    1.48    1.69
   0   6 -11   94.82    6.54
   0   6 -11  108.21    7.36
   0  -6  11   79.09    5.27
   0   6 -10   65.23    4.72
   0   6 -10   83.49    5.85
   0  -6  10   65.40    4.51
   0   6  -9    0.76    0.93
   0   6  -9   -0.71    0.81
   0  -6   9    0.25    0.44
   0   6  -8   28.96    5.87
   0   6  -8   36.84    2.62
   0  -6   8   28.75    5.35
   0   6  -7    8.58    1.97
   0   6  -7   22.25    1.83
   0  -6   7    5.73    1.57
   0   6  -6  128.90    4.96
   0   6  -6  203.41    7.55
   0  -6   6  130.47    5.11
   0   6  -5  135.13    5.57
   0   6  -5  231.51    8.30
   0  -6   5  126.03    5.02
   0   6  -4  410.26    8.56
   0   6  -4  613.68   12.31
   0  -6   4  444.39    9.66
   0   6  -3  107.78    4.69
   0   6  -3  147.74    6.28
   0  -6   3  143.74    8.73
   0   6  -2   13.42    2.90
   0   6  -2   15.67    4.43
   0  -6   2   18.25    4.21
   0   6  -1   48.81    3.41
   0   6  -1   56.82    4.00
   0  -6   1   80.64    6.46
   0   6   0 1509.66   27.14
   0   6   0 1605.30   29.50
   0  -6   0 1752.57   32.81
   0   6   1  372.47    7.70
   0   6   1  382.01    8.43
   0  -6  -1  419.81   11.52
   0   6   2   35.57    1.43
   0   6   2   30.64    2.26
   0  -6  -2   43.31    4.11
   0   6   3    2.41    0.94
   0   6   3    2.45    0.66
   0  -6  -3    2.05    0.76
   0   6   4   70.45    4.19
   0   6   4   47.00    3.37
   0  -6  -4   65.41    6.15
   0   6   5   14.93    3.18
   0  -6  -5   13.22    2.49
   0  -6  -5   13.11    1.39
   0   6   6    2.82    1.02
   0  -6  -6    1.75    0.61
   0  -6  -6    6.05    1.93
   0   6   7   21.18    4.63
   0  -6  -7   13.59    2.63
   0  -6  -7   18.06    3.44
   0   6   8   48.30    3.04
   0  -6  -8   32.53    6.18
   0  -6  -8   34.68    3.21
   0   6   9   70.60    3.13
   0  -6  -9   39.20    2.92
   0  -6  -9   49.23    2.60
   0   6  10  730.88   14.61
   0  -6 -10  421.21    9.43
   0  -6 -10  542.15   10.87
   0   6  11    1.59    0.87
   0  -6 -11    2.17    1.67
   0  -6 -11    2.15    0.64
   0   6  12   22.05    5.37
   0  -6 -12   11.80    2.02
   0  -6 -12   16.88    2.27
   0   6  13    1.02    0.42
   0  -6 -13   -0.71    1.12
   0  -6 -13    1.09    0.80
   0   6  14   20.25    4.48
   0  -6 -14   10.55    1.64
   0  -6 -14   12.54    2.76
   0   6  15   25.46    5.67
   0  -6 -15   15.28    2.21
   0   6  16    4.60    1.54
   0  -6 -16    2.85    1.82
   0   6  17   47.89    9.38
   0  -6 -17   26.90    3.21
   0   6  18   54.88   10.47
   0  -6 -18   30.59    3.19
   0   6  19    3.67    1.25
   0  -6 -19    3.45    2.16
   0   6  20    3.40    1.79
   0  -6 -20    3.74    2.09
   0  -7  21    8.71    2.47
   0   7 -21    7.87    2.29
   0  -7  20    2.25    1.27
   0   7 -20    2.73    1.33
   0  -7  19   -1.24    1.35
   0   7 -19   -0.31    1.00
   0  -7  18    8.79    2.20
   0   7 -18    5.71    1.87
   0  -7  17    3.26    1.33
   0  -7  16   -0.04    1.22
   0   7 -16   -0.06    0.56
   0  -7  15   -0.63    1.57
   0   7 -15    0.75    0.70
   0  -7  15    0.13    0.31
   0  -7  14   80.32    9.53
   0   7 -14  108.06   13.81
   0  -7  14   74.19    6.24
   0  -7  13   59.24    2.80
   0   7 -12  331.31   15.98
   0   7 -12  384.09   18.89
   0  -7  12  303.45   14.36
   0   7 -11   -0.07    1.19
   0   7 -11   -0.32    1.17
   0  -7  11    0.25    0.37
   0   7 -10   18.65    3.95
   0   7 -10   24.35    4.51
   0  -7  10   16.27    4.04
   0  -7   9   -0.64    1.10
   0   7  -8   34.14    5.98
   0   7  -8   47.55    2.44
   0  -7   8   44.78    6.34
   0   7  -7    3.03    0.99
   0   7  -7    4.93    2.01
   0  -7   7    2.29    1.24
   0   7  -6    7.45    2.20
   0   7  -6   13.04    2.65
   0  -7   6    7.83    2.13
   0   7  -5    2.10    0.84
   0   7  -5   10.50    2.92
   0  -7   5    1.41    0.97
   0   7  -4   92.03   28.52
   0   7  -4  142.55    5.45
   0  -7   4  108.30    4.85
   0   7  -3    0.63    0.46
   0   7  -3    4.36    2.73
   0  -7   3   -1.57    2.26
   0   7  -2  905.85   14.87
   0   7  -2 1180.53   19.47
   0  -7   2 1095.16   18.99
   0   7  -1    2.89    0.84
   0   7  -1    5.55    1.27
   0   7   0  273.26    5.49
   0   7   0  304.41    6.55
   0  -7   0  320.63    7.24
   0   7   1   17.70    1.11
   0   7   1   21.20    3.02
   0  -7  -1   19.85    2.03
   0   7   2  153.49    5.47
   0   7   2  151.11    5.77
   0  -7  -2  171.73    6.95
   0   7   3    0.42    0.43
   0   7   3    0.04    0.62
   0  -7  -3    1.32    0.90
   0   7   4   86.55    4.92
   0   7   4   70.88    4.56
   0  -7  -4   90.87    5.63
   0   7   5   24.12    2.20
   0   7   5   21.82    3.88
   0  -7  -5   27.31    2.71
   0   7   6  107.72    6.87
   0  -7  -6   99.69    6.79
   0   7   7  549.81   19.06
   0  -7  -7  420.81   15.47
   0  -7  -7  483.28   20.98
   0   7   8  404.02    8.57
   0  -7  -8  282.70    7.59
   0  -7  -8  351.89    8.04
   0   7   9   83.27    6.25
   0  -7  -9   58.01   11.83
   0  -7  -9   70.11    6.75
   0   7  10  688.13   31.48
   0  -7 -10  453.03   21.76
   0  -7 -10  553.60   25.86
   0   7  11  206.74   14.55
   0  -7 -11  132.21    6.85
   0  -7 -11  174.63    7.44
   0   7  12    0.84    0.79
   0  -7 -12   -1.62    1.12
   0  -7 -12    0.48    0.60
   0   7  13   29.66    5.92
   0  -7 -13   15.49    2.36
   0  -7 -13   18.25    4.73
   0   7  14    7.24    1.87
   0  -7 -14    4.61    1.29
   0  -7 -14    5.39    1.11
   0   7  15    4.04    1.26
   0  -7 -15    2.93    1.62
   0   7  16    0.69    1.25
   0  -7 -16    0.89    1.42
   0   7  17    3.89    1.31
   0  -7 -17    4.48    1.73
   0   7  18   11.33    3.46
   0  -7 -18    7.23    2.20
   0   7  19   23.32    5.64
   0  -7 -19   18.51    2.63
   0  -8  20   -0.42    1.43
   0   8 -20    2.33    1.63
   0  -8  19    1.32    1.17
   0   8 -19    3.13    1.43
   0   8 -18   10.86    1.98
   0  -8  17  103.86   11.84
   0   8 -17  111.28   20.80
   0  -8  16  211.37   13.44
   0   8 -16  262.29   16.28
   0  -8  15   20.69    4.11
   0   8 -15   28.02    4.15
   0  -8  15   20.55    1.97
   0   8 -14   20.78    3.91
   0  -8  14   12.87    3.33
   0   8 -13  249.57    8.43
   0   8 -13  298.00   13.41
   0  -8  13  242.11    6.58
   0   8 -12    8.97    2.02
   0   8 -12   11.66    2.18
   0  -8  12    6.92    2.32
   0   8 -11  104.84    7.81
   0   8 -11  132.99    9.45
   0  -8  11   94.26    6.78
   0   8 -10    2.53    0.75
   0   8 -10    1.32    0.81
   0  -8  10    1.27    0.74
   0   8  -9    0.49    0.57
   0  -8   9   -0.79    1.13
   0   8  -8    3.14    1.17
   0   8  -8    3.66    1.47
   0  -8   8    2.51    1.16
   0   8  -7    1.98    0.82
   0  -8   7    1.99    1.30
   0   8  -6  122.35    6.88
   0   8  -6  183.78    7.50
   0  -8   6  136.01    6.20
   0   8  -5    4.86    1.20
   0   8  -5   11.19    4.81
   0  -8   5    5.21    1.54
   0   8  -4   25.87    4.28
   0   8  -4   38.60    2.19
   0  -8   4   31.64    6.97
   0   8  -3   37.87    6.02
   0   8  -3   57.11    4.79
   0  -8   3   37.36    4.01
   0   8  -2  123.41    5.29
   0   8  -2  160.98    6.77
   0  -8   2  152.27    6.85
   0   8  -1    5.43    1.57
   0   8  -1    9.09    1.95
   0  -8   1    8.48    2.15
   0   8   0   -0.38    0.56
   0   8   0    0.73    0.52
   0  -8   0   -0.11    1.13
   0   8   1    8.68    2.09
   0   8   1   10.39    1.55
   0  -8  -1   11.49    3.13
   0   8   2   32.52    1.59
   0   8   2   36.46    6.21
   0  -8  -2   41.15    4.08
   0   8   3    0.47    0.55
   0   8   3    0.49    0.39
   0  -8  -3    1.02    0.68
   0   8   4   39.21    1.76
   0   8   4   37.80    3.05
   0  -8  -4   42.49    2.69
   0   8   5   37.91    5.32
   0   8   5   33.48    4.36
   0  -8  -5   43.50    3.49
   0   8   6  114.20    8.90
   0   8   6  102.68   12.46
   0  -8  -6  120.56   10.86
   0   8   7  250.04   12.26
   0   8   7  198.28   10.15
   0  -8  -7  245.53   12.23
   0   8   8  125.35    6.14
   0  -8  -8  101.29   15.55
   0  -8  -8  118.02    6.21
   0   8   9   51.46    8.04
   0  -8  -9   38.96    6.78
   0  -8  -9   49.82    9.93
   0   8  10    2.19    0.85
   0  -8 -10    2.18    1.69
   0  -8 -10    2.57    0.85
   0   8  11   -0.36    0.77
   0  -8 -11    0.69    0.66
   0  -8 -11    0.52    0.63
   0   8  12    6.65    2.00
   0  -8 -12    4.84    1.24
   0  -8 -12    5.04    1.44
   0   8  13    1.27    0.69
   0  -8 -13    0.89    0.57
   0  -8 -13    1.84    0.57
   0   8  14   38.52    9.07
   0  -8 -14   30.76    6.21
   0  -8 -14   36.56    2.37
   0   8  15   -0.36    1.04
   0  -8 -15   -0.03    1.19
   0   8  16    2.72    1.39
   0  -8 -16    2.37    0.77
   0   8  17   18.14    5.45
   0  -8 -17   13.45    3.02
   0   8  18    8.00    3.02
   0  -8 -18    6.21    1.97
   0  -9  19    4.58    1.19
   0   9 -19    4.34    1.54
   0  -9  18    0.72    0.86
   0   9 -18    0.43    0.64
   0  -9  17    5.32    1.72
   0   9 -17    5.25    1.38
   0  -9  16    1.24    0.63
   0   9 -16    0.74    1.16
   0  -9  15   37.78    3.29
   0   9 -15   25.51    2.89
   0  -9  15   15.59    4.40
   0   9 -14   10.32    2.42
   0  -9  14    7.08    1.87
   0   9 -13    3.71    1.12
   0   9 -13    4.12    1.15
   0  -9  13    2.75    0.90
   0   9 -12   36.82    7.45
   0   9 -12   38.98    2.67
   0  -9  12   29.51    5.93
   0   9 -11   47.19   10.25
   0   9 -11   65.41    3.38
   0  -9  11   44.40    7.70
   0   9 -10   74.74    6.39
   0   9 -10   97.22    7.58
   0  -9  10   73.97    5.96
   0   9  -9    0.92    0.88
   0   9  -9    0.83    0.57
   0  -9   9    1.47    0.67
   0   9  -8   18.73    5.00
   0   9  -8   26.89    3.59
   0  -9   8   20.78    6.26
   0   9  -7   12.81    3.13
   0   9  -7   22.21    5.19
   0  -9   7   14.78    3.36
   0   9  -6    7.62    1.58
   0   9  -6   15.78    2.86
   0  -9   6    7.47    2.85
   0   9  -5   86.62    6.15
   0   9  -5  139.59    8.94
   0  -9   5   93.13    6.15
   0   9  -4  190.87    4.95
   0   9  -4  263.68    8.48
   0  -9   4  221.74    6.78
   0   9  -3    0.83    0.54
   0   9  -3    7.71    2.22
   0  -9   3    1.85    1.06
   0   9  -2  247.24    5.71
   0   9  -2  332.65    7.66
   0  -9   2  304.22    8.51
   0   9  -1   13.35    2.78
   0   9  -1   19.51    4.45
   0  -9   1   18.38    4.35
   0   9   0   14.38    4.04
   0   9   0   18.41    4.27
   0  -9   0   29.67    3.88
   0   9   1   15.37    2.98
   0   9   1   20.53    3.57
   0   9   2   83.48    6.64
   0   9   2   96.68    9.81
   0  -9  -2  118.49    9.61
   0   9   3    8.00    1.45
   0   9   3    7.84    2.21
   0  -9  -3   12.85    2.93
   0   9   4    3.75    0.82
   0   9   4    2.70    0.77
   0   9   5  164.09    8.13
   0   9   5  152.40   10.01
   0  -9  -5  199.26   10.47
   0   9   6  167.58    6.55
   0   9   6  142.79    7.00
   0  -9  -6  202.04    8.82
   0   9   7   46.02    2.28
   0   9   7   41.00    4.92
   0  -9  -7   48.49    6.84
   0   9   8   10.22    2.73
   0   9   8   10.57    2.18
   0  -9  -8   10.17    2.70
   0   9   9  100.75    4.71
   0   9   9   88.89   12.09
   0  -9  -9  100.34    5.34
   0   9  10   24.45    2.01
   0   9  11   14.03    3.46
   0  -9 -11   11.99    5.36
   0  -9 -11   14.83    3.56
   0   9  12   19.23    5.04
   0  -9 -12   20.15    3.07
   0  -9 -12   21.93    6.27
   0   9  13   15.49    3.59
   0  -9 -13   15.62    3.00
   0  -9 -13   15.48    3.34
   0   9  14    6.92    1.93
   0  -9 -14    5.47    1.42
   0  -9 -14    4.38    1.29
   0   9  15   17.39    2.11
   0  -9 -15   12.58    2.59
   0   9  16    2.71    0.97
   0  -9 -16    3.77    1.60
   0  -9 -17    1.37    0.88
   0 -10  18    7.00    2.08
   0  10 -18    8.98    4.10
   0 -10  17    4.27    0.96
   0  10 -17    1.74    0.84
   0 -10  16   56.32   14.02
   0  10 -16   73.56    8.50
   0 -10  15   44.19    4.42
   0 -10  15   18.01    6.01
   0  10 -14   44.71    7.29
   0 -10  14   33.65    6.72
   0  10 -13    3.32    1.32
   0  10 -13    3.10    1.91
   0 -10  13    3.47    1.95
   0  10 -12    6.26    1.71
   0  10 -12    5.71    1.42
   0 -10  12    5.58    1.54
   0  10 -11   34.64    7.91
   0 -10  11   31.09    6.76
   0  10 -10   18.53    3.31
   0  10 -10   20.91    2.44
   0 -10  10   16.10    4.67
   0  10  -9    2.46    0.54
   0  10  -9    2.54    1.09
   0 -10   9    1.04    1.19
   0  10  -8    1.30    0.56
   0  10  -8    3.80    1.18
   0 -10   8    2.63    1.22
   0  10  -7    6.11    1.41
   0  10  -7   11.58    3.11
   0 -10   7    7.01    1.82
   0  10  -6   16.92    2.87
   0  10  -6   29.26    4.19
   0 -10   6   18.68    4.07
   0  10  -5   43.43    7.51
   0  10  -5   66.61    4.90
   0 -10   5   55.74    3.74
   0  10  -4   16.61    3.43
   0  10  -4   29.75    3.26
   0 -10   4   21.64    4.96
   0  10  -3    1.15    0.43
   0  10  -3    1.41    0.63
   0 -10   3    1.73    1.13
   0  10  -2   -0.04    0.55
   0  10  -2   -0.51    0.85
   0 -10   2   -0.23    1.40
   0  10  -1    0.90    0.36
   0  10  -1    0.52    0.57
   0 -10   1    1.07    1.00
   0  10   0    0.96    0.53
   0  10   0    1.83    0.73
   0 -10   0    1.43    1.12
   0  10   1    1.58    0.39
   0  10   1    2.63    0.70
   0  10   2    0.57    0.60
   0  10   2    0.89    0.59
   0 -10  -2    0.70    0.76
   0  10   3    4.97    1.13
   0  10   3    7.13    1.69
   0 -10  -3    7.48    1.89
   0  10   4   19.62    5.26
   0  10   4   24.85    5.76
   0 -10  -4   30.65    6.69
   0  10   5    1.15    0.49
   0  10   5    2.37    0.53
   0 -10  -5    0.63    0.74
   0  10   6    1.06    0.49
   0  10   6    2.20    0.81
   0 -10  -6    1.11    0.86
   0  10   7  118.02    4.13
   0  10   7  120.64   11.03
   0 -10  -7  135.66    8.82
   0  10   8  138.27    7.53
   0  10   8  126.73   12.39
   0 -10  -8  164.38   10.26
   0  10   9   10.69    3.69
   0  10   9    9.11    2.60
   0 -10  -9   12.51    3.83
   0  10  10   28.56    4.18
   0  10  10   25.47    5.61
   0 -10 -10   46.23    6.16
   0  10  11    0.10    0.75
   0  10  11    1.26    1.11
   0 -10 -11    0.05    0.92
   0  10  12    8.58    2.18
   0 -10 -12   10.06    3.94
   0 -10 -13    2.64    1.00
   0 -10 -14    3.05    1.52
   0 -10 -14    2.21    0.70
   0 -10 -15    0.76    0.60
   0 -11  17   32.86   10.23
   0 -11  16   54.10    5.37
   0  11 -16   68.93    4.43
   0 -11  15    0.83    0.73
   0  11 -15    1.14    1.21
   0 -11  15    1.12    1.27
   0  11 -14  431.17   31.45
   0 -11  14  352.84  216.41
   0  11 -13   90.01    4.26
   0 -11  13   68.49   14.80
   0  11 -12    0.51    0.79
   0  11 -12    0.72    0.62
   0 -11  12    0.45    0.45
   0  11 -11   38.79    7.73
   0  11 -11   53.73    9.92
   0 -11  11   44.85    3.58
   0  11 -10   15.74    3.50
   0  11 -10   25.36    2.56
   0 -11  10   16.84    4.41
   0  11  -9    0.47    0.53
   0  11  -9    1.94    0.88
   0 -11   9    0.68    0.83
   0  11  -8    2.91    0.67
   0  11  -8    5.03    1.36
   0 -11   8    1.74    1.03
   0  11  -7   19.24    4.18
   0  11  -7   51.95    3.38
   0 -11   7   25.45    7.01
   0  11  -6  186.87    5.74
   0  11  -6  288.96   10.18
   0 -11   6  207.19    7.29
   0  11  -5   16.31    4.22
   0  11  -5   37.71    5.20
   0 -11   5   21.33    5.17
   0  11  -4   61.65    4.06
   0  11  -4   94.03    8.90
   0 -11   4   77.99   12.40
   0  11  -3   36.86    7.04
   0  11  -3   70.34    4.87
   0 -11   3   54.05   12.16
   0  11  -2  102.43    3.96
   0  11  -2  153.36    5.19
   0 -11   2  131.85    5.85
   0  11  -1    9.90    2.28
   0  11  -1   17.68    3.24
   0 -11   1   12.49    1.98
   0  11   0    0.55    0.27
   0  11   0    0.75    0.85
   0 -11   0    1.62    1.04
   0  11   1    1.30    0.54
   0  11   1    2.44    0.94
   0 -11  -1    1.95    0.98
   0  11   2    8.78    2.45
   0  11   2   13.75    2.42
   0 -11  -2   21.71    7.33
   0  11   3   12.00    2.99
   0 -11  -3   10.94    2.50
   0  11   4    0.29    0.44
   0  11   4   -0.01    0.93
   0 -11  -4    2.24    1.17
   0  11   5    7.81    1.83
   0 -11  -5    9.49    4.47
   0  11   6   55.75    6.12
   0 -11  -6   69.38    5.69
   0  11   7    8.65    2.25
   0 -11  -7    9.37    2.42
   0  11   8   17.24    2.86
   0 -11  -8   19.40    4.68
   0  11   9   15.55    2.81
   0 -11  -9   18.98    8.73
   0  11  10    0.62    0.59
   0 -11 -10    1.48    1.03
   0  11  11    0.62    0.49
   0 -11 -11   -0.28    1.11
   0  11  12    0.61    0.99
   0 -11 -12    0.80    0.53
   0  11  13   -0.16    1.02
   0 -11 -13    0.19    0.58
   0  11  14    4.64    1.37
   0 -12  15    3.15    1.67
   0  12 -14    5.13    1.96
   0 -12  14    2.79    0.99
   0  12 -13    3.98    1.27
   0  12 -13    6.46    1.78
   0 -12  13    2.49    1.31
   0  12 -12    8.92    2.58
   0  12 -12   11.41    2.70
   0 -12  12    9.18    3.29
   0  12 -11    5.15    1.68
   0  12 -11    8.95    1.88
   0 -12  11    7.97    2.94
   0  12 -10    2.02    0.81
   0  12 -10   -0.49    0.92
   0 -12  10    1.53    1.10
   0  12  -9    1.46    0.60
   0  12  -9    1.74    1.15
   0 -12   9    1.31    1.88
   0  12  -8    0.40    0.43
   0  12  -8    0.62    0.66
   0 -12   8    1.11    0.75
   0  12  -7    2.49    0.99
   0  12  -7    1.70    0.68
   0 -12   7    2.77    1.43
   0  12  -6    1.95    1.26
   0  12  -6    6.78    1.50
   0 -12   6    2.06    1.35
   0  12  -5   92.05    6.08
   0  12  -5  145.50   11.71
   0 -12   5  113.85   14.62
   0  12  -4    3.13    1.00
   0  12  -4    5.68    1.52
   0 -12   4    7.19    2.30
   0  12  -3    5.88    1.72
   0 -12   3    1.39    1.10
   0  12  -2  224.15   17.18
   0 -12   2  208.63   19.22
   0  12  -1   41.71    4.79
   0 -12   1   42.04    8.32
   0  12   0    0.00    0.91
   0  12   1   -0.70    0.88
   0  12   2    4.76    1.32
   0  12   3    0.92    0.91
   0  12   4    0.81    0.35
   0 -12  -4    1.38    1.02
   0  12   5    0.78    0.73
   0 -12  -5   -0.69    1.74
   0  12   6    0.68    0.46
   0 -12  -6    2.55    1.51
   0  12   7    7.53    1.29
   0 -12  -7    9.02    1.98
   0  12   8    8.89    1.50
   0 -12  -8   13.16    3.33
   0  12   9    9.44    1.67
   0 -12  -9   12.07    2.83
   0  12  10    0.43    0.69
   0  12  11    1.33    1.01
   0 -12 -11    0.91    0.61
   0 -13  12   34.66    8.93
   0 -13  11   31.95    7.99
   0  13 -10    7.98    1.74
   0 -13  10    6.10    2.33
   0  13  -9    0.74    1.03
   0 -13   9    1.60    1.38
   0  13  -8    8.22    2.14
   0 -13   8   10.44    3.00
   0  13  -7    0.74    0.91
   0  13  -6   43.15    4.46
   0 -13   6   37.92    7.36
   0  13  -5   11.35    2.44
   0 -13   5   10.59    2.80
   0  13  -4   36.54    7.80
   0 -13   4   29.61    5.60
   0  13  -3   14.82    3.69
   0 -13   3   14.84    3.13
   0  13  -2    2.29    0.70
   0  13  -1    1.05    0.81
   0 -13   1    0.81    1.27
   0  13   0    4.10    1.45
   0  13   1    0.81    0.51
   0  13   2    3.98    1.20
   0 -13  -2    2.89    1.57
   0  13   3    2.84    0.86
   0 -13  -3    5.11    1.72
   0  13   4   10.78    3.21
   0 -13  -4   16.18    3.70
   0  13   5    1.36    1.09
   0 -13  -5    0.44    0.89
   0  13   6   18.21    3.42
   0 -13  -6   19.13    5.35
   0  13   7    2.49    0.75
   0 -13  -7    2.67    1.03
   0  13   8    5.55    1.48
   0 -13  -8    8.10    1.58
   0  13   9    2.18    0.91
   0 -13  -9    4.59    1.35
   0 -14   8    0.78    1.22
   0 -14   6   24.14    4.89
   0  14  -5    3.81    1.38
   0 -14   5    2.67    1.87
   0  14  -4    7.35    2.26
   0 -14   4    5.75    3.45
   0  14  -3    8.48    2.68
   0 -14   3    8.13    2.58
   0  14  -2    1.60    0.63
   0  14  -1    3.50    1.20
   0 -14   1    5.54    1.99
   0  14   0    1.33    0.46
   0  14   1    6.15    2.09
   0 -14  -1    5.74    2.10
   0  14   2   17.56    3.38
   0 -14  -2   16.59    5.34
   0  14   3    0.44    0.42
   0 -14  -3    0.83    1.15
   0  14   4    8.48    2.28
   0 -14  -4   14.10    7.65
   1 -14  -4    4.07    2.26
   1 -14  -3    3.03    1.20
   1 -14  -2    5.18    2.10
   1 -14  -1   10.29    3.35
   1 -14   0    3.10    1.20
   1 -14   1    3.40    1.59
   1 -14   2   51.63    9.62
   1 -14   3   13.66    3.60
   1 -14   4   33.13    3.69
   1 -14   5   10.71    2.41
   1 -14   6    8.20    2.50
   1 -14   7    1.03    1.69
   1 -14   8    1.98    1.66
  -1  13   9   31.13    6.13
   1 -13  -9   37.98   11.08
  -1  13   8    3.61    1.00
   1 -13  -8    4.49    1.96
  -1  13   7    1.57    1.04
   1 -13  -7    1.66    1.20
  -1  13   6    1.61    0.74
   1 -13  -6    4.64    2.44
  -1  13   5   24.43    6.15
   1 -13  -5   26.57    9.00
  -1  13   4   11.01    1.71
   1 -13  -4   13.77    3.40
  -1  13   3    1.92    0.67
   1 -13  -3    3.44    0.78
  -1  13   2    5.05    1.06
   1 -13  -2    5.62    1.50
  -1  13   1    2.05    0.62
   1 -13  -1    2.31    1.74
  -1  13   0    2.65    0.77
   1 -13   0    2.01    1.57
  -1  13  -1    0.88    0.70
   1 -13   1   -0.35    1.55
  -1  13  -2   34.52    5.60
   1 -13   2   31.97    7.14
  -1  13  -3    1.53    0.64
   1 -13   4    7.97    2.10
  -1  13  -5    0.52    0.49
  -1  13  -5    0.58    0.72
   1 -13   5    2.95    1.58
  -1  13  -6    2.84    1.20
   1 -13   6    9.81    3.30
  -1  13  -7   -0.10    0.75
   1 -13   7   -0.06    1.55
  -1  13  -8    1.55    0.91
   1 -13   8    2.36    1.18
  -1  13  -9   -0.11    0.88
   1 -13   9   -0.75    1.58
  -1  13 -10    4.68    1.32
   1 -13  10    3.78    1.13
  -1  13 -11   27.52    6.13
   1 -13  11   30.04   10.16
  -1  13 -12    5.68    1.76
  -1  12  12    0.09    0.75
   1 -12 -12    1.66    1.01
  -1  12  11    2.92    0.81
   1 -12 -11    3.26    1.03
  -1  12  10   11.22    3.38
   1 -12 -10   14.04    3.56
  -1  12   9   10.97    3.00
   1 -12  -9   11.93    3.39
  -1  12   8    1.07    0.70
   1 -12  -8    4.53    1.37
  -1  12   7   13.47    2.15
   1 -12  -7   15.12    3.64
  -1  12   6    9.19    2.88
   1 -12  -6   11.39    2.50
  -1  12   5    2.98    0.71
   1 -12  -5    1.76    1.27
  -1  12   4    0.95    0.88
  -1  12   4    1.25    0.77
   1 -12  -4    2.00    1.46
  -1  12   3    0.40    0.26
  -1  12   3    0.49    0.34
   1 -12  -3    1.69    1.09
  -1  12   2    4.06    1.12
  -1  12   2    6.38    1.50
   1 -12  -2    6.39    1.73
  -1  12   1    1.59    0.66
  -1  12   1    1.23    0.69
   1 -12  -1    1.11    1.15
  -1  12   0    5.11    1.44
  -1  12   0    8.45    1.27
   1 -12   0    6.69    1.81
  -1  12  -1    0.85    0.51
  -1  12  -1    0.75    1.05
  -1  12  -2   14.90    2.56
  -1  12  -2   15.33    2.16
  -1  12  -3    0.21    0.34
  -1  12  -3    1.10    0.97
   1 -12   3   -0.30    1.51
  -1  12  -4    0.40    0.54
  -1  12  -4    1.66    0.91
   1 -12   4    2.08    1.42
  -1  12  -5    0.22    0.91
  -1  12  -5    3.12    1.03
   1 -12   5   15.06    4.06
  -1  12  -6   29.12    4.87
  -1  12  -6   43.83    8.83
   1 -12   6   34.48    8.45
  -1  12  -7    0.97    0.75
  -1  12  -7    2.45    1.08
   1 -12   7    0.94    0.98
  -1  12  -8   14.78    3.26
  -1  12  -8   24.68    3.83
   1 -12   8   16.37    3.54
  -1  12  -9    2.53    0.87
  -1  12  -9    3.48    1.01
   1 -12   9    3.35    1.28
  -1  12 -10    6.12    1.98
  -1  12 -10    6.15    1.43
   1 -12  10    6.70    1.58
  -1  12 -11   50.30   10.75
   1 -12  11   51.31   10.41
  -1  12 -12   38.41   10.92
   1 -12  12   48.66    8.25
  -1  12 -13    0.36    0.53
   1 -12  13    0.92    1.50
  -1  12 -14    6.35    1.52
   1 -12  14    8.28    2.47
  -1  11  14   19.27    5.12
  -1  11  13   -0.19    0.93
   1 -11 -13    0.77    0.42
  -1  11  12    1.37    0.81
   1 -11 -12    2.07    0.91
  -1  11  11    0.78    0.84
  -1  11  11   -0.16    0.88
   1 -11 -11    1.17    0.87
  -1  11  10    0.67    0.77
  -1  11  10   -0.16    0.85
   1 -11 -10    1.64    0.89
  -1  11   9    1.42    0.54
  -1  11   9    1.35    0.45
   1 -11  -9    4.27    1.14
  -1  11   8    8.22    1.94
  -1  11   8    8.02    1.78
   1 -11  -8   14.46    4.40
  -1  11   7   14.80    2.91
  -1  11   7   18.90    4.21
   1 -11  -7   23.05    5.52
  -1  11   6    9.50    2.62
  -1  11   6   11.64    1.92
   1 -11  -6   26.33    5.27
  -1  11   5   15.60    1.53
  -1  11   5   17.08    2.95
   1 -11  -5   22.25    2.67
  -1  11   4    0.77    0.63
  -1  11   4    0.34    0.69
   1 -11  -4    0.39    0.70
  -1  11   3    1.88    0.70
  -1  11   3    1.82    0.60
   1 -11  -3    1.50    1.18
  -1  11   2    1.32    0.31
  -1  11   2    1.95    0.56
   1 -11  -2    4.77    1.72
  -1  11   1    0.23    0.32
  -1  11   1    0.33    0.38
   1 -11  -1   -0.32    1.58
  -1  11   0   21.02    4.38
  -1  11   0   32.24    7.00
   1 -11   0   32.82    8.55
  -1  11  -1    0.89    0.55
  -1  11  -1    0.64    0.43
   1 -11   1    0.95    1.47
  -1  11  -2    0.28    0.39
  -1  11  -2    1.36    1.19
   1 -11   2   -0.59    1.53
  -1  11  -3   54.87    3.29
  -1  11  -3   77.90    7.94
   1 -11   3   77.96   12.78
  -1  11  -4  325.34    8.82
  -1  11  -4  465.60   11.57
   1 -11   4  384.88   11.66
  -1  11  -5    2.78    1.44
  -1  11  -5    6.31    2.60
   1 -11   5    1.62    1.17
  -1  11  -6   22.08    3.54
  -1  11  -6   33.88    2.77
   1 -11   6   58.42    9.22
  -1  11  -7   27.23    7.21
  -1  11  -7   47.15    5.28
   1 -11   7   34.87    6.29
  -1  11  -8    2.29    1.04
   1 -11   8    3.38    1.27
  -1  11  -9   12.18    2.32
  -1  11  -9   16.82    3.01
   1 -11   9   15.86    4.31
  -1  11 -10    6.26    1.81
  -1  11 -10   10.27    2.29
   1 -11  10   10.66    2.04
  -1  11 -11   12.28    2.54
  -1  11 -11   15.06    2.31
   1 -11  11   15.16    3.29
  -1  11 -12   27.95    5.82
  -1  11 -12   30.27    2.64
   1 -11  12   23.67    5.89
  -1  11 -13   12.62    3.00
  -1  11 -13   11.35    3.37
   1 -11  13   11.45    6.36
  -1  11 -14  137.91   11.12
  -1  11 -14  105.11    8.55
   1 -11  14  145.03   11.44
  -1  11 -15    3.29    1.09
   1 -11  15    2.44    1.21
   1 -10 -16    0.80    1.71
   1 -10 -15    9.11    1.93
  -1  10  14   13.15    1.95
   1 -10 -14    8.66    2.46
   1 -10 -14    9.65    2.50
  -1  10  13    2.60    0.90
   1 -10 -13    3.02    1.51
   1 -10 -13    3.15    0.97
  -1  10  12    7.63    1.36
   1 -10 -12    4.86    1.25
   1 -10 -12    6.22    2.28
   1 -10 -11    1.49    0.46
  -1  10  10   12.54    3.77
  -1  10  10   11.63    2.32
   1 -10 -10   11.42    4.85
  -1  10   9    2.20    0.93
  -1  10   9    0.91    0.96
   1 -10  -9    0.24    0.53
  -1  10   8   18.28    1.77
  -1  10   8   16.63    4.07
  -1  10   7    7.69    2.47
  -1  10   7    9.37    1.45
   1 -10  -7   33.95    5.80
  -1  10   6    1.15    0.59
  -1  10   6    1.66    0.96
   1 -10  -6    0.39    1.08
  -1  10   5    0.13    0.46
  -1  10   5    0.61    0.58
   1 -10  -5   -0.03    0.65
  -1  10   4    4.82    1.00
  -1  10   4    5.65    1.59
   1 -10  -4    5.34    2.54
  -1  10   3    4.84    1.20
  -1  10   3    6.27    1.43
   1 -10  -3    8.01    2.36
  -1  10   2   29.70    1.82
  -1  10   2   31.32    6.95
   1 -10  -2   35.94    6.48
  -1  10   1    4.34    1.13
  -1  10   1    4.25    0.92
   1 -10  -1    6.07    1.69
  -1  10   0   60.95    2.53
  -1  10   0   78.95    8.26
   1 -10   0   74.02    5.92
  -1  10  -1    0.58    0.37
  -1  10  -1    0.85    0.51
   1 -10   1    1.19    1.39
  -1  10  -2   20.99    4.21
  -1  10  -2   32.81    5.70
   1 -10   2   29.17    6.85
  -1  10  -3   22.74    5.27
  -1  10  -3   35.52    4.05
   1 -10   3   32.35    7.18
  -1  10  -4   -0.17    0.74
  -1  10  -4    1.55    0.53
   1 -10   4    0.46    0.60
  -1  10  -5    0.29    0.44
  -1  10  -5   -0.40    0.78
   1 -10   5   -0.93    1.20
  -1  10  -6   11.12    2.62
  -1  10  -6   14.89    2.09
   1 -10   6   14.00    3.16
  -1  10  -7    2.19    0.78
  -1  10  -7    5.79    1.68
   1 -10   7    3.07    1.38
  -1  10  -8   24.46    5.05
  -1  10  -8   38.19    3.79
   1 -10   8   28.92    7.05
  -1  10  -9    7.70    2.13
  -1  10  -9   16.93    2.10
   1 -10   9    9.70    2.08
  -1  10 -10    5.70    1.93
  -1  10 -10    6.87    2.46
   1 -10  10    6.82    2.00
  -1  10 -11   35.70    8.47
  -1  10 -11   46.05    3.24
   1 -10  11   35.15    6.44
  -1  10 -12  160.67   10.39
  -1  10 -12  192.18   12.24
   1 -10  12  138.54    9.01
  -1  10 -13  267.67   11.36
  -1  10 -13  330.75    7.62
   1 -10  13  266.67    6.48
  -1  10 -14  102.10   10.42
  -1  10 -14   99.10   17.63
   1 -10  14   87.88    9.47
  -1  10 -15   11.36    2.22
  -1  10 -15   11.92    3.13
   1 -10  15    7.52    2.07
  -1  10 -16    7.14    2.47
   1 -10  16    5.46    1.85
   1 -10  17   21.82    7.13
  -1  10 -17   32.29    3.09
   1 -10  18   13.50    4.69
  -1   9  17   -0.33    1.17
   1  -9 -17    0.45    0.60
  -1   9  16    4.25    1.68
   1  -9 -16    2.77    1.09
  -1   9  15    2.33    1.35
   1  -9 -15    0.55    0.82
  -1   9  14    2.38    0.80
   1  -9 -14    0.40    1.13
   1  -9 -14    3.52    0.85
  -1   9  13   18.37    5.31
   1  -9 -13   14.75    2.41
   1  -9 -13   18.73    4.13
  -1   9  12    4.61    1.40
   1  -9 -12    3.26    1.37
   1  -9 -12    3.51    1.29
  -1   9  11   96.95    6.22
   1  -9 -11   71.55   11.83
   1  -9 -11   89.95    9.05
  -1   9  10   62.94    3.11
   1  -9 -10   50.91    9.46
   1  -9 -10   64.91    3.40
  -1   9   9    4.86    1.50
   1  -9  -9    4.47    1.09
   1  -9  -9    4.49    1.27
  -1   9   8  113.38    8.33
  -1   9   8   99.79    9.77
   1  -9  -8  108.62    8.55
  -1   9   7   51.48    4.27
  -1   9   7   45.67    9.84
   1  -9  -7   51.18    5.13
  -1   9   6    2.66    0.88
  -1   9   6    3.29    0.76
   1  -9  -6    4.81    1.40
  -1   9   5    5.84    1.23
  -1   9   5    7.22    2.01
   1  -9  -5    6.58    1.53
  -1   9   4   79.88    4.23
  -1   9   4   74.67    4.45
   1  -9  -4   98.50    6.48
  -1   9   3   24.07    1.65
  -1   9   3   24.34    4.40
   1  -9  -3   32.97    7.43
  -1   9   2    3.24    1.26
  -1   9   2    3.73    1.43
   1  -9  -2   12.62    1.91
  -1   9   1    5.62    0.96
  -1   9   1    5.75    1.01
   1  -9  -1    7.13    1.64
  -1   9   0    4.46    1.70
  -1   9   0    4.76    1.64
   1  -9   0    5.49    2.20
  -1   9  -1   19.24    3.74
  -1   9  -1   24.47    2.99
   1  -9   1   26.00    2.81
  -1   9  -2   40.01    2.54
  -1   9  -2   59.65    4.88
   1  -9   2   51.35    3.17
  -1   9  -3    1.07    0.60
  -1   9  -3    2.44    0.85
  -1   9  -4    8.88    2.20
  -1   9  -4   15.16    4.19
   1  -9   4   12.77    2.85
  -1   9  -5   13.68    3.51
  -1   9  -5   23.37    4.88
   1  -9   5   17.26    5.03
  -1   9  -6  145.28    8.26
  -1   9  -6  226.65   10.29
   1  -9   6  158.97    9.94
  -1   9  -7   10.61    2.53
  -1   9  -7   27.56    4.11
   1  -9   7    3.45    1.30
  -1   9  -8    6.30    1.56
  -1   9  -8    9.18    1.20
   1  -9   8    4.76    2.03
  -1   9  -9   17.06    3.46
  -1   9  -9   24.17    4.34
   1  -9   9   17.76    3.54
  -1   9 -10  112.11    8.44
  -1   9 -10  144.60   10.68
   1  -9  10  109.48    8.28
  -1   9 -11  206.31    6.77
  -1   9 -11  274.04    7.65
   1  -9  11  201.17    5.99
  -1   9 -12  117.10    5.63
  -1   9 -12  133.74    5.40
   1  -9  12   96.13    4.79
  -1   9 -13   96.81   16.88
  -1   9 -13  117.38    7.09
   1  -9  13   89.30    5.74
  -1   9 -14  150.68    9.98
  -1   9 -14  165.24   17.28
   1  -9  14  140.58    8.93
  -1   9 -15   10.58    2.62
  -1   9 -15   12.29    2.71
   1  -9  15    8.92    2.14
  -1   9 -16   83.31   10.39
   1  -9  16   74.67    7.55
   1  -9  17   -0.22    1.45
  -1   9 -17    0.31    0.93
   1  -9  18    0.74    1.09
  -1   9 -18    0.82    0.99
   1  -9  19   25.87    5.34
  -1   9 -19   32.31    3.90
  -1   8  18   32.90    9.59
   1  -8 -18   27.49    3.24
  -1   8  17   -0.46    1.25
   1  -8 -17    2.16    1.39
  -1   8  16   18.49    5.90
   1  -8 -16   11.13    2.06
  -1   8  15    2.53    0.87
   1  -8 -15    1.26    1.32
  -1   8  14   18.46    5.59
   1  -8 -14   13.45    2.99
   1  -8 -14   14.40    3.25
  -1   8  13   10.33    2.35
   1  -8 -13    7.07    1.83
   1  -8 -13    7.06    1.90
  -1   8  12    2.23    1.27
   1  -8 -12    0.39    0.34
   1  -8 -12    0.62    0.70
  -1   8  11   69.09    4.06
   1  -8 -11   51.49    9.63
   1  -8 -11   57.74    5.43
  -1   8  10   24.14    6.73
   1  -8 -10   21.38    4.08
   1  -8 -10   21.81    4.14
  -1   8   9  596.78   22.61
   1  -8  -9  451.52   19.97
   1  -8  -9  541.36   19.68
  -1   8   8  179.72    8.53
   1  -8  -8  138.91    7.93
   1  -8  -8  160.82    7.99
  -1   8   7   47.37    2.43
   1  -8  -7   41.70    8.09
   1  -8  -7   48.92    8.94
  -1   8   6  133.41    9.92
  -1   8   6  105.83    8.17
   1  -8  -6  128.76   10.29
  -1   8   5   26.68    4.82
  -1   8   5   23.78    5.44
   1  -8  -5   28.24    6.66
  -1   8   4   52.27    3.75
  -1   8   4   45.71    3.66
   1  -8  -4   55.77    4.33
  -1   8   3    1.95    0.69
  -1   8   3    2.76    0.75
   1  -8  -3    3.14    0.88
  -1   8   2    3.14    0.86
  -1   8   2    3.39    0.68
   1  -8  -2    3.94    1.15
  -1   8   1    2.37    0.69
  -1   8   1    2.46    0.63
   1  -8  -1    1.65    1.10
  -1   8   0   50.65    3.47
  -1   8   0   58.53    5.39
  -1   8  -1   18.07    3.95
  -1   8  -1   21.91    2.90
   1  -8   1   26.79    3.61
  -1   8  -2   47.95    3.96
  -1   8  -2   65.33    3.39
   1  -8   2   64.55    8.83
  -1   8  -3  106.79    5.70
  -1   8  -3  156.91    6.18
   1  -8   3  116.47    5.98
  -1   8  -4  328.51   12.18
  -1   8  -4  478.76   16.74
   1  -8   4  362.25   13.78
  -1   8  -5    0.73    0.59
   1  -8   5    0.93    1.34
  -1   8  -6  278.51   10.60
  -1   8  -6  408.00   14.66
   1  -8   6  291.90   12.12
  -1   8  -7  146.24   10.94
  -1   8  -7  240.16    6.91
   1  -8   7  147.99   11.48
  -1   8  -8   68.38    6.62
  -1   8  -8  109.51    8.44
   1  -8   8   64.76    3.16
  -1   8  -9   27.18    4.53
  -1   8  -9   41.03    5.15
   1  -8   9   28.37    4.99
  -1   8 -10    1.90    0.84
  -1   8 -10    4.14    1.42
   1  -8  10    1.66    0.83
  -1   8 -11  130.69    9.44
  -1   8 -11  167.72   11.40
   1  -8  11  134.14    9.43
  -1   8 -12  114.08   10.70
  -1   8 -12  126.53    9.30
   1  -8  12   97.85    7.50
  -1   8 -13    2.50    1.99
  -1   8 -13    3.53    1.26
   1  -8  13    1.17    1.31
  -1   8 -14  696.39   18.93
  -1   8 -14  764.70   12.18
   1  -8  14  635.57    8.55
  -1   8 -15    1.89    1.58
  -1   8 -15    1.06    0.59
   1  -8  15    1.38    0.73
  -1   8 -16  293.15   21.45
   1  -8  17   19.63    6.74
  -1   8 -17   25.43    2.80
   1  -8  18    4.79    1.42
  -1   8 -18    6.66    2.01
   1  -8  19    0.55    0.87
  -1   8 -19   -0.73    0.93
   1  -8  20   64.42    8.40
  -1   8 -20   60.78    7.23
  -1   7  20   12.09    3.17
  -1   7  19   -0.58    1.31
   1  -7 -19    1.32    1.93
  -1   7  18   94.69    8.30
   1  -7 -18   53.85    5.75
  -1   7  17   -0.38    1.31
   1  -7 -17    0.26    1.24
  -1   7  16   41.05    8.69
   1  -7 -16   27.90    3.08
  -1   7  15    1.29    0.87
   1  -7 -15    0.97    1.59
  -1   7  14    9.97    2.29
   1  -7 -14    4.96    1.47
   1  -7 -14    7.04    3.13
  -1   7  13   27.44    6.20
   1  -7 -13   16.52    2.29
   1  -7 -13   17.99    3.58
   1  -7 -12    0.22    1.35
   1  -7 -12    0.99    0.39
  -1   7  11  260.71   10.66
   1  -7 -11  169.50    7.51
   1  -7 -11  199.29    7.93
  -1   7  10    7.37    2.37
   1  -7 -10    4.20    1.44
   1  -7 -10    7.66    1.82
  -1   7   9  131.43   10.80
   1  -7  -9   91.02    7.33
   1  -7  -9  105.78    8.64
  -1   7   8  143.17   10.85
   1  -7  -8  103.59    8.11
   1  -7  -8  126.37    9.68
  -1   7   7    9.77    2.46
   1  -7  -7    7.06    2.79
   1  -7  -7   10.57    2.67
  -1   7   6  208.39    8.00
   1  -7  -6  153.55    6.51
   1  -7  -6  184.17    7.64
  -1   7   5   97.61    6.98
   1  -7  -5  101.04    6.16
  -1   7   4  207.65    8.25
  -1   7   4  170.72    7.05
   1  -7  -4  214.73    8.86
  -1   7   3    6.10    1.45
  -1   7   3    4.40    1.01
   1  -7  -3    7.11    1.95
  -1   7   2   76.73    4.61
  -1   7   2   68.50    4.19
   1  -7  -2   79.05    4.98
  -1   7   1    5.67    1.11
  -1   7   1    6.53    1.39
   1  -7  -1   10.00    2.17
  -1   7   0    0.33    0.60
  -1   7   0   -0.01    0.58
   1  -7   0    1.12    0.67
  -1   7  -1   -0.20    0.55
  -1   7  -1    0.24    0.30
  -1   7  -2    1.15    0.41
  -1   7  -2   -0.17    0.69
   1  -7   2    1.99    1.28
  -1   7  -3   31.13    6.18
  -1   7  -3   48.05    5.79
   1  -7   3   41.57    2.60
  -1   7  -4   84.50    5.73
  -1   7  -4  138.52    5.39
   1  -7   4  101.66   31.43
  -1   7  -5   -0.20    0.70
  -1   7  -5    8.86    2.76
   1  -7   5    2.06    1.22
  -1   7  -6   18.47    4.02
  -1   7  -6   29.20    4.67
   1  -7   6   21.62    4.92
  -1   7  -7   61.12    9.51
  -1   7  -7   87.15    5.55
   1  -7   7   61.26    4.73
  -1   7  -8   19.24    3.12
  -1   7  -8   30.40    4.94
   1  -7   8   19.31    4.42
  -1   7  -9   54.32    9.91
  -1   7  -9   73.97    5.27
   1  -7   9   53.73    4.10
  -1   7 -10   88.70   11.93
  -1   7 -10   96.74    7.55
   1  -7  10   72.04    5.86
  -1   7 -11    0.53    0.67
  -1   7 -11    0.02    0.90
   1  -7  11   -0.12    0.80
  -1   7 -12   64.48    7.56
  -1   7 -12   77.35    5.43
   1  -7  12   56.89    2.60
  -1   7 -13  703.13   27.20
  -1   7 -13  748.25   28.40
   1  -7  13  614.62   23.25
  -1   7 -14  210.50   15.81
  -1   7 -14  215.09    6.73
   1  -7  14  184.09    5.21
  -1   7 -15   20.97    5.08
  -1   7 -15   22.81    2.62
   1  -7  15   17.63    4.53
   1  -7  16   50.19   11.90
  -1   7 -16   59.62    3.83
  -1   7 -17    1.37    1.57
   1  -7  18    0.23    1.11
  -1   7 -18    1.26    1.07
   1  -7  19   14.55    3.22
  -1   7 -19   14.16    4.16
   1  -7  20    3.27    1.65
  -1   7 -20    1.76    0.96
   1  -7  21    0.60    0.69
  -1   7 -21    1.59    1.49
  -1   6  20    0.01    1.65
   1  -6 -20    0.59    1.29
  -1   6  19   13.35    3.99
   1  -6 -19   10.12    2.41
   1  -6 -18    1.08    1.41
  -1   6  17   40.64    8.86
   1  -6 -17   21.95    2.85
  -1   6  16    1.97    1.72
   1  -6 -16    1.95    1.93
  -1   6  15   -0.02    1.29
   1  -6 -15    0.40    1.15
  -1   6  14    4.50    1.16
   1  -6 -14    1.75    1.57
   1  -6 -14    2.18    0.65
  -1   6  13   11.04    2.32
   1  -6 -13    4.91    1.40
   1  -6 -13    6.82    1.57
  -1   6  12  103.28    4.01
   1  -6 -12   58.15    3.31
   1  -6 -12   79.88    8.14
  -1   6  11  213.48   10.29
   1  -6 -11  131.17    6.91
   1  -6 -11  149.36    7.08
  -1   6  10    2.37    0.78
   1  -6 -10    1.04    1.22
   1  -6 -10    2.67    1.03
  -1   6   9   11.79    2.84
   1  -6  -9    6.41    1.36
   1  -6  -9    7.48    1.76
  -1   6   8    8.60    2.47
   1  -6  -8    4.39    1.17
   1  -6  -8    5.05    1.37
  -1   6   7  192.70    7.95
   1  -6  -7  130.53    6.13
   1  -6  -7  147.53    6.32
  -1   6   6  112.89    7.23
   1  -6  -6   83.77    5.23
   1  -6  -6   97.25    5.81
  -1   6   5   96.38    5.79
   1  -6  -5   73.53    6.22
   1  -6  -5   87.36    5.35
  -1   6   4  122.40    5.18
   1  -6  -4  101.08    4.10
   1  -6  -4  120.16    4.93
  -1   6   3   31.33    1.71
  -1   6   3   29.09    4.62
   1  -6  -3   30.87    1.87
  -1   6   2    0.41    0.38
  -1   6   2    0.37    0.29
   1  -6  -2   -0.02    0.93
  -1   6   1    3.69    1.02
  -1   6   1    3.65    0.94
   1  -6  -1    4.35    1.17
  -1   6   0  379.38    8.06
  -1   6   0  393.56    8.07
   1  -6   0  425.23    9.65
  -1   6  -1  108.69    4.81
  -1   6  -1  127.07    5.52
   1  -6   1  121.56   26.60
  -1   6  -2 1130.79   21.16
  -1   6  -2 1507.85   27.31
   1  -6   2 1343.85   25.55
  -1   6  -3    1.75    0.74
  -1   6  -3    5.46    1.80
   1  -6   3   -0.15    1.30
  -1   6  -4  683.04   12.92
  -1   6  -4 1083.99   17.18
   1  -6   4  800.02   14.61
  -1   6  -5   89.53    5.36
  -1   6  -6   33.19    2.78
  -1   6  -6   55.91    2.11
   1  -6   6   30.98    2.44
  -1   6  -7   79.45    5.74
  -1   6  -7  114.37    6.63
   1  -6   7   85.90    5.70
  -1   6  -8   20.33    1.97
  -1   6  -8   29.14    1.87
   1  -6   8   19.37    5.03
  -1   6  -9   53.03    6.47
  -1   6  -9   62.31    3.45
   1  -6   9   46.03    3.14
  -1   6 -10    0.63    0.69
  -1   6 -10    1.46    1.11
   1  -6  10    0.27    0.49
  -1   6 -11    7.28    1.42
  -1   6 -11    8.73    2.74
   1  -6  11    7.10    1.49
  -1   6 -12    2.45    1.06
  -1   6 -12    4.43    1.74
   1  -6  12    2.64    1.31
  -1   6 -13  107.61   16.20
  -1   6 -13  114.82    6.42
   1  -6  13  102.51    5.23
  -1   6 -14   23.96    4.59
  -1   6 -14   22.96    2.83
   1  -6  14   16.80    3.75
  -1   6 -15    2.66    1.18
   1  -6  15    2.68    0.66
   1  -6  16   91.84    4.57
  -1   6 -16  105.83    5.21
   1  -6  17    3.76    1.20
  -1   6 -17    2.64    1.31
   1  -6  18    6.39    1.23
  -1   6 -18    5.74    1.68
   1  -6  19   14.92    3.28
  -1   6 -19   12.81    3.23
   1  -6  20    4.24    1.43
  -1   6 -20    3.59    1.12
   1  -6  21    7.44    2.07
  -1   6 -21    5.83    1.42
   1  -6  22    4.07    2.25
  -1   6 -22    2.39    1.41
  -1   5  21    0.55    2.08
   1  -5 -21    0.43    1.46
  -1   5  20    4.17    1.61
   1  -5 -20    3.79    1.70
  -1   5  19   27.08    5.86
   1  -5 -19   15.87    3.30
  -1   5  18   65.47    8.32
   1  -5 -18   36.16    7.26
  -1   5  17   12.90    2.75
   1  -5 -17    8.91    2.17
  -1   5  16    2.74    1.88
   1  -5 -16    0.25    1.20
  -1   5  15    1.29    1.00
   1  -5 -15   -0.10    1.09
  -1   5  14   28.76    2.73
   1  -5 -14   16.95    2.15
  -1   5  13    3.85    2.65
   1  -5 -13    2.34    0.85
   1  -5 -13    2.34    0.61
  -1   5  12   20.87    4.08
   1  -5 -12   11.37    2.15
   1  -5 -12   13.60    3.13
  -1   5  11   55.98    3.24
   1  -5 -11   29.19    6.91
   1  -5 -11   35.52    3.71
  -1   5  10    1.65    0.94
   1  -5 -10    0.34    1.59
   1  -5 -10    0.99    0.44
  -1   5   9  331.11   13.16
   1  -5  -9  196.15    8.37
   1  -5  -9  204.81    9.36
  -1   5   8   84.23    5.36
   1  -5  -8   49.20    3.76
   1  -5  -8   53.53    2.07
  -1   5   7  152.77   47.10
   1  -5  -7   94.65    4.25
   1  -5  -7  108.32    4.36
  -1   5   6   89.23    6.04
   1  -5  -6   57.78    3.78
   1  -5  -6   64.30    4.03
  -1   5   5  123.40    8.03
   1  -5  -5   78.17    5.66
   1  -5  -5   91.26    6.35
  -1   5   4  139.00    5.86
   1  -5  -4  105.99    4.72
   1  -5  -4  121.46    5.60
  -1   5   3    0.57    0.34
   1  -5  -3    0.75    0.34
  -1   5   2  284.39   11.10
  -1   5   2  216.88    8.57
   1  -5  -2  266.63   10.70
  -1   5   1  424.91    9.30
  -1   5   1  370.16    7.70
   1  -5  -1  427.76    9.31
  -1   5   0 1142.81   18.10
  -1   5   0 1078.48   16.75
   1  -5   0 1188.73   19.25
  -1   5  -1    3.24    0.98
  -1   5  -1    3.98    1.12
   1  -5   1    4.24    1.43
  -1   5  -2   24.81    4.94
  -1   5  -2   37.80    1.30
   1  -5   2   32.52    1.62
  -1   5  -3   72.98    4.97
  -1   5  -3  107.50    6.85
   1  -5   3   73.13    5.72
  -1   5  -4  423.75   11.87
  -1   5  -4  639.04   12.13
   1  -5   4  459.36    9.69
  -1   5  -5   14.11    2.74
  -1   5  -5   24.20    3.37
   1  -5   5   13.61    3.94
  -1   5  -6  498.66   10.42
  -1   5  -6  732.73   13.97
   1  -5   6  523.32   10.87
  -1   5  -7   80.50    4.98
  -1   5  -7  118.53    6.79
   1  -5   7   76.29    4.56
  -1   5  -8    5.20    1.01
  -1   5  -8    7.98    2.04
   1  -5   8    5.08    1.54
  -1   5  -9  139.61    5.73
  -1   5  -9  158.38    6.09
   1  -5   9  131.59    5.12
  -1   5 -10   21.03    2.18
  -1   5 -10   20.23    2.68
   1  -5  10   15.24    3.27
  -1   5 -11    3.88    1.20
  -1   5 -11    3.65    1.18
   1  -5  11    3.26    0.76
  -1   5 -12    1.83    0.72
  -1   5 -12    1.67    0.75
  -1   5 -13   29.45    6.28
  -1   5 -13   24.77    2.46
  -1   5 -14  662.35   30.48
   1  -5  14  583.67   26.45
   1  -5  15   -0.35    1.63
  -1   5 -15    1.09    1.51
   1  -5  15   -0.36    0.60
   1  -5  16  398.97   11.37
  -1   5 -16  458.89   10.76
   1  -5  17   66.87   13.73
  -1   5 -17   72.33    4.81
   1  -5  18    6.00    1.92
  -1   5 -18    4.75    1.84
   1  -5  19   16.39    3.58
  -1   5 -19   14.54    2.33
   1  -5  20   27.47    4.22
  -1   5 -20   25.00    5.92
   1  -5  21    0.35    1.27
  -1   5 -21    2.06    1.55
   1  -5  22   53.53   10.15
  -1   5 -22   59.85    4.23
  -1   4  22   18.59    7.24
   1  -4 -22   10.82    2.97
  -1   4  21   -0.63    1.81
   1  -4 -21    0.24    1.48
  -1   4  20   30.58   11.67
   1  -4 -20   21.59    2.93
  -1   4  19   65.86    7.30
   1  -4 -19   35.00    3.36
  -1   4  18  134.32    9.26
   1  -4 -18   67.75    5.53
  -1   4  17    9.51    4.35
   1  -4 -17    7.43    1.80
  -1   4  16    6.46    2.33
   1  -4 -16    3.58    1.47
  -1   4  15   11.22    3.19
   1  -4 -15    5.32    1.45
  -1   4  14    5.92    2.15
   1  -4 -14    2.92    1.19
  -1   4  13   30.99    3.09
   1  -4 -13   14.64    1.88
   1  -4 -13   13.64    1.60
  -1   4  12    3.09    1.71
   1  -4 -12    2.15    1.83
   1  -4 -12    0.37    0.32
  -1   4  11  129.80    9.34
   1  -4 -11   61.27    4.59
   1  -4 -11   73.31    4.75
  -1   4  10  203.40    8.77
   1  -4 -10   95.60    5.94
   1  -4 -10  113.99    6.38
  -1   4   9  494.62   11.07
   1  -4  -9  263.79    6.34
   1  -4  -9  290.25    5.85
  -1   4   8 2199.54   33.74
   1  -4  -8 1146.41   18.91
   1  -4  -8 1246.96   19.22
  -1   4   7  231.25   11.35
   1  -4  -7  129.05    5.95
   1  -4  -7  131.65    5.76
  -1   4   6  245.02    9.84
   1  -4  -6  128.94    5.61
   1  -4  -6  148.73    6.40
  -1   4   5  256.16   10.16
   1  -4  -5  148.85    6.53
   1  -4  -5  167.47    7.09
  -1   4   4  112.30    4.82
   1  -4  -4   73.30    3.46
   1  -4  -4   82.47    3.82
  -1   4   3   57.01    2.91
   1  -4  -3   40.43    2.15
   1  -4  -3   47.09    2.56
  -1   4   2   15.87    0.95
   1  -4  -2   13.74    2.27
   1  -4  -2   13.97    0.98
  -1   4   1   47.25    2.33
  -1   4   1   44.61    4.02
   1  -4  -1   46.45    2.44
  -1   4   0 1237.87   19.18
  -1   4   0 1111.05   16.86
   1  -4   0 1307.94   20.41
  -1   4  -1   -0.16    0.48
  -1   4  -1    0.53    0.25
  -1   4  -2   14.37    2.23
  -1   4  -2   21.84    0.84
   1  -4   2   20.29    2.91
  -1   4  -3   34.00    1.87
  -1   4  -3   55.50    2.50
   1  -4   3   40.20    2.23
  -1   4  -4    3.15    1.06
  -1   4  -4    5.89    1.58
   1  -4   4    3.24    1.17
  -1   4  -5   23.86    3.63
  -1   4  -5   33.88    1.52
   1  -4   5   24.75    3.17
  -1   4  -6   26.41    4.16
  -1   4  -6   29.27    1.41
   1  -4   6   24.76    1.31
  -1   4  -7   23.76    1.72
  -1   4  -7   30.24    1.87
   1  -4   7   22.66    1.26
  -1   4  -8   78.44    5.75
  -1   4  -8   95.31    6.30
   1  -4   8   75.71    5.03
  -1   4  -9  126.24    5.20
  -1   4  -9  134.69    5.36
   1  -4   9  106.63    4.26
  -1   4 -10  122.18    5.49
  -1   4 -10  135.77    5.54
   1  -4  10  112.84    4.30
  -1   4 -11  142.99    6.72
  -1   4 -11  133.28    4.97
   1  -4  11  112.15    2.67
  -1   4 -12  165.55    7.30
  -1   4 -12  167.20    7.22
   1  -4  12  142.80    5.50
  -1   4 -13  245.88    7.01
   1  -4  13  196.51    5.03
   1  -4  14  955.91   44.46
  -1   4 -14 1042.01   47.31
   1  -4  14  874.78   39.05
   1  -4  15   39.60    7.39
  -1   4 -15   41.45    6.19
   1  -4  16    1.67    1.74
  -1   4 -16    0.85    0.86
   1  -4  17    7.93    1.96
  -1   4 -17    7.15    1.95
   1  -4  18    5.15    1.60
  -1   4 -18    4.40    1.49
   1  -4  19    0.35    0.93
  -1   4 -19    0.97    1.85
   1  -4  20    6.47    2.19
  -1   4 -20    7.95    2.21
   1  -4  21    2.10    1.48
  -1   4 -21    2.03    1.02
   1  -4  22   32.76   10.22
  -1   4 -22   31.97    3.32
   1  -4  23   28.41    6.10
  -1   4 -23   41.43    9.57
  -1   3  22   22.56    7.08
   1  -3 -22   11.73    2.29
  -1   3  21   26.58    8.09
   1  -3 -21   13.41    2.70
  -1   3  20   10.32    3.36
   1  -3 -20    6.20    1.90
  -1   3  19    6.31    2.41
   1  -3 -19    3.47    1.90
  -1   3  18   -0.27    1.12
   1  -3 -18    0.20    1.31
  -1   3  17   67.50   11.90
   1  -3 -17   36.23    3.56
  -1   3  16   35.25   10.08
   1  -3 -16   22.99    2.53
  -1   3  15    2.48    1.70
   1  -3 -15    4.94    1.11
  -1   3  14   18.53    4.78
   1  -3 -14   10.99    2.30
  -1   3  13  229.27   16.89
   1  -3 -13  121.35   11.83
  -1   3  12  183.13    7.70
   1  -3 -12   85.75    6.18
   1  -3 -12  108.82    6.63
  -1   3  11   10.81    2.63
   1  -3 -11    0.61    1.11
   1  -3 -11    2.54    1.00
  -1   3  10  276.46    9.88
   1  -3 -10  140.02    5.88
   1  -3 -10  156.41    5.32
  -1   3   9   94.69    8.21
   1  -3  -9   50.58   15.76
   1  -3  -9   55.60    2.52
  -1   3   8   87.17    6.02
   1  -3  -8   46.15    2.35
   1  -3  -8   47.19    1.42
  -1   3   7  334.20   13.43
   1  -3  -7  167.78    7.21
   1  -3  -7  171.81    6.86
  -1   3   6  162.23    6.67
   1  -3  -6   99.83    4.54
   1  -3  -6  102.32    4.60
  -1   3   5    4.67    1.65
   1  -3  -5    1.85    0.65
   1  -3  -5    2.74    1.01
  -1   3   4   82.92    3.73
   1  -3  -4   48.65    2.44
   1  -3  -4   53.55    2.48
  -1   3   3  268.22    5.10
   1  -3  -3  177.33    3.65
   1  -3  -3  189.66    4.12
  -1   3   2  580.20    9.49
   1  -3  -2  399.66    6.65
   1  -3  -2  473.51    8.24
  -1   3   1  354.29    6.55
   1  -3  -1  291.85    5.25
   1  -3  -1  344.79    6.44
  -1   3   0  337.42    5.93
  -1   3   0  291.10    4.81
   1  -3   0  355.32    7.47
  -1   3  -1   19.92    0.99
  -1   3  -1   23.54    1.88
   1  -3   1   22.67    5.19
  -1   3  -2  584.05    9.58
  -1   3  -2  820.37   12.42
   1  -3   2  668.15   10.94
  -1   3  -3   -0.97    0.45
  -1   3  -3    0.77    0.32
   1  -3   3   -0.41    0.99
  -1   3  -4  304.10    5.77
  -1   3  -4  437.83    7.21
   1  -3   4  323.59    6.30
  -1   3  -5  652.51   11.10
  -1   3  -5  805.07   12.72
   1  -3   5  654.96   10.93
  -1   3  -7    8.18    1.02
  -1   3  -7   10.80    2.44
   1  -3   7    8.05    2.06
  -1   3  -8  220.16    9.08
  -1   3  -8  231.02    9.34
   1  -3   8  200.81    8.06
  -1   3  -9    5.77    1.25
  -1   3  -9    6.63    1.19
   1  -3   9    5.06    1.76
  -1   3 -10    3.12    0.80
  -1   3 -10    3.53    0.88
   1  -3  10    2.96    0.91
  -1   3 -11  324.54    7.56
  -1   3 -11  288.08    6.57
   1  -3  11  252.01    5.43
  -1   3 -12    4.68    1.34
   1  -3  12    4.05    1.22
   1  -3  13   55.82    4.55
  -1   3 -13   46.89    2.92
   1  -3  13   39.41    2.13
   1  -3  14   34.77   11.40
  -1   3 -14   50.81    3.87
   1  -3  15  178.43   16.29
  -1   3 -15  169.41    9.55
   1  -3  16    3.90    1.28
  -1   3 -16    3.93    1.06
   1  -3  17    7.87    1.90
  -1   3 -17    4.75    1.32
   1  -3  18    8.80    2.00
  -1   3 -18    9.88    2.63
   1  -3  19   20.02    5.05
  -1   3 -19   17.07    2.49
   1  -3  20   99.86   10.25
  -1   3 -20   85.33    4.61
   1  -3  21    2.65    1.21
  -1   3 -21    4.32    1.76
   1  -3  22   31.90    8.99
  -1   3 -22   29.29    4.54
   1  -3  23    3.83    1.59
  -1   3 -23    3.03    1.58
  -1   2  23   30.06    7.90
   1  -2 -23   33.00    4.83
  -1   2  22   22.88    6.71
   1  -2 -22   12.88    2.70
  -1   2  21    1.68    1.34
   1  -2 -21    1.58    1.53
  -1   2  20    9.36    2.17
   1  -2 -20    6.21    2.08
  -1   2  19   30.97    6.23
   1  -2 -19   19.22    3.00
  -1   2  18   63.60    6.64
   1  -2 -18   32.96    3.33
  -1   2  17   43.32   10.74
   1  -2 -17   21.28    5.16
  -1   2  16    2.99    1.39
   1  -2 -16    0.72    1.19
  -1   2  15   88.02    5.65
   1  -2 -15   48.54    3.60
   1  -2 -14    0.92    1.11
  -1   2  13   44.88    9.39
   1  -2 -13   29.51    3.74
  -1   2  12    0.41    0.85
   1  -2 -12    1.61    1.63
  -1   2  11  240.93    8.90
   1  -2 -11  145.74    6.20
  -1   2  10  385.73    8.05
   1  -2 -10  247.02    5.86
   1  -2 -10  290.14    4.79
  -1   2   9  429.22    6.93
   1  -2  -9  244.06   10.42
   1  -2  -9  258.58    9.92
  -1   2   8   33.05    3.03
   1  -2  -8   19.80    1.92
   1  -2  -8   20.34    0.81
  -1   2   7  265.82   10.64
   1  -2  -7  145.30    6.16
   1  -2  -7  144.97    5.66
  -1   2   6   74.29    3.61
   1  -2  -6   37.91    2.06
   1  -2  -6   40.58    1.98
  -1   2   5  191.41    7.92
   1  -2  -5  100.09    4.44
   1  -2  -5  100.84    4.15
  -1   2   4   98.52    4.24
   1  -2  -4   49.49    2.45
   1  -2  -4   51.71    2.37
  -1   2   3  239.38    9.69
   1  -2  -3  143.01    5.71
   1  -2  -3  149.26    6.58
  -1   2   2    3.61    0.98
   1  -2  -2    2.51    0.69
   1  -2  -2    2.28    0.80
  -1   2   1  214.55    2.86
   1  -2  -1  157.37    5.97
   1  -2  -1  192.21    2.80
  -1   2   0    0.74    0.33
  -1   2   0    0.76    0.25
  -1   2   0    0.43    0.16
   1  -2   0    0.67    0.33
  -1   2  -1   11.25    0.76
   1  -2   1   10.75    0.99
  -1   2  -1   14.91    0.40
   1  -2   1   12.45    1.56
  -1   2  -2  614.03    9.76
  -1   2  -2  931.89   13.78
   1  -2   2  701.75   10.98
  -1   2  -3    0.74    0.51
  -1   2  -3    1.04    0.60
   1  -2   3    0.76    0.75
  -1   2  -4   45.43    2.40
  -1   2  -4   58.17    2.76
   1  -2   4   44.25    2.08
  -1   2  -5  433.24    7.75
  -1   2  -5  465.04    7.79
   1  -2   5  403.08    6.79
  -1   2  -6  898.45   14.56
  -1   2  -6  925.63   14.66
   1  -2   6  841.10   13.12
  -1   2  -7  133.45    5.77
  -1   2  -7  119.50    5.42
   1  -2   7  102.47    4.55
  -1   2  -8  192.77    8.03
  -1   2  -8  184.36    7.59
   1  -2   8  157.73    6.43
  -1   2  -9  206.61   10.43
  -1   2  -9  195.63    8.17
   1  -2   9  162.23    6.88
  -1   2 -10  332.62    7.82
  -1   2 -10  300.45    6.85
   1  -2  10  268.43    5.02
   1  -2  11    4.63    1.18
  -1   2 -11    5.67    1.66
   1  -2  11    4.74    1.46
   1  -2  12   13.53    2.68
  -1   2 -12   13.94    1.68
   1  -2  12   12.36    1.51
   1  -2  13    4.34    1.21
  -1   2 -13    3.23    0.85
   1  -2  13    2.51    0.68
   1  -2  14  416.14   10.94
  -1   2 -14  396.76   11.42
   1  -2  15   50.67    7.07
  -1   2 -15   47.91    4.13
   1  -2  16  476.64   18.09
   1  -2  17  170.77   15.27
  -1   2 -17  141.41    7.20
   1  -2  18   74.89   12.50
  -1   2 -18   66.23    3.91
   1  -2  19   25.16    7.88
  -1   2 -19   20.99    4.02
  -1   2 -20    0.54    1.25
   1  -2  21   35.87    7.69
  -1   2 -21   27.98    3.10
   1  -2  22   69.69   16.81
  -1   2 -22   65.04    8.28
   1  -2  23   17.43    4.62
  -1   2 -23   14.44    2.91
  -1   1  23    2.53    2.20
   1  -1 -23    3.89    1.87
  -1   1  22  140.65   19.19
   1  -1 -22   81.12   10.17
  -1   1  21   88.54    9.83
   1  -1 -21   48.98    4.13
  -1   1  20    1.33    1.14
   1  -1 -20    1.10    1.44
  -1   1  19    0.97    1.09
   1  -1 -19    0.68    1.34
  -1   1  18   34.10    8.40
   1  -1 -18   22.19    3.97
  -1   1  17    4.44    2.01
   1  -1 -17    0.74    1.26
  -1   1  16   17.54    3.53
   1  -1 -16    7.75    1.77
  -1   1  15   39.10    7.70
   1  -1 -15   22.46    2.49
  -1   1  14   31.32    4.47
   1  -1 -14   22.15    2.17
  -1   1  13   55.74    5.34
   1  -1 -13   48.97    7.13
  -1   1  12  343.17   13.95
   1  -1 -12  225.26    9.51
  -1   1  11  145.17   44.83
   1  -1 -11  127.98    5.59
  -1   1  10 1039.49   20.62
   1  -1 -10  741.15   15.04
  -1   1   9  227.29   10.72
   1  -1  -9  196.39    8.99
  -1   1   8 2395.74   42.94
   1  -1  -8 1666.91   30.36
   1  -1  -8 1862.73   32.17
  -1   1   7  106.87    5.13
   1  -1  -7   64.51    3.34
   1  -1  -7   71.90    2.85
   1  -1  -6  268.42    5.33
   1  -1  -6  245.81    3.93
  -1   1   5  154.94    6.62
   1  -1  -5   85.62    3.86
   1  -1  -5   88.02    3.51
   1  -1  -4 1447.08   21.23
   1  -1  -3  947.28   14.09
  -1   1   2 2826.49   41.22
   1  -1  -2 1775.71   26.06
   1  -1  -2 1853.51   27.08
   1  -1  -1   16.17    0.84
   1  -1  -1   15.34    0.73
  -1   1   0    0.58    0.29
   1  -1   0    1.65    0.59
  -1   1  -1   18.80    0.36
  -1   1  -3  122.15    5.06
  -1   1  -3  115.11    4.48
   1  -1   3  113.67    4.57
  -1   1  -4  578.96    9.47
  -1   1  -4  584.22    9.34
   1  -1   4  581.84    9.39
  -1   1  -5   10.99    1.83
  -1   1  -5    9.90    1.91
   1  -1   5   10.65    0.61
  -1   1  -6    0.03    0.38
  -1   1  -6    4.05    1.64
   1  -1   6    0.14    0.15
  -1   1  -7   23.33    4.13
  -1   1  -7   19.26    1.27
   1  -1   7   20.33    0.82
  -1   1  -8    9.61    2.43
  -1   1  -8    8.01    1.71
   1  -1   8   10.56    0.90
  -1   1  -9  439.33    9.42
   1  -1   9  413.22    8.21
   1  -1  10   41.69    7.51
  -1   1 -10   34.42    1.87
   1  -1  10   35.78    1.73
   1  -1  11   12.30    2.65
  -1   1 -11   11.67    2.56
   1  -1  11    8.06    1.81
   1  -1  12  161.86    7.15
  -1   1 -12  168.97    7.42
   1  -1  12  155.78    6.00
   1  -1  13   12.97    3.50
  -1   1 -13    8.47    2.16
   1  -1  14 1354.70   23.66
  -1   1 -14 1212.21   21.43
   1  -1  15  160.78    8.76
  -1   1 -15  131.48    7.06
   1  -1  16   97.23    8.18
  -1   1 -16   62.92   10.80
   1  -1  17  310.50   16.40
  -1   1 -17  247.47   11.82
   1  -1  18    5.66    1.99
  -1   1 -18    4.93    2.01
   1  -1  19   87.32   12.57
  -1   1 -19   61.11   24.04
   1  -1  20    9.95    2.07
  -1   1 -20    7.86    1.66
   1  -1  21   29.99    8.86
  -1   1 -21   21.32    2.94
   1  -1  22   22.83    6.99
  -1   1 -22   18.05    3.02
   1  -1  23    2.13    1.67
  -1   1 -23   -0.68    1.27
  -1   0  23   69.60   16.45
   1   0 -23   38.66    9.41
  -1   0  22  254.05   19.79
   1   0 -22  136.51   11.71
  -1   0  21   13.02    3.01
   1   0 -21    8.13    1.91
  -1   0  20   17.40    4.68
   1   0 -20   12.14    2.34
  -1   0  19    1.96    2.04
   1   0 -19    2.88    1.02
  -1   0  18   16.20    3.93
   1   0 -18   14.16    2.35
  -1   0  17   41.21    6.04
   1   0 -17   33.63    6.23
  -1   0  16  108.39    8.03
   1   0 -16   74.98    6.39
  -1   0  15   14.41    3.15
   1   0 -15   10.47    2.59
  -1   0  14  111.89    7.84
   1   0 -14   81.08    6.18
  -1   0  13   33.16    7.23
   1   0 -13   24.83    5.08
  -1   0  12    8.86    2.26
   1   0 -12    9.22    1.63
   1   0 -11    6.82    2.92
   1   0 -10 2035.90   37.16
  -1   0   9   11.28    1.49
   1   0  -9   21.19    1.90
  -1   0   8   10.79    2.10
   1   0  -8   10.97    1.32
  -1   0   7   51.06    3.84
   1   0  -7   42.41    2.63
   1   0  -5  732.49   11.93
  -1   0   4  186.38    7.56
   1   0  -4  149.86    6.15
   1   0  -4  143.46    5.39
  -1   0   1    1.19    0.30
   1   0  -1    1.88    0.61
  -1   0   1   -0.33    0.27
  -1   0   0    1.48    0.35
  -1   0  -1    0.73    0.31
   1   0   1    3.90    1.19
  -1   0  -1    0.79    0.32
  -1   0  -1    0.51    0.25
  -1   0  -2  228.09    3.87
  -1   0  -2  218.14    3.65
  -1   0  -2  294.37    4.82
  -1   0  -3   40.71    2.27
  -1   0  -3   36.16    1.71
  -1   0  -3   46.31    2.70
  -1   0  -4   57.72    2.89
  -1   0  -4   55.98    2.62
  -1   0  -4   67.12    2.87
  -1   0  -5  588.20    9.73
  -1   0  -5  519.88    8.74
  -1   0  -6   11.58    2.78
  -1   0  -6   10.72    2.08
  -1   0  -6   13.42    1.87
   1   0   7    2.42    0.78
  -1   0  -7    1.56    0.77
  -1   0  -7    1.72    0.61
   1   0   8   75.44    3.64
  -1   0  -8   68.56    3.37
  -1   0  -8   87.73    3.64
   1   0   9  340.36    8.00
  -1   0  -9  310.78    4.77
   1   0  10  119.84    6.78
  -1   0 -10  109.65    3.05
   1   0  10  111.01    7.08
   1   0  11    8.08    1.79
  -1   0 -11    6.70    2.65
   1   0  11    6.18    1.24
   1   0  12  134.73    6.27
  -1   0 -12  119.15    5.67
   1   0  12  116.37    6.14
   1   0  13    2.31    0.97
  -1   0 -13    2.37    1.31
   1   0  14  148.78   14.94
  -1   0 -14  122.04    9.63
   1   0  15  211.77   11.30
  -1   0 -15  165.12    8.51
   1   0  16   30.69    5.72
  -1   0 -16   21.61    5.96
   1   0  17   30.66   14.24
  -1   0 -17   21.90    2.99
   1   0  18   50.45    9.69
  -1   0 -18   37.38    3.99
   1   0  19  204.89   16.99
  -1   0 -19  144.51    8.89
   1   0  20   60.66   11.80
  -1   0 -20   39.47    3.37
   1   0  21   51.94   11.21
  -1   0 -21   33.57    4.14
   1   0  22    4.86    2.22
  -1   0 -22    3.02    1.34
   1   0  23    1.76    1.18
  -1   0 -23    2.00    1.92
  -1  -1  23    2.41    1.98
   1   1 -23    3.44    1.42
  -1  -1  22    7.42    2.04
   1   1 -22    6.42    2.45
  -1  -1  21   35.24    8.14
   1   1 -21   26.13    6.21
  -1  -1  20   -1.24    1.62
   1   1 -20    0.41    1.36
  -1  -1  19    8.19    1.82
   1   1 -19    4.53    1.83
  -1  -1  18   18.03    3.68
   1   1 -18   10.59    1.92
  -1  -1  17    0.07    0.70
   1   1 -17   -0.36    1.19
  -1  -1  16   31.60    6.24
   1   1 -16   21.73    3.86
  -1  -1  15   83.94   13.72
   1   1 -15   63.55    5.99
  -1  -1  14    5.81    1.69
   1   1 -14    3.82    1.08
  -1  -1  13    8.35    1.91
   1   1 -13    6.08    1.55
  -1  -1  12   92.20    6.54
   1   1 -12   81.90    5.38
  -1  -1  11   -0.92    1.32
   1   1 -11   -0.07    1.18
  -1  -1  10   16.29    2.55
  -1  -1   9  125.36    8.91
   1   1  -9  122.20    8.28
  -1  -1   8  149.20    6.38
   1   1  -8  144.51    6.48
  -1  -1   8  152.05    5.65
  -1  -1   7   10.46    2.30
   1   1  -7   13.40    2.49
  -1  -1   7   10.26    0.54
  -1  -1   6   11.43    2.60
   1   1  -6   14.18    1.32
  -1  -1   6   13.11    0.52
  -1  -1   5 1172.14   18.57
   1   1  -5 1266.27   19.74
  -1  -1   5 1034.57   42.08
  -1  -1   3  937.94   14.23
  -1  -1   3  973.75   15.08
  -1  -1   2  915.19   13.70
   1   1  -2 1080.92   16.26
  -1  -1   2  987.44   14.89
   1   1  -1   44.05    2.09
  -1  -1   1   45.53    2.08
  -1  -1   0   58.70    2.24
   1   1   0   45.60    1.94
   1   1   1  121.72    4.66
  -1  -1  -1  120.01    4.49
   1   1   1   90.89    3.76
  -1  -1  -1  127.08    5.28
  -1  -1  -2 2683.16   38.84
  -1  -1  -2 2307.47   33.86
  -1  -1  -3    1.16    0.44
  -1  -1  -3    0.10    0.62
   1   1   4  506.28    8.31
  -1  -1  -4  492.50    8.26
  -1  -1  -4  664.62   10.62
   1   1   5  165.73    6.72
  -1  -1  -5  166.93    2.90
  -1  -1  -5  211.06    8.26
   1   1   6    0.11    0.20
  -1  -1  -6    0.17    0.51
  -1  -1  -6    3.30    0.84
   1   1   7    1.25    0.60
  -1  -1  -7    1.51    0.74
  -1  -1  -7    0.92    0.63
   1   1   8   14.38    2.57
  -1  -1  -8   11.62    1.07
  -1  -1  -8   21.55    0.96
   1   1   9  120.80    8.19
  -1  -1  -9   98.51    6.71
  -1  -1  -9  125.79    7.88
   1   1  10  249.19    5.84
  -1  -1 -10  193.81    7.15
  -1  -1 -10  236.26    7.71
   1   1  11   70.75   12.01
  -1  -1 -11   48.98    2.38
  -1  -1 -11   66.15    3.81
   1   1  12   48.96    8.93
  -1  -1 -12   41.01    2.89
  -1  -1 -12   47.54    2.47
   1   1  13  112.93    5.44
  -1  -1 -13   91.68    6.47
   1   1  14    2.64    1.51
  -1  -1 -14    9.86    2.03
   1   1  15   59.27   10.12
  -1  -1 -15   48.02    3.16
   1   1  16  227.28    9.66
  -1  -1 -16  151.65    7.20
   1   1  18   24.06    5.53
  -1  -1 -18   15.53    1.89
   1   1  19   13.06    2.89
  -1  -1 -19    6.52    1.92
   1   1  20  136.38   12.10
  -1  -1 -20   82.90    4.90
   1   1  21    9.60    1.98
  -1  -1 -21    5.69    1.56
   1   1  22    2.61    1.80
  -1  -1 -22    0.44    1.33
   1   1  23    1.25    0.93
  -1  -1 -23    0.78    1.41
  -1  -2  23   14.21    3.74
   1   2 -23    9.11    2.55
  -1  -2  22   40.79   11.82
   1   2 -22   30.87    4.10
  -1  -2  21   22.32    3.36
   1   2 -21   16.52    3.10
  -1  -2  20    7.43    2.71
   1   2 -20    5.54    2.11
  -1  -2  19    4.58    2.13
   1   2 -19    2.83    2.12
  -1  -2  18   11.96    2.38
   1   2 -18    6.18    1.58
  -1  -2  17    0.60    0.74
   1   2 -17    0.21    1.22
  -1  -2  16   26.06    4.41
   1   2 -16   20.87    2.60
  -1  -2  15    1.42    1.16
  -1  -2  14  123.33    9.68
   1   2 -14  105.37    8.65
  -1  -2  13   11.07    2.34
   1   2 -13    7.49    1.78
  -1  -2  12  219.86   10.22
   1   2 -12  219.17    9.34
  -1  -2  11   88.15    8.66
   1   2 -11   94.75    6.77
  -1  -2  10  872.26   17.87
   1   2 -10  879.39   17.95
  -1  -2   9   21.72    3.75
   1   2  -9   31.30    5.71
  -1  -2   9   20.61    2.41
  -1  -2   8 1036.11   19.61
   1   2  -8 1174.63   22.01
  -1  -2   8  929.79   16.57
  -1  -2   7  140.05    5.97
   1   2  -7  183.44    7.68
  -1  -2   7  144.06    5.92
  -1  -2   6  499.75    9.00
   1   2  -6  643.59   11.46
  -1  -2   6  479.13    7.65
  -1  -2   5   34.62    2.85
   1   2  -5   48.76    2.78
  -1  -2   5   29.24    1.13
  -1  -2   4    2.22    0.81
   1   2  -4    9.18    2.38
  -1  -2   4    5.07    2.93
  -1  -2   3 1556.48   26.62
   1   2  -3 2273.93   33.79
  -1  -2   3 1759.94   28.60
   1   2  -2 3118.81   45.65
  -1  -2   1    0.23    0.09
   1   2  -1   -0.17    0.46
  -1  -2   1   -1.67    1.10
   1   2   0 1124.70   17.03
  -1  -2   0 1487.75   22.26
   1   2   1   92.73    3.56
   1   2   1   53.90    2.45
  -1  -2  -1   67.72    2.99
  -1  -2  -2 3910.16   13.61
   1   2   3    4.75    1.31
  -1  -2  -3    3.72    0.98
  -1  -2  -3    4.37    1.93
  -1  -2  -4  482.43    8.33
  -1  -2  -4  661.64   10.77
   1   2   5   83.57    4.27
  -1  -2  -5   75.76    3.55
  -1  -2  -5   99.85    2.28
   1   2   6   83.78    3.84
  -1  -2  -6   74.60    3.52
  -1  -2  -6   98.91    4.11
   1   2   7   32.13    1.43
  -1  -2  -7   36.30    2.50
  -1  -2  -7   45.25    2.57
   1   2   8  247.78    9.94
  -1  -2  -8  231.69    9.48
  -1  -2  -8  298.64   11.53
   1   2   9   24.66    1.53
  -1  -2  -9   22.66    1.53
  -1  -2  -9   34.05    2.51
   1   2  10  332.76    6.96
  -1  -2 -10  268.43    6.43
  -1  -2 -10  338.59    6.09
   1   2  11    2.83    1.63
  -1  -2 -11   -0.82    0.91
  -1  -2 -11    3.05    0.94
   1   2  12  297.53   12.17
  -1  -2 -12  263.17   10.81
  -1  -2 -12  321.92   11.94
   1   2  13  110.81    8.14
  -1  -2 -13   61.61    4.62
  -1  -2 -13   94.30    6.32
   1   2  14  641.45   12.77
  -1  -2 -14  581.27   12.18
  -1  -2 -15   15.19    3.31
   1   2  16   12.47    2.70
  -1  -2 -16    7.57    1.52
   1   2  17   21.21    3.77
  -1  -2 -17   13.18    2.03
   1   2  18   98.12    9.93
  -1  -2 -18   53.30    4.00
   1   2  19   21.30    4.99
  -1  -2 -19   14.78    2.39
   1   2  20    0.64    1.04
  -1  -2 -20    2.97    1.93
   1   2  21    8.20    1.75
  -1  -2 -21    5.49    2.17
   1   2  22   41.25    7.76
  -1  -2 -22   26.34    3.08
   1   2  23    2.19    1.52
  -1  -3  23   21.29    4.66
   1   3 -23   14.92    3.69
  -1  -3  22  227.43   24.99
   1   3 -22  155.67   17.66
  -1  -3  21   11.37    2.27
   1   3 -21    7.81    2.75
  -1  -3  20    7.01    2.92
   1   3 -20    6.63    2.01
  -1  -3  19    1.35    0.92
   1   3 -19    2.89    1.59
  -1  -3  18    3.64    1.76
   1   3 -18    3.49    1.67
  -1  -3  17    2.38    1.24
   1   3 -17    0.49    1.26
  -1  -3  16    1.24    0.96
   1   3 -16    0.26    1.37
  -1  -3  15  174.18    9.38
   1   3 -15  168.41    8.55
  -1  -3  14   21.62    2.55
   1   3 -14    7.43    1.93
  -1  -3  13  117.86    7.43
   1   3 -13  115.94    9.87
  -1  -3  12   10.86    2.44
   1   3 -12   11.77    2.42
  -1  -3  12    6.42    2.05
  -1  -3  11   54.74    4.75
   1   3 -11   48.64    8.78
  -1  -3  11   28.33    3.45
  -1  -3  10 2423.31  744.97
   1   3 -10 2734.56  840.66
  -1  -3  10 2203.53   32.19
  -1  -3   9  121.04    5.91
   1   3  -9  173.56    7.73
  -1  -3   9  122.87    5.77
  -1  -3   8   53.56    5.30
   1   3  -8   85.67    5.91
  -1  -3   8   59.89    4.03
  -1  -3   7  172.89    7.22
   1   3  -7  245.62   10.03
  -1  -3   7  164.57    6.54
  -1  -3   6   61.92    4.31
   1   3  -6   94.14    4.40
  -1  -3   6   60.63    2.73
   1   3  -5  165.47    7.51
  -1  -3   5  110.74    5.14
   1   3  -4  144.34    5.78
   1   3  -4  190.43    7.73
  -1  -3   4  137.44    5.92
   1   3  -3  453.39    7.67
   1   3  -3  581.47   10.12
  -1  -3   3  459.26    9.06
   1   3  -2 1108.52   16.55
   1   3  -2 1339.80   20.54
  -1  -3   2 1206.12   19.46
   1   3  -1  486.33    7.66
   1   3  -1  562.49   10.01
  -1  -3   1  553.83   14.99
   1   3   1   33.65    1.39
   1   3   1   32.58    3.78
  -1  -3  -1   37.26    7.43
   1   3   2 3480.18   50.32
   1   3   2 2029.96   30.51
  -1  -3  -2 2808.47   41.75
   1   3   3   71.82    3.13
  -1  -3  -3   41.38    2.35
  -1  -3  -3   51.94    2.65
   1   3   4  120.79    4.88
  -1  -3  -4   83.33    4.40
  -1  -3  -4  107.25    4.55
   1   3   5  277.38    6.03
  -1  -3  -5  198.69    4.60
  -1  -3  -5  252.93    6.09
   1   3   6  808.21   15.73
  -1  -3  -6  624.93   12.54
  -1  -3  -6  789.49   14.88
   1   3   7  615.29   12.68
  -1  -3  -7  453.41    9.86
  -1  -3  -7  582.49   12.09
   1   3   9    9.57    1.30
  -1  -3  -9   12.02    3.04
  -1  -3  -9   17.25    1.74
  -1  -3 -10  342.15    8.57
   1   3  11  207.56    9.93
  -1  -3 -11  172.66    7.58
  -1  -3 -11  232.89    9.38
   1   3  12  168.80    6.98
  -1  -3 -12  128.14    5.97
  -1  -3 -12  170.13    6.29
   1   3  13   13.81    4.58
  -1  -3 -13    0.87    1.18
  -1  -3 -13   14.80    1.98
   1   3  14   43.96    8.96
  -1  -3 -14   26.11    2.20
  -1  -3 -14   33.45    2.32
   1   3  15  159.66   11.37
  -1  -3 -15  118.95    8.69
   1   3  16   53.70    9.71
  -1  -3 -16   31.90    2.81
   1   3  17    5.09    1.37
  -1  -3 -17    0.38    1.26
   1   3  18   50.38   11.27
  -1  -3 -18   37.33    3.72
   1   3  19    0.37    0.65
  -1  -3 -19    0.99    1.32
   1   3  20   11.77    6.14
  -1  -3 -20    7.77    1.40
   1   3  21    4.68    1.14
  -1  -3 -21    0.94    1.35
   1   3  22   43.09    8.99
  -1  -3 -22   30.30    3.58
  -1  -4  23    6.68    2.42
   1   4 -23    7.92    2.50
  -1  -4  22    1.99    1.55
   1   4 -22    2.78    2.03
  -1  -4  21    1.20    0.78
   1   4 -21    2.43    1.11
  -1  -4  20    6.31    1.54
   1   4 -20    4.51    3.34
  -1  -4  19    3.67    1.64
   1   4 -19    2.90    1.58
  -1  -4  18   14.90    3.37
   1   4 -18   12.60    2.51
  -1  -4  17   -0.06    1.53
   1   4 -17    1.70    1.77
  -1  -4  16    1.70    0.90
   1   4 -16    0.03    1.50
  -1  -4  15   85.92   18.44
   1   4 -15   94.28    5.77
  -1  -4  14  216.25    8.85
   1   4 -14  237.01    7.33
  -1  -4  13   19.18    3.38
   1   4 -13   23.02    2.54
  -1  -4  13   16.79    2.00
  -1  -4  12   16.30    3.56
   1   4 -12   17.31    1.99
  -1  -4  12   14.94    3.21
  -1  -4  11    1.65    1.11
   1   4 -11    3.39    1.39
  -1  -4  11    2.60    0.98
  -1  -4  10  118.56    7.43
   1   4 -10  161.22    6.57
  -1  -4  10  121.13    4.44
  -1  -4   9   35.10    6.50
   1   4  -9   47.20    2.65
  -1  -4   9   31.33    2.30
  -1  -4   8   84.46    6.78
   1   4  -8  119.74    7.95
  -1  -4   8   93.21    6.11
   1   4  -7   -0.01    0.75
  -1  -4   7    0.06    0.26
   1   4  -6   89.90    5.91
   1   4  -6  113.46    7.42
  -1  -4   6   85.46    5.64
   1   4  -5   42.45    2.76
   1   4  -5   58.78    3.04
  -1  -4   5   39.04    2.29
   1   4  -4   82.54    3.61
   1   4  -4  108.84    5.09
  -1  -4   4   81.48    3.75
   1   4  -3  170.80    6.87
   1   4  -3  224.21    3.71
  -1  -4   3  168.39    7.12
   1   4  -2  168.34    6.50
   1   4  -2  216.64    8.62
  -1  -4   2  191.29    5.55
   1   4  -1   58.94    2.47
   1   4  -1   67.64    3.22
  -1  -4   1   66.89    3.50
   1   4   0   27.92    1.17
   1   4   0   30.57    5.98
  -1  -4   0   43.31    9.48
   1   4   1  522.22    8.06
   1   4   1  502.11    9.07
  -1  -4  -1  592.49   11.63
   1   4   2 3353.37   48.71
   1   4   2 2487.48   19.27
  -1  -4  -2 3246.01   13.54
   1   4   3   59.13    2.93
   1   4   3   41.61    5.39
  -1  -4  -3   49.24    2.91
   1   4   4  142.23    5.62
  -1  -4  -4   82.38    4.17
  -1  -4  -4  108.37    4.88
   1   4   5    6.50    1.77
  -1  -4  -5    4.51    1.07
  -1  -4  -5    6.17    1.55
   1   4   6   62.79    2.00
  -1  -4  -6   39.63    2.14
  -1  -4  -6   52.32    1.99
   1   4   7  300.88   12.10
  -1  -4  -7  185.33    8.28
  -1  -4  -7  247.21    9.94
   1   4   8    3.42    1.01
  -1  -4  -8    2.04    0.88
  -1  -4  -8    3.43    0.76
   1   4   9   22.29    4.90
  -1  -4  -9   16.40    1.87
  -1  -4  -9   25.75    3.39
   1   4  10    0.35    0.51
  -1  -4 -10    0.21    0.92
  -1  -4 -10    0.48    0.54
   1   4  11   19.13    4.49
  -1  -4 -11   12.84    1.57
  -1  -4 -11   21.49    2.50
   1   4  12   91.17    3.46
  -1  -4 -12   62.26    5.39
  -1  -4 -12   86.46    6.71
   1   4  13  266.51   16.77
  -1  -4 -13  179.10    9.46
  -1  -4 -13  232.28   11.22
   1   4  14    9.58    2.73
  -1  -4 -14    5.76    1.85
  -1  -4 -14    5.39    1.94
   1   4  15    0.91    0.96
  -1  -4 -15    0.47    1.24
   1   4  16   22.19    4.93
  -1  -4 -16   11.16    2.40
   1   4  17    4.75    1.64
  -1  -4 -17    4.25    2.33
   1   4  18   37.78   10.15
  -1  -4 -18   23.55    3.10
   1   4  19   12.71    3.40
  -1  -4 -19    5.94    1.89
   1   4  20   18.58    3.81
  -1  -4 -20   11.79    2.24
   1   4  21    0.90    1.12
  -1  -4 -21    1.14    1.50
   1   4  22    5.94    2.07
  -1  -5  22    3.91    1.79
   1   5 -22    5.56    1.79
  -1  -5  21    4.94    1.89
   1   5 -21    4.74    1.78
  -1  -5  20   -0.21    1.49
   1   5 -20   -1.00    1.23
  -1  -5  19    2.36    1.31
   1   5 -19    2.59    1.61
  -1  -5  18   33.16    7.05
   1   5 -18   32.45    3.66
  -1  -5  17    1.81    1.31
   1   5 -17    2.06    2.00
  -1  -5  16   29.65    5.01
   1   5 -16   33.22    2.85
  -1  -5  15   29.42    5.65
   1   5 -15   33.52    5.74
  -1  -5  14   77.75    8.23
   1   5 -14   89.64    4.66
  -1  -5  14   75.91    2.20
  -1  -5  13  100.13   15.18
   1   5 -13  106.75    8.73
  -1  -5  13   89.86    6.71
   1   5 -12   44.71    4.59
  -1  -5  12   38.72    2.06
  -1  -5  11   44.67    5.52
   1   5 -11   55.76    3.12
  -1  -5  11   46.65    2.06
  -1  -5  10   93.24    5.70
   1   5 -10  133.77    7.84
  -1  -5  10  104.39    6.19
  -1  -5   9    8.41    2.29
   1   5  -9   12.18    3.46
  -1  -5   9    6.87    2.16
   1   5  -8  253.60    9.15
  -1  -5   8  166.87    6.00
   1   5  -7  167.13    6.39
   1   5  -7  213.79    7.96
  -1  -5   7  150.97    6.81
   1   5  -6   19.64    2.01
   1   5  -5  474.39   10.09
   1   5  -5  640.15   13.24
  -1  -5   5  478.12    9.96
   1   5  -4   14.78    2.39
   1   5  -4   22.19    3.52
  -1  -5   4   12.55    1.24
   1   5  -3   37.19    1.33
   1   5  -3   51.27    4.31
  -1  -5   3   39.76    1.92
   1   5  -2   21.54    0.94
   1   5  -2   24.83    5.51
  -1  -5   2   28.44    6.00
   1   5  -1   20.80    0.98
   1   5  -1   29.15    3.20
  -1  -5   1   30.26    6.79
   1   5   0   48.43    3.17
   1   5   0   66.18    4.69
  -1  -5   0   73.24    5.09
   1   5   1   28.60    0.96
   1   5   1   27.94    2.29
  -1  -5  -1   35.67    2.78
   1   5   2 1271.46   22.52
   1   5   2 1119.09   21.77
  -1  -5  -2 1404.44   26.24
   1   5   3  154.43    6.21
   1   5   3  124.06    5.52
  -1  -5  -3  149.82    6.57
   1   5   4   79.70    5.13
   1   5   4   51.41    3.77
  -1  -5  -4   70.98    5.06
   1   5   5   41.08    2.33
  -1  -5  -5   27.75    4.44
  -1  -5  -5   31.88    2.44
   1   5   6   -0.08    0.48
  -1  -5  -6    0.80    0.52
  -1  -5  -6    0.46    0.37
   1   5   7  108.82    6.43
  -1  -5  -7   63.26    4.64
  -1  -5  -7   81.04    4.96
   1   5   8  108.82    6.19
  -1  -5  -8   63.75    4.30
  -1  -5  -8   82.76    4.94
   1   5   9   17.95    3.11
  -1  -5  -9   10.30    2.37
  -1  -5  -9   11.86    2.39
   1   5  10  204.07    7.98
  -1  -5 -10  120.36    5.56
  -1  -5 -10  158.09    6.29
   1   5  11   -0.06    0.82
  -1  -5 -11    0.48    1.16
  -1  -5 -11    0.43    0.47
   1   5  12  144.00    7.09
  -1  -5 -12   79.22    4.92
  -1  -5 -12  109.37    5.35
   1   5  13  220.74   15.07
  -1  -5 -13  126.47    8.99
  -1  -5 -13  168.70   11.38
   1   5  14   87.06    6.73
  -1  -5 -14   52.04    4.63
  -1  -5 -14   70.58    6.40
   1   5  15  182.96    6.52
  -1  -5 -15  114.25    5.03
   1   5  16    0.71    1.44
  -1  -5 -16   -0.07    1.26
   1   5  17    1.09    1.01
  -1  -5 -17    0.91    1.31
   1   5  18   13.39    2.70
  -1  -5 -18    8.56    2.12
   1   5  19   16.53    3.70
  -1  -5 -19    8.84    2.16
   1   5  20    6.88    1.81
  -1  -5 -20    3.71    1.69
   1   5  21    0.40    0.90
  -1  -5 -21    2.33    1.52
  -1  -6  22   19.16    4.57
   1   6 -22   33.74    4.35
  -1  -6  21    9.38    2.74
   1   6 -21    7.73    2.13
  -1  -6  20    6.98    1.93
   1   6 -20    4.86    1.66
  -1  -6  19    0.66    0.79
   1   6 -19    3.77    2.29
  -1  -6  18    4.43    1.71
   1   6 -18    5.21    2.10
  -1  -6  17    8.75    2.31
   1   6 -17    8.63    2.73
  -1  -6  16   10.76    2.35
   1   6 -16    9.80    5.71
  -1  -6  15  119.84   10.04
   1   6 -15  167.50    8.87
  -1  -6  14  142.72   10.16
   1   6 -14  185.53   15.81
  -1  -6  14  134.79    9.01
  -1  -6  13    0.42    0.79
   1   6 -13    1.69    0.78
  -1  -6  12    2.75    1.50
   1   6 -12    4.00    1.96
  -1  -6  12    3.53    1.34
  -1  -6  11    1.95    0.97
  -1  -6  11    1.70    0.59
  -1  -6  10  651.57   22.71
   1   6 -10  993.48   54.45
  -1  -6  10  731.17   40.50
   1   6  -9  346.34   13.75
  -1  -6   9  255.80   10.47
   1   6  -8    7.57    1.84
   1   6  -8    8.43    1.89
  -1  -6   8    4.21    1.45
   1   6  -7   16.85    3.38
   1   6  -7   24.43    3.29
   1   6  -6   35.08    5.82
   1   6  -6   49.16    2.38
  -1  -6   6   27.53    3.13
   1   6  -5   59.96    4.78
   1   6  -4  882.57   14.55
   1   6  -4 1210.04   19.64
  -1  -6   4  999.61   16.64
   1   6  -3    1.84    0.45
   1   6  -3    4.58    1.21
  -1  -6   3   -0.38   14.38
   1   6  -2 1133.25   20.72
   1   6  -2 1407.37   26.60
  -1  -6   2 1332.02   28.09
   1   6  -1  569.37   12.10
   1   6  -1  717.25   17.12
  -1  -6   1  863.40   67.14
   1   6   0 6334.38   16.67
   1   6   1  182.41    7.25
   1   6   1  204.94   12.80
  -1  -6  -1  202.96   23.72
   1   6   2 1048.81   15.89
   1   6   2 1025.64   17.27
  -1  -6  -2 1223.74   20.49
   1   6   3   10.14    2.37
   1   6   3    9.47    2.42
  -1  -6  -3   12.16    2.69
   1   6   4   19.27    1.24
   1   6   4   16.51    3.35
  -1  -6  -4   21.13    4.44
   1   6   5   96.62    5.88
   1   6   5   68.36    4.97
  -1  -6  -5   89.58    5.53
   1   6   6   92.09    5.20
  -1  -6  -6   65.73    4.69
  -1  -6  -6   84.03    5.22
   1   6   7   18.84    2.84
  -1  -6  -7   11.53    1.94
  -1  -6  -7   16.20    4.58
   1   6   8    0.15    0.46
  -1  -6  -8    0.89    0.66
  -1  -6  -8    1.01    0.44
   1   6   9   15.57    3.80
  -1  -6  -9    8.94    2.31
  -1  -6  -9   12.62    3.40
   1   6  10  149.56   11.12
  -1  -6 -10   91.79   13.11
  -1  -6 -10  117.17    9.54
   1   6  11   44.61    2.75
  -1  -6 -11   28.23    5.23
  -1  -6 -11   35.55    2.34
   1   6  12   30.53    7.03
  -1  -6 -12   17.35    2.52
  -1  -6 -12   23.46    2.23
   1   6  13   21.41    4.18
  -1  -6 -13   11.33    1.85
  -1  -6 -13   13.29    3.71
   1   6  14   33.47    6.22
  -1  -6 -14   16.09    2.21
  -1  -6 -14   20.19    4.67
   1   6  15   10.62    2.93
  -1  -6 -15    5.87    2.00
  -1  -6 -15    6.13    1.49
   1   6  16    0.74    0.86
  -1  -6 -16   -0.21    1.41
   1   6  17   12.59    2.28
  -1  -6 -17    8.42    1.79
   1   6  18   25.40    8.30
  -1  -6 -18   16.16    2.21
   1   6  19   19.23    5.51
  -1  -6 -19   13.24    2.46
   1   6  20    0.27    0.77
  -1  -6 -20    2.73    2.01
  -1  -7  21    3.95    1.49
   1   7 -21    0.17    1.09
  -1  -7  20    1.07    1.03
   1   7 -20   -0.11    1.21
  -1  -7  19    9.62    2.49
   1   7 -19   11.46    2.55
  -1  -7  18    8.89    1.98
   1   7 -18   10.14    3.69
  -1  -7  17   48.79    9.01
   1   7 -17   58.69   10.17
  -1  -7  16    1.48    1.02
   1   7 -16    2.09    0.96
  -1  -7  15  298.62    8.93
  -1  -7  15  280.73    7.34
  -1  -7  14  516.40   12.34
   1   7 -14  659.96   14.43
  -1  -7  14  497.95   11.77
  -1  -7  13   46.08   10.77
  -1  -7  13   41.70    7.08
  -1  -7  12   18.15    3.92
   1   7 -12   21.89    2.71
  -1  -7  12   15.80    3.35
  -1  -7  11   16.83    3.67
   1   7 -11   25.57    4.70
  -1  -7  11   17.70    5.33
   1   7 -10  130.10   16.24
  -1  -7  10   83.77    6.73
   1   7  -9   83.85    6.65
   1   7  -9  123.93   14.46
  -1  -7   9   81.90    5.83
   1   7  -8   69.77    4.94
   1   7  -8   92.30    6.40
  -1  -7   8   66.03    4.64
   1   7  -7   58.05    2.48
   1   7  -7   93.13    5.83
  -1  -7   7   49.58    8.28
   1   7  -6  261.50   10.67
   1   7  -6  364.19   14.14
  -1  -7   6  261.21   10.64
   1   7  -5   55.69    4.59
   1   7  -5   79.74    5.27
  -1  -7   5   52.66    5.73
   1   7  -4   29.20    1.49
   1   7  -4   46.46    3.66
  -1  -7   4   30.51    5.94
   1   7  -3  164.91    5.84
   1   7  -3  238.20    8.79
  -1  -7   3  170.42    8.01
   1   7  -2  735.23   11.80
   1   7  -2  947.05   16.54
  -1  -7   2  886.92   21.06
   1   7  -1    7.21    1.43
   1   7  -1   11.63    4.07
  -1  -7   1    8.71    5.63
   1   7   0  759.79   21.32
   1   7   0  923.52   16.42
  -1  -7   0  990.93   18.50
   1   7   1  137.35    4.81
   1   7   1  159.15   10.67
  -1  -7  -1  188.40   22.50
   1   7   2  542.49   19.50
   1   7   2  572.97   21.37
  -1  -7  -2  646.91   24.14
   1   7   3  106.19    3.13
   1   7   3  106.79    6.69
  -1  -7  -3  154.54    9.15
   1   7   4    6.22    1.87
   1   7   4    6.35    1.25
  -1  -7  -4    6.82    1.92
   1   7   5   37.80    2.09
   1   7   5   33.55    3.29
  -1  -7  -5   38.96    2.88
   1   7   6   77.26    4.94
   1   7   6   58.98    6.09
  -1  -7  -6   78.05    5.57
   1   7   7   37.21    1.90
  -1  -7  -7   34.05    2.60
   1   7   8  370.70    7.44
  -1  -7  -8  254.99    6.95
  -1  -7  -8  339.90    7.94
   1   7   9   99.28    4.07
  -1  -7  -9   70.38   15.78
  -1  -7  -9   89.15    5.36
   1   7  10   22.16    5.58
  -1  -7 -10   15.77    3.48
  -1  -7 -10   21.68    3.42
   1   7  11   99.34    7.62
  -1  -7 -11   63.87   12.55
  -1  -7 -11   81.67   10.51
   1   7  12  123.08    5.65
  -1  -7 -12   72.82    4.67
  -1  -7 -12  102.14    5.02
   1   7  13   55.36   11.03
  -1  -7 -13   37.15    8.62
  -1  -7 -13   48.40    7.77
   1   7  14   20.09    4.47
  -1  -7 -14   14.33    2.68
  -1  -7 -14   16.22    4.37
   1   7  15   31.33    7.59
  -1  -7 -15   22.02    3.07
  -1  -7 -15   23.82    6.13
   1   7  16   41.14   10.76
  -1  -7 -16   22.40    5.24
   1   7  17    1.52    1.25
  -1  -7 -17    1.74    1.13
   1   7  18   18.42    4.38
  -1  -7 -18   12.73    2.87
   1   7  19    0.61    1.22
  -1  -7 -19    1.15    1.26
  -1  -8  20    4.48    1.22
   1   8 -20    6.48    2.34
  -1  -8  19    3.60    1.24
   1   8 -19    6.59    2.09
  -1  -8  18   69.74   10.06
   1   8 -18   79.18    9.44
  -1  -8  17    1.74    0.86
   1   8 -17    2.90    2.32
  -1  -8  16   12.66    3.74
  -1  -8  15   12.35    2.55
   1   8 -15   14.80    2.44
  -1  -8  15   10.48    2.69
  -1  -8  14   37.46    6.55
   1   8 -14   46.79    3.89
  -1  -8  14   28.54    6.51
  -1  -8  13    1.78    1.07
   1   8 -13    0.22    0.74
  -1  -8  13   -0.27    0.92
  -1  -8  12   34.21    6.52
   1   8 -12   63.90    5.73
  -1  -8  12   38.12    7.14
   1   8 -11   14.32    2.97
  -1  -8  11    9.45    2.37
   1   8 -10   80.68    6.02
   1   8 -10  114.22    6.48
  -1  -8  10   83.83    5.77
   1   8  -9   27.70    5.39
   1   8  -9   43.30    5.34
  -1  -8   9   26.83    4.64
   1   8  -8   24.06    4.88
   1   8  -8   44.27    8.22
  -1  -8   8   27.06    5.86
   1   8  -7   58.92    8.68
   1   8  -7   96.36   13.43
  -1  -8   7   58.55    6.58
   1   8  -6   14.64    3.12
   1   8  -6   24.93    2.08
  -1  -8   6   15.69    3.89
   1   8  -5   48.80    3.44
   1   8  -5   70.43    5.03
  -1  -8   5   59.81   10.65
   1   8  -4    1.69    0.55
   1   8  -4    2.52    0.83
  -1  -8   4    0.15    1.39
   1   8  -3   -0.01    0.47
   1   8  -3   -0.55    1.12
  -1  -8   3   -1.20    1.25
   1   8  -2   31.70    1.41
   1   8  -2   42.91    7.96
  -1  -8   2   49.05    5.62
   1   8  -1   11.17    2.31
   1   8  -1   17.19    2.96
  -1  -8   1   17.89    4.37
   1   8   0   19.59    3.52
   1   8   0   27.83    4.46
  -1  -8   0   28.58    5.77
   1   8   1   15.09    2.23
   1   8   1   19.77    3.43
  -1  -8  -1   22.54    5.33
   1   8   2   46.36    3.08
   1   8   2   51.78    8.60
  -1  -8  -2   56.05    5.74
   1   8   3   15.52    2.12
   1   8   3   18.45    2.62
   1   8   4   28.02    4.55
   1   8   4   31.20    5.58
  -1  -8  -4   34.64    7.65
   1   8   5   41.00    1.66
   1   8   5   38.77    6.83
  -1  -8  -5   48.80    4.36
   1   8   6  471.44    8.83
   1   8   6  403.43    9.63
  -1  -8  -6  530.69   11.45
   1   8   7  349.95   16.37
   1   8   7  285.98   16.79
  -1  -8  -7  383.76   18.52
   1   8   8   85.27    5.89
   1   8   8   67.26    8.69
  -1  -8  -8   83.93    6.64
   1   8   9   18.93    4.23
  -1  -8  -9   22.46    4.59
   1   8  10   57.77    2.61
  -1  -8 -10   42.69    3.34
  -1  -8 -10   52.83    4.34
   1   8  11    9.20    1.89
  -1  -8 -11    8.75    2.70
  -1  -8 -11    9.83    2.57
   1   8  12   77.25    5.26
  -1  -8 -12   56.90    9.42
  -1  -8 -12   72.37    3.64
   1   8  13    9.32    2.43
  -1  -8 -13    7.61    1.58
  -1  -8 -13    9.33    2.35
   1   8  14    5.04    1.86
  -1  -8 -14    5.76    1.22
  -1  -8 -14    5.21    1.30
   1   8  15    0.88    1.00
  -1  -8 -15    2.40    1.69
  -1  -8 -15    0.18    0.26
   1   8  16    1.38    1.02
  -1  -8 -16    1.73    1.95
  -1  -8 -17    5.95    1.75
  -1  -8 -18    5.15    1.64
  -1  -9  19   -0.62    1.16
   1   9 -19   -0.46    1.15
  -1  -9  18    5.13    1.73
   1   9 -18    7.85    1.78
  -1  -9  17    6.68    1.73
   1   9 -17    7.67    1.49
  -1  -9  16   28.25    7.44
   1   9 -16   36.38    3.23
  -1  -9  15  229.21   10.02
   1   9 -15  283.79   10.82
  -1  -9  15  223.73    7.16
  -1  -9  14   50.93   11.63
   1   9 -14   89.85    6.96
  -1  -9  14   60.06    4.64
  -1  -9  13   13.69    3.66
  -1  -9  13   10.75    2.50
  -1  -9  12   12.74    2.56
   1   9 -12   19.30    3.14
  -1  -9  12   14.30    2.65
   1   9 -11   29.57    2.52
  -1  -9  11   14.68    3.41
   1   9 -10  166.18    7.63
   1   9 -10  207.20    9.50
  -1  -9  10  161.82    7.67
   1   9  -9   36.51    7.41
   1   9  -9   57.95    7.61
  -1  -9   9   40.39    7.86
   1   9  -8   29.92    6.79
   1   9  -8   48.51    9.02
  -1  -9   8   31.58    5.66
   1   9  -7    1.63    0.83
   1   9  -7    2.68    1.16
  -1  -9   7    1.01    0.97
   1   9  -6    6.88    1.65
   1   9  -6   10.00    2.61
  -1  -9   6    7.27    2.02
   1   9  -5    5.13    1.15
   1   9  -5    7.21    1.59
  -1  -9   5    6.56    2.10
   1   9  -4    0.40    0.68
   1   9  -4    1.71    0.72
  -1  -9   4    1.12    0.93
   1   9  -3   34.28    4.80
   1   9  -3   56.96    5.77
  -1  -9   3   41.43    3.85
   1   9  -2  233.35    5.13
   1   9  -2  321.46    7.86
  -1  -9   2  275.28    9.45
   1   9  -1  156.57    6.48
   1   9  -1  224.58   14.19
  -1  -9   1  234.27   11.69
   1   9   0 1438.83  303.49
   1   9   0 1826.59  385.67
  -1  -9   0 1857.42   39.29
   1   9   1  158.98    4.80
   1   9   1  217.15    8.87
  -1  -9  -1  201.22   10.84
   1   9   2  245.88   12.25
  -1  -9  -2  287.67   14.79
   1   9   3   42.29    1.84
   1   9   3   49.22    8.18
  -1  -9  -3   56.05   13.35
   1   9   4  386.46   18.55
  -1  -9  -4  456.74   21.88
   1   9   5   86.58    8.95
  -1  -9  -5  105.06    8.22
   1   9   6   43.87    6.60
   1   9   6   54.09    5.52
  -1  -9  -6   61.72    4.03
   1   9   7    0.99    0.47
   1   9   7    3.04    1.07
  -1  -9  -7    1.70    1.17
   1   9   8    9.76    2.08
   1   9   8   10.85    2.74
  -1  -9  -8   15.18    3.07
   1   9   9   18.88    4.35
   1   9   9   19.61    3.41
  -1  -9  -9   27.56    6.21
   1   9  10  115.53    5.18
  -1  -9 -10  162.88    6.67
   1   9  11   34.07    7.96
  -1  -9 -11   45.86    3.12
  -1  -9 -12    1.23    1.21
  -1  -9 -13    1.46    1.00
  -1  -9 -13    1.16    1.04
  -1  -9 -14    1.18    0.82
  -1  -9 -14   -0.10    0.81
  -1  -9 -15   12.74    3.47
  -1  -9 -16    4.23    1.31
  -1  -9 -17    2.96    1.05
  -1 -10  18    3.63    1.43
   1  10 -18    4.96    2.25
  -1 -10  17    5.24    0.99
   1  10 -17    6.66    1.75
  -1 -10  16   22.71    5.82
   1  10 -16   29.74    3.58
  -1 -10  15  189.83    6.06
   1  10 -15  252.74    8.12
  -1 -10  15  199.60    5.60
  -1 -10  14   27.34    5.54
  -1 -10  14   26.22    7.15
  -1 -10  13    0.64    0.70
   1  10 -13    2.39    2.16
  -1 -10  13    0.36    0.54
  -1 -10  12   18.99    4.15
   1  10 -12   31.85    7.10
  -1 -10  12   20.90    5.31
   1  10 -11    0.47    1.47
  -1 -10  11    0.62    1.08
   1  10 -10   13.24    3.36
   1  10 -10   21.14    2.64
  -1 -10  10   14.89    3.47
   1  10  -9    5.14    1.35
   1  10  -9    7.10    2.35
  -1 -10   9    4.97    2.22
   1  10  -8    6.67    1.72
   1  10  -8    9.82    2.59
  -1 -10   8    7.59    1.64
   1  10  -7   19.86    3.87
   1  10  -7   27.52    2.40
  -1 -10   7   22.61    4.80
   1  10  -6   22.43    4.89
   1  10  -6   42.48    7.39
  -1 -10   6   28.18    5.52
   1  10  -5   22.49    5.11
   1  10  -5   42.17    7.28
  -1 -10   5   29.95    5.29
   1  10  -4    3.89    0.86
   1  10  -4    4.92    1.18
  -1 -10   4    3.43    1.68
   1  10  -3   11.13    2.15
   1  10  -3   24.41    5.85
  -1 -10   3   17.89    3.95
   1  10  -2  217.81    8.07
   1  10  -2  332.28   12.91
  -1 -10   2  281.11   11.53
   1  10  -1    2.14    1.35
  -1 -10   1    3.53    2.18
   1  10   0  682.95   29.39
  -1 -10   0  662.88   26.55
   1  10   1   19.19    3.57
  -1 -10  -1   22.12    4.04
   1  10   2   56.86    5.24
   1  10   3    4.71    1.18
  -1 -10  -3    5.79    2.39
   1  10   4    1.10    1.24
  -1 -10  -4    0.65    1.80
   1  10   5    4.03    1.31
  -1 -10  -5    6.12    1.59
   1  10   6   21.96    5.34
  -1 -10  -6   37.30    4.67
   1  10   7    0.85    0.73
  -1 -10  -7    0.82    0.69
   1  10   8   44.31    6.80
  -1 -10  -8   55.70   12.08
   1  10   9   10.48    1.97
  -1 -10  -9   11.44    4.90
   1  10  10   78.38   14.66
  -1 -10 -10  100.32    5.16
   1  10  11   67.73    9.22
  -1 -10 -11   87.23    9.04
   1  10  12   17.58    2.69
  -1 -10 -12   17.45    5.01
   1  10  13   16.35    2.34
  -1 -10 -13   17.25    4.54
   1  10  14    0.32    0.80
  -1 -10 -14   -0.17    0.49
   1  10  15   -0.07    1.18
  -1 -11  16   81.82    8.71
   1  11 -16  110.27   13.22
  -1 -11  15    4.45    1.48
  -1 -11  15    5.33    1.49
  -1 -11  14   25.85    6.23
   1  11 -14   38.52    3.11
  -1 -11  14   25.62    6.36
  -1 -11  13    0.63    0.71
   1  11 -13    1.68    1.26
  -1 -11  13    1.25    1.16
  -1 -11  12    7.03    2.67
   1  11 -12    7.77    2.17
  -1 -11  12   10.01    2.90
   1  11 -11    5.87    2.49
  -1 -11  11    0.54    0.63
   1  11 -10    7.58    2.24
   1  11 -10   14.40    2.81
  -1 -11  10    9.55    2.63
   1  11  -9    1.34    0.59
   1  11  -9    0.15    1.43
  -1 -11   9   -0.03    1.16
   1  11  -8    8.32    1.87
   1  11  -8   14.42    3.87
  -1 -11   8    9.40    2.47
   1  11  -7    4.75    1.29
   1  11  -7   10.11    4.52
  -1 -11   7    7.02    1.74
   1  11  -6   18.61    4.23
   1  11  -6   32.60    6.01
  -1 -11   6   28.55    4.80
   1  11  -5    1.30    0.50
   1  11  -5    1.83    0.67
  -1 -11   5    0.60    0.79
   1  11  -4   10.43    2.46
  -1 -11   4    9.97    2.37
   1  11  -3   10.00    2.33
  -1 -11   3    6.68    1.77
   1  11  -2   25.25    3.26
  -1 -11   2   19.81    4.40
   1  11  -1    0.30    0.63
  -1 -11   1    0.93    0.93
   1  11   0    0.78    0.81
  -1 -11   0    1.88    1.47
   1  11   1    2.20    1.10
  -1 -11  -1    2.57    0.94
   1  11   2   50.88    4.88
  -1 -11  -2   54.37   13.11
   1  11   3    2.97    0.69
  -1 -11  -3    4.21    1.35
   1  11   4   14.28    3.06
  -1 -11  -4   12.63    3.29
   1  11   5   18.97    3.61
  -1 -11  -5   20.81    4.68
   1  11   6    3.01    0.95
  -1 -11  -6    1.54    1.44
   1  11   7    1.30    0.86
  -1 -11  -7    1.98    1.08
   1  11   8    0.95    0.84
  -1 -11  -8    2.73    1.24
   1  11   9   30.24    4.51
  -1 -11  -9   31.90    9.54
   1  11  10   11.28    1.97
  -1 -11 -10   10.16    2.92
   1  11  11   -0.16    1.07
  -1 -11 -11   -0.10    1.15
   1  11  12    9.86    2.87
  -1 -11 -12    9.94    3.14
   1  11  13    2.50    1.17
  -1 -11 -13    1.87    1.80
   1  12 -14   17.24    3.43
  -1 -12  14   12.84    3.44
   1  12 -13    0.31    0.80
  -1 -12  13    1.06    0.61
   1  12 -12   23.06    2.67
  -1 -12  12   16.25    4.36
   1  12 -11    7.33    1.92
  -1 -12  11    5.89    1.85
  -1 -12  10    1.74    1.39
   1  12  -9   13.93    3.45
  -1 -12   9    9.55    2.84
   1  12  -8   38.34    4.17
  -1 -12   8   29.79    8.13
  -1 -12   7    1.24    0.93
   1  12  -6    0.44    1.32
  -1 -12   6   -0.26    1.44
   1  12  -5    1.70    1.33
  -1 -12   5    0.47    1.74
   1  12  -4  133.08   19.19
  -1 -12   4  104.36    7.97
   1  12  -3   12.47    3.54
  -1 -12   3    6.70    2.52
   1  12  -2  124.65    9.26
  -1 -12   2  101.61    7.58
   1  12  -1    0.79    0.75
  -1 -12   1    1.31    1.36
   1  12   0  166.52   10.59
  -1 -12   0  164.23   13.14
   1  12   1   55.63    5.85
  -1 -12  -1   45.55    9.90
  -1 -12  -2   51.07    3.58
   1  12   3    8.57    2.12
  -1 -12  -3    9.23    2.43
   1  12   4   -0.07    0.99
  -1 -12  -4    2.05    0.92
   1  12   5    8.92    1.61
  -1 -12  -5    7.78    1.92
   1  12   6    5.07    1.48
  -1 -12  -6    7.36    1.87
   1  12   7    1.54    0.69
  -1 -12  -7    3.05    1.24
   1  12   8    1.52    1.12
  -1 -12  -8   -0.95    1.29
   1  12   9    2.47    1.10
  -1 -12  -9    2.10    1.47
   1  12  10   28.28    3.41
  -1 -12 -10   27.58    6.10
   1  12  11    1.18    0.92
  -1 -12 -11    0.32    0.75
   1  13 -12    4.78    2.16
  -1 -13  12    3.81    1.15
   1  13 -11   11.04    2.37
  -1 -13  11    7.60    2.23
   1  13  -9   11.98    3.65
  -1 -13   9    7.58    5.56
   1  13  -8    2.35    0.75
  -1 -13   8    2.25    1.18
   1  13  -7   42.69    7.20
  -1 -13   7   43.03    3.68
   1  13  -6    5.41    1.70
   1  13  -5   11.76    2.02
  -1 -13   5    7.00    2.31
   1  13  -4    7.26    1.71
  -1 -13   4    7.27    2.42
   1  13  -3    7.53    1.32
  -1 -13   3    3.50    1.52
   1  13  -2   80.76    4.54
  -1 -13   2   62.48    4.08
   1  13  -1    0.88    0.59
  -1 -13   1    2.01    0.81
   1  13   0   99.89   15.71
  -1 -13   0   90.08    8.45
   1  13   1   12.58    1.83
  -1 -13  -1   13.74    1.90
   1  13   2   11.96    2.34
  -1 -13  -2   10.23    2.68
   1  13   3    7.57    2.03
  -1 -13  -3    8.67    1.88
   1  13   4    3.74    0.84
  -1 -13  -4    4.55    1.17
   1  13   5   -0.33    0.98
  -1 -13  -5    1.00    0.91
   1  13   6    3.78    1.21
  -1 -13  -6    1.67    1.25
   1  13   7   16.40    3.10
  -1 -13  -7   24.75    6.76
   1  13   8   29.00    4.33
  -1 -13  -8   35.62    8.92
   1  14  -7   60.30    6.43
  -1 -14   7   41.39   10.35
   1  14  -6    4.54    1.92
  -1 -14   6    6.91    2.03
   1  14  -5    2.82    1.58
  -1 -14   5    1.61    1.42
   1  14  -4   11.76    2.66
  -1 -14   4    7.76    1.52
   1  14  -3    7.29    1.93
  -1 -14   3    5.31    2.48
   1  14  -2   87.92    8.76
  -1 -14   2   68.68   14.63
   1  14  -1   -0.05    0.65
  -1 -14   1    1.39    1.55
   1  14   0   71.70    5.16
  -1 -14   0   65.92   17.26
   1  14   1    5.16    2.01
  -1 -14  -1    2.80    1.39
   1  14   2    3.49    1.38
  -1 -14  -2    1.35    1.07
   1  14   3    1.49    1.36
  -1 -14  -3    1.85    1.13
   1  14   4   50.63    9.45
  -1 -14  -4   58.58    7.86
   2 -14  -4    2.27    1.33
   2 -14  -3   -0.97    1.44
   2 -14  -2    0.48    0.71
   2 -14  -1   19.85    4.10
   2 -14   0    4.27    2.20
   2 -14   1    0.99    0.95
   2 -14   2   13.52    3.44
   2 -14   3    0.69    1.16
   2 -14   4    4.89    1.77
   2 -14   5    2.41    1.31
   2 -14   6    1.32    0.93
   2 -14   7    0.53    0.79
   2 -13  -8    1.41    0.48
   2 -13  -7   30.84    6.59
   2 -13  -6   20.95    3.45
   2 -13  -5    7.38    2.56
   2 -13  -4    5.94    1.48
   2 -13  -3    6.21    1.37
  -2  13   2    1.75    0.63
   2 -13  -2    5.62    1.48
  -2  13   1   12.41    3.10
   2 -13  -1   15.38    3.89
  -2  13   0    0.96    0.42
   2 -13   0   -1.33    1.56
  -2  13  -1    0.60    0.40
   2 -13   1    1.61    1.12
  -2  13  -2    7.05    2.03
   2 -13   2   15.79    4.61
  -2  13  -3    3.02    1.42
   2 -13   3    3.56    1.26
  -2  13  -4    0.20    0.56
   2 -13   4    0.24    1.41
  -2  13  -5    2.52    0.90
   2 -13   5    0.77    0.90
  -2  13  -6   27.19    5.15
   2 -13   6   31.32    7.00
  -2  13  -7    1.18    1.00
   2 -13   7    1.22    1.08
  -2  13  -8   12.63    3.10
   2 -13   8   16.91    3.17
  -2  13  -9   14.81    2.04
   2 -13   9   15.91    4.85
  -2  13 -10   17.98    4.37
   2 -13  10   22.47    4.29
   2 -13  11    2.56    1.22
  -2  12  11    0.62    0.61
   2 -12 -11    1.55    1.08
  -2  12  10   18.40    5.39
   2 -12 -10   26.22    6.42
  -2  12   9    7.81    2.13
   2 -12  -9   10.27    2.55
  -2  12   8    3.83    1.15
  -2  12   8    3.54    1.01
   2 -12  -8    4.33    1.42
  -2  12   7    0.50    0.82
  -2  12   7    1.06    0.69
   2 -12  -7    3.74    1.71
  -2  12   6    9.35    1.42
  -2  12   6    8.44    2.34
   2 -12  -6   12.49    3.34
  -2  12   5   25.32    5.20
  -2  12   5   26.46    6.18
   2 -12  -5   36.44    5.85
  -2  12   4   65.18   12.83
  -2  12   4   74.60    8.60
   2 -12  -4   85.66   11.00
  -2  12   3    4.16    1.03
  -2  12   3    4.01    1.20
   2 -12  -3    4.77    1.45
  -2  12   2   31.06    7.35
  -2  12   2   38.77    3.34
   2 -12  -2   46.45    9.70
  -2  12   1    6.25    1.65
  -2  12   1    9.03    2.06
   2 -12  -1    7.70    1.80
  -2  12   0    0.42    0.83
  -2  12   0    0.33    0.42
   2 -12   0   -0.47    1.47
  -2  12  -1    2.31    0.76
  -2  12  -1    2.15    0.71
   2 -12   1    3.15    1.20
  -2  12  -2   45.84    8.25
   2 -12   2   63.57   12.10
  -2  12  -3    0.07    0.42
   2 -12   3    0.94    0.83
  -2  12  -4    1.99    1.01
   2 -12   4    2.13    1.33
  -2  12  -5    5.44    1.39
   2 -12   5    7.09    1.97
  -2  12  -6   16.52    3.22
   2 -12   6   22.57    4.02
  -2  12  -7    2.77    1.22
   2 -12   7    0.84    0.92
  -2  12  -8   15.49    2.96
   2 -12   8   20.62    4.06
  -2  12  -9    2.27    1.27
   2 -12   9    0.53    0.94
  -2  12 -10    0.68    0.58
   2 -12  10    0.55    0.56
  -2  12 -11    5.00    1.35
   2 -12  11    9.47    5.50
  -2  12 -12    8.78    2.76
  -2  12 -13   14.82    3.92
   2 -12  13   11.08    3.29
  -2  12 -14    4.10    1.14
   2 -12  14    4.38    1.42
  -2  11  13    9.83    2.85
   2 -11 -13    9.65    3.07
  -2  11  12    0.82    0.56
  -2  11  12    0.96    0.53
   2 -11 -12    0.93    1.14
  -2  11  11    3.25    1.05
  -2  11  11    2.88    0.87
   2 -11 -11    2.23    0.79
  -2  11  10    0.50    0.54
  -2  11  10    0.84    0.53
   2 -11 -10    2.17    0.74
  -2  11   9   -0.01    0.81
  -2  11   9    0.21    0.64
   2 -11  -9    0.98    0.72
  -2  11   8    4.28    1.03
  -2  11   8    4.11    0.80
   2 -11  -8    4.71    1.42
  -2  11   7    1.81    1.27
  -2  11   7    1.30    0.83
   2 -11  -7    2.87    1.47
  -2  11   6   -0.24    0.77
  -2  11   6    0.32    0.40
   2 -11  -6    1.00    0.80
  -2  11   5    1.35    1.11
  -2  11   5    0.62    0.36
   2 -11  -5    3.22    1.40
  -2  11   4    0.11    0.36
  -2  11   4    0.34    0.37
   2 -11  -4   -0.48    1.14
  -2  11   3   13.00    1.50
  -2  11   3   14.96    3.58
   2 -11  -3   18.39    5.68
  -2  11   2  106.61    4.19
  -2  11   2  108.35    8.73
   2 -11  -2  116.04    7.46
  -2  11   1  105.48    4.25
  -2  11   1  121.27    8.30
   2 -11  -1  124.01    9.96
  -2  11   0    8.11    1.90
  -2  11   0   11.11    2.68
   2 -11   0   15.28    3.65
  -2  11  -1   19.24    3.79
  -2  11  -1   25.60    3.61
   2 -11   1   23.40    3.40
  -2  11  -2   95.21    4.04
  -2  11  -2  129.73    4.33
   2 -11   2  109.39    5.22
  -2  11  -3    1.59    0.97
  -2  11  -3    2.84    1.06
   2 -11   3   11.65    3.91
  -2  11  -4    3.24    0.78
  -2  11  -4    4.72    1.23
  -2  11  -5    7.02    1.48
  -2  11  -5    8.82    1.87
   2 -11   5    8.77    2.18
  -2  11  -6   30.58    6.06
  -2  11  -6   48.52    2.44
   2 -11   6   39.02    7.85
  -2  11  -7    0.64    0.64
  -2  11  -7    1.72    0.95
   2 -11   7   -0.06    1.32
  -2  11  -8    8.69    2.10
   2 -11   8   10.83    3.31
  -2  11  -9   13.66    2.83
   2 -11   9   14.71    4.45
  -2  11 -10    0.80    1.06
   2 -11  10   -0.38    1.18
  -2  11 -11   31.61    8.44
   2 -11  11   33.89    8.52
  -2  11 -12    3.00    0.98
   2 -11  12    3.44    1.20
  -2  11 -13   27.80    6.32
   2 -11  13   25.44    5.65
  -2  11 -14    0.94    0.74
  -2  11 -15   14.09    3.91
   2 -11  15    9.91    3.34
  -2  11 -16   26.80    5.11
  -2  10  15   23.21    2.65
   2 -10 -15   16.56    3.93
  -2  10  14    1.26    0.62
   2 -10 -14    0.49    1.00
  -2  10  13    3.35    1.37
   2 -10 -13    2.16    0.61
   2 -10 -13    2.66    1.01
  -2  10  12   13.60    3.81
   2 -10 -12   11.87    2.44
   2 -10 -12   11.50    3.58
  -2  10  11    2.41    0.84
   2 -10 -11    2.59    1.14
   2 -10 -11    2.07    0.97
  -2  10  10   11.74    2.52
   2 -10 -10   16.22    3.79
  -2  10   9    1.35    0.89
  -2  10   9    1.46    0.61
   2 -10  -9    1.67    1.19
  -2  10   8   15.01    1.70
  -2  10   8   14.62    2.17
   2 -10  -8   19.77    4.04
  -2  10   7    0.37    0.57
  -2  10   7    1.06    0.56
   2 -10  -7    0.62    0.57
  -2  10   6   14.22    3.59
  -2  10   6   11.34    3.05
   2 -10  -6   14.01    2.93
  -2  10   5    7.86    1.85
  -2  10   5    6.88    1.17
   2 -10  -5    7.82    2.42
  -2  10   4    4.00    1.35
  -2  10   4    5.43    1.22
   2 -10  -4    6.55    1.57
  -2  10   3    2.18    1.14
  -2  10   3    2.53    0.60
   2 -10  -3    3.09    1.32
  -2  10   2    1.61    0.89
  -2  10   2    0.79    0.50
   2 -10  -2    0.00    1.46
  -2  10   1  100.03    7.49
  -2  10   1  109.03    8.01
   2 -10  -1  107.25    9.29
  -2  10   0   69.77    5.90
  -2  10   0   87.75    7.41
   2 -10   0   91.94    8.44
  -2  10  -1    9.22    1.71
  -2  10  -1   10.49    2.26
   2 -10   1   10.32    3.09
  -2  10  -2    9.74    2.69
  -2  10  -2   12.43    2.64
   2 -10   2   11.84    1.64
  -2  10  -3    5.07    1.11
  -2  10  -3    7.59    1.38
   2 -10   3    8.44    2.37
  -2  10  -4   14.54    2.87
  -2  10  -4   23.46    3.44
   2 -10   4   19.54    4.14
  -2  10  -5    0.29    0.76
  -2  10  -5    1.67    0.43
   2 -10   5    0.94    0.79
  -2  10  -6   50.05    9.73
   2 -10   6   60.48    8.41
  -2  10  -7    0.56    1.03
   2 -10   7    1.23    0.94
  -2  10  -8   23.38    3.76
  -2  10  -8   32.55    3.88
   2 -10   8   27.53    4.64
  -2  10  -9   44.76   10.62
   2 -10   9   50.18   10.03
  -2  10 -10   20.24    2.15
   2 -10  10   24.95   10.81
  -2  10 -11   37.85    8.23
  -2  10 -11   43.45    6.32
   2 -10  11   37.56    9.12
  -2  10 -12    5.72    1.70
  -2  10 -12    4.91    0.98
   2 -10  12    5.14    1.72
  -2  10 -13   34.64    7.01
  -2  10 -13   36.73    4.98
   2 -10  13   34.05    5.98
  -2  10 -14   25.41    6.07
   2 -10  14   20.55    4.45
  -2  10 -15    3.21    1.00
   2 -10  15    3.31    1.23
  -2  10 -16   25.02    5.11
   2 -10  16   17.51    3.78
  -2  10 -17   13.70    2.87
  -2   9  17   19.72    5.47
   2  -9 -17   16.73    4.51
  -2   9  16   11.75    3.02
   2  -9 -16    8.01    1.79
  -2   9  15  110.18   10.33
   2  -9 -15   81.44    7.22
  -2   9  14    0.40    1.17
   2  -9 -14    0.37    0.54
   2  -9 -14    0.86    0.52
  -2   9  13    0.23    0.72
   2  -9 -13    0.34    0.73
   2  -9 -13    1.82    0.77
  -2   9  12   12.76    2.92
   2  -9 -12    9.53    1.55
   2  -9 -12   11.54    2.62
  -2   9  11   43.94    9.24
   2  -9 -11   31.99    6.05
   2  -9 -11   37.58    8.23
  -2   9  10   51.78    3.10
   2  -9 -10   35.80    2.71
   2  -9 -10   51.60    3.15
  -2   9   9   54.21    4.42
   2  -9  -9   44.64    8.00
   2  -9  -9   53.96    9.07
  -2   9   8   21.56    4.45
   2  -9  -8   18.52    1.98
   2  -9  -8   30.52    3.88
  -2   9   7    0.85    0.74
  -2   9   7    1.13    0.53
   2  -9  -7    0.69    0.71
  -2   9   6    0.49    0.83
  -2   9   6    0.13    0.43
   2  -9  -6    0.69    0.70
  -2   9   5  122.06    8.73
  -2   9   5  108.54    8.41
   2  -9  -5  129.13    9.20
  -2   9   4  139.76    8.19
  -2   9   4  125.30    6.22
   2  -9  -4  148.75    7.61
  -2   9   3    2.91    1.00
  -2   9   3    3.05    0.72
   2  -9  -3    4.43    1.24
  -2   9   2   56.50    2.58
  -2   9   2   56.68    5.35
   2  -9  -2   60.56    3.20
  -2   9   1    2.07    0.82
  -2   9   1    2.88    0.70
   2  -9  -1    3.73    0.97
  -2   9   0    5.61    1.08
  -2   9   0    6.14    1.63
   2  -9   0    6.14    1.67
  -2   9  -1    0.90    0.84
  -2   9  -1   -0.24    0.41
   2  -9   1    0.82    1.14
  -2   9  -2   14.26    2.63
  -2   9  -2   19.55    2.05
   2  -9   2   17.88    5.40
  -2   9  -3    3.90    1.42
  -2   9  -3    6.64    1.49
   2  -9   3    4.74    1.41
  -2   9  -4  157.54    8.19
  -2   9  -4  234.20   11.29
   2  -9   4  183.59    9.66
  -2   9  -5    3.93    1.08
  -2   9  -5   17.17    3.97
   2  -9   5    3.51    1.80
  -2   9  -6   23.45    4.03
   2  -9   6   26.19    5.40
  -2   9  -7    1.64    1.04
  -2   9  -7    4.33    1.04
   2  -9   7   -0.76    1.33
  -2   9  -8  534.25   19.51
   2  -9   8  555.61   20.61
  -2   9  -9   33.13    7.00
  -2   9  -9   76.97    5.91
   2  -9   9   33.57    7.10
  -2   9 -10   32.14    3.75
  -2   9 -10   40.27    4.08
   2  -9  10   34.74    8.34
  -2   9 -11    0.87    1.31
   2  -9  11   -0.11    1.20
  -2   9 -12    0.80    0.76
   2  -9  12    0.03    0.79
  -2   9 -13    3.63    1.11
  -2   9 -13    3.32    1.03
   2  -9  13    2.70    1.05
  -2   9 -14   16.90    3.44
  -2   9 -14   15.87    1.87
   2  -9  14   11.81    2.46
  -2   9 -15   26.30    5.25
  -2   9 -15   29.44    2.47
   2  -9  15   22.95    5.60
  -2   9 -16   56.12   12.13
  -2   9 -16   55.76    3.30
   2  -9  16   40.21    9.00
  -2   9 -17    1.75    1.50
  -2   9 -17    1.72    1.11
   2  -9  19    4.96    2.10
  -2   8  18    7.17    1.77
   2  -8 -18    5.07    1.70
  -2   8  17    1.54    1.13
   2  -8 -17    1.11    1.61
  -2   8  16  212.11    6.97
   2  -8 -16  133.36    5.50
  -2   8  15   43.29    8.40
   2  -8 -15   28.51    2.98
  -2   8  14  184.00    6.24
   2  -8 -14  123.18    4.98
   2  -8 -14  143.41    4.57
  -2   8  13   30.01    8.70
   2  -8 -13   19.71    3.79
   2  -8 -13   20.63    5.50
  -2   8  12    1.17    0.63
   2  -8 -12    0.10    1.14
   2  -8 -12    1.65    0.61
  -2   8  11  191.91    8.41
   2  -8 -11  141.65    7.86
   2  -8 -11  166.56   11.01
  -2   8  10    0.60    0.72
   2  -8 -10   -0.16    1.30
   2  -8 -10    0.47    0.31
  -2   8   9   63.90    3.01
   2  -8  -9   56.83    7.94
   2  -8  -9   58.43    9.65
  -2   8   8    8.27    1.35
   2  -8  -8    6.10    1.58
   2  -8  -8    8.34    1.98
  -2   8   7    6.54    1.68
   2  -8  -7    4.94    1.93
   2  -8  -7    6.25    1.68
  -2   8   6   25.28    1.84
   2  -8  -6   20.99    4.08
   2  -8  -6   24.90    4.35
  -2   8   5    3.61    1.78
  -2   8   5    2.05    0.84
   2  -8  -5    3.14    1.19
  -2   8   4   13.35    2.65
  -2   8   4   10.92    2.68
   2  -8  -4   16.56    3.81
  -2   8   3   18.09    3.17
  -2   8   3   14.06    3.16
   2  -8  -3   15.88    1.90
  -2   8   2   34.56    1.97
  -2   8   2   34.72    2.55
   2  -8  -2   45.87    7.97
  -2   8   1    3.66    0.97
  -2   8   1    3.02    0.83
   2  -8  -1    2.94    1.10
  -2   8   0   86.48    5.82
  -2   8   0   90.33    6.71
   2  -8   0   98.28    6.76
  -2   8  -1    4.56    0.88
  -2   8  -1    5.08    0.85
   2  -8   1    7.43    1.87
  -2   8  -2   41.89    6.96
  -2   8  -2   57.73    5.93
   2  -8   2   50.19    6.09
  -2   8  -3   62.97    4.52
  -2   8  -3  104.91   10.23
   2  -8   3   85.75    6.44
  -2   8  -4  160.99    7.56
  -2   8  -4  251.93    9.09
   2  -8   4  183.36    7.60
  -2   8  -5    0.83    0.46
  -2   8  -5   20.45    4.34
  -2   8  -6    1.94    0.95
  -2   8  -6    3.54    1.60
   2  -8   6    5.06    2.76
  -2   8  -7   13.66    3.89
  -2   8  -7   19.47    2.41
   2  -8   7   14.32    4.28
  -2   8  -8    0.83    0.67
  -2   8  -8    0.60    0.72
   2  -8   8    1.03    1.10
  -2   8  -9   83.37    8.79
  -2   8  -9   99.32    3.35
   2  -8   9   75.51    3.92
  -2   8 -10  301.57   14.18
  -2   8 -10  382.93   14.26
   2  -8  10  315.87   12.22
  -2   8 -11  128.08    7.05
  -2   8 -11  167.80    7.86
   2  -8  11  115.56    3.96
  -2   8 -12  105.63    4.91
  -2   8 -12  109.83    5.34
   2  -8  12  100.12    4.01
  -2   8 -13   59.11   10.07
  -2   8 -13   60.89    3.10
   2  -8  13   54.07    2.92
  -2   8 -14  132.33    8.17
  -2   8 -14  130.12    7.57
   2  -8  14  119.54    6.99
  -2   8 -15    8.05    1.84
  -2   8 -15    4.88    1.27
   2  -8  15    4.46    2.13
  -2   8 -16   52.73   10.38
  -2   8 -16   57.61    3.27
   2  -8  16   38.69    8.88
  -2   8 -17    1.98    1.06
  -2   8 -17    0.48    0.82
  -2   8 -18   16.58    3.46
   2  -8  19   15.32    3.26
  -2   8 -19   13.66    2.01
   2  -8  20    1.24    1.68
  -2   7  19    2.52    1.88
   2  -7 -19   -0.67    1.24
  -2   7  18    1.79    1.13
   2  -7 -18    0.22    1.21
  -2   7  17   20.16    4.31
   2  -7 -17   11.43    2.35
  -2   7  16   34.73   10.35
   2  -7 -16   21.34    2.46
  -2   7  15   60.61   14.04
   2  -7 -15   41.30    3.40
  -2   7  14    2.77    1.91
   2  -7 -14    0.78    1.20
   2  -7 -14    1.24    0.63
  -2   7  13  241.16    7.87
   2  -7 -13  175.15    6.17
   2  -7 -13  163.45   13.51
  -2   7  12    0.42    0.76
   2  -7 -12    0.88    1.38
   2  -7 -12    1.67    0.77
  -2   7  11   58.94    3.78
   2  -7 -11   40.45    2.90
   2  -7 -11   43.86    2.41
  -2   7  10   45.25    5.21
   2  -7 -10   29.88    2.24
   2  -7 -10   35.11    6.40
  -2   7   9  138.38    6.94
   2  -7  -9   94.41    5.12
   2  -7  -9  120.00   11.24
  -2   7   8   15.04    3.87
   2  -7  -8   12.20    1.71
   2  -7  -8   12.72    3.78
   2  -7  -7    0.62    0.46
   2  -7  -7   -0.84    0.81
  -2   7   6   46.63    2.45
   2  -7  -6   38.02    2.05
   2  -7  -6   48.11    6.39
  -2   7   5    0.77    0.78
   2  -7  -5    2.16    0.84
   2  -7  -5    1.51    0.96
  -2   7   4    2.69    1.07
   2  -7  -4    4.07    1.49
  -2   7   3   11.44    2.08
  -2   7   3   10.27    2.35
   2  -7  -3   13.13    3.58
  -2   7   2    0.63    0.57
  -2   7   2    1.20    0.53
   2  -7  -2    1.36    0.81
  -2   7   1    2.78    0.80
  -2   7   1    2.55    0.81
   2  -7  -1    2.59    1.47
  -2   7   0   30.65    1.74
  -2   7   0   32.69    2.11
   2  -7   0   34.61    2.05
  -2   7  -1   41.91    2.08
  -2   7  -1   52.35    1.74
   2  -7   1   49.12    2.71
  -2   7  -2   96.91    5.38
  -2   7  -2  127.87    4.59
   2  -7   2  113.20    4.88
  -2   7  -3    5.37    1.22
  -2   7  -3   11.64    1.68
   2  -7   3    7.69    2.99
  -2   7  -4   62.92    4.10
  -2   7  -4   97.77    5.46
   2  -7   4   75.77    4.83
  -2   7  -5   13.87    2.64
   2  -7   5   15.68    3.65
  -2   7  -6    5.99    1.42
  -2   7  -6   10.41    1.53
   2  -7   6    7.50    2.01
  -2   7  -7   37.17    6.51
  -2   7  -7   45.35    2.00
   2  -7   7   29.65    1.95
  -2   7  -8  302.15   11.49
  -2   7  -8  398.54   14.01
   2  -7   8  317.54   11.96
  -2   7  -9    1.93    1.10
  -2   7  -9    1.17    0.70
   2  -7   9    0.84    0.70
  -2   7 -10    6.16    1.62
  -2   7 -10    7.47    1.45
   2  -7  10    6.85    2.60
  -2   7 -11  179.25    9.65
  -2   7 -11  209.25   10.34
   2  -7  11  180.47    9.33
  -2   7 -12   15.62    2.63
  -2   7 -12   15.38    1.55
   2  -7  12   14.20    4.02
  -2   7 -13    0.46    1.89
  -2   7 -13    1.34    0.82
   2  -7  13    1.15    0.51
  -2   7 -14   18.05    3.41
  -2   7 -14   21.26    2.43
   2  -7  14   15.37    3.64
  -2   7 -15    3.15    1.00
  -2   7 -15    2.23    1.09
   2  -7  15    3.04    0.96
  -2   7 -16   18.38    4.09
  -2   7 -16   14.06    3.65
   2  -7  16   12.34    3.19
  -2   7 -17   44.69    8.67
  -2   7 -17   41.35   10.50
   2  -7  18   41.49    9.47
  -2   7 -18   44.39    3.09
   2  -7  19    3.35    1.48
  -2   7 -19    2.68    1.06
   2  -7  20    1.04    0.79
  -2   7 -20    1.15    1.04
   2  -7  21    3.69    1.70
  -2   7 -21    4.55    1.63
  -2   6  20   13.02    3.08
   2  -6 -20    6.10    1.53
  -2   6  19    4.10    1.74
   2  -6 -19    3.06    1.55
  -2   6  18    4.80    1.62
   2  -6 -18    2.88    1.21
  -2   6  17   28.61    6.59
   2  -6 -17   17.67    2.19
  -2   6  16   71.41    4.51
   2  -6 -16   39.28    3.41
  -2   6  15   15.37    3.27
   2  -6 -15    7.46    1.76
  -2   6  14  143.01    8.26
   2  -6 -14   86.92    5.12
  -2   6  13   16.43    3.73
   2  -6 -13    6.80    2.25
   2  -6 -13    9.26    2.20
  -2   6  12  205.58   13.93
   2  -6 -12  121.82    8.72
   2  -6 -12  137.14    9.26
  -2   6  11  130.44    7.13
   2  -6 -11   81.04    4.99
   2  -6 -11   87.40    5.32
  -2   6  10   39.58    8.83
   2  -6 -10   23.89    2.39
   2  -6 -10   28.06    4.75
  -2   6   9   13.22    3.11
   2  -6  -9    7.13    1.29
   2  -6  -9    8.13    2.37
  -2   6   8   30.68    6.98
   2  -6  -8   18.88    1.93
   2  -6  -8   22.35    4.77
  -2   6   7   88.54    5.52
   2  -6  -7   59.83    3.92
   2  -6  -7   67.71    4.77
  -2   6   6   26.50    5.09
   2  -6  -6   19.45    3.61
   2  -6  -6   25.30    4.33
  -2   6   5   65.42    4.26
   2  -6  -5   46.22    2.92
   2  -6  -5   56.69    3.80
  -2   6   4   45.22    2.17
   2  -6  -4   36.35    1.71
   2  -6  -4   42.34    2.35
  -2   6   3   45.99    2.36
   2  -6  -3   43.29    2.50
  -2   6   2    2.06    0.84
  -2   6   2    1.37    0.42
   2  -6  -2    1.91    0.63
  -2   6   1   10.72    1.16
  -2   6   1    9.67    0.98
   2  -6  -1   10.15    2.29
  -2   6   0  479.52   10.12
  -2   6   0  484.88    9.39
   2  -6   0  531.92   11.35
  -2   6  -1   -0.28    0.70
  -2   6  -1    0.33    0.36
  -2   6  -2  202.93    4.89
  -2   6  -2  275.11    5.23
   2  -6   2  233.04    5.62
  -2   6  -3   27.27    5.49
  -2   6  -3   46.07    2.70
   2  -6   3   60.21    5.90
  -2   6  -4  300.14    6.75
  -2   6  -4  458.87    7.72
   2  -6   4  347.70    7.42
  -2   6  -5    1.44    0.59
   2  -6   5    1.21    1.18
  -2   6  -6  459.53    9.20
  -2   6  -6  658.88   10.98
   2  -6   6  519.26   10.00
  -2   6  -7   88.69    5.75
   2  -6   7   80.11    5.07
  -2   6  -8  439.71   17.13
  -2   6  -8  582.99   21.25
   2  -6   8  469.82   17.72
  -2   6  -9   60.32    8.87
  -2   6  -9   66.23    4.57
   2  -6   9   54.83    4.61
  -2   6 -10    5.77    1.42
  -2   6 -10    6.89    1.57
   2  -6  10    6.41    1.47
  -2   6 -11   22.41    3.92
  -2   6 -11   24.20    3.33
   2  -6  11   20.56    4.58
  -2   6 -12  182.82    9.71
  -2   6 -12  198.01    9.87
   2  -6  12  166.46    9.08
  -2   6 -13  171.72    8.23
  -2   6 -13  180.86    7.66
   2  -6  13  158.38    7.53
  -2   6 -14    9.74    3.17
  -2   6 -14    8.95    1.58
   2  -6  14    8.62    2.25
  -2   6 -15    1.72    1.39
  -2   6 -15    0.18    0.60
   2  -6  15    0.52    0.38
  -2   6 -16  106.97   17.83
  -2   6 -16   87.91    4.99
   2  -6  16   84.52    3.28
  -2   6 -17    0.58    1.01
   2  -6  18   10.11    2.20
  -2   6 -18    8.59    2.21
   2  -6  19    5.17    1.49
  -2   6 -19    7.41    2.16
   2  -6  20   14.14    3.76
  -2   6 -20   13.36    1.91
   2  -6  21   28.57    5.37
  -2   6 -21   21.16    5.49
  -2   5  21    0.00    1.14
   2  -5 -21    0.67    1.31
  -2   5  20    0.49    1.38
   2  -5 -20    2.47    1.95
  -2   5  19    0.00    1.32
   2  -5 -19    0.32    1.23
  -2   5  18   34.29    7.62
   2  -5 -18   19.15    2.45
  -2   5  17    5.47    2.28
   2  -5 -17    3.95    1.89
  -2   5  16  178.47    7.41
   2  -5 -16   93.26    4.58
  -2   5  15    3.73    1.89
   2  -5 -15    0.15    1.17
  -2   5  14  190.81   13.90
   2  -5 -14  107.02    8.36
  -2   5  13   47.22    3.31
   2  -5 -13   27.91    2.14
   2  -5 -13   33.04    2.29
  -2   5  12  106.23    4.46
   2  -5 -12   64.98    3.27
   2  -5 -12   62.37    3.33
  -2   5  11    3.20    1.37
   2  -5 -11    5.44    2.01
   2  -5 -11    1.86    0.58
  -2   5  10   57.15    5.00
   2  -5 -10   33.07    2.16
   2  -5 -10   37.16    3.15
  -2   5   9    3.84    1.78
   2  -5  -9    1.75    0.81
   2  -5  -9    2.06    0.83
  -2   5   8   90.08    5.60
   2  -5  -8   58.05    3.93
   2  -5  -8   64.03    3.98
  -2   5   7    6.36    1.62
   2  -5  -7    2.63    0.75
   2  -5  -7    3.35    1.15
  -2   5   6    9.31    2.42
   2  -5  -6    6.22    0.89
   2  -5  -6    8.47    1.95
  -2   5   5   42.17    3.12
   2  -5  -5   31.01    1.50
   2  -5  -5   35.01    2.08
  -2   5   4  107.77    7.13
   2  -5  -4   79.78    5.31
   2  -5  -4  100.60    8.86
  -2   5   3  400.13    9.21
   2  -5  -3  312.05    6.74
   2  -5  -3  356.06    8.05
  -2   5   2  616.54   12.33
   2  -5  -2  490.36    9.84
   2  -5  -2  597.44   12.69
  -2   5   1  110.43    4.40
  -2   5   1   98.65    4.10
   2  -5  -1  123.97    7.49
  -2   5   0    6.95    0.88
  -2   5   0    7.38    0.82
   2  -5   0    9.63    2.06
  -2   5  -1   28.77    2.69
  -2   5  -1   34.64    3.32
   2  -5   1   32.38    2.94
  -2   5  -2   21.61    3.97
  -2   5  -2   29.69    1.09
   2  -5   2   20.94    1.70
  -2   5  -3  163.26    6.89
  -2   5  -3  251.26    9.67
   2  -5   3  180.21    8.03
  -2   5  -4  773.77   15.24
  -2   5  -4 1152.89   20.66
   2  -5   4  892.18   17.77
  -2   5  -5    1.79    0.67
   2  -5   5    1.42    1.04
  -2   5  -6  713.06   13.00
  -2   5  -6  946.98   14.71
   2  -5   6  794.59   13.52
  -2   5  -7   22.45    1.94
  -2   5  -7   26.16    1.30
   2  -5   7   23.40    5.75
  -2   5  -8  197.99    7.47
  -2   5  -8  227.14    7.82
   2  -5   8  199.74    7.25
  -2   5  -9  108.39    6.57
  -2   5  -9  123.72    7.03
   2  -5   9  102.25    6.29
  -2   5 -10   59.45    4.21
  -2   5 -10   64.24    4.16
   2  -5  10   57.77    3.34
  -2   5 -11   17.36    3.79
  -2   5 -11   16.40    1.45
   2  -5  11   16.60    4.16
  -2   5 -12    8.99    2.16
  -2   5 -12    8.79    2.09
   2  -5  12    8.61    2.20
  -2   5 -13  185.85    9.66
  -2   5 -13  165.51    9.31
   2  -5  13  186.43    9.37
  -2   5 -14  563.94   20.38
  -2   5 -14  570.56   20.25
   2  -5  14  520.07   18.05
  -2   5 -15   40.03    7.24
  -2   5 -15   34.09    2.34
   2  -5  15   28.60    2.77
  -2   5 -16  200.36    8.25
   2  -5  17   17.37    5.07
  -2   5 -17   14.77    1.70
   2  -5  18   13.23    2.75
  -2   5 -18   12.18    2.54
   2  -5  19   65.69    9.67
  -2   5 -19   70.76    7.66
   2  -5  20   41.00   10.95
  -2   5 -20   45.26    9.62
   2  -5  21   19.95    4.62
  -2   5 -21   16.12    3.10
   2  -5  22    8.23    1.86
  -2   5 -22   11.11    2.54
  -2   4  22   23.37   11.02
   2  -4 -22   17.20    3.78
  -2   4  21    4.46    2.32
   2  -4 -21    2.35    1.29
  -2   4  20    6.07    2.17
   2  -4 -20    3.31    1.91
  -2   4  19    2.65    1.18
   2  -4 -19    1.50    1.47
  -2   4  18   42.49   13.69
   2  -4 -18   24.56    2.82
  -2   4  17    2.52    2.99
   2  -4 -17    3.61    1.61
  -2   4  16   23.66    4.27
   2  -4 -16    9.36    1.87
  -2   4  15    1.01    1.09
   2  -4 -15    1.69    1.28
  -2   4  14   11.28    2.48
   2  -4 -14    7.48    1.85
  -2   4  13    3.25    1.41
   2  -4 -13    0.39    1.11
  -2   4  12   19.01    7.98
   2  -4 -12   12.07    1.91
   2  -4 -12   10.12    1.81
  -2   4  11    7.58    2.33
   2  -4 -11    3.38    1.05
   2  -4 -11    4.18    1.22
  -2   4  10    9.31    3.20
   2  -4 -10    4.12    1.15
   2  -4 -10    5.07    1.38
  -2   4   9    4.90    2.83
   2  -4  -9    2.73    1.00
   2  -4  -9    3.11    0.87
  -2   4   8   89.41    5.77
   2  -4  -8   48.74   15.18
   2  -4  -8   52.60   16.28
  -2   4   7   35.03    3.28
   2  -4  -7   19.02    1.49
   2  -4  -7   19.99    1.38
  -2   4   6   23.14    1.72
   2  -4  -6   15.11    1.32
   2  -4  -6   17.57    3.97
  -2   4   5  105.01    7.01
   2  -4  -5   63.29    4.30
   2  -4  -5   74.53    5.09
  -2   4   4  371.80   14.63
   2  -4  -4  255.81   10.00
   2  -4  -4  295.73   11.70
  -2   4   3  110.94    4.95
   2  -4  -3   82.98    3.58
   2  -4  -3   97.84    4.61
  -2   4   2  110.92    4.94
   2  -4  -2   85.81    3.70
   2  -4  -2  107.05    5.03
  -2   4   1  149.85    6.34
   2  -4  -1  147.00    7.08
  -2   4   0    6.09    1.27
  -2   4   0    2.07    0.66
   2  -4   0    3.48    3.29
  -2   4  -1   24.99    1.26
  -2   4  -1   32.64    0.82
   2  -4   1   30.19    1.95
  -2   4  -2   72.89    3.39
  -2   4  -2  119.40    4.65
   2  -4   2   93.43    4.45
  -2   4  -3   62.14    3.15
  -2   4  -3   97.94    4.20
   2  -4   3   69.11    4.10
  -2   4  -4  645.38   12.65
   2  -4   4  763.92   13.04
  -2   4  -5   18.42    3.98
  -2   4  -5   21.69    1.19
  -2   4  -6   10.97    2.10
  -2   4  -6   12.82    1.97
   2  -4   6   10.07    3.26
  -2   4  -7  131.13    6.08
  -2   4  -7  159.75    6.63
   2  -4   7  147.09    6.68
  -2   4  -8    0.96    0.68
  -2   4  -8    0.32    0.74
   2  -4   8    0.32    0.41
  -2   4  -9  184.91    7.10
  -2   4  -9  208.05    7.36
   2  -4   9  187.90    7.41
  -2   4 -10   28.87    4.67
  -2   4 -10   26.87    2.13
   2  -4  10   22.26    4.00
  -2   4 -11   99.39    6.17
  -2   4 -11  105.58    6.34
   2  -4  11   90.77    5.84
  -2   4 -12  207.90    8.94
  -2   4 -12  202.98    8.18
   2  -4  12  192.45    7.41
  -2   4 -13   94.69   16.04
  -2   4 -13   83.96    6.88
   2  -4  13   82.43    6.45
  -2   4 -14  185.43   16.04
  -2   4 -14  173.74    9.18
   2  -4  14  166.09    7.56
  -2   4 -15    1.97    0.84
   2  -4  15    2.02    0.62
   2  -4  16   82.58    5.09
  -2   4 -16   79.03    6.76
   2  -4  17   20.01    3.70
  -2   4 -17   18.53    2.55
   2  -4  18   16.27    4.16
  -2   4 -18   17.74    3.61
  -2   4 -19    1.12    1.17
   2  -4  20   17.67    4.96
  -2   4 -20   15.44    3.25
   2  -4  21   -0.30    1.57
  -2   4 -21    0.33    1.00
   2  -4  22   43.22   10.59
  -2   4 -22   35.92    5.98
  -2   3  22    0.94    2.00
   2  -3 -22    1.78    2.23
  -2   3  21   -0.01    1.91
   2  -3 -21    0.74    1.47
  -2   3  20    0.19    1.45
   2  -3 -20   -0.23    1.42
  -2   3  19   20.55    4.67
   2  -3 -19   11.98    2.79
  -2   3  18   -1.18    1.87
   2  -3 -18   -0.43    1.28
  -2   3  17   -1.41    1.85
   2  -3 -17    2.13    2.26
  -2   3  16   65.03    4.70
   2  -3 -16   31.00    3.06
  -2   3  15    6.34    3.02
   2  -3 -15    6.03    1.55
  -2   3  14  422.78   20.31
   2  -3 -14  210.25   10.94
  -2   3  13   10.70    4.35
   2  -3 -13    7.52    1.90
  -2   3  12  241.64    9.81
   2  -3 -12  120.81    5.69
  -2   3  11   71.16    4.42
   2  -3 -11   35.30    6.57
   2  -3 -11   31.60    2.09
  -2   3  10    2.85    1.19
   2  -3 -10    2.50    0.74
   2  -3 -10    1.71    0.59
  -2   3   9   31.40    2.32
   2  -3  -9   16.59    2.57
   2  -3  -9   16.21    2.11
  -2   3   8    6.54    1.53
   2  -3  -8    3.90    1.30
   2  -3  -8    3.95    0.98
  -2   3   7  310.35   12.79
   2  -3  -7  172.80    7.31
   2  -3  -7  165.51    6.99
  -2   3   6   13.69    1.58
   2  -3  -6    7.20    0.88
   2  -3  -6    8.55    1.89
  -2   3   5  204.57    8.66
   2  -3  -5  125.99    5.33
   2  -3  -5  133.53    6.61
  -2   3   4   16.56    1.09
   2  -3  -4   12.91    2.64
   2  -3  -4   12.71    0.98
  -2   3   3   22.70    1.24
   2  -3  -3   16.07    0.90
   2  -3  -3   17.89    1.26
  -2   3   2  181.44    7.29
   2  -3  -2  137.82    5.37
   2  -3  -2  164.07    6.69
  -2   3   1   21.89    1.18
   2  -3  -1   16.52    0.62
   2  -3  -1   19.27    1.56
  -2   3   0   21.83    2.72
  -2   3   0   16.68    0.47
   2  -3   0   21.06    1.40
  -2   3  -1   20.43    3.75
   2  -3   1   21.24    1.25
  -2   3  -2  396.32    7.20
   2  -3   2  463.76    8.22
  -2   3  -3  166.12    3.83
  -2   3  -3  213.30    8.01
   2  -3   3  218.10    4.70
  -2   3  -4   14.96    3.57
  -2   3  -4   16.31    0.75
   2  -3   4   15.03    1.10
  -2   3  -5   33.31    2.00
  -2   3  -5   40.64    2.00
   2  -3   5   36.82    2.12
  -2   3  -6   97.26    7.11
  -2   3  -6  111.18    7.07
   2  -3   6  106.02    6.92
  -2   3  -7  406.36    9.10
  -2   3  -7  427.47    8.69
   2  -3   7  412.15    8.70
  -2   3  -8  240.35    9.89
  -2   3  -8  234.37    9.49
   2  -3   8  214.99    8.67
  -2   3  -9    4.17    1.00
  -2   3  -9    3.47    0.73
   2  -3   9    3.72    1.13
  -2   3 -10   96.82    6.07
  -2   3 -10   96.18    5.82
   2  -3  10   93.11    5.42
  -2   3 -11    8.99    2.06
  -2   3 -11    7.85    2.42
   2  -3  11    6.40    1.83
  -2   3 -12   27.06    4.86
  -2   3 -12   21.88    1.96
   2  -3  12   22.81    2.03
  -2   3 -13  188.27    6.04
  -2   3 -13  163.29   34.76
   2  -3  13  151.80   11.22
  -2   3 -14   19.76    2.30
   2  -3  14   14.75    4.22
   2  -3  15   50.63   11.42
  -2   3 -15   47.64    2.96
   2  -3  16  195.89    9.27
  -2   3 -16  178.28    8.42
   2  -3  17    0.34    0.94
  -2   3 -17   -0.19    1.26
   2  -3  18   36.89    8.22
  -2   3 -18   37.69    6.72
   2  -3  19    7.64    1.92
  -2   3 -19    5.91    1.60
   2  -3  20  129.46   13.12
  -2   3 -20   95.88   10.68
   2  -3  21    2.23    1.36
  -2   3 -21    0.07    1.07
   2  -3  22    4.12    1.39
  -2   3 -22    0.25    1.06
   2  -3  23    3.68    1.57
  -2   2  23    9.78    3.15
   2  -2 -23    6.20    2.31
  -2   2  22    4.39    1.73
   2  -2 -22   -0.96    1.50
  -2   2  21   11.07    3.03
   2  -2 -21    8.43    2.34
  -2   2  20    2.05    2.16
   2  -2 -20    2.49    1.67
  -2   2  19    2.90    2.07
   2  -2 -19    1.76    1.16
  -2   2  18   54.53    6.99
   2  -2 -18   34.27    3.32
  -2   2  17   96.92    9.53
   2  -2 -17   66.92   11.23
  -2   2  16  153.99   11.69
   2  -2 -16   75.44    6.93
  -2   2  15    3.98    1.99
   2  -2 -15    0.68    0.88
  -2   2  14    7.35    3.17
   2  -2 -14    4.16    1.82
  -2   2  13  123.32    8.66
   2  -2 -13   58.57    5.84
  -2   2  12   14.95    4.58
   2  -2 -12    1.34    1.03
  -2   2  11   32.19    5.71
   2  -2 -11   15.25    1.72
  -2   2  10  365.89    9.06
   2  -2 -10  191.32    7.38
   2  -2 -10  186.44    6.13
  -2   2   9   30.37    9.16
   2  -2  -9   14.39    1.62
   2  -2  -9   14.36    0.72
  -2   2   8  532.73    6.73
   2  -2  -8  286.27   11.56
  -2   2   7  103.74    7.47
   2  -2  -7   54.00    3.86
   2  -2  -7   52.85    4.16
  -2   2   6   59.54    4.14
   2  -2  -6   26.80    1.27
   2  -2  -6   35.23    1.77
   2  -2  -5  419.46    7.39
   2  -2  -5  465.24    7.88
  -2   2   4  756.45   12.40
   2  -2  -4  469.51    7.90
   2  -2  -4  519.75    8.61
  -2   2   3  836.38   13.50
   2  -2  -3  553.03    8.84
   2  -2  -3  617.45   10.25
  -2   2   2   16.91    1.04
   2  -2  -2   12.66    0.98
   2  -2  -2   15.24    3.37
  -2   2   1   57.26    2.85
   2  -2  -1   52.49    2.18
   2  -2  -1   56.40    4.32
  -2   2   0   56.23    2.66
   2  -2   0   54.14    2.09
   2  -2   0   64.83    4.05
  -2   2  -1   41.84    2.20
   2  -2   1   48.61    3.69
  -2   2  -2   97.34    4.76
  -2   2  -2   95.46    3.59
   2  -2   2  114.48    4.80
  -2   2  -3  121.80    5.40
  -2   2  -3  126.23    4.86
   2  -2   3  129.03    5.94
  -2   2  -4 6611.48   17.89
  -2   2  -5   47.79    2.17
   2  -2   5   45.66    4.17
  -2   2  -6 3517.24   14.66
   2  -2   6 3795.93   13.06
  -2   2  -7    1.66    0.56
   2  -2   7    1.08    0.98
  -2   2  -8 1140.78   21.60
  -2   2  -8 1043.82   19.40
   2  -2   8 1111.38   20.37
  -2   2  -9   47.26    2.32
  -2   2  -9   39.33    1.87
   2  -2   9   40.89    1.92
  -2   2 -10  421.50    8.81
  -2   2 -10  358.16    7.21
   2  -2  10  375.32    7.31
  -2   2 -11  113.17    6.76
  -2   2 -11   87.05    5.31
   2  -2  11   95.37    5.52
  -2   2 -12    0.80    0.58
  -2   2 -12    0.00    0.99
   2  -2  12    0.43    0.37
  -2   2 -13   58.97    5.00
   2  -2  13   56.20    3.84
   2  -2  14  811.30   16.00
  -2   2 -14  780.66   14.82
   2  -2  14  765.69   12.72
   2  -2  15    1.47    1.24
  -2   2 -15    1.02    1.08
   2  -2  16  240.45   11.06
  -2   2 -16  230.07   10.18
  -2   2 -17    2.41    1.15
   2  -2  18   46.51   11.01
  -2   2 -18   44.01    3.48
   2  -2  19   30.49    8.24
  -2   2 -19   26.06    2.78
   2  -2  20  139.79   14.20
  -2   2 -20  107.06   11.23
   2  -2  21    6.62    1.67
  -2   2 -21    5.30    1.80
   2  -2  22    5.88    2.06
  -2   2 -22    4.95    1.69
   2  -2  23    0.59    2.01
  -2   2 -23   -0.58    1.00
  -2   1  23   66.34   17.63
   2  -1 -23   37.70    9.64
  -2   1  22   -0.02    1.20
   2  -1 -22    1.56    1.53
  -2   1  21   11.49    2.61
   2  -1 -21    5.89    2.18
  -2   1  20   62.43   12.20
   2  -1 -20   33.78    6.07
  -2   1  19    0.24    1.21
   2  -1 -19    0.87    1.41
  -2   1  18  104.89   16.07
   2  -1 -18   56.88    3.95
  -2   1  17    2.52    2.28
   2  -1 -17    1.35    0.93
  -2   1  16   31.13    7.70
   2  -1 -16   19.72    2.83
  -2   1  15    0.56    1.12
   2  -1 -15    2.62    1.41
  -2   1  14   95.96    6.86
   2  -1 -14   59.62    9.02
  -2   1  13    5.35    1.99
   2  -1 -13    3.16    1.21
  -2   1  12   69.62    4.29
   2  -1 -12   47.44    3.63
  -2   1  11   26.65    4.17
   2  -1 -11   13.13    1.44
  -2   1  10   19.03    4.47
   2  -1 -10   11.33    1.51
  -2   1   9    7.51    1.47
   2  -1  -9    3.93    1.05
   2  -1  -9    5.06    0.80
   2  -1  -8 1539.97   28.81
   2  -1  -8 1391.59   24.38
   2  -1  -7  233.04    5.16
   2  -1  -7  220.87    4.26
  -2   1   6   95.72    5.15
   2  -1  -6   56.84    2.86
   2  -1  -6   52.23    2.29
   2  -1  -5  557.49    9.24
  -2   1   4  344.88    6.73
   2  -1  -4  231.85    5.14
   2  -1  -4  214.22    4.03
   2  -1  -3 3322.46    9.78
  -2   1   2   22.03    2.21
   2  -1  -2   19.71    2.98
   2  -1  -2   16.71    1.14
  -2   1   1    2.36    0.78
   2  -1  -1    2.70    0.77
   2  -1  -1    0.98    0.49
  -2   1   0  191.73    3.70
   2  -1   0  248.56    9.23
   2  -1   0  200.38    2.63
  -2   1  -1   58.29    2.60
   2  -1   1   56.09    2.27
   2  -1   1   64.24    2.86
  -2   1  -2  126.29    5.12
  -2   1  -2  123.34    4.79
  -2   1  -3   97.37    4.08
  -2   1  -3   94.56    3.76
  -2   1  -4 1423.50   21.75
  -2   1  -4 1326.25   19.87
   2  -1   4 1595.97   24.20
  -2   1  -5    1.59    0.66
  -2   1  -5    1.41    0.55
   2  -1   5    1.76    0.72
  -2   1  -6    5.61    0.93
  -2   1  -6    4.80    0.56
   2  -1   6    5.93    1.68
  -2   1  -7   77.81    3.75
  -2   1  -7   69.95    3.34
   2  -1   7   79.25    4.06
  -2   1  -8  153.40    6.60
  -2   1  -8  127.88    5.51
   2  -1   8  146.27    6.00
  -2   1  -9   21.08    1.97
  -2   1  -9   18.45    3.72
   2  -1   9   20.18    1.33
  -2   1 -10   35.61    5.94
  -2   1 -10   28.08    1.64
   2  -1  10   33.24    1.39
  -2   1 -11   98.74   10.98
  -2   1 -11   75.67    4.79
   2  -1  11   83.96    4.88
   2  -1  12  116.08    6.97
  -2   1 -12  108.21    3.43
   2  -1  12  118.13    2.66
   2  -1  13  140.96    6.72
  -2   1 -13  119.29    5.45
   2  -1  13  129.15    5.68
   2  -1  14 1373.93   24.37
  -2   1 -14 1201.27   20.75
   2  -1  14 1269.21   20.86
   2  -1  15   36.44    5.61
  -2   1 -15   27.59    2.53
  -2   1 -16    0.56    1.32
   2  -1  17  221.45   15.41
  -2   1 -17  175.87    6.52
   2  -1  18  134.30   12.32
  -2   1 -18  100.69    5.54
  -2   1 -19    2.31    1.46
   2  -1  20   51.22   11.53
  -2   1 -20   46.24    5.80
   2  -1  21   16.07    3.90
  -2   1 -21   15.22    2.57
   2  -1  22   79.97   13.94
  -2   1 -22   54.36    7.02
   2  -1  23   23.78    6.03
  -2   1 -23   19.08    3.46
   2   0 -23   -0.31    1.53
  -2   0  22    9.77    2.56
   2   0 -22    3.64    1.41
  -2   0  21    1.04    1.08
   2   0 -21    1.41    1.46
  -2   0  20   12.31    2.53
   2   0 -20    5.91    1.92
  -2   0  19   13.38    2.76
   2   0 -19    8.84    2.05
  -2   0  18    2.92    1.59
   2   0 -18    3.29    2.07
  -2   0  17  188.06   12.37
   2   0 -17  113.91    9.10
  -2   0  16   42.66    8.21
   2   0 -16   23.99    2.70
  -2   0  15    2.83    2.02
   2   0 -15    0.21    0.57
  -2   0  14  147.94   11.46
   2   0 -14   92.83    7.56
  -2   0  13   46.47    8.16
   2   0 -13   30.46    2.54
  -2   0  12   19.15    4.06
   2   0 -12   16.55    1.98
  -2   0  11  117.64    7.77
   2   0 -11   83.18    5.46
  -2   0  10    3.71    1.36
   2   0 -10    2.89    0.99
  -2   0   9   33.67    3.92
   2   0  -9   24.82    2.21
   2   0  -9   20.41    0.54
   2   0  -8   87.08    6.49
  -2   0   7   32.63    4.52
   2   0  -7   24.89    2.32
   2   0  -7   21.90    0.81
  -2   0   6    2.88    1.25
   2   0  -6    1.62    0.73
  -2   0   6    2.49    0.74
   2   0  -5  620.52   10.43
  -2   0   4 2779.79   41.17
   2   0  -3 3216.61   47.25
  -2   0   1  610.54    9.58
   2   0  -1  646.05   10.32
  -2   0   1  571.66   11.08
  -2   0   0  247.39    4.25
   2   0   0  256.99    4.29
  -2   0   0  311.48    5.44
  -2   0  -1    1.05    0.40
   2   0   1    0.82    0.30
  -2   0  -1    1.05    0.64
  -2   0  -2   37.16    1.90
  -2   0  -2   37.43    2.03
  -2   0  -2   54.73    2.82
  -2   0  -3  125.64    5.32
  -2   0  -3  129.56    5.50
  -2   0  -3  178.12    7.67
  -2   0  -4  247.63    4.87
  -2   0  -4  229.31    4.36
  -2   0  -4  329.40    5.96
  -2   0  -5  138.34    6.25
  -2   0  -5  126.89    5.43
  -2   0  -5  158.65    6.36
  -2   0  -6   71.60    3.33
  -2   0  -6   71.82    3.39
  -2   0  -6   91.72    3.96
  -2   0  -7    3.30    1.07
  -2   0  -7    2.18    0.79
  -2   0  -7    4.78    1.28
  -2   0  -8  153.69    6.59
  -2   0  -8  139.84    6.05
  -2   0  -8  171.34    6.91
  -2   0  -9   14.28    2.91
  -2   0  -9   11.31    1.30
  -2   0  -9   14.19    2.02
   2   0  10    9.76    2.30
  -2   0 -10    9.96    1.25
  -2   0 -10   11.09    1.84
   2   0  11    1.22    0.53
  -2   0 -11    1.88    1.24
   2   0  12    5.14    1.43
  -2   0 -12    1.65    1.17
   2   0  12    2.85    1.11
   2   0  13  124.59    5.97
  -2   0 -13  114.38    5.54
   2   0  13  124.18    5.08
   2   0  15   83.36   10.47
  -2   0 -15   62.85    3.41
   2   0  16   -0.70    2.03
  -2   0 -16    1.68    1.49
   2   0  17  130.45   10.97
  -2   0 -17  104.45    4.85
   2   0  18    2.60    1.78
  -2   0 -18    1.47    1.42
   2   0  19   94.04   12.78
  -2   0 -19   71.83    5.94
   2   0  20    4.24    2.21
  -2   0 -20    2.98    1.62
   2   0  21    0.31    1.13
  -2   0 -21    1.26    1.83
   2   0  22    1.10    1.19
  -2   0 -22    0.23    1.22
   2   0  23    2.78    1.72
  -2   0 -23    0.92    1.37
  -2  -1  23   -0.79    2.09
   2   1 -23    0.12    1.46
  -2  -1  22   35.77    6.16
   2   1 -22   21.80    3.59
  -2  -1  21   15.26    3.36
   2   1 -21   10.09    2.51
  -2  -1  20   -0.19    1.72
   2   1 -20    1.00    0.81
  -2  -1  19    5.46    2.03
   2   1 -19    5.30    2.12
  -2  -1  18   93.81   11.86
   2   1 -18   56.19   11.60
  -2  -1  17  139.10   16.16
   2   1 -17   91.74    8.38
  -2  -1  16   95.05   13.58
   2   1 -16   59.91    3.97
  -2  -1  15   -0.35    0.90
   2   1 -15    0.61    1.26
  -2  -1  14   17.11    2.26
   2   1 -14   11.33    2.29
  -2  -1  13    3.53    1.42
   2   1 -13    1.98    1.12
  -2  -1  12    0.95    0.56
   2   1 -12    0.88    1.11
  -2  -1  11  132.64    8.08
   2   1 -11  149.82    6.19
  -2  -1  10 1298.61   21.06
   2   1 -10 1003.28   17.51
  -2  -1   9   65.77    3.64
   2   1  -9   81.54    5.84
  -2  -1   9   72.03    4.53
  -2  -1   8  455.18    5.75
   2   1  -8  398.59    5.68
  -2  -1   8  346.28   13.01
  -2  -1   7   18.39    3.51
   2   1  -7   17.05    1.61
  -2  -1   7   20.22    1.82
   2   1  -6  507.83    9.15
  -2  -1   5 4144.78   14.54
   2   1  -5 4178.55   61.85
  -2  -1   5 3548.48   52.27
  -2  -1   3  155.03    7.30
   2   1  -3  143.56    6.07
  -2  -1   3  129.46    6.43
  -2  -1   2   36.59    1.47
   2   1  -2   34.20    1.37
  -2  -1   2   30.62    1.58
  -2  -1   1  321.72    5.47
   2   1  -1  295.00    5.23
  -2  -1   1  317.30    5.73
  -2  -1   0  455.50    7.02
  -2  -1   0  610.94   13.00
  -2  -1  -1  156.33    6.02
   2   1   1  164.31    2.31
  -2  -1  -1  219.28    8.74
  -2  -1  -2   82.14    3.28
   2   1   2   74.48    3.19
  -2  -1  -2  124.77    6.38
  -2  -1  -3    5.32    0.88
  -2  -1  -3    5.28    0.85
  -2  -1  -3    7.73    1.96
  -2  -1  -4 1788.00   26.63
  -2  -1  -4 1654.82   25.08
  -2  -1  -4 2291.31   34.14
  -2  -1  -5  186.94    7.58
  -2  -1  -5  177.07    3.97
  -2  -1  -5  223.32    3.14
  -2  -1  -6 1382.98   21.31
  -2  -1  -6 1193.84   18.87
  -2  -1  -6 1588.06   24.13
  -2  -1  -7   91.99    6.16
  -2  -1  -7  114.33    7.40
   2   1   8   27.60    4.37
  -2  -1  -8   24.56    1.51
  -2  -1  -8   31.02    1.89
   2   1   9   13.92    2.47
  -2  -1  -9   17.06    1.38
  -2  -1  -9   12.40    2.97
   2   1  10   66.76    4.79
  -2  -1 -10   58.44    3.89
  -2  -1 -10   79.29    4.58
   2   1  11   42.01    5.97
  -2  -1 -11   32.68    2.46
  -2  -1 -11   43.14    3.80
   2   1  12   57.32    8.75
  -2  -1 -12   48.14    3.20
  -2  -1 -12   62.93    3.09
   2   1  13   50.48    6.65
  -2  -1 -13   49.83    1.87
  -2  -1 -14  686.55   13.48
  -2  -1 -14  843.77   13.95
   2   1  15  251.53   11.19
  -2  -1 -15  180.12    7.68
   2   1  16  878.87   12.42
   2   1  17   -0.76    1.69
  -2  -1 -17    0.41    1.37
   2   1  18   96.07   12.19
  -2  -1 -18   57.99    4.18
   2   1  19   12.57    3.60
  -2  -1 -19    7.88    2.10
   2   1  20   45.83    9.01
  -2  -1 -20   35.76    7.72
   2   1  21    2.96    1.41
  -2  -1 -21    0.64    1.23
   2   1  22    7.33    2.21
  -2  -1 -22    5.11    1.99
  -2  -2  23    3.35    1.81
   2   2 -23   -0.07    1.58
  -2  -2  22   17.39    2.89
   2   2 -22   13.99    3.74
  -2  -2  21    2.02    1.19
   2   2 -21   -0.33    1.33
  -2  -2  20   25.52    4.56
   2   2 -20   16.58    3.56
  -2  -2  19   12.03    2.45
   2   2 -19   10.29    2.09
  -2  -2  18  166.64   11.15
   2   2 -18  117.46    5.48
  -2  -2  17   43.77    7.60
   2   2 -17   36.71    3.47
  -2  -2  16   56.83    8.02
   2   2 -16   39.87    3.48
  -2  -2  15    4.52    1.54
   2   2 -15    2.37    1.32
  -2  -2  14   19.97    2.30
   2   2 -14    8.45    2.01
  -2  -2  13   46.93    8.11
   2   2 -13   40.58    8.90
  -2  -2  12    5.82    1.46
   2   2 -12    6.11    1.64
  -2  -2  11    5.08    1.55
   2   2 -11    7.27    1.69
  -2  -2  10  135.14    6.62
   2   2 -10  154.79    6.30
  -2  -2  10  134.15    4.50
  -2  -2   8 1672.73   30.57
   2   2  -8 1865.44   34.08
  -2  -2   8 1576.72   27.84
  -2  -2   7   35.44    8.19
   2   2  -7   46.49    5.85
  -2  -2   7   35.68    4.54
  -2  -2   6  653.17   12.26
   2   2  -6  847.54   16.14
  -2  -2   6  733.08   11.89
  -2  -2   5 1167.15   18.65
   2   2  -5 1492.31   23.72
  -2  -2   5 1263.17   20.43
  -2  -2   4   12.80    3.00
   2   2  -4   17.00    3.63
  -2  -2   4   14.83    3.76
  -2  -2   3 1809.06   26.81
   2   2  -3 1886.52   28.51
  -2  -2   3 1694.00   26.22
  -2  -2   2  967.31   14.55
   2   2  -2  856.93   13.90
  -2  -2   2  862.72   13.67
  -2  -2   1   67.54    2.75
   2   2  -1   50.39    3.04
  -2  -2   1   58.94   13.87
  -2  -2   0 1320.66   19.15
   2   2   0 1374.58   21.20
  -2  -2   0 1814.93   27.61
  -2  -2  -1  109.71    4.12
   2   2   1  120.99    4.99
  -2  -2  -1  155.20   10.05
  -2  -2  -2 1414.35   20.71
   2   2   2 1187.03   18.37
  -2  -2  -2 1819.39   27.56
  -2  -2  -3    1.67    0.54
  -2  -2  -3    1.42    0.61
  -2  -2  -4 3074.42   45.69
   2   2   5   27.11    1.85
  -2  -2  -5   27.69    3.74
  -2  -2  -5   36.46    1.67
   2   2   6    6.80    1.41
  -2  -2  -6    4.40    0.99
  -2  -2  -6    8.61    1.65
   2   2   7  102.40    6.82
  -2  -2  -7   99.94    6.70
  -2  -2  -7  127.14    8.21
   2   2   8  341.98    4.85
  -2  -2  -8  325.51    7.69
  -2  -2  -8  441.64    9.26
   2   2   9   25.04    5.15
  -2  -2  -9   21.83    5.21
  -2  -2  -9   27.38    1.60
   2   2  10   30.38    4.95
  -2  -2 -10   25.62    1.77
  -2  -2 -10   34.93    1.51
   2   2  11   82.72    6.13
  -2  -2 -11   73.68    4.96
  -2  -2 -11   94.12    5.43
   2   2  12   52.64    5.58
  -2  -2 -12   45.97    3.81
  -2  -2 -12   68.00    4.73
  -2  -2 -13   64.86    5.81
  -2  -2 -13   97.27    7.47
   2   2  14 1072.20   48.71
  -2  -2 -14  929.86   42.49
  -2  -2 -14 1198.57   53.38
  -2  -2 -15   11.23    2.78
   2   2  16  165.92    8.31
  -2  -2 -16  114.68    6.62
   2   2  17   -0.31    1.59
  -2  -2 -17    0.09    0.75
   2   2  18   69.35   29.00
  -2  -2 -18   48.44    3.89
   2   2  19   -0.95    1.40
  -2  -2 -19    1.03    0.82
   2   2  20    3.75    1.02
  -2  -2 -20    3.94    1.78
   2   2  21    2.44    1.34
  -2  -2 -21    1.07    1.32
   2   2  22    7.70    2.03
  -2  -2 -22    6.12    1.85
  -2  -3  23   34.35    9.34
   2   3 -23   29.40    4.41
  -2  -3  22    3.69    1.62
   2   3 -22    2.52    1.80
  -2  -3  21   -0.28    1.54
   2   3 -21   -0.47    1.34
  -2  -3  20    5.79    2.53
   2   3 -20    3.72    2.01
  -2  -3  19    0.84    1.22
   2   3 -19    1.60    2.06
  -2  -3  18   95.71   13.74
   2   3 -18   78.73    4.93
  -2  -3  17  133.33   16.34
   2   3 -17  119.69    5.91
  -2  -3  16   15.09    2.93
   2   3 -16   14.31    2.04
  -2  -3  15    9.20    2.60
   2   3 -15    8.99    2.40
  -2  -3  14   12.45    3.38
   2   3 -14   15.64    3.51
  -2  -3  13    1.27    0.84
   2   3 -13    1.07    1.24
  -2  -3  12    4.40    1.16
   2   3 -12    6.56    1.96
  -2  -3  12    3.72    1.16
  -2  -3  11   77.76    6.93
   2   3 -11   94.27    6.10
  -2  -3  11   82.89    4.64
  -2  -3  10  132.25    6.35
   2   3 -10  170.07    7.03
  -2  -3  10  147.83    5.13
  -2  -3   9   27.31    4.93
   2   3  -9   30.35    2.18
  -2  -3   9   26.43    3.62
  -2  -3   8   76.67    9.46
   2   3  -8  103.52    7.23
  -2  -3   8   76.65    5.12
  -2  -3   7   34.62    3.51
   2   3  -7   42.24    2.44
  -2  -3   7   35.02    4.97
  -2  -3   6   15.03    1.91
   2   3  -6   19.62    1.68
  -2  -3   6   17.20    2.69
  -2  -3   5   18.41    2.08
   2   3  -5   25.06    1.76
  -2  -3   5   15.42    1.09
  -2  -3   4  123.80    5.01
   2   3  -4  165.69    6.95
  -2  -3   4  141.67    5.96
  -2  -3   3  140.20    5.78
   2   3  -3  166.33    7.80
  -2  -3   3  145.60    5.99
  -2  -3   2  299.66    4.85
   2   3  -2  291.61    5.67
  -2  -3   2  304.59    6.24
   2   3  -1  192.33    7.77
  -2  -3   1  212.52    8.55
   2   3   0  114.47    4.88
  -2  -3   0  156.65    6.78
   2   3   1   24.74    4.22
  -2  -3  -1   31.35    1.74
   2   3   2    0.00    0.12
   2   3   2   -0.08    0.59
  -2  -3  -2    3.07    1.06
   2   3   3   49.62    2.25
   2   3   3   37.23    2.28
  -2  -3  -3   55.07    3.01
  -2  -3  -4  290.93    6.00
   2   3   5    0.28    0.27
  -2  -3  -5    0.23    0.39
  -2  -3  -5    1.78    1.45
  -2  -3  -6 1152.25   21.84
   2   3   7   44.00    1.96
  -2  -3  -7   52.28    3.87
  -2  -3  -7   74.24    5.47
   2   3   8   10.36    2.19
  -2  -3  -8    7.70    1.24
  -2  -3  -8   10.83    2.75
   2   3   9   34.23    2.24
  -2  -3  -9   28.42    2.25
  -2  -3  -9   39.13    1.78
   2   3  10   12.54    4.01
  -2  -3 -10    8.90    1.55
  -2  -3 -10   11.71    1.04
   2   3  11   76.18    5.37
  -2  -3 -11   62.40    4.84
  -2  -3 -11   81.04    5.42
   2   3  12  126.70    9.66
  -2  -3 -12   95.22    7.69
  -2  -3 -12  131.49    9.68
   2   3  13    4.53    1.92
  -2  -3 -13    1.47    1.29
  -2  -3 -13    4.36    1.70
   2   3  14   21.19    4.32
  -2  -3 -14   10.06    1.90
  -2  -3 -14   10.76    2.32
   2   3  15   81.56   14.31
  -2  -3 -15   62.62    6.58
   2   3  16  107.68    6.08
  -2  -3 -16   79.82    4.75
   2   3  17   36.50    7.06
  -2  -3 -17   25.42    5.48
   2   3  18    3.19    1.37
  -2  -3 -18    2.15    1.43
   2   3  19    2.04    1.32
  -2  -3 -19   -0.08    1.21
   2   3  20    0.73    0.95
  -2  -3 -20    0.05    1.28
   2   3  21   -0.80    1.47
  -2  -3 -21    0.75    1.33
   2   3  22    0.19    1.67
  -2  -3 -22    0.63    1.36
  -2  -4  23   11.70    4.48
   2   4 -23    6.12    2.56
  -2  -4  22   29.73    5.10
   2   4 -22   19.63    3.36
  -2  -4  21   10.57    2.68
   2   4 -21   10.15    2.45
  -2  -4  20    8.25    2.15
   2   4 -20    0.84    1.39
  -2  -4  19    3.29    1.27
   2   4 -19    3.49    2.09
  -2  -4  18   16.69    4.04
   2   4 -18   10.91    2.16
  -2  -4  17    8.61    2.42
   2   4 -17    6.95    2.50
  -2  -4  16   23.27    4.40
   2   4 -16   26.51    5.91
  -2  -4  15    1.01    0.72
   2   4 -15    1.51    1.48
  -2  -4  14    5.28    1.20
   2   4 -14    6.92    2.15
  -2  -4  13   16.27    3.78
  -2  -4  13   10.61    2.52
  -2  -4  12   55.86    9.99
   2   4 -12   66.99    6.28
  -2  -4  12   53.55    6.29
  -2  -4  11   72.78    5.06
   2   4 -11   96.40    6.34
  -2  -4  11   74.46    4.75
  -2  -4  10   95.03    6.71
   2   4 -10  132.61    7.88
  -2  -4  10  118.62    6.55
  -2  -4   9   33.07    5.79
   2   4  -9   42.09    2.95
  -2  -4   9   35.49    1.56
  -2  -4   8    5.55    1.33
   2   4  -8    5.99    2.11
  -2  -4   8    4.59    1.02
  -2  -4   7  188.23    8.26
   2   4  -7  261.61   10.97
  -2  -4   7  208.45    8.79
  -2  -4   6   15.21    1.02
   2   4  -6   24.21    2.08
  -2  -4   6   17.94    3.20
  -2  -4   5   20.34    3.68
   2   4  -5   27.75    1.89
  -2  -4   5   23.43    3.02
  -2  -4   4    8.34    1.24
   2   4  -4   13.04    3.67
  -2  -4   4   10.52    2.31
  -2  -4   3   27.72    1.59
   2   4  -3   35.90    1.71
  -2  -4   3   36.57    2.14
  -2  -4   2    9.48    0.46
   2   4  -2   12.51    2.51
  -2  -4   2   14.42    2.91
   2   4  -1    1.68    0.56
  -2  -4   1    2.59    0.95
   2   4   0  695.97   11.88
  -2  -4   0  885.54   14.69
   2   4   1    7.53    1.26
  -2  -4  -1    9.54    2.21
   2   4   2  706.95   10.37
   2   4   2  600.90   10.64
  -2  -4  -2  882.18   14.89
   2   4   3    4.36    1.06
   2   4   3    2.11    0.57
  -2  -4  -3    2.37    1.04
   2   4   4   60.24    1.64
   2   4   4   38.87    5.22
  -2  -4  -4   55.59    2.29
   2   4   5   25.85    1.04
  -2  -4  -5   18.60    4.47
  -2  -4  -5   26.89    1.91
   2   4   6   42.58    1.49
  -2  -4  -6   30.21    2.30
  -2  -4  -6   39.39    2.79
   2   4   7  120.12    6.83
  -2  -4  -7   87.59    5.41
  -2  -4  -7  118.21    7.29
   2   4   8    8.28    2.75
  -2  -4  -8    8.36    1.87
  -2  -4  -8   11.06    2.69
   2   4   9    7.38    1.52
  -2  -4  -9    5.49    1.43
  -2  -4  -9    7.94    1.93
   2   4  10   16.06    2.85
  -2  -4 -10   13.28    2.55
  -2  -4 -10   16.15    2.97
   2   4  11   14.64    3.60
  -2  -4 -11   10.06    1.77
  -2  -4 -11   13.21    2.84
   2   4  12   34.02    6.96
  -2  -4 -12   23.91    2.43
  -2  -4 -12   36.23    4.08
   2   4  13    3.92    1.35
  -2  -4 -13    2.77    1.11
  -2  -4 -13    4.25    1.46
   2   4  14  424.05   15.55
  -2  -4 -14  305.90   12.20
  -2  -4 -14  399.72   14.61
   2   4  15   29.15    6.80
  -2  -4 -15   22.48    2.86
  -2  -4 -15   31.05    4.06
   2   4  16  395.91   10.55
  -2  -4 -16  262.56    8.48
   2   4  17  243.23   15.15
  -2  -4 -17  153.54   10.21
   2   4  18   11.13    3.93
  -2  -4 -18    7.29    2.97
   2   4  19    1.00    1.37
  -2  -4 -19    0.54    1.33
   2   4  20    5.52    1.69
  -2  -4 -20    2.98    1.29
   2   4  21    0.75    0.58
  -2  -4 -21   -0.14    1.44
  -2  -5  22    9.51    2.22
   2   5 -22   10.20    2.83
  -2  -5  21   11.25    2.89
   2   5 -21   11.15    2.50
  -2  -5  20    0.45    0.98
   2   5 -20    1.99    1.54
  -2  -5  19   21.89    4.14
   2   5 -19   24.02    6.06
  -2  -5  18  124.92   11.25
   2   5 -18  116.30    8.76
  -2  -5  17   25.53    4.16
   2   5 -17   28.09    3.71
  -2  -5  16   14.52    2.54
   2   5 -16   15.00    2.16
  -2  -5  15    8.35    2.12
   2   5 -15   11.66    2.64
  -2  -5  14   54.30    4.88
   2   5 -14   57.66   11.56
  -2  -5  13   11.51    3.28
   2   5 -13   13.65    3.60
  -2  -5  13   10.46    1.76
  -2  -5  12    0.49    0.43
   2   5 -12    0.91    1.28
  -2  -5  12    0.85    0.48
  -2  -5  11    2.07    0.79
   2   5 -11    1.57    1.30
  -2  -5  11    1.49    0.42
  -2  -5  10  161.81    7.11
   2   5 -10  197.23    8.74
  -2  -5  10  182.30    7.31
  -2  -5   9   22.42    3.15
  -2  -5   9   26.00    4.30
  -2  -5   8 1018.45   16.71
  -2  -5   8 1175.17   19.31
  -2  -5   7   78.40    5.56
   2   5  -7  127.60    7.92
  -2  -5   7   82.76    5.09
  -2  -5   6   -0.24    0.72
  -2  -5   6   -0.08    1.47
  -2  -5   5  219.16    8.64
   2   5  -5  327.62   13.29
  -2  -5   5  266.59   11.00
  -2  -5   4  114.33    2.42
   2   5  -4  164.57    7.13
  -2  -5   4  137.16    6.20
  -2  -5   3    0.47    0.21
   2   5  -3    0.18    0.93
  -2  -5   3    0.49    0.48
   2   5  -2    2.14    0.75
  -2  -5   2    0.90    0.94
   2   5  -1   45.89    6.71
  -2  -5   1   53.02    4.29
   2   5   0  143.63    6.25
  -2  -5   0  182.65    7.86
   2   5   1   42.81    4.01
  -2  -5  -1   59.71   12.18
   2   5   2 1247.73   23.67
  -2  -5  -2 1631.11   32.53
   2   5   3    3.13    0.70
   2   5   3    4.67    1.38
  -2  -5  -3    5.18    1.22
   2   5   4  489.01    7.68
   2   5   4  311.00    6.80
  -2  -5  -4  448.50    8.78
   2   5   5    0.27    0.33
   2   5   5   -0.23    0.77
  -2  -5  -5    0.84    0.85
   2   5   6   82.04   25.29
  -2  -5  -6   52.09    9.16
  -2  -5  -6   63.78   20.04
   2   5   7   36.84    2.29
  -2  -5  -7   24.02    4.03
  -2  -5  -7   30.42    2.41
   2   5   8   -0.01    0.53
  -2  -5  -8    0.71    0.48
   2   5   9    3.17    0.94
  -2  -5  -9    2.34    0.99
  -2  -5  -9    2.27    0.92
   2   5  10   33.75    6.43
  -2  -5 -10   20.92    3.74
  -2  -5 -10   31.50    2.74
   2   5  11    9.18    2.71
  -2  -5 -11    5.42    1.96
  -2  -5 -11    8.49    2.34
   2   5  12  113.21    3.52
  -2  -5 -12   80.44    5.32
  -2  -5 -12  106.54    5.38
   2   5  13  160.61   10.73
  -2  -5 -13  112.07    9.37
  -2  -5 -13  168.61   12.14
   2   5  14 1387.99   24.23
  -2  -5 -14  914.00   18.00
  -2  -5 -14 1163.68   23.11
   2   5  15   17.99    5.11
  -2  -5 -15   33.74    3.94
  -2  -5 -15   30.05    3.54
   2   5  16   20.97    3.70
  -2  -5 -16   11.77    2.10
   2   5  17   53.17   10.46
  -2  -5 -17   32.94    3.56
   2   5  18   17.42    3.19
  -2  -5 -18    9.15    1.73
   2   5  19    3.20    1.48
  -2  -5 -19    1.62    1.97
   2   5  20    3.64    1.11
  -2  -5 -20    3.82    1.69
  -2  -6  22   15.35    4.17
   2   6 -22   16.47    3.27
  -2  -6  21   -0.02    1.87
   2   6 -21    3.04    1.71
  -2  -6  20    6.66    2.53
   2   6 -20    9.23    2.56
  -2  -6  19    2.81    1.33
   2   6 -19    2.09    1.54
  -2  -6  18    1.13    0.93
   2   6 -18   -0.53    1.50
  -2  -6  17    8.01    2.29
   2   6 -17    6.99    2.23
  -2  -6  16   17.54    3.47
   2   6 -16   19.53    3.81
  -2  -6  15   30.94    5.27
   2   6 -15   33.24    7.38
  -2  -6  14    0.62    0.81
   2   6 -14    2.00    1.17
  -2  -6  14    1.68    0.65
  -2  -6  13    2.11    0.97
   2   6 -13    4.15    1.59
  -2  -6  13    1.83    0.39
  -2  -6  12    2.81    0.71
   2   6 -12    4.45    1.38
  -2  -6  12    2.24    0.63
  -2  -6  11   -0.37    0.97
  -2  -6  11   -0.52    1.05
  -2  -6  10  188.91    8.75
   2   6 -10  274.51   11.20
  -2  -6  10  225.21    8.84
  -2  -6   9   88.66   11.43
   2   6  -9  131.79    9.39
  -2  -6   9   92.47    6.24
  -2  -6   8   50.95    3.11
   2   6  -8   82.66    4.70
  -2  -6   8   73.58    9.96
   2   6  -7    4.60    2.26
  -2  -6   7    2.03    1.04
  -2  -6   6   26.66    1.35
   2   6  -6   55.43    2.68
  -2  -6   6   28.15    9.06
  -2  -6   5  245.32    5.97
   2   6  -5  358.70    7.81
  -2  -6   5  299.81    6.65
   2   6  -4  246.58    9.08
  -2  -6   4  205.20    7.47
   2   6  -3    1.83    0.49
   2   6  -3    2.39    0.78
  -2  -6   3    1.90    0.74
   2   6  -2   54.03    1.42
   2   6  -2   59.96   18.65
  -2  -6   2   59.59    2.58
   2   6  -1   13.04    1.72
   2   6  -1   16.19    3.33
  -2  -6   1   18.23    4.25
   2   6   0 1765.49   27.90
  -2  -6   0 2083.45   35.87
   2   6   1    7.31    1.85
  -2  -6  -1    9.87    2.13
   2   6   2   23.53    4.00
  -2  -6  -2   33.10    7.62
   2   6   3   71.52    6.19
  -2  -6  -3   94.85    6.60
   2   6   4   63.87    3.55
   2   6   4   51.40    4.11
  -2  -6  -4   73.77    5.15
   2   6   5    5.51    1.55
   2   6   5    4.37    1.21
  -2  -6  -5   10.56    2.69
   2   6   6   24.04    1.14
   2   6   6   16.92    4.31
  -2  -6  -6   21.21    1.82
   2   6   7    0.52    0.39
  -2  -6  -7    0.50    0.61
   2   6   8   25.13    2.23
  -2  -6  -8   16.41    2.77
  -2  -6  -8   23.04    5.99
   2   6   9   20.13    4.13
  -2  -6  -9   13.80    4.15
  -2  -6  -9   18.25    3.10
   2   6  10   34.14    1.79
  -2  -6 -10   21.51    3.79
  -2  -6 -10   26.83    2.77
   2   6  11   39.01    3.07
  -2  -6 -11   25.93    3.48
  -2  -6 -11   32.55    2.83
   2   6  12   18.98    4.65
  -2  -6 -12   11.44    3.37
  -2  -6 -12   13.14    4.77
   2   6  13    0.74    0.76
  -2  -6 -13    1.51    1.19
  -2  -6 -13    1.53    0.70
   2   6  14    4.03    1.35
  -2  -6 -14    1.79    1.44
  -2  -6 -14    3.01    0.94
   2   6  15   42.03    9.10
  -2  -6 -15   22.77    2.60
  -2  -6 -15   27.70    3.48
   2   6  16   43.58    7.85
  -2  -6 -16   31.36    6.84
   2   6  17   78.25    8.18
  -2  -6 -17   47.20    9.29
   2   6  18   13.44    3.84
  -2  -6 -18   10.61    2.16
   2   6  19    9.08    1.97
  -2  -6 -19    5.37    1.69
   2   6  20   -0.04    1.18
  -2  -6 -20    0.92    0.69
  -2  -7  21    0.44    0.76
   2   7 -21    1.42    0.90
  -2  -7  20   21.76    4.61
   2   7 -20   26.81    3.21
  -2  -7  19   57.56    9.34
   2   7 -19   62.22    8.99
  -2  -7  18    0.02    0.43
   2   7 -18    0.62    0.78
  -2  -7  17   10.09    2.33
   2   7 -17   13.56    2.72
  -2  -7  16   40.24    6.24
   2   7 -16   38.94    3.93
  -2  -7  15   26.50    6.22
   2   7 -15   32.57    5.57
  -2  -7  14    0.77    0.93
   2   7 -14    2.72    2.67
  -2  -7  14   -0.09    0.64
  -2  -7  13    2.75    0.80
   2   7 -13    4.04    1.79
  -2  -7  13    3.03    0.89
  -2  -7  12   29.48    6.73
   2   7 -12   46.31    9.26
  -2  -7  12   32.04    7.38
  -2  -7  11    9.63    2.45
   2   7 -11   14.29    3.98
  -2  -7  11   10.51    2.66
  -2  -7  10    2.34    0.64
   2   7 -10    4.39    1.51
  -2  -7  10    2.78    0.66
  -2  -7   9    6.94    1.92
   2   7  -9   11.71    4.58
  -2  -7   9    7.10    1.59
  -2  -7   8   74.97    9.69
   2   7  -8  110.76    7.54
  -2  -7   8   88.42    6.02
  -2  -7   7   35.61    6.46
   2   7  -7   61.62    7.59
  -2  -7   7   43.73    7.87
   2   7  -6   62.63    3.51
  -2  -7   6   43.91    4.08
   2   7  -5   59.07    9.98
  -2  -7   5   43.56    7.55
   2   7  -4    0.48    0.43
   2   7  -4    0.62    0.59
  -2  -7   4    0.80    0.70
   2   7  -3    4.53    1.22
   2   7  -3    6.59    1.52
  -2  -7   3    6.28    1.42
   2   7  -2   64.91    3.59
   2   7  -2   75.26    4.85
  -2  -7   2   80.83    5.17
   2   7  -1    1.57    0.62
   2   7  -1    3.68    1.01
   2   7   0  654.28   24.49
   2   7   1   95.89   11.63
  -2  -7  -1  103.03    7.83
   2   7   2  465.82   17.77
  -2  -7  -2  578.03   21.97
   2   7   3    4.02    1.11
  -2  -7  -3    4.59    1.22
   2   7   4  369.23   13.76
  -2  -7  -4  493.70   17.90
   2   7   5    1.92    0.40
   2   7   5    1.75    0.56
  -2  -7  -5    2.68    1.20
   2   7   6    2.72    1.10
   2   7   6    2.87    1.14
  -2  -7  -6    4.25    1.95
   2   7   7    2.50    1.07
   2   7   7    5.08    1.32
  -2  -7  -7    2.69    1.49
   2   7   8    8.55    3.06
   2   7   8    7.04    2.15
  -2  -7  -8   10.29    2.50
   2   7   9   28.11    1.55
  -2  -7  -9   26.58    7.47
   2   7  10  151.75   10.01
  -2  -7 -10   94.84    7.70
  -2  -7 -10  130.48    9.08
   2   7  11   33.23    6.45
  -2  -7 -11   24.02    3.75
  -2  -7 -11   31.56    7.76
   2   7  12  104.25    4.93
  -2  -7 -12   58.42    4.29
  -2  -7 -12   76.76    4.79
   2   7  13  118.66    7.78
  -2  -7 -13   76.59   12.73
  -2  -7 -13   97.66    6.59
   2   7  14   22.88    4.72
  -2  -7 -14   17.99    3.78
  -2  -7 -14   18.34    4.64
   2   7  15   -0.53    1.01
  -2  -7 -15    5.02    1.32
  -2  -7 -15    4.90    1.97
   2   7  16  165.76    6.06
  -2  -7 -16   95.68   14.27
   2   7  17   10.18    2.47
  -2  -7 -17    8.74    2.08
  -2  -7 -18    6.58    1.85
  -2  -7 -19    4.75    1.91
  -2  -8  20    4.45    1.07
   2   8 -20    7.04    2.71
  -2  -8  19    1.15    0.99
   2   8 -19   -0.84    1.52
  -2  -8  18  103.07   10.02
   2   8 -18  120.32   10.47
  -2  -8  17    4.21    1.14
   2   8 -17    4.31    2.77
  -2  -8  16   12.67    2.08
   2   8 -16   12.64    2.33
  -2  -8  15   41.18    8.81
   2   8 -15   50.70   10.64
  -2  -8  15   28.20    8.63
  -2  -8  14    1.12    0.75
   2   8 -14    0.39    1.54
  -2  -8  14    1.21    0.85
  -2  -8  13   47.98    4.95
   2   8 -13   61.41    9.47
  -2  -8  13   41.89    9.08
  -2  -8  12   84.94    5.77
   2   8 -12  119.86    6.86
  -2  -8  12   98.99    4.88
  -2  -8  11   -0.10    0.89
  -2  -8  11    0.39    1.51
  -2  -8  10   56.64    6.57
   2   8 -10   83.48    4.36
  -2  -8  10   65.77    3.09
  -2  -8   9    0.84    0.51
  -2  -8   9   -0.39    1.29
  -2  -8   8   24.15    5.37
   2   8  -8   38.08    3.03
  -2  -8   8   30.38    5.89
  -2  -8   7    7.48    1.94
   2   8  -7   10.95    2.92
  -2  -8   7    8.81    1.98
   2   8  -6   24.80    3.62
  -2  -8   6   20.71    5.93
   2   8  -5    5.09    2.11
   2   8  -5    9.12    2.61
  -2  -8   5    8.07    2.88
   2   8  -4    4.84    1.23
   2   8  -4    7.90    1.56
  -2  -8   4    6.53    2.84
   2   8  -3    4.58    0.94
   2   8  -3    7.57    2.07
  -2  -8   3    7.90    3.06
   2   8  -2    5.59    1.28
  -2  -8   2    5.45    1.80
   2   8  -1   26.75    6.83
  -2  -8   1   19.67    2.02
   2   8   0  178.91    7.68
  -2  -8   0  187.29    9.25
   2   8   1   58.18    5.15
  -2  -8  -1   71.08    7.01
   2   8   2 1414.99   26.95
  -2  -8  -2 1693.15   31.14
   2   8   3    8.49    6.07
  -2  -8  -3   18.07   16.18
   2   8   4  265.62   10.36
  -2  -8  -4  366.82    9.06
   2   8   5   69.69    9.27
  -2  -8  -5  113.48    6.81
   2   8   6  204.60   11.63
  -2  -8  -6  293.24   14.47
   2   8   7    1.70    0.74
  -2  -8  -7    3.02    1.61
   2   8   8   16.59    2.92
  -2  -8  -8   20.61    2.09
   2   8   9    0.55    0.73
  -2  -8  -9    2.12    1.69
   2   8  10   56.76   10.21
  -2  -8 -10   69.44    4.38
  -2  -8 -11   17.32    3.70
  -2  -8 -12  128.26    8.28
  -2  -8 -12  160.21    9.78
  -2  -8 -13   54.71   11.22
  -2  -8 -13   72.24    9.33
  -2  -8 -14  193.38   18.74
  -2  -8 -14  242.17   22.70
  -2  -8 -15   18.20    4.15
  -2  -8 -15   17.64    4.33
  -2  -8 -16    8.69    2.26
  -2  -8 -17   -0.73    1.40
  -2  -8 -18    0.43    1.07
  -2  -9  19    5.95    2.62
   2   9 -19   13.38    3.46
  -2  -9  18    8.92    1.84
   2   9 -18   11.30    2.28
  -2  -9  17   11.77    2.62
   2   9 -17   15.86    5.65
  -2  -9  16    7.74    1.76
  -2  -9  15   33.03    5.07
  -2  -9  15   24.36    7.89
  -2  -9  14   12.95    2.65
  -2  -9  14   11.35    2.97
  -2  -9  13    1.13    0.86
   2   9 -13   -0.08    1.62
  -2  -9  13    0.63    0.64
  -2  -9  12   15.23    2.16
   2   9 -12   22.24    3.78
  -2  -9  12   14.24    3.01
  -2  -9  11    0.52    0.53
  -2  -9  11    0.56    0.46
  -2  -9  10  212.89    6.19
   2   9 -10  328.49    9.52
  -2  -9  10  251.19    7.56
  -2  -9   9   45.03    2.29
  -2  -9   9   47.90    2.74
  -2  -9   8   67.69    5.25
   2   9  -8   99.38    8.59
  -2  -9   8   74.37   13.71
   2   9  -7    0.94    0.94
  -2  -9   7    1.71    1.41
   2   9  -6   23.39    4.05
  -2  -9   6   15.42    3.83
   2   9  -5    9.29    2.69
   2   9  -5   12.89    3.74
  -2  -9   5   13.51    4.36
   2   9  -4    2.30    0.66
   2   9  -4    4.62    1.23
  -2  -9   4    2.81    1.28
   2   9  -3   41.06    6.17
  -2  -9   3   33.96    7.02
   2   9  -2  110.62    6.13
  -2  -9   2  112.40    6.36
   2   9  -1  127.85    9.96
  -2  -9   1  136.71    8.61
   2   9   0  901.78   41.97
  -2  -9   0  917.65   42.72
   2   9   1   36.72    5.40
  -2  -9  -1   42.33    6.55
   2   9   2   24.64    6.89
  -2  -9  -2   29.85    5.84
   2   9   3    6.86    1.48
  -2  -9  -3    4.90    2.06
   2   9   4  261.03   11.23
  -2  -9  -4  331.03   17.64
   2   9   5   -0.59    1.32
  -2  -9  -5    1.02    0.93
   2   9   6    1.05    1.45
  -2  -9  -6    0.14    0.95
   2   9   7    1.13    0.69
  -2  -9  -7    1.32    0.66
   2   9   8    0.69    0.73
  -2  -9  -8    0.65    1.19
   2   9   9    0.93    0.89
  -2  -9  -9    0.89    0.67
   2   9  10    0.77    0.80
  -2  -9 -10   -0.03    0.89
   2   9  11   31.28    6.73
  -2  -9 -11   40.41    9.12
   2   9  12    9.63    2.37
  -2  -9 -12    9.41    3.04
   2   9  13    1.77    0.74
  -2  -9 -13    0.65    0.61
  -2  -9 -14   -0.32    0.99
  -2  -9 -16   -0.43    1.65
  -2 -10  18   20.80    4.12
   2  10 -18   22.71    7.07
  -2 -10  17    0.70    0.82
   2  10 -17   -0.47    1.28
  -2 -10  16    9.49    1.69
   2  10 -16    9.60    3.26
  -2 -10  15    7.33    2.78
   2  10 -15    9.67    2.51
  -2 -10  15    5.57    1.37
  -2 -10  14   75.42   12.86
   2  10 -14  123.87    5.97
  -2 -10  14   88.61    7.67
  -2 -10  13    7.73    1.68
   2  10 -13   16.43    5.11
  -2 -10  13    9.34    2.94
  -2 -10  12    8.08    1.60
   2  10 -12   13.31    2.10
  -2 -10  12    9.48    2.88
  -2 -10  11   13.23    3.57
   2  10 -11   21.20    3.73
  -2 -10  11   13.67    3.90
  -2 -10  10   11.47    3.10
   2  10 -10   20.53    3.37
  -2 -10  10   15.58    3.71
  -2 -10   9    8.43    1.74
   2  10  -9   21.53    4.18
  -2 -10   9   11.43    2.61
  -2 -10   8   33.51    6.45
   2  10  -8   65.43    3.90
  -2 -10   8   48.51    7.27
   2  10  -7   69.00    6.82
  -2 -10   7   48.95   10.30
   2  10  -6    0.07    0.70
  -2 -10   6   -0.14    1.27
   2  10  -5   20.07    3.27
  -2 -10   5   14.06    2.93
   2  10  -4   15.29    3.03
  -2 -10   4    9.17    2.71
   2  10  -3   17.44    3.83
  -2 -10   3   11.07    3.84
   2  10  -2  255.33   14.27
  -2 -10   2  235.26   10.97
   2  10  -1   25.25    5.87
  -2 -10   1   25.66    5.51
   2  10   0   32.69    4.74
  -2 -10   0   35.96    7.94
   2  10   1  136.36   10.89
  -2 -10  -1  128.47   10.58
   2  10   2  390.66   17.02
  -2 -10  -2  420.93   19.19
   2  10   3   54.39    6.12
  -2 -10  -3   59.96   12.13
   2  10   4  238.43    8.63
  -2 -10  -4  292.41    8.77
   2  10   5   10.43    2.02
  -2 -10  -5   13.39    2.91
   2  10   6   23.81    3.48
  -2 -10  -6   29.51    7.73
   2  10   7   11.05    2.78
  -2 -10  -7   14.43    3.89
   2  10   8   47.37   10.48
  -2 -10  -8   66.57    4.40
   2  10   9   41.22    9.97
  -2 -10  -9   51.29   10.91
   2  10  10   23.99    3.80
  -2 -10 -10   30.20    2.78
   2  10  11    3.34    1.25
  -2 -10 -11    3.52    1.06
   2  10  12   28.62    6.31
  -2 -10 -12   33.62    6.66
   2  10  13    6.13    1.62
  -2 -10 -13    4.86    1.48
   2  10  14    1.04    0.98
  -2 -10 -14   -0.06    0.59
   2  10  15    1.38    0.86
  -2 -11  16    3.45    1.10
   2  11 -16    4.86    2.39
  -2 -11  15    1.31    1.01
   2  11 -15    1.27    1.53
  -2 -11  14   12.87    2.87
   2  11 -14   20.36    5.59
  -2 -11  14   10.67    3.31
  -2 -11  13   52.87    6.42
   2  11 -13   92.56    8.47
  -2 -11  13   50.13   13.00
  -2 -11  12   47.20    8.51
   2  11 -12   95.10    5.67
  -2 -11  12   54.14   11.33
   2  11 -11   14.92    4.11
  -2 -11  11    7.15    2.37
   2  11 -10   83.01    8.90
  -2 -11  10   59.82   13.85
   2  11  -9    5.30    2.13
  -2 -11   9    2.91    1.37
   2  11  -8   10.11    2.28
  -2 -11   8    1.96    1.43
   2  11  -7  169.64   17.44
  -2 -11   7  121.13    8.04
   2  11  -6   13.88    2.72
  -2 -11   6   10.27    2.51
   2  11  -5   -0.43    1.46
  -2 -11   5   -0.48    1.42
   2  11  -4   29.86    5.04
  -2 -11   4   23.08    4.51
   2  11  -3    3.30    1.24
  -2 -11   3    1.17    0.79
   2  11  -2   77.15    6.31
  -2 -11   2   64.02    9.44
   2  11  -1   17.90    2.71
  -2 -11   1   17.63    4.60
   2  11   0   12.34    2.20
  -2 -11   0   13.36    2.54
   2  11   1    1.93    0.77
  -2 -11  -1    1.45    1.10
   2  11   2   66.96    5.35
  -2 -11  -2   71.80   30.62
   2  11   3   26.21    4.76
  -2 -11  -3   26.97    6.17
   2  11   4   64.47    9.25
  -2 -11  -4   79.18   15.18
   2  11   5    1.32    1.07
  -2 -11  -5    2.32    1.13
   2  11   6    3.62    0.84
  -2 -11  -6    4.14    2.16
   2  11   7    8.52    1.88
  -2 -11  -7   10.36    2.86
   2  11   8    0.39    0.51
  -2 -11  -8    1.15    1.47
   2  11   9    5.34    1.48
  -2 -11  -9    6.23    1.90
   2  11  10   82.24   17.52
  -2 -11 -10  102.84    8.71
   2  11  11    0.98    0.77
  -2 -11 -11    1.77    1.13
   2  11  12   92.21    9.26
  -2 -11 -12  121.18    7.80
   2  11  13   23.07    5.52
  -2 -11 -13   25.11    8.33
   2  12 -14    6.79    2.56
  -2 -12  14    5.24    2.04
   2  12 -13    1.79    1.64
  -2 -12  13    0.38    0.80
   2  12 -12    0.59    1.37
  -2 -12  12    0.46    0.57
  -2 -12  11    1.20    0.94
   2  12 -10   90.12    7.81
  -2 -12  10   69.59    7.38
   2  12  -9    8.27    2.67
  -2 -12   9    2.01    1.64
   2  12  -8   37.55    7.12
  -2 -12   8   25.92    5.57
   2  12  -7    5.44    1.20
  -2 -12   7    2.28    1.16
   2  12  -6   19.84    3.52
  -2 -12   6   17.39    2.63
   2  12  -5    2.52    1.52
  -2 -12   5    2.75    1.11
   2  12  -4    1.71    0.73
  -2 -12   4   -0.33    1.50
   2  12  -3   22.83    4.35
  -2 -12   3   22.87    7.17
   2  12  -2   64.33    6.20
  -2 -12   2   55.37   13.40
   2  12  -1  103.41    7.38
  -2 -12   1   98.77   11.70
  -2 -12   0  558.60   15.58
  -2 -12  -1   20.13    4.28
   2  12   2  107.12   19.09
  -2 -12  -2  112.34   12.98
   2  12   3   17.38    4.40
  -2 -12  -3   21.07    5.12
   2  12   4   -1.12    1.16
  -2 -12  -4   -1.93    1.61
   2  12   5    0.58    0.54
  -2 -12  -5    2.78    1.38
   2  12   6    0.89    0.92
  -2 -12  -6    0.12    0.96
   2  12   7    0.27    0.74
  -2 -12  -7    2.23    1.10
   2  12   8   -0.02    1.16
  -2 -12  -8    0.01    1.36
   2  12   9    0.65    0.89
  -2 -12  -9   -0.65    1.18
   2  12  10    8.63    2.18
  -2 -12 -10    9.37    2.23
   2  13 -11    6.80    1.81
  -2 -13  11    3.96    1.44
  -2 -13  10   31.13    6.82
  -2 -13   9   36.45    7.45
   2  13  -8    4.47    1.75
  -2 -13   8    2.31    2.29
   2  13  -7    8.76    2.02
  -2 -13   7    6.37    1.62
   2  13  -6   17.61    2.73
  -2 -13   6   14.81    3.30
   2  13  -5   11.22    2.02
  -2 -13   5    9.94    2.80
   2  13  -4    1.43    1.08
  -2 -13   4   -0.15    1.62
   2  13  -3   10.63    2.14
  -2 -13   3    9.32    2.49
   2  13  -2   80.93   12.48
  -2 -13   2   68.56   15.18
   2  13  -1   13.74    2.19
  -2 -13   1   13.61    3.05
   2  13   0   17.23    4.16
  -2 -13   0   15.97    3.88
   2  13   1   56.41    7.36
  -2 -13  -1   49.96   32.23
   2  13   2    7.55    1.34
  -2 -13  -2    3.33    2.65
   2  13   3   13.81    2.22
  -2 -13  -3   13.03    4.10
   2  13   4   19.59    3.49
  -2 -13  -4   19.13    5.40
   2  13   5    1.43    1.02
  -2 -13  -5    2.27    1.76
   2  13   6   -0.04    1.10
  -2 -13  -6    1.33    1.35
   2  13   7    2.83    0.74
  -2 -13  -7    3.26    1.59
   2  14  -6    5.51    2.37
  -2 -14   6    5.40    1.72
   2  14  -5    1.43    0.97
  -2 -14   5    2.29    1.23
   2  14  -4    1.90    1.25
  -2 -14   4    0.93    1.24
   2  14  -3   14.01    3.45
  -2 -14   3    8.64    1.71
   2  14  -2   11.54    2.63
  -2 -14   2    8.95    2.29
   2  14  -1    2.70    0.92
  -2 -14   1    3.18    1.16
   2  14   0   17.56    4.20
  -2 -14   0   19.57    5.15
   2  14   1    6.71    2.53
  -2 -14  -1    4.51    1.41
   2  14   2   60.40    7.45
  -2 -14  -2   52.35   12.45
   3 -14  -2    5.82    1.09
   3 -14  -1   13.08    4.33
   3 -14   0   -0.22    1.57
   3 -14   1    2.66    1.54
  -3  14  -2    0.85    0.57
   3 -14   2    1.84    1.61
  -3  14  -3    2.34    0.75
   3 -14   3    4.96    1.54
  -3  14  -4   17.05    4.28
   3 -14   4   25.20    5.28
  -3  14  -5    0.97    0.60
   3 -14   5    4.02    1.55
   3 -13  -8    1.20    0.89
   3 -13  -7    6.96    3.77
  -3  13   6    0.56    0.84
  -3  13   5    0.88    1.05
   3 -13  -5    2.11    1.02
  -3  13   4   10.58    1.88
   3 -13  -4    8.75    2.55
  -3  13   3   10.63    3.75
   3 -13  -3   14.84    4.07
  -3  13   2   30.02    8.09
   3 -13  -2   45.63   30.25
  -3  13   1    1.76    0.75
   3 -13  -1    5.35    2.37
  -3  13   0   57.09   12.96
   3 -13   0   87.09   12.06
  -3  13  -1   10.43    2.31
   3 -13   1   13.99    3.52
  -3  13  -2   -0.03    0.90
   3 -13   2   -0.24    1.44
  -3  13  -3    5.87    1.72
   3 -13   3    7.15    2.05
  -3  13  -4    4.94    1.47
   3 -13   4    9.09    2.33
  -3  13  -5    0.23    0.60
   3 -13   5    1.23    1.11
  -3  13  -6    0.20    0.59
   3 -13   6   -0.24    1.54
  -3  13  -7   -0.03    0.94
   3 -13   7   -0.08    1.55
  -3  13  -8   35.92    7.42
   3 -13   8   47.87    7.04
  -3  13  -9    4.40    1.27
   3 -13   9    2.17    1.62
  -3  13 -10   17.42    4.14
   3 -13  10   20.35    4.73
  -3  12  11    0.62    0.71
   3 -12 -11    1.18    1.24
  -3  12  10    4.49    0.98
   3 -12 -10    8.35    3.13
  -3  12   9   10.19    2.38
   3 -12  -9   11.04    4.44
  -3  12   8    0.41    0.69
   3 -12  -8    1.56    1.30
  -3  12   7    0.80    0.92
   3 -12  -7    1.47    1.32
  -3  12   6    5.07    1.32
   3 -12  -6    6.97    2.56
  -3  12   5    7.18    2.49
   3 -12  -5   12.81    4.58
  -3  12   4    7.15    1.48
   3 -12  -4   18.49    8.67
  -3  12   3    0.83    0.81
   3 -12  -3   -0.05    1.40
  -3  12   2   16.96    1.94
   3 -12  -2   22.80    2.62
  -3  12   1    0.53    0.60
   3 -12  -1    1.19    0.75
  -3  12   0    0.45    0.44
   3 -12   0    0.39    0.62
  -3  12  -1    0.94    0.61
   3 -12   1    2.08    1.41
  -3  12  -2    0.14    0.57
   3 -12   2   11.82    5.96
  -3  12  -3    1.37    0.60
   3 -12   3   -0.66    1.43
  -3  12  -4    3.23    1.59
   3 -12   4    6.80    1.96
  -3  12  -5    3.92    0.95
   3 -12   5    4.99    1.37
  -3  12  -6   -0.28    1.00
   3 -12   6    1.13    0.92
  -3  12  -7    1.55    0.79
   3 -12   7    0.84    1.65
  -3  12  -8    5.74    1.32
   3 -12   8    4.19    1.21
  -3  12  -9   15.12    3.98
   3 -12   9   14.89    4.54
  -3  12 -10   21.96    4.57
   3 -12  10   20.96    4.29
  -3  12 -11   14.37    2.14
   3 -12  11   15.54    3.42
  -3  12 -12    7.15    1.73
   3 -12  12    9.24    1.74
  -3  12 -13   10.94    3.31
   3 -12  13    9.99    2.54
  -3  11  13    1.59    1.20
  -3  11  12   25.47    5.57
   3 -11 -12   21.68    6.96
  -3  11  11   10.10    1.82
  -3  11  11    6.58    1.73
   3 -11 -11    9.34    1.72
  -3  11  10   -0.11    0.94
  -3  11  10    0.96    0.61
   3 -11 -10    0.74    0.83
  -3  11   9    3.99    1.25
  -3  11   9    5.17    1.36
   3 -11  -9    6.61    2.27
  -3  11   8    1.70    0.58
  -3  11   8    1.96    0.42
   3 -11  -8    2.37    0.79
  -3  11   7    1.18    0.86
  -3  11   7    1.80    0.62
   3 -11  -7    1.08    0.99
  -3  11   6    1.60    1.11
  -3  11   6    1.78    0.67
   3 -11  -6    2.27    1.18
  -3  11   5    5.26    1.38
  -3  11   5    5.04    1.17
   3 -11  -5    6.50    1.93
  -3  11   4   23.11    2.27
  -3  11   4   19.65    4.34
   3 -11  -4   27.32    5.18
  -3  11   3   59.00    4.35
  -3  11   3   50.85    5.08
   3 -11  -3   69.64   10.47
  -3  11   2    9.82    1.54
  -3  11   1    5.52    1.36
  -3  11   0   29.52    6.37
   3 -11   0   36.16    5.51
  -3  11  -1    7.22    2.22
   3 -11   1   12.76    2.46
  -3  11  -2    3.34    1.48
  -3  11  -3    1.26    0.44
   3 -11   3    1.59    1.07
  -3  11  -4    0.65    0.75
   3 -11   4    2.07    0.94
  -3  11  -5    0.78    0.76
   3 -11   5    1.67    0.94
  -3  11  -6   27.29    2.39
   3 -11   6   31.91    7.84
  -3  11  -7    2.48    0.68
   3 -11   7    2.31    1.56
  -3  11  -8    1.17    1.42
   3 -11   8    1.86    1.42
  -3  11  -9    0.75    1.25
   3 -11   9    0.27    1.29
  -3  11 -10    3.68    1.21
   3 -11  10    2.77    1.32
  -3  11 -11    8.91    1.66
   3 -11  11   10.34    2.09
  -3  11 -12    0.71    1.31
   3 -11  12    0.78    0.79
  -3  11 -13   32.13    7.75
   3 -11  13   27.60    8.10
  -3  11 -14    6.19    1.51
   3 -11  14    6.28    1.82
  -3  11 -15   13.50    3.08
   3 -11  15   13.19    3.60
  -3  10  15    2.35    0.71
   3 -10 -15    1.38    1.31
  -3  10  14    2.71    1.89
   3 -10 -14    0.88    0.53
  -3  10  13  135.64   11.00
   3 -10 -13   79.69   13.23
   3 -10 -13   98.17    9.54
  -3  10  12  195.04    7.89
   3 -10 -12  136.19    5.08
   3 -10 -12  164.37    5.35
  -3  10  11   12.44    3.31
   3 -10 -11    9.91    2.74
   3 -10 -11   13.39    3.26
  -3  10  10   32.00    3.31
   3 -10 -10   25.59    2.16
   3 -10 -10   30.00    5.70
  -3  10   9    0.19    0.98
   3 -10  -9    1.16    0.72
  -3  10   8    1.26    0.85
  -3  10   8    1.17    0.63
   3 -10  -8    1.89    1.19
  -3  10   7   19.02    2.96
  -3  10   7   11.88    3.46
   3 -10  -7   18.90    4.42
  -3  10   6    1.16    1.15
  -3  10   6    0.32    0.42
   3 -10  -6   -0.04    0.72
  -3  10   5   33.29    5.80
  -3  10   5   29.85    1.80
   3 -10  -5   36.67    8.61
  -3  10   4    3.30    1.04
  -3  10   4    3.05    0.86
   3 -10  -4    4.45    1.60
  -3  10   3    0.44    0.65
  -3  10   3    0.51    0.29
   3 -10  -3    1.63    1.99
  -3  10   2   31.02    2.55
  -3  10   2   31.62    1.85
   3 -10  -2   36.20    9.22
  -3  10   1    6.02    1.40
  -3  10   1    5.08    1.00
  -3  10   0  253.90   13.22
   3 -10   0  298.97   12.86
  -3  10  -1   58.46    9.65
   3 -10   1   63.41    5.85
  -3  10  -2   16.39    3.02
   3 -10   2   17.67    4.49
  -3  10  -3    2.74    1.06
   3 -10   3    2.21    1.43
  -3  10  -4   -0.05    0.95
   3 -10   4    0.89    0.57
  -3  10  -5    5.58    1.29
   3 -10   5    6.85    1.55
  -3  10  -6   -0.88    1.08
   3 -10   6    5.13    3.33
  -3  10  -7    8.21    2.10
   3 -10   7    8.15    1.88
  -3  10  -8   61.16   10.54
   3 -10   8   61.17    3.82
  -3  10  -9    2.44    0.97
   3 -10   9    1.81    1.42
  -3  10 -10    9.24    1.98
   3 -10  10   11.11    2.84
  -3  10 -11    4.01    1.06
   3 -10  11    2.25    0.80
  -3  10 -12   22.29    4.22
   3 -10  12   18.98    5.61
  -3  10 -13    9.22    2.45
   3 -10  13    7.36    1.90
  -3  10 -14    4.11    1.26
   3 -10  14    4.51    1.23
  -3  10 -15    3.34    0.97
   3 -10  15    1.54    1.08
  -3  10 -16   52.50   12.78
   3 -10  16   32.02    9.15
  -3  10 -17    2.32    0.99
  -3   9  17   13.07    4.35
  -3   9  16   10.48    3.52
   3  -9 -16   11.84    1.96
  -3   9  15   29.07    9.70
   3  -9 -15   22.12    4.41
  -3   9  14   40.69   11.47
   3  -9 -14   33.18    6.57
  -3   9  13   11.44    2.21
   3  -9 -13    8.31    1.75
   3  -9 -13    9.67    2.66
  -3   9  12   63.57    3.83
   3  -9 -12   46.04    8.39
   3  -9 -12   54.39    4.25
  -3   9  11    0.67    1.30
   3  -9 -11   -0.11    0.84
   3  -9 -11    0.45    0.70
  -3   9  10    8.34    2.15
   3  -9 -10    4.66    1.53
   3  -9 -10   12.95    3.15
  -3   9   9   18.57    5.32
   3  -9  -9   17.57    2.16
   3  -9  -9   18.80    4.50
  -3   9   8   11.50    1.81
   3  -9  -8    9.00    1.56
   3  -9  -8   12.97    1.84
  -3   9   7   40.57    2.64
   3  -9  -7   40.72    6.87
  -3   9   6   50.83    4.42
  -3   9   6   39.20    5.02
   3  -9  -6   52.13    9.57
  -3   9   5  106.26    8.68
  -3   9   5   93.64    7.91
   3  -9  -5  105.99    8.64
  -3   9   4  205.06    8.42
  -3   9   4  167.93    6.60
   3  -9  -4  221.85   11.13
  -3   9   3    1.93    0.91
  -3   9   3    1.63    0.45
   3  -9  -3    1.96    1.00
  -3   9   2   74.83    4.43
  -3   9   2   66.28    4.27
   3  -9  -2   84.83    9.19
  -3   9   1   19.74    1.84
  -3   9   1   19.20    3.95
   3  -9  -1   23.14    6.68
  -3   9   0    1.64    1.01
  -3   9   0    2.32    0.48
   3  -9   0    1.89    0.99
  -3   9  -1    5.86    1.78
  -3   9  -1    9.93    2.16
   3  -9   1    7.08    2.04
  -3   9  -2    6.46    1.66
  -3   9  -2    6.90    1.63
   3  -9   2    6.92    1.69
  -3   9  -3    2.29    0.58
  -3   9  -3    2.44    0.67
   3  -9   3    0.30    1.13
  -3   9  -4   50.19    8.67
   3  -9   4   55.60    3.15
  -3   9  -5   21.68    4.99
   3  -9   5   25.73    5.26
  -3   9  -6  174.18    7.52
   3  -9   6  194.67    8.43
  -3   9  -7   -0.05    1.12
   3  -9   7   18.11    5.96
  -3   9  -8  166.18    7.81
   3  -9   8  182.15    9.07
  -3   9  -9   58.05   11.22
   3  -9   9   55.99    6.25
  -3   9 -10   10.66    2.86
   3  -9  10   10.16    2.70
  -3   9 -11    5.48    1.55
   3  -9  11    4.88    1.85
  -3   9 -12   17.18    3.94
   3  -9  12   15.14    4.12
  -3   9 -13    5.79    1.22
   3  -9  13    3.08    0.88
  -3   9 -14    1.60    0.91
   3  -9  14    1.77    0.94
  -3   9 -15    0.46    0.82
   3  -9  15   -0.65    0.87
  -3   9 -16    1.18    1.19
   3  -9  16    0.62    0.54
  -3   9 -17   36.29    8.82
  -3   9 -18    0.61    0.89
  -3   8  18    0.44    1.51
   3  -8 -18    0.80    1.72
  -3   8  17   17.24    2.81
   3  -8 -17   10.17    1.97
  -3   8  16   99.50    8.80
   3  -8 -16   67.89    6.32
  -3   8  15   15.34    4.22
   3  -8 -15    9.87    2.13
  -3   8  14    0.58    1.59
   3  -8 -14    0.82    1.17
  -3   8  13  170.28   11.37
   3  -8 -13  110.82    7.45
   3  -8 -13  129.15    8.13
  -3   8  12   23.70    4.83
   3  -8 -12   16.51    2.14
   3  -8 -12   18.52    4.12
  -3   8  11   85.30    4.17
   3  -8 -11   62.02    9.52
   3  -8 -11   63.32    3.67
  -3   8  10    0.45    0.98
   3  -8 -10    0.93    0.97
   3  -8 -10    1.45    0.76
  -3   8   9    3.86    1.32
   3  -8  -9    1.87    0.83
   3  -8  -9    1.96    0.87
  -3   8   8    1.72    1.24
   3  -8  -8    0.59    0.44
   3  -8  -8    0.78    0.84
  -3   8   7    1.42    0.89
   3  -8  -7    0.15    0.66
  -3   8   6    3.75    1.32
   3  -8  -6    3.26    0.86
  -3   8   5    0.87    1.07
   3  -8  -5    0.47    0.56
  -3   8   4    2.45    0.95
  -3   8   4    2.01    0.78
   3  -8  -4    3.76    1.69
  -3   8   3    1.28    0.58
  -3   8   3    0.78    0.23
   3  -8  -3    2.46    1.46
  -3   8   2   69.88    5.69
  -3   8   2   64.65    5.06
   3  -8  -2   81.98    8.55
  -3   8   1  109.18    8.45
  -3   8   1  112.56    8.24
   3  -8  -1  116.37    9.78
  -3   8   0    6.43    1.45
  -3   8   0    6.88    1.25
   3  -8   0    8.29    3.02
  -3   8  -1    9.46    1.39
  -3   8  -1   12.62    1.91
   3  -8   1   11.42    1.60
  -3   8  -2   48.38    2.86
  -3   8  -2   69.67    1.83
   3  -8   2   55.43    3.06
  -3   8  -3    1.98    0.88
  -3   8  -3    4.35    1.58
   3  -8   3    0.40    0.88
  -3   8  -4   70.38    8.19
   3  -8   4   86.58    7.18
  -3   8  -5   19.35    3.58
  -3   8  -5   25.80    3.98
   3  -8   5   22.69    5.55
  -3   8  -6  308.56    7.73
   3  -8   6  358.11    8.87
  -3   8  -7    2.46    1.33
   3  -8   7    0.88    0.86
  -3   8  -8  430.15   21.48
  -3   8  -8  530.66   24.00
   3  -8   8  492.21   23.17
  -3   8  -9   -0.09    1.48
   3  -8   9   -1.01    1.33
  -3   8 -10  309.71   13.63
  -3   8 -10  352.68   13.51
   3  -8  10  326.48   13.60
  -3   8 -11    0.52    1.31
  -3   8 -11    0.38    0.44
   3  -8  11    0.87    0.63
  -3   8 -12    4.85    1.59
  -3   8 -12    3.51    0.95
   3  -8  12    2.91    1.03
  -3   8 -13   12.26    2.88
  -3   8 -13    6.79    1.96
   3  -8  13    9.01    2.72
  -3   8 -14    8.74    2.56
  -3   8 -14    6.43    2.37
   3  -8  14    7.09    1.84
  -3   8 -15   37.13    6.58
  -3   8 -15   34.75    2.71
   3  -8  15   26.71    7.13
  -3   8 -16    1.47    1.07
  -3   8 -16    1.46    1.06
   3  -8  16    2.20    0.76
  -3   8 -17    2.78    1.11
  -3   8 -18   11.85    3.03
  -3   7  19   10.12    3.33
   3  -7 -19    6.75    1.84
  -3   7  18    1.19    1.13
   3  -7 -18    0.51    1.11
  -3   7  17   20.72    4.87
   3  -7 -17   15.96    2.49
  -3   7  16    1.40    0.95
   3  -7 -16    1.70    1.43
  -3   7  15    3.56    2.37
   3  -7 -15    1.35    1.41
  -3   7  14   20.47    5.33
   3  -7 -14   12.94    1.88
  -3   7  13    3.47    1.91
   3  -7 -13    0.32    1.13
   3  -7 -13    0.84    0.58
  -3   7  12   49.30    9.41
   3  -7 -12   31.33    2.79
   3  -7 -12   31.07    7.24
  -3   7  11    4.44    1.26
   3  -7 -11    2.63    0.81
   3  -7 -11    4.34    1.70
  -3   7  10   87.68    4.08
   3  -7 -10   60.77    3.25
   3  -7 -10   67.60    3.00
  -3   7   9   31.92    6.57
   3  -7  -9   20.33    1.98
   3  -7  -9   26.74    5.81
  -3   7   8   43.70    8.55
   3  -7  -8   31.33    2.05
   3  -7  -8   40.48    8.10
  -3   7   7    5.66    2.37
   3  -7  -7    4.92    1.46
   3  -7  -7    4.71    2.12
  -3   7   6    8.77    2.33
   3  -7  -6    5.72    1.66
   3  -7  -6    7.54    1.47
  -3   7   5   19.81    4.99
   3  -7  -5   13.82    3.61
   3  -7  -5   21.77    5.10
  -3   7   4    2.95    0.89
   3  -7  -4    2.21    0.59
   3  -7  -4    4.68    1.17
  -3   7   3   21.77    1.83
  -3   7   3   18.37    2.38
   3  -7  -3   22.27    2.31
  -3   7   2   69.99    5.21
  -3   7   2   61.08    4.55
   3  -7  -2   72.82    5.42
  -3   7   1   41.22    2.80
  -3   7   1   39.19    2.35
   3  -7  -1   45.25    4.65
  -3   7   0  280.84   11.27
  -3   7   0  299.49   11.12
   3  -7   0  309.82   12.38
  -3   7  -1   91.20    5.55
  -3   7  -1  117.12    6.26
   3  -7   1  106.25    6.62
  -3   7  -2    1.29    0.90
  -3   7  -2    5.94    1.35
   3  -7   2    1.51    0.98
  -3   7  -3   30.45    6.22
  -3   7  -3   48.42    4.33
   3  -7   3   33.47    2.59
  -3   7  -4   91.21    5.61
   3  -7   4  106.35    6.49
  -3   7  -5    0.96    0.86
  -3   7  -6  161.86    6.82
  -3   7  -6  218.98    7.76
  -3   7  -7    9.76    2.47
  -3   7  -7    9.31    3.04
   3  -7   7    4.28    1.89
  -3   7  -8  497.37   14.11
  -3   7  -8  613.89   10.47
   3  -7   8  556.16   11.43
  -3   7  -9   23.66    2.62
  -3   7  -9   31.62    1.75
  -3   7 -10   -0.29    1.16
  -3   7 -10    0.21    0.44
   3  -7  10    0.60    0.69
  -3   7 -11    0.49    1.16
  -3   7 -11    1.02    0.47
   3  -7  11    0.74    0.56
  -3   7 -12    0.28    1.35
  -3   7 -12    0.20    0.27
   3  -7  12   -0.12    0.87
  -3   7 -13   10.13    1.73
  -3   7 -13    9.08    2.30
   3  -7  13    9.72    2.19
  -3   7 -14   41.64    7.80
  -3   7 -14   37.12    2.21
   3  -7  14   38.17    2.35
  -3   7 -15    1.99    1.28
  -3   7 -15    1.70    0.73
   3  -7  15    1.31    0.31
  -3   7 -16   55.06    8.74
  -3   7 -16   50.04    2.76
   3  -7  16   47.19    3.36
  -3   7 -17    0.71    1.04
  -3   7 -17    0.61    0.77
  -3   7 -18    9.36    2.36
  -3   7 -18    6.29    1.90
  -3   7 -19   10.03    1.84
   3  -7  20   49.18    7.95
  -3   6  20    4.51    1.60
   3  -6 -20    1.65    1.37
  -3   6  19    1.83    1.74
   3  -6 -19    1.48    1.06
  -3   6  18    8.43    1.84
   3  -6 -18    5.77    1.69
  -3   6  17   29.10    6.54
   3  -6 -17   16.16    2.16
  -3   6  16    2.19    1.26
   3  -6 -16    0.44    1.20
  -3   6  15  504.17   27.81
   3  -6 -15  299.22   15.76
  -3   6  14  273.38   10.41
   3  -6 -14  163.25    5.94
  -3   6  13  199.55    9.70
   3  -6 -13  122.78    4.73
   3  -6 -13  136.91    4.34
  -3   6  12   43.14   10.23
   3  -6 -12   22.59    2.00
   3  -6 -12   26.05    4.46
  -3   6  11   62.86    5.33
   3  -6 -11   38.14    2.60
   3  -6 -11   49.76    5.18
  -3   6  10   43.52    2.75
   3  -6 -10   28.57    5.25
   3  -6 -10   34.73    6.46
  -3   6   9   50.84    2.87
   3  -6  -9   34.54    2.47
   3  -6  -9   37.78    3.28
  -3   6   8   56.03    3.16
   3  -6  -8   45.08    3.50
   3  -6  -8   47.12    2.25
  -3   6   7   19.90    3.59
   3  -6  -7   13.18    1.52
   3  -6  -7   16.04    3.43
  -3   6   6   14.97    3.54
   3  -6  -6   10.19    1.24
   3  -6  -6   11.51    3.38
  -3   6   5   15.11    1.57
   3  -6  -5   11.93    2.31
   3  -6  -5   16.15    3.42
  -3   6   4  863.77    9.28
   3  -6  -4  678.18   24.98
   3  -6  -4  837.01   31.80
  -3   6   3    3.04    1.01
   3  -6  -3    2.41    0.96
   3  -6  -3    9.33    3.23
  -3   6   2  110.17    4.69
  -3   6   2   89.47    3.31
   3  -6  -2  112.52    4.81
  -3   6   1    2.42    1.12
  -3   6   1    1.68    0.31
   3  -6  -1    2.02    0.67
  -3   6   0    9.63    2.03
  -3   6   0   10.13    1.20
   3  -6   0   10.52    3.53
  -3   6  -1  113.39    4.74
  -3   6  -1  141.19    4.66
   3  -6   1  126.47    5.61
  -3   6  -2   51.33    3.51
  -3   6  -2   80.98    4.46
   3  -6   2   63.38    4.30
  -3   6  -3   11.14    2.21
   3  -6   3   12.76    3.42
  -3   6  -4   29.40    5.93
   3  -6   4   34.79    2.18
  -3   6  -5    8.90    1.77
   3  -6   5    0.79    0.58
  -3   6  -6  308.03   12.29
  -3   6  -6  405.91   14.70
   3  -6   6  371.69   14.35
  -3   6  -7   44.32    7.92
   3  -6   7   49.84    3.74
  -3   6  -8    7.84    1.76
  -3   6  -8    7.11    0.72
   3  -6   8    7.30    2.33
  -3   6  -9   31.83    6.16
  -3   6  -9   32.76    1.61
   3  -6   9   28.75    6.10
  -3   6 -10   -0.63    1.02
  -3   6 -10    0.23    0.20
   3  -6  10   -0.26    0.77
  -3   6 -11   33.11    2.60
  -3   6 -11   27.81    4.66
   3  -6  11   31.96    2.31
  -3   6 -12    2.22    0.72
  -3   6 -12    1.52    0.70
   3  -6  12    2.39    0.81
  -3   6 -13    7.12    1.61
  -3   6 -13    4.87    1.40
   3  -6  13    5.18    1.44
  -3   6 -14   77.61   11.13
  -3   6 -14   72.78    4.05
   3  -6  14   72.17    3.90
  -3   6 -15   -0.10    1.36
  -3   6 -15    1.02    0.67
   3  -6  15    0.84    0.71
  -3   6 -16   28.64    6.01
  -3   6 -16   24.16    2.18
   3  -6  16   22.62    6.93
  -3   6 -17    4.99    1.41
  -3   6 -17    3.17    1.38
  -3   6 -18    5.96    1.41
   3  -6  19    9.96    3.91
  -3   6 -19   10.40    3.58
   3  -6  20   30.58    8.62
  -3   6 -20   35.96    4.88
   3  -6  21    1.73    1.07
  -3   6 -21    1.95    0.74
  -3   5  21    1.22    0.88
   3  -5 -21    2.51    1.95
  -3   5  20    0.43    1.28
   3  -5 -20    0.73    1.34
  -3   5  19   17.30    4.14
   3  -5 -19   10.05    6.56
  -3   5  18    0.69    1.80
   3  -5 -18    0.38    1.17
  -3   5  17   -0.04    2.05
   3  -5 -17   -0.44    1.19
  -3   5  16  576.79   29.73
   3  -5 -16  342.05   18.10
  -3   5  15    0.36    2.27
   3  -5 -15    3.80    1.81
  -3   5  14   63.79   12.85
   3  -5 -14   29.93    2.91
  -3   5  13   46.44    9.13
   3  -5 -13   28.17    2.69
   3  -5 -13   20.98    3.00
  -3   5  12   -0.24    0.96
   3  -5 -12   -1.08    1.06
   3  -5 -12    0.43    0.31
  -3   5  11   39.17    7.32
   3  -5 -11   23.86    2.07
   3  -5 -11   25.94    2.50
  -3   5  10   47.33    3.11
   3  -5 -10   31.00    2.14
   3  -5 -10   31.06    6.92
  -3   5   9    2.49    0.91
   3  -5  -9    0.45    0.73
   3  -5  -9    0.97    0.29
  -3   5   8   17.35    1.89
   3  -5  -8   11.06    1.18
   3  -5  -8   13.67    1.56
  -3   5   7   26.93    1.93
   3  -5  -7   20.29    1.50
   3  -5  -7   24.11    3.94
  -3   5   6   27.60    6.06
   3  -5  -6   17.57    1.29
   3  -5  -6   23.10    4.50
  -3   5   5  247.77    8.98
   3  -5  -5  185.06    6.48
   3  -5  -5  217.17   66.95
  -3   5   4  381.23    7.85
   3  -5  -4  301.57    5.72
   3  -5  -4  358.23    7.83
  -3   5   3  568.72   11.43
   3  -5  -3  451.76    8.04
   3  -5  -3  550.95   11.87
  -3   5   2  425.27    9.55
   3  -5  -2  345.07    6.78
  -3   5   1   40.70    2.01
  -3   5   1   32.21    1.23
   3  -5  -1   47.17    2.34
  -3   5   0  221.64    9.17
  -3   5   0  215.07    8.16
   3  -5   0  240.15    9.96
  -3   5  -1    0.80    0.51
  -3   5  -1    0.43    0.09
  -3   5  -2    0.65    0.76
   3  -5   2    0.71    0.44
  -3   5  -3   59.34    5.88
   3  -5   3   84.57    6.77
  -3   5  -4    8.80    1.81
  -3   5  -4    8.59    0.54
   3  -5   4    8.73    3.52
  -3   5  -5   39.58    6.40
  -3   5  -5   46.04    1.28
   3  -5   5   58.00   18.00
  -3   5  -6   26.49    2.15
  -3   5  -6   27.80    1.33
   3  -5   6   28.06    1.67
  -3   5  -7   17.66    4.28
  -3   5  -7   19.24    2.37
   3  -5   7   21.57    5.26
  -3   5  -8  236.37    9.72
  -3   5  -8  268.11   10.10
   3  -5   8  268.67   10.61
  -3   5  -9    3.98    1.11
  -3   5  -9    3.05    0.65
   3  -5   9    4.49    1.30
  -3   5 -10   52.81    5.83
  -3   5 -10   52.59    3.71
   3  -5  10   55.19    4.01
  -3   5 -11    1.93    0.70
  -3   5 -11    1.55    0.40
   3  -5  11    2.53    1.11
  -3   5 -12    2.55    0.92
  -3   5 -12    1.71    0.77
  -3   5 -13    4.92    1.11
  -3   5 -13    3.97    0.88
  -3   5 -14    6.93    2.51
  -3   5 -14    4.16    0.86
   3  -5  14    5.23    1.71
  -3   5 -15   61.38    9.74
  -3   5 -15   56.79    3.66
   3  -5  15   54.76    3.23
  -3   5 -16   17.85    3.35
  -3   5 -16   13.42    2.69
   3  -5  16   10.99    3.22
  -3   5 -17  108.57   17.07
  -3   5 -17  106.72    7.40
   3  -5  18    2.60    1.63
  -3   5 -18    0.29    0.90
   3  -5  19   12.22    2.99
  -3   5 -19    7.58    2.09
   3  -5  20    3.52    2.60
  -3   5 -20    3.18    1.43
   3  -5  21    3.36    1.49
  -3   5 -21    2.34    1.49
  -3   4  21    1.46    1.38
   3  -4 -21    0.61    1.31
  -3   4  20   13.30    3.77
   3  -4 -20   10.12    2.40
  -3   4  19    6.60    2.17
   3  -4 -19    3.81    1.29
  -3   4  18   -0.06    1.02
   3  -4 -18    0.60    1.21
  -3   4  17    3.35    1.84
   3  -4 -17    1.35    0.73
  -3   4  16   11.41    4.22
   3  -4 -16    3.88    1.81
  -3   4  15  309.36    9.86
   3  -4 -15  184.35    6.39
  -3   4  14   38.57    9.22
   3  -4 -14   18.68    2.28
  -3   4  13   10.29    3.03
   3  -4 -13    5.47    1.65
  -3   4  12   19.91    4.50
   3  -4 -12   12.94    3.29
   3  -4 -12   10.14    2.58
  -3   4  11   34.55    6.82
   3  -4 -11   17.13    4.01
   3  -4 -11   19.64    1.50
  -3   4  10  266.60   10.67
   3  -4 -10  142.89    6.28
   3  -4 -10  147.41    5.82
  -3   4   9   35.03    3.84
   3  -4  -9   16.70    4.36
   3  -4  -9   18.76    3.67
  -3   4   8   42.84    3.58
   3  -4  -8   24.84    7.82
   3  -4  -8   26.24    2.48
  -3   4   7  183.70    7.26
   3  -4  -7  118.25    4.74
   3  -4  -7  134.80    5.23
  -3   4   6  143.12    5.84
   3  -4  -6   98.17    3.96
   3  -4  -6  106.96    8.42
  -3   4   5   31.44    1.99
   3  -4  -5   22.06    1.37
   3  -4  -5   26.70    1.87
  -3   4   4   15.51    3.60
   3  -4  -4   11.61    1.08
   3  -4  -4   13.08    2.74
  -3   4   3  390.58    6.12
   3  -4  -3  323.25    6.51
   3  -4  -3  381.92    9.01
  -3   4   2  167.76    7.10
   3  -4  -2  130.42    5.17
   3  -4  -2  162.85    7.12
  -3   4   1   18.13    1.35
   3  -4  -1   14.45    0.63
   3  -4  -1   21.66    3.22
  -3   4   0    0.33    0.69
  -3   4   0    3.96    0.21
  -3   4  -1    6.55    1.28
   3  -4   1    6.08    2.20
  -3   4  -2   36.65    1.67
   3  -4   2   40.41    1.84
  -3   4  -3    1.97    0.80
  -3   4  -3    1.41    0.13
   3  -4   3    0.99    0.76
  -3   4  -4   17.11    3.18
  -3   4  -4   14.50    0.54
   3  -4   4   16.50    1.21
  -3   4  -5   59.41    4.32
  -3   4  -5   63.25    4.05
   3  -4   5   72.29    5.18
  -3   4  -6   32.08    5.90
  -3   4  -6   27.70    1.05
   3  -4   6   30.22    3.70
  -3   4  -7    0.53    0.76
  -3   4  -7    0.00    0.40
   3  -4   7    0.31    0.44
  -3   4  -8    2.48    0.65
  -3   4  -8    2.51    0.63
   3  -4   8    2.00    0.60
  -3   4  -9    5.43    1.34
  -3   4  -9    5.07    1.14
   3  -4   9    5.22    1.76
  -3   4 -10   14.14    1.64
  -3   4 -10   12.14    1.16
   3  -4  10   12.63    3.56
  -3   4 -11    1.25    0.68
  -3   4 -11    0.56    0.43
   3  -4  11    0.30    0.63
  -3   4 -12   32.97    7.04
  -3   4 -12   28.50    1.99
   3  -4  12   32.95    3.57
  -3   4 -13    4.29    1.02
  -3   4 -13    2.77    0.74
   3  -4  13    3.67    0.98
  -3   4 -14   23.25    4.67
  -3   4 -14   19.52    4.05
   3  -4  14   25.71    5.09
  -3   4 -15    2.45    1.08
  -3   4 -15    0.40    0.85
   3  -4  15    0.46    0.58
  -3   4 -16    0.44    1.28
  -3   4 -16    0.52    0.90
   3  -4  16    0.80    0.27
  -3   4 -17    9.16    2.51
   3  -4  18    6.87    1.97
  -3   4 -18    5.03    1.23
   3  -4  19   18.14    4.03
  -3   4 -19   14.43    2.24
   3  -4  20   13.61    3.14
  -3   4 -20   14.28    3.52
   3  -4  21   13.80    3.07
  -3   4 -21   18.41    3.26
   3  -4  22    5.25    2.69
  -3   4 -22   10.03    2.04
  -3   3  22   41.92    9.24
   3  -3 -22   19.54    5.29
  -3   3  21    1.01    1.07
   3  -3 -21    1.47    1.23
  -3   3  20   -0.51    1.35
   3  -3 -20    1.66    1.47
  -3   3  19   14.91    3.56
   3  -3 -19    7.41    2.46
  -3   3  18    1.64    1.47
   3  -3 -18    1.64    1.04
  -3   3  17    6.09    2.64
   3  -3 -17    6.83    2.43
  -3   3  16  224.80   11.04
   3  -3 -16  111.43    5.53
  -3   3  15   63.76    7.06
   3  -3 -15   45.54    8.09
  -3   3  14  112.92    5.43
   3  -3 -14   54.39    3.61
  -3   3  13  108.66    6.37
   3  -3 -13   51.92    3.05
  -3   3  12   33.63    2.80
   3  -3 -12   18.45    4.78
   3  -3 -12   15.41    1.61
  -3   3  11    6.06    2.41
   3  -3 -11    0.63    0.97
   3  -3 -11    6.32    1.74
  -3   3  10    1.46    0.95
   3  -3 -10    1.33    1.27
   3  -3 -10    1.03    0.52
  -3   3   9   66.68    3.62
   3  -3  -9   34.57    2.08
   3  -3  -9   37.28    2.86
  -3   3   8   26.71    2.21
   3  -3  -8   13.99    1.23
   3  -3  -8   16.86    1.76
  -3   3   7    2.92    1.72
   3  -3  -7   -0.06    0.62
  -3   3   6  136.76    9.03
   3  -3  -6   82.72    5.47
   3  -3  -6   94.23    6.30
  -3   3   5  353.95   14.01
   3  -3  -5  218.76    8.67
   3  -3  -5  260.26   10.44
  -3   3   4  770.39   15.06
   3  -3  -4  582.88   11.05
   3  -3  -4  656.05   13.00
  -3   3   3    7.85    1.52
   3  -3  -3    5.69    0.59
   3  -3  -3    8.84    1.90
  -3   3   2  307.54    6.30
   3  -3  -2  254.04    4.41
   3  -3  -2  297.22    6.14
  -3   3   1  100.54    4.49
   3  -3  -1   85.12    3.32
   3  -3  -1  100.62    5.63
  -3   3   0  255.81    5.38
   3  -3   0  282.35    7.00
  -3   3  -1   55.84    2.83
   3  -3   1   61.00    3.53
  -3   3  -2    8.53    1.14
   3  -3   2   11.60    1.63
  -3   3  -3  144.11    6.30
  -3   3  -3  135.38    5.06
   3  -3   3  159.50    6.79
  -3   3  -4  337.70    7.57
  -3   3  -4  329.62    6.13
   3  -3   4  408.97    8.67
  -3   3  -5   32.45    2.59
  -3   3  -5   27.19    1.03
   3  -3   5   29.56    1.84
  -3   3  -6 2421.29   43.75
  -3   3  -6 2407.19   42.17
   3  -3   6 2781.27   13.83
  -3   3  -7   -0.15    0.55
   3  -3   7    0.24    0.50
  -3   3  -8  521.57   10.30
  -3   3  -8  472.34    8.31
   3  -3   8  534.52    9.79
  -3   3  -9   15.62    2.84
  -3   3  -9   19.95    1.36
   3  -3   9   16.73    4.01
  -3   3 -10   11.84    2.65
  -3   3 -10    8.72    0.92
   3  -3  10    9.03    2.49
  -3   3 -11   32.21    4.98
  -3   3 -11   24.13    1.69
   3  -3  11   28.72    5.52
  -3   3 -12   77.48    6.50
  -3   3 -12   68.79    5.70
   3  -3  12   83.50    6.47
  -3   3 -13  103.52    8.49
  -3   3 -13   92.63    7.24
   3  -3  13  106.87    8.12
  -3   3 -14   69.11   11.36
  -3   3 -14   59.04    2.94
   3  -3  14   64.42    3.57
  -3   3 -15   38.61    6.03
  -3   3 -15   30.12    2.46
   3  -3  15   30.91    5.77
  -3   3 -16   49.96    3.34
   3  -3  17   -1.73    1.36
  -3   3 -17   -0.50    1.00
   3  -3  18    6.08    1.68
  -3   3 -18    4.79    1.97
   3  -3  19   37.19    6.66
  -3   3 -19   37.85    4.59
   3  -3  20   48.77   13.35
  -3   3 -20   41.72    3.57
   3  -3  21    1.63    1.03
  -3   3 -21    0.89    1.00
   3  -3  22   28.29    5.62
  -3   3 -22   32.41    3.96
  -3   2  22    2.19    2.16
   3  -2 -22   -0.37    1.47
  -3   2  21    0.79    2.02
   3  -2 -21    0.71    2.00
  -3   2  20    3.11    2.15
   3  -2 -20    3.05    0.99
  -3   2  19    1.52    0.91
   3  -2 -19    0.88    1.33
  -3   2  18    1.55    1.95
   3  -2 -18    0.69    0.86
  -3   2  17   75.27    4.53
   3  -2 -17   40.81    3.60
  -3   2  16  609.73   24.48
   3  -2 -16  330.93   14.83
  -3   2  15   46.12    3.41
   3  -2 -15   33.73    5.16
  -3   2  14   71.02    4.00
   3  -2 -14   47.41    3.38
  -3   2  13  226.16   16.96
   3  -2 -13  125.65    9.86
  -3   2  12   36.69    3.39
   3  -2 -12   20.22    1.88
  -3   2  11    1.43    0.97
   3  -2 -11    2.21    0.95
   3  -2 -11    1.26    0.50
  -3   2  10  199.33    9.21
   3  -2 -10  101.15   31.28
   3  -2 -10   95.66    5.54
  -3   2   9   21.55    2.58
   3  -2  -9   10.56    1.87
   3  -2  -9    9.04    2.63
  -3   2   8   15.60    1.72
   3  -2  -8    8.53    0.96
   3  -2  -8    8.30    1.95
  -3   2   7   23.14    1.75
   3  -2  -7   12.95    1.40
   3  -2  -7   13.11    1.59
  -3   2   6   34.17    3.63
   3  -2  -6   28.01    1.60
   3  -2  -6   22.34    1.23
  -3   2   5  779.12   14.59
   3  -2  -5  531.12    9.14
   3  -2  -5  558.59    9.85
  -3   2   4  215.61    8.75
   3  -2  -4  168.72    6.79
   3  -2  -4  167.39    7.30
  -3   2   3   57.28    3.39
   3  -2  -3   45.50    2.24
   3  -2  -3   44.52    3.53
  -3   2   2  108.76    4.94
   3  -2  -2  107.47    4.26
   3  -2  -2  101.74    4.95
  -3   2   1   92.50    4.10
   3  -2  -1  107.38    4.17
   3  -2  -1   95.85    4.37
  -3   2   0   51.76    4.55
   3  -2   0   59.92    2.94
  -3   2  -1   36.19    1.97
   3  -2   1   41.55    2.95
  -3   2  -2  390.46    7.22
   3  -2   2  377.15    5.75
   3  -2   2  478.65    8.51
  -3   2  -3   69.98    3.38
  -3   2  -3   64.67    2.64
   3  -2   3   70.97    6.25
  -3   2  -4  573.62   10.07
  -3   2  -4  513.72    8.10
   3  -2   4  650.88   11.32
  -3   2  -5   85.08    5.75
  -3   2  -5   81.37    5.21
   3  -2   5   96.71    6.33
  -3   2  -6    4.73    1.22
  -3   2  -6    3.89    0.61
   3  -2   6    4.64    1.35
  -3   2  -7   34.69    1.91
  -3   2  -7   33.25    1.49
   3  -2   7   39.83    3.34
  -3   2  -8  243.00    5.82
  -3   2  -8  216.18    4.78
   3  -2   8  248.77    5.39
  -3   2  -9    5.57    1.28
  -3   2  -9    4.63    0.74
   3  -2   9    7.47    2.07
  -3   2 -10  285.09   11.37
  -3   2 -10  258.93   10.04
   3  -2  10  305.24   11.69
  -3   2 -11   48.16    8.86
  -3   2 -11   28.45    3.33
   3  -2  11   45.28    2.68
  -3   2 -12   34.64    6.99
  -3   2 -12   23.32    2.40
   3  -2  12   30.52    5.04
  -3   2 -13    3.02    1.31
  -3   2 -13    2.57    1.29
   3  -2  13    4.68    1.74
  -3   2 -14  135.21    7.30
  -3   2 -14  130.86    6.76
   3  -2  14  125.67    6.00
   3  -2  15  472.12   17.72
  -3   2 -15  409.32   14.96
   3  -2  15  431.18   15.77
   3  -2  16  303.28    9.97
  -3   2 -16  254.25    7.06
   3  -2  17    0.67    0.69
  -3   2 -17    0.39    1.23
   3  -2  18    1.02    0.83
  -3   2 -18    0.77    1.24
   3  -2  19   67.12   13.09
  -3   2 -19   57.48    3.58
   3  -2  20    1.76    1.54
  -3   2 -20    0.33    1.01
   3  -2  21   43.18    8.03
  -3   2 -21   33.06    4.74
   3  -2  22   15.35    4.63
  -3   2 -22   12.50    1.99
  -3   1  23    9.86    3.37
   3  -1 -23    6.98    2.41
  -3   1  22   60.64   16.96
   3  -1 -22   38.38    4.29
  -3   1  21    1.25    0.90
   3  -1 -21    0.63    1.34
  -3   1  20    8.04    2.30
   3  -1 -20    4.45    1.69
  -3   1  19   -0.98    1.73
   3  -1 -19    0.43    1.41
  -3   1  18   56.84    4.90
   3  -1 -18   30.98    3.19
  -3   1  17    2.92    2.08
   3  -1 -17    3.44    1.61
  -3   1  16    5.22    3.26
   3  -1 -16    8.61    2.33
  -3   1  15    1.13    1.37
   3  -1 -15    1.62    1.00
  -3   1  14    1.63    0.98
   3  -1 -14   -0.01    1.25
  -3   1  13   11.24    3.17
   3  -1 -13    4.58    1.59
  -3   1  12   41.07    3.61
   3  -1 -12   21.32    2.26
  -3   1  11    1.00    0.89
   3  -1 -11    0.51    1.05
  -3   1  10  117.40    7.44
   3  -1 -10   64.95    4.38
   3  -1 -10   60.02    3.59
  -3   1   9  106.00    6.92
   3  -1  -9   63.18    4.35
   3  -1  -9   55.64    2.05
  -3   1   8  476.90    6.76
   3  -1  -8  294.57   11.85
  -3   1   7    2.25    0.88
   3  -1  -7   -0.34    0.87
   3  -1  -7   -0.03    0.37
  -3   1   6   11.66    3.21
   3  -1  -6    5.36    1.25
   3  -1  -6    4.27    0.82
   3  -1  -5  761.35   13.17
  -3   1   4  157.35    6.53
   3  -1  -4  128.28    5.32
   3  -1  -4  115.91    4.94
  -3   1   3   25.19    1.32
   3  -1  -3   22.43    1.07
   3  -1  -3   21.37    1.30
  -3   1   2  271.03    5.29
   3  -1  -2  329.34    5.64
  -3   1   1    5.22    1.15
   3  -1  -1    5.50    1.67
  -3   1   1    3.94    1.27
  -3   1   0 1673.57   25.35
   3  -1   0 2212.62   32.31
  -3   1   0 2062.32   31.23
  -3   1  -1   70.04    3.18
   3  -1   1   73.49    3.02
  -3   1  -1   79.40    4.07
  -3   1  -2  126.65    5.25
   3  -1   2  116.28    4.53
  -3   1  -2  163.40    6.63
  -3   1  -3   85.61    3.80
  -3   1  -3   87.43    4.28
  -3   1  -4  733.59   12.16
  -3   1  -4  718.02   11.31
  -3   1  -4  957.04   15.81
  -3   1  -5   86.23    3.95
  -3   1  -5   80.27    3.48
  -3   1  -5   94.80    4.57
  -3   1  -6   60.83    4.63
  -3   1  -6   60.08    4.06
  -3   1  -6   78.67    5.33
  -3   1  -7   78.13    5.45
  -3   1  -7   78.36    5.23
  -3   1  -8   -0.05    0.66
  -3   1  -8    0.09    0.57
   3  -1   8   -0.27    0.45
  -3   1  -9   -0.66    0.81
  -3   1  -9   -0.34    0.61
   3  -1   9   -0.11    0.41
  -3   1 -10    1.32    0.56
  -3   1 -10    1.23    0.73
   3  -1  10    1.31    0.52
  -3   1 -11   11.64    2.23
  -3   1 -11    6.67    1.24
   3  -1  11    9.58    2.97
  -3   1 -12  177.62    7.90
  -3   1 -12  151.90    6.49
   3  -1  12  172.44    6.64
  -3   1 -13   37.31    2.08
   3  -1  13   50.42    3.51
   3  -1  14   48.30    8.98
  -3   1 -14   39.77    2.64
   3  -1  14   49.70    3.41
   3  -1  15  438.99   18.30
  -3   1 -15  388.83   14.76
   3  -1  15  392.73   15.25
   3  -1  16   20.36    7.12
  -3   1 -16    1.11    1.25
   3  -1  17   34.16    5.04
  -3   1 -17   31.64    2.69
   3  -1  18   34.38    5.18
  -3   1 -18   27.10    2.57
  -3   1 -19   -0.65    1.25
   3  -1  20   33.56    7.97
  -3   1 -20   28.02    3.01
   3  -1  21   38.02    9.57
  -3   1 -21   30.01    4.49
   3  -1  22   31.66    5.57
  -3   1 -22   27.32    2.94
  -3   0  23   -0.64    2.19
   3   0 -23    0.42    1.52
  -3   0  22   44.01   11.99
   3   0 -22   32.67    5.12
  -3   0  21    3.17    1.54
   3   0 -21    1.82    1.05
  -3   0  20   14.90    4.37
   3   0 -20   12.62    2.78
  -3   0  19   -0.17    1.12
   3   0 -19    0.27    1.41
  -3   0  18    1.68    1.04
   3   0 -18    0.02    1.39
  -3   0  17   63.94    4.79
   3   0 -17   56.17   11.04
  -3   0  16  350.55   15.68
   3   0 -16  223.94   10.40
  -3   0  15    8.84    2.64
   3   0 -15    6.00    2.03
  -3   0  14    9.04    3.24
   3   0 -14    6.62    1.56
  -3   0  13  103.06    9.10
   3   0 -13   69.63    5.42
  -3   0  12    8.70    2.59
   3   0 -12    5.39    1.30
  -3   0  11   32.95    7.19
   3   0 -11   23.24    2.28
  -3   0  10   99.25    6.22
   3   0 -10   68.84    6.38
   3   0 -10   56.66   17.46
   3   0  -9  387.20    9.09
  -3   0   8  137.48    9.51
   3   0  -8  110.03    7.85
   3   0  -8   89.42    5.68
   3   0  -7 1399.75   25.93
   3   0  -6  475.02    9.80
  -3   0   5   91.39    5.04
   3   0  -5   64.36    3.54
  -3   0   5   52.99    2.70
  -3   0   4 2093.70   31.72
   3   0  -4 1921.23   28.98
  -3   0   4 1662.62   25.09
  -3   0   3  152.15    6.20
   3   0  -3  145.17    6.07
  -3   0   3  129.87    5.60
  -3   0   2   64.95    2.93
   3   0  -2   78.37    3.41
  -3   0   2   69.40    3.25
  -3   0   1   37.41    1.24
   3   0  -1   41.08    1.21
  -3   0   1   37.33    1.96
  -3   0   0  498.95    8.26
   3   0   0  596.98    9.58
  -3   0   0  672.45   11.24
  -3   0  -1   18.23    0.87
   3   0   1   18.17    0.79
  -3   0  -1   21.35    1.19
  -3   0  -2    1.69    0.63
   3   0   2    1.51    0.53
  -3   0  -2    5.97    1.53
  -3   0  -3  344.99    6.19
   3   0   3  315.22    5.62
  -3   0  -3  458.83    8.14
  -3   0  -4   74.73    3.35
  -3   0  -4   72.67    3.28
  -3   0  -4  103.22    2.58
  -3   0  -5    2.19    0.75
  -3   0  -5    2.18    0.69
  -3   0  -5    4.28    1.71
  -3   0  -6  400.70    8.39
  -3   0  -6  363.90    7.64
  -3   0  -6  524.46   10.62
  -3   0  -7   46.43    2.32
  -3   0  -7   44.75    1.92
  -3   0  -7   58.04    2.92
  -3   0  -8  276.90   11.10
  -3   0  -8  251.38   10.18
  -3   0  -8  324.29   12.87
  -3   0  -9   16.08    2.03
  -3   0  -9   13.67    1.43
  -3   0  -9   16.55    1.30
  -3   0 -10    9.36    1.89
  -3   0 -10    6.91    1.77
  -3   0 -10   10.10    2.94
  -3   0 -11   -0.79    1.00
  -3   0 -11    0.36    0.86
  -3   0 -11    1.26    0.52
   3   0  12   24.06    5.30
  -3   0 -12   22.59    2.27
  -3   0 -13   -0.41    1.03
   3   0  13    0.00    0.28
   3   0  14  224.25   11.44
  -3   0 -14  205.92   10.69
   3   0  14  236.47   11.16
   3   0  15   73.52    6.05
  -3   0 -15   38.33    2.80
   3   0  15   55.80    3.37
   3   0  16    1.93    1.27
  -3   0 -16    0.80    1.44
   3   0  17  134.34   11.43
  -3   0 -17  103.44    4.88
   3   0  18   32.91    8.12
  -3   0 -18   24.75    2.32
   3   0  19  100.51    9.31
  -3   0 -19   80.27    4.29
   3   0  20   25.73    8.31
  -3   0 -20   22.65    7.38
  -3   0 -21    0.24    0.55
   3   0  22    1.49    1.23
  -3   0 -22    2.19    1.75
  -3  -1  23   11.31    3.13
   3   1 -23    9.17    2.31
  -3  -1  22   15.77    2.87
   3   1 -22   10.87    2.79
  -3  -1  21    8.89    2.01
   3   1 -21    3.38    1.81
  -3  -1  20    6.91    2.13
   3   1 -20    4.49    1.86
  -3  -1  19    2.01    1.80
   3   1 -19   -0.07    1.27
  -3  -1  18    3.93    2.82
   3   1 -18    4.68    1.68
  -3  -1  17   65.58    5.34
   3   1 -17   52.79    4.11
  -3  -1  16  532.53   22.36
   3   1 -16  373.05   15.64
  -3  -1  15   -0.23    1.81
  -3  -1  14   81.27    4.37
   3   1 -14   43.90    3.39
  -3  -1  13    6.38    1.51
   3   1 -13    5.50    2.21
  -3  -1  12   39.97    4.18
   3   1 -12   29.00    2.44
  -3  -1  11    1.43    0.87
   3   1 -11    1.04    1.31
  -3  -1  10   35.75    3.13
   3   1 -10   31.99    2.91
  -3  -1  10   26.62    2.31
  -3  -1   9   32.93    6.80
   3   1  -9   24.29    2.15
  -3  -1   9   14.58    1.38
  -3  -1   8   -0.80    2.38
  -3  -1   8    3.18    0.84
   3   1  -7 2374.66   42.96
  -3  -1   7 2057.60   36.54
  -3  -1   6  765.27   15.79
   3   1  -6  719.17   14.65
  -3  -1   6  632.21   13.20
  -3  -1   5 1074.79   17.28
   3   1  -5  967.53   16.07
  -3  -1   5  787.76   13.13
  -3  -1   4  246.73    9.64
   3   1  -4  235.28    9.63
  -3  -1   4  204.13    8.08
  -3  -1   3    6.19    1.90
   3   1  -3    4.16    1.29
  -3  -1   3    5.59    1.29
  -3  -1   2  107.16    4.41
   3   1  -2  112.48    2.36
  -3  -1   2  105.62    4.46
  -3  -1   1   94.85    3.95
   3   1  -1  105.85    4.47
  -3  -1   1  103.35    4.78
  -3  -1   0   16.24    0.73
   3   1   0   18.13    1.19
  -3  -1   0   20.65    1.46
  -3  -1  -1    4.86    0.44
   3   1   1    5.09    1.09
  -3  -1  -1    7.71    1.78
  -3  -1  -2   30.66    1.51
   3   1   2   30.02    1.62
  -3  -1  -2   46.85    2.49
  -3  -1  -3  107.30    4.56
   3   1   3  108.25    4.61
  -3  -1  -3  142.44    6.35
  -3  -1  -4 5140.33   19.91
  -3  -1  -5    5.27    1.32
  -3  -1  -5    5.71    1.09
  -3  -1  -5    6.77    1.92
  -3  -1  -6 1611.40   29.01
  -3  -1  -6 1477.55   27.04
  -3  -1  -6 1978.75   35.70
  -3  -1  -7    7.00    1.39
  -3  -1  -7    6.25    0.91
  -3  -1  -7    9.50    2.22
  -3  -1  -8   12.58    2.39
  -3  -1  -8    9.02    1.33
  -3  -1  -8   14.29    2.05
  -3  -1  -9   15.89    2.63
  -3  -1  -9   12.27    1.27
  -3  -1  -9   16.68    3.28
   3   1  10   32.10    3.15
  -3  -1 -10   32.66    2.62
  -3  -1 -10   39.80    2.40
   3   1  11   14.10    2.43
  -3  -1 -11   12.19    2.01
  -3  -1 -11   17.85    3.74
  -3  -1 -12   -0.75    0.94
  -3  -1 -12    0.62    0.57
   3   1  13   69.56   11.85
  -3  -1 -13   51.68    2.83
  -3  -1 -13   75.58    4.93
   3   1  14  532.39   25.84
  -3  -1 -14  483.78   22.75
  -3  -1 -14  661.52   30.62
   3   1  15  848.65   17.05
  -3  -1 -15  711.76   27.78
   3   1  16  100.66   11.54
  -3  -1 -16   60.55    3.81
   3   1  17   13.99    2.56
  -3  -1 -17    8.80    1.64
   3   1  18   12.18    3.31
  -3  -1 -18    9.56    2.12
   3   1  19   11.11    2.64
  -3  -1 -19    9.19    2.52
   3   1  20   32.86    5.55
  -3  -1 -20   20.48    2.56
   3   1  21   31.03    4.67
  -3  -1 -21   23.28    2.89
   3   1  22   11.38    3.09
  -3  -1 -22    8.03    2.15
  -3  -2  23    8.08    2.31
   3   2 -23    6.58    2.19
  -3  -2  22   14.20    3.02
   3   2 -22    9.96    2.44
  -3  -2  21    0.58    0.90
   3   2 -21   -0.65    1.43
  -3  -2  20   33.18    4.83
   3   2 -20   19.90    3.57
  -3  -2  19    3.72    1.41
   3   2 -19    1.67    1.48
  -3  -2  18    5.37    1.35
   3   2 -18    7.34    1.97
  -3  -2  17   -0.42    1.85
   3   2 -17    0.28    1.45
  -3  -2  16  110.51   12.10
   3   2 -16   81.75    7.35
  -3  -2  15  115.60   13.96
   3   2 -15   81.40    4.46
  -3  -2  14   57.56   11.57
   3   2 -14   49.35    3.62
  -3  -2  13    6.07    2.51
   3   2 -13    6.24    2.58
  -3  -2  12   27.61    5.24
   3   2 -12   25.93    2.55
  -3  -2  11    2.52    1.30
   3   2 -11    2.91    1.61
  -3  -2  11    2.00    0.73
  -3  -2  10   20.95    4.41
   3   2 -10   18.61    1.98
  -3  -2  10   18.78    1.53
  -3  -2   9  426.30    9.82
   3   2  -9  410.31    8.67
  -3  -2   9  361.01    6.60
  -3  -2   8  691.80   16.04
   3   2  -8  739.12   15.50
  -3  -2   8  632.79   12.92
  -3  -2   7    9.38    1.46
  -3  -2   7    7.66    1.55
  -3  -2   6  439.85   16.98
   3   2  -6  435.50   17.44
  -3  -2   6  372.25    5.07
  -3  -2   5  742.25   15.13
   3   2  -5  731.96   13.19
  -3  -2   5  616.15   10.57
  -3  -2   4    2.13    0.84
   3   2  -4    1.20    1.03
  -3  -2   4    2.19    0.94
  -3  -2   3    4.80    1.60
   3   2  -3    4.58    1.36
  -3  -2   3    2.69    1.07
  -3  -2   2  175.31    6.79
   3   2  -2  157.51    6.55
  -3  -2   2  178.56    7.35
  -3  -2   1   68.39    2.85
   3   2  -1   69.20    4.01
  -3  -2   1   70.20    3.45
   3   2   0 1077.52   17.30
  -3  -2   0 1380.07   21.71
  -3  -2  -1    0.72    0.32
   3   2   1    0.98    0.32
  -3  -2  -1   -0.80    6.40
  -3  -2  -2  535.74    8.39
   3   2   2  531.12    9.34
  -3  -2  -2  802.13   13.48
  -3  -2  -3    5.62    0.77
   3   2   3   10.42    1.96
  -3  -2  -3   16.11    2.59
  -3  -2  -4  165.03    6.52
   3   2   4  139.07    5.91
  -3  -2  -4  218.70    9.28
  -3  -2  -5   13.89    1.50
  -3  -2  -5   12.65    2.42
  -3  -2  -5   20.81    4.71
  -3  -2  -6  672.18   13.06
  -3  -2  -6  576.11   12.29
  -3  -2  -6  804.64   15.65
  -3  -2  -7   72.44    5.07
  -3  -2  -7   97.82    6.82
   3   2   8  245.52    5.48
  -3  -2  -8  251.32    5.93
  -3  -2  -8  336.28    6.97
   3   2   9   39.87    6.18
  -3  -2  -9   34.50    2.09
  -3  -2  -9   52.76    5.57
   3   2  10   77.43    4.73
  -3  -2 -10   75.84    5.05
  -3  -2 -10  105.22    6.05
   3   2  11    5.93    1.06
  -3  -2 -11    4.90    1.25
  -3  -2 -11    6.58    1.68
   3   2  12    2.26    0.95
  -3  -2 -12    1.83    1.19
  -3  -2 -12    1.76    0.56
   3   2  13   86.15    4.75
  -3  -2 -13   70.81    3.51
  -3  -2 -13   97.60    5.04
   3   2  14  365.23   14.26
  -3  -2 -14  319.43   12.36
  -3  -2 -14  428.42   16.11
   3   2  15  129.73    9.36
  -3  -2 -15  114.91    6.51
  -3  -2 -15  143.84    6.59
   3   2  16    1.71    0.91
  -3  -2 -16    0.49    1.18
   3   2  17   11.84    3.04
  -3  -2 -17    9.73    1.93
   3   2  18    3.75    0.94
  -3  -2 -18    2.93    2.01
   3   2  19   35.08    7.33
  -3  -2 -19   26.24    2.77
   3   2  20   -0.01    1.37
  -3  -2 -20    0.03    1.21
   3   2  21   24.74    3.63
  -3  -2 -21   21.30    2.95
   3   2  22   27.86    5.24
  -3  -3  23   11.26    2.24
   3   3 -23    6.18    2.05
  -3  -3  22    9.66    1.92
   3   3 -22    4.47    1.69
  -3  -3  21    1.71    0.98
   3   3 -21    1.67    1.79
  -3  -3  20    2.22    1.24
  -3  -3  19   15.32    3.63
   3   3 -19    9.88    2.33
  -3  -3  18    7.68    2.22
   3   3 -18    6.84    2.11
  -3  -3  17    2.85    1.20
   3   3 -17    4.40    2.04
  -3  -3  16    1.93    1.42
   3   3 -16    4.50    1.44
  -3  -3  15    0.77    0.97
  -3  -3  14   62.72    9.21
   3   3 -14   55.95    5.34
  -3  -3  13   -0.76    1.22
   3   3 -13   -0.19    1.37
  -3  -3  12   48.44    9.24
   3   3 -12   59.66    7.61
  -3  -3  12   45.39    2.06
  -3  -3  11   54.55    4.20
   3   3 -11   66.63    4.44
  -3  -3  11   53.60    4.17
  -3  -3  10   99.84    6.77
   3   3 -10  112.05    7.21
  -3  -3  10  100.12    5.54
  -3  -3   9   30.96    2.99
   3   3  -9   36.40    2.49
  -3  -3   9   27.91    4.38
  -3  -3   8    1.36    0.61
   3   3  -8    2.44    0.89
  -3  -3   8    0.73    0.35
  -3  -3   7 1160.61   22.46
   3   3  -7 1253.71   26.07
  -3  -3   7 1062.58   21.02
  -3  -3   6   51.82    3.03
   3   3  -6   59.34    2.97
  -3  -3   6   49.83    2.46
  -3  -3   5   22.36    1.56
   3   3  -5   24.83    1.86
  -3  -3   5   22.00    1.45
  -3  -3   4  225.12    8.90
   3   3  -4  200.09    8.60
  -3  -3   4  191.41    7.99
  -3  -3   3  209.06    8.23
   3   3  -3  181.59    7.72
  -3  -3   3  164.40    8.19
  -3  -3   2    4.22    1.16
   3   3  -2    4.05    1.44
  -3  -3   2    5.50    1.65
  -3  -3   1   11.68    0.58
   3   3  -1   11.06    1.73
  -3  -3   1   14.69    3.06
  -3  -3   0  184.76    2.97
   3   3   0  218.90    5.01
  -3  -3   0  283.32    6.21
  -3  -3  -1   14.96    0.49
   3   3   1   17.51    4.68
  -3  -3  -1   24.06    2.43
  -3  -3  -2    0.43    0.16
  -3  -3  -2    1.54    0.87
   3   3   3   18.22    3.06
  -3  -3  -3   26.12    1.76
   3   3   4  699.37   13.90
  -3  -3  -4 1095.10   20.93
   3   3   5    5.15    1.02
   3   3   5    4.04    0.75
  -3  -3  -5    7.97    1.55
   3   3   6   27.01    1.25
  -3  -3  -6   26.69    4.93
  -3  -3  -6   33.46    2.58
   3   3   7    4.13    0.74
  -3  -3  -7    3.32    0.83
  -3  -3  -7    4.75    1.35
   3   3   8    1.51    0.60
  -3  -3  -8    0.32    0.75
  -3  -3  -8    0.30    0.90
   3   3   9   11.40    2.72
  -3  -3  -9    8.91    1.29
  -3  -3  -9   14.25    3.14
   3   3  10    5.08    1.26
  -3  -3 -10    4.20    1.52
  -3  -3 -10    4.99    1.18
   3   3  11    0.69    0.38
  -3  -3 -11    1.45    1.25
  -3  -3 -11    0.43    0.66
   3   3  12   -0.20    0.77
  -3  -3 -12   -0.46    1.12
  -3  -3 -12   -0.04    0.69
   3   3  13   60.71    9.07
  -3  -3 -13   44.49    3.11
  -3  -3 -13   54.46    4.57
   3   3  14    2.55    1.01
  -3  -3 -14    3.66    1.47
  -3  -3 -14    3.94    1.02
   3   3  15   -0.25    1.08
  -3  -3 -15    0.23    1.33
  -3  -3 -15    0.30    0.46
   3   3  16    9.44    2.17
  -3  -3 -16    8.33    2.09
   3   3  17    0.61    0.53
  -3  -3 -17   -0.66    1.23
   3   3  18    1.43    0.90
  -3  -3 -18    0.53    1.27
   3   3  19   11.31    3.15
  -3  -3 -19    8.32    2.06
   3   3  20    1.24    1.15
  -3  -3 -20    2.04    1.88
   3   3  21    7.19    2.03
  -3  -3 -21    5.39    1.71
  -3  -4  22    3.41    1.05
   3   4 -22    0.49    1.50
  -3  -4  21    1.89    1.27
   3   4 -21    1.61    1.62
  -3  -4  20    8.93    2.40
   3   4 -20    3.99    1.77
  -3  -4  19    2.51    1.11
   3   4 -19    2.67    1.71
  -3  -4  18   73.50    7.64
   3   4 -18   63.15    5.03
  -3  -4  17    4.80    1.33
   3   4 -17    3.47    1.60
  -3  -4  16  210.47    8.29
   3   4 -16  221.92    7.79
  -3  -4  15  117.44    9.73
   3   4 -15  125.73   10.08
  -3  -4  14  119.29   13.19
   3   4 -14  127.39    9.68
  -3  -4  13    3.14    1.73
   3   4 -13    3.75    0.89
  -3  -4  13    2.24    0.76
  -3  -4  12    0.80    0.41
   3   4 -12    3.19    2.11
  -3  -4  12    0.91    0.45
  -3  -4  11    3.18    0.86
   3   4 -11    4.72    1.61
  -3  -4  11    3.40    1.01
  -3  -4  10  127.44   11.38
   3   4 -10  149.96    9.03
  -3  -4  10  136.99    3.80
  -3  -4   9   18.38    3.46
   3   4  -9   26.65    2.55
  -3  -4   9   20.84    4.06
  -3  -4   8  101.54    6.23
   3   4  -8  139.62    8.55
  -3  -4   8  100.10    5.97
  -3  -4   7  347.33    7.11
   3   4  -7  432.93   11.68
  -3  -4   7  347.95    8.76
  -3  -4   6   31.37    3.89
   3   4  -6   41.51    6.43
  -3  -4   6   31.07    5.36
  -3  -4   5   17.31    3.61
   3   4  -5   23.28    4.30
  -3  -4   5   15.05    3.10
  -3  -4   4  122.24    7.78
   3   4  -4  123.50    8.15
  -3  -4   4  113.59    7.88
  -3  -4   3  168.34    2.86
   3   4  -3  147.66    6.55
  -3  -4   3  140.30    3.44
  -3  -4   2    1.05    0.30
   3   4  -2    0.42    0.66
  -3  -4   2    0.16    0.30
   3   4  -1   39.96    7.01
  -3  -4   1   45.86    2.42
   3   4   0   14.41    3.06
  -3  -4   0   21.74    4.92
   3   4   1   21.65    3.64
  -3  -4  -1   32.47    6.69
   3   4   2  316.50    7.32
  -3  -4  -2  453.94   10.90
   3   4   3    3.15    0.67
   3   4   3    3.55    0.95
  -3  -4  -3    4.30    1.37
   3   4   4  992.69   19.36
   3   4   5    8.00    1.80
   3   4   5    8.74    1.71
  -3  -4  -5   12.36    1.92
   3   4   7   -0.42    0.41
  -3  -4  -7    0.62    0.85
  -3  -4  -7    0.75    0.61
   3   4   8    4.88    1.15
  -3  -4  -8    5.13    1.43
  -3  -4  -8    6.90    2.27
   3   4   9    7.39    1.42
  -3  -4  -9    5.78    1.28
  -3  -4  -9    8.90    2.44
   3   4  10   57.31    2.15
  -3  -4 -10   47.49    9.04
  -3  -4 -10   61.64    2.83
   3   4  11    1.62    1.29
  -3  -4 -11    2.55    1.09
   3   4  12   15.20    4.45
  -3  -4 -12   14.07    4.20
  -3  -4 -12   16.85    4.40
   3   4  13   71.66    3.50
  -3  -4 -13   59.86    3.69
  -3  -4 -13   78.25    3.13
   3   4  14  182.18    5.75
  -3  -4 -14  140.84    5.73
  -3  -4 -14  192.90    6.48
   3   4  15    3.49    1.36
  -3  -4 -15    1.90    1.62
  -3  -4 -15    2.98    1.07
   3   4  16  447.27   22.54
  -3  -4 -16  344.56   18.06
   3   4  17    9.14    2.13
  -3  -4 -17    6.67    2.17
   3   4  18    0.18    0.60
  -3  -4 -18   -0.07    1.25
   3   4  19    0.93    0.96
  -3  -4 -19   -0.07    1.22
   3   4  20    5.24    2.53
  -3  -4 -20    7.00    2.03
   3   4  21    6.74    1.95
  -3  -5  22    4.22    1.51
   3   5 -22    0.66    1.48
  -3  -5  21    2.99    1.66
   3   5 -21    1.51    1.58
  -3  -5  20   47.90   11.17
   3   5 -20   42.32    3.89
  -3  -5  19    1.65    1.11
   3   5 -19    1.25    1.20
  -3  -5  18   12.06    2.48
   3   5 -18   10.83    2.08
  -3  -5  17   -0.29    0.94
   3   5 -17    1.85    2.38
  -3  -5  16   17.59    2.95
   3   5 -16   18.30    3.30
  -3  -5  15   23.20    4.19
   3   5 -15   29.05    3.67
  -3  -5  14    1.32    0.91
   3   5 -14   -0.03    1.47
  -3  -5  13    2.74    2.51
   3   5 -13    4.38    1.51
  -3  -5  13    2.39    0.69
  -3  -5  12    0.36    0.66
   3   5 -12   -0.27    1.51
  -3  -5  12    0.83    0.73
  -3  -5  11    0.64    1.31
   3   5 -11    2.11    1.39
  -3  -5  11    2.93    1.06
  -3  -5  10   80.49    5.45
   3   5 -10  119.47    8.30
  -3  -5  10   90.02    5.97
  -3  -5   9  165.17    7.03
   3   5  -9  268.60   11.34
  -3  -5   9  185.39    8.00
  -3  -5   8  463.27   17.35
   3   5  -8  606.67   22.92
  -3  -5   8  520.69   19.44
  -3  -5   7  125.46    5.32
   3   5  -7  166.98    7.20
  -3  -5   7  133.34    5.37
  -3  -5   6   29.96    2.07
   3   5  -6   40.13    6.33
  -3  -5   6   28.26    4.82
   3   5  -5    2.86    1.05
  -3  -5   5    2.42    0.75
  -3  -5   4    7.81    1.94
   3   5  -4    9.77    1.77
  -3  -5   4    8.64    1.53
  -3  -5   3    0.37    0.18
   3   5  -3    0.75    0.47
  -3  -5   3    0.12    0.43
  -3  -5   2    3.37    0.83
   3   5  -2    2.01    0.57
  -3  -5   2    2.79    0.83
   3   5  -1    9.04    1.51
  -3  -5   1    7.27    1.10
   3   5   0   37.31    2.49
  -3  -5   0   49.90    5.38
   3   5   1    0.68    0.42
  -3  -5  -1   -0.53    1.39
   3   5   2  298.36    6.71
  -3  -5  -2  404.02    8.35
   3   5   3   84.02    5.24
  -3  -5  -3  110.81    6.94
   3   5   4  219.37    5.62
  -3  -5  -4  300.40    6.88
   3   5   5   33.66    1.28
   3   5   5   21.65    3.50
  -3  -5  -5   37.32    8.15
   3   5   6   70.48    3.24
   3   5   6   45.39    5.30
  -3  -5  -6   60.88    3.59
   3   5   7   79.39    3.97
   3   5   7   56.72    7.83
  -3  -5  -7   75.40    5.03
   3   5   8  264.55    9.39
  -3  -5  -8  179.61    7.62
  -3  -5  -8  252.03   10.59
   3   5   9    8.21    2.74
  -3  -5  -9    5.97    1.23
  -3  -5  -9   10.49    3.01
   3   5  10    3.62    1.35
  -3  -5 -10    2.43    1.28
  -3  -5 -10    3.11    0.92
   3   5  11    0.15    0.47
  -3  -5 -11    0.54    0.92
  -3  -5 -11    1.14    1.04
   3   5  12  129.16    8.73
  -3  -5 -12   99.19    7.81
  -3  -5 -12  136.55    9.45
   3   5  13  278.05    7.01
  -3  -5 -13  205.64    9.03
  -3  -5 -13  265.10    7.63
   3   5  14  545.84   12.33
  -3  -5 -14  390.12   15.08
  -3  -5 -14  506.38   12.35
   3   5  15    2.88    1.04
  -3  -5 -15    2.32    1.88
  -3  -5 -15    3.27    1.14
   3   5  16    0.99    0.93
  -3  -5 -16    0.71    1.48
   3   5  17   30.62    6.06
  -3  -5 -17   22.26    4.55
   3   5  18    3.69    0.81
  -3  -5 -18    1.73    0.95
   3   5  19    3.23    1.32
  -3  -5 -19    1.59    1.58
   3   5  20    0.90    0.81
  -3  -5 -20    1.67    1.61
  -3  -6  21    1.08    0.92
   3   6 -21    1.66    1.72
  -3  -6  20    2.77    1.29
   3   6 -20    1.01    1.78
  -3  -6  19    2.73    0.86
   3   6 -19    2.68    1.39
  -3  -6  18  128.65   12.99
   3   6 -18  138.75   14.14
  -3  -6  17   79.37   12.77
   3   6 -17   85.38   10.22
  -3  -6  16    1.36    1.38
   3   6 -16    3.86    2.90
  -3  -6  15    9.85    2.12
   3   6 -15   12.75    2.67
  -3  -6  14    5.62    1.62
   3   6 -14    6.69    1.80
  -3  -6  14    5.08    1.19
  -3  -6  13   12.19    2.10
   3   6 -13   14.37    2.71
  -3  -6  13   10.31    2.68
  -3  -6  12   39.37    8.38
   3   6 -12   49.59    3.48
  -3  -6  12   35.34    6.02
  -3  -6  11    0.63    0.58
   3   6 -11   -1.14    1.40
  -3  -6  11   -0.24    0.78
  -3  -6  10    2.01    0.68
   3   6 -10    9.53    2.44
  -3  -6  10    1.55    0.60
  -3  -6   9   23.29    1.97
   3   6  -9   36.28    6.31
  -3  -6   9   23.84    5.01
  -3  -6   8   20.33    2.87
   3   6  -8   33.37    8.39
  -3  -6   8   23.05    2.27
  -3  -6   7    8.82    2.10
   3   6  -7   14.74    2.58
  -3  -6   7    9.60    2.50
  -3  -6   6   27.99    3.14
   3   6  -6   40.31    3.03
  -3  -6   6   38.47    7.05
  -3  -6   5   26.04    1.25
   3   6  -5   37.53    7.00
  -3  -6   5   32.90    7.66
  -3  -6   4   29.81    3.14
   3   6  -4   37.64    6.61
  -3  -6   4   30.52    5.34
  -3  -6   3   18.61    1.35
   3   6  -3   20.77    3.74
  -3  -6   3   19.16    3.76
   3   6  -2    5.24    1.46
  -3  -6   2    4.58    1.31
   3   6  -1    0.62    0.60
  -3  -6   1   -0.52    1.10
   3   6   0   29.71    5.40
  -3  -6   0   38.92    2.42
   3   6   1    0.00    0.91
  -3  -6  -1   -0.07    0.76
   3   6   2    7.87    1.63
  -3  -6  -2   11.27    3.23
   3   6   3    8.75    1.73
  -3  -6  -3   10.02    2.87
   3   6   4  161.29    7.11
  -3  -6  -4  236.87    9.80
   3   6   5   14.47    2.34
  -3  -6  -5   17.34    4.03
   3   6   6    2.79    1.01
  -3  -6  -6   -0.09    1.42
   3   6   7    0.10    0.12
   3   6   7    1.42    1.04
  -3  -6  -7    0.74    0.60
   3   6   8   12.97    3.20
   3   6   8    7.79    1.77
  -3  -6  -8   14.66    5.30
   3   6   9   -0.16    0.43
  -3  -6  -9    0.09    0.91
   3   6  10  116.03    7.81
  -3  -6 -10   72.83   13.71
  -3  -6 -10   94.31    8.11
   3   6  11   47.26    6.69
  -3  -6 -11   34.77    6.12
  -3  -6 -11   45.23    4.43
   3   6  12   55.61    2.41
  -3  -6 -12   41.48    7.22
  -3  -6 -12   52.20    3.14
   3   6  13  113.38    4.64
  -3  -6 -13   79.16    5.37
  -3  -6 -13   91.07    3.62
   3   6  14   23.40    3.55
  -3  -6 -14   21.43    3.71
  -3  -6 -14   20.56    5.08
   3   6  15   86.39    3.47
  -3  -6 -15   54.95    9.31
  -3  -6 -15   69.47   10.76
   3   6  16   44.00    8.29
  -3  -6 -16   27.52    3.04
   3   6  17    8.98    1.72
  -3  -6 -17    7.04    1.42
  -3  -6 -18    1.08    0.88
  -3  -6 -19    4.88    1.68
  -3  -7  21   41.91    9.03
  -3  -7  20    6.61    1.56
   3   7 -20    7.42    2.66
  -3  -7  19    8.58    2.17
   3   7 -19    6.97    2.54
  -3  -7  18    5.47    2.08
  -3  -7  17   21.35    3.17
   3   7 -17   24.02    3.85
  -3  -7  16  139.36   17.93
   3   7 -16  147.39   10.06
  -3  -7  15   17.47    3.00
   3   7 -15   19.80    3.34
  -3  -7  14   42.34    7.86
   3   7 -14   56.94    4.41
  -3  -7  14   30.12    8.19
  -3  -7  13    0.71    0.68
   3   7 -13    0.37    1.44
  -3  -7  13    0.89    0.43
  -3  -7  12    6.73    2.00
   3   7 -12    8.79    2.02
  -3  -7  12    6.84    2.04
  -3  -7  11   40.34    2.90
   3   7 -11   58.63    4.70
  -3  -7  11   42.54    2.48
  -3  -7  10   50.37    2.74
   3   7 -10   83.91    4.59
  -3  -7  10   57.87    2.79
  -3  -7   9  104.03    5.25
   3   7  -9  146.02    7.67
  -3  -7   9  114.54    6.07
  -3  -7   8   21.40    4.43
   3   7  -8   29.79    2.62
  -3  -7   8   25.70    7.00
  -3  -7   7   15.67    4.67
   3   7  -7   26.70    6.41
  -3  -7   7   20.91    5.37
  -3  -7   6    7.77    2.05
   3   7  -6   14.43    2.75
  -3  -7   6    9.07    2.15
  -3  -7   5   39.70    4.62
   3   7  -5   60.75    6.10
  -3  -7   5   44.61    2.70
  -3  -7   4   51.95    1.44
   3   7  -4   64.97    4.82
  -3  -7   4   58.27    4.99
   3   7  -3   15.04    4.04
  -3  -7   3   13.36    1.72
   3   7  -2    1.05    1.03
  -3  -7   2    0.73    0.68
   3   7  -1   67.28    8.43
  -3  -7   1   67.74   10.79
   3   7   0   38.25    8.64
  -3  -7   0   47.53    5.10
   3   7   1   14.34    4.52
  -3  -7  -1   22.15    5.58
   3   7   2  330.23   12.50
  -3  -7  -2  417.02   15.70
   3   7   3   43.78    3.93
  -3  -7  -3   55.16    5.76
   3   7   4   52.90   11.02
  -3  -7  -4   70.79    5.44
   3   7   5   -0.12    1.18
  -3  -7  -5    0.32    1.03
   3   7   6   50.34    9.67
  -3  -7  -6   68.89   11.88
   3   7   7    0.44    0.88
  -3  -7  -7   -0.12    0.86
   3   7   8   61.24   11.51
  -3  -7  -8   81.25    3.65
   3   7   9   42.06    8.21
  -3  -7  -9   56.39    7.71
   3   7  10   18.39    4.48
  -3  -7 -10   26.59    5.14
  -3  -7 -11    1.73    1.02
  -3  -7 -12   -0.02    1.42
  -3  -7 -12    1.20    0.96
  -3  -7 -13   13.23    3.56
  -3  -7 -13   17.11    5.14
  -3  -7 -14  187.97    6.69
  -3  -7 -14  239.85    9.91
  -3  -7 -15    1.06    0.99
  -3  -7 -15    1.36    0.72
  -3  -7 -16  180.29   14.31
  -3  -7 -17    7.35    2.10
  -3  -7 -18    7.81    2.23
  -3  -8  20   78.67   18.31
   3   8 -20   94.49   14.04
  -3  -8  19    7.76    1.73
   3   8 -19    7.05    3.11
  -3  -8  18    2.99    1.18
   3   8 -18    5.00    1.84
  -3  -8  17   66.34   10.36
   3   8 -17   85.85    5.87
  -3  -8  16    8.27    1.96
   3   8 -16    9.02    3.43
  -3  -8  15    6.17    1.16
  -3  -8  14    2.90    0.78
   3   8 -14    2.09    1.05
  -3  -8  14    0.87    1.08
  -3  -8  13    2.30    0.65
   3   8 -13    2.12    1.75
  -3  -8  13    1.82    1.02
  -3  -8  12    4.98    1.32
   3   8 -12    7.63    1.68
  -3  -8  12    5.61    1.48
  -3  -8  11   14.42    3.79
   3   8 -11   20.75   10.26
  -3  -8  11   16.44    4.05
  -3  -8  10    5.71    1.36
   3   8 -10   13.15    5.55
  -3  -8  10    5.79    1.87
  -3  -8   9   65.44    4.51
  -3  -8   9   81.13    9.61
  -3  -8   8  457.69   16.11
   3   8  -8  676.98   25.06
  -3  -8   8  520.63   20.24
  -3  -8   7   18.38    3.11
  -3  -8   7   20.10    5.84
  -3  -8   6    8.67    2.18
   3   8  -6   17.10    4.13
  -3  -8   6   13.23    3.47
   3   8  -5   23.43    3.86
  -3  -8   5   17.23    3.93
   3   8  -4   58.87    9.19
  -3  -8   4   55.85   10.57
   3   8  -3    5.17    1.95
  -3  -8   3    3.97    1.54
   3   8  -2   74.66    5.38
  -3  -8   2   59.06   10.94
   3   8  -1   36.97    2.64
  -3  -8   1   27.79    6.62
   3   8   0   92.33    7.42
  -3  -8   0   94.02    8.60
   3   8   1  144.14   11.03
  -3  -8  -1  154.19   12.17
   3   8   2   22.49    2.34
  -3  -8  -2   15.92    3.14
   3   8   3   37.51    8.41
  -3  -8  -3   48.50    4.12
   3   8   4  534.70   25.35
  -3  -8  -4  705.51   33.11
   3   8   5   12.30    2.79
  -3  -8  -5   14.81    3.99
   3   8   6   22.60    4.33
  -3  -8  -6   34.48    8.15
   3   8   7   25.62    4.53
  -3  -8  -7   34.56    2.82
   3   8   8    7.97    2.23
  -3  -8  -8   15.92    3.09
   3   8   9   -0.05    1.04
  -3  -8  -9   -0.46    0.82
   3   8  10    1.67    1.08
  -3  -8 -10    1.98    1.00
   3   8  11    0.62    0.73
  -3  -8 -11    1.93    0.93
   3   8  12   17.18    3.51
  -3  -8 -12   28.97    6.29
   3   8  13   13.18    2.98
  -3  -8 -13   14.00    5.09
  -3  -8 -14  570.29    9.93
  -3  -8 -15   19.02    4.46
  -3  -8 -16    0.89    1.61
  -3  -8 -17   31.01    4.39
  -3  -9  18   75.50    6.82
   3   9 -18   79.57    9.94
  -3  -9  17    0.01    0.61
   3   9 -17    4.35    1.93
  -3  -9  16    9.22    1.83
   3   9 -16   19.59    3.29
  -3  -9  15    8.60    1.70
   3   9 -15    9.73    2.69
  -3  -9  14   15.69    3.54
   3   9 -14   19.92    3.88
  -3  -9  14    9.76    4.20
  -3  -9  13    5.54    1.27
   3   9 -13    5.43    1.55
  -3  -9  13    4.77    1.15
  -3  -9  12    0.94    0.79
   3   9 -12    0.61    1.61
  -3  -9  12    0.86    0.62
  -3  -9  11    6.50    2.11
   3   9 -11    9.81    1.90
  -3  -9  11    7.27    2.34
  -3  -9  10   12.78    2.47
   3   9 -10   20.29    3.52
  -3  -9  10   14.35    3.36
  -3  -9   9    2.92    0.71
   3   9  -9    4.33    1.16
  -3  -9   9    1.43    1.26
  -3  -9   8    3.73    1.05
   3   9  -8    6.96    1.98
  -3  -9   8    5.47    1.32
   3   9  -7   15.97    3.48
  -3  -9   7   12.89    2.89
   3   9  -6    1.35    0.81
  -3  -9   6   -0.06    1.19
   3   9  -5   22.48    3.95
  -3  -9   5   12.30    2.89
   3   9  -4   96.39    7.76
  -3  -9   4   82.59    7.47
   3   9  -3   34.43    7.92
  -3  -9   3   30.69    9.09
   3   9  -2  202.99    8.71
  -3  -9   2  190.34    8.84
   3   9  -1    1.07    1.09
  -3  -9   1   -0.19    1.73
   3   9   0   -0.55    1.83
   3   9   1   57.46    7.30
  -3  -9  -1   67.15   14.89
   3   9   2  382.03   14.82
  -3  -9  -2  442.12   21.53
  -3  -9  -3   26.77    7.74
   3   9   4  127.63   12.61
  -3  -9  -4  156.41    7.85
   3   9   5    9.94    2.34
  -3  -9  -5   12.63    2.73
   3   9   6   -0.55    1.21
  -3  -9  -6    0.76    1.10
   3   9   7    3.80    0.85
  -3  -9  -7    6.14    1.53
   3   9   8    6.28    1.43
  -3  -9  -8    5.50    1.95
   3   9   9    1.96    0.68
  -3  -9  -9    1.35    0.92
   3   9  10    0.93    1.12
  -3  -9 -10    3.48    1.35
   3   9  11    3.91    1.23
  -3  -9 -11    4.57    1.28
   3   9  12   20.72    5.65
  -3  -9 -12   18.84    5.37
   3   9  13   -0.39    0.90
  -3  -9 -13    1.24    1.38
   3   9  14    4.35    1.82
  -3  -9 -14    3.40    1.18
   3   9  15   61.25    5.83
  -3 -10  17    2.64    1.23
   3  10 -17    3.20    1.64
  -3 -10  16   -0.43    0.94
   3  10 -16    3.44    1.88
  -3 -10  15   15.41    3.64
   3  10 -15   23.01    3.49
  -3 -10  14    1.16    0.58
   3  10 -14    1.91    1.45
  -3 -10  13    0.57    0.37
   3  10 -13    0.76    1.49
  -3 -10  12   -0.32    0.71
   3  10 -12    0.69    1.51
  -3 -10  12    1.47    1.11
   3  10 -11   51.83    8.71
  -3 -10  11   31.13    7.93
   3  10 -10   23.86    4.22
  -3 -10  10   14.44    3.37
   3  10  -9    4.46    1.87
  -3 -10   9    3.16    1.72
   3  10  -8   -0.14    1.54
  -3 -10   8    0.88    0.81
   3  10  -7    2.70    1.23
  -3 -10   7    1.79    1.44
   3  10  -6    2.42    2.00
  -3 -10   6   -0.16    1.32
   3  10  -5   23.08    5.42
  -3 -10   5   15.24    3.69
   3  10  -4   63.91    8.83
  -3 -10   4   48.27    9.67
   3  10  -3    0.85    1.00
  -3 -10   3   -0.27    1.38
   3  10  -2   39.15    4.98
  -3 -10   2   38.08    9.27
   3  10  -1   31.37    7.82
  -3 -10   1   28.78    3.91
   3  10   0  570.89   18.18
  -3 -10   0  631.43   16.37
   3  10   1    3.08    1.47
  -3 -10  -1    3.60    2.36
   3  10   2  401.31   10.59
  -3 -10  -2  441.64   13.07
   3  10   3    1.66    0.95
  -3 -10  -3    1.88    1.35
   3  10   4   -1.28    1.40
  -3 -10  -4    0.06    1.53
   3  10   5    0.71    0.85
  -3 -10  -5    2.88    1.02
   3  10   6   46.69    9.14
  -3 -10  -6   55.14    6.12
   3  10   7    3.13    0.87
  -3 -10  -7    4.03    1.04
   3  10   8   31.59    5.20
  -3 -10  -8   36.82    3.44
   3  10   9    9.71    2.21
  -3 -10  -9   13.56    4.64
   3  10  10    6.13    1.58
  -3 -10 -10    6.45    1.50
   3  10  11   15.75    2.93
  -3 -10 -11   18.42   12.30
   3  10  12   29.63    6.23
  -3 -10 -12   30.74    8.75
   3  10  13    4.00    1.63
  -3 -10 -13    3.33    1.00
   3  10  14   92.71   10.30
  -3 -10 -14  108.77    8.95
   3  11 -15    1.87    1.30
   3  11 -14    1.84    1.71
  -3 -11  14    0.70    1.27
   3  11 -13   36.99    7.30
  -3 -11  13   19.80    6.06
   3  11 -12   27.09    5.70
  -3 -11  12   15.22    3.92
   3  11 -11    2.04    0.84
  -3 -11  11    2.18    1.45
   3  11 -10    4.42    1.37
  -3 -11  10    2.86    1.05
   3  11  -9    3.42    1.30
  -3 -11   9    1.76    0.89
   3  11  -8  129.45    7.34
  -3 -11   8  100.06    7.56
  -3 -11   7    0.39    0.97
   3  11  -6   48.16   11.45
  -3 -11   6   36.06    7.18
   3  11  -5    2.74    1.68
  -3 -11   5    1.71    1.21
   3  11  -4    4.84    1.56
  -3 -11   4    5.24    1.55
   3  11  -3   27.25    7.79
  -3 -11   3   22.13    4.07
   3  11  -2    3.75    1.26
  -3 -11   2    2.10    2.33
   3  11  -1  113.23   15.21
  -3 -11   1  102.02   18.74
   3  11   0    1.41    0.93
  -3 -11   0   -0.18    2.12
   3  11   1   92.12   13.21
  -3 -11  -1   87.83    7.89
   3  11   2   57.52    9.62
  -3 -11  -2   63.35   11.70
   3  11   3    0.73    0.93
  -3 -11  -3    1.16    0.76
   3  11   4    7.05    1.55
  -3 -11  -4    9.14    2.44
   3  11   5    4.28    1.36
  -3 -11  -5    6.39    2.65
   3  11   6   17.24    3.31
  -3 -11  -6   20.24    4.69
   3  11   7    3.73    0.84
  -3 -11  -7    7.34    2.47
   3  11   8    2.14    0.98
  -3 -11  -8    4.08    1.80
   3  11   9    3.32    1.12
  -3 -11  -9    3.84    1.29
   3  11  10    6.30    1.66
  -3 -11 -10    9.83    2.16
   3  11  11    5.45    1.47
  -3 -11 -11    6.73    1.89
   3  11  12    2.93    1.42
  -3 -11 -12    3.66    1.62
   3  12 -13    3.79    1.10
  -3 -12  13    0.65    0.99
   3  12 -12    1.16    1.38
  -3 -12  12    2.22    1.41
   3  12 -11   25.87    5.71
  -3 -12  11   13.50    4.08
   3  12 -10   37.98    6.86
  -3 -12  10   25.18    5.42
   3  12  -9    0.98    1.45
  -3 -12   9    2.31    1.84
   3  12  -8    6.37    2.07
  -3 -12   8    5.26    1.41
   3  12  -7    2.11    0.69
  -3 -12   7   -0.85    1.45
   3  12  -6    1.24    1.39
  -3 -12   6    2.10    1.10
   3  12  -5    2.15    0.81
  -3 -12   5    2.47    1.24
   3  12  -4    1.29    0.64
  -3 -12   4    0.84    1.04
   3  12  -3    1.02    0.88
  -3 -12   3    0.26    0.91
   3  12  -2    1.15    0.81
   3  12  -1   67.32   10.97
  -3 -12   1   53.50   12.81
   3  12   0   61.07    8.68
  -3 -12   0   57.11   14.32
   3  12   1   43.82    8.34
  -3 -12  -1   38.97    6.25
   3  12   2    6.47    1.61
  -3 -12  -2    8.90    2.25
   3  12   3   18.44    3.46
  -3 -12  -3   22.55    6.12
   3  12   4   19.96    5.13
  -3 -12  -4   18.29    2.84
   3  12   5    2.26    0.74
  -3 -12  -5    1.84    1.51
   3  12   6    3.40    0.74
  -3 -12  -6    3.57    1.47
   3  12   7    3.92    1.08
  -3 -12  -7    5.50    1.83
   3  12   8   -0.56    1.18
  -3 -12  -8    1.33    1.59
   3  12   9   12.52    3.24
  -3 -12  -9   16.90    4.22
   3  13 -10    3.19    1.75
  -3 -13  10    0.86    1.11
   3  13  -9    3.54    1.01
  -3 -13   9    3.54    1.60
   3  13  -8   21.85    4.62
  -3 -13   8   15.39    4.44
   3  13  -7    5.55    1.75
  -3 -13   7    2.48    1.23
   3  13  -6    7.33    1.44
  -3 -13   6    4.91    1.77
   3  13  -5    0.52    0.83
  -3 -13   5    0.67    0.79
   3  13  -4    0.27    0.71
  -3 -13   4   -1.17    1.51
   3  13  -3    1.44    1.15
  -3 -13   3   -0.77    1.66
   3  13  -2    1.89    1.28
  -3 -13   2   -0.47    1.68
   3  13  -1   10.72    1.88
  -3 -13   1   10.97    2.68
   3  13   0   16.64    3.63
  -3 -13   0   12.57    2.87
   3  13   1    9.67    2.49
  -3 -13  -1   10.63    3.12
   3  13   2  196.13   23.90
  -3 -13  -2  207.85   23.16
   3  13   3    8.20    2.74
  -3 -13  -3    6.95    2.99
   3  13   4   19.50    3.25
  -3 -13  -4   18.92    4.47
   3  13   5    0.07    1.23
  -3 -13  -5    0.47    0.73
   3  13   6    1.44    0.82
  -3 -13  -6    0.76    0.66
  -4  13   6    0.92    0.55
   4 -13  -6    2.28    1.12
  -4  13   5    2.57    1.23
   4 -13  -5    4.47    1.08
  -4  13   4    1.20    1.19
   4 -13  -4    2.28    0.89
  -4  13   3    0.66    0.95
   4 -13  -3    1.81    1.58
  -4  13   2    0.85    0.62
   4 -13  -2   -0.39    1.47
  -4  13   1    6.50    1.50
   4 -13  -1   11.35    2.35
  -4  13   0    6.75    2.55
  -4  13  -1    0.39    0.58
   4 -13   1   -0.82    1.73
  -4  13  -2    4.25    0.98
   4 -13   2    5.07    1.40
  -4  13  -3   12.50    3.15
   4 -13   3   15.32    3.85
  -4  13  -4   78.99   14.27
   4 -13   4   88.47   11.06
  -4  13  -5   39.81    8.87
   4 -13   5   52.52   10.67
  -4  13  -6   13.10    2.69
   4 -13   6   16.70    3.99
  -4  13  -7    0.86    0.58
   4 -13   7    1.80    1.52
  -4  13  -8   40.59   10.66
   4 -13   8   47.45    7.16
  -4  13  -9    8.40    2.19
   4 -13   9    8.75    2.97
  -4  12  10    1.91    0.67
   4 -12 -10    2.72    1.78
  -4  12   9   14.58    2.88
   4 -12  -9   16.52    4.79
  -4  12   8    3.32    1.13
   4 -12  -8    2.71    1.03
  -4  12   7    0.14    0.54
   4 -12  -7   -0.13    1.34
  -4  12   6    3.33    1.34
   4 -12  -6    5.19    1.38
  -4  12   5   15.87    3.69
   4 -12  -5   21.05    4.53
  -4  12   4    1.78    1.38
   4 -12  -4    1.11    0.91
  -4  12   3   31.38    2.71
   4 -12  -3   31.36    9.71
  -4  12   2   26.40    2.53
   4 -12  -2   28.83    7.94
  -4  12   1   19.98    3.00
   4 -12  -1   22.38    2.86
  -4  12   0   23.54    5.32
   4 -12   0   26.75    3.34
  -4  12  -1    2.31    1.04
   4 -12   1    1.74    1.11
  -4  12  -2   20.58    5.71
   4 -12   2   26.67    6.92
  -4  12  -3    1.56    0.62
   4 -12   3    3.94    1.26
  -4  12  -4    1.04    0.75
   4 -12   4    0.99    1.66
  -4  12  -5   43.65   10.26
   4 -12   5   53.38    3.99
  -4  12  -6    1.15    1.59
   4 -12   6    0.69    1.62
  -4  12  -7    0.97    0.91
   4 -12   7    1.60    2.17
  -4  12  -8    2.78    0.66
   4 -12   8    2.61    1.41
  -4  12  -9    0.68    0.81
   4 -12   9    0.28    1.43
  -4  12 -10    4.99    2.36
   4 -12  10    4.21    2.22
  -4  12 -11    1.25    1.33
   4 -12  11    1.70    1.65
  -4  12 -12    1.48    1.46
   4 -12  12   -0.61    1.21
  -4  11  12   18.02    3.05
   4 -11 -12   13.63    4.29
  -4  11  11   13.39    3.24
   4 -11 -11    9.91    2.65
  -4  11  10  110.39   13.20
   4 -11 -10  104.38   15.21
  -4  11   9   84.76    8.74
   4 -11  -9   89.01   11.22
  -4  11   8   38.69   10.02
   4 -11  -8   41.98    3.20
  -4  11   7    2.01    0.71
   4 -11  -7    4.13    0.89
  -4  11   6    1.56    1.02
   4 -11  -6    0.77    0.56
  -4  11   5    9.15    1.65
   4 -11  -5   10.03    2.87
  -4  11   4    2.68    1.26
   4 -11  -4    5.30    1.87
  -4  11   3   15.55    1.99
   4 -11  -3   18.25    3.60
  -4  11   2   38.56    3.58
   4 -11  -2   46.37    8.57
  -4  11   1    9.72    1.82
   4 -11  -1    8.42    1.72
  -4  11   0    1.64    1.07
   4 -11   0    0.15    1.40
  -4  11  -1   16.87    3.53
   4 -11   1   20.99    5.23
  -4  11  -2    6.33    1.62
   4 -11   2    9.26    2.22
  -4  11  -3   55.45   11.26
   4 -11   3   66.70    6.80
  -4  11  -4    3.89    1.45
   4 -11   4    4.27    2.24
  -4  11  -5    6.01    2.43
   4 -11   5    8.68    2.48
  -4  11  -6   22.23    4.75
   4 -11   6   22.66    3.40
  -4  11  -7    6.80    1.49
   4 -11   7    5.30    1.75
  -4  11  -8    2.52    1.03
   4 -11   8    1.82    1.77
  -4  11  -9    0.36    0.66
   4 -11   9    1.22    0.69
  -4  11 -10   12.89    2.71
   4 -11  10   12.20    3.71
  -4  11 -11    2.39    1.05
   4 -11  11    1.04    0.67
  -4  11 -12    0.56    1.35
   4 -11  12    3.23    1.56
  -4  11 -13    9.83    2.80
   4 -11  13   11.70    3.41
  -4  11 -14    5.94    2.33
   4 -11  14    5.34    1.33
  -4  10  14   53.43    8.61
   4 -10 -14   41.03    4.21
  -4  10  13   10.43    3.98
   4 -10 -13    7.06    1.66
  -4  10  12  371.50   27.44
   4 -10 -12  259.37   19.26
   4 -10 -12  339.02   24.78
  -4  10  11   68.45    4.98
   4 -10 -11   37.51    9.12
   4 -10 -11   49.44    8.71
  -4  10  10  313.74   29.58
   4 -10 -10  220.21   20.95
   4 -10 -10  279.12   26.37
  -4  10   9   20.96    2.41
   4 -10  -9   21.24    3.76
  -4  10   8   25.25    6.31
  -4  10   8   16.74    3.11
   4 -10  -8   22.85    4.58
  -4  10   7   26.09    2.49
  -4  10   7   15.41    4.01
   4 -10  -7   26.11    6.84
  -4  10   6    1.79    1.30
   4 -10  -6   -0.01    1.28
  -4  10   5    3.74    1.37
   4 -10  -5    3.92    1.28
  -4  10   4    2.23    1.54
   4 -10  -4    3.71    1.75
  -4  10   3  102.94    4.78
   4 -10  -3  103.52    5.93
  -4  10   2   99.32    4.37
   4 -10  -2  109.97    5.29
  -4  10   1   47.51    3.72
   4 -10  -1   54.55   12.93
  -4  10   0   19.91    2.34
   4 -10   0   23.13    5.39
  -4  10  -1    4.42    1.29
   4 -10   1    5.24    1.18
  -4  10  -2    7.82    2.16
   4 -10   2   10.46    2.27
  -4  10  -3   30.47    5.15
   4 -10   3   34.46    3.46
  -4  10  -4   41.86    8.49
   4 -10   4   44.57    3.40
  -4  10  -5   18.72    4.86
   4 -10   5   18.87    3.60
  -4  10  -6   26.77    5.31
   4 -10   6   27.43    4.53
  -4  10  -7    5.13    1.39
   4 -10   7    4.55    1.50
  -4  10  -8    1.26    0.59
   4 -10   8    0.47    0.68
  -4  10  -9   11.91    2.43
   4 -10   9   13.16    3.51
  -4  10 -10   14.01    3.21
   4 -10  10   13.99    3.44
  -4  10 -11    0.70    1.41
   4 -10  11    1.91    1.31
  -4  10 -12    2.83    1.79
   4 -10  12    3.00    1.15
  -4  10 -13    1.34    1.16
   4 -10  13   -0.31    0.94
  -4  10 -14   75.62   16.40
   4 -10  14   69.17   15.97
  -4  10 -15    1.16    1.24
   4 -10  15    1.25    1.05
  -4  10 -16    0.72    1.13
   4 -10  16    0.39    0.97
  -4   9  16    2.21    1.98
   4  -9 -16    0.39    0.60
  -4   9  15   19.74    3.22
   4  -9 -15   13.74    2.75
  -4   9  14    9.83    2.33
   4  -9 -14    7.14    1.74
  -4   9  13    4.36    1.73
   4  -9 -13    2.16    0.47
   4  -9 -13    2.44    0.60
  -4   9  12   87.88    9.45
   4  -9 -12   59.51   10.82
   4  -9 -12   60.68   12.78
  -4   9  11    0.30    0.99
   4  -9 -11   -0.16    0.69
   4  -9 -11    0.15    0.55
  -4   9  10    2.21    1.70
   4  -9 -10    1.09    0.56
   4  -9 -10    1.23    0.66
  -4   9   9    6.43    1.61
   4  -9  -9    4.22    1.45
   4  -9  -9    6.53    2.96
  -4   9   8   36.10    3.10
   4  -9  -8   22.52    4.15
   4  -9  -8   27.91    5.84
  -4   9   7    0.30    1.14
   4  -9  -7    0.57    1.14
  -4   9   6    2.24    0.90
  -4   9   6    2.07    0.53
   4  -9  -6    2.57    0.91
  -4   9   5   41.76    9.08
  -4   9   5   29.66    1.89
   4  -9  -5   41.26    8.26
  -4   9   4   12.71    2.94
  -4   9   4    7.77    2.14
   4  -9  -4   12.40    4.05
  -4   9   3   30.93    6.67
   4  -9  -3   33.49    8.23
  -4   9   2   95.75    7.09
   4  -9  -2  100.81    8.03
  -4   9   1    0.40    1.05
   4  -9  -1   -1.32    1.26
  -4   9   0   15.36    1.82
   4  -9   0   19.48    2.26
  -4   9  -1    0.70    0.59
   4  -9   1    1.63    1.23
  -4   9  -2    6.50    1.54
   4  -9   2    6.68    2.15
  -4   9  -3    0.70    0.73
   4  -9   3    1.62    0.96
  -4   9  -4   14.57    2.93
   4  -9   4   19.00    5.33
  -4   9  -5    0.73    0.75
   4  -9   5    1.62    1.19
  -4   9  -6  213.87   10.05
   4  -9   6  244.60   10.90
  -4   9  -7    0.91    1.11
   4  -9   7    0.47    0.74
  -4   9  -8   20.96    3.49
   4  -9   8   23.93    5.44
  -4   9  -9    1.12    0.82
   4  -9   9    2.00    1.32
   4  -9  10   48.23    7.42
   4  -9  11    1.00    0.56
  -4   9 -12    7.96    1.97
   4  -9  12    4.29    1.17
  -4   9 -13   14.22    3.48
   4  -9  13   13.46    3.69
  -4   9 -14   13.37    3.56
   4  -9  14    9.83    3.61
  -4   9 -15   13.34    3.73
   4  -9  15   11.35    3.86
  -4   9 -16    7.56    1.66
   4  -9  16    7.41    2.05
  -4   9 -17    6.84    1.86
  -4   8  17    0.64    1.61
   4  -8 -17    0.26    1.01
  -4   8  16   40.27    9.92
   4  -8 -16   29.01    4.26
  -4   8  15   68.97   15.68
   4  -8 -15   52.59    4.99
  -4   8  14   34.27    6.14
   4  -8 -14   22.15    2.48
  -4   8  13   85.91    8.43
   4  -8 -13   59.23    3.52
   4  -8 -13   62.04    5.39
  -4   8  12    2.39    1.86
   4  -8 -12    1.34    1.06
   4  -8 -12    0.89    0.46
  -4   8  11   51.49   13.73
   4  -8 -11   39.89    2.77
   4  -8 -11   38.02    5.37
  -4   8  10  169.36    6.53
   4  -8 -10  125.30    4.99
   4  -8 -10  136.39    5.82
  -4   8   9   75.24    4.59
   4  -8  -9   57.54    3.44
   4  -8  -9   63.61    4.67
  -4   8   8    2.32    1.26
   4  -8  -8    2.11    0.66
   4  -8  -8    2.35    0.86
  -4   8   7    2.71    1.09
   4  -8  -7    2.11    0.47
   4  -8  -7    3.21    1.03
  -4   8   6   28.63    2.29
   4  -8  -6   22.18    3.53
   4  -8  -6   30.84    4.00
  -4   8   5   -0.20    0.94
   4  -8  -5   -0.16    0.99
  -4   8   4   59.38    9.78
  -4   8   4   43.32    2.98
   4  -8  -4   56.05    3.38
  -4   8   3    5.42    1.56
  -4   8   3    3.22    0.60
   4  -8  -3    5.80    1.80
  -4   8   2   52.65    2.89
   4  -8  -2   59.44    3.27
  -4   8   1   32.76    2.35
   4  -8  -1   54.91    3.62
  -4   8   0   93.50    7.93
   4  -8   0  112.23    9.00
  -4   8  -1   58.10    2.88
   4  -8   1   61.32    3.77
  -4   8  -2   36.23    8.80
   4  -8   2   44.43    7.54
  -4   8  -3  192.78   10.42
   4  -8   3  220.33   12.90
  -4   8  -4  319.76   15.60
   4  -8   4  374.68   18.10
  -4   8  -5   48.58    9.12
   4  -8   5   43.95    2.84
  -4   8  -6    1.94    0.60
   4  -8   6    1.13    0.75
  -4   8  -7    2.96    0.85
   4  -8   7    1.08    0.73
  -4   8  -8  292.52   12.60
   4  -8   8  324.40   14.50
  -4   8  -9    2.54    0.78
   4  -8   9    2.08    1.58
  -4   8 -10    9.69    1.91
   4  -8  10    8.98    2.45
  -4   8 -11    2.93    1.21
   4  -8  11    1.71    0.65
  -4   8 -12    3.82    2.14
   4  -8  12    0.62    0.55
  -4   8 -13   87.24   14.10
   4  -8  13   91.61    6.33
  -4   8 -14   19.54    4.54
   4  -8  14   17.62    5.01
  -4   8 -15   11.79    3.66
   4  -8  15   10.91    2.60
  -4   8 -16    0.78    0.82
   4  -8  16    1.15    0.77
  -4   8 -17    4.35    1.29
  -4   8 -18    1.60    1.28
  -4   7  18    0.39    1.00
   4  -7 -18    0.86    1.09
  -4   7  17    2.75    2.38
   4  -7 -17    1.52    1.56
  -4   7  16   30.61    3.47
   4  -7 -16   18.18    2.46
  -4   7  15   17.86    2.69
   4  -7 -15   12.15    2.13
  -4   7  14  111.97    8.50
   4  -7 -14   69.70    5.23
  -4   7  13  159.09   10.49
   4  -7 -13   87.65    5.66
   4  -7 -13  107.22    9.71
  -4   7  12  803.11   18.56
   4  -7 -12  547.29   12.79
   4  -7 -12  597.09   14.23
  -4   7  11   15.87    3.20
   4  -7 -11    6.39    3.24
   4  -7 -11   11.30    1.66
  -4   7  10  624.14   24.45
   4  -7 -10  432.75   16.91
   4  -7 -10  482.54   19.16
  -4   7   9   14.20    4.06
   4  -7  -9   14.04    1.97
   4  -7  -9   13.79    3.42
  -4   7   8   70.79    3.60
   4  -7  -8   51.64    2.41
   4  -7  -8   63.38    4.41
  -4   7   7    2.37    1.12
   4  -7  -7    1.38    0.75
   4  -7  -7    2.70    0.88
  -4   7   6   35.26    2.50
   4  -7  -6   24.72    4.46
   4  -7  -6   33.71    7.69
  -4   7   5   11.82    1.63
   4  -7  -5    9.02    1.60
   4  -7  -5   14.41    2.57
  -4   7   4    5.64    2.45
   4  -7  -4    3.74    1.48
   4  -7  -4    5.68    2.57
  -4   7   3   49.06    8.51
  -4   7   3   32.16    1.47
   4  -7  -3   45.46    2.79
  -4   7   2  534.66   19.05
  -4   7   2  422.79   14.32
   4  -7  -2  547.45   19.82
  -4   7   1  140.24    6.31
   4  -7  -1  151.84    8.42
  -4   7   0  352.98   13.96
   4  -7   0  394.24   14.59
  -4   7  -1   36.57    2.35
   4  -7   1   43.09    2.85
  -4   7  -2   53.82    4.62
   4  -7   2   62.79    5.69
  -4   7  -3   29.40    5.91
   4  -7   3   31.69    7.69
  -4   7  -4  171.37    7.32
   4  -7   4  202.92    8.34
  -4   7  -5   78.36   14.08
   4  -7   5   77.69    7.54
  -4   7  -6  470.50   10.38
   4  -7   6  555.32   13.25
  -4   7  -7    6.96    2.31
   4  -7   7    4.12    1.70
  -4   7  -8   25.29    6.40
   4  -7   8   29.63    7.27
  -4   7  -9    4.78    1.12
   4  -7   9    5.00    1.79
  -4   7 -10   21.70    4.43
   4  -7  10   19.37    4.63
  -4   7 -11    2.54    1.32
   4  -7  11    2.89    1.09
  -4   7 -12    2.20    1.13
   4  -7  12    4.73    1.24
   4  -7  13    0.07    0.99
  -4   7 -14   50.58    8.06
   4  -7  14   46.58    4.90
  -4   7 -15   28.04    5.13
   4  -7  15   23.87    5.74
  -4   7 -16    2.01    1.11
   4  -7  16    2.81    1.02
  -4   7 -17    7.95    2.14
  -4   7 -18   54.12   11.21
  -4   7 -19    9.12    1.92
  -4   6  19    1.54    1.31
   4  -6 -19    1.71    1.93
  -4   6  18   23.53    4.74
   4  -6 -18   14.98    2.10
  -4   6  17   33.70    8.82
   4  -6 -17   24.61    2.86
  -4   6  16   20.63    4.38
   4  -6 -16   10.98    3.00
  -4   6  15   37.20    7.24
   4  -6 -15   22.04    2.53
  -4   6  14    5.83    1.39
   4  -6 -14    3.88    1.65
  -4   6  13   28.93    6.39
   4  -6 -13   18.27    2.18
   4  -6 -13   14.63    2.93
  -4   6  12   58.92    8.68
   4  -6 -12   37.00    2.75
   4  -6 -12   38.11    2.08
  -4   6  11    1.07    0.81
   4  -6 -11   -0.38    0.93
   4  -6 -11   -0.12    0.81
  -4   6  10    7.80    2.06
   4  -6 -10    5.30    1.35
   4  -6 -10    4.78    1.11
  -4   6   9   22.75    4.22
   4  -6  -9   15.85    1.53
   4  -6  -9   16.93    3.60
  -4   6   8   13.21    2.08
   4  -6  -8    7.14    1.20
   4  -6  -8    9.65    1.95
  -4   6   7    6.01    2.42
   4  -6  -7    3.92    1.41
   4  -6  -7    5.12    2.38
  -4   6   6   77.26    5.71
   4  -6  -6   54.45    3.82
   4  -6  -6   71.69    7.16
  -4   6   5  110.78    5.97
   4  -6  -5   88.08    5.61
   4  -6  -5  105.59    7.23
  -4   6   4    2.68    1.18
   4  -6  -4    2.48    0.75
   4  -6  -4    3.01    0.93
  -4   6   3  127.35    5.93
   4  -6  -3  104.47    4.39
   4  -6  -3  134.12    6.22
  -4   6   2  404.54   15.57
  -4   6   2  297.09   10.97
   4  -6  -2  429.04   16.51
  -4   6   1    1.87    0.78
   4  -6  -1   10.49    3.63
  -4   6   0  108.45    3.51
   4  -6   0  126.82    6.03
  -4   6  -1    2.41    0.94
   4  -6   1    3.87    1.54
  -4   6  -2    2.13    1.04
   4  -6   2    1.18    0.82
  -4   6  -3   23.49    5.34
   4  -6   3   25.89    2.39
  -4   6  -4   33.44    7.59
   4  -6   4   41.33    6.77
  -4   6  -5    4.05    1.05
  -4   6  -6  123.08    5.66
   4  -6   6  157.34    6.88
  -4   6  -7    6.20    1.37
   4  -6   7    3.84    1.64
  -4   6  -8    9.55    1.99
   4  -6   8    8.33    2.58
  -4   6  -9    0.31    1.09
  -4   6  -9   -0.39    0.29
   4  -6   9    0.54    0.29
  -4   6 -10   49.48   10.32
  -4   6 -10   43.39    1.74
   4  -6  10   51.92    6.80
  -4   6 -11    4.16    0.99
  -4   6 -11    2.12    0.57
   4  -6  11    2.44    0.78
  -4   6 -12   28.22    2.71
  -4   6 -12   20.79    3.10
   4  -6  12   24.98    7.03
  -4   6 -13   44.15    6.51
  -4   6 -13   36.92    1.86
   4  -6  13   43.04    9.50
  -4   6 -14  106.93   10.45
  -4   6 -14   87.35    3.34
   4  -6  14   97.15    4.11
  -4   6 -15   36.92    7.97
  -4   6 -15   28.48    2.08
   4  -6  15   26.25    6.93
  -4   6 -16   23.48    4.89
  -4   6 -16   18.12    1.88
   4  -6  16   17.01    4.78
  -4   6 -17   24.52    5.18
  -4   6 -17   14.14    3.65
  -4   6 -18  103.65   10.43
  -4   6 -19    3.17    1.21
   4  -6  20   17.84    4.39
  -4   5  20   23.28    3.40
   4  -5 -20   13.31    2.90
  -4   5  19   38.32    4.25
   4  -5 -19   23.93    3.15
  -4   5  18    7.00    2.21
   4  -5 -18    4.99    1.61
  -4   5  17   17.95    4.52
   4  -5 -17    9.90    2.40
  -4   5  16   43.35    7.62
   4  -5 -16   27.22    3.15
  -4   5  15    1.41    1.12
   4  -5 -15    2.97    2.06
   4  -5 -14    3.52    1.38
  -4   5  13   99.72   18.52
   4  -5 -13   65.05    5.93
   4  -5 -13   60.34    7.27
  -4   5  12   20.96    4.76
   4  -5 -12    8.43    1.23
   4  -5 -12   10.45    2.41
  -4   5  11   33.32    9.03
   4  -5 -11   22.48    2.39
   4  -5 -11   25.72    5.55
  -4   5  10   93.55    4.15
   4  -5 -10   66.06    3.10
   4  -5 -10   68.17    2.70
  -4   5   9    8.52    2.56
   4  -5  -9    2.50    1.07
   4  -5  -9    6.01    2.05
  -4   5   8   10.98    2.55
   4  -5  -8    4.79    0.95
   4  -5  -8    6.82    1.87
  -4   5   7    8.95    2.37
   4  -5  -7    6.48    0.99
   4  -5  -7    7.21    1.50
  -4   5   6   72.20    4.87
   4  -5  -6   54.47    3.42
   4  -5  -6   64.46    6.43
  -4   5   5  202.83    8.60
   4  -5  -5  166.86    6.57
   4  -5  -5  193.78    9.41
  -4   5   4  114.38    4.91
   4  -5  -4   94.00    3.60
   4  -5  -4  112.92    4.92
  -4   5   3   65.82    4.41
   4  -5  -3   53.71    3.15
   4  -5  -3   66.89    4.63
  -4   5   2   68.42    4.65
   4  -5  -2   56.13    3.23
   4  -5  -2   72.93    5.07
  -4   5   1  188.16    9.22
   4  -5  -1  224.18    9.79
  -4   5   0   49.40    2.46
   4  -5   0   58.70   18.51
  -4   5  -1    0.37    0.87
   4  -5   1    2.65    1.27
  -4   5  -2   18.00    1.49
   4  -5   2   19.17    2.91
  -4   5  -3   51.82    3.56
   4  -5   3   63.68    4.78
  -4   5  -4   71.19    5.08
   4  -5   4   93.01    6.78
  -4   5  -5    1.94    1.27
   4  -5   5    1.75    1.09
  -4   5  -6   51.23    3.21
   4  -5   6   64.95    4.50
  -4   5  -7    5.08    1.64
  -4   5  -7    4.14    0.67
   4  -5   7    6.02    2.18
  -4   5  -8   33.30    3.31
  -4   5  -8   31.66    1.37
   4  -5   8   36.53    4.17
  -4   5  -9    6.06    1.96
  -4   5  -9    3.71    1.26
   4  -5   9    5.82    1.78
  -4   5 -10    1.41    0.88
  -4   5 -10    0.32    0.29
   4  -5  10    1.37    0.68
  -4   5 -11    6.31    1.92
  -4   5 -11    5.11    1.38
   4  -5  11    7.19    2.14
  -4   5 -12    7.27    1.54
  -4   5 -12    5.83    2.06
   4  -5  12    7.06    1.76
  -4   5 -13   49.66    8.66
  -4   5 -13   37.45    6.40
   4  -5  13   49.84    3.25
  -4   5 -14   13.86    2.53
  -4   5 -14    7.84    2.98
   4  -5  14   10.78    2.55
  -4   5 -15   18.97    4.19
  -4   5 -15   12.36    2.57
   4  -5  15   13.72    3.68
  -4   5 -16   26.86    4.63
  -4   5 -16   21.43    2.09
   4  -5  16   17.10    6.24
  -4   5 -17   29.62    6.11
  -4   5 -17   23.86    2.09
  -4   5 -18    9.09    4.57
  -4   5 -18    6.64    1.24
  -4   5 -19    6.75    1.45
   4  -5  20   31.06    5.66
  -4   5 -20   35.59    2.95
   4  -5  21    3.93    1.55
  -4   4  21    6.01    2.76
   4  -4 -21    2.16    1.90
  -4   4  20    1.72    1.35
   4  -4 -20   -0.42    1.23
  -4   4  19    1.33    1.95
   4  -4 -19    0.64    0.79
  -4   4  18    2.61    2.09
   4  -4 -18   -0.06    1.21
  -4   4  17  188.80   13.31
   4  -4 -17  112.88    8.08
  -4   4  16   22.19    3.05
   4  -4 -16   16.94    3.78
  -4   4  15   -0.62    1.89
   4  -4 -15    1.63    1.20
  -4   4  14  119.54    9.49
   4  -4 -14   67.34    5.78
  -4   4  13  140.69   10.88
   4  -4 -13   81.34    6.17
   4  -4 -12  373.18   17.93
   4  -4 -12  375.01   17.60
  -4   4  11    8.36    3.13
   4  -4 -11    3.42    1.63
   4  -4 -11    4.51    1.81
  -4   4  10  132.23   10.31
   4  -4 -10   82.81    6.83
   4  -4 -10   86.78    6.77
  -4   4   9   69.41    5.40
   4  -4  -9   44.54    2.15
   4  -4  -9   51.27    3.85
  -4   4   8   80.36    5.22
   4  -4  -8   51.07    2.85
   4  -4  -8   60.72    4.30
  -4   4   7  226.26    9.47
   4  -4  -7  151.77    6.73
   4  -4  -7  166.95    8.66
  -4   4   6    6.80    1.67
   4  -4  -6    2.41    0.55
   4  -4  -6    4.70    0.95
  -4   4   5   34.87    7.48
   4  -4  -5   26.82    1.45
   4  -4  -5   31.11    2.58
  -4   4   4   15.60    1.80
   4  -4  -4   11.19    0.82
   4  -4  -4   14.31    3.75
  -4   4   3   43.75    2.42
   4  -4  -3   34.51    1.30
   4  -4  -3   43.44   11.77
  -4   4   2 1126.04   22.26
   4  -4  -2  963.72   17.35
   4  -4  -2 1236.14   23.55
  -4   4   1  281.45   11.67
  -4   4   0  995.10   19.46
  -4   4  -1   69.92    7.32
  -4   4  -2   27.21    1.64
   4  -4   2   31.46    3.57
  -4   4  -3  162.92    6.19
   4  -4   3  181.42    7.62
  -4   4  -4  485.22    9.62
   4  -4   4  597.04   11.89
  -4   4  -5    7.78    1.71
  -4   4  -6    5.80    1.44
  -4   4  -6    5.32    0.54
   4  -4   6    6.90    1.63
  -4   4  -7   -0.08    0.93
  -4   4  -7    1.40    0.58
   4  -4   7    3.05    1.08
  -4   4  -8    6.42    1.71
  -4   4  -8    6.23    0.96
   4  -4   8    8.86    2.52
  -4   4  -9   -0.29    0.77
  -4   4  -9   -0.32    0.34
   4  -4   9    0.55    0.47
  -4   4 -10    2.30    1.01
  -4   4 -10    1.93    0.79
   4  -4  10    4.23    1.65
  -4   4 -11    1.20    1.33
  -4   4 -11    0.03    0.43
   4  -4  11   -0.16    0.62
  -4   4 -12    1.25    1.35
  -4   4 -12    0.22    0.56
   4  -4  12    0.60    0.44
  -4   4 -13   19.92    7.25
  -4   4 -13   17.97    1.78
   4  -4  13   21.53    3.70
  -4   4 -14   28.37    6.37
  -4   4 -14   21.92    1.88
   4  -4  14   22.86    5.93
  -4   4 -15    9.77    2.67
  -4   4 -15    8.89    1.51
   4  -4  15   10.01    2.16
  -4   4 -16    9.44    2.18
  -4   4 -16    7.09    1.36
   4  -4  16    7.20    1.41
  -4   4 -17   17.12    4.71
  -4   4 -17   14.38    2.03
  -4   4 -18   24.16    2.32
   4  -4  19    6.04    1.54
  -4   4 -19    3.61    1.43
   4  -4  20   38.63   10.49
  -4   4 -20   37.42    4.85
   4  -4  21    1.67    1.88
  -4   4 -21    0.91    1.01
  -4   3  21    3.49    2.26
   4  -3 -21    1.42    1.25
  -4   3  20    1.83    1.48
  -4   3  19   47.62    9.72
   4  -3 -19   32.28    3.66
  -4   3  18   -0.50    1.97
   4  -3 -18   -1.08    1.22
  -4   3  17    4.09    2.33
   4  -3 -17    1.16    1.70
  -4   3  16   14.72    2.58
   4  -3 -16   13.92    3.30
  -4   3  15  158.13    8.38
   4  -3 -15   87.95    5.39
  -4   3  14  126.59    9.64
   4  -3 -14   82.70    6.65
  -4   3  13  198.92   11.08
   4  -3 -13  102.97    6.20
  -4   3  12  178.43   13.94
   4  -3 -12   97.26    7.78
   4  -3 -12   94.02    7.09
  -4   3  11   88.04    4.42
   4  -3 -11   56.79    5.24
   4  -3 -11   57.80    2.17
  -4   3  10   33.73    8.82
   4  -3 -10   18.68    1.58
   4  -3 -10   21.08    1.85
  -4   3   9    1.98    0.87
   4  -3  -9    0.68    0.83
   4  -3  -9    1.42    0.62
  -4   3   8  200.20    8.78
   4  -3  -8  134.10    5.81
   4  -3  -8  137.86    6.86
  -4   3   7  167.04    6.69
   4  -3  -7  110.12    4.46
   4  -3  -7  120.75    6.72
  -4   3   6  140.16   43.30
   4  -3  -6  104.24    4.10
   4  -3  -6  117.57    5.06
  -4   3   5  525.42   10.47
   4  -3  -5  386.45    6.93
   4  -3  -5  447.10   10.08
  -4   3   4 1075.04   20.70
   4  -3  -4  866.13   16.12
   4  -3  -4  957.74   19.33
  -4   3   3   13.01    2.91
  -4   3   2 1586.57   29.43
   4  -3  -2 1527.68   26.87
   4  -3  -2 1696.95   31.16
  -4   3   1    1.75    0.82
  -4   3   0   14.52    3.46
   4  -3   0   17.20    1.53
  -4   3  -1  105.09    2.82
   4  -3   1  125.42    6.84
  -4   3  -2  145.50    6.26
   4  -3   2  178.13    7.51
  -4   3  -3  124.64    5.68
   4  -3   3  151.24    7.66
  -4   3  -4  318.55    7.72
   4  -3   4  287.67    2.16
  -4   3  -5   17.14    1.86
  -4   3  -5   14.61    0.82
   4  -3   5   15.21    1.28
  -4   3  -6   10.82    1.67
  -4   3  -6   10.13    0.63
   4  -3   6   15.64    4.59
  -4   3  -7    2.10    0.82
  -4   3  -7    1.27    0.35
   4  -3   7    2.47    1.06
  -4   3  -8   11.82    1.42
  -4   3  -8   11.20    0.98
   4  -3   8   14.60    4.01
  -4   3  -9    6.29    1.56
  -4   3  -9    4.95    0.93
   4  -3   9    5.47    1.83
  -4   3 -10   77.25    5.53
  -4   3 -10   71.18    4.71
   4  -3  10   88.39    5.89
  -4   3 -11    2.40    1.48
  -4   3 -11    1.52    0.82
   4  -3  11    1.80    0.53
  -4   3 -12    3.46    1.05
  -4   3 -12    0.17    0.62
   4  -3  12    3.07    0.75
  -4   3 -13  148.71   14.31
  -4   3 -13  126.62    8.64
   4  -3  13  156.50    6.66
  -4   3 -14   18.02    3.62
  -4   3 -14    9.50    1.43
   4  -3  14   13.48    3.72
  -4   3 -15   37.75    7.24
  -4   3 -15   26.06    2.05
   4  -3  15   31.82    6.68
  -4   3 -16    3.49    0.80
  -4   3 -16    2.11    0.73
   4  -3  16    3.60    0.95
  -4   3 -17    3.93    1.29
   4  -3  18   63.70   11.60
  -4   3 -18   64.25    3.45
   4  -3  19    0.72    1.33
  -4   3 -19    0.40    0.92
   4  -3  20   15.03    2.77
  -4   3 -20   13.06    2.95
   4  -3  21    6.08    1.83
  -4   3 -21    5.16    1.81
  -4   2  22   31.16   12.52
   4  -2 -22   24.09    5.70
  -4   2  21    2.09    1.88
   4  -2 -21    3.45    1.96
  -4   2  20    0.93    1.89
   4  -2 -20   -1.11    1.26
  -4   2  19    2.19    1.57
   4  -2 -19    1.44    1.88
  -4   2  18    9.50    2.78
   4  -2 -18    6.86    1.67
  -4   2  17   73.70    5.62
   4  -2 -17   35.61    3.36
  -4   2  16   15.06    4.22
   4  -2 -16    9.12    1.96
  -4   2  15   23.84    6.74
   4  -2 -15   13.48    1.96
  -4   2  14    0.89    1.09
   4  -2 -14   -0.28    1.41
  -4   2  13  238.26   12.36
   4  -2 -13  126.88    7.35
  -4   2  12   56.76    3.99
   4  -2 -12   44.78    9.72
  -4   2  11   97.11   11.39
   4  -2 -11   63.17   10.46
   4  -2 -11   57.95    4.00
  -4   2  10   14.76    2.02
   4  -2 -10    8.78    1.96
   4  -2 -10    8.41    2.29
  -4   2   9    2.72    1.47
   4  -2  -9    1.71    0.99
   4  -2  -9    2.16    0.87
  -4   2   8  106.18    6.94
   4  -2  -8   74.88    4.83
   4  -2  -8   77.95    5.80
  -4   2   7   38.75    4.13
   4  -2  -7   31.11    2.12
   4  -2  -7   27.69    5.12
  -4   2   6   77.22    5.57
   4  -2  -6   56.65    2.19
   4  -2  -6   55.97    4.93
  -4   2   5    1.85    0.75
   4  -2  -5    1.31    0.74
  -4   2   4   23.25    1.79
   4  -2  -4   24.36    3.93
   4  -2  -4   21.73    1.86
  -4   2   3  121.02    8.13
   4  -2  -3  123.31    7.95
   4  -2  -3  109.85    7.30
  -4   2   2  412.06    9.18
   4  -2  -2  470.25   10.05
  -4   2   1   10.69    2.17
   4  -2  -1   10.25    3.22
  -4   2   0   51.00    3.63
   4  -2   0   66.82    4.67
  -4   2  -1  140.98    6.03
   4  -2   1  179.53    6.98
   4  -2   1  152.40    7.10
  -4   2  -2  173.51    7.22
   4  -2   2  225.86    8.53
   4  -2   2  226.25    9.24
  -4   2  -3    3.27    0.93
   4  -2   3    2.81    0.62
   4  -2   3    1.61    0.72
  -4   2  -4  131.52    5.77
   4  -2   4  114.55    4.57
   4  -2   4  166.50    7.07
  -4   2  -5   71.53    7.07
  -4   2  -5   67.85    4.57
   4  -2   5   78.25    5.47
  -4   2  -6  376.97    7.62
  -4   2  -6  356.39    6.56
   4  -2   6  455.85    8.73
  -4   2  -7    1.16    0.39
  -4   2  -7    0.80    0.36
   4  -2   7    0.40    0.34
  -4   2  -8    4.35    1.27
  -4   2  -8    3.48    0.67
   4  -2   8    4.20    1.15
  -4   2  -9   26.09    4.64
  -4   2  -9   23.14    1.78
   4  -2   9   26.60    2.47
  -4   2 -10    0.54    0.66
  -4   2 -10    0.08    0.66
   4  -2  10   -0.05    0.53
  -4   2 -11    3.27    0.94
  -4   2 -11    1.60    0.50
   4  -2  11    2.82    0.83
  -4   2 -12    1.50    0.75
  -4   2 -12    1.69    0.91
   4  -2  12    1.24    0.47
  -4   2 -13  150.94    7.78
  -4   2 -13  134.83    6.77
   4  -2  13  151.84    7.45
  -4   2 -14   -1.05    1.29
  -4   2 -14   -1.53    0.81
   4  -2  14   -0.45    0.73
  -4   2 -15   21.30    3.50
  -4   2 -15   17.15    2.02
   4  -2  15   15.97    3.77
  -4   2 -16    0.90    0.93
   4  -2  16    0.47    0.39
   4  -2  17    2.59    1.00
  -4   2 -17    1.67    0.73
   4  -2  18   55.47   13.07
  -4   2 -18   54.24    3.58
   4  -2  19   15.06    3.46
  -4   2 -19   12.31    2.81
   4  -2  20   28.31    4.64
  -4   2 -20   21.71    2.55
   4  -2  21    4.35    1.95
  -4   2 -21    3.92    1.50
  -4   1  22   83.91   10.62
   4  -1 -22   47.96    4.60
  -4   1  21   10.45    3.01
   4  -1 -21    7.47    2.34
  -4   1  20    5.38    2.63
   4  -1 -20    0.86    1.41
  -4   1  19    1.64    1.29
   4  -1 -19    2.27    1.39
  -4   1  18    5.21    2.05
   4  -1 -18    2.50    1.60
  -4   1  17   17.59    4.42
   4  -1 -17    8.43    1.89
  -4   1  16   -2.69    2.01
   4  -1 -16   -0.20    1.34
  -4   1  15  225.08   10.79
   4  -1 -15  118.93    9.44
  -4   1  14  154.22    8.64
   4  -1 -14   80.60   15.21
  -4   1  13   31.39    6.05
   4  -1 -13   19.21    2.40
  -4   1  12  152.71   11.79
   4  -1 -12   87.04    7.16
  -4   1  11  198.45    8.73
   4  -1 -11  112.28    5.44
   4  -1 -11  108.62    4.73
  -4   1  10  156.39   11.77
   4  -1 -10   95.50    6.19
   4  -1 -10   86.95    6.26
  -4   1   9    8.70    2.27
   4  -1  -9    6.00    1.42
   4  -1  -9    4.56    1.05
  -4   1   8  332.34  102.31
   4  -1  -8  223.42    8.18
   4  -1  -8  203.61    7.25
  -4   1   7  203.76    8.12
   4  -1  -7  164.67    6.42
   4  -1  -7  145.36    5.96
  -4   1   6   19.01    4.92
   4  -1  -6   15.15    2.49
   4  -1  -6   12.28    3.17
  -4   1   5   34.81    1.90
   4  -1  -5   36.93    4.76
   4  -1  -5   28.35    2.09
  -4   1   4   50.73    2.34
   4  -1  -4   54.86    2.07
  -4   1   3  237.33    9.73
   4  -1  -3  263.36   10.68
  -4   1   3  215.98    9.23
   4  -1  -2  978.53   15.45
  -4   1   2  842.44   14.16
  -4   1   1    7.75    1.37
   4  -1  -1   10.01    1.30
  -4   1   1    9.83    2.16
  -4   1   0 1456.24   22.62
   4  -1   0 1947.74   28.85
  -4   1   0 1847.61   29.01
  -4   1  -1    0.47    0.45
   4  -1   1    0.94    0.32
  -4   1  -1    0.82    0.51
  -4   1  -2  321.41    7.02
   4  -1   2  335.04    6.54
  -4   1  -2  436.77    9.24
  -4   1  -3  118.66    5.17
   4  -1   3  109.61    4.58
  -4   1  -3  128.23    8.67
  -4   1  -4  675.79   13.30
   4  -1   4  587.13   11.07
  -4   1  -4  924.86   17.92
  -4   1  -5   51.75    3.68
  -4   1  -5   51.31    3.49
  -4   1  -5   68.49    4.99
  -4   1  -6  254.11   10.26
  -4   1  -6  245.67    9.66
  -4   1  -6  326.25   12.94
  -4   1  -7    2.37    1.22
  -4   1  -7    1.79    0.53
  -4   1  -7    2.01    0.73
  -4   1  -8   -0.06    0.70
  -4   1  -8    0.60    0.67
  -4   1  -9    1.13    0.72
  -4   1  -9    1.45    0.75
   4  -1   9    1.93    1.05
  -4   1 -10    2.81    0.72
  -4   1 -10    1.19    0.51
   4  -1  10    2.69    0.88
  -4   1 -11   20.49    3.59
  -4   1 -11   15.22    1.54
   4  -1  11   19.50    5.08
  -4   1 -12    7.72    1.91
  -4   1 -12    6.11    1.03
   4  -1  12    8.06    1.96
  -4   1 -13    5.33    1.79
  -4   1 -13    2.22    1.37
   4  -1  13    2.76    0.75
  -4   1 -14   40.51    7.34
  -4   1 -14   27.37    2.02
   4  -1  14   36.93    2.34
  -4   1 -15   51.94    3.32
   4  -1  15   57.34    6.71
   4  -1  16    1.40    1.13
  -4   1 -16    0.11    0.99
   4  -1  16    0.11    0.24
   4  -1  17    0.43    0.64
  -4   1 -17    0.42    1.11
   4  -1  18   91.86    4.74
  -4   1 -18   74.36    4.03
   4  -1  19    8.48    1.89
  -4   1 -19    3.87    2.10
   4  -1  20   42.20    8.80
  -4   1 -20   42.14    4.61
   4  -1  21   -0.49    1.02
  -4   1 -21    0.04    0.98
  -4   0  22    3.31    2.27
   4   0 -22    2.79    2.08
  -4   0  21    0.85    2.02
   4   0 -21    0.92    1.56
  -4   0  20    4.06    2.33
   4   0 -20    2.61    2.10
  -4   0  19   24.61    7.99
   4   0 -19   16.32    4.27
  -4   0  18    4.46    1.45
   4   0 -18    1.40    1.20
  -4   0  17    0.21    1.86
   4   0 -17    0.17    1.33
  -4   0  16   -0.53    2.02
   4   0 -16   -1.01    1.55
  -4   0  15  195.49   13.83
   4   0 -15  108.78    8.43
  -4   0  14   72.80    6.06
   4   0 -14   65.18    4.57
  -4   0  13  287.83    7.98
   4   0 -13  164.36   35.07
  -4   0  12    8.32    2.47
   4   0 -12    5.68    1.74
  -4   0  11   29.08    7.75
   4   0 -11   19.80    2.34
   4   0 -11   15.14    1.13
  -4   0  10   99.65    7.20
   4   0 -10   65.95    3.21
   4   0 -10   56.29    3.80
   4   0  -9  387.57    8.99
   4   0  -9  322.64    6.23
   4   0  -8  795.77   13.98
  -4   0   7  296.95   12.26
   4   0  -7  230.98    9.77
  -4   0   7  176.21    7.57
  -4   0   6  453.74    5.88
   4   0  -6  382.29   14.99
  -4   0   6  335.41   13.06
  -4   0   5   44.41    1.92
   4   0  -5   40.70    2.05
  -4   0   5   36.08    2.05
  -4   0   4 1376.64   25.33
   4   0  -4 1573.54   28.47
  -4   0   4 1316.49   24.22
  -4   0   3   24.91    1.62
   4   0  -3   36.23    5.10
  -4   0   3   26.22    5.66
  -4   0   2 1154.95   18.36
   4   0  -2 1501.99   22.95
  -4   0   2 1367.60   21.51
  -4   0   1   23.73    1.28
   4   0  -1   29.35    1.30
  -4   0   1   28.79    1.58
  -4   0   0    3.50    1.66
   4   0   0    4.21    1.14
  -4   0   0    5.93    1.29
  -4   0  -1    6.93    2.15
   4   0   1    8.49    1.63
  -4   0  -1   12.53    2.84
  -4   0  -2    0.45    0.33
   4   0   2    1.33    0.35
  -4   0  -2    2.90    1.27
  -4   0  -3   23.24    2.13
   4   0   3   24.26    1.11
  -4   0  -3   32.44    1.95
  -4   0  -4   69.28    4.75
   4   0   4   65.14    4.38
  -4   0  -4   98.64    6.65
  -4   0  -5    0.41    0.36
  -4   0  -5    1.50    0.47
  -4   0  -6   65.83    4.72
  -4   0  -6   62.57    4.30
  -4   0  -6   94.14    6.40
  -4   0  -7    8.74    1.74
  -4   0  -7    7.11    1.73
  -4   0  -7    9.46    2.04
  -4   0  -8  319.94    7.32
  -4   0  -8  288.52    6.15
  -4   0  -8  415.51    8.42
  -4   0  -9    0.42    0.55
  -4   0  -9    0.98    0.66
  -4   0 -10  368.80   14.09
  -4   0 -10  315.39   11.67
  -4   0 -10  426.27   16.00
  -4   0 -11   82.37    7.29
  -4   0 -11   75.25    5.39
  -4   0 -11   90.47    6.70
  -4   0 -12  661.82   13.44
  -4   0 -12  546.29   10.93
  -4   0 -12  719.25   14.09
  -4   0 -13  247.32   12.15
   4   0  14   68.49    3.27
  -4   0 -14   62.75    3.08
   4   0  14   80.67    5.72
   4   0  15   69.09    4.35
  -4   0 -15   55.13    3.44
   4   0  15   72.16    3.61
   4   0  16  107.65   16.30
  -4   0 -16   97.71    4.46
   4   0  16  113.17    3.81
   4   0  17    8.06    1.62
  -4   0 -17    7.31    1.92
   4   0  18   58.33   11.21
  -4   0 -18   49.21    3.54
   4   0  19   12.65    3.24
  -4   0 -19    7.81    1.63
   4   0  20   69.37   10.98
  -4   0 -20   61.53    5.89
   4   0  21    4.29    1.84
  -4   0 -21    5.52    1.56
  -4  -1  22   24.89    9.99
   4   1 -22   22.88    3.75
  -4  -1  21    6.17    2.59
   4   1 -21    3.00    1.74
  -4  -1  20   15.38    3.69
   4   1 -20    9.97    2.40
  -4  -1  19    8.30    2.49
   4   1 -19    5.72    1.91
  -4  -1  18   64.23   13.99
   4   1 -18   36.97    3.49
  -4  -1  17   26.30    7.54
   4   1 -17   16.69    2.39
  -4  -1  16   82.19    4.85
   4   1 -16   49.98    3.91
   4   1 -15   11.57    2.48
  -4  -1  14   93.92    4.75
   4   1 -14   60.97    5.91
  -4  -1  13  360.11    9.38
   4   1 -13  230.66    6.87
  -4  -1  12  116.00    9.83
   4   1 -12   89.96    8.04
   4   1 -12   77.65    4.83
  -4  -1  11    0.08    0.87
   4   1 -11    0.08    1.22
  -4  -1  11    0.17    0.27
  -4  -1  10  174.48   10.08
   4   1 -10  132.82    9.05
  -4  -1  10  118.31    6.40
  -4  -1   9  111.14    7.80
   4   1  -9   96.43    6.31
  -4  -1   9   77.38    4.66
  -4  -1   8    2.49    1.00
  -4  -1   8    3.17    0.69
  -4  -1   7 2275.81   35.58
   4   1  -7 1920.70   30.02
  -4  -1   7 1612.47   26.27
  -4  -1   6   92.14    6.24
   4   1  -6   92.80    6.46
  -4  -1   6   81.57    5.68
  -4  -1   5    2.67    0.69
   4   1  -5    1.34    0.80
  -4  -1   5    1.94    0.46
  -4  -1   4  902.85   17.31
   4   1  -4  999.42   18.95
  -4  -1   4  853.55   16.56
  -4  -1   3   40.56    1.68
   4   1  -3   40.43    1.97
  -4  -1   3   37.65    8.40
  -4  -1   2  292.43   11.30
   4   1  -2  385.84   14.89
  -4  -1   2  362.16   15.04
  -4  -1   1   13.47    1.85
   4   1  -1   16.48    3.33
  -4  -1   1   15.15    2.09
  -4  -1   0    0.85    0.39
   4   1   0    0.95    0.62
  -4  -1   0    2.38    0.98
  -4  -1  -1   14.19    0.82
   4   1   1   14.99    2.93
  -4  -1  -1   18.21    1.55
  -4  -1  -2   25.04    1.07
   4   1   2   25.90    4.64
  -4  -1  -2   36.96    1.88
  -4  -1  -3    0.48    0.28
   4   1   3    0.35    0.52
  -4  -1  -3   -0.36    0.80
  -4  -1  -4    4.02    1.35
   4   1   4    1.57    0.52
  -4  -1  -4    3.55    1.04
  -4  -1  -5   54.14    6.43
   4   1   5   44.75    3.56
  -4  -1  -5   65.65    4.81
  -4  -1  -6  345.57    6.58
  -4  -1  -6  326.78    6.59
  -4  -1  -6  469.51    9.11
  -4  -1  -7    0.78    0.53
  -4  -1  -7    0.56    0.33
  -4  -1  -7    0.52    0.38
  -4  -1  -8    3.78    1.04
  -4  -1  -8    4.26    0.92
  -4  -1  -8    5.48    2.14
  -4  -1  -9    6.03    1.63
  -4  -1  -9    5.88    1.66
  -4  -1  -9    7.04    2.25
  -4  -1 -10  505.20   17.74
  -4  -1 -10  410.93   14.81
  -4  -1 -10  579.18   20.51
  -4  -1 -11   -0.71    1.12
  -4  -1 -11   -0.44    0.97
   4   1  12  113.65    6.17
  -4  -1 -12  108.71    6.04
  -4  -1 -12  158.90    7.55
   4   1  13  381.29   14.59
  -4  -1 -13  335.18   12.78
  -4  -1 -13  447.78   16.56
   4   1  14   84.66   13.78
  -4  -1 -14   65.15    5.37
  -4  -1 -14   99.20    7.45
   4   1  15    0.44    0.50
  -4  -1 -15    0.80    1.19
  -4  -1 -15    1.12    0.42
  -4  -1 -16   56.76    3.72
   4   1  17    5.51    2.17
  -4  -1 -17    5.80    1.68
   4   1  18   20.94    6.07
  -4  -1 -18   19.67    2.63
   4   1  19   53.98   12.19
  -4  -1 -19   45.32    3.51
   4   1  20   10.37    2.49
  -4  -1 -20    8.71    2.22
   4   1  21   10.90    2.42
  -4  -1 -21   10.64    2.75
  -4  -2  22   62.19   17.87
   4   2 -22   60.00    5.30
  -4  -2  21   36.77   10.21
   4   2 -21   29.74    4.02
  -4  -2  20   56.09   14.71
   4   2 -20   41.79    4.40
  -4  -2  19   14.95    2.75
   4   2 -19   12.65    2.91
  -4  -2  18   15.13    3.54
   4   2 -18   15.50    2.93
  -4  -2  17    4.56    1.55
   4   2 -17    3.18    2.47
  -4  -2  16    9.29    2.63
   4   2 -16    8.84    2.05
  -4  -2  15  122.65   11.07
   4   2 -15   95.02    7.99
  -4  -2  14  165.93   11.93
   4   2 -14  116.82    8.79
  -4  -2  13   17.99    4.20
   4   2 -13   15.78    3.28
  -4  -2  12   -0.69    1.41
   4   2 -12    1.33    1.40
  -4  -2  12    1.51    0.46
  -4  -2  11    6.46    1.82
   4   2 -11    5.19    1.46
  -4  -2  11    5.73    1.56
  -4  -2  10    6.31    1.86
   4   2 -10   14.02    2.53
  -4  -2  10    4.52    1.12
  -4  -2   9  186.55    9.10
   4   2  -9  169.72    9.45
  -4  -2   9  147.59    6.17
  -4  -2   8  347.26    9.38
   4   2  -8  288.61   11.19
  -4  -2   8  270.68    5.99
   4   2  -7  283.22   10.31
  -4  -2   7  195.32    6.93
  -4  -2   6    2.16    0.91
   4   2  -6    2.85    1.10
  -4  -2   6    2.69    0.62
  -4  -2   5    5.19    1.37
   4   2  -5    2.54    0.97
  -4  -2   5    2.21    0.61
  -4  -2   4  324.13   12.57
   4   2  -4  329.03   13.22
  -4  -2   4  305.76   12.18
  -4  -2   3   19.40    1.07
   4   2  -3   21.93    3.90
  -4  -2   3   21.23    4.30
  -4  -2   2    0.88    0.27
   4   2  -2    1.27    0.47
  -4  -2   2    1.12    0.45
  -4  -2   1    8.97    1.46
   4   2  -1   10.35    2.39
  -4  -2   1   14.75    3.18
  -4  -2   0   26.11    0.95
   4   2   0   30.40    1.51
  -4  -2   0   38.76    1.87
  -4  -2  -1   25.97    1.10
   4   2   1   28.86    1.50
  -4  -2  -1   37.49    1.91
  -4  -2  -2   24.28    1.19
   4   2   2   27.29    5.18
  -4  -2  -2   39.68    2.08
  -4  -2  -3   88.69    5.79
   4   2   3   94.43    6.29
  -4  -2  -3  128.87    9.02
  -4  -2  -4   77.92    5.05
   4   2   4   72.51    5.33
  -4  -2  -4  108.15    7.36
  -4  -2  -5   61.15    3.68
   4   2   5   57.45    3.68
  -4  -2  -5   80.11    4.98
   4   2   6    0.80    0.55
  -4  -2  -6    0.74    0.63
  -4  -2  -7    2.84    0.83
  -4  -2  -7    1.59    0.43
  -4  -2  -7    2.91    0.78
  -4  -2  -8  234.68    9.16
  -4  -2  -8  202.28    8.36
  -4  -2  -8  285.40   11.88
  -4  -2  -9    0.78    0.36
  -4  -2  -9    0.98    0.41
   4   2  10   54.48    8.96
  -4  -2 -10   50.75    8.27
  -4  -2 -10   66.61    5.44
   4   2  11   56.42    2.67
  -4  -2 -11   53.30    2.89
  -4  -2 -11   69.10    2.74
   4   2  12   64.63    3.03
  -4  -2 -12   59.54   10.92
  -4  -2 -12   79.41    4.03
   4   2  13    5.39    1.38
  -4  -2 -13    4.19    1.15
  -4  -2 -13    7.29    2.15
   4   2  14    0.94    0.70
  -4  -2 -14    0.74    1.10
  -4  -2 -14    1.62    0.80
   4   2  15    2.65    0.68
  -4  -2 -15    0.32    1.17
  -4  -2 -15    0.74    0.60
   4   2  16   27.47    6.58
  -4  -2 -16   23.33    2.21
  -4  -2 -16   25.88    4.09
   4   2  17   22.01    4.87
  -4  -2 -17   18.28    2.43
   4   2  18   18.94    3.03
  -4  -2 -18   11.55    1.96
   4   2  19   13.52    2.64
  -4  -2 -19    9.80    1.89
   4   2  20   26.50    8.18
  -4  -2 -20   45.50    5.86
   4   2  21   -0.30    1.23
  -4  -2 -21    1.68    1.79
  -4  -3  22   35.85   11.09
   4   3 -22   40.03    5.57
  -4  -3  21    3.90    1.75
   4   3 -21    4.01    2.25
  -4  -3  20    4.34    2.19
   4   3 -20    2.87    1.53
  -4  -3  19   39.34    6.01
   4   3 -19   23.95    3.56
  -4  -3  18   15.77    4.18
   4   3 -18    9.50    2.04
  -4  -3  17    4.19    1.42
   4   3 -17    2.37    1.07
  -4  -3  16   58.18    8.90
   4   3 -16   51.64    4.74
  -4  -3  15    0.45    2.33
   4   3 -15    4.32    1.38
  -4  -3  14   15.45    5.18
   4   3 -14   23.21    5.09
  -4  -3  13  226.75   12.31
   4   3 -13  190.40    9.99
  -4  -3  12   39.40    3.76
   4   3 -12   44.65    8.55
  -4  -3  12   33.29    3.14
  -4  -3  11   18.01    3.31
   4   3 -11   15.56    2.14
  -4  -3  11   11.96    1.48
  -4  -3  10  993.55   34.72
   4   3 -10  988.01   54.26
  -4  -3  10  807.30   43.71
  -4  -3   9  104.60   12.73
   4   3  -9   90.84    6.26
  -4  -3   9   77.43    5.79
  -4  -3   8  268.34    9.36
   4   3  -8  260.09   10.42
  -4  -3   8  215.06    9.10
  -4  -3   7  207.04    7.63
   4   3  -7  207.82    7.99
  -4  -3   7  173.82    6.45
  -4  -3   6   66.93    2.28
   4   3  -6   57.39    2.88
  -4  -3   6   50.39    2.34
  -4  -3   5    8.15    2.18
   4   3  -5    7.07    1.67
  -4  -3   5    4.02    1.11
  -4  -3   4 1228.72   22.30
   4   3  -4 1205.16   23.40
  -4  -3   4 1129.48   21.93
  -4  -3   3    0.70    0.55
   4   3  -3    1.76    0.74
  -4  -3   3    0.58    0.40
  -4  -3   2   59.03    3.82
   4   3  -2   64.59    4.57
  -4  -3   2   66.80    4.80
  -4  -3   1   75.57    4.82
   4   3  -1   91.45    6.37
  -4  -3   1  107.20    7.29
  -4  -3   0   20.12    0.70
   4   3   0   22.96    4.15
  -4  -3   0   31.48    1.84
  -4  -3  -1   65.05    4.22
   4   3   1   76.99    5.44
  -4  -3  -1  103.46    7.18
  -4  -3  -2  305.18    2.73
   4   3   2  322.12    7.42
  -4  -3  -2  440.85   11.15
  -4  -3  -3  130.11    5.19
   4   3   3  129.81    5.92
  -4  -3  -3  172.65    8.04
  -4  -3  -4  356.81    6.05
   4   3   4  303.61    6.57
  -4  -3  -4  459.59    9.19
  -4  -3  -5    5.89    1.13
   4   3   5    5.59    1.45
  -4  -3  -5    8.32    1.73
   4   3   6   11.88    2.45
  -4  -3  -6   21.47    2.59
   4   3   7    4.41    1.25
  -4  -3  -7    6.59    2.05
   4   3   8  148.51    6.10
  -4  -3  -8  138.12    6.38
  -4  -3  -8  192.08    9.03
   4   3   9   -0.43    0.51
  -4  -3  -9    1.02    0.54
  -4  -3  -9    0.44    0.90
   4   3  10   41.98    5.69
  -4  -3 -10   37.22    3.97
  -4  -3 -10   46.85    2.63
   4   3  11   48.58    6.13
  -4  -3 -11   46.97    7.92
  -4  -3 -11   56.89    5.60
   4   3  12   61.04    8.38
  -4  -3 -12   56.18    5.56
  -4  -3 -12   65.32    4.72
   4   3  13   32.26    5.02
  -4  -3 -13   28.59    7.43
  -4  -3 -13   42.85    4.67
   4   3  14  148.21    5.86
  -4  -3 -14  116.70    4.69
  -4  -3 -14  157.43    4.80
   4   3  15   48.70    6.33
  -4  -3 -15   33.10    5.12
  -4  -3 -15   43.81    5.66
   4   3  16   -0.08    0.88
  -4  -3 -16   -0.36    1.29
  -4  -3 -16   -0.12    0.70
   4   3  17    5.58    1.43
  -4  -3 -17    3.09    1.78
   4   3  18    1.12    1.05
  -4  -3 -18    1.33    0.93
   4   3  19   57.45   11.38
  -4  -3 -19   42.21    7.74
   4   3  20   51.59    8.02
  -4  -3 -20   39.76    7.78
  -4  -4  22    0.66    1.25
   4   4 -22    2.03    1.70
  -4  -4  21    1.53    1.38
   4   4 -21    0.74    2.19
  -4  -4  20    2.75    1.37
   4   4 -20   -0.19    1.38
  -4  -4  19    8.00    1.85
   4   4 -19    4.20    2.02
  -4  -4  18   20.33    4.59
   4   4 -18   19.47    3.35
  -4  -4  17   14.37    4.49
   4   4 -17   20.05    3.01
  -4  -4  16  169.91    9.65
   4   4 -16  151.12    6.86
  -4  -4  15    9.68    2.20
   4   4 -15    0.88    0.93
  -4  -4  14    9.54    3.13
   4   4 -14    8.41    2.23
  -4  -4  13    0.72    1.01
   4   4 -13    0.00    1.56
  -4  -4  13    0.40    0.20
  -4  -4  12   -1.03    1.15
   4   4 -12    0.41    1.57
  -4  -4  12    0.27    0.30
  -4  -4  11    1.33    0.98
   4   4 -11    1.96    1.67
  -4  -4  11    1.32    0.70
  -4  -4  10    3.69    1.29
  -4  -4  10    3.19    1.03
  -4  -4   9   10.07    2.42
   4   4  -9   10.63    2.45
  -4  -4   9    5.92    1.86
  -4  -4   8   90.66    6.33
   4   4  -8   94.51    7.20
  -4  -4   8   78.60    5.12
  -4  -4   7   11.44    3.45
   4   4  -7    8.16    2.38
  -4  -4   7    5.49    1.16
  -4  -4   6   14.87    1.11
   4   4  -6    8.42    1.85
  -4  -4   6    4.29    0.96
  -4  -4   5  121.31    7.05
   4   4  -5  138.25   14.03
  -4  -4   5   83.51    5.39
  -4  -4   4  677.49   11.13
   4   4  -4  588.26   11.12
  -4  -4   4  564.39   11.27
  -4  -4   3   77.00    4.32
   4   4  -3   80.05    7.39
  -4  -4   3   66.67   21.42
  -4  -4   2    1.33    0.50
   4   4  -2   -0.20    0.85
  -4  -4   2   -0.44    1.08
   4   4  -1  194.98    7.32
  -4  -4   1  216.91    8.74
   4   4   0  215.88    8.49
  -4  -4   0  277.15    6.82
   4   4   1  220.28    5.39
  -4  -4  -1  266.61   82.19
   4   4   2  123.13    5.07
  -4  -4  -2  178.01    6.90
   4   4   3   36.86    4.63
  -4  -4  -3   51.03   10.26
   4   4   4  383.04    8.23
  -4  -4  -4  581.41   11.19
   4   4   5   23.73    6.16
  -4  -4  -5   34.62    8.72
   4   4   6  654.77   25.03
  -4  -4  -6 1018.56   37.30
   4   4   7    2.97    0.81
   4   4   7    5.11    0.91
  -4  -4  -7    6.33    1.22
   4   4   8    0.47    0.32
   4   4   8    1.64    0.56
  -4  -4  -8    1.74    0.58
   4   4   9    6.40    2.16
  -4  -4  -9    4.70    1.79
  -4  -4  -9    9.77    2.44
   4   4  10   12.97    3.20
  -4  -4 -10   10.20    2.59
  -4  -4 -10   16.69    4.56
   4   4  11    7.09    1.28
  -4  -4 -11    5.01    1.40
  -4  -4 -11   10.38    3.06
   4   4  12    6.45    1.60
  -4  -4 -12    5.73    1.92
  -4  -4 -12    7.94    1.78
   4   4  13    6.91    1.76
  -4  -4 -13    7.10    1.75
  -4  -4 -13    8.99    2.98
   4   4  14   30.83    7.38
  -4  -4 -14   24.63    2.96
  -4  -4 -14   33.93    3.70
   4   4  15  107.01    7.03
  -4  -4 -15   88.59   12.92
  -4  -4 -15  114.71    6.77
   4   4  16   77.78   10.95
  -4  -4 -16   62.49    7.92
  -4  -4 -16   80.20    3.17
   4   4  17   31.10    7.01
  -4  -4 -17   22.70    3.86
   4   4  18   -0.19    1.30
  -4  -4 -18    0.72    1.08
   4   4  19   16.65    2.75
  -4  -4 -19   13.69    3.83
   4   4  20    1.20    0.82
  -4  -4 -20    0.68    0.44
  -4  -5  21    1.69    1.12
   4   5 -21    2.88    2.29
  -4  -5  20   11.68    2.58
   4   5 -20    5.75    2.80
  -4  -5  19    6.55    1.64
   4   5 -19    2.44    1.43
  -4  -5  18   14.81    2.15
   4   5 -18   10.41    2.31
  -4  -5  17    5.18    1.35
   4   5 -17    8.19    1.78
  -4  -5  16   15.10    2.39
   4   5 -16   12.13    2.94
  -4  -5  15   24.65    3.37
   4   5 -15   21.49    3.92
  -4  -5  14    6.82    1.60
   4   5 -14    5.26    1.48
  -4  -5  13    1.30    0.74
   4   5 -13    3.11    2.09
  -4  -5  13    0.98    0.49
  -4  -5  12   63.04    8.00
   4   5 -12   69.42   10.58
  -4  -5  12   51.22    2.50
  -4  -5  11    4.20    1.01
   4   5 -11    4.81    1.32
  -4  -5  11    4.18    1.54
  -4  -5  10    0.09    0.49
   4   5 -10    0.30    1.56
  -4  -5  10    0.02    0.52
  -4  -5   9  116.07   11.27
   4   5  -9  108.30   11.24
  -4  -5   9   90.68    7.29
  -4  -5   8   25.32    4.83
   4   5  -8   27.62    6.02
  -4  -5   8   19.78    3.93
  -4  -5   7   11.77    2.89
   4   5  -7   13.85    2.99
  -4  -5   7   10.25    2.42
  -4  -5   6    1.75    1.11
   4   5  -6    0.95    1.19
  -4  -5   6    0.53    0.60
  -4  -5   5    2.65    1.12
   4   5  -5    1.95    1.25
  -4  -5   5    0.91    0.59
  -4  -5   4  176.60    6.68
   4   5  -4  160.26    7.10
  -4  -5   4  151.20    7.14
  -4  -5   3    5.23    0.83
   4   5  -3    6.95    1.53
  -4  -5   3    3.92    1.08
   4   5  -2   10.99    2.27
  -4  -5   2   10.96    2.59
   4   5  -1    8.92    1.80
  -4  -5   1   10.87    2.73
   4   5   0   69.46    4.83
  -4  -5   0   74.08    5.20
   4   5   1  254.86    6.43
  -4  -5  -1  318.08    8.22
   4   5   2   67.38    4.77
  -4  -5  -2   88.69    6.23
   4   5   3   14.89    3.19
  -4  -5  -3   21.18    5.77
   4   5   4   20.37    5.09
  -4  -5  -4   30.30    6.61
   4   5   5    0.55    0.71
  -4  -5  -5   -0.13    1.27
   4   5   6  209.20    8.48
  -4  -5  -6  312.73   11.78
   4   5   7   18.39    1.15
   4   5   7   17.97    3.52
  -4  -5  -7   22.86    2.58
   4   5   8   10.69    1.52
   4   5   8    7.43    1.93
  -4  -5  -8   14.36    3.21
   4   5   9   -0.02    0.27
   4   5   9   -0.01    0.85
  -4  -5  -9    1.20    0.91
   4   5  10   32.08    1.64
  -4  -5 -10   32.94    3.04
   4   5  11   11.59    2.94
  -4  -5 -11   12.93    2.91
  -4  -5 -11   16.31    4.93
   4   5  12   45.97    5.54
  -4  -5 -12   37.59    8.04
  -4  -5 -12   50.21    9.13
   4   5  13   -0.26    0.61
  -4  -5 -13   -0.40    1.32
  -4  -5 -13    0.02    0.61
   4   5  14   16.44    3.16
  -4  -5 -14   14.66    1.97
  -4  -5 -14   15.75    3.87
   4   5  15   -0.29    0.93
  -4  -5 -15    0.47    0.62
  -4  -5 -15    1.09    0.64
   4   5  16   10.58    2.30
  -4  -5 -16    8.61    2.08
  -4  -5 -16    8.99    2.27
   4   5  17   22.03    5.26
  -4  -5 -17   18.70    4.27
  -4  -5 -18   19.00    3.42
  -4  -5 -19    4.46    1.26
  -4  -6  21    5.21    1.26
   4   6 -21    6.47    2.31
  -4  -6  20    0.95    0.95
   4   6 -20    1.42    2.41
  -4  -6  19   13.52    3.10
   4   6 -19   10.76    2.41
  -4  -6  18    2.18    1.10
   4   6 -18    3.91    2.53
  -4  -6  17    0.73    0.98
   4   6 -17    4.75    2.48
  -4  -6  16    4.51    1.07
   4   6 -16    4.03    2.59
  -4  -6  15   27.45    3.66
   4   6 -15   22.37    3.12
   4   6 -14    4.75    2.24
  -4  -6  14    2.49    1.31
   4   6 -13    4.18    0.87
  -4  -6  13    1.70    0.93
  -4  -6  12   11.31    2.78
   4   6 -12   15.49    2.95
  -4  -6  12    9.12    2.38
  -4  -6  11   72.20    7.55
   4   6 -11   84.12    4.75
  -4  -6  11   65.38    8.39
  -4  -6  10  107.08    5.48
   4   6 -10  126.18    7.31
  -4  -6  10  102.95    6.47
  -4  -6   9    1.78    0.84
  -4  -6   9    0.19    0.45
  -4  -6   8  203.50   14.83
   4   6  -8  218.81   18.48
  -4  -6   8  199.60    5.51
  -4  -6   7   13.58    1.96
   4   6  -7   15.17    1.86
  -4  -6   7   12.39    2.56
  -4  -6   6   24.51    4.69
   4   6  -6   29.58    4.44
  -4  -6   6   19.77    4.60
  -4  -6   5   24.31    3.05
   4   6  -5   25.91    4.19
  -4  -6   5   18.25    3.88
   4   6  -4   73.80    6.29
  -4  -6   4   67.06    5.42
   4   6  -3   56.07    8.47
  -4  -6   3   51.99    8.17
   4   6  -2    1.13    0.92
  -4  -6   2    0.60    0.70
   4   6  -1   85.97    5.43
  -4  -6   1  100.90    6.33
   4   6   0    7.19    1.82
  -4  -6   0    5.76    2.12
   4   6   1   18.11    4.16
  -4  -6  -1   23.55    4.93
   4   6   2   63.37    9.80
  -4  -6  -2   78.50    5.87
   4   6   3    9.65    2.39
  -4  -6  -3   15.88    4.81
   4   6   4   19.83    5.49
  -4  -6  -4   22.22    4.66
   4   6   5    5.33    1.13
  -4  -6  -5    8.15    2.53
   4   6   6  142.84    5.01
  -4  -6  -6  198.76    6.39
   4   6   7   12.86    4.38
  -4  -6  -7   21.27    4.36
   4   6   8  192.53   10.06
  -4  -6  -8  281.23   13.82
   4   6   9   18.11    4.07
  -4  -6  -9   25.95    6.13
   4   6  10   37.78    8.52
  -4  -6 -10   55.50    3.20
   4   6  11   -0.10    1.21
  -4  -6 -11    2.13    1.30
  -4  -6 -12   10.19    2.61
  -4  -6 -13    2.05    1.60
  -4  -6 -13    1.75    0.66
  -4  -6 -14  113.09    8.83
  -4  -6 -14  153.37    4.85
  -4  -6 -15   42.17   11.58
  -4  -6 -15   54.22    7.16
  -4  -6 -16    2.14    1.58
  -4  -6 -17   18.22    4.43
  -4  -6 -18    3.91    1.52
  -4  -7  20    5.41    1.63
   4   7 -20    4.14    1.50
  -4  -7  19    4.69    1.37
   4   7 -19    4.19    2.10
  -4  -7  18   42.33    9.05
   4   7 -18   48.03    8.79
  -4  -7  17    6.96    1.47
   4   7 -17   10.82    3.21
  -4  -7  16  101.51    7.06
   4   7 -16  108.45   17.58
  -4  -7  15   11.88    2.13
   4   7 -15   15.19    3.31
  -4  -7  14    7.27    1.71
   4   7 -14    6.26    1.57
  -4  -7  14    3.90    1.17
  -4  -7  13    7.05    1.20
   4   7 -13    8.63    2.02
  -4  -7  13    5.07    1.33
  -4  -7  12   18.03    2.99
   4   7 -12   21.52    4.42
  -4  -7  12   14.06    3.39
  -4  -7  11    3.80    0.94
   4   7 -11    5.25    1.97
  -4  -7  11    5.47    1.43
  -4  -7  10    2.55    0.79
   4   7 -10    5.38    1.34
  -4  -7  10    1.64    0.82
  -4  -7   9    9.45    2.20
  -4  -7   9    8.34    2.51
  -4  -7   8   16.13    3.12
   4   7  -8   17.69    4.47
  -4  -7   8   15.13    4.78
  -4  -7   7    4.98    1.12
   4   7  -7    6.22    1.14
  -4  -7   7    5.45    1.49
  -4  -7   6    2.75    1.07
   4   7  -6    8.72    2.62
  -4  -7   6    2.89    1.48
   4   7  -5  129.88   10.10
  -4  -7   5  111.80    9.49
   4   7  -4   50.39    6.95
  -4  -7   4   42.78    8.25
   4   7  -3   20.10    4.82
  -4  -7   3   18.32    5.85
   4   7  -2    0.83    1.03
  -4  -7   2    1.17    1.34
   4   7  -1  180.78    5.67
  -4  -7   1  195.65   41.66
   4   7   0    1.33    0.84
  -4  -7   0    0.63    0.78
   4   7   1    3.58    1.56
  -4  -7  -1    4.71    1.85
   4   7   2    0.69    1.33
  -4  -7  -2    1.64    1.63
   4   7   3   -0.40    1.20
  -4  -7  -3    0.79    1.62
   4   7   4   97.21    5.50
  -4  -7  -4  135.25    7.13
   4   7   5    2.40    1.51
  -4  -7  -5    5.27    1.83
   4   7   6  264.78   11.38
  -4  -7  -6  367.10   14.09
   4   7   7    2.02    0.67
  -4  -7  -7    2.40    0.84
   4   7   8   38.81    9.32
  -4  -7  -8   56.26    6.38
   4   7   9    1.51    0.65
  -4  -7  -9   -0.53    1.46
   4   7  10   20.51    4.96
  -4  -7 -10   30.61    6.63
   4   7  11    6.48    1.48
  -4  -7 -11    9.79    2.42
   4   7  12    1.36    0.57
  -4  -7 -12    5.51    1.66
   4   7  13    0.80    0.73
  -4  -7 -13    1.28    0.59
   4   7  14   -0.14    1.26
  -4  -7 -14    0.44    0.50
  -4  -7 -15    9.95    2.87
  -4  -7 -17   31.77    4.80
  -4  -8  19    8.36    2.08
   4   8 -19   12.22    2.73
  -4  -8  18   15.26    2.59
   4   8 -18   21.95    3.88
  -4  -8  17    0.83    0.51
   4   8 -17    3.70    2.89
  -4  -8  16   23.13    4.55
   4   8 -16   26.43    3.09
  -4  -8  15    5.26    1.24
  -4  -8  14   15.84    3.98
   4   8 -14   15.95    4.08
  -4  -8  14    9.09    2.51
  -4  -8  13   10.05    2.23
   4   8 -13   11.49    2.42
  -4  -8  13    8.31    2.67
  -4  -8  12    0.47    0.37
   4   8 -12    0.34    1.61
  -4  -8  12    0.85    0.99
  -4  -8  11   14.30    2.64
   4   8 -11   24.97    3.40
  -4  -8  11   12.62    3.14
  -4  -8  10   84.93    8.17
   4   8 -10   97.48    5.69
  -4  -8  10   72.96   13.20
  -4  -8   9    0.85    0.47
   4   8  -9    2.28    1.28
  -4  -8   9    0.49    0.76
  -4  -8   8   19.28    1.78
   4   8  -8   24.97    6.47
  -4  -8   8   18.34    5.12
   4   8  -7    8.16    1.71
  -4  -8   7    5.61    1.48
   4   8  -6    1.81    1.61
  -4  -8   6    0.05    0.81
   4   8  -5    8.55    2.23
  -4  -8   5    1.87    1.40
   4   8  -4  200.84    9.78
  -4  -8   4  190.11   10.89
   4   8  -3    2.73    1.28
  -4  -8   3    0.52    0.64
   4   8  -2  126.75    6.97
  -4  -8   2  131.16    7.68
   4   8  -1  229.72   11.75
  -4  -8   1  231.54   18.20
   4   8   0   16.43    4.27
  -4  -8   0   18.40    5.08
   4   8   1  133.30    9.31
  -4  -8  -1  157.17    8.22
   4   8   2   88.84    6.71
  -4  -8  -2  119.65   13.47
   4   8   3    1.80    1.04
  -4  -8  -3    1.23    1.71
   4   8   4   90.04    6.81
  -4  -8  -4  120.52    8.84
   4   8   5   11.05    2.25
  -4  -8  -5   17.29    3.48
   4   8   6  145.98   17.86
  -4  -8  -6  194.19   10.40
   4   8   7   11.12    3.35
  -4  -8  -7   12.98    2.54
   4   8   8   48.40   11.45
  -4  -8  -8   65.06    6.42
   4   8   9    1.81    1.29
  -4  -8  -9    0.24    1.46
   4   8  10    2.61    0.87
  -4  -8 -10    3.55    0.90
   4   8  11   -0.73    1.17
  -4  -8 -11    1.67    0.65
   4   8  12    5.32    2.72
  -4  -8 -12    7.92    1.79
   4   8  13   17.80    3.08
  -4  -8 -13   20.77    4.83
   4   8  14   58.69    7.26
  -4  -8 -14   65.41   10.47
   4   8  15   12.45    3.56
  -4  -8 -15   13.87    4.01
   4   8  16    1.43    0.80
  -4  -9  18    1.17    0.93
   4   9 -18    0.92    0.94
   4   9 -17    1.31    1.74
  -4  -9  16   12.78    2.15
   4   9 -16   15.89    4.91
  -4  -9  15    5.56    1.52
   4   9 -15    4.34    1.79
  -4  -9  14    1.43    0.79
   4   9 -14    0.63    1.33
  -4  -9  14    0.28    0.79
  -4  -9  13    0.66    0.40
   4   9 -13   -0.28    1.71
  -4  -9  13   -0.02    0.54
  -4  -9  12    5.64    1.26
   4   9 -12   11.75    4.17
  -4  -9  12    5.33    2.11
   4   9 -11   32.40    6.26
  -4  -9  11   25.01    5.31
   4   9 -10    1.08    1.13
  -4  -9  10    0.00    0.79
   4   9  -9   47.01    6.83
  -4  -9   9   31.25    2.67
   4   9  -8   72.74   10.79
  -4  -9   8   51.04    9.01
   4   9  -7   17.54    4.51
  -4  -9   7    9.73    1.92
   4   9  -6   26.87    4.69
  -4  -9   6   18.29    4.40
   4   9  -5    1.58    1.43
  -4  -9   5   -0.68    1.51
   4   9  -4  101.24   14.34
  -4  -9   4   89.48    7.36
   4   9  -3   29.11    6.22
  -4  -9   3   35.01    6.12
   4   9  -2    1.34    0.78
  -4  -9   2    2.61    2.04
   4   9  -1    4.61    1.26
  -4  -9   1    6.20    1.68
   4   9   0  381.83   17.59
  -4  -9   0  444.37   18.40
   4   9   1   45.71    7.27
  -4  -9  -1   44.65   10.63
   4   9   2  103.28    6.15
  -4  -9  -2  123.13    5.21
   4   9   3    0.26    0.79
  -4  -9  -3    1.67    1.48
   4   9   4   -0.01    1.21
  -4  -9  -4    0.58    0.79
   4   9   5    9.89    2.09
  -4  -9  -5    9.44    2.92
   4   9   6   20.29    5.38
  -4  -9  -6   28.17    5.67
   4   9   7    2.23    0.91
  -4  -9  -7    3.68    1.02
   4   9   8    7.35    1.67
  -4  -9  -8   11.08    2.65
   4   9   9    1.32    0.75
  -4  -9  -9    1.82    1.60
   4   9  10   21.13    3.52
  -4  -9 -10   22.98    5.80
   4   9  11    5.16    1.20
  -4  -9 -11    5.16    1.79
   4   9  12    5.91    1.39
  -4  -9 -12    6.00    2.15
   4   9  13    4.05    0.88
  -4  -9 -13    7.05    2.13
   4   9  14   24.49    6.82
  -4  -9 -14   26.12    5.99
   4  10 -16   67.40    7.11
   4  10 -15   29.00    7.34
   4  10 -14   29.56    3.76
  -4 -10  14   13.90    5.79
   4  10 -13   43.04    4.77
  -4 -10  13   22.62    7.54
  -4 -10  12   -0.98    1.16
   4  10 -11    6.03    1.43
  -4 -10  11    2.39    1.28
   4  10 -10    7.97    2.25
  -4 -10  10    3.20    1.40
  -4 -10   9    0.49    0.71
   4  10  -8    1.33    1.69
  -4 -10   8    0.91    0.74
   4  10  -7    5.10    1.69
  -4 -10   7    3.75    1.09
   4  10  -6    3.41    0.91
  -4 -10   6    2.54    1.02
   4  10  -5    0.78    0.57
  -4 -10   5    0.56    0.85
   4  10  -4    1.65    0.68
  -4 -10   4    2.59    1.32
   4  10  -3   76.80   11.52
  -4 -10   3   66.34   11.82
   4  10  -2   91.38   12.55
  -4 -10   2   91.55   17.56
   4  10  -1    9.72    2.40
  -4 -10   1   10.90    2.59
   4  10   0   37.21    8.51
  -4 -10   0   37.33    4.70
   4  10   1   33.72    7.35
  -4 -10  -1   45.15    3.71
   4  10   2    9.72    1.95
  -4 -10  -2   10.65    2.60
   4  10   3    8.61    2.22
  -4 -10  -3    8.72    2.91
   4  10   4  144.70   14.96
  -4 -10  -4  183.27   18.41
   4  10   5    2.48    1.12
  -4 -10  -5    2.66    2.06
   4  10   6   60.54    9.28
  -4 -10  -6   74.15   12.98
   4  10   7    0.63    0.80
  -4 -10  -7    5.16    1.51
   4  10   8   16.76    4.31
  -4 -10  -8   23.46    5.49
   4  10   9   -0.20    1.41
  -4 -10  -9    0.16    0.78
   4  10  10    5.34    1.35
  -4 -10 -10    4.84    1.20
   4  10  11    0.45    1.42
  -4 -10 -11    0.34    0.75
   4  10  12    1.15    1.13
  -4 -10 -12    1.70    1.06
   4  10  13    1.06    0.64
  -4 -10 -13   -0.71    1.08
   4  11 -14    2.94    1.95
   4  11 -13    1.87    1.82
  -4 -11  13   -0.25    1.22
   4  11 -12   23.20    5.46
  -4 -11  12   15.68    3.77
   4  11 -11    6.15    1.78
  -4 -11  11    3.58    1.28
   4  11 -10   14.46    3.12
  -4 -11  10    7.34    1.91
   4  11  -9   59.85    8.55
  -4 -11   9   39.60   10.10
   4  11  -8   97.23   10.13
  -4 -11   8   80.95    9.03
   4  11  -7    3.33    1.41
  -4 -11   7   -0.56    1.60
   4  11  -6    4.13    2.15
  -4 -11   6    1.22    0.85
   4  11  -5   25.56    5.63
  -4 -11   5   20.32    5.81
   4  11  -4    7.08    1.41
  -4 -11   4    6.70    3.15
   4  11  -3   12.14    3.47
  -4 -11   3   11.71    2.83
   4  11  -2    5.86    1.48
  -4 -11   2    5.36    1.53
   4  11  -1   56.36    7.58
  -4 -11   1   50.46   11.89
   4  11   0   30.59    5.42
  -4 -11   0   25.52    4.27
   4  11   1    3.07    1.93
  -4 -11  -1    2.61    1.31
   4  11   2   12.50    2.23
  -4 -11  -2   14.99    3.81
   4  11   3    3.94    1.15
  -4 -11  -3    7.22    2.51
   4  11   4  126.12   23.35
  -4 -11  -4  134.49   13.98
   4  11   5   18.73    3.12
  -4 -11  -5   23.10    5.28
   4  11   6   19.43    4.18
  -4 -11  -6   39.29    7.27
   4  11   7    2.17    1.13
  -4 -11  -7    2.52    2.03
   4  11   8    2.25    1.13
  -4 -11  -8    5.85    1.70
   4  11   9    1.36    0.96
  -4 -11  -9    0.73    0.79
   4  11  10   15.54    3.78
  -4 -11 -10   16.33    4.88
   4  12 -12    3.57    1.32
  -4 -12  12    1.36    0.96
   4  12 -11    1.54    0.90
  -4 -12  11    0.16    0.52
   4  12 -10    0.34    1.97
  -4 -12  10    0.23    1.23
   4  12  -9    6.08    1.59
  -4 -12   9    4.46    1.69
   4  12  -8    1.30    1.09
  -4 -12   8    1.47    1.01
   4  12  -7   17.72    3.47
  -4 -12   7   14.77    2.88
   4  12  -6    4.36    1.56
  -4 -12   6   -1.11    1.59
   4  12  -5    6.03    2.16
  -4 -12   5    2.46    1.97
   4  12  -4   10.22    2.23
  -4 -12   4    5.70    1.40
   4  12  -3    7.36    1.66
   4  12  -2   -0.69    1.39
  -4 -12   2   -2.00    1.67
   4  12  -1    9.43    2.19
  -4 -12   1    6.60    2.22
   4  12   0    7.25    2.05
  -4 -12   0    8.03    2.13
   4  12   1    1.19    1.09
  -4 -12  -1    0.92    1.09
   4  12   2    7.26    1.72
  -4 -12  -2    2.72    1.56
   4  12   3   12.11    3.14
  -4 -12  -3   12.83    2.85
   4  12   4   18.94    3.86
  -4 -12  -4   21.43    6.17
   4  12   5   14.08    2.94
  -4 -12  -5   12.81    3.37
   4  12   6    0.24    0.64
  -4 -12  -6   -0.31    1.57
   4  12   7    1.39    0.92
  -4 -12  -7    1.90    1.33
   4  12   8   62.59    6.41
  -4 -12  -8   65.08   14.63
  -4 -13   8    0.46    1.54
   4  13  -7    2.06    0.81
  -4 -13   7    1.35    1.03
   4  13  -6    4.98    1.41
  -4 -13   6    2.81    1.41
   4  13  -5   -0.01    1.49
  -4 -13   5    0.14    0.96
   4  13  -4    2.15    1.67
  -4 -13   4    0.15    1.50
   4  13  -3    7.32    1.40
  -4 -13   3    7.12    2.69
   4  13  -2   14.69    3.64
  -4 -13   2    7.97    2.51
   4  13  -1    9.34    2.47
  -4 -13   1    6.36    1.94
   4  13   0   20.93    3.38
  -4 -13   0   20.81    3.11
   4  13   1   12.21    3.47
  -4 -13  -1   10.92    2.80
   4  13   2   59.77   11.46
  -4 -13  -2   56.13   11.36
   4  13   3    1.03    0.65
  -4 -13  -3    2.86    2.15
   5 -13  -4    0.80    0.94
  -5  13   3    8.94    1.87
   5 -13  -3   11.56    2.95
  -5  13   2    0.53    0.97
   5 -13  -2    1.00    1.03
  -5  13   1    0.11    0.40
   5 -13  -1    1.06    1.56
  -5  13   0    4.90    1.28
   5 -13   0    5.42    2.08
  -5  13  -1    7.35    2.31
   5 -13   1    8.89    2.84
  -5  13  -2    6.99    2.37
   5 -13   2   10.66    2.44
  -5  13  -3   17.95    5.11
   5 -13   3   22.37    5.19
  -5  13  -4    1.31    0.65
   5 -13   4    1.59    1.04
  -5  13  -5    6.18    2.41
   5 -13   5    9.64    2.39
  -5  13  -6   17.50    5.19
   5 -13   6   22.54    5.46
  -5  12   8    7.94    2.10
   5 -12  -8    6.80    1.60
  -5  12   7   16.28    2.42
   5 -12  -7   16.73    4.85
  -5  12   6   17.04    2.51
   5 -12  -6   17.85    4.72
  -5  12   5    1.50    0.85
   5 -12  -5    0.90    1.87
  -5  12   4    0.41    1.15
   5 -12  -4   -0.05    0.67
  -5  12   3   10.29    2.03
   5 -12  -3    9.06    3.14
  -5  12   2   18.54    2.26
   5 -12  -2   19.95    5.22
  -5  12   1   25.71    5.17
   5 -12  -1   34.77   10.57
  -5  12   0    2.05    0.83
   5 -12   0    2.45    1.18
  -5  12  -1   14.72    4.18
   5 -12   1   18.29    3.67
  -5  12  -2   39.74    9.50
   5 -12   2   46.97   12.85
  -5  12  -3    3.17    1.11
   5 -12   3    5.00    2.05
  -5  12  -4   18.01    4.20
   5 -12   4   23.50    5.12
  -5  12  -5   26.52    5.33
   5 -12   5   40.92    8.30
  -5  12  -6   80.96   12.88
   5 -12   6   85.65   10.14
  -5  12  -7    2.02    0.89
   5 -12   7    1.65    2.14
  -5  12  -8   17.82    3.83
   5 -12   8   22.25    3.65
  -5  12  -9   16.35    3.34
   5 -12   9   14.98    3.70
  -5  12 -10   12.23    4.11
   5 -12  10   13.83    3.54
  -5  11  11    1.70    0.89
   5 -11 -11    1.94    0.91
  -5  11  10   43.70    9.03
   5 -11 -10   42.91    6.09
  -5  11   9   69.54   16.98
   5 -11  -9   73.67   11.85
  -5  11   8  133.13   11.48
   5 -11  -8  122.17   19.28
  -5  11   7   13.49    2.89
   5 -11  -7   16.64    2.85
  -5  11   6    7.99    2.29
   5 -11  -6    7.58    2.46
  -5  11   5    6.63    1.67
   5 -11  -5    8.20    2.28
  -5  11   4    4.00    1.41
   5 -11  -4    4.79    1.40
  -5  11   3    1.14    1.21
   5 -11  -3    2.44    1.16
  -5  11   2    9.81    1.73
   5 -11  -2   10.94    4.18
  -5  11   1   47.45    8.48
   5 -11  -1   56.71    6.12
  -5  11   0   72.77   12.25
   5 -11   0   82.83   16.15
  -5  11  -1   41.45    8.90
   5 -11   1   49.12   10.39
  -5  11  -2   65.68    4.13
   5 -11   2   77.21    4.47
  -5  11  -3    5.57    1.44
   5 -11   3    6.68    2.22
  -5  11  -4   60.09    9.33
   5 -11   4   67.32   14.22
  -5  11  -5    8.54    1.95
   5 -11   5   10.58    3.25
  -5  11  -6  102.65   10.62
   5 -11   6  115.33   18.70
  -5  11  -7   54.42    9.91
   5 -11   7   62.33    8.49
  -5  11  -8   10.15    1.86
   5 -11   8   12.72    3.53
  -5  11  -9    1.77    0.87
   5 -11   9    1.72    1.60
  -5  11 -10   23.01    5.91
   5 -11  10   24.24    7.20
  -5  11 -11   19.49    4.02
   5 -11  11   20.55    3.79
  -5  11 -12   28.55    5.45
   5 -11  12   30.10    7.78
  -5  11 -13    0.63    1.43
   5 -11  13    3.17    1.20
  -5  10  13    0.90    1.06
  -5  10  12    8.34    2.53
   5 -10 -12    6.97    2.40
  -5  10  11    3.85    1.43
   5 -10 -11    1.22    0.82
  -5  10  10  108.48    9.20
   5 -10 -10   88.54    9.98
  -5  10   9   18.47    5.62
   5 -10  -9   15.62    2.18
  -5  10   8    1.38    1.53
   5 -10  -8    0.60    0.99
  -5  10   7   11.87    3.02
   5 -10  -7   11.05    2.37
  -5  10   6    1.22    0.94
   5 -10  -6    1.00    0.90
  -5  10   5    5.86    1.54
   5 -10  -5    5.15    1.73
  -5  10   4   -0.30    1.17
   5 -10  -4    0.55    0.87
  -5  10   3   28.44    4.90
   5 -10  -3   32.77    2.96
  -5  10   2   24.22    2.67
   5 -10  -2   23.51    6.84
  -5  10   1   -0.58    1.30
   5 -10  -1    0.59    1.39
  -5  10   0    5.40    1.67
   5 -10   0    3.96    1.69
  -5  10  -1    2.89    1.44
   5 -10   1    3.65    1.58
  -5  10  -2   12.03    3.33
   5 -10   2   12.64    4.15
  -5  10  -3   25.31    5.94
   5 -10   3   28.49    6.05
  -5  10  -4   94.22    9.42
   5 -10   4  106.36    6.88
  -5  10  -5  120.23   14.59
   5 -10   5  129.55    8.97
  -5  10  -6    1.57    1.81
   5 -10   6    1.09    1.29
  -5  10  -7   18.50    3.55
   5 -10   7   19.77    6.07
  -5  10  -8    0.53    0.94
   5 -10   8    2.30    1.41
  -5  10  -9    2.59    0.87
   5 -10   9    4.19    0.98
  -5  10 -10    5.49    1.77
   5 -10  10    6.85    1.46
  -5  10 -11   -0.76    1.37
   5 -10  11    0.95    0.69
  -5  10 -12    2.52    1.45
   5 -10  12    3.75    1.67
  -5  10 -13   -0.82    1.54
   5 -10  13    1.28    0.82
  -5  10 -14   47.56   11.31
   5 -10  14   46.06    7.89
  -5  10 -15    6.87    2.25
   5 -10  15    4.23    1.53
  -5   9  15    0.32    1.59
  -5   9  14    0.83    0.87
   5  -9 -14    0.14    0.52
  -5   9  13   -0.24    1.51
   5  -9 -13    0.03    0.77
  -5   9  12   30.77    8.54
   5  -9 -12   16.88    3.13
   5  -9 -12   22.63    4.44
  -5   9  11   47.86   11.33
   5  -9 -11   28.63    7.79
   5  -9 -11   34.35    8.65
  -5   9  10    7.03    1.93
   5  -9 -10    4.18    1.08
   5  -9 -10    6.01    1.44
  -5   9   9   54.32    5.21
   5  -9  -9   48.18    3.35
  -5   9   8   26.67    5.50
   5  -9  -8   22.33    2.44
  -5   9   7    3.96    1.24
   5  -9  -7    3.10    1.42
  -5   9   6    2.06    1.39
   5  -9  -6    0.94    0.93
  -5   9   5    4.77    1.51
   5  -9  -5    8.02    2.44
  -5   9   4    6.58    1.37
   5  -9  -4    9.32    4.06
  -5   9   3    0.11    1.22
   5  -9  -3    1.56    1.00
  -5   9   2   23.06    2.29
   5  -9  -2   29.95    6.46
  -5   9   1   74.99    4.51
   5  -9  -1   78.18    6.14
  -5   9   0   23.17    2.40
   5  -9   0   26.38    5.52
  -5   9  -1   21.40    4.06
   5  -9   1   22.36    5.42
  -5   9  -2   -0.64    1.23
   5  -9   2   -1.29    1.31
  -5   9  -3    0.79    0.95
   5  -9   3    2.18    1.98
  -5   9  -4  113.00    5.13
   5  -9   4  127.85    5.30
  -5   9  -5  295.78    8.62
   5  -9   5  338.73    9.15
  -5   9  -6    3.96    1.14
   5  -9   6    1.41    1.64
  -5   9  -7    6.19    1.30
   5  -9   7    5.72    1.74
  -5   9  -8   15.59    2.09
   5  -9   8   16.28    4.09
  -5   9  -9   22.23    4.33
   5  -9   9   22.03    5.70
  -5   9 -10    1.36    1.57
   5  -9  10   -0.19    1.14
  -5   9 -11    0.93    0.65
   5  -9  11    0.58    0.35
  -5   9 -12   -0.71    1.46
   5  -9  12    1.33    0.63
  -5   9 -13    8.32    1.83
   5  -9  13   10.08    2.40
  -5   9 -14    1.63    1.87
   5  -9  14    0.92    0.81
  -5   9 -15    4.24    1.38
   5  -9  15    2.73    1.29
  -5   9 -16   21.63    4.55
   5  -9  16   20.39    3.31
  -5   8  16    6.94    2.12
   5  -8 -16    6.35    1.78
  -5   8  15   12.15    4.24
   5  -8 -15    9.94    2.02
  -5   8  14   17.40    2.80
   5  -8 -14   11.37    1.84
  -5   8  13    0.00    1.16
   5  -8 -13   -0.37    0.80
   5  -8 -13    0.66    0.39
  -5   8  12   77.46    6.63
   5  -8 -12   61.75    3.37
   5  -8 -12   62.52    6.26
  -5   8  11    4.84    1.66
   5  -8 -11    2.55    1.50
   5  -8 -11    3.14    1.42
  -5   8  10  187.35   12.92
   5  -8 -10  134.42    7.45
   5  -8 -10  161.24    9.14
  -5   8   9  408.55   21.92
   5  -8  -9  295.77   15.13
   5  -8  -9  350.67   18.64
  -5   8   8  140.53    5.90
   5  -8  -8   95.62    3.68
   5  -8  -8  122.87    5.61
  -5   8   7    4.06    1.55
   5  -8  -7    2.80    0.82
   5  -8  -7    5.62    1.37
  -5   8   6   26.26    2.41
   5  -8  -6   30.42    7.10
  -5   8   5    0.58    1.14
   5  -8  -5    1.63    1.09
  -5   8   4    6.47    1.75
   5  -8  -4    6.77    2.61
  -5   8   3   13.16    2.96
   5  -8  -3   15.36    4.22
  -5   8   2    8.42    1.67
   5  -8  -2   11.64    3.49
  -5   8   1   87.40    6.72
   5  -8  -1   90.37    7.30
  -5   8   0  125.65    8.98
   5  -8   0  146.69   10.45
  -5   8  -1    0.60    1.20
   5  -8   1    2.78    1.17
  -5   8  -2    0.15    0.88
   5  -8   2    0.14    1.05
  -5   8  -3   21.53    4.28
   5  -8   3   20.74    7.17
  -5   8  -4  222.35    9.26
   5  -8   4  257.80   10.92
  -5   8  -5    1.81    0.86
   5  -8   5    4.94    1.97
  -5   8  -6   22.94    4.33
   5  -8   6   23.64    6.14
  -5   8  -7    6.43    1.80
   5  -8   7    7.91    1.83
  -5   8  -8    0.48    0.76
   5  -8   8    1.60    0.75
  -5   8  -9    4.25    1.01
   5  -8   9    3.06    1.12
  -5   8 -10   62.34    4.93
   5  -8  10   69.43    4.89
  -5   8 -11    7.05    1.78
   5  -8  11    5.58    1.72
  -5   8 -12   33.13    7.14
   5  -8  12   31.29    7.80
  -5   8 -13   11.52    3.12
   5  -8  13   10.04    3.18
  -5   8 -14   38.62    3.64
   5  -8  14   34.65    9.62
  -5   8 -15   -0.07    1.41
   5  -8  15    1.06    1.25
  -5   8 -16   12.08    2.33
   5  -8  16    7.54    2.20
  -5   8 -17   32.34    7.17
  -5   7  18    1.48    1.09
   5  -7 -18    1.79    1.23
  -5   7  17    1.78    1.81
   5  -7 -17    0.65    0.89
  -5   7  16   12.63    2.28
   5  -7 -16    6.20    1.86
  -5   7  15    3.43    1.10
   5  -7 -15    2.25    1.20
  -5   7  14    2.83    1.59
   5  -7 -14    1.33    1.01
  -5   7  13   59.01   10.22
   5  -7 -13   36.34    7.10
   5  -7 -13   38.95    2.46
  -5   7  12  513.83   11.56
   5  -7 -12  350.11   20.44
   5  -7 -12  386.87   22.36
  -5   7  11   77.39   16.88
   5  -7 -11   52.22    2.91
   5  -7 -11   62.69    4.32
  -5   7  10  497.12   13.07
   5  -7 -10  348.94    8.61
   5  -7 -10  400.01   10.15
  -5   7   9    3.44    1.48
   5  -7  -9    1.52    0.73
   5  -7  -9    2.29    1.41
  -5   7   8    6.07    1.83
   5  -7  -8    4.41    0.89
   5  -7  -8    7.09    1.97
  -5   7   7   -0.28    1.16
   5  -7  -7    0.87    0.67
   5  -7  -7    0.61    0.53
  -5   7   6    0.28    1.09
   5  -7  -6    0.49    0.36
   5  -7  -6    0.40    1.00
  -5   7   5   -0.20    1.05
   5  -7  -5   -0.03    0.19
   5  -7  -5    0.42    0.59
  -5   7   4    3.14    1.34
   5  -7  -4    3.01    1.11
  -5   7   3    0.67    0.52
   5  -7  -3   -0.30    0.58
  -5   7   2   22.98    4.21
   5  -7  -2   26.77    5.51
  -5   7   1   56.25    3.03
   5  -7  -1   80.83    6.78
  -5   7   0   66.96    5.70
   5  -7   0   74.14    6.54
  -5   7  -1   59.04    3.15
   5  -7   1   64.45    3.75
  -5   7  -2    6.52    1.26
   5  -7   2    8.82    3.55
  -5   7  -3   31.85    7.33
   5  -7   3   26.70    8.71
  -5   7  -4 1127.94  202.90
   5  -7   4 1287.06   58.19
  -5   7  -5  425.71   20.94
   5  -7   5  525.00   25.57
  -5   7  -6   67.58   13.27
   5  -7   6   81.70    6.40
  -5   7  -7   11.80    3.10
   5  -7   7   10.60    2.90
  -5   7  -8   13.72    3.41
   5  -7   8   14.73    3.96
  -5   7  -9   12.37    2.63
   5  -7   9   12.03    2.75
  -5   7 -10    1.36    1.55
   5  -7  10    1.15    0.75
  -5   7 -11   -0.17    1.26
   5  -7  11    1.11    1.51
  -5   7 -12    7.65    2.09
   5  -7  12    6.65    1.88
  -5   7 -13   21.50    2.66
   5  -7  13   18.85    4.88
  -5   7 -14    1.58    0.92
   5  -7  14   -0.14    0.52
  -5   7 -15    0.00    1.37
   5  -7  15    1.85    0.74
  -5   7 -16    2.05    1.22
   5  -7  16    0.07    0.70
  -5   7 -17    1.31    1.34
   5  -7  17   -0.02    0.43
  -5   7 -18    1.76    1.86
  -5   6  19    1.11    1.15
   5  -6 -19    0.81    1.12
  -5   6  18    4.16    1.81
   5  -6 -18   -0.09    0.96
  -5   6  17   18.14    4.33
   5  -6 -17   10.94    1.72
  -5   6  16    6.50    1.63
   5  -6 -16    4.58    1.29
  -5   6  15    9.71    2.83
   5  -6 -15    5.36    1.45
  -5   6  14    5.81    1.92
   5  -6 -14    3.84    1.31
  -5   6  13   18.42    7.50
   5  -6 -13   11.04    1.63
   5  -6 -13    8.67    2.48
  -5   6  12  134.79    6.26
   5  -6 -12   98.12    4.41
   5  -6 -12   98.00    3.94
  -5   6  11   48.08   10.42
   5  -6 -11   31.87    2.57
   5  -6 -11   31.57    6.28
  -5   6  10   15.57    4.25
   5  -6 -10    6.64    1.39
   5  -6 -10   10.06    2.64
  -5   6   9  217.24    9.27
   5  -6  -9  160.49    6.57
   5  -6  -9  188.51   11.49
  -5   6   8   22.93    2.23
   5  -6  -8   17.42    1.35
   5  -6  -8   20.34    6.37
  -5   6   7    3.88    1.56
   5  -6  -7    1.23    0.64
   5  -6  -7    1.88    0.81
  -5   6   6   62.11    3.14
   5  -6  -6   49.96    1.97
   5  -6  -6   62.11    2.90
  -5   6   5    2.67    1.48
   5  -6  -5    1.36    0.41
   5  -6  -5    1.84    0.61
  -5   6   4    3.22    1.47
   5  -6  -4    2.48    0.99
   5  -6  -4    3.67    1.46
  -5   6   3    3.25    0.74
   5  -6  -3    2.53    1.17
  -5   6   2  122.67    5.70
   5  -6  -2  131.59    6.61
  -5   6   1   -0.46    1.05
   5  -6  -1    2.90    1.13
  -5   6   0    8.61    1.42
   5  -6   0    8.69    2.94
  -5   6  -1  147.46    6.50
   5  -6   1  174.20    8.93
  -5   6  -2   60.81    4.71
   5  -6   2   78.73    5.71
  -5   6  -3    5.54    1.34
   5  -6   3    7.92    3.20
  -5   6  -4    2.85    1.55
   5  -6   4    2.98    2.04
  -5   6  -5  144.97   30.87
   5  -6   5  191.33    6.08
  -5   6  -6    5.46    1.93
   5  -6   6    5.27    2.18
  -5   6  -7    1.71    0.65
   5  -6   7    1.95    0.84
  -5   6  -8    7.59    1.93
   5  -6   8   12.47    4.29
  -5   6  -9    2.35    0.82
   5  -6   9    1.77    0.87
  -5   6 -10   41.49    6.25
   5  -6  10   42.72    3.14
  -5   6 -11    4.19    1.40
   5  -6  11    1.59    0.78
  -5   6 -12   21.75    4.11
   5  -6  12   22.57    4.73
  -5   6 -13    1.47    1.87
   5  -6  13    0.75    0.53
  -5   6 -14   32.56    7.06
   5  -6  14   30.64    7.59
  -5   6 -15    1.69    1.30
   5  -6  15    1.16    0.59
  -5   6 -16   78.78   16.02
   5  -6  16   81.28    8.27
  -5   6 -17    9.52    2.76
  -5   6 -18    0.22    0.83
  -5   6 -19    6.60    1.45
  -5   5  20   39.76    5.58
  -5   5  19  106.30   16.89
   5  -5 -19   72.06    4.36
  -5   5  18   64.12   13.06
   5  -5 -18   43.10    4.57
  -5   5  17    2.40    1.53
   5  -5 -17    1.28    1.15
  -5   5  16    2.92    1.40
   5  -5 -16    3.07    1.22
  -5   5  15   37.86    8.38
   5  -5 -15   28.34    6.86
  -5   5  14   38.69    8.81
   5  -5 -14   21.50    2.32
  -5   5  13    7.07    2.78
   5  -5 -13    3.11    1.08
   5  -5 -13    4.64    1.00
  -5   5  12   91.54   17.04
   5  -5 -12   61.24    3.94
   5  -5 -12   63.57    3.76
  -5   5  11   18.90    5.23
   5  -5 -11   10.30    2.29
   5  -5 -11   12.86    4.32
  -5   5  10  884.61   30.98
   5  -5 -10  622.59   21.56
   5  -5 -10  681.98   24.69
  -5   5   9  276.15   13.94
   5  -5  -9  188.12    9.32
   5  -5  -9  228.51   11.82
  -5   5   8    0.27    1.53
   5  -5  -8   -0.01    0.48
   5  -5  -8   -0.13    0.99
  -5   5   7   69.12    3.29
   5  -5  -7   56.85    2.35
   5  -5  -7   59.19    4.00
  -5   5   6    6.71    1.37
   5  -5  -6    5.57    0.90
   5  -5  -6    6.18    1.82
  -5   5   5    3.30    0.96
   5  -5  -5    2.02    0.56
   5  -5  -5    3.04    0.93
  -5   5   4    1.99    1.05
   5  -5  -4    1.76    0.49
   5  -5  -4    2.79    0.71
  -5   5   3   33.98    6.38
   5  -5  -3   32.28    4.07
  -5   5   2  133.41    6.12
   5  -5  -2  149.35    6.99
  -5   5   1    4.99    1.59
   5  -5  -1    5.12    2.27
  -5   5   0    6.89    1.42
   5  -5   0    7.97    2.07
  -5   5  -1    5.32    1.43
   5  -5   1    5.66    2.21
  -5   5  -2   13.04    1.67
   5  -5   2   15.51    5.53
  -5   5  -3    4.12    1.21
   5  -5   3    7.23    2.41
  -5   5  -4    7.78    1.74
   5  -5   4    7.47    1.73
  -5   5  -5    1.43    0.56
   5  -5   5    2.18    0.83
  -5   5  -6    4.24    1.42
   5  -5   6    6.13    1.84
  -5   5  -7    1.19    0.97
   5  -5   7   -0.45    0.87
  -5   5  -8  101.14    9.48
   5  -5   8  113.14    8.83
  -5   5  -9    5.17    1.03
   5  -5   9    5.28    1.66
  -5   5 -10   91.63    7.65
   5  -5  10  109.65    8.57
  -5   5 -11    3.57    1.15
   5  -5  11    3.32    0.90
  -5   5 -12    0.08    1.22
  -5   5 -12    0.67    0.47
   5  -5  12    1.56    0.94
  -5   5 -13   41.89    7.66
   5  -5  13   47.96    4.96
  -5   5 -14    3.14    1.52
  -5   5 -14    1.62    0.66
   5  -5  14    3.05    1.04
  -5   5 -15   50.67   11.18
   5  -5  15   46.19    6.22
  -5   5 -16    2.22    1.86
   5  -5  16    0.54    0.45
  -5   5 -17   42.18    7.35
  -5   5 -18    2.38    1.03
  -5   5 -19    7.77    1.84
  -5   4  20  105.35    7.43
   5  -4 -20   66.05    5.03
  -5   4  19   18.17    5.77
   5  -4 -19   12.51    2.10
  -5   4  18    8.57    3.47
   5  -4 -18    4.46    1.48
  -5   4  17  103.45   12.16
   5  -4 -17   63.80    7.31
  -5   4  16    3.66    1.59
   5  -4 -16    2.72    1.64
  -5   4  15    3.49    1.32
   5  -4 -15    3.05    0.87
  -5   4  14    1.78    0.91
   5  -4 -14    0.26    0.75
  -5   4  13   79.35    5.50
   5  -4 -13   47.38    3.03
   5  -4 -13   49.88    3.38
   5  -4 -12 1363.75   15.26
  -5   4  11  120.02   10.86
   5  -4 -11   66.17    3.81
   5  -4 -11   86.64    7.60
  -5   4  10  863.00   42.57
   5  -4 -10  629.86   28.80
   5  -4 -10  659.90   30.29
  -5   4   9  177.89   13.90
   5  -4  -9  119.37    9.03
   5  -4  -9  133.12   11.01
  -5   4   8    7.58    2.91
   5  -4  -8    4.69    1.67
   5  -4  -8    6.59    1.70
  -5   4   7    4.41    1.19
   5  -4  -7    2.71    0.99
   5  -4  -7    1.96    0.56
  -5   4   6   23.74    6.04
   5  -4  -6   20.08    1.40
   5  -4  -6   23.43    3.92
  -5   4   5   23.55    2.28
   5  -4  -5   18.06    2.06
   5  -4  -5   23.80    3.33
  -5   4   4   22.31    1.80
   5  -4  -4   20.28    1.07
   5  -4  -4   27.62    6.71
  -5   4   3    2.71    1.09
   5  -4  -3    1.31    0.53
   5  -4  -3    2.42    1.18
  -5   4   2  320.77    7.80
   5  -4  -2  375.29    8.20
  -5   4   1   45.18    2.90
   5  -4  -1   50.63    3.31
  -5   4   0   43.38    2.29
   5  -4   0   49.27    4.66
  -5   4  -1   82.63    5.31
   5  -4   1   98.81    6.88
  -5   4  -2   27.26    1.88
   5  -4   2   33.70    2.04
  -5   4  -3   26.25    6.13
   5  -4   3   27.33    2.33
  -5   4  -4  120.68    5.54
   5  -4   4  152.93    6.74
  -5   4  -5   54.62    7.19
   5  -4   5   52.08    3.62
  -5   4  -6   50.61    3.92
   5  -4   6   61.67    4.54
  -5   4  -7    3.89    1.19
   5  -4   7    4.07    0.97
  -5   4  -8    1.95    0.78
   5  -4   8    2.90    1.10
  -5   4  -9    0.64    0.33
   5  -4   9    2.15    0.97
  -5   4 -10   18.05    3.03
  -5   4 -10   12.85    2.03
   5  -4  10   16.63    6.10
  -5   4 -11    5.49    1.39
  -5   4 -11    3.81    0.84
   5  -4  11    5.90    1.72
  -5   4 -12  212.57    9.92
  -5   4 -12  177.92    7.37
   5  -4  12  231.48    9.83
  -5   4 -13   49.23    4.61
  -5   4 -13   40.55    2.06
   5  -4  13   55.08    4.66
  -5   4 -14   44.41    5.04
  -5   4 -14   34.29    1.86
   5  -4  14   47.90    3.36
  -5   4 -15   56.41   11.99
  -5   4 -15   41.93    2.42
   5  -4  15   51.36   10.58
  -5   4 -16   36.36    6.59
  -5   4 -16   27.44    1.89
   5  -4  16   34.11    3.91
  -5   4 -17    6.63    2.86
  -5   4 -17    2.67    0.93
  -5   4 -18    7.23    2.09
  -5   4 -18    5.98    1.34
  -5   4 -19    6.89    1.44
   5  -4  20   54.40   13.69
  -5   3  21   50.48   12.38
   5  -3 -21   33.78    4.46
  -5   3  20    2.06    1.96
   5  -3 -20    2.69    1.54
  -5   3  19   27.32    7.27
   5  -3 -19   15.18    9.92
  -5   3  18    4.62    2.39
   5  -3 -18    2.43    1.11
  -5   3  17    5.70    2.42
   5  -3 -17    3.98    1.85
  -5   3  16    0.74    1.49
   5  -3 -16    0.65    1.12
  -5   3  15   38.29    9.66
   5  -3 -15   25.18    2.87
  -5   3  14   17.76    4.63
   5  -3 -14    8.78    1.64
  -5   3  13   12.44    3.16
   5  -3 -13    8.71    1.60
  -5   3  12  395.57   17.13
   5  -3 -12  296.42   11.87
   5  -3 -12  243.26    9.02
  -5   3  11   54.84    6.07
   5  -3 -11   35.69    6.29
   5  -3 -11   33.26    6.00
  -5   3  10    4.11    3.33
   5  -3 -10    2.13    1.66
   5  -3 -10    2.56    1.02
  -5   3   9   30.27    2.97
   5  -3  -9   24.22    3.71
   5  -3  -9   24.59    1.68
  -5   3   8  346.18   13.20
   5  -3  -8  238.36    9.15
   5  -3  -8  250.70    9.48
  -5   3   7   58.58    3.98
   5  -3  -7   42.74    3.45
   5  -3  -7   48.70    3.84
  -5   3   6    3.24    1.50
   5  -3  -6    2.07    0.80
   5  -3  -6    3.30    0.82
  -5   3   5    2.34    1.25
   5  -3  -5    1.63    0.71
   5  -3  -5    2.52    1.06
  -5   3   4    1.19    1.93
   5  -3  -4    0.12    0.45
   5  -3  -4    0.18    0.25
  -5   3   3   53.18    2.47
   5  -3  -3   51.70    1.65
   5  -3  -3   55.71    2.53
  -5   3   2  224.28    5.52
   5  -3  -2  253.21   77.88
   5  -3  -2  259.72    6.24
  -5   3   1   24.55    5.41
   5  -3  -1   23.66    0.91
   5  -3  -1   24.03    2.03
  -5   3   0   28.76    1.76
   5  -3   0   33.86    1.97
  -5   3  -1   32.26    1.99
   5  -3   1   40.87    2.34
  -5   3  -2   56.28    3.75
   5  -3   2   66.50    4.28
  -5   3  -3  157.40    6.17
   5  -3   3  200.52    7.95
  -5   3  -4    1.19    0.53
   5  -3   4   -0.33    1.03
  -5   3  -5   19.22    4.03
   5  -3   5   16.42    2.19
   5  -3   5   24.62    6.08
  -5   3  -6    3.81    0.96
   5  -3   6    2.48    0.66
   5  -3   6    3.73    1.23
  -5   3  -7   33.73    6.48
  -5   3  -7   26.68    3.37
   5  -3   7   34.40    2.11
  -5   3  -8   90.91    6.27
  -5   3  -8   79.48    5.00
   5  -3   8  104.69    6.95
  -5   3  -9    0.00    0.90
  -5   3  -9    0.90    0.27
   5  -3   9    1.42    0.63
  -5   3 -10   11.82    2.92
  -5   3 -10   10.56    1.17
   5  -3  10   14.67    3.51
  -5   3 -11    1.42    1.35
  -5   3 -11    0.86    0.78
   5  -3  11    0.68    0.69
  -5   3 -12   71.79    5.31
  -5   3 -12   63.67    4.70
   5  -3  12   79.21    5.99
  -5   3 -13    1.95    1.56
  -5   3 -13    1.95    0.75
   5  -3  13    0.86    0.51
  -5   3 -14    3.21    2.10
  -5   3 -14    1.48    0.73
   5  -3  14    2.21    0.67
  -5   3 -15    3.52    1.93
  -5   3 -15    1.01    0.79
   5  -3  15    2.45    0.81
  -5   3 -16   46.16   10.30
  -5   3 -16   34.51    2.42
   5  -3  16   38.00    8.94
  -5   3 -17    0.84    1.01
  -5   3 -17   -0.16    0.77
  -5   3 -18    5.33    1.27
   5  -3  19   -0.41    1.49
  -5   3 -19    0.20    0.88
   5  -3  20   10.60    3.68
  -5   3 -20    8.86    1.83
  -5   2  21    4.05    2.55
   5  -2 -21    0.62    0.65
  -5   2  20  104.59   19.00
   5  -2 -20   60.62    7.63
  -5   2  19   11.81    2.72
   5  -2 -19    8.37    2.02
  -5   2  18   42.54    8.40
   5  -2 -18   29.67    3.25
  -5   2  17   32.78    7.04
   5  -2 -17   18.11    2.66
  -5   2  16   -0.79    1.75
   5  -2 -16    0.69    1.13
  -5   2  15    1.11    1.35
   5  -2 -15    1.38    1.03
  -5   2  14   17.28    4.26
   5  -2 -14   10.09    2.27
  -5   2  13   82.99    4.69
   5  -2 -13   43.81   10.66
  -5   2  12   19.31    4.89
   5  -2 -12   23.09    3.07
   5  -2 -12   10.88    2.66
  -5   2  11  102.55    5.09
   5  -2 -11   70.76    6.19
   5  -2 -11   66.74    2.69
  -5   2  10  960.15   18.66
   5  -2 -10  663.21   12.73
   5  -2 -10  652.58   11.78
  -5   2   9    3.10    1.29
   5  -2  -9    2.38    0.84
   5  -2  -9    1.69    0.54
  -5   2   8    4.88    1.46
   5  -2  -8    3.97    1.08
   5  -2  -8    3.80    1.13
  -5   2   7   47.50    4.14
   5  -2  -7   41.03    2.75
   5  -2  -7   38.67    3.08
  -5   2   6    2.75    0.68
   5  -2  -6    1.93    0.64
   5  -2  -6    3.07    0.82
  -5   2   5   13.24    1.68
   5  -2  -5   12.08    1.25
   5  -2  -5   13.87    3.36
  -5   2   4    9.23    2.89
   5  -2  -4    8.69    0.81
   5  -2  -4    8.58    1.76
  -5   2   3  124.36    5.12
   5  -2  -3  148.81    5.65
   5  -2  -3  132.55    6.04
  -5   2   2   50.18    2.37
   5  -2  -2   67.52    1.95
   5  -2  -2   56.98    2.83
  -5   2   1   19.19    3.86
   5  -2  -1   22.30    1.08
   5  -2  -1   18.15    1.74
  -5   2   0   35.82    1.74
   5  -2   0   50.89    2.22
  -5   2  -1  139.18    5.36
   5  -2   1  206.93    7.08
   5  -2   1  177.22    7.59
  -5   2  -2   32.87    1.80
   5  -2   2   44.26    1.16
   5  -2   2   38.49    1.99
  -5   2  -3   47.69    4.95
   5  -2   3   51.64    1.33
   5  -2   3   54.71    2.76
  -5   2  -4  209.04    5.74
   5  -2   4  204.99   63.06
   5  -2   4  259.21    7.21
  -5   2  -5    1.72    0.79
   5  -2   5    1.33    0.34
   5  -2   5   -0.56    0.68
  -5   2  -6   42.67    6.31
   5  -2   6   29.88    1.68
   5  -2   6   41.65    2.82
  -5   2  -7   20.54    2.68
  -5   2  -7   18.52    1.17
   5  -2   7   26.38    2.91
  -5   2  -8   13.67    2.89
  -5   2  -8   10.74    1.89
   5  -2   8   13.92    3.56
  -5   2  -9    0.26    0.64
  -5   2  -9    0.24    0.30
   5  -2   9    0.40    0.32
  -5   2 -10   56.46    9.29
  -5   2 -10   42.39    2.71
   5  -2  10   59.40    2.72
  -5   2 -11   -0.11    1.05
  -5   2 -11    0.38    0.59
   5  -2  11    0.65    0.45
  -5   2 -12   57.57   10.31
  -5   2 -12   44.72    2.33
   5  -2  12   53.31    2.76
  -5   2 -13   11.12    3.38
  -5   2 -13    8.88    1.75
   5  -2  13    9.65    2.61
  -5   2 -14    2.04    0.98
  -5   2 -14    0.34    0.76
   5  -2  14   -0.13    0.69
  -5   2 -15   15.45    3.89
  -5   2 -15   12.07    1.79
   5  -2  15   13.20    2.56
  -5   2 -16    1.61    1.11
  -5   2 -16    2.01    1.01
   5  -2  16    1.54    0.56
  -5   2 -17    0.77    1.21
   5  -2  18   15.06    3.95
  -5   2 -18   12.07    1.84
   5  -2  19   14.60    2.94
  -5   2 -19   11.79    2.04
   5  -2  20    1.77    1.82
  -5   2 -20    0.79    1.00
  -5   1  21    5.45    2.23
   5  -1 -21    4.10    1.70
  -5   1  20   51.42   10.83
   5  -1 -20   39.16    4.21
  -5   1  19   -0.93    1.73
   5  -1 -19   -0.20    1.28
  -5   1  18    0.54    1.92
   5  -1 -18    0.71    0.81
  -5   1  17    0.92    0.99
   5  -1 -17    1.03    0.61
  -5   1  16    4.59    1.77
   5  -1 -16    2.24    1.41
  -5   1  15   14.30    2.95
   5  -1 -15    7.83    1.66
  -5   1  14   10.04    2.01
   5  -1 -14    6.59    1.75
  -5   1  13   45.88    3.00
   5  -1 -13   35.76    3.74
  -5   1  12 3925.74  705.09
   5  -1 -12 2345.34  421.26
  -5   1  11   25.09    3.88
   5  -1 -11   16.36    3.34
   5  -1 -11   19.54    1.66
  -5   1  10  151.50   10.69
   5  -1 -10  112.54    7.87
   5  -1 -10   90.55    7.52
  -5   1   9   36.56    2.93
   5  -1  -9   30.44    5.08
   5  -1  -9   25.43    1.76
  -5   1   8   50.27    4.31
   5  -1  -8   52.19    6.59
   5  -1  -8   36.54    2.85
  -5   1   7  143.81   13.74
   5  -1  -7  117.18    7.47
   5  -1  -7  102.54    6.78
  -5   1   6   69.82    3.03
   5  -1  -6   62.50    2.55
   5  -1  -6   57.21    2.28
  -5   1   5   16.63    3.90
   5  -1  -5   14.08    1.29
   5  -1  -5   14.19    3.90
  -5   1   4   24.83    1.67
   5  -1  -4   30.97    1.75
  -5   1   3   58.31    2.45
   5  -1  -3   81.21    4.78
  -5   1   3   64.56   20.58
  -5   1   2 2175.15   39.52
   5  -1  -2 3169.66   55.58
  -5   1   2 2668.45   48.23
  -5   1   1   47.09    2.15
   5  -1  -1   61.44    2.29
  -5   1   1   55.67   12.02
  -5   1   0  656.18   13.06
   5  -1   0  925.34   17.02
  -5   1   0  866.85   17.31
  -5   1  -1  509.66   11.45
   5  -1   1  699.70   13.08
  -5   1  -1  650.27   14.81
  -5   1  -2  166.40    6.08
   5  -1   2  202.69    6.73
  -5   1  -2  226.44    9.22
  -5   1  -3   17.42    1.88
   5  -1   3   16.71    3.15
  -5   1  -3   25.54    5.41
  -5   1  -4   67.88    4.26
   5  -1   4   66.73    3.87
  -5   1  -4   89.98    5.49
  -5   1  -5   29.09    3.27
   5  -1   5   27.36    1.28
  -5   1  -5   36.64    2.06
  -5   1  -6  228.87    9.18
   5  -1   6  202.02    7.86
  -5   1  -6  292.81   11.52
  -5   1  -7    2.13    0.98
  -5   1  -7    0.72    0.84
  -5   1  -8    5.61    1.55
  -5   1  -8    4.76    0.88
  -5   1  -9    0.38    0.43
  -5   1  -9    0.50    0.26
  -5   1 -10   13.57    2.57
  -5   1 -10   11.48    1.73
   5  -1  10   16.01    3.99
  -5   1 -11    9.04    2.75
  -5   1 -11    7.86    1.69
   5  -1  11   11.20    3.35
  -5   1 -12    4.55    1.26
  -5   1 -12    2.71    1.19
   5  -1  12    2.86    0.93
  -5   1 -13    9.22    2.09
  -5   1 -13    6.34    1.44
   5  -1  13    7.47    2.32
  -5   1 -14    0.58    0.68
  -5   1 -14    0.52    0.82
   5  -1  14    0.17    0.43
  -5   1 -15   37.52    6.06
  -5   1 -15   26.94    2.38
   5  -1  15   34.65    2.49
  -5   1 -16    0.58    0.99
   5  -1  16    1.29    0.77
   5  -1  17   -0.57    1.19
  -5   1 -17    0.09    0.92
   5  -1  18   39.49   10.06
  -5   1 -18   37.21    3.05
   5  -1  19   44.94    9.48
  -5   1 -19   40.75   25.17
   5  -1  20   13.45    2.43
  -5   1 -20    9.22    1.75
  -5   0  22   -2.01    1.84
  -5   0  21    7.38    2.27
   5   0 -21    3.17    1.62
  -5   0  20   19.48    3.95
   5   0 -20   10.66    2.43
  -5   0  19   12.14    2.53
   5   0 -19    6.45    1.86
  -5   0  18   13.80    2.48
   5   0 -18    9.06    2.05
  -5   0  17    1.53    1.70
   5   0 -17   -0.03    1.24
  -5   0  16   -0.44    1.76
   5   0 -16    0.81    1.27
  -5   0  15   98.52    8.14
   5   0 -15   65.39    4.60
  -5   0  14   80.86   14.90
   5   0 -14   52.18    3.81
  -5   0  13   95.32    4.76
   5   0 -13   71.28   13.76
   5   0 -12  605.65   27.83
  -5   0  11  260.49   55.63
   5   0 -11  192.49    6.52
   5   0 -11  172.73   37.48
  -5   0  10  249.82   12.80
   5   0 -10  189.36    8.00
   5   0 -10  164.86    6.67
  -5   0   9    6.70    2.05
   5   0  -9    0.78    1.38
  -5   0   8  534.67   21.68
   5   0  -8  469.98   17.76
  -5   0   8  405.52   15.73
  -5   0   7   53.35    3.45
   5   0  -7   48.16    2.63
  -5   0   7   41.35    6.07
  -5   0   6   55.14    2.54
   5   0  -6   58.23    3.94
  -5   0   6   50.49    2.26
  -5   0   5   12.86    3.55
   5   0  -5   13.64    2.51
  -5   0   5   12.65    2.19
  -5   0   4  103.93    6.12
   5   0  -4  125.43    7.25
  -5   0   4  110.38    6.84
  -5   0   3   63.33    4.50
   5   0  -3  101.59    7.09
  -5   0   3   69.14    6.83
  -5   0   2 1298.35   25.25
   5   0  -2 1661.22   30.90
  -5   0   2 1527.68   28.37
  -5   0   1   30.09    4.80
   5   0  -1   34.03    1.56
  -5   0   1   30.40    2.36
  -5   0   0    0.41    0.64
   5   0   0    0.48    0.32
  -5   0   0    0.88    0.53
  -5   0  -1  252.49   10.23
   5   0   1  297.96   11.90
  -5   0  -1  335.79   13.95
  -5   0  -2  107.60    4.18
   5   0   2  121.76    4.46
  -5   0  -2  143.34    5.88
  -5   0  -3   10.18    3.15
   5   0   3   10.33    1.90
  -5   0  -3   16.12    3.81
  -5   0  -4   24.47    1.77
   5   0   4   24.54    4.03
  -5   0  -4   35.10    2.14
  -5   0  -5   18.36    2.56
   5   0   5   16.28    3.24
  -5   0  -5   26.00    3.13
  -5   0  -6   14.31    2.45
   5   0   6   12.93    3.14
  -5   0  -6   18.97    2.14
  -5   0  -7    3.85    1.01
  -5   0  -7    3.76    1.28
  -5   0  -8  169.06    7.06
  -5   0  -8  157.43    6.30
  -5   0  -8  219.65    8.63
  -5   0  -9   -0.11    0.85
  -5   0  -9    1.67    1.00
  -5   0  -9   -0.55    1.05
  -5   0 -10  811.50   15.40
  -5   0 -10  723.48   13.59
  -5   0 -10  975.51   17.51
  -5   0 -11   44.57    4.12
  -5   0 -11   34.81    3.22
  -5   0 -11   47.66    5.99
  -5   0 -12  214.05    9.01
  -5   0 -12  177.19    7.39
  -5   0 -12  242.49    9.54
  -5   0 -13   22.56    3.68
  -5   0 -13   17.52    1.95
  -5   0 -14  121.72    4.62
   5   0  14  149.06    4.74
   5   0  15    5.44    1.61
  -5   0 -15    4.24    1.40
   5   0  15    5.60    1.42
   5   0  16   11.33    1.85
  -5   0 -16    8.93    1.58
   5   0  16    9.14    2.51
   5   0  17    0.93    0.85
  -5   0 -17    2.70    1.69
   5   0  18   83.33    5.41
  -5   0 -18   76.69    4.18
   5   0  19    0.88    0.97
  -5   0 -19    1.79    1.40
   5   0  20   25.13    4.97
  -5   0 -20   31.75    2.73
  -5  -1  22    0.04    1.96
   5   1 -22    1.25    1.68
  -5  -1  21    2.38    2.12
   5   1 -21    1.61    2.14
  -5  -1  20  124.20   10.76
   5   1 -20   66.83    6.95
  -5  -1  19   13.31    3.52
   5   1 -19    6.45    1.88
  -5  -1  18   62.07    8.38
   5   1 -18   42.52    4.05
  -5  -1  17    6.15    1.82
   5   1 -17    4.53    1.71
  -5  -1  16   -0.96    1.91
   5   1 -16    0.79    2.12
  -5  -1  15   50.15    4.73
   5   1 -15   24.20    5.82
  -5  -1  14    6.34    1.62
   5   1 -14    4.91    1.12
  -5  -1  13   83.10   12.82
   5   1 -13   51.42    4.31
  -5  -1  12   67.66    9.61
   5   1 -12  105.32    7.53
  -5  -1  11    2.95    1.75
   5   1 -11   13.82    3.11
  -5  -1  11    3.16    1.08
  -5  -1  10  170.81    7.70
   5   1 -10  137.23    7.88
  -5  -1  10  113.66    7.19
  -5  -1   9   99.67   10.14
   5   1  -9   68.35    3.37
  -5  -1   9   66.33    6.13
  -5  -1   8  137.16    8.05
   5   1  -8  125.27    7.53
  -5  -1   8  102.86    6.01
  -5  -1   7  117.19    7.11
   5   1  -7  115.21    6.85
  -5  -1   7  103.77    6.04
  -5  -1   6    0.01    0.42
   5   1  -6    1.32    0.98
  -5  -1   6    0.07    0.41
  -5  -1   5    0.49    0.65
   5   1  -5    2.00    0.91
  -5  -1   5    1.27    0.61
  -5  -1   4   71.50    4.35
   5   1  -4   79.91    5.45
  -5  -1   4   73.11    4.84
  -5  -1   3  272.78    5.77
   5   1  -3  330.35    7.64
  -5  -1   3  302.97    9.40
  -5  -1   2  172.41    7.27
   5   1  -2  268.06   11.76
  -5  -1   2  236.08   11.03
  -5  -1   1   29.32    1.48
   5   1  -1   39.54    1.77
  -5  -1   1   37.23    2.03
  -5  -1   0    0.77    0.67
   5   1   0    0.59    0.43
  -5  -1   0    1.50    1.06
  -5  -1  -1   15.98    1.04
   5   1   1   20.85    3.57
  -5  -1  -1   28.13    5.04
  -5  -1  -2    8.08    2.12
   5   1   2   11.31    1.03
  -5  -1  -2   14.18    3.29
  -5  -1  -3    4.36    0.90
   5   1   3    4.87    1.34
  -5  -1  -3    5.82    1.64
  -5  -1  -4   41.98    1.67
   5   1   4   42.64    2.42
  -5  -1  -4   60.43    2.62
  -5  -1  -5    0.15    0.36
   5   1   5    0.56    0.37
  -5  -1  -5    0.42    0.33
  -5  -1  -6    0.68    0.69
   5   1   6    0.98    0.49
  -5  -1  -6    1.31    0.99
  -5  -1  -7   -0.07    0.62
   5   1   7   -0.07    0.59
  -5  -1  -7    0.80    0.66
  -5  -1  -8  238.74    8.94
  -5  -1  -8  289.64   11.92
  -5  -1  -9    3.56    1.31
  -5  -1  -9    2.82    1.03
  -5  -1  -9    4.35    1.61
  -5  -1 -10    0.71    0.51
  -5  -1 -10    0.97    0.97
  -5  -1 -10    0.89    0.71
  -5  -1 -11   30.02    6.12
  -5  -1 -11   23.05    2.35
  -5  -1 -11   31.61    7.69
  -5  -1 -12  690.82   26.12
  -5  -1 -12  546.03   20.92
  -5  -1 -12  767.23   27.09
   5   1  13    2.72    0.91
  -5  -1 -13    2.72    0.66
  -5  -1 -13    3.52    1.06
   5   1  14   67.64    4.06
  -5  -1 -14   80.84    7.91
  -5  -1 -14  103.01    5.15
   5   1  15   22.53    3.59
  -5  -1 -15   17.64    3.44
  -5  -1 -15   22.94    6.78
   5   1  16    7.51    2.43
  -5  -1 -16    6.64    1.62
   5   1  17   14.40    2.37
  -5  -1 -17    8.68    1.74
  -5  -1 -18    3.49    1.32
   5   1  19   16.43    3.04
  -5  -1 -19   14.56    5.01
  -5  -1 -20    0.83    0.95
  -5  -2  22    8.85    2.34
  -5  -2  21    2.15    1.49
   5   2 -21    3.08    2.33
  -5  -2  20  101.07   11.72
   5   2 -20   70.29    7.36
  -5  -2  19    1.19    1.06
   5   2 -19    0.71    1.45
  -5  -2  18   -0.16    1.63
   5   2 -18    0.68    1.34
  -5  -2  17    2.12    1.77
   5   2 -17    2.14    1.01
  -5  -2  16   49.10    3.44
   5   2 -16   43.76    4.22
  -5  -2  15  189.77    8.86
   5   2 -15  156.25    6.56
  -5  -2  14   54.34    8.40
   5   2 -14   38.53    3.47
  -5  -2  13    6.06    2.55
   5   2 -13    8.97    2.15
  -5  -2  12 2724.83  490.34
  -5  -2  12 1509.28  271.21
  -5  -2  11  840.03   23.86
   5   2 -11  728.80   17.36
  -5  -2  11  611.32   12.07
  -5  -2  10  193.30    8.18
   5   2 -10  173.67    8.26
  -5  -2  10  145.19    5.83
  -5  -2   9   -0.58    1.14
   5   2  -9    3.30    0.78
  -5  -2   9   -0.14    0.82
  -5  -2   8  119.08    8.52
   5   2  -8  125.04   12.21
  -5  -2   8   95.52    5.65
  -5  -2   7   52.77    6.60
   5   2  -7   52.60    6.84
  -5  -2   7   39.94    3.93
  -5  -2   6   71.40    2.57
   5   2  -6   66.18    3.06
  -5  -2   6   56.12    2.42
  -5  -2   5   31.01    4.39
   5   2  -5   32.34    6.40
  -5  -2   5   30.88    5.98
  -5  -2   4   63.70    2.12
   5   2  -4   69.20    2.79
  -5  -2   4   70.10   21.76
  -5  -2   3    0.53    0.59
   5   2  -3    0.92    0.62
  -5  -2   3   -0.22    2.84
  -5  -2   2 1610.38   24.80
   5   2  -2 2231.83   34.21
  -5  -2   2 2203.58   33.88
  -5  -2   1    4.65    0.99
   5   2  -1    6.01    1.49
  -5  -2   1    6.38    2.80
  -5  -2   0  671.13   10.83
   5   2   0  858.40   14.68
  -5  -2   0 1011.71   17.75
  -5  -2  -1    2.87    0.99
   5   2   1    3.96    0.96
  -5  -2  -1    4.91    1.60
  -5  -2  -2    1.71    0.56
   5   2   2    1.86    0.77
  -5  -2  -2    3.09    1.27
  -5  -2  -3    4.71    1.59
   5   2   3    5.23    1.21
  -5  -2  -3    8.03    2.20
  -5  -2  -4    0.68    0.32
   5   2   4    0.61    0.41
  -5  -2  -4    1.71    0.75
  -5  -2  -5   24.71    4.88
   5   2   5   24.47    3.71
  -5  -2  -5   37.83    7.08
  -5  -2  -6   64.16    3.88
   5   2   6   53.13    3.95
  -5  -2  -6   84.75    5.27
  -5  -2  -7    0.04    0.50
   5   2   7   -0.12    0.69
  -5  -2  -7   -0.87    0.99
  -5  -2  -8   11.05    2.23
   5   2   8    9.53    2.07
  -5  -2  -8   16.41    3.72
  -5  -2  -9    0.77    0.70
  -5  -2  -9    1.33    0.54
  -5  -2 -10  244.41   11.79
  -5  -2 -10  206.60   10.39
  -5  -2 -10  291.23   13.99
   5   2  11    3.74    0.93
  -5  -2 -11    2.70    1.12
  -5  -2 -11    4.97    1.90
   5   2  12    2.44    0.79
  -5  -2 -12    2.46    0.85
  -5  -2 -12    3.03    0.96
   5   2  13    9.88    1.93
  -5  -2 -13    7.39    2.49
  -5  -2 -13   11.46    2.26
   5   2  14    0.36    0.47
  -5  -2 -14    0.32    0.55
  -5  -2 -14    0.87    1.02
   5   2  15   10.12    2.19
  -5  -2 -15   10.23    1.94
  -5  -2 -15   11.55    2.62
   5   2  16    1.10    0.57
  -5  -2 -16    0.79    0.79
  -5  -2 -16    0.39    0.57
   5   2  17    8.41    1.85
  -5  -2 -17    8.78    1.87
   5   2  18   59.05   10.74
  -5  -2 -18   49.11   10.21
   5   2  19    6.86    1.94
  -5  -2 -19   10.20    2.47
   5   2  20    7.17    2.36
  -5  -2 -20    7.51    1.70
  -5  -3  21    0.97    1.06
   5   3 -21    0.98    1.57
  -5  -3  20   36.00    8.71
   5   3 -20   33.47    5.46
  -5  -3  19    5.44    1.39
   5   3 -19    5.91    2.18
  -5  -3  18    5.34    2.10
   5   3 -18    4.52    1.13
  -5  -3  17   -0.12    1.62
   5   3 -17    1.31    0.76
  -5  -3  16   -0.27    1.70
   5   3 -16   -0.43    1.71
  -5  -3  15  112.37    5.77
   5   3 -15   96.68    5.96
  -5  -3  14  109.19   10.68
   5   3 -14   98.40    8.46
  -5  -3  13   -0.05    2.12
   5   3 -13   -0.61    2.61
  -5  -3  13    1.87    0.70
  -5  -3  12   95.29    4.13
  -5  -3  12   88.18    5.92
  -5  -3  11    6.31    2.19
  -5  -3  11    1.75    0.63
  -5  -3  10  274.18    8.09
   5   3 -10  231.30   17.38
  -5  -3  10  202.57    5.34
  -5  -3   9   14.88    2.99
   5   3  -9    8.15    2.34
  -5  -3   9    9.77    2.01
  -5  -3   8    2.05    2.07
  -5  -3   8    1.63    1.00
  -5  -3   7   30.58    2.10
   5   3  -7   24.69    4.79
  -5  -3   7   23.20    3.37
  -5  -3   6    1.16    0.57
   5   3  -6   -0.21    0.96
  -5  -3   6    1.93    0.88
  -5  -3   5    1.52    0.77
   5   3  -5    3.24    1.48
  -5  -3   5    2.21    0.93
  -5  -3   4  297.41    5.83
   5   3  -4  329.18    8.08
  -5  -3   4  316.04    8.59
  -5  -3   3  117.34    4.32
   5   3  -3  141.64   44.11
  -5  -3   3  110.61    6.93
  -5  -3   2 1198.19   18.52
   5   3  -2 1497.39   26.00
  -5  -3   2 1549.56   25.10
  -5  -3   1  110.66    3.95
   5   3  -1  134.23    5.59
  -5  -3   1  133.56    8.58
  -5  -3   0   74.30    4.15
   5   3   0   90.08    5.50
  -5  -3   0  105.81    6.42
  -5  -3  -1    7.53    1.01
   5   3   1   10.40    2.10
  -5  -3  -1   11.69    3.39
  -5  -3  -2  156.33    5.41
   5   3   2  173.13    6.53
  -5  -3  -2  238.32    8.89
  -5  -3  -3    2.73    0.77
   5   3   3    3.25    0.87
  -5  -3  -3    4.13    1.30
  -5  -3  -4  145.87    5.65
   5   3   4  141.10    6.17
  -5  -3  -4  203.17    8.57
  -5  -3  -5   18.17    1.09
[truncated: 199,668 more chars]
