# Supplementary material for: Quaternary cocrystals: combinatorial synthetic strategies based on long-range synthon Aufbau modules (LSAM)
Source: IUCrJ. 2016 Jan 5;3(Pt 2):102–7. doi: 10.1107/S2052252515023957 (PMC4775158; doi:10.1107/S2052252515023957)
Supplement: Supplementary file 2 [file m-03-00102-sup3.zip › Checkcif Folder/11. TS PGL TMP PHE Form II.cif]

 
data_shelx
 
_audit_creation_method            SHELXL-2013
_chemical_name_systematic
;
 ?
;
_chemical_name_common             ?
_chemical_melting_point           ?
_chemical_formula_moiety          ?
_chemical_formula_sum
 'C56 H48 N8 O6' 
_chemical_formula_weight          929.02

loop_
 _atom_type_symbol
 _atom_type_description
 _atom_type_scat_dispersion_real
 _atom_type_scat_dispersion_imag
 _atom_type_scat_source
 'C'  'C'   0.0033   0.0016
 'International Tables Vol C Tables 4.2.6.8 and 6.1.1.4'
 'H'  'H'   0.0000   0.0000
 'International Tables Vol C Tables 4.2.6.8 and 6.1.1.4'
 'N'  'N'   0.0061   0.0033
 'International Tables Vol C Tables 4.2.6.8 and 6.1.1.4'
 'O'  'O'   0.0106   0.0060
 'International Tables Vol C Tables 4.2.6.8 and 6.1.1.4'
 
_space_group_crystal_system       triclinic
_space_group_IT_number            2
_space_group_name_H-M_alt         'P -1'
_space_group_name_Hall            '-P 1'
 
_shelx_space_group_comment
;
The symmetry employed for this shelxl refinement is uniquely defined
by the following loop, which should always be used as a source of
symmetry information in preference to the above space-group names.
They are only intended as comments.
;
 
loop_
 _space_group_symop_operation_xyz
 'x, y, z'
 '-x, -y, -z'
 
_cell_length_a                    7.576(5)
_cell_length_b                    9.081(6)
_cell_length_c                    16.503(11)
_cell_angle_alpha                 96.651(13)
_cell_angle_beta                  90.601(11)
_cell_angle_gamma                 91.433(8)
_cell_volume                      1127.3(13)
_cell_formula_units_Z             1
_cell_measurement_temperature     150(2)
_cell_measurement_reflns_used     ? 
_cell_measurement_theta_min       ? 
_cell_measurement_theta_max       ? 
 
_exptl_crystal_description        'Block' 
_exptl_crystal_colour             'Orange' 
_exptl_crystal_density_meas       ? 
_exptl_crystal_density_method     ?              
_exptl_crystal_density_diffrn     1.369          
_exptl_crystal_F_000              488
_exptl_transmission_factor_min    ?                                             
_exptl_transmission_factor_max    ?                                             
_exptl_crystal_size_max           0.540
_exptl_crystal_size_mid           0.380
_exptl_crystal_size_min           0.240
_exptl_absorpt_coefficient_mu     0.091
_shelx_estimated_absorpt_T_min    0.953
_shelx_estimated_absorpt_T_max    0.978
_exptl_absorpt_correction_type    'Multi-scan' 
_exptl_absorpt_correction_T_min   0.813 
_exptl_absorpt_correction_T_max   1.000 
_exptl_absorpt_process_details    'Jacobson, R. (1998) Private communication' 
 
_exptl_special_details
;
 ?
;
 
_diffrn_ambient_temperature       150(2)
_diffrn_radiation_wavelength      0.71073
_diffrn_radiation_type            MoK\a
_diffrn_source                    'Sealed Tube'                       
_diffrn_measurement_device_type   'Rigaku Mercury375R (2x2 bin mode)'
_diffrn_measurement_method        'profile data from \w-scans'
_diffrn_detector_area_resol_mean  ? 
_diffrn_reflns_number             12024
_diffrn_reflns_av_unetI/netI      0.0781
_diffrn_reflns_av_R_equivalents   0.1062
_diffrn_reflns_limit_h_min        -9
_diffrn_reflns_limit_h_max        9
_diffrn_reflns_limit_k_min        -11
_diffrn_reflns_limit_k_max        11
_diffrn_reflns_limit_l_min        -21
_diffrn_reflns_limit_l_max        21
_diffrn_reflns_theta_min          1.242
_diffrn_reflns_theta_max          27.500
_diffrn_reflns_theta_full         25.242
_diffrn_measured_fraction_theta_max   0.993
_diffrn_measured_fraction_theta_full  0.999
_diffrn_reflns_Laue_measured_fraction_max    0.993
_diffrn_reflns_Laue_measured_fraction_full   0.999
_diffrn_reflns_point_group_measured_fraction_max   0.993
_diffrn_reflns_point_group_measured_fraction_full  0.999
_reflns_number_total              5147
_reflns_number_gt                 4445
_reflns_threshold_expression      'I > 2\s(I)'
_reflns_Friedel_coverage          0.000
_reflns_Friedel_fraction_max      .
_reflns_Friedel_fraction_full     .
 
_reflns_special_details
;
 Reflections were merged by SHELXL according to the crystal
 class for the calculation of statistics and refinement.
 
 _reflns_Friedel_fraction is defined as the number of unique
 Friedel pairs measured divided by the number that would be
 possible theoretically, ignoring centric projections and
 systematic absences.
;
 
_computing_data_collection        ?
_computing_cell_refinement        ?
_computing_data_reduction         ?
_computing_structure_solution     ?
_computing_structure_refinement   'SHELXL-2013 (Sheldrick, 2013)'
_computing_molecular_graphics     ?
_computing_publication_material   ?
 
_refine_special_details
;
 ?
;
_refine_ls_structure_factor_coef  Fsqd
_refine_ls_matrix_type            full
_refine_ls_weighting_scheme       calc
_refine_ls_weighting_details
;
 w=1/[\s^2^(Fo^2^)+(0.0761P)^2^+0.3328P]
 where P=(Fo^2^+2Fc^2^)/3
;
_atom_sites_solution_primary      ?
_atom_sites_solution_secondary    ?
_atom_sites_solution_hydrogens    geom
_refine_ls_hydrogen_treatment     constr
_refine_ls_extinction_method      none
_refine_ls_extinction_coef        .
_refine_ls_number_reflns          5147
_refine_ls_number_parameters      316
_refine_ls_number_restraints      0
_refine_ls_R_factor_all           0.0643
_refine_ls_R_factor_gt            0.0562
_refine_ls_wR_factor_ref          0.1707
_refine_ls_wR_factor_gt           0.1550
_refine_ls_goodness_of_fit_ref    1.068
_refine_ls_restrained_S_all       1.068
_refine_ls_shift/su_max           0.000
_refine_ls_shift/su_mean          0.000
 
loop_
 _atom_site_label
 _atom_site_type_symbol
 _atom_site_fract_x
 _atom_site_fract_y
 _atom_site_fract_z
 _atom_site_U_iso_or_equiv
 _atom_site_adp_type
 _atom_site_occupancy
 _atom_site_site_symmetry_order  
 _atom_site_calc_flag
 _atom_site_refinement_flags_posn
 _atom_site_refinement_flags_adp
 _atom_site_refinement_flags_occupancy
 _atom_site_disorder_assembly
 _atom_site_disorder_group
C29 C 0.46852(19) 0.61536(16) 0.45781(9) 0.0191(3) Uani 1 1 d . . . . .
N1 N 0.25869(17) 0.57971(14) 0.03002(8) 0.0205(3) Uani 1 1 d . . . . .
N2 N 0.27145(17) 0.35054(15) -0.10137(8) 0.0218(3) Uani 1 1 d . . . . .
C11 C 0.31885(19) 0.49128(18) -0.11078(9) 0.0210(3) Uani 1 1 d . . . . .
C10 C 0.3801(2) 0.5268(2) -0.18792(10) 0.0296(4) Uani 1 1 d . . . . .
H10 H 0.3840 0.4518 -0.2330 0.036 Uiso 1 1 calc R U . . .
C18 C 0.31298(19) 0.60735(17) -0.04393(9) 0.0195(3) Uani 1 1 d . . . . .
C12 C 0.2203(2) 0.32264(17) -0.02672(10) 0.0210(3) Uani 1 1 d . . . . .
C16 C 0.1507(2) 0.4049(2) 0.11680(10) 0.0289(4) Uani 1 1 d . . . . .
H16 H 0.1415 0.4813 0.1609 0.035 Uiso 1 1 calc R U . . .
C17 C 0.21075(19) 0.43893(17) 0.03946(9) 0.0207(3) Uani 1 1 d . . . . .
C13 C 0.1763(2) 0.17413(19) -0.01246(12) 0.0305(4) Uani 1 1 d . . . . .
H13 H 0.1845 0.0953 -0.0553 0.037 Uiso 1 1 calc R U . . .
C7 C 0.3666(2) 0.75502(19) -0.05647(11) 0.0289(4) Uani 1 1 d . . . . .
H7 H 0.3617 0.8328 -0.0128 0.035 Uiso 1 1 calc R U . . .
C14 C 0.1228(3) 0.1461(2) 0.06230(13) 0.0388(5) Uani 1 1 d . . . . .
H14 H 0.0956 0.0468 0.0717 0.047 Uiso 1 1 calc R U . . .
C15 C 0.1066(3) 0.2622(2) 0.12715(12) 0.0384(5) Uani 1 1 d . . . . .
H15 H 0.0643 0.2398 0.1784 0.046 Uiso 1 1 calc R U . . .
C8 C 0.4243(3) 0.7842(2) -0.13063(12) 0.0367(4) Uani 1 1 d . . . . .
H8 H 0.4593 0.8826 -0.1386 0.044 Uiso 1 1 calc R U . . .
C9 C 0.4332(2) 0.6689(2) -0.19663(11) 0.0373(4) Uani 1 1 d . . . . .
H9 H 0.4768 0.6913 -0.2477 0.045 Uiso 1 1 calc R U . . .
O1 O 0.78126(15) 0.89833(13) 0.23260(7) 0.0288(3) Uani 1 1 d . . . . .
H1 H 0.7598 0.8234 0.1988 0.043 Uiso 1 1 calc R U . . .
O2 O 1.38254(16) 0.78376(15) 0.16194(8) 0.0339(3) Uani 1 1 d . . . . .
H2 H 1.3316 0.7162 0.1305 0.051 Uiso 1 1 calc R U . . .
O3 O 1.27084(15) 1.18897(13) 0.35391(8) 0.0301(3) Uani 1 1 d . . . . .
H3 H 1.1888 1.2354 0.3784 0.045 Uiso 1 1 calc R U . . .
C4 C 1.32244(19) 0.98455(16) 0.25877(8) 0.0186(3) Uani 1 1 d . . . . .
H4 H 1.4457 1.0043 0.2658 0.022 Uiso 1 1 calc R U . . .
C6 C 1.01977(19) 1.04440(16) 0.29338(9) 0.0199(3) Uani 1 1 d . . . . .
H6 H 0.9382 1.1060 0.3236 0.024 Uiso 1 1 calc R U . . .
C3 C 1.2597(2) 0.86646(16) 0.20453(9) 0.0201(3) Uani 1 1 d . . . . .
C5 C 1.2016(2) 1.07353(16) 0.30272(9) 0.0190(3) Uani 1 1 d . . . . .
C2 C 1.0789(2) 0.83414(17) 0.19424(9) 0.0210(3) Uani 1 1 d . . . . .
H2A H 1.0379 0.7522 0.1572 0.025 Uiso 1 1 calc R U . . .
C1 C 0.95979(19) 0.92400(16) 0.23919(9) 0.0198(3) Uani 1 1 d . . . . .
N4 N 0.54494(17) 0.49791(14) 0.41590(8) 0.0199(3) Uani 1 1 d . . . . .
C25 C 0.6541(2) 0.25434(17) 0.41715(10) 0.0218(3) Uani 1 1 d . . . . .
H25 H 0.6862 0.2523 0.3615 0.026 Uiso 1 1 calc R U . . .
C27 C 0.6394(2) 0.13665(17) 0.54114(10) 0.0244(3) Uani 1 1 d . . . . .
H27 H 0.6610 0.0521 0.5683 0.029 Uiso 1 1 calc R U . . .
C28 C 0.5672(2) 0.25800(17) 0.58280(10) 0.0221(3) Uani 1 1 d . . . . .
H28 H 0.5405 0.2585 0.6389 0.027 Uiso 1 1 calc R U . . .
C26 C 0.6830(2) 0.13475(17) 0.45736(10) 0.0242(3) Uani 1 1 d . . . . .
H26 H 0.7329 0.0488 0.4292 0.029 Uiso 1 1 calc R U . . .
C24 C 0.57604(19) 0.38277(16) 0.45793(9) 0.0187(3) Uani 1 1 d . . . . .
N3 N 0.07011(17) 0.38669(13) 0.44930(8) 0.0194(3) Uani 1 1 d . . . . .
C19 C 0.04643(19) 0.37248(16) 0.52832(9) 0.0186(3) Uani 1 1 d . . . . .
C22 C 0.0529(3) 0.5209(2) 0.33120(10) 0.0318(4) Uani 1 1 d . . . . .
H22A H 0.1027 0.4282 0.3061 0.048 Uiso 1 1 calc R U . . .
H22B H 0.1345 0.6039 0.3243 0.048 Uiso 1 1 calc R U . . .
H22C H -0.0606 0.5364 0.3049 0.048 Uiso 1 1 calc R U . . .
C20 C 0.02579(19) 0.51188(17) 0.42015(9) 0.0192(3) Uani 1 1 d . . . . .
C21 C 0.0990(2) 0.23075(18) 0.55824(12) 0.0299(4) Uani 1 1 d . . . . .
H21A H 0.1447 0.1641 0.5127 0.045 Uiso 1 1 calc R U . . .
H21B H -0.0040 0.1837 0.5810 0.045 Uiso 1 1 calc R U . . .
H21C H 0.1909 0.2514 0.6006 0.045 Uiso 1 1 calc R U . . .
 
loop_
 _atom_site_aniso_label
 _atom_site_aniso_U_11
 _atom_site_aniso_U_22
 _atom_site_aniso_U_33
 _atom_site_aniso_U_23
 _atom_site_aniso_U_13
 _atom_site_aniso_U_12
C29 0.0205(7) 0.0147(7) 0.0226(7) 0.0045(5) -0.0015(5) 0.0009(5)
N1 0.0246(6) 0.0176(6) 0.0189(6) 0.0006(5) -0.0009(5) 0.0023(5)
N2 0.0204(6) 0.0208(7) 0.0229(6) -0.0031(5) -0.0020(5) 0.0030(5)
C11 0.0196(7) 0.0238(8) 0.0195(7) 0.0020(6) -0.0012(5) 0.0025(6)
C10 0.0273(8) 0.0437(10) 0.0176(7) 0.0030(7) 0.0006(6) 0.0008(7)
C18 0.0218(7) 0.0181(7) 0.0190(7) 0.0029(6) -0.0011(5) 0.0018(6)
C12 0.0213(7) 0.0163(7) 0.0251(7) 0.0016(6) -0.0042(6) 0.0023(6)
C16 0.0321(8) 0.0345(9) 0.0208(8) 0.0073(7) -0.0017(6) -0.0021(7)
C17 0.0217(7) 0.0209(7) 0.0196(7) 0.0030(6) -0.0026(6) 0.0016(6)
C13 0.0319(9) 0.0177(8) 0.0419(10) 0.0045(7) -0.0112(7) -0.0012(6)
C7 0.0334(9) 0.0211(8) 0.0330(9) 0.0069(6) -0.0037(7) -0.0014(7)
C14 0.0415(10) 0.0268(9) 0.0508(12) 0.0204(8) -0.0168(9) -0.0113(8)
C15 0.0403(10) 0.0468(12) 0.0310(9) 0.0200(8) -0.0076(8) -0.0103(9)
C8 0.0389(10) 0.0342(10) 0.0402(10) 0.0199(8) -0.0052(8) -0.0073(8)
C9 0.0332(9) 0.0555(12) 0.0262(9) 0.0188(8) -0.0004(7) -0.0042(8)
O1 0.0229(6) 0.0274(6) 0.0330(6) -0.0102(5) 0.0006(5) 0.0007(5)
O2 0.0261(6) 0.0350(7) 0.0352(7) -0.0203(5) 0.0002(5) 0.0076(5)
O3 0.0250(6) 0.0226(6) 0.0383(7) -0.0156(5) 0.0008(5) 0.0031(5)
C4 0.0224(7) 0.0168(7) 0.0167(7) 0.0013(5) 0.0007(5) 0.0030(6)
C6 0.0232(7) 0.0162(7) 0.0201(7) -0.0003(5) 0.0031(6) 0.0053(6)
C3 0.0248(7) 0.0177(7) 0.0176(7) -0.0003(5) 0.0019(5) 0.0073(6)
C5 0.0271(7) 0.0117(6) 0.0179(7) 0.0001(5) 0.0001(5) 0.0025(5)
C2 0.0265(8) 0.0168(7) 0.0184(7) -0.0032(5) -0.0009(6) 0.0021(6)
C1 0.0224(7) 0.0178(7) 0.0194(7) 0.0028(5) 0.0001(5) 0.0024(6)
N4 0.0236(6) 0.0152(6) 0.0217(6) 0.0048(5) -0.0013(5) 0.0022(5)
C25 0.0243(7) 0.0170(7) 0.0240(7) 0.0017(6) -0.0007(6) 0.0033(6)
C27 0.0258(8) 0.0152(7) 0.0339(8) 0.0103(6) -0.0019(6) 0.0036(6)
C28 0.0253(7) 0.0184(7) 0.0241(7) 0.0081(6) -0.0009(6) 0.0027(6)
C26 0.0256(7) 0.0147(7) 0.0324(8) 0.0029(6) 0.0000(6) 0.0047(6)
C24 0.0211(7) 0.0139(7) 0.0216(7) 0.0045(5) -0.0022(5) 0.0007(5)
N3 0.0234(6) 0.0136(6) 0.0206(6) -0.0008(5) -0.0003(5) 0.0022(5)
C19 0.0220(7) 0.0118(7) 0.0223(7) 0.0036(5) -0.0012(5) 0.0018(5)
C22 0.0414(10) 0.0370(10) 0.0177(7) 0.0057(7) 0.0011(7) 0.0019(8)
C20 0.0236(7) 0.0171(7) 0.0171(7) 0.0026(5) -0.0012(5) 0.0005(6)
C21 0.0335(8) 0.0178(8) 0.0406(9) 0.0120(7) -0.0020(7) 0.0060(6)
 
_geom_special_details
;
 All esds (except the esd in the dihedral angle between two l.s. planes)
 are estimated using the full covariance matrix.  The cell esds are taken
 into account individually in the estimation of esds in distances, angles
 and torsion angles; correlations between esds in cell parameters are only
 used when they are defined by crystal symmetry.  An approximate (isotropic)
 treatment of cell esds is used for estimating esds involving l.s. planes.
;
 
loop_
 _geom_bond_atom_site_label_1
 _geom_bond_atom_site_label_2
 _geom_bond_distance
 _geom_bond_site_symmetry_2
 _geom_bond_publ_flag
C29 N4 1.349(2) . ?
C29 C28 1.427(2) 2_666 ?
C29 C24 1.433(2) 2_666 ?
N1 C18 1.341(2) . ?
N1 C17 1.347(2) . ?
N2 C12 1.345(2) . ?
N2 C11 1.346(2) . ?
C11 C10 1.428(2) . ?
C11 C18 1.437(2) . ?
C10 C9 1.366(3) . ?
C10 H10 0.9500 . ?
C18 C7 1.430(2) . ?
C12 C13 1.428(2) . ?
C12 C17 1.432(2) . ?
C16 C15 1.361(3) . ?
C16 C17 1.424(2) . ?
C16 H16 0.9500 . ?
C13 C14 1.352(3) . ?
C13 H13 0.9500 . ?
C7 C8 1.357(3) . ?
C7 H7 0.9500 . ?
C14 C15 1.421(3) . ?
C14 H14 0.9500 . ?
C15 H15 0.9500 . ?
C8 C9 1.424(3) . ?
C8 H8 0.9500 . ?
C9 H9 0.9500 . ?
O1 C1 1.368(2) . ?
O1 H1 0.8400 . ?
O2 C3 1.3602(18) . ?
O2 H2 0.8400 . ?
O3 C5 1.3588(19) . ?
O3 H3 0.8400 . ?
C4 C3 1.386(2) . ?
C4 C5 1.390(2) . ?
C4 H4 0.9500 . ?
C6 C1 1.393(2) . ?
C6 C5 1.400(2) . ?
C6 H6 0.9500 . ?
C3 C2 1.399(2) . ?
C2 C1 1.393(2) . ?
C2 H2A 0.9500 . ?
N4 C24 1.344(2) . ?
C25 C26 1.358(2) . ?
C25 C24 1.423(2) . ?
C25 H25 0.9500 . ?
C27 C28 1.360(2) . ?
C27 C26 1.423(2) . ?
C27 H27 0.9500 . ?
C28 C29 1.427(2) 2_666 ?
C28 H28 0.9500 . ?
C26 H26 0.9500 . ?
C24 C29 1.433(2) 2_666 ?
N3 C20 1.334(2) . ?
N3 C19 1.339(2) . ?
C19 C20 1.399(2) 2_566 ?
C19 C21 1.493(2) . ?
C22 C20 1.496(2) . ?
C22 H22A 0.9800 . ?
C22 H22B 0.9800 . ?
C22 H22C 0.9800 . ?
C20 C19 1.399(2) 2_566 ?
C21 H21A 0.9800 . ?
C21 H21B 0.9800 . ?
C21 H21C 0.9800 . ?
 
loop_
 _geom_angle_atom_site_label_1
 _geom_angle_atom_site_label_2
 _geom_angle_atom_site_label_3
 _geom_angle
 _geom_angle_site_symmetry_1
 _geom_angle_site_symmetry_3
 _geom_angle_publ_flag
N4 C29 C28 118.97(14) . 2_666 ?
N4 C29 C24 121.94(13) . 2_666 ?
C28 C29 C24 119.09(14) 2_666 2_666 ?
C18 N1 C17 117.55(13) . . ?
C12 N2 C11 117.36(13) . . ?
N2 C11 C10 119.91(14) . . ?
N2 C11 C18 121.26(14) . . ?
C10 C11 C18 118.81(15) . . ?
C9 C10 C11 119.78(16) . . ?
C9 C10 H10 120.1 . . ?
C11 C10 H10 120.1 . . ?
N1 C18 C7 119.40(14) . . ?
N1 C18 C11 121.24(14) . . ?
C7 C18 C11 119.36(15) . . ?
N2 C12 C13 119.66(14) . . ?
N2 C12 C17 121.35(14) . . ?
C13 C12 C17 118.98(15) . . ?
C15 C16 C17 119.58(17) . . ?
C15 C16 H16 120.2 . . ?
C17 C16 H16 120.2 . . ?
N1 C17 C16 119.42(14) . . ?
N1 C17 C12 121.19(14) . . ?
C16 C17 C12 119.39(15) . . ?
C14 C13 C12 119.74(17) . . ?
C14 C13 H13 120.1 . . ?
C12 C13 H13 120.1 . . ?
C8 C7 C18 120.05(17) . . ?
C8 C7 H7 120.0 . . ?
C18 C7 H7 120.0 . . ?
C13 C14 C15 121.32(17) . . ?
C13 C14 H14 119.3 . . ?
C15 C14 H14 119.3 . . ?
C16 C15 C14 120.91(17) . . ?
C16 C15 H15 119.5 . . ?
C14 C15 H15 119.5 . . ?
C7 C8 C9 120.73(17) . . ?
C7 C8 H8 119.6 . . ?
C9 C8 H8 119.6 . . ?
C10 C9 C8 121.26(16) . . ?
C10 C9 H9 119.4 . . ?
C8 C9 H9 119.4 . . ?
C1 O1 H1 109.5 . . ?
C3 O2 H2 109.5 . . ?
C5 O3 H3 109.5 . . ?
C3 C4 C5 118.76(14) . . ?
C3 C4 H4 120.6 . . ?
C5 C4 H4 120.6 . . ?
C1 C6 C5 119.21(13) . . ?
C1 C6 H6 120.4 . . ?
C5 C6 H6 120.4 . . ?
O2 C3 C4 116.76(14) . . ?
O2 C3 C2 121.75(14) . . ?
C4 C3 C2 121.49(13) . . ?
O3 C5 C4 116.06(14) . . ?
O3 C5 C6 122.91(13) . . ?
C4 C5 C6 121.04(14) . . ?
C1 C2 C3 118.93(14) . . ?
C1 C2 H2A 120.5 . . ?
C3 C2 H2A 120.5 . . ?
O1 C1 C2 122.07(14) . . ?
O1 C1 C6 117.36(13) . . ?
C2 C1 C6 120.58(14) . . ?
C24 N4 C29 115.93(14) . . ?
C26 C25 C24 120.29(15) . . ?
C26 C25 H25 119.9 . . ?
C24 C25 H25 119.9 . . ?
C28 C27 C26 120.84(14) . . ?
C28 C27 H27 119.6 . . ?
C26 C27 H27 119.6 . . ?
C27 C28 C29 120.00(15) . 2_666 ?
C27 C28 H28 120.0 . . ?
C29 C28 H28 120.0 2_666 . ?
C25 C26 C27 120.79(14) . . ?
C25 C26 H26 119.6 . . ?
C27 C26 H26 119.6 . . ?
N4 C24 C25 118.90(14) . . ?
N4 C24 C29 122.13(13) . 2_666 ?
C25 C24 C29 118.97(13) . 2_666 ?
C20 N3 C19 119.71(12) . . ?
N3 C19 C20 120.04(14) . 2_566 ?
N3 C19 C21 117.77(13) . . ?
C20 C19 C21 122.18(15) 2_566 . ?
C20 C22 H22A 109.5 . . ?
C20 C22 H22B 109.5 . . ?
H22A C22 H22B 109.5 . . ?
C20 C22 H22C 109.5 . . ?
H22A C22 H22C 109.5 . . ?
H22B C22 H22C 109.5 . . ?
N3 C20 C19 120.25(14) . 2_566 ?
N3 C20 C22 117.42(14) . . ?
C19 C20 C22 122.32(14) 2_566 . ?
C19 C21 H21A 109.5 . . ?
C19 C21 H21B 109.5 . . ?
H21A C21 H21B 109.5 . . ?
C19 C21 H21C 109.5 . . ?
H21A C21 H21C 109.5 . . ?
H21B C21 H21C 109.5 . . ?
 
loop_
 _geom_torsion_atom_site_label_1
 _geom_torsion_atom_site_label_2
 _geom_torsion_atom_site_label_3
 _geom_torsion_atom_site_label_4
 _geom_torsion
 _geom_torsion_site_symmetry_1
 _geom_torsion_site_symmetry_2
 _geom_torsion_site_symmetry_3
 _geom_torsion_site_symmetry_4
 _geom_torsion_publ_flag
C12 N2 C11 C10 177.86(13) . . . . ?
C12 N2 C11 C18 -0.7(2) . . . . ?
N2 C11 C10 C9 -178.04(15) . . . . ?
C18 C11 C10 C9 0.6(2) . . . . ?
C17 N1 C18 C7 -179.46(14) . . . . ?
C17 N1 C18 C11 0.3(2) . . . . ?
N2 C11 C18 N1 -0.5(2) . . . . ?
C10 C11 C18 N1 -179.15(13) . . . . ?
N2 C11 C18 C7 179.26(13) . . . . ?
C10 C11 C18 C7 0.7(2) . . . . ?
C11 N2 C12 C13 -177.19(13) . . . . ?
C11 N2 C12 C17 2.1(2) . . . . ?
C18 N1 C17 C16 -179.43(13) . . . . ?
C18 N1 C17 C12 1.0(2) . . . . ?
C15 C16 C17 N1 -178.28(15) . . . . ?
C15 C16 C17 C12 1.3(2) . . . . ?
N2 C12 C17 N1 -2.4(2) . . . . ?
C13 C12 C17 N1 176.94(14) . . . . ?
N2 C12 C17 C16 178.08(14) . . . . ?
C13 C12 C17 C16 -2.6(2) . . . . ?
N2 C12 C13 C14 -179.22(15) . . . . ?
C17 C12 C13 C14 1.4(2) . . . . ?
N1 C18 C7 C8 178.99(15) . . . . ?
C11 C18 C7 C8 -0.8(2) . . . . ?
C12 C13 C14 C15 1.0(3) . . . . ?
C17 C16 C15 C14 1.2(3) . . . . ?
C13 C14 C15 C16 -2.5(3) . . . . ?
C18 C7 C8 C9 -0.3(3) . . . . ?
C11 C10 C9 C8 -1.7(3) . . . . ?
C7 C8 C9 C10 1.5(3) . . . . ?
C5 C4 C3 O2 179.03(13) . . . . ?
C5 C4 C3 C2 -1.0(2) . . . . ?
C3 C4 C5 O3 -178.96(13) . . . . ?
C3 C4 C5 C6 0.6(2) . . . . ?
C1 C6 C5 O3 179.67(14) . . . . ?
C1 C6 C5 C4 0.1(2) . . . . ?
O2 C3 C2 C1 -179.42(14) . . . . ?
C4 C3 C2 C1 0.6(2) . . . . ?
C3 C2 C1 O1 -179.56(13) . . . . ?
C3 C2 C1 C6 0.2(2) . . . . ?
C5 C6 C1 O1 179.22(13) . . . . ?
C5 C6 C1 C2 -0.5(2) . . . . ?
C28 C29 N4 C24 179.55(13) 2_666 . . . ?
C24 C29 N4 C24 0.2(2) 2_666 . . . ?
C26 C27 C28 C29 1.0(2) . . . 2_666 ?
C24 C25 C26 C27 -1.3(2) . . . . ?
C28 C27 C26 C25 0.3(2) . . . . ?
C29 N4 C24 C25 179.13(13) . . . . ?
C29 N4 C24 C29 -0.2(2) . . . 2_666 ?
C26 C25 C24 N4 -178.30(14) . . . . ?
C26 C25 C24 C29 1.1(2) . . . 2_666 ?
C20 N3 C19 C20 0.5(2) . . . 2_566 ?
C20 N3 C19 C21 -179.63(14) . . . . ?
C19 N3 C20 C19 -0.5(2) . . . 2_566 ?
C19 N3 C20 C22 -179.23(14) . . . . ?
 
loop_
 _geom_hbond_atom_site_label_D 
 _geom_hbond_atom_site_label_H 
 _geom_hbond_atom_site_label_A 
 _geom_hbond_distance_DH 
 _geom_hbond_distance_HA 
 _geom_hbond_distance_DA 
 _geom_hbond_angle_DHA 
 _geom_hbond_site_symmetry_A 
O1 H1 N2  0.84 2.13 2.960(2) 171.8 2_665
O2 H2 N1  0.84 2.01 2.826(2) 162.3 1_655
O3 H3 N3  0.84 1.94 2.7470(19) 159.7 1_665
C2 H2A N2  0.95 2.62 3.362(3) 135.4 2_665
O1 H1 N2  0.84 2.13 2.960(2) 171.8 2_665
O2 H2 N1  0.84 2.01 2.826(2) 162.3 1_655
O3 H3 N3  0.84 1.94 2.7470(19) 159.7 1_665
C2 H2A N2  0.95 2.62 3.362(3) 135.4 2_665
 
_refine_diff_density_max    0.332
_refine_diff_density_min   -0.409
_refine_diff_density_rms    0.089

_shelxl_version_number 2013-2

_shelx_res_file
;
TITL datam in P-1
CELL  0.71073   7.5762   9.0810  16.5026   96.651   90.601   91.433
ZERR     1.00   0.0050   0.0063   0.0110    0.013    0.011    0.008
LATT   1
SFAC  C    H    N    O
UNIT  56 48 8 6
MERG   2
EQIV $1 -x+1, -y+1, -z
HTAB O1 N2_$1
EQIV $2 x+1, y, z
HTAB O2 N1_$2
EQIV $3 x+1, y+1, z
HTAB O3 N3_$3
HTAB C2 N2_$1
HTAB O1 N2_$1
HTAB O2 N1_$2
HTAB O3 N3_$3
HTAB C2 N2_$1
FMAP   2
PLAN   20
SIZE     0.240   0.380   0.540
ACTA
BOND   $H
CONF
L.S.  10
TEMP  -123.00
WGHT    0.076100    0.332800
FVAR       0.74653
C29   1    0.468524    0.615358    0.457811    11.00000    0.02046    0.01473 =
         0.02255    0.00451   -0.00152    0.00088
MOLE    1
N1    3    0.258693    0.579709    0.030024    11.00000    0.02459    0.01763 =
         0.01894    0.00057   -0.00090    0.00225
N2    3    0.271445    0.350545   -0.101369    11.00000    0.02038    0.02084 =
         0.02294   -0.00309   -0.00199    0.00296
C11   1    0.318853    0.491276   -0.110780    11.00000    0.01963    0.02377 =
         0.01953    0.00204   -0.00125    0.00252
C10   1    0.380120    0.526765   -0.187923    11.00000    0.02732    0.04371 =
         0.01763    0.00299    0.00062    0.00077
AFIX  43
H10   2    0.383967    0.451787   -0.233026    11.00000   -1.20000
AFIX   0
C18   1    0.312976    0.607349   -0.043934    11.00000    0.02178    0.01808 =
         0.01897    0.00295   -0.00111    0.00179
C12   1    0.220313    0.322641   -0.026719    11.00000    0.02131    0.01633 =
         0.02507    0.00161   -0.00419    0.00231
C16   1    0.150713    0.404885    0.116796    11.00000    0.03210    0.03448 =
         0.02078    0.00726   -0.00174   -0.00214
AFIX  43
H16   2    0.141527    0.481331    0.160879    11.00000   -1.20000
AFIX   0
C17   1    0.210748    0.438930    0.039465    11.00000    0.02170    0.02087 =
         0.01961    0.00302   -0.00257    0.00160
C13   1    0.176263    0.174130   -0.012460    11.00000    0.03186    0.01773 =
         0.04192    0.00447   -0.01123   -0.00124
AFIX  43
H13   2    0.184457    0.095298   -0.055322    11.00000   -1.20000
AFIX   0
C7    1    0.366562    0.755025   -0.056471    11.00000    0.03337    0.02113 =
         0.03301    0.00693   -0.00367   -0.00137
AFIX  43
H7    2    0.361693    0.832765   -0.012830    11.00000   -1.20000
AFIX   0
C14   1    0.122828    0.146111    0.062300    11.00000    0.04154    0.02684 =
         0.05076    0.02044   -0.01675   -0.01131
AFIX  43
H14   2    0.095601    0.046848    0.071652    11.00000   -1.20000
AFIX   0
C15   1    0.106587    0.262184    0.127153    11.00000    0.04035    0.04679 =
         0.03104    0.02000   -0.00763   -0.01034
AFIX  43
H15   2    0.064336    0.239828    0.178449    11.00000   -1.20000
AFIX   0
C8    1    0.424342    0.784190   -0.130632    11.00000    0.03886    0.03420 =
         0.04021    0.01993   -0.00517   -0.00731
AFIX  43
H8    2    0.459298    0.882608   -0.138624    11.00000   -1.20000
AFIX   0
C9    1    0.433175    0.668909   -0.196632    11.00000    0.03319    0.05548 =
         0.02621    0.01879   -0.00041   -0.00417
AFIX  43
H9    2    0.476790    0.691261   -0.247692    11.00000   -1.20000
AFIX   0
MOLE    2
O1    4    0.781262    0.898328    0.232602    11.00000    0.02293    0.02735 =
         0.03302   -0.01018    0.00057    0.00065
AFIX  83
H1    2    0.759850    0.823420    0.198754    11.00000   -1.50000
AFIX   0
O2    4    1.382541    0.783763    0.161936    11.00000    0.02605    0.03499 =
         0.03521   -0.02029    0.00018    0.00758
AFIX  83
H2    2    1.331579    0.716162    0.130474    11.00000   -1.50000
AFIX   0
O3    4    1.270842    1.188970    0.353915    11.00000    0.02504    0.02260 =
         0.03830   -0.01556    0.00075    0.00307
AFIX  83
H3    2    1.188818    1.235360    0.378380    11.00000   -1.50000
AFIX   0
C4    1    1.322439    0.984547    0.258767    11.00000    0.02243    0.01676 =
         0.01667    0.00127    0.00068    0.00303
AFIX  43
H4    2    1.445715    1.004332    0.265786    11.00000   -1.20000
AFIX   0
C6    1    1.019770    1.044396    0.293375    11.00000    0.02325    0.01619 =
         0.02006   -0.00031    0.00306    0.00531
AFIX  43
H6    2    0.938228    1.105971    0.323618    11.00000   -1.20000
AFIX   0
C3    1    1.259731    0.866462    0.204531    11.00000    0.02483    0.01766 =
         0.01759   -0.00031    0.00187    0.00726
C5    1    1.201577    1.073526    0.302716    11.00000    0.02705    0.01167 =
         0.01793    0.00006    0.00015    0.00248
C2    1    1.078877    0.834138    0.194242    11.00000    0.02653    0.01680 =
         0.01842   -0.00325   -0.00088    0.00212
AFIX  43
H2A   2    1.037896    0.752225    0.157201    11.00000   -1.20000
AFIX   0
C1    1    0.959795    0.923999    0.239186    11.00000    0.02244    0.01779 =
         0.01938    0.00280    0.00011    0.00242
MOLE    3
N4    3    0.544945    0.497912    0.415902    11.00000    0.02356    0.01517 =
         0.02172    0.00479   -0.00127    0.00218
C25   1    0.654122    0.254343    0.417152    11.00000    0.02429    0.01697 =
         0.02396    0.00174   -0.00066    0.00327
AFIX  43
H25   2    0.686203    0.252252    0.361542    11.00000   -1.20000
AFIX   0
C27   1    0.639387    0.136649    0.541144    11.00000    0.02580    0.01523 =
         0.03388    0.01028   -0.00193    0.00360
AFIX  43
H27   2    0.661004    0.052055    0.568312    11.00000   -1.20000
AFIX   0
C28   1    0.567172    0.258000    0.582800    11.00000    0.02529    0.01842 =
         0.02411    0.00809   -0.00087    0.00267
AFIX  43
H28   2    0.540489    0.258450    0.638947    11.00000   -1.20000
AFIX   0
C26   1    0.682998    0.134751    0.457364    11.00000    0.02563    0.01473 =
         0.03241    0.00289   -0.00001    0.00466
AFIX  43
H26   2    0.732913    0.048776    0.429238    11.00000   -1.20000
AFIX   0
C24   1    0.576037    0.382769    0.457925    11.00000    0.02114    0.01390 =
         0.02157    0.00449   -0.00220    0.00074
MOLE    4
N3    3    0.070114    0.386691    0.449297    11.00000    0.02340    0.01362 =
         0.02063   -0.00080   -0.00034    0.00224
C19   1    0.046432    0.372483    0.528324    11.00000    0.02199    0.01185 =
         0.02228    0.00359   -0.00122    0.00178
C22   1    0.052941    0.520892    0.331196    11.00000    0.04141    0.03702 =
         0.01770    0.00565    0.00110    0.00188
AFIX  33
H22A  2    0.102727    0.428246    0.306067    11.00000   -1.50000
H22B  2    0.134462    0.603902    0.324343    11.00000   -1.50000
H22C  2   -0.060579    0.536435    0.304897    11.00000   -1.50000
AFIX   0
C20   1    0.025793    0.511878    0.420155    11.00000    0.02356    0.01711 =
         0.01708    0.00264   -0.00119    0.00052
C21   1    0.099012    0.230746    0.558237    11.00000    0.03349    0.01783 =
         0.04055    0.01205   -0.00202    0.00596
AFIX  33
H21A  2    0.144674    0.164084    0.512744    11.00000   -1.50000
H21B  2   -0.003995    0.183653    0.581049    11.00000   -1.50000
H21C  2    0.190882    0.251438    0.600559    11.00000   -1.50000
AFIX   0
HKLF    4

REM  datam in P-1
REM R1 =  0.0562 for    4445 Fo > 4sig(Fo)  and  0.0643 for all    5147 data
REM    316 parameters refined using      0 restraints

END

WGHT      0.0761      0.3021

REM Highest difference peak  0.332,  deepest hole -0.409,  1-sigma level  0.089
Q1    1   0.9884  0.9769  0.2723  11.00000  0.05    0.32
Q2    1   0.1727  0.4770  0.3160  11.00000  0.05    0.31
Q3    1   1.0084  0.9073  0.2233  11.00000  0.05    0.29
Q4    1   1.2628  1.0261  0.2817  11.00000  0.05    0.28
Q5    1   1.5124  1.0439  0.2663  11.00000  0.05    0.28
Q6    1   1.0911  1.0821  0.2814  11.00000  0.05    0.27
Q7    1   1.1935  0.8381  0.2219  11.00000  0.05    0.26
Q8    1  -0.0610  0.4623  0.2941  11.00000  0.05    0.24
Q9    1   0.2530  0.1015 -0.0642  11.00000  0.05    0.24
Q10   1   0.6647  0.1339  0.4966  11.00000  0.05    0.24
Q11   1   0.4083  1.0249 -0.0919  11.00000  0.05    0.24
Q12   1   1.4416  0.9811  0.3076  11.00000  0.05    0.24
Q13   1   1.5310  0.8499  0.1388  11.00000  0.05    0.23
Q14   1   1.1565  0.8755  0.1758  11.00000  0.05    0.23
Q15   1   0.5511  0.3807  0.4979  11.00000  0.05    0.23
Q16   1   0.2087  0.1869  0.5271  11.00000  0.05    0.22
Q17   1   1.2888  0.9260  0.2388  11.00000  0.05    0.22
Q18   1   0.7740  0.2238  0.4464  11.00000  0.05    0.22
Q19   1   0.3420  0.0626 -0.1082  11.00000  0.05    0.22
Q20   1   0.6905  0.9530  0.2719  11.00000  0.05    0.21
;
_shelx_res_checksum    3417

_shelx_hkl_file
;
   0   0  -1   -0.09    0.06
   0   0  -1   -0.10    0.04
   0   0   1   -0.10    0.07
   0   0  -1   -0.02    0.03
   0   0   1   -0.04    0.02
   0   0  -3  946.91    5.85
   0   0   3  658.70    3.70
   0   0   4  135.61    3.03
   0   0  -4  157.29    4.22
   0   0   4  117.49    2.28
   0   0   5  427.13    4.41
   0   0  -5  468.72    4.38
   0   0   5  332.93    5.78
   0   0   6  205.47    4.53
   0   0   6  161.77    3.17
   0   0   7  494.77    5.87
   0   0  -7  553.51    6.07
   0   0   7  416.08    3.64
   0   0   8  821.48   12.95
   0   0  -8  858.57   13.67
   0   0   9  779.27   12.57
   0   0 -10  235.96    5.72
   0   0 -10  180.89    3.87
   0   0  11    2.56    1.13
   0   0 -11    1.32    0.80
   0   0 -11    1.79    0.32
   0   0  12  287.05    5.76
   0   0 -12  227.80    3.26
   0   0  13  177.28    6.33
   0   0 -13  172.47    6.06
   0   0 -13  147.12    4.34
   0   0  14  173.38    4.90
   0   0 -14  178.79   11.36
   0   0  15    2.57    0.98
   0   0 -15    2.78    0.93
   0   0  16    3.78    0.95
   0   0 -16    2.08    1.13
   0   0  17   85.21    4.57
   0   0 -17   72.66    4.63
   0   0  18   82.93    6.94
   0   0 -18   64.67   12.68
   0   0  19   -0.02    1.29
   0   0  20   24.36    4.30
   0   0 -20   19.20    2.26
   0   0  21    2.10    1.77
   0   0 -21    1.67    1.33
   0  -1  21    6.56    1.82
   0   1 -21    4.48    1.29
   0  -1  20   30.91    7.26
   0   1 -20   25.76    3.78
   0  -1  19   18.74    2.35
   0   1 -19   12.61    3.14
   0  -1  18   14.43    2.78
   0   1 -18    9.05    1.90
   0  -1  17   18.94    4.48
   0   1 -17   10.57    1.96
   0  -1  16   20.74    2.15
   0   1 -16   20.08    2.02
   0  -1  15   60.04    9.54
   0   1 -15   48.37    7.93
   0  -1  14    2.77    0.94
   0   1 -14    3.51    0.86
   0   1 -14    2.14    0.47
   0  -1  13   -0.51    0.96
   0   1 -13    1.16    1.30
   0   1 -13    1.43    0.28
   0  -1  12   -0.17    0.85
   0   1 -12    0.73    0.94
   0   1 -12    0.34    0.18
   0  -1  11   -1.08    0.92
   0   1 -11    0.87    0.52
   0   1 -11    0.20    0.23
   0  -1  10   28.17    1.84
   0   1 -10   25.76    1.72
   0   1 -10   23.79    3.78
   0  -1   9   99.25    3.55
   0   1  -9   92.60    3.19
   0   1  -9   81.74    2.87
   0  -1   8  177.81    5.03
   0   1  -8  177.67    4.81
   0   1  -8  169.83    4.22
   0  -1   7  188.98    4.44
   0   1  -7  193.20    4.30
   0   1  -7  182.79    3.73
   0  -1   6   90.85    2.16
   0   1  -6   88.89    2.43
   0   1  -6   82.41    1.65
   0  -1   5  441.06    4.28
   0   1  -5  435.85    4.07
   0   1  -5  431.63    7.58
   0   1  -4 4176.76   19.42
   0   1  -3  755.52    4.73
   0  -1   1   -0.50    0.16
   0   1  -1   -0.28    0.12
   0   1  -1   -0.74    0.21
   0   1   0    0.09    0.10
   0  -1   0   -0.46    0.14
   0  -1   0   -0.09    0.13
   0   1   0   -1.02    0.25
   0  -1  -1    1.57    0.26
   0  -1  -1    1.36    0.45
   0   1   2 3321.68   14.96
   0  -1  -2 4247.41   19.10
   0   1   2 4037.34   17.50
   0   1   3  126.27    2.64
   0  -1  -3  168.06    3.47
   0   1   3  128.32    2.48
   0   1   4   15.85    1.29
   0  -1  -4   20.97    0.97
   0   1   4   14.18    1.52
   0   1   5   91.07    1.93
   0  -1  -5  111.43    2.29
   0   1   5   73.14    1.26
   0   1   6    3.22    0.82
   0  -1  -6    2.92    0.70
   0   1   6    1.79    0.38
   0   1   7   33.54    1.89
   0  -1  -7   40.39    1.66
   0   1   7   26.28    0.94
   0   1   8  148.22    4.35
   0  -1  -8  182.67    5.24
   0   1   8  114.77    3.01
   0   1   9   96.40    3.00
   0  -1  -9  104.23    3.10
   0   1   9   69.06    1.67
   0   1  10    0.33    0.47
   0  -1 -10    0.51    0.62
   0   1  10    0.30    0.28
   0   1  11   53.60    5.34
   0  -1 -11   50.90    3.21
   0   1  11   34.53    1.22
   0   1  12   64.33    2.92
   0  -1 -12   60.23    2.74
   0   1  12   42.41    1.40
   0   1  13 1402.04   35.43
   0  -1 -13 1485.76   13.68
   0   1  14  721.02   19.46
   0  -1 -14  741.14   19.96
   0  -1 -15   66.96    4.00
   0   1  16   93.54    4.20
   0  -1 -16   97.82    4.12
   0   1  17    2.07    0.96
   0  -1 -17    1.20    0.69
   0   1  18   34.07    2.75
   0  -1 -18   28.03    2.62
   0   1  19    0.86    1.27
   0  -1 -19    1.58    1.05
   0   1  20   35.01    6.18
   0  -1 -20   33.02    3.05
   0  -2  21    1.29    1.36
   0   2 -21    0.36    0.87
   0  -2  20    9.41    2.12
   0   2 -20    6.83    1.48
   0  -2  19    0.54    1.18
   0   2 -19    2.23    1.62
   0  -2  18    1.83    1.32
   0   2 -18    1.61    1.27
   0  -2  17    0.75    0.59
   0   2 -17    1.48    1.13
   0  -2  16   31.62    6.11
   0   2 -16   26.56    2.20
   0  -2  15   19.35    2.26
   0   2 -15   11.63    1.34
   0   2 -15   16.39    2.50
   0  -2  14   64.79    3.09
   0   2 -14   49.00    6.13
   0   2 -14   70.27    2.41
   0  -2  13    7.80    1.58
   0   2 -13    7.09    1.34
   0   2 -13   10.07    1.52
   0  -2  12   -1.70    0.87
   0   2 -12   -0.06    0.71
   0   2 -12   -0.11    0.42
   0  -2  11    6.97    1.54
   0   2 -11    5.56    1.35
   0   2 -11    7.72    1.33
   0  -2  10    1.66    0.87
   0   2 -10    2.02    0.53
   0   2 -10    2.21    0.53
   0  -2   9    9.92    2.43
   0   2  -9    7.22    0.76
   0   2  -9   11.88    2.20
   0  -2   8    0.87    0.74
   0   2  -8    1.81    0.53
   0   2  -8    1.13    0.32
   0  -2   7    4.97    1.03
   0   2  -7    3.46    0.70
   0   2  -7    5.21    0.89
   0  -2   6 1353.86   10.00
   0   2  -6 1446.25    9.38
   0   2  -5 1096.60    7.11
   0   2  -4 5513.69   24.43
   0   2  -4 7539.29   33.47
   0   2  -3 2111.97   10.43
   0  -2   2 2754.97   13.67
   0   2  -2 2387.30   11.27
   0   2  -2 3126.03   15.72
   0  -2   1 1047.34    6.29
   0   2  -1 1204.57    7.76
   0  -2   0   27.09    0.94
   0  -2   0   28.81    0.80
   0   2   0   30.78    1.51
   0  -2  -1   97.94    1.57
   0  -2  -1  109.10    1.68
   0   2   1  118.37    2.11
   0  -2  -2    6.23    0.81
   0  -2  -2    8.12    1.78
   0   2   2    9.18    0.70
   0   2   3   20.17    1.46
   0  -2  -3   26.54    1.14
   0   2   3   25.76    1.07
   0   2   4  337.39    6.30
   0  -2  -4  441.67    8.25
   0   2   4  381.76    6.87
   0   2   5    0.22    0.23
   0  -2  -5   -0.47    0.62
   0   2   5   -0.60    0.37
   0   2   6    3.72    0.71
   0  -2  -6    5.29    0.71
   0   2   6    4.26    0.76
   0   2   7    5.87    1.36
   0  -2  -7    7.04    0.87
   0   2   7    3.97    0.54
   0   2   8   44.43    2.09
   0  -2  -8   54.21    2.82
   0   2   8   32.16    1.36
   0   2   9   -0.47    0.62
   0  -2  -9    1.26    0.74
   0   2   9   -0.19    0.30
   0   2  10  152.01    4.54
   0  -2 -10  183.56    5.41
   0   2  10  116.07    3.20
   0   2  11   83.60    3.64
   0  -2 -11   95.18    4.75
   0   2  11   61.68    1.70
   0   2  12    2.57    0.77
   0  -2 -12    4.74    1.22
   0   2  12    1.81    0.43
   0   2  13   66.63    6.98
   0  -2 -13   56.25    3.29
   0   2  14  155.35    7.51
   0  -2 -14  165.20    8.91
   0   2  15  179.56    9.28
   0  -2 -15  201.54    9.43
   0   2  16   10.33    1.60
   0  -2 -16    9.04    2.43
   0   2  17    0.57    0.69
   0  -2 -17    2.13    1.09
   0   2  18    1.40    0.74
   0  -2 -18    2.17    1.32
   0   2  19    1.20    1.19
   0  -2 -19    0.97    0.94
   0   2  20   13.36    3.24
   0  -2 -20   12.62    2.16
   0  -3  21    1.34    1.28
   0   3 -21    0.93    0.94
   0  -3  20    7.34    2.00
   0   3 -20    5.43    1.60
   0  -3  19   11.30    2.27
   0   3 -19    7.32    1.85
   0  -3  18    9.47    1.72
   0   3 -18    3.96    0.95
   0  -3  17   89.01   13.25
   0   3 -17   52.43    8.83
   0  -3  16   21.32    2.01
   0   3 -16   11.45    2.04
   0   3 -16   17.01    3.74
   0  -3  15   74.20    5.41
   0   3 -15   51.87    9.06
   0   3 -15   80.35    5.07
   0  -3  14    1.27    0.91
   0   3 -14    0.97    0.72
   0   3 -14    0.40    0.65
   0  -3  13    0.44    1.07
   0   3 -13    0.01    0.29
   0   3 -13   -0.02    0.52
   0  -3  12    3.69    1.43
   0   3 -12    2.99    0.70
   0   3 -12    4.49    0.85
   0  -3  11   51.80    2.42
   0   3 -11   46.88    2.03
   0   3 -11   58.34    3.00
   0  -3  10   83.52    2.96
   0   3 -10   67.26    2.21
   0   3 -10   83.95    3.72
   0  -3   9  457.94    9.60
   0   3  -9  356.73    7.21
   0   3  -9  483.22    9.35
   0  -3   8  911.12   14.64
   0   3  -8  709.71   10.75
   0   3  -8  980.01   14.96
   0  -3   7  724.42   11.61
   0   3  -7  567.39    8.67
   0   3  -7  791.32   12.22
   0  -3   6  926.97   14.15
   0   3  -6  732.96   10.58
   0   3  -6 1046.01   15.26
   0  -3   5  975.86    8.07
   0   3  -5  763.92    5.74
   0   3  -5 1082.30    8.62
   0  -3   4  449.75    8.43
   0   3  -4  354.52    6.43
   0   3  -4  507.02    9.48
   0  -3   3  300.40    5.87
   0   3  -3  324.05    6.57
   0  -3   2   75.35    1.70
   0  -3   2   57.45    1.23
   0   3  -2   78.18    2.70
   0  -3   1   39.32    1.18
   0  -3   1   34.98    1.02
   0   3  -1   43.25    5.31
   0  -3   0 1328.99    8.17
   0  -3   0 1414.89    8.56
   0   3   0 1645.20   10.76
   0  -3  -1   50.87    1.30
   0  -3  -1   59.12    1.92
   0   3   1   62.44    1.91
   0  -3  -2   51.18    1.36
   0  -3  -2   58.65    1.65
   0   3   2   64.71    1.76
   0  -3  -3   95.15    2.14
   0  -3  -3  118.09    2.46
   0   3   3  123.28    2.41
   0   3   4  348.59    6.68
   0  -3  -4  474.71    9.06
   0   3   4  453.30    8.38
   0   3   5  396.06    6.65
   0  -3  -5  529.16    8.83
   0   3   5  468.64    7.43
   0   3   6   16.27    2.18
   0  -3  -6   19.80    1.36
   0   3   6   15.54    2.11
   0   3   7  186.01    5.69
   0  -3  -7  250.85    6.83
   0   3   7  181.75    4.74
   0   3   8   69.68    3.88
   0  -3  -8   82.79    2.77
   0   3   8   60.72    1.86
   0   3   9   54.21    2.67
   0  -3  -9   65.22    2.70
   0   3   9   38.92    1.76
   0   3  10   49.52    6.97
   0  -3 -10   58.39    2.69
   0   3  10   37.14    1.47
   0   3  11    7.60    1.59
   0  -3 -11    9.42    2.18
   0   3  11    4.34    0.94
   0   3  12  133.96    3.99
   0  -3 -12  168.95    4.84
   0   3  12  100.69    2.42
   0   3  13  136.95   14.64
   0  -3 -13  146.58    5.56
   0   3  14  156.26    7.37
   0  -3 -14  182.29    9.08
   0   3  15    1.68    0.51
   0  -3 -15    2.38    0.85
   0   3  16    1.14    1.00
   0  -3 -16   -0.29    1.16
   0   3  17    0.73    0.63
   0  -3 -17    0.33    0.57
   0   3  18    1.03    1.17
   0  -3 -18    2.48    1.17
   0   3  19    0.49    1.20
   0  -3 -19    0.91    1.46
   0  -4  20   62.33    7.58
   0   4 -20   31.58    7.02
   0  -4  19   30.17    6.06
   0   4 -19   16.11    2.35
   0  -4  18   13.04    3.40
   0   4 -18    4.10    0.95
   0  -4  17   55.03    3.61
   0   4 -17   31.87    7.22
   0   4 -17   47.82    8.78
   0  -4  16  139.61    6.23
   0   4 -16  108.53    5.63
   0   4 -16  146.45    6.08
   0  -4  15    3.25    1.24
   0   4 -15    2.07    0.76
   0   4 -15    4.63    1.07
   0  -4  14  263.23   10.89
   0   4 -14  197.24    8.00
   0   4 -14  301.96   11.90
   0  -4  13  427.47   13.13
   0   4 -13  326.92   10.05
   0   4 -13  465.64   13.40
   0  -4  12  777.00   20.82
   0   4 -12  596.27   15.65
   0   4 -12  852.50   21.98
   0  -4  11   98.91   20.86
   0   4 -11   73.95    2.42
   0   4 -11   99.53    2.95
   0  -4  10   33.07    5.45
   0   4 -10   22.72    1.38
   0   4 -10   37.12    6.69
   0  -4   9 1242.99   24.90
   0   4  -9  929.03   18.16
   0   4  -9 1382.82   26.78
   0  -4   8  183.91    4.46
   0   4  -8  127.88    2.85
   0   4  -8  189.74    5.17
   0  -4   7 1951.67   33.01
   0   4  -7 1476.82   24.62
   0   4  -7 2099.72   35.26
   0  -4   6  478.00    8.35
   0   4  -6  381.78    6.21
   0   4  -6  527.45    9.17
   0  -4   5    8.15    1.95
   0   4  -5    7.70    1.19
   0   4  -5   14.90    2.64
   0  -4   4 3070.48   13.89
   0  -4   3    6.07    0.86
   0  -4   3    3.61    0.67
   0   4  -3   11.20    4.20
   0  -4   2  778.37    6.68
   0  -4   2  674.40    5.50
   0   4  -2  906.47    8.80
   0  -4   1   12.82    0.86
   0  -4   1   13.43    2.90
   0   4  -1   17.05    4.35
   0  -4   0   32.00    1.22
   0  -4   0   34.23    1.30
   0   4   0   36.45    1.81
   0  -4  -1    5.40    1.17
   0  -4  -1    6.82    1.54
   0   4   1    9.45    2.20
   0  -4  -2  171.88    4.58
   0  -4  -2  210.22    5.46
   0   4   2  231.77    6.09
   0  -4  -3  540.69    8.41
   0  -4  -3  658.33   10.33
   0   4   3  697.51   10.84
   0  -4  -4  713.02   11.05
   0  -4  -4  908.37   13.81
   0   4   4  901.85   13.43
   0   4   5  202.14    5.43
   0  -4  -5  286.04    7.47
   0   4   5  262.19    6.68
   0   4   6    2.13    0.43
   0  -4  -6    2.43    0.70
   0   4   6    2.89    0.48
   0   4   7   56.69    3.22
   0  -4  -7   67.27    2.57
   0   4   7   54.70    1.90
   0   4   8   71.91    2.96
   0  -4  -8   85.34    3.11
   0   4   8   65.24    2.08
   0   4   9    0.76    0.68
   0  -4  -9    0.54    1.07
   0   4   9    0.24    0.23
   0   4  10   87.20    8.38
   0  -4 -10  104.06    3.93
   0   4  10   72.54    2.42
   0   4  11  380.57   11.68
   0  -4 -11  463.57   18.40
   0   4  11  300.48    8.78
   0   4  12  561.33   15.28
   0  -4 -12  664.38   18.31
   0   4  12  413.13   11.05
   0   4  13  237.60   10.52
   0  -4 -13  277.41   12.30
   0   4  14   64.99    4.03
   0  -4 -14   72.16   10.21
   0   4  15   32.45    4.14
   0  -4 -15   35.68    6.10
   0   4  16    0.57    0.42
   0  -4 -16    0.64    0.51
   0   4  17    1.57    0.84
   0  -4 -17    2.00    0.98
   0   4  18    0.61    0.61
   0  -4 -18   -1.02    1.50
   0   4  19   21.40    6.57
   0  -4 -19   34.61    3.32
   0  -5  20   11.81    3.10
   0  -5  19   35.02    7.15
   0  -5  18   37.83    2.98
   0   5 -18   25.92    2.09
   0  -5  17    6.32    1.44
   0   5 -17    1.69    0.84
   0   5 -17    4.32    0.93
   0  -5  16   11.59    1.69
   0   5 -16    5.82    1.04
   0   5 -16    9.71    1.77
   0  -5  15   12.84    2.82
   0   5 -15    7.44    1.40
   0   5 -15   11.62    2.33
   0  -5  14   71.36   10.48
   0   5 -14   51.81    2.37
   0   5 -14   69.98    4.14
   0  -5  13    0.39    0.66
   0   5 -13    0.41    0.38
   0   5 -13   -1.15    1.20
   0  -5  12  179.31    4.87
   0   5 -12  142.79    3.42
   0   5 -12  187.16    4.32
   0  -5  11 1272.95   35.33
   0   5 -11  918.30   23.10
   0   5 -11 1399.12   34.95
   0  -5  10  361.84   10.68
   0   5 -10  261.70    7.66
   0   5 -10  395.60   11.07
   0  -5   9   71.05    2.95
   0   5  -9   47.88    6.82
   0   5  -9   73.92    3.28
   0  -5   8   28.55    1.76
   0   5  -8   20.89    2.10
   0   5  -8   34.36    6.61
   0  -5   7   87.84    3.04
   0   5  -7   65.56    5.78
   0   5  -7   92.97    3.06
   0  -5   6  118.73    3.38
   0  -5   6   83.36    2.13
   0   5  -6  129.52    3.76
   0  -5   5  109.97    3.15
   0  -5   5   86.68    2.39
   0   5  -5  133.23    3.88
   0  -5   4  166.23    3.68
   0  -5   4  129.39    2.66
   0   5  -4  186.71    4.57
   0  -5   3    0.98    0.83
   0  -5   3   -0.05    0.24
   0   5  -3   -0.15    2.16
   0  -5   2 1282.54   18.28
   0  -5   2 1233.82   17.37
   0   5  -2 1621.51   23.60
   0  -5   1  134.29    3.91
   0  -5   1  141.54    4.23
   0   5  -1  171.07    5.24
   0  -5   0   82.84    2.83
   0  -5   0   94.05    5.10
   0   5   0  110.06    4.00
   0  -5  -1   16.81    2.83
   0  -5  -1   18.29    1.13
   0   5   1   19.19    1.36
   0  -5  -2   34.34    1.45
   0  -5  -2   40.06    1.93
   0   5   2   46.89    2.73
   0  -5  -3    0.27    0.37
   0  -5  -3    2.80    0.83
   0   5   3   -0.16    0.82
   0  -5  -4   25.03    1.33
   0  -5  -4   34.00    1.77
   0   5   4   33.46    1.75
   0  -5  -5   38.93    1.68
   0  -5  -5   43.48    2.16
   0   5   5   46.17    2.59
   0   5   6  206.80    5.32
   0  -5  -6  275.42    7.13
   0   5   6  257.06    6.39
   0   5   7    0.87    0.31
   0  -5  -7    1.66    1.09
   0   5   7    1.22    0.72
   0   5   8    1.69    0.44
   0  -5  -8    2.07    1.20
   0   5   8    1.59    0.69
   0   5   9    6.06    1.31
   0  -5  -9   15.41    1.65
   0   5   9    5.43    1.34
   0   5  10  203.99    6.54
   0  -5 -10  247.85    8.19
   0   5  10  173.29    5.65
   0  -5 -11    9.06    1.70
   0   5  11    6.54    0.97
   0   5  12   81.60    4.69
   0  -5 -12   95.69    3.99
   0   5  12   63.31    2.41
   0   5  13    5.73    1.38
   0  -5 -13    7.47    1.97
   0   5  14    1.14    0.73
   0  -5 -14    0.23    0.61
   0   5  15    1.47    0.54
   0  -5 -15    1.98    0.98
   0   5  16   -0.71    0.88
   0  -5 -16    0.82    0.62
   0   5  17   43.91    8.54
   0  -5 -17   55.07   12.20
   0   5  18    3.89    1.31
   0  -5 -18    5.49    1.46
   0  -6  19   17.16    5.14
   0  -6  18    0.41    0.55
   0  -6  17   37.52    9.05
   0   6 -17   31.82    5.49
   0  -6  16    3.34    1.41
   0   6 -16    0.70    0.88
   0   6 -16    3.42    1.02
   0  -6  15  118.81    4.81
   0   6 -15   55.52    9.55
   0   6 -15  129.31    4.30
   0  -6  14   -0.01    1.44
   0   6 -14    0.13    0.60
   0   6 -14   -0.98    1.41
   0  -6  13  213.12    9.84
   0   6 -13  147.18    6.52
   0   6 -13  237.47   10.39
   0  -6  12   90.36    3.99
   0   6 -12   55.01    7.63
   0   6 -12   91.01    7.86
   0  -6  11  392.67   11.81
   0   6 -11  281.76    9.04
   0   6 -11  443.35   12.59
   0  -6  10  540.32   15.97
   0   6 -10  405.51   11.49
   0   6 -10  619.72   18.15
   0  -6   9    2.59    0.89
   0   6  -9    0.59    0.39
   0   6  -9    1.56    1.71
   0  -6   8    8.42    2.17
   0  -6   8    3.95    1.28
   0   6  -8    8.96    1.95
   0  -6   7   60.15    2.52
   0  -6   7   41.52    1.57
   0   6  -7   75.12    7.03
   0  -6   6   69.28    3.26
   0  -6   6   49.94    5.94
   0   6  -6   80.87    3.36
   0  -6   5   14.28    1.33
   0  -6   5   11.03    2.90
   0   6  -5   21.17    3.90
   0  -6   4    8.40    1.08
   0  -6   4    7.13    1.51
   0   6  -4   10.41    1.43
   0  -6   3    5.52    0.77
   0  -6   3    5.52    1.27
   0   6  -3    7.35    1.20
   0  -6   2  138.83    4.03
   0  -6   2  144.65    4.56
   0   6  -2  179.64    5.46
   0  -6   1   43.68    1.79
   0  -6   1   50.37    1.88
   0   6  -1   57.34    2.75
   0  -6   0    2.67    0.58
   0  -6   0    3.96    0.77
   0   6   0    4.07    0.98
   0  -6  -1   49.12    1.99
   0  -6  -1   55.16    2.06
   0   6   1   64.69    3.39
   0  -6  -2   35.04    4.75
   0  -6  -2   41.61    2.11
   0   6   2   45.97    2.32
   0  -6  -3    0.65    0.34
   0  -6  -3    1.41    0.59
   0   6   3    1.66    0.38
   0  -6  -4   98.47    2.74
   0  -6  -4  122.12    3.51
   0   6   4  124.60    3.60
   0  -6  -5   11.92    1.31
   0  -6  -5   13.83    2.30
   0   6   5   16.06    3.30
   0   6   6   15.41    2.39
   0  -6  -6   18.75    3.69
   0   6   6   17.99    2.58
   0   6   7   17.70    3.67
   0  -6  -7   22.08    1.91
   0   6   7   18.37    2.85
   0   6   8   24.29    4.74
   0  -6  -8   32.75    6.29
   0   6   8   27.69    4.86
   0   6   9   19.58    2.43
   0  -6  -9   24.26    5.45
   0   6   9   18.02    3.77
   0   6  10    1.31    0.37
   0  -6 -10    1.26    1.19
   0   6  10    0.63    0.63
   0   6  11   64.15    7.33
   0  -6 -11   86.79    3.99
   0   6  11   62.87    8.90
   0   6  12   16.02    3.31
   0  -6 -12   21.36    6.22
   0   6  12   13.12    1.29
   0   6  13    0.57    0.66
   0  -6 -13   -0.36    1.09
   0   6  14    1.31    0.86
   0  -6 -14    2.02    0.62
   0   6  15   44.64    5.61
   0  -6 -15   49.72    8.18
   0   6  16    0.95    0.70
   0  -6 -16    0.99    0.66
   0   6  17    9.19    2.83
   0  -6 -17   12.67    2.45
   0  -7  18    1.86    0.93
   0  -7  17   25.77    6.91
   0   7 -17   23.93    3.63
   0  -7  16    8.26    1.94
   0   7 -16    9.73    2.50
   0  -7  15  126.98    6.62
   0   7 -15  145.56    6.46
   0  -7  14    5.39    1.76
   0   7 -14    4.04    0.95
   0  -7  13   17.21    4.87
   0   7 -13   17.45    2.06
   0  -7  12  101.79    4.24
   0   7 -12  114.11   11.01
   0  -7  11    1.15    0.98
   0   7 -11    2.52    1.45
   0  -7  10  150.27    6.90
   0  -7  10  101.85    4.42
   0   7 -10  159.84    7.21
   0  -7   9  118.76    4.50
   0  -7   9   78.79    2.42
   0   7  -9  131.68    9.04
   0  -7   8   16.21    2.58
   0  -7   8   10.65    3.16
   0   7  -8   21.01    3.43
   0  -7   7   46.95    2.46
   0  -7   7   38.24    3.56
   0   7  -7   56.49    3.18
   0  -7   6   41.24    2.27
   0  -7   6   34.29    5.23
   0   7  -6   66.87    3.43
   0  -7   5    8.31    1.13
   0  -7   5    9.12    1.75
   0   7  -5   10.31    1.60
   0  -7   4   29.78    1.82
   0  -7   4   30.74    3.43
   0   7  -4   42.35    2.83
   0  -7   3   44.25    2.07
   0  -7   3   48.43    6.07
   0   7  -3   57.79    3.06
   0  -7   2    1.72    0.55
   0  -7   2    0.89    0.60
   0   7  -2    1.55    1.52
   0  -7   1  124.20    3.29
   0  -7   1  139.87    3.39
   0   7  -1  165.89    4.69
   0  -7   0  129.77    5.36
   0  -7   0  156.49    5.38
   0   7   0  178.29    6.93
   0  -7  -1   44.21    3.74
   0  -7  -1   52.79    2.24
   0   7   1   62.71    3.92
   0  -7  -2  120.17    4.29
   0  -7  -2  152.17    6.62
   0   7   2  160.93    5.89
   0  -7  -3  232.76    8.72
   0  -7  -3  293.31    8.77
   0   7   3  306.68    9.35
   0  -7  -4  205.63    6.75
   0  -7  -4  269.04    8.72
   0   7   4  262.51   10.96
   0  -7  -5   79.02    2.71
   0  -7  -5   99.53    3.59
   0   7   5   95.37    3.48
   0   7   6    2.85    0.59
   0  -7  -6    3.51    0.98
   0   7   6    4.13    1.24
   0   7   7   17.72    2.91
   0  -7  -7   25.06    3.12
   0   7   7   22.78    4.33
   0   7   8   24.53    3.18
   0  -7  -8   33.95    7.08
   0   7   8   28.32    5.01
   0   7   9    8.30    2.07
   0  -7  -9   12.71    3.14
   0   7   9   10.28    2.09
   0   7  10    6.18    1.14
   0  -7 -10    9.89    2.18
   0   7  10    5.42    1.45
   0   7  11    2.47    0.71
   0  -7 -11    3.49    0.86
   0   7  11    1.60    0.64
   0   7  12    8.21    1.57
   0  -7 -12    9.78    2.02
   0   7  12    7.41    1.23
   0   7  13    4.50    0.92
   0  -7 -13    4.84    1.24
   0   7  14   16.24    1.76
   0  -7 -14   20.80    4.33
   0   7  15    4.26    1.31
   0  -7 -15    4.49    1.27
   0  -8  17    2.16    1.39
   0   8 -17   -0.81    1.07
   0  -8  16   68.72   14.68
   0   8 -16   59.78   14.12
   0  -8  15   84.32    4.31
   0   8 -15   82.74   14.14
   0  -8  14    1.65    0.97
   0   8 -14    1.53    1.88
   0  -8  13    1.54    0.86
   0   8 -13   -2.18    1.33
   0  -8  12   12.08    1.66
   0   8 -12   16.01    3.85
   0  -8  11   15.43    3.53
   0   8 -11   22.64    4.40
   0  -8  10    9.99    1.61
   0   8 -10    8.22    1.83
   0  -8   9   86.37    3.83
   0   8  -9  101.84   14.86
   0  -8   8  157.74    7.44
   0  -8   8  125.24    5.55
   0   8  -8  191.97    9.09
   0  -8   7    3.04    1.45
   0  -8   7    0.66    0.52
   0   8  -7    1.76    1.91
   0  -8   6  496.35   18.42
   0  -8   6  441.63   15.91
   0   8  -6  623.14   23.32
   0  -8   5   10.25    1.34
   0  -8   5   11.46    2.72
   0   8  -5   14.17    2.16
   0  -8   4    0.34    0.76
   0  -8   4    0.48    0.35
   0   8  -4   -0.97    1.53
   0  -8   3   91.19    3.07
   0  -8   3   99.71    2.86
   0   8  -3  122.36    4.63
   0  -8   2  199.61    6.41
   0  -8   2  230.32    7.00
   0   8  -2  269.34    8.90
   0  -8   1  167.44    5.60
   0  -8   1  189.31    6.51
   0   8  -1  217.30    7.68
   0  -8   0  276.39    8.14
   0  -8   0  345.33    9.80
   0   8   0  397.03   11.89
   0  -8  -1  463.51   12.69
   0  -8  -1  577.37   15.39
   0   8   1  635.39   17.55
   0  -8  -2  122.47    3.43
   0  -8  -2  158.55    4.31
   0   8   2  160.80    4.86
   0  -8  -3  557.23   20.72
   0  -8  -3  727.09   26.19
   0   8   3  749.53   27.36
   0  -8  -4   16.37    1.39
   0  -8  -4   26.88    6.17
   0   8   4   21.81    4.42
   0  -8  -5   18.83    3.04
   0  -8  -5   26.57    5.08
   0   8   5   23.48    3.66
   0   8   6   50.05    4.39
   0  -8  -6   71.24    3.82
   0   8   6   62.94    3.16
   0   8   7   57.54    4.41
   0  -8  -7   90.24    7.43
   0   8   7   70.29    3.68
   0   8   8   15.67    4.57
   0  -8  -8   25.17    2.18
   0   8   8   21.07    3.41
   0   8   9   10.69    1.88
   0  -8  -9   14.69    3.21
   0   8   9   12.55    2.38
   0   8  10   43.84    6.64
   0  -8 -10   70.76    5.85
   0   8  10   45.93    6.01
   0   8  11   28.75    4.84
   0  -8 -11   50.62    5.62
   0   8  11   30.89    2.18
   0   8  12    8.23    2.21
   0  -8 -12   14.32    3.31
   0  -8 -13    1.10    0.90
   0  -9  15    9.82    3.15
   0   9 -15   10.02    1.76
   0  -9  14   12.27    3.06
   0   9 -14   15.62    2.31
   0  -9  13    8.95    1.90
   0   9 -13    7.40    1.83
   0  -9  12    6.84    1.58
   0   9 -12    5.03    1.91
   0  -9  11   12.92    1.86
   0   9 -11   12.38    1.93
   0  -9  10   14.64    3.96
   0   9 -10   19.06    4.34
   0  -9   9    1.89    0.90
   0   9  -9    0.75    1.57
   0  -9   8  145.38    4.63
   0   9  -8  181.96    5.98
   0  -9   7    7.53    1.19
   0   9  -7    7.84    1.81
   0  -9   6   84.79    3.38
   0   9  -6  107.55   14.65
   0  -9   5   47.59    2.81
   0  -9   5   51.81    2.23
   0   9  -5   67.90    3.90
   0  -9   4    7.34    1.98
   0  -9   4    7.41    2.07
   0   9  -4   11.42    2.56
   0  -9   3    1.41    0.77
   0  -9   3    2.02    0.82
   0   9  -3    3.78    1.59
   0  -9   2    1.18    0.91
   0  -9   2    2.67    0.75
   0   9  -2    4.04    2.00
   0  -9   1   42.22    8.62
   0  -9   1   49.73    2.32
   0   9  -1   61.94   12.67
   0  -9   0   95.58    4.59
   0  -9   0  119.97    3.89
   0   9   0  127.17    5.10
   0  -9  -1  171.94    4.85
   0  -9  -1  224.37   11.16
   0   9   1  237.03    7.11
   0  -9  -2  117.41    4.88
   0  -9  -2  165.50    6.37
   0   9   2  162.78    6.92
   0  -9  -3    2.15    0.68
   0   9   3    2.45    0.94
   0  -9  -4    0.45    0.49
   0  -9  -4    0.68    0.57
   0   9   4    0.37    1.54
   0  -9  -5   18.69    3.27
   0  -9  -5   26.16    2.19
   0   9   5   26.84    2.32
   0   9   6   14.13    4.06
   0  -9  -6   30.10    2.77
   0   9   6   28.21    2.36
   0   9   7   34.49    6.65
   0  -9  -7   61.20    3.55
   0   9   7   52.15    3.28
   0   9   8    2.40    0.74
   0  -9  -8    5.13    1.20
   0   9   8    3.75    0.81
   0  -9  -9   60.82    3.61
   0   9   9   35.60    7.63
   0  -9 -10   26.65    7.95
   0   9  10   17.88    4.01
   0  -9 -11    0.84    0.64
   0 -10  13    2.89    1.10
   0  10 -13    2.58    0.87
   0 -10  12    7.41    2.42
   0  10 -12    9.91    3.34
   0 -10  11   -0.65    0.96
   0  10 -11    3.47    2.14
   0 -10  10   12.82    1.93
   0  10 -10   14.13    2.62
   0 -10   9   10.25    2.13
   0  10  -9   15.58    2.28
   0 -10   8    8.70    1.45
   0  10  -8   13.20    2.37
   0 -10   7    2.56    0.54
   0  10  -7   -0.31    1.60
   0 -10   6    0.99    0.87
   0  10  -6    3.29    1.46
   0  10  -5    4.60    2.21
   0 -10   4    2.05    0.99
   0  10  -4   -0.35    1.52
   0 -10   3    0.78    0.83
   0 -10   3    0.15    0.28
   0  10  -3   -0.23    1.41
   0 -10   2    0.47    0.64
   0 -10   2    1.12    0.49
   0  10  -2    1.57    1.06
   0 -10   1    7.08    1.77
   0 -10   1   10.62    2.33
   0  10  -1   13.70    3.76
   0 -10   0    0.49    0.33
   0 -10   0    0.44    0.53
   0  10   0    1.14    0.73
   0 -10  -1    0.87    0.80
   0 -10  -1    0.17    0.73
   0  10   1    0.08    0.95
   0 -10  -2    6.94    1.41
   0 -10  -2    8.96    2.21
   0  10   2    9.59    1.83
   0 -10  -3   -0.20    0.60
   0 -10  -3    1.97    1.33
   0  10   3    0.08    1.17
   0 -10  -4    0.52    0.92
   0  10   4   -1.17    1.36
   0 -10  -5    2.73    1.12
   0  10   5    1.64    0.92
   0 -10  -6    1.82    0.71
   0  10   6    2.30    1.39
   0 -10  -7   34.54    2.91
   0  10   7   23.69    5.25
   0 -10  -8  118.40    5.24
   0  10   8   90.59    5.61
   0 -10  -9   28.57    5.94
   0  10   9   21.61    4.68
   0 -11   9    1.91    0.74
   0  11  -9    2.16    1.42
   0 -11   8   25.89    7.37
   0  11  -8   44.10    3.41
   0 -11   7    9.65    1.62
   0  11  -7   13.04    3.49
   0 -11   6    7.94    3.11
   0  11  -6   14.81    2.57
   0 -11   5    1.51    1.00
   0  11  -5    0.27    1.64
   0 -11   4    3.96    1.13
   0  11  -4    6.39    2.05
   0 -11   3    7.45    2.34
   0  11  -3   13.49    4.00
   0  11  -2   14.83    4.04
   0  11  -1    4.94    1.69
   0  11   0   36.30    9.23
   0  11   1    1.57    1.51
   0 -11  -2   44.08    2.69
   0  11   2   46.93    3.83
   0 -11  -3    0.03    0.94
   0  11   3   -0.73    1.42
   0 -11  -4   14.28    1.99
   0  11   4   13.21    2.19
   0 -11  -5    0.88    0.77
   0  11   5    1.83    1.43
  -1  11   5    5.36    1.65
  -1  11   4   20.13    2.99
  -1  11   3    0.72    1.41
   1 -11  -2    7.37    2.92
  -1  11   2   12.34    4.12
   1 -11  -1    6.22    2.00
  -1  11   1   10.33    3.29
   1 -11   0    1.50    0.77
  -1  11   0    1.80    1.06
   1 -11   1    1.98    0.90
  -1  11  -1    2.52    1.03
   1 -11   2   29.50    7.51
  -1  11  -2   42.39    7.83
   1 -11   3   93.24    6.63
  -1  11  -3  135.51    6.87
   1 -11   4   22.13    2.25
  -1  11  -4   31.98    4.09
   1 -11   5   41.24    3.11
  -1  11  -5   55.73   13.99
   1 -11   6    8.53    1.63
  -1  11  -6   12.52    2.62
   1 -11   7   13.84    1.95
  -1  11  -7   14.99    4.47
  -1  11  -8    2.98    0.83
   1 -11   9    2.00    0.95
  -1  11  -9    2.39    1.88
   1 -10  -9   -0.13    1.08
   1 -10  -8   11.96    4.19
  -1  10   8    7.90    1.68
  -1  10   7   12.71    2.51
   1 -10  -7   19.77    5.39
  -1  10   7   21.86    2.55
   1 -10  -6  137.86    6.40
  -1  10   6  127.23    9.33
   1 -10  -5    0.91    0.57
   1 -10  -5    2.02    0.71
  -1  10   5    1.13    1.41
   1 -10  -4    2.32    0.96
   1 -10  -4    3.77    1.10
  -1  10   4    3.07    1.10
   1 -10  -3   28.72    6.69
   1 -10  -3   44.73    2.55
  -1  10   3   42.83    8.31
   1 -10  -2    1.04    0.65
   1 -10  -2    1.37    0.31
  -1  10   2    2.71    1.48
   1 -10  -1   25.01    4.62
   1 -10  -1   35.92    2.15
  -1  10   1   38.38    9.36
   1 -10   0   75.90    3.56
  -1  10   0   92.34    7.00
   1 -10   1    4.56    1.31
  -1  10  -1    5.31    1.47
   1 -10   2   40.29    8.16
  -1  10  -2   59.60   11.50
   1 -10   3   26.11    2.26
  -1  10  -3   32.25    3.00
   1 -10   4    7.95    1.80
  -1  10  -4   13.15    2.90
   1 -10   5   71.44    5.80
  -1  10  -5   98.10    5.27
   1 -10   6    4.27    1.32
  -1  10  -6    4.18    2.10
   1 -10   7    3.00    0.82
  -1  10  -7    3.08    2.01
   1 -10   8    8.61    1.62
  -1  10  -8   14.33    2.77
   1 -10   9    1.62    1.11
  -1  10  -9    5.20    2.78
   1 -10  10    0.75    1.09
  -1  10 -10    0.05    1.83
   1 -10  11    1.21    1.13
  -1  10 -11    4.83    2.30
   1 -10  12   -0.39    1.11
  -1  10 -12    0.75    1.23
   1 -10  13   -0.03    1.17
  -1  10 -13   -0.36    1.62
   1  -9 -11   10.21    3.56
  -1   9  10    2.63    0.67
   1  -9 -10    5.08    1.48
  -1   9   9    0.47    0.57
   1  -9  -9   -1.05    1.14
  -1   9   9    0.33    0.89
  -1   9   8   53.32    6.12
   1  -9  -8   76.27    3.74
  -1   9   8   71.92    3.33
  -1   9   7   34.44    2.80
   1  -9  -7   46.41    4.56
  -1   9   7   53.69    3.24
   1  -9  -6    2.98    0.86
   1  -9  -6    5.62    1.81
  -1   9   6    4.36    1.20
   1  -9  -5    7.31    1.24
   1  -9  -5    8.83    1.63
  -1   9   5    7.29    2.64
   1  -9  -4   20.84    3.23
   1  -9  -4   24.52    1.94
  -1   9   4   25.77    5.78
   1  -9  -3   24.49    4.36
   1  -9  -3   31.68    5.85
  -1   9   3   31.98    7.67
   1  -9  -2   92.66    4.34
   1  -9  -2  103.20    5.67
  -1   9   2  119.96    8.64
   1  -9  -1    0.76    0.65
   1  -9  -1   -0.28    0.79
  -1   9   1   -1.28    1.67
   1  -9   0  258.57    6.55
   1  -9   0  313.43    6.54
  -1   9   0  351.11   20.20
   1  -9   1   39.37    6.97
   1  -9   1   46.79    2.10
  -1   9  -1   52.54    3.43
   1  -9   2  101.54    3.93
   1  -9   2  119.39    3.75
  -1   9  -2  139.59    8.86
   1  -9   3    4.06    0.96
  -1   9  -3    4.48    1.48
   1  -9   4   15.13    1.55
  -1   9  -4   23.19    2.76
   1  -9   5    2.40    0.86
  -1   9  -5    4.31    1.85
   1  -9   6   46.14    4.83
  -1   9  -6   55.22   12.39
   1  -9   7   30.49    2.36
  -1   9  -7   38.91    3.19
   1  -9   8    2.61    1.16
  -1   9  -8    4.89    1.71
   1  -9   9    3.76    1.11
  -1   9  -9    4.50    1.66
   1  -9  10    0.40    0.96
  -1   9 -10    0.68    1.01
   1  -9  11    1.70    0.78
  -1   9 -11    2.62    1.42
   1  -9  12    0.61    1.08
  -1   9 -12    1.17    1.31
   1  -9  13   32.45    3.02
  -1   9 -13   31.09    7.07
   1  -9  14    5.22    1.49
  -1   9 -14    6.79    1.22
   1  -9  15   43.79    3.52
  -1   9 -15   36.54    6.88
  -1   8  13   17.46    5.68
   1  -8 -13   28.76    7.34
  -1   8  12   19.56    3.78
   1  -8 -12   31.51    7.87
  -1   8  11    4.27    1.16
   1  -8 -11    7.58    1.49
  -1   8  10   24.27    6.11
   1  -8 -10   29.23    6.77
  -1   8  10   24.81    1.90
  -1   8   9   17.09    4.20
   1  -8  -9   19.65    3.75
  -1   8   9   16.48    2.83
  -1   8   8   10.19    3.19
   1  -8  -8   17.62    5.25
  -1   8   8   15.00    3.41
   1  -8  -7    3.62    1.30
  -1   8   7    4.44    1.21
   1  -8  -6  195.40    5.36
   1  -8  -6  236.97    6.30
  -1   8   6  251.61    6.73
   1  -8  -5   64.03   10.21
   1  -8  -5   85.54    5.60
  -1   8   5   80.92    6.35
   1  -8  -4  212.29    9.31
   1  -8  -4  263.75   11.25
  -1   8   4  288.15   12.37
   1  -8  -3  187.48    7.86
   1  -8  -3  244.20    9.75
  -1   8   3  267.25   10.98
   1  -8  -2   15.20    2.61
   1  -8  -2   17.23    3.47
  -1   8   2   20.80    3.44
   1  -8  -1   73.96    4.47
   1  -8  -1   94.81    3.01
  -1   8   1  109.45    7.22
   1  -8   0  335.98   11.16
   1  -8   0  414.65   11.58
  -1   8   0  465.82   13.56
   1  -8   1  176.39    6.42
   1  -8   1  214.11    6.41
  -1   8  -1  242.42    8.16
   1  -8   2   63.40    2.81
   1  -8   2   75.48    2.31
  -1   8  -2   84.06    3.89
   1  -8   3   64.04    2.87
   1  -8   3   64.15    3.60
  -1   8  -3   82.06    3.66
   1  -8   4   49.21    2.63
   1  -8   4   47.01    4.18
  -1   8  -4   61.93    3.52
   1  -8   5    8.42    2.07
  -1   8  -5   10.17    1.96
   1  -8   6   37.41    2.39
  -1   8  -6   48.62    3.35
   1  -8   7    0.33    1.06
  -1   8  -7   -1.95    1.58
   1  -8   8    5.18    1.27
  -1   8  -8    5.95    1.66
   1  -8   9    6.43    1.50
  -1   8  -9    5.12    1.58
   1  -8  10   30.35    2.44
  -1   8 -10   40.25    3.17
   1  -8  11    1.75    0.65
  -1   8 -11   -0.29    1.70
   1  -8  12    3.05    1.18
  -1   8 -12    2.57    1.82
   1  -8  13   23.77    5.97
  -1   8 -13   23.47    2.36
   1  -8  14   20.83    4.61
  -1   8 -14   31.71    2.83
   1  -8  15    2.48    1.24
  -1   8 -15    4.41    1.61
   1  -8  16   -0.16    1.31
   1  -8  17    8.24    2.03
  -1   8 -17    8.44    2.04
  -1   7  15   27.42    7.26
   1  -7 -15   41.35    6.51
  -1   7  14   37.63    6.34
   1  -7 -14   43.67    3.41
  -1   7  13   14.27    2.63
   1  -7 -13   18.86    3.88
  -1   7  12   53.26    4.74
   1  -7 -12   60.28    5.47
  -1   7  11   29.86    3.58
   1  -7 -11   39.21    5.81
  -1   7  10   60.64    8.62
   1  -7 -10   78.11   14.21
  -1   7  10   54.48    8.15
  -1   7   9   43.51    5.92
   1  -7  -9   51.11    2.88
  -1   7   9   43.60    6.32
  -1   7   8   40.35    2.75
   1  -7  -8   52.33   10.37
  -1   7   8   44.90    2.37
  -1   7   7    3.09    0.63
   1  -7  -7    4.85    1.16
  -1   7   7    5.22    1.47
   1  -7  -6  169.75    5.81
   1  -7  -6  210.74    7.01
  -1   7   6  212.72    6.97
   1  -7  -5   93.20    3.35
   1  -7  -5  105.73    3.45
  -1   7   5  115.80    3.71
   1  -7  -4  286.91    9.05
   1  -7  -4  346.71   10.53
  -1   7   4  375.52   11.57
   1  -7  -3  267.51    8.58
   1  -7  -3  301.06    9.26
  -1   7   3  349.67   10.89
   1  -7  -2  656.67   17.27
   1  -7  -2  806.37   20.52
  -1   7   2  931.58   24.18
   1  -7  -1  696.24   18.40
   1  -7  -1  829.49   20.89
  -1   7   1  932.90   24.16
   1  -7   0   63.12    3.15
   1  -7   0   73.31    2.26
  -1   7   0   86.15    3.60
   1  -7   1   38.94    2.09
   1  -7   1   49.70    5.93
  -1   7  -1   61.48   10.54
   1  -7   2   15.27    1.46
   1  -7   2   17.69    1.09
  -1   7  -2   17.97    1.86
   1  -7   3    4.19    1.11
   1  -7   3    3.92    1.10
  -1   7  -3    7.74    1.34
   1  -7   4    0.90    0.87
   1  -7   4    1.61    0.37
  -1   7  -4    1.01    0.81
   1  -7   5    0.19    0.83
   1  -7   5   -0.30    0.27
  -1   7  -5    1.32    1.40
   1  -7   6    2.36    1.04
   1  -7   6    1.01    0.34
  -1   7  -6    0.98    1.36
   1  -7   7   -0.93    0.92
  -1   7  -7    2.08    1.09
   1  -7   8    6.46    1.14
  -1   7  -8    7.17    1.51
   1  -7   9   51.99    2.90
  -1   7  -9   63.45    9.63
   1  -7  10   81.85    3.63
  -1   7 -10  100.01   14.47
   1  -7  11  123.11    6.46
  -1   7 -11  145.16    8.91
   1  -7  12  337.36    8.62
  -1   7 -12  383.43    8.96
   1  -7  13   99.14    5.32
  -1   7 -13  112.43   15.66
   1  -7  14  118.78    5.17
  -1   7 -14  140.93    5.33
   1  -7  15   33.15    2.95
  -1   7 -15   34.07    5.11
   1  -7  16   98.09    4.62
  -1   7 -16  103.80   14.82
   1  -7  17    0.70    1.37
  -1   7 -17    1.30    0.60
   1  -7  18    1.17    0.75
  -1   6  16    1.50    0.97
   1  -6 -16    2.27    1.15
  -1   6  15   41.48    9.89
   1  -6 -15   54.09   11.83
  -1   6  14   19.05    3.19
   1  -6 -14   22.61    5.97
  -1   6  13   68.61    7.60
   1  -6 -13   80.01   13.66
  -1   6  12   68.98    2.77
   1  -6 -12   85.16   14.60
  -1   6  11   13.21    2.68
   1  -6 -11   19.40    3.61
  -1   6  11   12.67    1.46
  -1   6  10    7.69    1.34
   1  -6 -10    7.25    1.82
  -1   6  10    5.03    0.80
  -1   6   9   92.77    4.57
   1  -6  -9  113.91    5.61
  -1   6   9   92.20    4.43
  -1   6   8  379.96   22.14
   1  -6  -8  475.42   13.48
  -1   6   8  441.36   11.91
  -1   6   7   88.26    8.82
   1  -6  -7  114.05    3.82
  -1   6   7  107.85    3.15
   1  -6  -6  272.17    8.18
   1  -6  -6  325.08    9.57
  -1   6   6  339.51    9.63
   1  -6  -5   81.86    2.82
   1  -6  -5  102.96    3.19
  -1   6   5  107.21    3.23
   1  -6  -4   81.47    8.85
   1  -6  -4  105.92    7.21
  -1   6   4  107.29    3.36
   1  -6  -3    1.77    0.59
   1  -6  -3    1.17    0.45
  -1   6   3    0.82    0.77
   1  -6  -2    1.16    0.75
   1  -6  -2    1.56    0.47
  -1   6   2    0.95    1.06
   1  -6  -1  253.00    6.45
   1  -6  -1  293.48    6.86
  -1   6   1  351.26    8.62
   1  -6   0    9.45    1.18
   1  -6   0   10.27    2.07
  -1   6   0   14.68    2.07
   1  -6   1   67.45    2.44
   1  -6   1   76.02    1.99
  -1   6  -1   85.11    3.05
   1  -6   2  287.78    7.09
   1  -6   2  314.46    6.73
  -1   6  -2  376.19    9.22
   1  -6   3   47.18    2.12
   1  -6   3   51.71    3.20
  -1   6  -3   65.43    3.06
   1  -6   4    0.27    0.70
   1  -6   4    0.27    0.20
  -1   6  -4    5.42    1.76
   1  -6   5   12.82    1.38
   1  -6   5    9.73    2.08
  -1   6  -5   20.24    3.97
   1  -6   6    2.70    0.54
   1  -6   6    1.96    0.55
  -1   6  -6    3.70    0.97
   1  -6   7    6.37    1.16
   1  -6   7    3.68    1.08
  -1   6  -7    8.81    1.81
   1  -6   8    1.65    0.83
   1  -6   8    0.95    0.22
  -1   6  -8    1.26    0.65
   1  -6   9   10.16    2.51
   1  -6   9    5.25    1.03
  -1   6  -9   14.63    2.43
   1  -6  10  209.48    7.59
  -1   6 -10  221.05    8.30
   1  -6  11  504.86   14.55
  -1   6 -11  592.66   16.22
   1  -6  12  251.34   10.52
  -1   6 -12  282.44   13.15
   1  -6  13   76.78   16.37
  -1   6 -13   76.77    3.38
   1  -6  14  202.08    8.08
  -1   6 -14  243.33    8.96
   1  -6  15   36.83    8.97
  -1   6 -15   34.07    4.83
   1  -6  16   30.07    6.83
  -1   6 -16   27.41    4.83
   1  -6  17    0.75    1.10
  -1   6 -17    1.11    0.56
   1  -6  18    0.94    1.01
  -1   6 -18   -0.62    0.97
   1  -6  19   12.54    2.40
  -1   5  18    3.21    0.63
   1  -5 -18    1.19    1.19
  -1   5  17    9.74    2.37
   1  -5 -17   11.24    2.25
  -1   5  16    7.00    1.20
   1  -5 -16    6.92    1.59
  -1   5  15    1.55    0.39
   1  -5 -15    2.77    0.91
  -1   5  14    9.51    1.52
   1  -5 -14   14.36    3.02
  -1   5  13   14.25    1.97
   1  -5 -13   14.87    1.93
  -1   5  12   82.11    5.88
   1  -5 -12   95.98    3.93
  -1   5  11   52.81    7.21
   1  -5 -11   66.16   11.73
  -1   5  11   40.98    2.11
  -1   5  10  218.14    8.89
   1  -5 -10  276.52    8.96
  -1   5  10  219.65    7.04
  -1   5   9  226.87    7.70
   1  -5  -9  284.75    9.40
  -1   5   9  233.54    7.12
  -1   5   8  216.69   12.76
   1  -5  -8  270.68    8.44
  -1   5   8  238.82    6.91
  -1   5   7   58.03    6.08
   1  -5  -7   69.46    5.00
  -1   5   7   65.94    2.24
   1  -5  -6   64.62    3.31
  -1   5   6   67.53    3.76
   1  -5  -5   33.41    3.27
   1  -5  -5   44.27    1.99
  -1   5   5   45.39    1.95
   1  -5  -4   15.08    2.56
   1  -5  -4   17.31    1.32
  -1   5   4   20.93    4.37
   1  -5  -3   40.27    5.62
   1  -5  -3   46.18    1.84
  -1   5   3   52.59    5.41
   1  -5  -2    1.37    0.37
   1  -5  -2    2.19    0.55
  -1   5   2    0.91    1.31
   1  -5  -1   13.67    2.76
   1  -5  -1   15.96    1.01
  -1   5   1   15.99    1.48
   1  -5   0   74.94    2.83
   1  -5   0   87.96    3.06
  -1   5   0  109.80    7.85
   1  -5   1  739.05   12.54
   1  -5   1  823.97   11.76
  -1   5  -1  944.47   14.89
   1  -5   2    7.18    1.50
   1  -5   2    5.27    1.19
  -1   5  -2    8.85    1.95
   1  -5   3  588.17   11.46
   1  -5   3  586.61   10.20
  -1   5  -3  714.25   13.64
   1  -5   4   28.60    1.64
   1  -5   4   26.34    0.89
  -1   5  -4   35.19    6.69
   1  -5   5   34.65    1.84
   1  -5   5   27.27    0.97
  -1   5  -5   45.10    7.40
   1  -5   6   52.04    2.32
   1  -5   6   40.22    3.24
  -1   5  -6   65.72    5.70
   1  -5   7   86.07    2.95
  -1   5  -7  103.01    3.34
   1  -5   8   20.47    5.21
  -1   5  -8   13.58    1.82
  -1   5  -8   21.31    3.07
   1  -5   9    9.32    1.90
  -1   5  -9    5.59    0.75
  -1   5  -9    9.46    1.58
   1  -5  10   28.74    1.96
  -1   5 -10   18.07    2.54
  -1   5 -10   37.03    5.94
   1  -5  11  484.90   15.43
  -1   5 -11  348.26    9.84
  -1   5 -11  516.15   15.16
   1  -5  12  526.32   15.05
  -1   5 -12  374.39    9.94
  -1   5 -12  577.35   15.63
   1  -5  13   24.21    5.34
  -1   5 -13   15.05    1.51
  -1   5 -13   25.60    4.88
   1  -5  14   16.03    3.90
  -1   5 -14   11.50    1.16
  -1   5 -14   18.38    3.05
   1  -5  15   56.59    3.75
  -1   5 -15   42.27    2.12
  -1   5 -15   63.49    9.76
   1  -5  16   20.56    4.62
  -1   5 -16    9.35    1.11
  -1   5 -16   18.95    3.58
   1  -5  17    5.71    1.34
  -1   5 -17    3.21    1.09
   1  -5  18    4.74    1.36
  -1   5 -18    3.96    1.29
   1  -5  19   27.23    2.77
   1  -5  20   27.32    2.81
  -1   4  19   29.40    7.38
   1  -4 -19   27.37    6.42
  -1   4  18    6.64    1.57
   1  -4 -18    5.51    1.37
  -1   4  17  179.02    5.69
   1  -4 -17  205.79    6.81
  -1   4  16   49.45    7.35
   1  -4 -16   51.65    3.76
  -1   4  15   16.38    3.24
   1  -4 -15   20.41    3.69
  -1   4  14    6.86    1.77
   1  -4 -14    7.78    1.55
  -1   4  13  361.04   15.08
   1  -4 -13  425.93   17.87
  -1   4  12  263.49    9.29
   1  -4 -12  311.64    9.95
  -1   4  11   87.40    5.70
   1  -4 -11   95.06    3.66
  -1   4  11   66.56    1.95
  -1   4  10    2.46    0.61
  -1   4  10    2.27    0.42
  -1   4   9  499.19    7.81
   1  -4  -9  616.17    8.69
  -1   4   9  478.61    5.40
  -1   4   8  103.75    5.81
   1  -4  -8  121.01    3.65
  -1   4   8  107.69    2.78
  -1   4   7    2.95    0.68
   1  -4  -7    2.50    0.91
  -1   4   7    5.01    0.85
  -1   4   6  126.56    3.81
   1  -4  -6  175.16    4.15
  -1   4   6  175.62    3.45
   1  -4  -5    3.78    0.60
   1  -4  -5    5.31    1.28
  -1   4   5    5.55    1.24
   1  -4  -4  149.77    4.40
   1  -4  -4  175.43    4.95
  -1   4   4  186.55    5.02
   1  -4  -3  305.68    4.60
   1  -4  -3  352.40    8.65
  -1   4   3  397.01    4.92
   1  -4  -2   78.65    2.83
   1  -4  -2   92.56    2.95
  -1   4   2  103.37    3.84
   1  -4  -1    6.57    0.99
   1  -4  -1    7.73    0.66
  -1   4   1   16.08    2.62
   1  -4   0   12.58    0.91
   1  -4   0   16.31    0.80
  -1   4   0   23.41    7.33
   1  -4   1   20.29    2.82
   1  -4   1   23.89    1.07
  -1   4  -1   32.61    5.39
   1  -4   2  193.14    5.18
   1  -4   2  201.88    4.70
  -1   4  -2  243.91    6.59
   1  -4   3  141.91    4.17
   1  -4   3  133.73    3.21
  -1   4  -3  176.35    5.16
   1  -4   4  178.54    5.04
   1  -4   4  148.42    3.51
  -1   4  -4  213.33    7.20
   1  -4   5  283.96    7.41
   1  -4   5  199.42    4.68
  -1   4  -5  333.15    8.65
   1  -4   6   66.37    2.79
  -1   4  -6   58.06    1.85
  -1   4  -6   74.80    7.87
   1  -4   7  197.89    4.44
  -1   4  -7  142.32    2.44
  -1   4  -7  208.69    4.51
   1  -4   8   17.12    3.75
  -1   4  -8   10.48    1.42
  -1   4  -8   10.85    2.16
   1  -4   9  180.51    5.44
  -1   4  -9  137.96    3.50
  -1   4  -9  193.64    5.98
   1  -4  10    8.63    1.21
  -1   4 -10    5.48    0.81
  -1   4 -10    9.28    1.50
   1  -4  11  102.75    6.43
  -1   4 -11   76.08    2.19
  -1   4 -11  107.16    3.53
   1  -4  12   43.54    2.56
  -1   4 -12   33.61    2.75
  -1   4 -12   44.76    7.35
   1  -4  13   -1.25    1.38
  -1   4 -13   -0.01    0.67
  -1   4 -13   -0.04    0.91
   1  -4  14  269.51   11.13
  -1   4 -14  197.76    7.85
  -1   4 -14  295.49   11.60
   1  -4  15    7.96    2.06
  -1   4 -15    3.91    1.17
  -1   4 -15    8.32    1.08
   1  -4  16   17.82    3.53
  -1   4 -16   12.65    1.42
  -1   4 -16   15.48    2.21
   1  -4  17    5.45    1.50
  -1   4 -17    4.15    0.99
  -1   4 -17    4.37    0.89
   1  -4  18    6.46    1.66
  -1   4 -18    2.50    0.89
  -1   4 -18    3.35    0.74
   1  -4  19   53.87   10.35
   1  -4  20    2.09    1.01
  -1   3  19   39.55    8.89
   1  -3 -19   40.70    3.39
  -1   3  18   33.57    5.93
   1  -3 -18   32.20    2.96
  -1   3  17  337.78   11.16
   1  -3 -17  330.01   14.35
  -1   3  16    5.09    1.33
   1  -3 -16    6.32    1.77
  -1   3  15  153.03    5.19
   1  -3 -15  151.50    5.38
  -1   3  14    1.05    0.75
   1  -3 -14   -0.07    1.45
  -1   3  13  395.83   11.76
   1  -3 -13  447.21   13.74
  -1   3  12   17.99    5.16
   1  -3 -12   23.67    5.77
  -1   3  11  197.26    6.53
   1  -3 -11  228.07    7.53
  -1   3  10   29.11    4.26
   1  -3 -10   37.14    7.62
  -1   3  10   21.00    1.01
  -1   3   9    1.81    0.45
   1  -3  -9    2.91    0.82
  -1   3   9    1.23    0.32
  -1   3   8  102.09    3.09
   1  -3  -8  118.50    3.53
  -1   3   8   93.10    2.34
  -1   3   7   31.35    5.47
   1  -3  -7   34.22    1.77
  -1   3   7   29.91    1.86
  -1   3   6  305.21    5.90
   1  -3  -6  380.08    5.43
  -1   3   6  374.88    3.94
  -1   3   5  300.53    4.25
   1  -3  -5  388.09    6.90
  -1   3   5  417.28    6.64
   1  -3  -4 1005.65    8.24
   1  -3  -4 1222.33    9.27
  -1   3   4 1325.35    8.74
   1  -3  -3 1319.02    9.47
   1  -3  -3 1541.17   10.23
  -1   3   3 1673.61   10.38
   1  -3  -2   63.27    1.81
   1  -3  -2   75.15    1.74
  -1   3   2   85.02    2.18
   1  -3  -1    0.54    0.34
   1  -3  -1    0.08    0.34
  -1   3   1   -0.46    1.32
   1  -3   0   69.15    1.76
   1  -3   0   83.07    1.42
  -1   3   0   90.21    3.54
   1  -3   1   96.55    2.07
   1  -3   1  112.25    1.40
  -1   3  -1  118.82    2.68
   1  -3   2  110.97    2.30
   1  -3   2  115.99    1.38
  -1   3  -2  129.95    2.61
   1  -3   3   83.84    2.11
   1  -3   3   69.59    0.99
  -1   3  -3  100.34    2.83
   1  -3   4    6.05    1.56
  -1   3  -4    4.37    0.38
  -1   3  -4    6.46    1.02
   1  -3   5  255.47    5.60
  -1   3  -5  201.86    3.74
  -1   3  -5  264.85    6.02
   1  -3   6   21.83    5.00
  -1   3  -6   14.45    1.86
  -1   3  -6   17.84    3.18
   1  -3   7 1156.29   17.30
  -1   3  -7  915.70   12.72
  -1   3  -7 1120.48   16.42
   1  -3   8   38.34    1.87
  -1   3  -8   27.32    4.30
  -1   3  -8   35.74    5.29
   1  -3   9   90.95    2.99
  -1   3  -9   73.75    2.04
  -1   3  -9   85.89    2.91
   1  -3  10    3.00    1.31
  -1   3 -10    2.38    0.51
  -1   3 -10    2.13    0.61
   1  -3  11   44.97    3.17
  -1   3 -11   37.65    1.67
  -1   3 -11   44.49    5.74
   1  -3  12   62.33    2.89
  -1   3 -12   48.40    2.83
  -1   3 -12   61.68    8.22
   1  -3  13   12.66    2.90
  -1   3 -13    9.60    1.61
  -1   3 -13   11.87    1.46
   1  -3  14   15.07    2.50
  -1   3 -14   11.57    2.63
  -1   3 -14   14.71    2.19
   1  -3  15   99.88    4.13
  -1   3 -15   79.74    3.00
  -1   3 -15  101.30    3.20
   1  -3  16   -0.40    1.16
  -1   3 -16    0.33    1.01
  -1   3 -16    3.60    2.29
   1  -3  17   94.79    4.19
  -1   3 -17   59.42   11.53
  -1   3 -17   85.27   10.77
   1  -3  18    5.20    1.71
  -1   3 -18    3.03    0.87
   1  -3  19    3.20    1.10
  -1   3 -19    2.22    0.94
   1  -3  20    4.52    1.14
  -1   3 -20    0.92    1.02
   1  -3  21   11.03    2.69
  -1   2  20   20.52    2.92
   1  -2 -20   15.71    3.93
  -1   2  19    7.73    2.01
   1  -2 -19    5.78    1.52
  -1   2  18    5.34    0.76
   1  -2 -18    3.98    1.48
  -1   2  17  113.48    4.89
   1  -2 -17  112.94    5.00
  -1   2  16   10.40    2.71
   1  -2 -16    9.12    2.69
  -1   2  15  177.29    8.31
   1  -2 -15  189.18    8.92
  -1   2  14  177.71    7.82
   1  -2 -14  191.47    8.49
  -1   2  13   38.12    6.85
   1  -2 -13   41.52    6.89
  -1   2  12  220.55    7.25
   1  -2 -12  242.30    7.94
  -1   2  11  268.95    5.45
   1  -2 -11  285.67    5.89
  -1   2  10   43.02    4.25
   1  -2 -10   47.12    7.78
  -1   2   9    3.97    0.96
   1  -2  -9    3.43    0.82
  -1   2   9    2.35    0.46
  -1   2   8    5.81    1.45
   1  -2  -8    6.98    1.29
  -1   2   8    4.25    0.45
  -1   2   7   92.69    3.38
   1  -2  -7  120.82    3.92
  -1   2   7   87.42    2.51
  -1   2   6    7.76    1.39
   1  -2  -6    7.22    1.97
  -1   2   6    6.60    1.05
  -1   2   5 1336.44    7.50
   1  -2  -4  225.44    7.36
  -1   2   4  250.55    4.64
   1  -2  -3 2973.62   15.82
   1  -2  -3 3413.14   17.45
  -1   2   3 3860.04   18.04
   1  -2  -2  522.59    4.77
   1  -2  -2  597.55    4.87
  -1   2   2  693.45    5.93
   1  -2  -1    6.43    1.25
   1  -2  -1    6.44    1.41
  -1   2   1   14.89    2.83
   1  -2   0  491.28    4.36
   1  -2   0  541.52    3.64
   1  -2   1    1.92    0.41
  -1   2  -1    1.30    0.35
   1  -2   1    2.88    0.62
  -1   2  -1    2.91    0.95
   1  -2   2  295.87    5.66
  -1   2  -2  294.04    5.70
   1  -2   3 1534.70    9.71
   1  -2   4    1.68    0.36
  -1   2  -4    1.10    0.23
  -1   2  -4    2.20    0.53
   1  -2   5  788.84    6.95
  -1   2  -5  670.36    4.56
  -1   2  -5  647.39    5.87
   1  -2   6  109.41    2.52
  -1   2  -6   91.74    1.67
  -1   2  -6   86.34    3.41
   1  -2   7    5.69    1.00
  -1   2  -7    3.29    0.50
  -1   2  -7    4.84    1.23
   1  -2   8  291.21    7.57
  -1   2  -8  253.70    6.16
  -1   2  -8  231.88    5.97
   1  -2   9  529.14   10.62
  -1   2  -9  418.73    8.03
  -1   2  -9  403.70   14.77
   1  -2  10  831.69   16.48
  -1   2 -10  692.80   12.66
  -1   2 -10  667.53   12.70
   1  -2  11  452.54   10.53
  -1   2 -11  390.90   10.70
  -1   2 -11  382.85   10.38
   1  -2  12    5.83    1.36
  -1   2 -12    4.53    1.48
  -1   2 -12    4.39    0.84
   1  -2  13   60.01    2.89
  -1   2 -13   35.98    1.90
  -1   2 -13   39.59    4.15
   1  -2  14   10.42    1.77
  -1   2 -14    7.08    1.28
  -1   2 -14    8.09    1.75
   1  -2  15   11.06    2.35
  -1   2 -15   10.25    1.30
  -1   2 -15    8.64    1.89
   1  -2  16   41.27    7.98
  -1   2 -16   26.77    5.55
  -1   2 -16   31.63    5.36
   1  -2  17   58.78   10.67
  -1   2 -17   36.53    6.40
  -1   2 -17   44.72    7.91
   1  -2  18    1.34    0.77
  -1   2 -18    0.80    0.65
   1  -2  19    1.13    0.87
  -1   2 -19    0.91    0.54
   1  -2  20    0.71    0.44
  -1   2 -20    0.46    0.89
  -1   2 -21   42.76    3.14
  -1   1  20   27.98    6.20
   1  -1 -20   23.45    5.88
  -1   1  19  219.59    6.72
   1  -1 -19  199.71    6.80
  -1   1  18   22.28    3.64
   1  -1 -18   21.00    2.98
  -1   1  17  237.78    9.03
   1  -1 -17  239.87   11.08
  -1   1  16   17.33    2.97
   1  -1 -16   17.35    2.36
  -1   1  15  174.81    8.29
   1  -1 -15  177.98    9.80
  -1   1  14   91.25    3.88
   1  -1 -14   96.89    3.91
  -1   1  13    4.81    1.01
   1  -1 -13    3.64    1.10
  -1   1  12   14.41    3.96
   1  -1 -12   17.19    3.59
  -1   1  11  108.79    3.92
   1  -1 -11  119.93    4.19
  -1   1  10    2.22    0.58
   1  -1 -10    0.68    0.50
  -1   1   9   19.29    3.96
   1  -1  -9   20.16    3.84
  -1   1   8   17.56    3.83
   1  -1  -8   19.31    1.37
  -1   1   8   12.66    0.85
  -1   1   7   78.48    2.87
   1  -1  -7   86.46    3.11
  -1   1   7   57.63    1.49
  -1   1   6    1.14    0.42
   1  -1  -6    2.67    0.53
  -1   1   6    2.60    0.23
  -1   1   5    1.54    0.45
   1  -1  -5    2.44    0.46
  -1   1   5    1.54    0.27
  -1   1   4    2.05    0.50
   1  -1  -4    2.34    0.43
  -1   1   4    2.03    0.35
  -1   1   3  162.12    3.48
   1  -1  -3  170.39    3.55
  -1   1   3  214.80    3.88
   1  -1  -2   57.89    1.31
   1  -1  -2   62.65    1.28
  -1   1   2   73.63    0.99
   1  -1  -1 2909.46   13.43
   1  -1   0  346.53    6.08
  -1   1   0  313.50    5.48
   1  -1   1    5.70    0.47
  -1   1  -1    4.75    0.18
   1  -1   1    5.37    0.32
  -1   1  -1    4.68    0.71
   1  -1   2  422.48    7.40
   1  -1   2  348.45    5.69
  -1   1  -2  429.51    6.96
  -1   1  -2  298.52    5.47
   1  -1   3 1284.35    8.06
  -1   1  -3 1288.92    6.46
  -1   1  -3  911.15    7.24
   1  -1   4  237.22    4.74
  -1   1  -4  240.07    4.37
  -1   1  -4  159.04    3.44
  -1   1  -5   61.05    1.33
   1  -1   6  474.97    8.91
  -1   1  -6  451.63    8.13
  -1   1  -6  316.96    6.41
   1  -1   7  266.81    5.83
  -1   1  -7  255.07    5.27
   1  -1   8  701.49   11.67
  -1   1  -8  676.92   10.38
  -1   1  -8  490.61    8.04
   1  -1   9  425.69    8.21
  -1   1  -9  400.76    7.02
  -1   1  -9  326.81    6.00
   1  -1  10  661.75   13.03
  -1   1 -10  633.46   11.97
  -1   1 -10  495.87    9.87
   1  -1  11   22.25    4.75
  -1   1 -11   19.43    2.93
  -1   1 -11   14.86    2.20
   1  -1  12   84.01    2.97
  -1   1 -12   79.55    2.78
  -1   1 -12   66.91    5.96
   1  -1  13   11.11    2.87
  -1   1 -13   10.53    1.74
  -1   1 -13    8.66    1.27
   1  -1  14  169.17    4.62
  -1   1 -14  152.18    4.21
  -1   1 -14  131.54   12.71
   1  -1  15   94.01    3.71
  -1   1 -15   86.84    3.37
  -1   1 -15   73.81    2.48
   1  -1  16    4.79    1.17
  -1   1 -16    3.86    1.24
  -1   1 -16    2.95    0.64
   1  -1  17    0.82    1.13
  -1   1 -17    0.75    0.57
   1  -1  18    4.52    1.23
  -1   1 -18    4.45    1.27
   1  -1  19    0.28    1.32
   1  -1  20    6.11    1.55
  -1   1 -20    4.99    1.23
   1  -1  21   25.44    6.07
  -1   1 -21   21.07    2.21
  -1   0  21   30.59    6.24
   1   0 -21   24.99    2.66
  -1   0  20    3.94    1.56
   1   0 -20    2.68    1.21
  -1   0  19   90.50    4.51
   1   0 -19   69.92   11.80
  -1   0  18    0.65    0.74
  -1   0  17    3.93    1.19
   1   0 -17    3.40    1.22
  -1   0  16   82.31   12.97
   1   0 -16   67.24   12.21
  -1   0  15   13.69    1.97
   1   0 -15   13.02    2.63
  -1   0  14    1.90    0.78
  -1   0  13    3.58    1.06
   1   0 -13    4.45    1.07
  -1   0  12   -0.62    0.92
   1   0 -12   -0.32    0.90
  -1   0  11   65.59    2.62
   1   0 -11   66.64    2.69
  -1   0  10    5.19    0.77
   1   0 -10    4.79    1.04
   1   0 -10    2.11    0.48
  -1   0   9  160.75    4.98
   1   0  -9  168.32    4.98
   1   0  -9  187.51    4.17
  -1   0   8   99.10    3.50
   1   0  -8   99.20    3.41
   1   0  -8  118.19    2.89
  -1   0   7  129.90    3.57
   1   0  -7  129.66    3.45
   1   0  -7  158.30    2.77
  -1   0   6   19.35    3.53
   1   0  -6   20.29    1.68
   1   0  -6   24.87    0.44
  -1   0   5 2118.77   12.55
   1   0  -5 2267.42   13.16
  -1   0   4  779.14    6.01
   1   0  -4  856.80    6.51
  -1   0   3  119.92    2.65
   1   0  -3  128.95    2.82
  -1   0   3  158.00    2.63
   1   0  -3   96.05    1.65
  -1   0   2  587.51    4.16
   1   0  -2  651.33    4.54
   1   0  -1   93.61    1.20
   1   0  -1   85.09    1.21
   1   0  -1   73.57    0.92
  -1   0   0    0.91    0.13
   1   0   0   -0.06    0.15
   1   0   0    0.53    0.18
   1   0   0    0.20    0.17
   1   0   2    1.06    0.25
  -1   0  -2    1.74    0.37
   1   0   3 1947.95    9.99
  -1   0  -3 1965.60   10.27
   1   0   3 1276.00    7.55
   1   0   4    1.43    0.34
  -1   0  -4    2.21    0.63
   1   0   4    0.69    0.32
   1   0   5   44.47    1.34
  -1   0  -5   47.72    1.35
   1   0   5   30.04    1.08
   1   0   6   61.88    1.73
  -1   0  -6   67.12    1.75
   1   0   6   45.86    1.38
   1   0   7  323.31    6.54
  -1   0  -7  362.29    7.13
   1   0   7  236.40    4.86
   1   0   8   63.54    2.68
  -1   0  -8   69.58    3.74
   1   0   8   50.88    1.95
   1   0   9   29.69    1.60
  -1   0  -9   33.78    1.83
   1   0   9   23.43    1.40
   1   0  10  129.45    3.47
  -1   0 -10  131.73    4.66
   1   0  10   86.16    2.36
   1   0  11    7.09    1.59
  -1   0 -11    5.68    1.50
   1   0  11    3.36    0.75
   1   0  12    7.27    1.97
  -1   0 -12    9.18    2.04
   1   0  13  144.12    5.36
  -1   0 -13  151.25    5.49
  -1   0 -13  104.54    3.76
   1   0  14   38.14    2.39
  -1   0 -14   34.71    5.41
  -1   0 -14   22.81    3.73
   1   0  15   33.85    6.04
  -1   0 -15   29.25    3.67
  -1   0 -15   20.67    3.16
   1   0  16   -0.05    1.04
  -1   0 -16    1.03    1.08
  -1   0 -16    0.22    0.26
   1   0  17    6.74    1.41
  -1   0 -17    6.06    1.57
   1   0  18   34.19    5.92
  -1   0 -18   27.67    4.24
   1   0  19    8.58    2.26
  -1   0 -19    5.46    1.31
   1   0  20   29.40    2.77
  -1   0 -20   22.70    2.69
   1   0  21   11.69    2.86
  -1   0 -21    8.30    1.49
  -1  -1  21   59.10   14.42
   1   1 -21   43.99   10.56
  -1  -1  20  252.85   11.42
   1   1 -20  215.27    9.12
  -1  -1  19    6.93    2.07
   1   1 -19    4.88    1.30
  -1  -1  18   57.05    3.54
   1   1 -18   54.36    3.44
  -1  -1  17    4.31    1.17
   1   1 -17    2.45    0.96
  -1  -1  16    7.71    1.61
   1   1 -16    4.11    1.31
  -1  -1  15   12.04    2.06
   1   1 -15    7.49    1.27
  -1  -1  14    1.54    0.83
   1   1 -14    0.70    0.67
  -1  -1  13    4.67    1.08
   1   1 -13    2.98    0.61
  -1  -1  12    0.57    0.56
   1   1 -12   -0.21    0.54
   1   1 -12    0.44    0.14
  -1  -1  11    1.82    0.74
   1   1 -11    1.22    0.88
   1   1 -11    2.50    0.43
   1   1 -10   56.76    8.33
   1   1 -10   63.64    1.36
  -1  -1   9 1139.74   17.31
   1   1  -9 1145.98   17.14
   1   1  -9 1415.56   18.96
  -1  -1   8  625.47   10.35
   1   1  -8  639.06   10.40
   1   1  -8  817.41   11.28
  -1  -1   7  116.06   19.33
   1   1  -7  109.39    2.54
   1   1  -7  138.07    1.94
  -1  -1   6  722.25    6.73
   1   1  -6  740.87    6.60
   1   1  -6  935.70    5.73
  -1  -1   5   79.44    3.65
   1   1  -5   83.79    1.96
   1   1  -5  100.07    1.63
   1   1  -4  496.09    4.65
   1   1  -4  650.68    4.49
  -1  -1   1  148.81    2.67
   1   1  -1  149.95    3.00
   1   1  -1  169.40    3.24
   1   1   0   92.78    0.61
  -1  -1   0   92.05    1.46
   1   1   0   97.79    1.49
  -1  -1  -1  128.03    2.84
   1   1   1  122.82    2.60
   1   1   2  349.49    5.81
  -1  -1  -2  365.28    6.55
   1   1   2  284.09    5.24
   1   1   3 1084.02    6.07
  -1  -1  -3 1247.46    8.26
   1   1   3  867.79    6.05
   1   1   4   28.98    1.21
  -1  -1  -4   43.63    2.59
   1   1   4   26.26    1.01
  -1  -1  -5 2449.65   14.18
   1   1   6  160.31    3.61
  -1  -1  -6  204.21    4.63
   1   1   6  124.03    3.00
   1   1   7   48.76    2.26
  -1  -1  -7   65.35    3.16
   1   1   7   42.98    1.75
   1   1   8  864.03   12.98
  -1  -1  -8  994.74   15.01
   1   1   8  612.16    9.37
   1   1   9    4.77    1.16
  -1  -1  -9    7.58    0.98
   1   1   9    4.65    0.84
   1   1  10  527.88   10.46
  -1  -1 -10  576.57   12.55
   1   1  10  369.31    7.36
  -1  -1 -11    5.13    1.40
   1   1  11    3.26    0.72
   1   1  12   75.78    2.80
  -1  -1 -12   84.25    3.19
   1   1  12   56.85    1.98
   1   1  13    2.42    1.46
  -1  -1 -13    3.25    0.94
   1   1  13    1.19    0.40
   1   1  14    0.79    0.88
  -1  -1 -14    0.99    1.29
   1   1  14    0.97    0.53
   1   1  15   28.50    2.42
  -1  -1 -15   30.27    5.78
   1   1  15   17.00    3.86
   1   1  16   13.58    2.35
  -1  -1 -16   13.79    2.94
   1   1  17   30.19    7.16
  -1  -1 -17   28.43    4.92
   1   1  18    7.60    1.48
  -1  -1 -18    7.78    1.71
   1   1  19   10.54    2.41
  -1  -1 -19    8.43    1.73
   1   1  20    3.74    0.93
  -1  -1 -20    3.04    0.94
  -1  -2  21    0.99    0.54
   1   2 -21   -0.12    1.03
   1   2 -20    1.06    1.10
  -1  -2  19    4.51    1.39
   1   2 -19    2.00    0.84
  -1  -2  18   22.32    5.25
   1   2 -18   16.49    3.69
  -1  -2  17   -0.31    1.21
   1   2 -17   -1.43    1.12
  -1  -2  16    8.90    2.11
   1   2 -16    5.14    1.07
  -1  -2  15   31.27    5.86
   1   2 -15   25.56    1.98
  -1  -2  14   16.23    1.73
   1   2 -14   14.73    1.47
  -1  -2  13   10.27    1.97
   1   2 -13    6.17    0.99
   1   2 -13    8.56    1.67
  -1  -2  12   35.16    4.90
   1   2 -12   29.59    1.96
   1   2 -12   32.98    4.84
  -1  -2  11   22.19    1.70
   1   2 -11   15.64    2.61
   1   2 -11   27.42    4.02
  -1  -2  10    0.96    0.87
   1   2 -10    0.80    0.30
   1   2 -10    0.76    0.27
  -1  -2   9   10.71    1.23
   1   2  -9   10.78    2.23
   1   2  -9   12.38    2.49
  -1  -2   8  142.46    4.32
   1   2  -8  136.03    4.10
   1   2  -8  173.04    4.49
  -1  -2   7 1420.73   20.17
   1   2  -7 1257.96   17.95
   1   2  -7 1641.13   22.22
  -1  -2   6    4.36    5.83
   1   2  -6    3.64    0.62
   1   2  -6    6.93    1.53
  -1  -2   5   91.46    2.12
   1   2  -5   79.31    1.94
   1   2  -5  108.58    2.29
  -1  -2   4   89.07    1.87
   1   2  -4   80.67    1.79
   1   2  -4  104.57    2.25
  -1  -2   3  361.39    6.54
   1   2  -3  313.95    5.94
   1   2  -3  427.53    7.79
  -1  -2   2  150.53    2.99
   1   2  -2  133.88    3.01
   1   2  -2  174.56    3.73
  -1  -2   1  145.15    2.77
  -1  -2   1  105.30    2.38
   1   2  -1  155.60    3.45
  -1  -2   0  444.93    7.30
  -1  -2   0  376.53    7.35
   1   2   0  491.20    4.54
  -1  -2  -1   15.78    0.73
  -1  -2  -1   19.39    0.94
   1   2   1   20.96    1.04
   1   2   2  166.92    3.02
  -1  -2  -2  205.85    4.33
   1   2   2  190.35    4.01
   1   2   3  565.07    3.93
  -1  -2  -3  686.02    6.03
   1   2   4 2313.49   11.85
  -1  -2  -4 2883.97   16.31
   1   2   4 2146.58   12.50
   1   2   5 1580.72    9.47
  -1  -2  -5 1948.44   13.79
   1   2   5 1354.97    9.40
   1   2   6    3.29    0.80
  -1  -2  -6    3.94    0.66
   1   2   6    2.39    0.44
   1   2   7   62.81    2.83
  -1  -2  -7   86.06    3.27
   1   2   7   51.38    2.03
   1   2   8  564.86   10.64
  -1  -2  -8  705.86   13.42
   1   2   8  443.37    8.48
   1   2   9   60.55    5.42
  -1  -2  -9   68.57    2.60
   1   2   9   39.41    1.57
   1   2  10   41.93    1.94
  -1  -2 -10   45.68    2.91
   1   2  10   28.76    1.51
   1   2  11   30.02    6.51
  -1  -2 -11   28.72    3.15
   1   2  11   19.59    3.05
   1   2  12   13.10    1.32
  -1  -2 -12   12.78    3.60
   1   2  12    8.30    1.57
   1   2  13   18.71    2.91
  -1  -2 -13   21.15    4.28
   1   2  13   13.25    1.08
   1   2  14    1.92    1.38
  -1  -2 -14    1.72    0.89
   1   2  14    1.91    0.72
   1   2  15    6.65    1.35
  -1  -2 -15    6.16    1.39
   1   2  15    4.21    0.74
   1   2  16   64.56   10.00
  -1  -2 -16   65.69    3.54
   1   2  17    6.53    2.50
  -1  -2 -17    6.25    2.19
   1   2  18   73.51   11.47
  -1  -2 -18   80.71    4.45
   1   2  19   58.07    3.84
  -1  -2 -19   48.85    9.74
   1   2  20    1.95    0.96
  -1  -2 -20    0.47    0.56
  -1  -3  21    0.04    1.38
   1   3 -21    0.85    0.87
  -1  -3  20    2.09    1.16
   1   3 -20    0.60    0.89
  -1  -3  19    1.01    0.83
   1   3 -19    2.29    1.20
  -1  -3  18    9.33    1.91
   1   3 -18    5.56    0.93
  -1  -3  17    1.59    1.42
   1   3 -17    1.52    1.12
  -1  -3  16    3.72    1.16
   1   3 -16    3.80    0.90
  -1  -3  15   40.16    2.82
   1   3 -15   27.69    2.00
  -1  -3  14    2.10    1.26
   1   3 -14    2.20    1.51
   1   3 -14    2.49    0.55
  -1  -3  13   73.16    3.22
   1   3 -13   63.84    2.86
   1   3 -13   82.46    5.32
  -1  -3  12   70.33    2.98
   1   3 -12   58.62    2.46
   1   3 -12   79.26    2.31
  -1  -3  11  141.01    3.86
   1   3 -11  119.62    5.34
   1   3 -11  163.46    3.30
  -1  -3  10    7.46    2.04
   1   3 -10    3.59    0.88
   1   3 -10    8.22    1.37
  -1  -3   9    2.66    1.12
   1   3  -9    2.19    0.66
   1   3  -9    9.25    2.03
  -1  -3   8  160.41    3.86
   1   3  -8  136.63    3.26
   1   3  -8  176.81    4.03
  -1  -3   7    4.97    1.12
   1   3  -7    3.55    0.66
   1   3  -7    7.79    1.72
  -1  -3   6  233.18    6.06
   1   3  -6  196.49    5.15
   1   3  -6  267.05    6.95
  -1  -3   5  290.76    5.95
   1   3  -5  231.29    4.92
   1   3  -5  316.58    6.57
  -1  -3   4    6.76    1.54
   1   3  -4    7.02    1.07
   1   3  -4    5.37    0.95
  -1  -3   3   22.25    0.94
   1   3  -3   22.21    3.49
   1   3  -3   24.82    1.54
  -1  -3   2  140.28    2.02
  -1  -3   2  106.55    2.20
   1   3  -2  157.00    2.78
  -1  -3   1  382.47    6.71
  -1  -3   1  316.88    6.15
   1   3  -1  451.20    8.46
  -1  -3   0  181.78    3.58
  -1  -3   0  166.25    3.75
   1   3   0  214.19    4.75
  -1  -3  -1   13.32    0.65
  -1  -3  -1   15.15    0.91
   1   3   1   17.63    3.69
  -1  -3  -2  698.42    4.63
  -1  -3  -2  784.86    6.89
   1   3   2  801.42    6.97
   1   3   3   19.39    1.40
  -1  -3  -3   25.51    1.27
   1   3   3   23.35    4.29
   1   3   4   16.79    1.22
  -1  -3  -4   20.22    1.29
   1   3   4   17.85    2.42
   1   3   5  197.58    4.88
  -1  -3  -5  268.17    7.00
   1   3   5  202.99    5.38
   1   3   6 1717.40    8.59
  -1  -3  -6 2201.99   12.87
   1   3   6 1587.14   22.09
   1   3   7  272.45    5.72
  -1  -3  -7  343.66    7.66
   1   3   7  226.51    5.16
   1   3   8    0.18    0.26
  -1  -3  -8    1.02    1.02
   1   3   8    0.01    0.45
   1   3   9   15.40    2.89
  -1  -3  -9   20.24    1.67
   1   3   9   10.66    2.07
   1   3  10   49.18    6.54
  -1  -3 -10   55.55    2.71
   1   3  10   33.99    4.86
   1   3  11   46.72    3.75
  -1  -3 -11   52.19    2.67
   1   3  11   33.66    1.71
   1   3  12  129.55    3.64
  -1  -3 -12  154.43    4.62
   1   3  12   90.74    2.90
   1   3  13   51.04    6.97
  -1  -3 -13   59.19    3.53
   1   3  13   35.93    4.87
   1   3  14   25.06    2.25
  -1  -3 -14   30.47    5.45
   1   3  14   16.46    2.94
   1   3  15   93.37   12.39
  -1  -3 -15  104.47    5.24
   1   3  16   62.97    8.86
  -1  -3 -16   74.07    5.45
   1   3  17   29.81    4.81
  -1  -3 -17   34.53    5.79
   1   3  18   65.26    7.11
  -1  -3 -18   59.07   10.52
   1   3  19   71.95   14.15
  -1  -3 -19   71.76   11.70
  -1  -4  20    3.90    1.25
   1   4 -20    0.94    1.10
  -1  -4  19    5.42    1.78
   1   4 -19    3.30    1.10
  -1  -4  18   40.06    8.61
   1   4 -18   27.65    5.96
  -1  -4  17   16.36    2.25
   1   4 -17    9.77    2.65
  -1  -4  16   -0.37    1.23
   1   4 -16   -0.13    1.01
  -1  -4  15   69.73    3.71
   1   4 -15   56.20    2.88
   1   4 -15   74.85    2.63
  -1  -4  14   13.69    1.63
   1   4 -14    9.66    1.53
   1   4 -14   14.00    2.36
  -1  -4  13   34.84    2.46
   1   4 -13   32.95    2.10
   1   4 -13   36.78    6.83
  -1  -4  12   26.52    1.91
   1   4 -12   25.61    1.85
   1   4 -12   33.50    5.81
  -1  -4  11  123.24    3.80
   1   4 -11   98.85    3.13
   1   4 -11  136.38    6.56
  -1  -4  10   64.37    2.74
   1   4 -10   53.48    2.19
   1   4 -10   65.57    2.44
  -1  -4   9  237.27    6.37
   1   4  -9  184.68    4.97
   1   4  -9  259.30    6.35
  -1  -4   8   38.60    7.28
   1   4  -8   32.21    2.63
   1   4  -8   38.58    1.94
  -1  -4   7   19.18    4.50
   1   4  -7   15.23    2.59
   1   4  -7   22.75    3.73
  -1  -4   6    0.19    0.86
   1   4  -6    0.40    0.61
   1   4  -6    3.06    2.23
  -1  -4   5  166.18    4.61
   1   4  -5  132.30    3.97
   1   4  -5  183.09    5.32
  -1  -4   4   24.60    1.15
   1   4  -4   28.81    2.01
  -1  -4   3    1.16    0.33
  -1  -4   3    0.86    0.27
   1   4  -3    1.97    0.82
  -1  -4   2    0.93    0.34
  -1  -4   2    0.78    0.27
   1   4  -2    2.33    0.53
  -1  -4   1  176.76    4.36
  -1  -4   1  159.02    4.35
   1   4  -1  217.39    5.87
  -1  -4   0  576.02    8.35
  -1  -4   0  585.96    9.98
   1   4   0  719.34   11.26
  -1  -4  -1  660.89    9.39
  -1  -4  -1  715.64   11.43
   1   4   1  814.96   12.51
  -1  -4  -2  215.68    5.11
  -1  -4  -2  260.09    8.42
   1   4   2  264.57    6.84
  -1  -4  -3  341.44    5.44
  -1  -4  -3  405.14    7.52
   1   4   3  393.73    7.62
   1   4   4  184.15    4.61
  -1  -4  -4  236.88    6.63
   1   4   4  215.57    5.87
   1   4   5   14.64    3.06
  -1  -4  -5   20.67    3.60
   1   4   5   15.99    1.28
   1   4   6  154.20    6.49
  -1  -4  -6  200.88    4.63
   1   4   6  155.45    3.62
   1   4   7    5.25    1.12
  -1  -4  -7    5.91    1.15
   1   4   7    5.27    0.83
   1   4   8   -0.27    0.45
  -1  -4  -8    0.12    0.60
   1   4   8    0.53    0.30
   1   4   9   18.89    2.37
  -1  -4  -9   23.97    5.83
   1   4   9   16.02    1.26
   1   4  10   44.93    2.86
  -1  -4 -10   56.98    3.91
   1   4  10   34.15    5.17
   1   4  11   85.25    4.48
  -1  -4 -11  108.10    4.29
   1   4  11   69.68    2.51
   1   4  12   20.78    2.68
  -1  -4 -12   25.42    2.17
   1   4  12   14.39    2.28
   1   4  13   19.07    5.28
  -1  -4 -13   23.08    5.17
   1   4  13   12.33    2.96
   1   4  14    6.39    1.18
  -1  -4 -14    8.22    1.67
   1   4  14    5.01    1.08
   1   4  15    5.46    1.02
  -1  -4 -15    7.51    1.85
   1   4  16    1.10    0.37
  -1  -4 -16    0.93    0.61
   1   4  17    7.36    2.15
  -1  -4 -17    6.67    1.43
   1   4  18   26.78    7.28
  -1  -4 -18   27.59    6.56
  -1  -5  20    1.48    0.78
   1   5 -20    1.19    0.92
  -1  -5  19    0.67    0.64
   1   5 -19    0.02    0.80
  -1  -5  18    0.43    1.24
   1   5 -18   -0.02    0.82
  -1  -5  17   22.44    2.28
   1   5 -17   16.61    1.76
  -1  -5  16   26.60    5.65
   1   5 -16   17.71    1.87
   1   5 -16   23.66    2.22
  -1  -5  15    0.71    0.77
   1   5 -15    0.58    0.41
  -1  -5  14    5.61    1.23
   1   5 -14    4.85    1.13
   1   5 -14    6.04    1.65
  -1  -5  13    7.80    1.83
   1   5 -13    4.58    1.00
   1   5 -13    8.90    1.65
  -1  -5  12  515.74   14.46
   1   5 -12  383.91   10.85
   1   5 -12  543.85   14.52
  -1  -5  11  273.79    9.32
   1   5 -11  214.66    7.05
   1   5 -11  293.29    9.12
  -1  -5  10  125.38    3.74
   1   5 -10   95.00    6.50
   1   5 -10  138.81    4.94
  -1  -5   9   19.56    4.99
   1   5  -9   13.47    2.17
   1   5  -9   24.02    5.01
  -1  -5   8    5.32    1.29
   1   5  -8    4.47    0.70
   1   5  -8    5.45    1.02
  -1  -5   7    4.37    1.32
   1   5  -7    4.30    0.59
   1   5  -7    5.04    1.18
  -1  -5   6   10.14    2.33
   1   5  -6    9.80    0.99
   1   5  -6    8.88    1.10
  -1  -5   5   23.10    5.20
  -1  -5   5   15.51    1.47
   1   5  -5   26.28    4.64
  -1  -5   4  113.82    2.80
  -1  -5   4   86.90    2.46
   1   5  -4  129.60    3.65
  -1  -5   3   10.79    0.89
  -1  -5   3    8.35    1.45
   1   5  -3   10.65    1.17
  -1  -5   2  610.40   11.00
  -1  -5   2  521.06    9.93
   1   5  -2  729.54   13.87
  -1  -5   1  727.08   10.72
  -1  -5   1  710.97   11.77
   1   5  -1  912.77   14.33
  -1  -5   0   19.30    2.96
  -1  -5   0   18.81    4.39
   1   5   0   21.09    4.40
  -1  -5  -1  240.11    6.34
  -1  -5  -1  281.95    6.28
   1   5   1  308.64    6.99
  -1  -5  -2   72.66    3.82
  -1  -5  -2   92.55    3.01
   1   5   2   96.76    3.53
  -1  -5  -3  128.06    2.68
  -1  -5  -3  157.39    3.92
   1   5   3  155.54    3.91
   1   5   4   19.79    1.74
  -1  -5  -4   28.29    1.71
   1   5   4   27.37    1.69
   1   5   5  119.85    3.30
  -1  -5  -5  163.21    4.90
   1   5   5  137.05    4.26
   1   5   6   79.21    3.62
  -1  -5  -6  107.73    4.09
   1   5   6   83.89    2.77
   1   5   7   10.12    1.32
  -1  -5  -7   13.27    1.59
   1   5   7   10.79    1.82
   1   5   8    0.38    0.23
  -1  -5  -8    2.08    1.74
   1   5   8    1.12    0.69
   1   5   9   89.15    3.91
  -1  -5  -9  114.43    4.07
   1   5   9   74.86    2.73
   1   5  10   72.22    6.45
  -1  -5 -10  105.65    5.64
   1   5  10   59.85    4.57
   1   5  11    5.85    0.96
  -1  -5 -11    9.15    1.75
   1   5  11    5.22    0.90
   1   5  12    0.26    0.39
  -1  -5 -12   -1.20    1.41
   1   5  12    1.20    0.82
   1   5  13  185.74   10.84
  -1  -5 -13  221.66    8.78
   1   5  13  134.48    5.21
   1   5  14    0.33    0.44
  -1  -5 -14   -0.11    1.34
   1   5  14    0.12    0.48
   1   5  15   12.15    1.89
  -1  -5 -15   18.67    3.82
   1   5  16   11.23    2.57
  -1  -5 -16   15.78    4.32
  -1  -5 -17    1.68    1.21
  -1  -5 -18    8.29    2.32
  -1  -6  19   15.20    5.73
  -1  -6  18    0.98    0.61
   1   6 -18    0.20    0.41
  -1  -6  17    3.63    0.92
   1   6 -17    1.58    0.71
   1   6 -17    2.26    0.86
  -1  -6  16    2.94    0.71
   1   6 -16    1.69    0.52
   1   6 -16    2.13    0.90
  -1  -6  15   -0.31    1.19
   1   6 -15    1.15    0.65
   1   6 -15    0.95    1.22
  -1  -6  14    1.39    1.33
   1   6 -14    1.60    0.48
   1   6 -14    1.38    0.89
  -1  -6  13   39.76    7.05
   1   6 -13   29.15    4.23
   1   6 -13   47.89    2.63
  -1  -6  12    5.49    1.24
   1   6 -12    2.06    0.59
   1   6 -12    0.97    1.38
  -1  -6  11 1147.50   29.40
   1   6 -11  834.20   21.26
   1   6 -11 1289.65   32.36
  -1  -6  10  291.18   12.87
   1   6 -10  220.60    7.17
   1   6 -10  315.11   10.72
  -1  -6   9  635.72   18.12
   1   6  -9  479.27   14.01
   1   6  -9  698.96   19.66
  -1  -6   8   28.79    2.14
   1   6  -8   24.91    3.94
   1   6  -8   33.81    2.86
  -1  -6   7    5.32    0.85
  -1  -6   7    4.11    0.88
   1   6  -7    7.78    1.72
  -1  -6   6   42.89    2.00
  -1  -6   6   31.03    4.78
   1   6  -6   50.11    2.64
  -1  -6   5   29.92    1.60
  -1  -6   5   26.40    1.48
   1   6  -5   45.87    8.19
  -1  -6   4   48.99    1.94
  -1  -6   4   42.37    2.95
   1   6  -4   60.23    7.61
  -1  -6   3   34.35    1.64
  -1  -6   3   32.26    1.58
   1   6  -3   48.98    8.01
  -1  -6   2   30.35    1.45
  -1  -6   2   28.18    1.73
   1   6  -2   38.69    3.92
  -1  -6   1  471.66    9.84
  -1  -6   1  495.94   10.77
   1   6  -1  587.13   13.06
  -1  -6   0   37.34    1.48
  -1  -6   0   44.34    2.44
   1   6   0   51.87    3.56
  -1  -6  -1   37.41    1.56
  -1  -6  -1   50.77    2.28
   1   6   1   49.39    4.64
  -1  -6  -2  375.83    8.20
  -1  -6  -2  466.72   10.57
   1   6   2  478.91   11.01
  -1  -6  -3  424.54    5.16
  -1  -6  -3  535.03    7.52
   1   6   3  512.24    7.61
  -1  -6  -4   90.18    3.96
  -1  -6  -4  131.29    9.98
   1   6   4  111.07    3.55
   1   6   5   25.22    3.58
  -1  -6  -5   37.33    7.66
   1   6   5   31.93    6.29
   1   6   6   12.95    2.86
  -1  -6  -6   24.19    5.38
   1   6   6   17.71    3.31
   1   6   7    4.95    1.24
  -1  -6  -7    6.37    1.36
   1   6   7    5.70    1.23
   1   6   8    0.19    0.28
  -1  -6  -8    1.86    1.29
   1   6   8    0.70    0.54
   1   6   9   44.15    2.48
  -1  -6  -9   64.25    3.39
   1   6   9   39.69    6.31
   1   6  10    1.59    0.44
  -1  -6 -10    2.22    0.71
   1   6  10    1.81    0.87
   1   6  11   24.68    4.60
  -1  -6 -11   34.85    2.57
   1   6  11   24.37    2.01
   1   6  12   66.86    2.99
  -1  -6 -12   81.36    4.08
   1   6  12   52.80    2.59
   1   6  13   12.29    2.28
  -1  -6 -13   16.29    4.12
   1   6  13    9.72    1.55
   1   6  14    1.07    0.54
  -1  -6 -14    2.36    1.43
   1   6  15    0.57    0.61
  -1  -6 -15    0.50    0.53
  -1  -6 -16   14.48    2.40
  -1  -7  18    3.45    0.94
  -1  -7  17   15.92    4.12
  -1  -7  16   20.39    5.68
   1   7 -16   19.10    3.69
  -1  -7  15   12.20    2.81
   1   7 -15    7.35    1.30
   1   7 -15    9.97    1.90
  -1  -7  14   -0.31    1.19
   1   7 -14    0.16    0.29
   1   7 -14   -0.52    0.97
  -1  -7  13   19.06    4.25
   1   7 -13   11.41    2.52
   1   7 -13   21.49    3.62
  -1  -7  12    4.93    1.24
   1   7 -12    3.40    0.92
   1   7 -12    6.55    1.57
  -1  -7  11   12.89    4.17
   1   7 -11    9.81    1.84
   1   7 -11   15.32    2.69
  -1  -7  10   42.02    2.50
  -1  -7  10   27.39    2.40
   1   7 -10   47.48    9.11
  -1  -7   9   55.02    2.74
  -1  -7   9   35.85    2.20
   1   7  -9   65.01    9.62
  -1  -7   8   15.30    4.06
  -1  -7   8   10.45    2.12
   1   7  -8   18.72    3.21
  -1  -7   7   38.22    4.44
  -1  -7   7   30.35    2.79
   1   7  -7   53.53    8.63
  -1  -7   6    0.92    0.50
  -1  -7   6    1.22    0.41
   1   7  -6    1.65    0.51
  -1  -7   5  204.25    6.83
  -1  -7   5  185.54    5.81
   1   7  -5  289.97    9.17
  -1  -7   4    0.22    0.63
  -1  -7   4    0.28    0.47
   1   7  -4   -0.13    1.09
  -1  -7   3  132.41    4.44
  -1  -7   3  132.36    4.57
   1   7  -3  182.40   10.23
  -1  -7   2    0.84    0.52
  -1  -7   2    1.51    0.37
   1   7  -2    3.00    1.22
  -1  -7   1  117.88    3.95
  -1  -7   1  128.72    6.37
   1   7  -1  151.50    5.69
  -1  -7   0   94.01    2.79
  -1  -7   0  105.06    3.22
   1   7   0  120.56    4.05
  -1  -7  -1    9.07    1.70
  -1  -7  -1   14.87    2.87
   1   7   1   12.51    1.74
  -1  -7  -2  613.09   15.78
  -1  -7  -2  782.66   20.36
   1   7   2  814.85   21.52
  -1  -7  -3  341.89    9.97
  -1  -7  -3  446.99   13.65
   1   7   3  424.68   12.95
  -1  -7  -4  265.88    7.90
  -1  -7  -4  373.98   17.71
   1   7   4  327.41   10.43
   1   7   5  198.38    5.95
  -1  -7  -5  286.12    8.97
   1   7   5  252.05    8.12
   1   7   6    6.48    1.35
  -1  -7  -6   10.95    2.18
   1   7   6    8.07    2.00
   1   7   7   25.40    5.09
  -1  -7  -7   41.78    5.96
   1   7   7   30.39    2.16
   1   7   8    4.06    0.70
  -1  -7  -8    7.48    1.96
   1   7   8    5.79    1.08
   1   7   9   31.25    4.98
  -1  -7  -9   51.25    3.19
   1   7   9   34.60    6.39
   1   7  10    5.13    1.21
  -1  -7 -10   10.24    1.71
   1   7  10    5.51    1.26
   1   7  11   17.24    3.77
  -1  -7 -11   27.05    2.49
   1   7  11   19.14    1.75
   1   7  12    4.59    0.66
  -1  -7 -12    6.88    2.12
   1   7  12    5.45    1.12
  -1  -7 -13    1.21    0.75
   1   7  13    0.44    0.67
  -1  -7 -14   11.74    2.74
  -1  -7 -15   37.08    9.98
  -1  -8  17   -0.96    1.22
  -1  -8  16   58.91    3.73
   1   8 -16   43.94   10.28
  -1  -8  15   19.33    4.68
   1   8 -15   24.13    4.97
  -1  -8  14   28.13    3.36
   1   8 -14   31.56    6.47
  -1  -8  13    9.44    1.49
   1   8 -13   13.48    1.71
  -1  -8  12    1.67    0.67
  -1  -8  12    1.70    0.68
   1   8 -12    1.82    0.96
  -1  -8  11    1.26    0.55
  -1  -8  11    1.18    0.37
   1   8 -11    3.52    2.04
  -1  -8  10    1.78    0.93
  -1  -8  10    1.51    0.30
   1   8 -10    1.82    1.50
  -1  -8   9   25.81    3.54
  -1  -8   9   19.69    2.26
   1   8  -9   34.54    6.91
  -1  -8   8    0.59    1.23
  -1  -8   8    0.48    0.44
   1   8  -8    2.03    1.16
  -1  -8   7   66.81    2.88
  -1  -8   7   53.53    7.77
   1   8  -7   84.69    4.28
  -1  -8   6   24.00    1.75
  -1  -8   6   20.06    2.80
   1   8  -6   29.43    2.44
  -1  -8   5    5.44    1.39
  -1  -8   5    5.71    0.99
   1   8  -5    7.26    1.58
  -1  -8   4    8.39    1.09
  -1  -8   4    9.66    1.40
   1   8  -4   15.40    4.05
  -1  -8   3   14.53    1.29
  -1  -8   3   15.04    3.33
   1   8  -3   17.52    4.09
  -1  -8   2    0.22    0.64
  -1  -8   2    0.72    0.52
   1   8  -2   -0.52    1.28
  -1  -8   1    7.57    1.29
  -1  -8   1   10.53    4.07
   1   8  -1   10.75    1.53
  -1  -8   0    0.13    0.25
  -1  -8   0   -0.11    0.80
   1   8   0   -0.11    1.18
  -1  -8  -1    5.78    1.19
  -1  -8  -1    9.25    2.15
   1   8   1    8.02    1.88
  -1  -8  -2   -0.71    0.56
  -1  -8  -2    0.43    0.56
   1   8   2    0.96    0.59
  -1  -8  -3   13.44    1.87
  -1  -8  -3   24.82    4.50
   1   8   3   20.62    2.07
  -1  -8  -4   76.27    3.06
  -1  -8  -4  118.86   12.63
   1   8   4   96.10    4.05
   1   8   5   26.94    5.21
  -1  -8  -5   48.75    3.28
   1   8   5   42.57    2.80
   1   8   6   10.57    1.88
  -1  -8  -6   20.96    2.13
   1   8   6   17.91    3.49
   1   8   7    0.51    0.29
  -1  -8  -7    2.41    1.32
   1   8   7    0.89    0.95
  -1  -8  -8   17.62    3.27
   1   8   8   13.04    1.66
  -1  -8  -9   30.14    5.96
   1   8   9   20.39    1.93
  -1  -8 -10   25.22    6.06
   1   8  10   15.28    3.93
  -1  -8 -11    1.07    1.37
   1   8  11    1.04    0.60
  -1  -8 -12    5.93    1.50
   1   8  12    3.17    0.89
  -1  -8 -13    1.53    0.68
  -1  -9  15    0.32    0.86
   1   9 -15   -0.13    1.08
  -1  -9  14    4.60    1.45
   1   9 -14    5.84    1.43
  -1  -9  13    5.76    1.95
   1   9 -13    8.64    1.83
  -1  -9  12    1.52    0.50
   1   9 -12    1.37    1.26
  -1  -9  11    2.14    1.49
   1   9 -11    1.24    1.46
  -1  -9  10   21.29    2.05
   1   9 -10   22.52    4.52
  -1  -9   9   77.32    3.64
  -1  -9   9   49.83    9.47
   1   9  -9   92.08    5.00
  -1  -9   8    1.34    1.26
  -1  -9   8    0.91    0.50
   1   9  -8    0.82    0.65
  -1  -9   7    7.50    1.20
  -1  -9   7   10.49    2.77
   1   9  -7   16.69    2.66
  -1  -9   6   -0.40    0.77
  -1  -9   6    1.42    0.59
   1   9  -6   -0.75    1.55
  -1  -9   5   82.97    3.11
  -1  -9   5   86.57    7.52
   1   9  -5  106.10   10.58
  -1  -9   4   43.75    2.28
  -1  -9   4   46.87    7.76
   1   9  -4   52.10    3.17
  -1  -9   3    1.20    1.01
  -1  -9   3    0.66    0.46
   1   9  -3    1.12    1.21
  -1  -9   2   38.76    2.36
  -1  -9   2   45.37    3.17
   1   9  -2   53.14    3.33
  -1  -9   1  147.50    6.34
  -1  -9   1  191.13    5.32
   1   9  -1  207.05    6.59
  -1  -9   0   19.81    3.43
  -1  -9   0   32.96    4.96
   1   9   0   38.02    3.03
  -1  -9  -1   85.20    3.64
  -1  -9  -1  112.26    4.98
   1   9   1  109.90    7.62
  -1  -9  -2    0.53    0.59
   1   9   2   -0.04    1.20
  -1  -9  -3   42.38    3.69
   1   9   3   36.40    2.77
  -1  -9  -4    0.46    0.53
   1   9   4    0.01    1.38
  -1  -9  -5   11.31    1.75
   1   9   5   12.34    2.12
  -1  -9  -6   55.47    3.34
   1   9   6   47.24    9.24
  -1  -9  -7    0.82    0.68
   1   9   7    1.49    1.49
  -1  -9  -8   61.44   14.19
   1   9   8   48.04    3.16
  -1  -9  -9    1.14    1.36
   1   9   9    1.99    0.84
  -1  -9 -10   15.57    2.26
   1   9  10   11.74    1.78
  -1  -9 -11   -0.45    1.19
   1   9  11    1.16    0.97
  -1 -10  13  116.09    4.73
   1  10 -13  141.10    5.62
  -1 -10  12    6.48    1.81
   1  10 -12    7.40    2.86
  -1 -10  11   -0.27    0.92
   1  10 -11   -0.35    1.33
  -1 -10  10    8.54    3.00
   1  10 -10   13.31    2.05
  -1 -10   9   24.28    2.21
   1  10  -9   29.99    5.31
  -1 -10   8   -0.01    0.88
   1  10  -8    1.03    1.21
  -1 -10   7    0.90    0.81
   1  10  -7   -0.81    1.55
  -1 -10   6    0.84    0.50
  -1 -10   6   -0.16    0.53
   1  10  -6    2.09    1.82
  -1 -10   5    0.85    0.44
   1  10  -5   -0.76    1.31
  -1 -10   4    0.64    0.51
  -1 -10   4    1.17    0.55
   1  10  -4    1.03    1.03
  -1 -10   3    1.74    0.62
  -1 -10   3    2.48    0.92
   1  10  -3    3.36    1.09
  -1 -10   2   15.06    4.19
   1  10  -2   16.78    4.41
  -1 -10   1    0.68    0.65
   1  10  -1    3.13    2.04
  -1 -10   0   15.37    3.28
   1  10   0   16.86    2.52
  -1 -10  -1   47.67    4.03
   1  10   1   43.18    8.69
  -1 -10  -2    7.32    1.78
   1  10   2    7.27    1.82
  -1 -10  -3    0.87    0.77
   1  10   3    0.05    1.18
  -1 -10  -4    4.60    1.24
   1  10   4    2.82    1.24
  -1 -10  -5    7.84    2.71
   1  10   5    5.55    2.55
  -1 -10  -6    1.01    0.77
   1  10   6   -0.45    1.34
  -1 -10  -7    0.04    1.19
   1  10   7   -0.34    0.90
  -1 -10  -8   14.16    1.99
   1  10   8    7.17    1.37
   1  11  -9    5.39    1.28
   1  11  -8   10.38    4.04
   1  11  -7    1.82    1.46
   1  11  -6   16.26    3.21
   1  11  -5    0.61    1.58
   1  11  -4    7.93    3.00
   1  11  -3   12.37    2.44
   1  11  -2   -0.30    1.47
  -1 -11   1   21.09    6.59
   1  11  -1   31.77    3.04
  -1 -11   0   33.25    8.09
   1  11   0   39.39    7.66
   1  11   1   14.23    2.34
  -1 -11  -2    5.14    1.79
   1  11   2    5.68    1.84
  -1 -11  -3    4.14    1.34
   1  11   3    5.21    1.87
  -1 -11  -4    9.74    2.05
   1  11   4   10.91    2.38
   2 -11  -4   37.26    2.82
  -2  11   4   31.89   10.54
   2 -11  -3   43.77    6.94
  -2  11   3   65.83    7.43
   2 -11  -2   10.28    2.13
  -2  11   2    8.63    3.90
   2 -11  -1   12.36    2.97
  -2  11   1   20.26    2.64
   2 -11   0    0.39    0.57
  -2  11   0   -0.37    1.47
   2 -11   1   22.38    4.21
  -2  11  -1   31.88    6.99
   2 -11   2    4.91    1.32
  -2  11  -2    9.42    2.38
   2 -11   3  158.80    7.60
  -2  11  -3  238.20   11.85
   2 -11   4   37.27    9.78
  -2  11  -4   64.50    4.63
   2 -11   5    4.35    1.88
  -2  11  -5    8.35    2.11
   2 -11   6   25.07    2.51
  -2  11  -6   28.43    3.30
   2 -11   7  101.12    4.89
  -2  11  -7  138.56    6.51
   2 -11   8    6.56    1.88
  -2  11  -8    7.77    2.50
  -2  10   8   26.28    5.90
   2 -10  -8   33.40    9.26
  -2  10   7    1.35    0.64
  -2  10   7    2.68    1.11
   2 -10  -6   92.78    4.94
   2 -10  -6  107.89    5.16
  -2  10   6  114.05    5.58
   2 -10  -5    0.93    0.51
   2 -10  -5    0.60    0.64
  -2  10   5    0.76    0.79
   2 -10  -4   50.48   11.01
   2 -10  -4   64.83    5.17
  -2  10   4   78.71    3.93
   2 -10  -3    0.60    0.82
  -2  10   3    0.36    1.24
   2 -10  -2    7.21    2.00
  -2  10   2    8.74    3.31
   2 -10  -1  116.45    5.07
  -2  10   1  169.35    6.93
   2 -10   0   11.26    3.03
  -2  10   0   14.42    2.34
   2 -10   1   72.71   10.12
  -2  10  -1   92.55   17.01
   2 -10   2   23.29    4.64
  -2  10  -2   34.50    3.28
   2 -10   3  126.76    5.47
  -2  10  -3  173.24    7.27
   2 -10   4    0.29    0.97
  -2  10  -4    0.71    1.86
   2 -10   5   18.75    2.19
  -2  10  -5   19.18    4.24
   2 -10   6   25.56    2.52
  -2  10  -6   35.55    3.68
   2 -10   7   17.83    2.21
  -2  10  -7   24.37    4.76
   2 -10   8    5.16    1.24
  -2  10  -8    3.47    1.73
   2 -10   9    5.39    1.57
  -2  10  -9    7.56    1.93
   2 -10  10   13.13    2.63
  -2  10 -10   18.31    4.36
   2 -10  11    6.52    1.79
  -2  10 -11    4.78    2.28
  -2  10 -12   18.75    2.82
  -2   9  11   12.21    2.94
   2  -9 -11   16.11    3.82
  -2   9  10    0.91    0.57
   2  -9 -10   -0.97    0.96
  -2   9   9    0.67    0.50
   2  -9  -9    1.15    0.88
  -2   9   8    1.20    0.59
   2  -9  -8    2.27    0.58
  -2   9   8    2.34    0.96
   2  -9  -7    0.49    0.47
  -2   9   7    0.41    0.60
   2  -9  -6   29.22    5.07
   2  -9  -6   33.55    3.98
  -2   9   6   31.26    8.25
   2  -9  -5    0.42    0.77
   2  -9  -5    1.73    1.47
  -2   9   5    2.67    0.91
   2  -9  -4   11.55    2.42
   2  -9  -4   14.78    2.80
  -2   9   4   16.92    4.60
   2  -9  -3    4.67    0.98
   2  -9  -3    4.45    0.99
  -2   9   3    5.66    1.58
   2  -9  -2    0.13    0.74
   2  -9  -2   -0.28    0.75
  -2   9   2   -0.77    1.71
   2  -9  -1  178.33    7.09
   2  -9  -1  183.88   12.73
  -2   9   1  245.70    9.30
   2  -9   0   22.03    5.44
  -2   9   0   31.08    2.88
   2  -9   1  100.61    4.81
  -2   9  -1  134.33    6.31
   2  -9   2   28.96    7.06
  -2   9  -2   37.00    5.89
   2  -9   3   15.43    1.79
  -2   9  -3   23.62    2.70
   2  -9   4   14.83    2.00
  -2   9  -4   19.14    3.19
   2  -9   5    2.29    1.01
  -2   9  -5    1.61    1.73
   2  -9   6   19.22    3.89
  -2   9  -6   25.57    4.82
   2  -9   7   24.27    4.85
  -2   9  -7   26.76    2.73
   2  -9   8   39.64    2.90
  -2   9  -8   49.02    3.52
   2  -9   9   74.92    4.01
  -2   9  -9   99.62    7.93
   2  -9  10   19.00    2.13
  -2   9 -10   26.55    4.62
   2  -9  11    5.42    1.88
  -2   9 -11    3.22    1.30
   2  -9  12    5.58    1.75
  -2   9 -12    3.26    0.95
   2  -9  13   29.17    6.84
  -2   9 -13   36.99    6.00
   2  -9  14   34.50    3.12
  -2   9 -14   37.93    6.62
   2  -9  15    2.26    1.02
  -2   9 -15   -0.77    1.48
  -2   8  13    3.68    1.30
   2  -8 -13    4.32    0.87
  -2   8  12    0.76    0.47
   2  -8 -12    1.29    1.20
  -2   8  11    0.71    0.50
   2  -8 -11   -0.63    1.10
  -2   8  10    3.32    0.84
   2  -8 -10    5.11    1.12
  -2   8   9   29.68    5.18
   2  -8  -9   42.58    8.05
  -2   8   9   35.22    3.80
  -2   8   8   10.70    1.55
   2  -8  -8   13.90    2.40
  -2   8   8   12.98    1.92
   2  -8  -7    5.02    0.88
  -2   8   7    4.50    0.99
   2  -8  -6    8.64    1.26
   2  -8  -6   10.92    1.42
  -2   8   6   10.16    2.86
   2  -8  -5    8.33    1.97
   2  -8  -5    8.78    2.17
  -2   8   5   12.23    2.38
   2  -8  -4    3.03    0.80
   2  -8  -4    2.06    0.81
  -2   8   4    3.10    0.91
   2  -8  -3  570.83   22.81
   2  -8  -3  611.94   25.88
  -2   8   3  781.10   30.70
   2  -8  -2  875.59   31.82
   2  -8  -2  953.35   33.53
  -2   8   2 1223.39   12.96
   2  -8  -1   65.03   11.82
   2  -8  -1   75.31    6.17
  -2   8   1   90.69    3.93
   2  -8   0  142.57    7.70
   2  -8   0  144.50    5.85
  -2   8   0  181.21    8.16
   2  -8   1   93.83    3.56
   2  -8   1   96.56    2.40
  -2   8  -1  125.88    4.90
   2  -8   2  193.39    8.23
  -2   8  -2  251.58   10.49
   2  -8   3    3.55    1.22
  -2   8  -3    3.42    1.17
   2  -8   4    0.36    0.64
  -2   8  -4    0.94    1.62
   2  -8   5    9.16    1.81
  -2   8  -5   13.60    2.07
   2  -8   6   13.65    3.01
  -2   8  -6   14.53    2.28
   2  -8   7  163.14    7.85
  -2   8  -7  203.55    9.59
   2  -8   8    2.01    1.12
  -2   8  -8    5.60    1.85
   2  -8   9    8.47    1.51
  -2   8  -9    7.25    1.62
   2  -8  10  125.37    5.95
  -2   8 -10  158.67   20.92
   2  -8  11    1.85    1.65
  -2   8 -11    1.02    1.26
   2  -8  12    3.04    1.14
  -2   8 -12    4.16    0.79
   2  -8  13    0.49    1.17
  -2   8 -13   -0.15    1.58
   2  -8  14    0.64    1.19
  -2   8 -14    0.13    0.75
   2  -8  15   18.07    2.60
  -2   8 -15   18.15    3.76
   2  -8  16   19.28    2.65
  -2   8 -16   18.82    3.19
  -2   7  15    9.10    2.55
   2  -7 -15   10.97    2.35
  -2   7  14   28.23    6.73
   2  -7 -14   37.61    2.98
  -2   7  13    2.20    0.92
   2  -7 -13    3.13    0.67
  -2   7  12    8.31    1.99
   2  -7 -12    9.79    3.20
  -2   7  11   11.95    1.79
   2  -7 -11   13.67    3.29
  -2   7  10   86.27   13.30
   2  -7 -10  111.47    8.96
  -2   7   9   -0.76    0.85
   2  -7  -9    1.19    0.99
  -2   7   9    0.83    0.45
  -2   7   8    2.08    0.46
   2  -7  -8    2.36    0.84
  -2   7   8    2.10    0.44
   2  -7  -7   -0.10    0.96
   2  -7  -7    0.68    0.67
  -2   7   7    1.48    0.62
   2  -7  -6  284.92   11.33
   2  -7  -6  314.92   12.51
  -2   7   6  361.66   13.65
   2  -7  -5  156.84    6.33
   2  -7  -5  172.78    5.92
  -2   7   5  209.88    6.99
   2  -7  -4  101.33    3.60
   2  -7  -4  114.30    3.37
  -2   7   4  133.47    3.99
   2  -7  -3   32.40    5.50
   2  -7  -3   34.06    2.09
  -2   7   3   40.37    3.03
   2  -7  -2  139.43    4.04
   2  -7  -2  146.44    5.37
  -2   7   2  186.77    9.91
   2  -7  -1  174.16    6.29
   2  -7  -1  195.96   14.62
  -2   7   1  255.95   15.56
   2  -7   0  920.98   23.80
   2  -7   0  954.75   23.66
  -2   7   0 1235.49   31.34
   2  -7   1  200.49    6.70
   2  -7   1  187.38    6.05
  -2   7  -1  275.28    9.01
   2  -7   2  299.15    9.08
   2  -7   2  296.15    8.00
  -2   7  -2  394.72   14.72
   2  -7   3  177.65    6.21
  -2   7  -3  233.47   11.74
   2  -7   4   -0.17    0.93
   2  -7   5    1.81    0.95
  -2   7  -5    2.39    0.80
   2  -7   6    0.49    1.02
  -2   7  -6    1.08    0.68
   2  -7   7   72.60    3.29
  -2   7  -7   83.37    3.70
   2  -7   8  248.66    8.33
  -2   7  -8  292.47    9.35
   2  -7   9  117.03    5.92
  -2   7  -9  147.35   10.15
   2  -7  10  240.80   10.86
  -2   7 -10  280.09   16.48
   2  -7  11  272.66    7.58
  -2   7 -11  323.14    8.50
   2  -7  12  138.45    6.41
  -2   7 -12  162.82    7.00
   2  -7  13   59.61   11.17
  -2   7 -13   66.34   10.47
   2  -7  14    3.63    1.35
  -2   7 -14    2.87    0.81
   2  -7  15   15.75    4.97
  -2   7 -15   15.61    3.19
   2  -7  16    5.82    1.41
  -2   7 -16    8.98    1.53
   2  -7  17    5.75    1.87
  -2   7 -17    5.85    1.40
   2  -7  18    6.42    2.05
  -2   7 -18    5.43    1.69
  -2   6  16    7.46    1.66
   2  -6 -16    4.25    1.23
  -2   6  15    1.36    0.65
   2  -6 -15    1.05    0.54
  -2   6  14    4.74    1.32
   2  -6 -14    3.37    1.22
  -2   6  13    6.04    1.25
   2  -6 -13    7.76    1.97
  -2   6  12    0.46    0.65
   2  -6 -12   -0.21    1.22
  -2   6  11   93.09   11.70
   2  -6 -11  109.49    5.20
  -2   6  10    0.76    0.57
   2  -6 -10   -0.40    1.21
  -2   6  10    0.58    0.53
  -2   6   9   67.59   10.15
   2  -6  -9   73.21    3.20
  -2   6   9   75.55    3.26
  -2   6   8  317.83    9.63
   2  -6  -8  390.67   11.49
  -2   6   8  402.23   10.89
   2  -6  -7   88.53    6.80
  -2   6   7   97.40    2.90
   2  -6  -6  165.67    6.02
   2  -6  -6  184.32    6.35
  -2   6   6  209.47    6.94
   2  -6  -5    0.48    0.39
   2  -6  -5    0.65    1.30
  -2   6   5    1.01    0.69
   2  -6  -4  145.61    4.65
   2  -6  -4  163.25    3.79
  -2   6   4  191.63    4.36
   2  -6  -3   39.64    5.46
   2  -6  -3   38.56    2.67
  -2   6   3   48.34    2.47
   2  -6  -2    5.81    1.11
   2  -6  -2    5.41    1.30
  -2   6   2    7.46    1.31
   2  -6  -1   12.43    1.64
   2  -6  -1   13.62    2.26
  -2   6   1   16.35    1.83
   2  -6   0   88.39    2.99
   2  -6   0   95.38    2.17
  -2   6   0  127.73    7.00
   2  -6   1   79.04    2.82
   2  -6   1   84.74    2.48
  -2   6  -1  102.93    3.40
   2  -6   2    0.55    0.94
   2  -6   2    2.04    0.45
  -2   6  -2    3.62    1.69
   2  -6   3   54.50    2.44
  -2   6  -3   73.19    4.84
   2  -6   4  318.22    5.98
  -2   6  -4  404.18    7.74
   2  -6   5   28.88    1.99
  -2   6  -5   38.98    5.13
   2  -6   6  166.31    4.48
  -2   6  -6  207.27    5.34
   2  -6   7   44.43    2.47
  -2   6  -7   58.52    7.36
  -2   6  -8   16.52    2.02
   2  -6   9    8.50    1.44
  -2   6  -9   12.60    2.16
   2  -6  10    2.13    1.64
  -2   6 -10    1.58    0.76
   2  -6  11   74.88    3.98
  -2   6 -11   94.92   12.91
   2  -6  12    0.65    0.61
  -2   6 -12    1.47    0.83
   2  -6  13   43.56    7.52
  -2   6 -13   47.79    5.15
   2  -6  14    0.30    0.76
  -2   6 -14    0.94    0.90
   2  -6  15   19.40    2.46
  -2   6 -15   17.56    2.33
   2  -6  16    0.39    0.81
  -2   6 -16    0.29    0.72
   2  -6  17    6.55    1.64
  -2   6 -17    6.07    1.03
   2  -6  18    2.91    1.67
  -2   6 -18    0.54    1.32
   2  -6  19    7.27    2.08
  -2   6 -19    7.05    1.22
  -2   5  17    0.93    0.93
   2  -5 -17    0.03    1.32
  -2   5  16   15.87    4.15
   2  -5 -16   18.33    2.82
  -2   5  15   38.45    6.36
   2  -5 -15   46.55    3.41
  -2   5  14    4.41    0.96
   2  -5 -14    4.40    0.96
  -2   5  13    3.88    1.03
   2  -5 -13    4.30    1.32
  -2   5  12   39.97    6.15
   2  -5 -12   42.34    2.86
  -2   5  11    3.56    1.14
   2  -5 -11    4.51    0.99
  -2   5  10  273.01    8.66
   2  -5 -10  320.65    9.92
  -2   5   9   10.29    1.65
   2  -5  -9   13.23    2.52
  -2   5   9   11.70    0.94
  -2   5   8  115.85    8.44
   2  -5  -8  128.19    4.90
  -2   5   8  136.38    4.89
  -2   5   7    3.93    0.94
   2  -5  -7    3.65    0.88
  -2   5   7    4.85    0.97
   2  -5  -6   10.29    1.56
   2  -5  -6   11.21    2.25
  -2   5   6   11.74    1.77
   2  -5  -5   61.01    2.52
   2  -5  -5   65.83    2.41
  -2   5   5   86.17    2.66
   2  -5  -4    0.14    0.78
   2  -5  -4    0.29    0.39
  -2   5   4    1.76    0.53
   2  -5  -3  171.63    4.96
   2  -5  -3  190.04    4.84
  -2   5   3  228.13    5.84
   2  -5  -2   50.53    7.00
   2  -5  -2   47.46    1.63
  -2   5   2   56.00    2.56
   2  -5  -1    8.12    1.49
   2  -5  -1    7.88    1.67
  -2   5   1    9.33    1.75
   2  -5   0   93.22    2.96
   2  -5   0  101.29    2.17
  -2   5   0  124.11    3.53
   2  -5   1    1.48    0.75
   2  -5   1   -0.12    0.31
  -2   5  -1    0.84    0.60
   2  -5   2  359.90    7.88
   2  -5   2  361.28    6.32
  -2   5  -2  455.87    9.77
   2  -5   3  718.03   13.70
  -2   5  -3  886.03   16.68
   2  -5   4   53.96    2.38
  -2   5  -4   66.97    8.94
   2  -5   5  303.01    7.61
  -2   5  -5  353.68    8.72
   2  -5   6  210.29    5.94
  -2   5  -6  232.39    6.48
   2  -5   7  111.38    3.64
  -2   5  -7  125.51    8.44
   2  -5   8    2.06    0.82
  -2   5  -8    1.66    0.65
   2  -5   9    4.13    1.22
  -2   5  -9    5.42    1.14
   2  -5  10   66.84    3.14
  -2   5 -10   73.45    9.81
   2  -5  11    6.04    1.56
  -2   5 -11    6.92    1.84
   2  -5  12   54.11    3.39
  -2   5 -12   60.58    7.94
   2  -5  13   39.75    5.54
  -2   5 -13   40.91    4.79
   2  -5  14    2.47    1.26
  -2   5 -14    2.59    0.85
   2  -5  15   -0.23    0.83
  -2   5 -15   -0.47    1.08
   2  -5  16   45.97   10.80
  -2   5 -16   51.07    5.93
   2  -5  17   29.11    5.96
  -2   5 -17   32.43    4.66
   2  -5  18   -0.03    1.24
  -2   5 -18    3.04    0.79
   2  -5  19    3.85    1.30
  -2   5 -19    2.03    0.89
  -2   4  18    9.63    2.01
   2  -4 -18    6.93    1.65
  -2   4  17   55.39    9.61
   2  -4 -17   57.90    3.65
  -2   4  16   13.78    3.22
   2  -4 -16   12.09    2.12
  -2   4  15    1.92    0.67
   2  -4 -15    3.84    1.11
  -2   4  14   16.58    2.22
   2  -4 -14   19.94    2.10
  -2   4  13    6.16    1.42
   2  -4 -13    7.85    1.50
  -2   4  12   24.68    6.62
   2  -4 -12   29.72    7.29
  -2   4  11   72.01    3.59
   2  -4 -11   82.12    3.56
  -2   4  10  345.25   10.89
   2  -4 -10  409.37   12.54
  -2   4   9    1.35    0.51
   2  -4  -9    1.74    0.71
  -2   4   9    0.68    0.27
  -2   4   8    0.47    0.44
   2  -4  -8    0.46    0.55
  -2   4   8    0.45    0.26
  -2   4   7  120.43    4.08
   2  -4  -7  140.23    4.38
  -2   4   7  154.45    4.22
   2  -4  -6  146.84    6.04
   2  -4  -6  171.91    4.88
  -2   4   6  199.43    5.08
   2  -4  -5   37.01    1.88
   2  -4  -5   43.64    2.15
  -2   4   5   48.66    1.76
   2  -4  -4    8.32    1.38
   2  -4  -4    7.25    1.82
  -2   4   4    7.87    1.05
   2  -4  -3  140.55    4.36
   2  -4  -3  139.14    3.97
  -2   4   3  187.08    5.19
   2  -4  -2  385.98    7.22
   2  -4  -2  407.23    6.65
  -2   4   2  502.98    8.52
   2  -4  -1  119.45    3.89
   2  -4  -1  120.14    2.12
  -2   4   1  166.77    6.25
   2  -4   0  166.34    4.82
   2  -4   0  174.28    4.24
  -2   4   0  219.32    6.38
   2  -4   1  147.93    5.53
   2  -4   1  151.75    3.60
  -2   4  -1  190.91    5.46
   2  -4   2  657.54   10.66
   2  -4   2  614.54    8.23
   2  -4   3  367.15    6.91
  -2   4  -3  405.29    5.41
   2  -4   4    1.28    0.60
  -2   4  -4    0.24    0.56
   2  -4   5  322.51    8.32
  -2   4  -5  344.01    8.84
   2  -4   6   72.57    2.63
  -2   4  -6   74.28    4.55
   2  -4   7   30.70    1.78
  -2   4  -7   32.86    4.64
   2  -4   8   41.03    2.11
  -2   4  -8   40.66    6.13
   2  -4   9   17.93    3.16
  -2   4  -9    8.80    1.33
  -2   4  -9   13.60    1.95
   2  -4  10   38.31    7.06
  -2   4 -10   26.30    1.10
  -2   4 -10   32.99    4.88
   2  -4  11  478.84   13.59
  -2   4 -11  335.65    8.86
  -2   4 -11  439.18   12.32
   2  -4  12  350.11   11.59
  -2   4 -12  255.10    8.03
  -2   4 -12  318.83   13.43
   2  -4  13  248.98   10.05
  -2   4 -13  178.06    5.55
  -2   4 -13  231.35    9.55
  -2   4 -14   98.96   12.71
   2  -4  15  105.93    4.50
  -2   4 -15   74.81    4.02
  -2   4 -15  107.33   12.88
   2  -4  16   -0.25    1.49
  -2   4 -16   -1.68    1.39
  -2   4 -16   -0.31    0.97
   2  -4  17   51.54   10.28
  -2   4 -17   47.30    7.23
   2  -4  18  175.97    5.97
  -2   4 -18  181.34    7.18
   2  -4  19    6.18    2.02
  -2   4 -19    4.22    0.94
   2  -4  20    8.89    2.10
  -2   3  19   57.53   12.13
   2  -3 -19   59.01    9.74
  -2   3  18    2.53    0.63
   2  -3 -18    2.18    1.13
  -2   3  17   -0.49    1.16
   2  -3 -17    0.43    1.31
  -2   3  16    1.33    0.68
   2  -3 -16    2.15    1.38
  -2   3  15    2.84    0.57
  -2   3  14    0.15    0.47
   2  -3 -14    0.04    1.39
  -2   3  13   98.86    8.54
   2  -3 -13   91.22    3.88
  -2   3  12 1040.55   26.78
   2  -3 -12 1063.73   27.60
  -2   3  11  270.87    9.44
   2  -3 -11  302.20   10.17
  -2   3  10  149.59   12.33
   2  -3 -10  147.30    4.82
  -2   3   9  337.24    6.02
   2  -3  -9  379.55    6.42
  -2   3   8    0.16    0.53
   2  -3  -8   -0.55    1.20
  -2   3   8    0.17    0.19
  -2   3   7   79.85    2.87
   2  -3  -7   94.79    2.99
  -2   3   7  104.61    2.06
  -2   3   6    0.91    0.39
   2  -3  -6    0.73    1.86
  -2   3   6    1.10    0.28
   2  -3  -5  227.30    6.18
   2  -3  -5  210.25    6.23
  -2   3   5  294.91    6.97
   2  -3  -4 1640.65   23.29
   2  -3  -4 1721.22   23.77
  -2   3   4 2113.73   28.18
   2  -3  -3   26.31    4.78
   2  -3  -3   23.54    1.20
  -2   3   3   39.61    3.78
   2  -3  -2    2.94    0.58
   2  -3  -2    3.90    0.47
  -2   3   2    5.88    2.21
   2  -3  -1  960.50    8.19
   2  -3  -1  996.26    6.81
   2  -3   0  160.58    3.96
   2  -3   0  153.77    3.07
  -2   3   0  180.19    4.16
   2  -3   1    5.50    1.61
   2  -3   1    5.89    0.45
  -2   3  -1    6.41    1.10
   2  -3   2    5.97    0.80
   2  -3   2    5.73    0.48
  -2   3  -2    5.85    1.23
   2  -3   3   41.41    1.70
  -2   3  -3   42.84    4.75
   2  -3   4 1388.85   19.80
  -2   3  -4 1262.61   18.37
   2  -3   5   49.31    2.28
  -2   3  -5   41.09    5.98
   2  -3   6  704.99   11.42
  -2   3  -6  555.54    7.58
  -2   3  -6  572.30   11.53
   2  -3   7 1139.56   20.40
  -2   3  -7  902.67   14.93
  -2   3  -7  919.13   16.67
   2  -3   8    1.29    0.48
  -2   3  -8    0.73    0.36
  -2   3  -8   -0.67    0.76
   2  -3   9    0.65    0.46
  -2   3  -9    0.07    0.39
  -2   3  -9    0.96    0.40
   2  -3  10   63.35    3.32
  -2   3 -10   46.71    2.12
  -2   3 -10   53.30    8.24
   2  -3  11  257.48    6.26
  -2   3 -11  200.45    6.39
  -2   3 -11  218.18    5.65
   2  -3  12  408.38   12.51
  -2   3 -12  302.25    8.31
  -2   3 -12  338.22    9.81
   2  -3  13  384.40   12.28
  -2   3 -13  290.43    8.78
  -2   3 -13  331.30   10.41
   2  -3  14  306.83   12.25
  -2   3 -14  247.42    9.65
  -2   3 -14  259.67   10.68
   2  -3  15   38.26    2.78
  -2   3 -15   29.60    1.79
  -2   3 -15   34.19    4.71
   2  -3  16    5.14    1.81
  -2   3 -16    3.34    0.91
  -2   3 -16    3.71    0.70
   2  -3  17   56.84    3.91
  -2   3 -17   34.01    7.48
  -2   3 -17   49.10    6.70
   2  -3  18    1.48    1.30
  -2   3 -18    1.03    0.82
  -2   3 -18    0.13    0.41
   2  -3  19   19.01    3.43
   2  -3  20  133.32   14.40
  -2   2  20    4.16    0.98
   2  -2 -20    3.46    1.15
  -2   2  19    0.70    0.54
   2  -2 -19    0.56    0.78
  -2   2  18    7.35    1.72
   2  -2 -18    4.51    0.99
  -2   2  17   10.26    1.89
   2  -2 -17    9.84    2.41
  -2   2  16   50.22    7.59
   2  -2 -16   48.85    5.05
   2  -2 -15    7.26    1.74
  -2   2  14  499.14   19.05
   2  -2 -14  495.18   18.84
  -2   2  13  298.53   10.42
   2  -2 -13  337.05   10.98
  -2   2  12 1074.35   29.94
   2  -2 -12 1104.99   30.43
  -2   2  11    3.40    1.12
   2  -2 -11    2.55    1.75
  -2   2  10    7.98    1.78
   2  -2 -10    7.07    1.36
  -2   2   9   11.68    3.05
   2  -2  -9   11.50    1.18
  -2   2   8   30.16    2.79
   2  -2  -8   26.84    2.86
  -2   2   7  254.61    6.85
   2  -2  -7  281.93    7.37
  -2   2   7  303.98    6.58
  -2   2   6  116.44    3.74
   2  -2  -6  122.44    3.79
  -2   2   6  162.92    3.88
  -2   2   5  217.36    5.83
   2  -2  -5  254.55    6.50
  -2   2   5  322.45    7.22
   2  -2  -4   55.20    1.99
   2  -2  -4   56.83    1.79
  -2   2   4   67.77    1.40
   2  -2  -3 2164.76   13.49
   2  -2  -3 2210.79   12.85
  -2   2   3 2630.14   13.36
   2  -2  -2  289.91    5.90
   2  -2  -2  292.81    5.58
  -2   2   2  328.08    6.07
   2  -2  -1   85.08    2.12
   2  -2  -1   80.39    1.50
  -2   2   1   81.37    1.72
   2  -2   0   65.75    1.78
   2  -2   0   61.39    1.13
  -2   2   0   61.16    1.57
   2  -2   1  858.12    6.90
   2  -2   1  757.08    4.36
  -2   2  -1  752.13    6.50
   2  -2   2  135.05    3.31
  -2   2  -2  109.28    1.00
  -2   2  -2  115.24    3.00
   2  -2   3    3.28    0.88
  -2   2  -3    3.20    0.46
  -2   2  -3    3.42    0.61
   2  -2   4   27.96    1.39
  -2   2  -4   29.40    1.08
  -2   2  -4   20.40    2.78
   2  -2   5  111.50    3.26
  -2   2  -5  111.68    2.16
  -2   2  -5   88.66    6.59
   2  -2   6    0.71    0.21
  -2   2  -6    0.48    0.18
  -2   2  -6   -0.39    1.07
   2  -2   7  146.79    4.43
  -2   2  -7  131.71    3.49
  -2   2  -7  104.52    5.84
   2  -2   8    2.42    0.68
  -2   2  -8    1.82    0.39
  -2   2  -8    1.32    0.33
   2  -2   9  130.85    3.59
  -2   2  -9  112.15    3.62
  -2   2  -9   93.14    2.92
   2  -2  10    5.30    1.33
  -2   2 -10    3.59    0.89
  -2   2 -10    3.21    0.63
   2  -2  11    4.44    0.85
  -2   2 -11    3.89    1.05
  -2   2 -11    3.95    0.62
   2  -2  12    0.24    0.97
  -2   2 -12   -0.27    0.61
  -2   2 -12   -0.39    0.63
   2  -2  13   10.12    2.91
  -2   2 -13    7.16    1.02
  -2   2 -13    6.47    0.96
   2  -2  14   11.62    2.82
  -2   2 -14    5.65    1.17
  -2   2 -14    8.38    1.32
   2  -2  15   10.32    2.73
  -2   2 -15    7.75    1.19
  -2   2 -15    6.42    1.16
   2  -2  16   -0.62    1.32
  -2   2 -16    0.67    0.70
  -2   2 -16    0.96    0.58
   2  -2  17   76.86    3.67
  -2   2 -17   72.36    3.18
  -2   2 -17   56.30    8.35
   2  -2  18   -0.29    1.29
  -2   2 -18    1.89    0.91
  -2   2 -18    1.10    0.41
   2  -2  19    5.95    1.41
  -2   2 -19    3.80    1.17
   2  -2  20    1.32    1.90
  -2   2 -20    1.07    0.61
  -2   1  20    1.02    0.49
   2  -1 -20    2.07    1.58
  -2   1  19   36.10    6.40
   2  -1 -19   30.69    2.81
  -2   1  18   20.72    4.86
   2  -1 -18   19.94    3.65
  -2   1  17   35.34    4.74
   2  -1 -17   29.90    5.34
  -2   1  16   33.06    7.00
   2  -1 -16   26.97    4.30
  -2   1  15    7.68    1.27
   2  -1 -15    6.53    1.85
  -2   1  14   63.86   11.59
   2  -1 -14   62.33    6.44
  -2   1  13   95.48    3.84
   2  -1 -13   97.38   15.89
  -2   1  12  547.64   16.01
   2  -1 -12  591.07   16.33
   2  -1 -11  130.26    3.83
  -2   1  10  612.28   13.40
   2  -1 -10  650.88   14.08
  -2   1   9  119.89    3.85
   2  -1  -9  126.78    3.59
  -2   1   8   18.61    2.99
   2  -1  -8   16.45    3.95
  -2   1   7  634.47   10.41
   2  -1  -7  707.77   11.38
  -2   1   6    6.46    1.21
   2  -1  -6    6.03    1.04
  -2   1   5  357.64    7.18
   2  -1  -5  401.60    7.86
  -2   1   5  490.28    8.04
  -2   1   4   60.80    1.82
   2  -1  -4   66.22    1.83
  -2   1   4   64.78    1.06
   2  -1  -3   12.33    0.83
   2  -1  -3   11.81    0.79
  -2   1   3   10.15    1.58
   2  -1  -2    7.94    1.57
   2  -1  -2    7.69    1.45
  -2   1   2    6.21    1.09
   2  -1  -1  530.18    4.83
   2  -1  -1  517.89    4.22
   2  -1   0 4737.70   22.37
   2  -1   0 4444.01   20.23
   2  -1   0 3890.84   19.58
   2  -1   1 7073.89   20.13
   2  -1   2 4956.05   28.69
   2  -1   3   65.43    1.63
  -2   1  -3   59.79    1.17
   2  -1   3   39.01   10.27
   2  -1   4  184.20    4.04
  -2   1  -4  188.76    4.10
   2  -1   4  130.45    3.26
   2  -1   5   46.48    2.23
  -2   1  -5   45.45    1.25
   2  -1   5   30.76    4.60
   2  -1   6    3.36    0.82
  -2   1  -6    2.56    0.68
   2  -1   6    2.24    0.55
   2  -1   7  107.08    3.52
  -2   1  -7  109.88    3.32
   2  -1   7   73.94    2.74
   2  -1   8    1.83    0.53
  -2   1  -8   -0.06    0.47
   2  -1   8    0.71    0.69
   2  -1   9   23.55    4.89
  -2   1  -9   17.85    3.51
   2  -1   9   15.40    1.19
   2  -1  10   50.41    5.85
  -2   1 -10   39.63    6.49
   2  -1  11    1.23    0.44
  -2   1 -11   -0.04    0.67
  -2   1 -11   -0.05    0.55
   2  -1  12    5.18    1.26
  -2   1 -12    4.85    1.09
  -2   1 -12    4.02    0.76
   2  -1  13    8.37    1.50
  -2   1 -13    6.49    1.20
  -2   1 -13    6.12    0.95
   2  -1  14   48.17    6.90
  -2   1 -14   35.50    7.07
  -2   1 -14   28.12    5.59
   2  -1  15  247.37   10.86
  -2   1 -15  215.62    9.43
  -2   1 -15  178.76   14.25
   2  -1  16   39.16    8.04
  -2   1 -16   26.67    5.99
  -2   1 -16   25.93    2.86
   2  -1  17    1.21    1.20
  -2   1 -17    0.65    0.86
  -2   1 -17    0.64    0.78
   2  -1  18    2.47    0.66
  -2   1 -18    2.43    1.17
  -2   1 -18    1.88    0.38
   2  -1  19    5.73    1.50
  -2   1 -19    4.99    1.48
   2  -1  20    0.97    1.09
  -2   1 -20    0.73    0.91
  -2   0  20   20.77    3.44
   2   0 -20   18.73    3.94
  -2   0  19   21.35    2.38
   2   0 -19   14.77    2.07
  -2   0  18    2.66    0.93
   2   0 -18    2.33    1.38
  -2   0  17   50.35   11.72
   2   0 -17   47.00    3.19
  -2   0  16    5.54    1.26
   2   0 -16    3.11    1.08
  -2   0  15    0.44    1.35
   2   0 -15    1.39    1.24
  -2   0  14   79.91    3.56
   2   0 -14   77.39    3.46
  -2   0  13    9.98    2.74
   2   0 -13    7.38    2.77
  -2   0  12  122.56    4.85
   2   0 -12  121.78    5.87
  -2   0  11  155.84    4.21
   2   0 -11  163.34    4.20
  -2   0  10   62.14    6.84
   2   0 -10   54.32    2.81
  -2   0   9  360.98    8.07
   2   0  -9  372.80    8.13
  -2   0   8  418.07    8.46
   2   0  -8  430.29    8.38
  -2   0   7  659.73   10.75
   2   0  -7  681.46   11.02
  -2   0   6   45.48    1.80
   2   0  -6   47.56    1.77
   2   0  -6   35.78    0.46
  -2   0   5   28.43    1.29
   2   0  -5   28.65    4.69
   2   0  -5   21.49    1.33
  -2   0   4    2.77    0.60
   2   0  -4    2.11    0.46
   2   0  -4    1.62    0.41
  -2   0   3    1.61    0.33
   2   0  -3    1.17    0.40
   2   0  -3    0.70    0.16
   2   0  -2  368.49    6.70
   2   0  -2  380.23    7.02
   2   0  -2  277.16    5.02
   2   0  -1  944.28    6.18
   2   0   0  145.95    3.00
   2   0   0  153.29    3.23
   2   0   0  107.84   13.91
   2   0   1 6218.40   14.60
   2   0   2 1340.39    7.72
   2   0   3 5363.79   24.20
  -2   0  -3 4950.65   22.90
   2   0   3 3587.05   18.58
   2   0   4  486.54    3.94
  -2   0  -4  469.08    8.43
   2   0   4  312.11    6.23
   2   0   5    1.30    0.31
  -2   0  -5    1.44    0.51
   2   0   5    0.83    0.35
   2   0   6   20.17    1.80
  -2   0  -6   18.55    3.19
   2   0   6   12.66    1.33
   2   0   7  243.98    6.18
  -2   0  -7  258.78    6.52
   2   0   7  160.43    4.55
   2   0   8  270.89    6.91
  -2   0  -8  288.95    7.30
   2   0   8  183.48    5.11
   2   0   9  358.22    7.54
  -2   0  -9  369.39    7.72
   2   0   9  242.72    5.60
   2   0  10   68.86    2.48
  -2   0 -10   80.35    2.71
   2   0  10   45.80    2.20
   2   0  11   82.82    2.88
  -2   0 -11   91.67    2.99
   2   0  11   57.00    2.19
   2   0  12   29.99    1.79
  -2   0 -12   32.74    5.80
   2   0  12   22.15    3.49
   2   0  13  370.48   11.54
  -2   0 -13  385.30   11.67
   2   0  13  272.38    8.42
   2   0  14  540.92   14.91
  -2   0 -14  544.14   17.21
   2   0  14  395.33   10.94
   2   0  15  628.78   24.99
  -2   0 -15  628.28   25.01
  -2   0 -15  428.31   17.16
   2   0  16   54.70    5.53
  -2   0 -16   53.64   10.17
  -2   0 -16   36.75    6.53
   2   0  17   19.29    2.06
  -2   0 -17   19.40    2.90
  -2   0 -17   12.21    2.24
   2   0  18   17.35    2.74
  -2   0 -18   15.93    2.06
   2   0  19    1.31    0.91
  -2   0 -19    1.26    1.01
   2   0  20    1.48    0.65
  -2   0 -20    1.38    0.82
   2   1 -21   50.13    9.12
  -2  -1  20    3.99    1.43
   2   1 -20    1.69    1.41
  -2  -1  19    1.92    1.60
   2   1 -19    2.58    0.91
  -2  -1  18    4.23    1.14
   2   1 -18    2.51    1.00
  -2  -1  17   11.33    3.95
   2   1 -17    9.87    2.24
  -2  -1  16   16.41    3.03
   2   1 -16   11.06    1.52
  -2  -1  15   36.91    6.66
   2   1 -15   31.47    2.31
  -2  -1  14   12.96    2.55
   2   1 -14   12.21    2.54
  -2  -1  13  150.64    4.46
   2   1 -13  146.62    4.42
  -2  -1  12   19.87    3.64
   2   1 -12   16.75    1.97
  -2  -1  11  168.88    4.44
   2   1 -11  173.73   10.63
  -2  -1  10  270.12    7.08
   2   1 -10  240.38    6.58
   2   1  -9  445.14    9.37
  -2  -1   8  728.74   12.00
   2   1  -8  734.27   13.52
  -2  -1   7  527.87    8.84
   2   1  -7  542.61    9.15
   2   1  -7  548.67    7.81
  -2  -1   6  203.44    4.70
   2   1  -6  213.06    4.95
   2   1  -6  214.57    3.99
  -2  -1   5  433.02    4.82
   2   1  -5  432.97    5.12
   2   1  -5  426.29    3.51
  -2  -1   4  134.18    3.17
   2   1  -4  132.77    3.32
   2   1  -4  127.02    2.68
  -2  -1   3  258.42    4.99
   2   1  -3  262.30    5.34
   2   1  -3  242.31    4.58
  -2  -1   2    2.42    0.65
   2   1  -2    5.83    0.72
   2   1  -2    2.55    0.40
   2   1  -1  516.85    4.54
   2   1   0 9999.99   18.41
  -2  -1  -1 6246.77   15.04
   2   1   1 5624.01   26.33
   2   1   2 3542.88   15.44
  -2  -1  -2 3232.76   16.97
   2   1   2 2573.64   14.35
   2   1   3 3466.91   15.75
  -2  -1  -3 3182.22   17.34
   2   1   3 2416.01   13.99
   2   1   4  606.50    4.54
  -2  -1  -4  585.36    5.67
   2   1   4  394.40    4.82
   2   1   5  239.63    4.68
  -2  -1  -5  245.49    5.27
   2   1   5  160.16    3.88
   2   1   6   46.59    3.71
  -2  -1  -6   43.23    2.04
   2   1   6   32.32    4.96
   2   1   7  372.28    6.30
  -2  -1  -7  407.22    5.22
   2   1   7  253.14    4.14
   2   1   8  263.15    5.67
  -2  -1  -8  299.79    6.71
   2   1   8  178.71    4.46
   2   1   9   96.83    2.85
  -2  -1  -9  117.26    3.35
   2   1   9   70.19    2.41
   2   1  10  384.37    8.75
  -2  -1 -10  421.45    9.75
   2   1  10  262.23    6.44
   2   1  11  219.73    4.37
  -2  -1 -11  251.45    5.19
   2   1  11  156.65    3.64
   2   1  12   24.03    4.71
  -2  -1 -12   23.31    4.99
   2   1  12   13.80    1.26
   2   1  13   60.89    7.00
  -2  -1 -13   51.21    9.12
   2   1  13   30.57    1.76
   2   1  14  158.36    9.46
  -2  -1 -14  161.41    7.26
   2   1  14  111.83    5.01
   2   1  15  405.91   16.73
  -2  -1 -15  419.67   17.37
   2   1  15  287.00   11.89
   2   1  16  117.66    7.33
  -2  -1 -16  115.90    6.23
   2   1  16   80.23    4.13
   2   1  17  114.43   15.85
  -2  -1 -17  107.62    5.74
  -2  -1 -17   49.15    9.17
   2   1  18    2.48    0.47
  -2  -1 -18    4.27    1.06
   2   1  19   45.41    3.80
  -2  -1 -19   42.37    8.14
   2   1  20    8.53    1.57
  -2  -1 -20    6.22    1.41
  -2  -2  20   -0.53    1.33
   2   2 -20   -0.50    1.13
  -2  -2  19    8.36    2.61
   2   2 -19    6.38    1.42
  -2  -2  18   23.76    4.91
   2   2 -18   20.72    2.37
  -2  -2  17   16.02    3.22
   2   2 -17    7.73    1.46
  -2  -2  16   81.96    4.17
   2   2 -16   61.76    4.59
  -2  -2  15   41.23    8.92
   2   2 -15   37.36    3.12
  -2  -2  14    1.56    0.67
   2   2 -14    0.28    1.13
  -2  -2  13   52.42    2.79
   2   2 -13   43.33    2.47
  -2  -2  12   43.92    9.09
   2   2 -12   39.49    2.24
  -2  -2  11   27.95    5.63
   2   2 -11   23.79    1.72
   2   2 -11   28.47    1.70
  -2  -2  10   45.08    2.28
   2   2 -10   45.12    2.34
   2   2 -10   54.86    1.42
  -2  -2   9    0.41    0.57
   2   2  -9    0.60    0.49
   2   2  -9    1.15    0.41
  -2  -2   8   30.16    4.62
   2   2  -8   28.67    3.89
   2   2  -8   35.10    1.69
  -2  -2   7  114.20    2.77
   2   2  -7  109.98    3.66
   2   2  -7  130.72    2.17
  -2  -2   6    5.63    1.25
   2   2  -6    5.45    1.18
   2   2  -6    5.77    1.55
   2   2  -5   75.03    2.19
  -2  -2   4  505.85    4.79
   2   2  -4  483.54    5.66
   2   2  -4  566.66    5.08
  -2  -2   3   61.86    1.39
   2   2  -3   62.31    1.86
   2   2  -3   71.46    2.40
  -2  -2   2   -0.07    0.25
   2   2  -2   -0.39    0.51
   2   2  -2    0.72    0.24
  -2  -2   1  419.60    7.05
  -2  -2   1  342.28    6.65
   2   2  -1  404.65    7.59
  -2  -2   0   38.75    0.51
  -2  -2   0   33.78    1.32
   2   2   0   35.41    4.35
  -2  -2  -1  999.49    7.83
   2   2   1  979.32    7.71
  -2  -2  -2  188.42    4.31
   2   2   2  164.62    3.91
   2   2   3   59.94    0.87
  -2  -2  -3   52.10    1.81
   2   2   3   44.72    1.66
   2   2   4   17.67    0.69
  -2  -2  -4   19.03    3.41
   2   2   4   11.64    1.95
   2   2   5  125.41    3.20
  -2  -2  -5  134.31    3.09
   2   2   5   93.16    2.42
   2   2   6   53.40    1.92
  -2  -2  -6   61.12    2.60
   2   2   6   42.86    2.06
   2   2   7  232.12    4.86
  -2  -2  -7  274.43    6.34
   2   2   7  173.80    4.40
   2   2   8  155.14    3.85
  -2  -2  -8  191.86    4.48
   2   2   8  122.10    3.45
   2   2   9   95.02    2.52
  -2  -2  -9  121.88    3.49
   2   2   9   71.93    2.48
   2   2  10   -0.29    1.07
  -2  -2 -10    0.81    1.09
   2   2  10   -0.19    0.52
   2   2  11   19.67    3.24
  -2  -2 -11   23.36    3.97
   2   2  11   14.12    1.93
   2   2  12   15.49    3.65
  -2  -2 -12   15.33    2.87
   2   2  12   10.14    1.13
   2   2  13  159.90    4.08
  -2  -2 -13  181.77    6.57
   2   2  13   97.13    4.68
   2   2  14    1.47    0.91
   2   2  14    1.65    0.63
   2   2  15    1.84    0.99
  -2  -2 -15    1.05    0.79
   2   2  15    0.89    0.88
   2   2  16    1.49    1.03
  -2  -2 -16    3.62    1.54
   2   2  16    1.51    0.89
   2   2  17   57.28    3.38
  -2  -2 -17   50.37   10.46
   2   2  18    2.06    0.52
  -2  -2 -18    1.21    1.11
   2   2  19   26.85    8.22
  -2  -2 -19   26.66    6.55
  -2  -2 -20    4.26    1.80
  -2  -3  20    4.33    1.40
   2   3 -20    1.20    1.09
  -2  -3  19    2.28    1.32
   2   3 -19    0.52    1.04
  -2  -3  18    6.59    1.58
   2   3 -18    2.36    1.28
  -2  -3  17    7.60    1.63
   2   3 -17    4.80    1.30
  -2  -3  16    1.77    1.05
   2   3 -16    2.25    1.26
  -2  -3  15  128.66    6.63
   2   3 -15  106.86    5.70
  -2  -3  14  531.48   20.06
   2   3 -14  453.27   17.11
  -2  -3  13   14.13    1.93
   2   3 -13   11.22    2.47
   2   3 -13   13.99    2.86
  -2  -3  12   17.75    2.06
   2   3 -12   13.32    1.67
   2   3 -12   17.72    2.75
  -2  -3  11    7.12    1.64
   2   3 -11    5.14    0.94
   2   3 -11    5.86    1.13
  -2  -3  10    0.27    0.88
   2   3 -10    0.05    0.73
   2   3 -10    0.57    0.33
  -2  -3   9    1.73    0.44
   2   3  -9    1.35    0.78
   2   3  -9    1.25    0.40
  -2  -3   8    0.34    0.71
   2   3  -8    1.73    0.91
   2   3  -8    0.39    0.14
  -2  -3   7    3.62    0.80
   2   3  -7    2.30    0.57
   2   3  -7    3.84    0.82
  -2  -3   6  196.20    5.24
   2   3  -6  165.05    4.83
   2   3  -6  230.61    5.87
  -2  -3   5   45.77    1.88
   2   3  -5   42.15    6.73
   2   3  -5   50.21    2.06
  -2  -3   4  450.35    7.12
   2   3  -4  394.00    6.94
   2   3  -4  497.04    8.06
  -2  -3   3   78.65    1.64
   2   3  -3   69.65    2.09
   2   3  -3   84.43    2.23
  -2  -3   2  251.87    4.68
  -2  -3   2  176.97    4.28
   2   3  -2  253.08    5.49
  -2  -3   1    9.63    1.50
  -2  -3   1    8.36    1.69
   2   3  -1   10.30    2.46
  -2  -3   0    3.12    0.48
  -2  -3   0    3.21    0.87
   2   3   0    3.76    0.75
  -2  -3  -1   15.38    3.08
   2   3   1   12.17    1.22
  -2  -3  -2   24.77    2.24
   2   3   2   20.95    1.32
   2   3   3   23.24    0.74
  -2  -3  -3   26.73    1.55
   2   3   3   26.37    4.50
   2   3   4    2.66    0.60
  -2  -3  -4    4.71    1.22
   2   3   4    3.25    0.66
   2   3   5   63.19    2.09
  -2  -3  -5   81.40    3.87
   2   3   5   57.17    2.45
   2   3   6   85.98    2.05
  -2  -3  -6  104.48    4.78
   2   3   6   75.54    2.54
   2   3   7    2.74    0.48
  -2  -3  -7    4.11    1.08
   2   3   7    3.08    0.75
   2   3   8   39.81    2.58
  -2  -3  -8   59.47    6.60
   2   3   8   29.79    3.48
   2   3   9    0.82    0.27
  -2  -3  -9    3.38    0.98
   2   3   9    1.07    0.85
   2   3  10    9.59    1.69
  -2  -3 -10   11.57    2.72
   2   3  10    7.64    1.28
   2   3  11   19.46    2.90
  -2  -3 -11   23.66    5.09
   2   3  11   14.42    1.74
   2   3  12   35.51    3.78
  -2  -3 -12   40.30    2.67
   2   3  12   24.05    4.24
   2   3  13   63.70    6.13
  -2  -3 -13   67.29    3.42
   2   3  13   38.99    7.78
   2   3  14    8.62    1.34
  -2  -3 -14    8.77    2.37
   2   3  14    5.46    0.97
   2   3  15   22.70    5.44
  -2  -3 -15   22.72    4.50
   2   3  15   10.10    1.77
   2   3  16    1.18    0.56
  -2  -3 -16    3.22    1.50
   2   3  16    1.44    0.66
   2   3  17   57.31    6.42
  -2  -3 -17   58.37   10.18
   2   3  18    2.81    0.93
  -2  -3 -18    1.96    1.02
   2   3  19    0.07    0.30
  -2  -3 -19    0.63    0.85
  -2  -4  20   32.48    8.52
   2   4 -20   25.40    2.39
  -2  -4  19    2.09    0.85
   2   4 -19    2.00    1.16
  -2  -4  18   16.71    2.31
   2   4 -18   10.54    1.90
  -2  -4  17    0.57    1.22
   2   4 -17    1.37    1.63
  -2  -4  16   76.34    3.84
   2   4 -16   58.72    3.21
  -2  -4  15   -0.53    1.10
   2   4 -15    0.13    1.12
  -2  -4  14   45.30    9.12
   2   4 -14   28.29    5.08
   2   4 -14   42.71    1.87
  -2  -4  13   11.66    1.44
   2   4 -13    9.92    1.49
   2   4 -13   13.15    2.96
  -2  -4  12    2.86    1.13
   2   4 -12    4.37    1.25
   2   4 -12    3.17    0.73
  -2  -4  11   39.44    2.19
   2   4 -11   35.23    2.10
   2   4 -11   41.43    6.26
  -2  -4  10   43.36    2.22
   2   4 -10   34.10    2.07
   2   4 -10   45.35    2.02
  -2  -4   9    0.78    0.42
   2   4  -9    1.00    0.52
   2   4  -9    1.21    0.26
  -2  -4   8   79.42    2.83
   2   4  -8   63.07    8.01
   2   4  -8   82.44    3.27
  -2  -4   7   68.71    2.34
   2   4  -7   58.39    7.01
   2   4  -7   70.87    2.36
  -2  -4   6   49.09    1.84
   2   4  -6   41.28    6.53
   2   4  -6   50.53    2.05
  -2  -4   5    1.12    0.35
   2   4  -5    1.07    0.26
   2   4  -5    1.99    0.62
  -2  -4   4    3.18    0.68
   2   4  -4    4.03    0.61
   2   4  -4    4.29    1.13
  -2  -4   3  101.28    3.02
  -2  -4   3   73.66    2.79
   2   4  -3  104.03    3.62
  -2  -4   2  273.73    6.31
  -2  -4   2  221.57    6.11
   2   4  -2  285.84    7.40
  -2  -4   1 1190.45   16.00
  -2  -4   1 1041.34   15.51
   2   4  -1 1334.56   19.36
  -2  -4   0  625.48    8.58
  -2  -4   0  603.56   10.26
   2   4   0  707.11   11.49
  -2  -4  -1   20.92    1.02
  -2  -4  -1   22.29    1.46
   2   4   1   23.43    4.66
   2   4   2  188.49    4.20
  -2  -4  -2  230.35    6.29
   2   4   2  227.18    6.27
   2   4   3    8.95    1.40
  -2  -4  -3   12.21    3.12
   2   4   3   11.10    2.14
   2   4   4  195.57    5.55
  -2  -4  -4  243.92    5.96
   2   4   4  197.91    5.08
   2   4   5  230.60    4.52
  -2  -4  -5  291.27    6.94
   2   4   5  228.53    5.67
   2   4   6   88.36    1.84
  -2  -4  -6  111.63    3.34
   2   4   6   82.61    2.72
   2   4   7  143.03    3.61
  -2  -4  -7  190.52    5.71
   2   4   7  130.39    4.17
   2   4   8    1.10    0.35
  -2  -4  -8    3.35    0.96
   2   4   8    1.62    0.75
   2   4   9    0.42    0.39
  -2  -4  -9    1.84    1.68
   2   4   9    1.00    0.49
   2   4  10    9.45    1.23
  -2  -4 -10   11.40    1.48
   2   4  10    5.72    1.03
   2   4  11  125.38    3.24
  -2  -4 -11  146.07    4.57
   2   4  11   87.92    3.17
   2   4  12    2.93    0.64
  -2  -4 -12    5.11    1.36
   2   4  12    2.34    0.71
   2   4  13   25.42    5.32
  -2  -4 -13   32.75    2.54
   2   4  13   17.54    2.64
   2   4  14  130.18    5.26
  -2  -4 -14  156.46    6.86
   2   4  14   88.05    6.57
   2   4  15  111.06    5.74
  -2  -4 -15  135.46    8.22
   2   4  15   65.69   10.15
   2   4  16    3.48    0.88
  -2  -4 -16    4.70    2.34
   2   4  17    0.72    0.48
  -2  -4 -17    2.26    1.54
   2   4  18    1.37    0.63
  -2  -4 -18   -0.36    1.47
  -2  -5  19   11.36    2.45
   2   5 -19    6.84    1.60
  -2  -5  18  208.70    6.86
   2   5 -18  141.25    5.19
  -2  -5  17   41.69    9.21
   2   5 -17   28.60    2.29
  -2  -5  16   12.74    2.35
   2   5 -16   10.37    1.82
  -2  -5  15    3.77    0.92
   2   5 -15    3.49    0.95
   2   5 -15    2.17    0.45
  -2  -5  14   24.83    6.06
   2   5 -14   16.27    3.33
   2   5 -14   21.36    4.29
  -2  -5  13  194.69    8.97
   2   5 -13  158.30    7.43
   2   5 -13  205.60    8.79
  -2  -5  12  475.29   13.65
   2   5 -12  370.00   10.77
   2   5 -12  511.16   13.75
  -2  -5  11  513.42   15.06
   2   5 -11  420.43   12.62
   2   5 -11  552.11   15.70
  -2  -5  10   89.93    4.12
   2   5 -10   69.53    3.06
   2   5 -10   88.14    3.07
  -2  -5   9  679.95   17.90
   2   5  -9  520.25   15.37
   2   5  -9  747.56   19.30
  -2  -5   8   38.84    2.04
   2   5  -8   28.27    4.09
   2   5  -8   39.32    2.08
  -2  -5   7   24.77    1.49
   2   5  -7   22.50    3.55
   2   5  -7   27.35    5.65
  -2  -5   6    4.81    0.97
   2   5  -6    5.59    1.16
   2   5  -6    4.00    1.37
  -2  -5   5  139.93    3.87
  -2  -5   5  109.93    8.02
   2   5  -5  147.11    4.55
  -2  -5   4  778.81   13.78
  -2  -5   4  581.59   11.42
   2   5  -4  823.24   15.68
  -2  -5   3  494.78    9.09
  -2  -5   3  395.13    8.32
   2   5  -3  525.48   10.78
  -2  -5   2  164.37    2.99
  -2  -5   2  142.96    4.06
   2   5  -2  190.07    4.53
  -2  -5   1  517.48    9.11
  -2  -5   1  478.73    9.68
   2   5  -1  602.88   11.94
  -2  -5   0  143.78    2.44
  -2  -5   0  147.41    3.71
   2   5   0  169.82    4.27
  -2  -5  -1    7.95    1.21
  -2  -5  -1   13.40    3.44
   2   5   1   11.67    1.35
  -2  -5  -2   87.96    1.88
  -2  -5  -2  102.69    3.25
   2   5   2  103.69    3.32
   2   5   3  143.40    3.21
  -2  -5  -3  189.94    5.47
   2   5   3  168.12    5.06
   2   5   4  169.73    3.83
  -2  -5  -4  223.77    6.25
   2   5   4  189.23    5.48
  -2  -5  -5  324.56    6.03
   2   5   6   70.86    1.75
  -2  -5  -6   90.39    4.75
   2   5   6   68.05    2.79
   2   5   7   18.75    1.37
  -2  -5  -7   28.96    2.47
   2   5   7   18.21    1.76
   2   5   8   18.93    3.42
  -2  -5  -8   32.46    8.40
   2   5   8   20.67    1.70
   2   5   9    1.78    0.46
  -2  -5  -9    2.97    1.09
   2   5   9    1.85    0.77
   2   5  10    2.26    0.54
  -2  -5 -10    4.38    1.51
   2   5  10    1.03    0.54
   2   5  11   41.74    1.94
  -2  -5 -11   61.56    3.48
   2   5  11   30.64    5.64
   2   5  12   91.94    3.17
  -2  -5 -12  118.65    5.11
   2   5  12   70.23    3.94
   2   5  13  731.70    8.35
   2   5  13  523.11    7.76
   2   5  14   25.56    4.83
  -2  -5 -14   36.97    3.26
   2   5  14   16.60    3.92
   2   5  15   95.91    5.15
  -2  -5 -15  126.13    5.35
   2   5  15   54.31   10.39
  -2  -5 -16   15.27    3.65
  -2  -5 -17    1.60    1.19
  -2  -6  19   -0.73    1.41
   2   6 -19    0.24    0.53
  -2  -6  18   63.73   13.31
   2   6 -18   30.14    6.31
  -2  -6  17    1.39    0.44
   2   6 -17    0.87    0.79
  -2  -6  16    0.58    0.66
   2   6 -16    0.30    0.84
  -2  -6  15    2.16    0.76
   2   6 -15    2.28    0.67
   2   6 -15    1.26    0.49
  -2  -6  14    9.63    1.89
   2   6 -14    5.11    1.15
   2   6 -14    8.95    2.10
  -2  -6  13   16.08    3.57
   2   6 -13   10.01    1.87
   2   6 -13   16.16    1.73
  -2  -6  12   39.02    2.63
   2   6 -12   34.64    2.27
   2   6 -12   39.35    3.75
  -2  -6  11  323.73   12.69
   2   6 -11  240.80    9.94
   2   6 -11  343.66   13.18
  -2  -6  10   64.50    2.94
   2   6 -10   44.86    3.48
   2   6 -10   68.73    4.04
  -2  -6   9  696.73   19.56
   2   6  -9  557.04   15.99
   2   6  -9  769.28   21.57
  -2  -6   8  116.89    3.95
   2   6  -8  106.30    3.43
   2   6  -8  122.61    3.90
  -2  -6   7   96.52    3.46
  -2  -6   7   72.90    3.33
   2   6  -7  107.03    3.57
  -2  -6   6   22.90    2.94
  -2  -6   6   17.35    4.81
   2   6  -6   29.19    6.58
  -2  -6   5   97.37    2.61
  -2  -6   5   73.51    2.65
   2   6  -5  107.54    3.58
  -2  -6   4   44.45    1.72
  -2  -6   4   35.85    1.99
   2   6  -4   49.73    2.49
  -2  -6   3   73.28    2.09
  -2  -6   3   66.55    2.67
   2   6  -3   80.35    3.31
  -2  -6   2   18.91    1.39
  -2  -6   2   18.39    3.76
   2   6  -2   25.68    4.98
  -2  -6   1    5.61    0.59
  -2  -6   1    5.98    0.79
   2   6  -1    8.23    1.97
  -2  -6   0   49.92    1.91
  -2  -6   0   56.84    2.55
   2   6   0   66.54    2.93
  -2  -6  -1    1.57    0.32
  -2  -6  -1    2.14    0.57
   2   6   1    2.46    1.12
  -2  -6  -2    1.31    0.39
  -2  -6  -2    2.36    0.99
   2   6   2    1.49    0.73
   2   6   3   30.57    2.58
  -2  -6  -3   45.75    3.03
   2   6   3   41.90    6.48
  -2  -6  -4  120.86    3.82
   2   6   4  100.33    3.53
  -2  -6  -5  168.57    8.37
   2   6   5  121.68    4.81
   2   6   6    0.70    0.30
  -2  -6  -6    1.29    0.73
   2   6   7    6.81    1.46
  -2  -6  -7   12.20    2.78
   2   6   7    7.48    1.34
   2   6   8   69.21    6.13
  -2  -6  -8  106.18    4.22
   2   6   8   69.30   11.80
  -2  -6  -9   53.87    3.13
   2   6   9   31.26    2.19
  -2  -6 -10   68.26    3.57
   2   6  10   43.20    2.56
  -2  -6 -11   69.57    3.76
   2   6  11   44.31    2.55
  -2  -6 -12   10.50    2.61
   2   6  12    5.52    1.18
  -2  -6 -13   93.59    4.91
   2   6  13   57.50    3.83
  -2  -6 -14    1.75    1.42
   2   6  14    1.66    0.63
  -2  -6 -15    3.32    1.15
  -2  -6 -16    1.25    0.79
  -2  -7  17   36.16   10.57
   2   7 -17   27.34    2.38
  -2  -7  16   -0.52    1.16
   2   7 -16    0.01    0.84
  -2  -7  15    2.16    1.40
   2   7 -15    2.06    0.88
   2   7 -15    4.12    0.98
  -2  -7  14    3.46    0.93
   2   7 -14    1.13    0.47
   2   7 -14    1.37    0.73
  -2  -7  13    0.75    0.54
   2   7 -13    1.36    0.58
   2   7 -13    1.96    0.84
  -2  -7  12   23.77    5.71
   2   7 -12   15.88    3.03
   2   7 -12   27.86    6.05
  -2  -7  11    4.92    0.98
   2   7 -11    3.43    0.92
   2   7 -11    6.40    1.53
  -2  -7  10   24.61    6.97
   2   7 -10   32.86    5.55
  -2  -7   9   65.46    5.18
  -2  -7   9   49.24    4.09
   2   7  -9   74.59    3.28
  -2  -7   8   14.88    3.53
  -2  -7   8   11.94    2.14
   2   7  -8   17.13    1.99
  -2  -7   7    6.34    1.73
  -2  -7   7    6.81    1.63
   2   7  -7    9.17    2.01
  -2  -7   6   27.91    6.27
  -2  -7   6   23.35    4.85
   2   7  -6   35.43    6.25
  -2  -7   5   16.35    1.35
  -2  -7   5   12.87    2.80
   2   7  -5   21.38    5.65
  -2  -7   4  160.77    3.38
  -2  -7   4  142.30    3.98
   2   7  -4  203.08    5.22
  -2  -7   3    0.19    0.44
  -2  -7   3    0.53    0.28
   2   7  -3    1.33    1.36
  -2  -7   2   68.27    2.03
  -2  -7   2   67.92    2.89
   2   7  -2   83.69    3.49
  -2  -7   1   31.81    1.36
  -2  -7   1   38.00    2.27
   2   7  -1   39.11    2.70
  -2  -7   0    6.08    1.31
  -2  -7   0    9.36    2.48
   2   7   0    9.49    1.54
  -2  -7  -1    1.99    0.50
   2   7   1    1.51    1.27
  -2  -7  -2   32.43    7.05
   2   7   2   29.01    2.11
  -2  -7  -3   62.75    4.98
   2   7   3   56.39   10.12
  -2  -7  -4  215.90    7.31
   2   7   4  185.90    6.95
  -2  -7  -5  262.94   13.92
   2   7   5  185.81    9.59
  -2  -7  -6   18.21    3.78
   2   7   6   13.85    1.55
  -2  -7  -7   77.61    4.19
   2   7   7   50.78    9.04
  -2  -7  -8   91.48    4.97
   2   7   8   64.83   11.09
  -2  -7  -9   11.46    2.60
   2   7   9    8.31    1.84
  -2  -7 -10   15.11    4.11
   2   7  10   10.94    2.08
  -2  -7 -11    0.93    0.91
   2   7  11    1.55    0.59
  -2  -7 -12    0.96    0.73
   2   7  12   -0.26    0.77
  -2  -7 -13    1.68    1.96
   2   7  13    2.02    1.20
  -2  -7 -14    5.26    1.56
  -2  -8  16    9.51    2.52
  -2  -8  15    3.55    1.28
   2   8 -15    3.12    0.95
   2   8 -15    5.05    1.15
  -2  -8  14    3.41    1.76
   2   8 -14    3.30    0.94
   2   8 -14    7.63    1.55
  -2  -8  13    3.41    1.07
  -2  -8  13    1.61    0.62
   2   8 -13    1.96    0.99
  -2  -8  12    1.84    1.37
  -2  -8  12    0.38    0.32
   2   8 -12   -0.35    1.00
  -2  -8  11   40.77    2.49
  -2  -8  11   25.47    5.71
   2   8 -11   47.16    3.87
  -2  -8  10    9.07    2.26
  -2  -8  10    6.14    1.73
   2   8 -10   10.03    3.27
  -2  -8   9   -0.12    0.78
  -2  -8   9    1.01    0.35
   2   8  -9   -0.37    1.23
  -2  -8   8    1.39    0.62
  -2  -8   8    0.75    0.28
   2   8  -8    0.79    0.97
  -2  -8   7   63.18    2.58
  -2  -8   7   52.47    6.70
   2   8  -7   74.48    4.92
  -2  -8   6   66.53    2.57
  -2  -8   6   61.95   10.08
   2   8  -6   85.87    5.54
  -2  -8   5  136.99    6.27
  -2  -8   5  118.02    6.98
   2   8  -5  175.45    8.46
  -2  -8   4    7.83    0.96
  -2  -8   4    8.23    1.61
   2   8  -4   10.36    2.03
  -2  -8   3   51.28    2.00
  -2  -8   3   58.40    9.98
   2   8  -3   63.63    5.10
  -2  -8   2    0.26    0.36
  -2  -8   2    0.21    0.54
   2   8  -2   -0.82    1.14
  -2  -8   1   12.58    2.36
   2   8  -1   14.45    3.62
  -2  -8   0   39.47    3.99
   2   8   0   36.33    2.65
  -2  -8  -1   73.68    3.15
   2   8   1   67.04    5.74
  -2  -8  -2  103.72    5.98
   2   8   2   99.01    4.27
  -2  -8  -3   25.98    5.15
   2   8   3   24.58    4.49
  -2  -8  -4   20.85    4.66
   2   8   4   17.46    3.08
  -2  -8  -5   42.63    8.16
   2   8   5   36.36    2.67
  -2  -8  -6  109.55   12.92
   2   8   6   76.86    3.89
  -2  -8  -7    1.25    1.13
   2   8   7   -0.33    1.05
  -2  -8  -8  136.71    5.48
   2   8   8   95.51    6.45
  -2  -8  -9   21.44    2.28
   2   8   9   17.98    2.03
  -2  -8 -10   52.58    9.20
   2   8  10   36.81    3.01
  -2  -8 -11   13.72    4.25
   2   8  11    7.93    1.56
  -2  -8 -12    2.15    0.85
   2   8  12    2.96    1.18
  -2  -8 -13    2.44    1.27
   2   8  13    1.55    0.86
  -2  -9  14    6.93    2.16
   2   9 -14    6.36    1.67
  -2  -9  13    9.02    3.06
   2   9 -13   10.33    2.72
  -2  -9  12   -0.09    0.87
  -2  -9  12    0.98    0.48
   2   9 -12    0.53    1.14
  -2  -9  11   -0.09    0.90
  -2  -9  11    0.68    0.24
   2   9 -11    1.11    0.65
  -2  -9  10   12.61    1.56
  -2  -9  10    8.65    2.39
   2   9 -10   15.53    2.96
  -2  -9   9    1.47    1.19
  -2  -9   9    0.55    0.29
   2   9  -9    1.07    0.84
  -2  -9   8   36.43    7.97
  -2  -9   8   36.94    6.20
   2   9  -8   54.34    3.63
  -2  -9   7   65.03    3.61
  -2  -9   7   57.47    8.28
   2   9  -7   70.49   14.12
  -2  -9   6  152.88    4.69
  -2  -9   6  136.25    4.06
   2   9  -6  175.68    8.21
  -2  -9   5  125.39    6.52
  -2  -9   5  127.21    5.48
   2   9  -5  149.67    7.12
  -2  -9   4    2.34    0.87
  -2  -9   4   -0.10    0.90
   2   9  -4    0.04    0.99
  -2  -9   3    7.91    1.55
   2   9  -3    8.61    1.73
  -2  -9   2   43.84    3.25
   2   9  -2   49.43    8.34
  -2  -9   1  137.05    5.83
   2   9  -1  139.16    6.44
  -2  -9   0  405.21   13.36
   2   9   0  415.28   14.36
  -2  -9  -1  274.11    9.88
   2   9   1  262.38   10.07
  -2  -9  -2  157.24    5.19
   2   9   2  144.15    5.36
  -2  -9  -3  240.19    6.28
   2   9   3  206.55    6.18
  -2  -9  -4  284.12   13.58
   2   9   4  225.22    9.43
  -2  -9  -5   15.53    4.00
   2   9   5    9.11    1.78
  -2  -9  -6   46.48    9.72
   2   9   6   35.05    2.99
  -2  -9  -7   29.42    6.65
   2   9   7   20.04    2.56
  -2  -9  -8  245.66    7.23
   2   9   8  173.10    5.70
  -2  -9  -9    0.77    0.73
   2   9   9    0.07    0.68
  -2  -9 -10  115.25    5.46
   2   9  10   77.61    4.29
  -2 -10  12   13.48    1.91
   2  10 -12   15.96    4.26
  -2 -10  11   24.71    2.25
   2  10 -11   26.12    6.17
   2  10 -10   81.21    4.99
   2  10  -9   15.36    4.58
  -2 -10   8    3.43    0.72
   2  10  -8    6.67    1.44
  -2 -10   7   19.62    3.90
   2  10  -7   28.37    3.73
  -2 -10   6   13.72    3.39
   2  10  -6   16.65    3.90
  -2 -10   5    9.19    2.50
   2  10  -5    8.56    2.15
  -2 -10   4    8.33    1.74
   2  10  -4   12.48    1.91
  -2 -10   3    2.46    1.34
   2  10  -3    1.07    1.03
  -2 -10   2    6.88    2.09
   2  10  -2    6.76    1.88
  -2 -10   1    0.56    0.86
   2  10  -1    0.50    1.38
  -2 -10   0    1.98    0.66
   2  10   0    1.13    1.48
  -2 -10  -1  147.72   14.17
   2  10   1  127.74    5.26
  -2 -10  -2  166.23    7.27
   2  10   2  151.83   17.76
  -2 -10  -3   11.69    4.48
   2  10   3    7.60    2.01
  -2 -10  -4    7.19    2.88
   2  10   4    5.05    1.33
  -2 -10  -5   -0.22    1.26
   2  10   5   -0.13    1.08
  -2 -10  -6    2.90    1.06
   2  10   6    2.19    1.56
  -2 -10  -7    1.80    1.33
   2  10   7    3.45    1.46
   2  11  -8   -0.22    1.57
   2  11  -7    7.41    2.30
   2  11  -6    4.14    1.51
   2  11  -5    1.21    0.92
  -2 -11   4   11.06    4.21
   2  11  -4   15.43    3.96
  -2 -11   2   11.36    2.93
   2  11  -2   13.59    2.18
  -2 -11   1   22.66    5.49
   2  11  -1   26.82    2.95
  -2 -11   0    0.89    0.49
   2  11   0    2.33    1.55
  -2 -11  -1   10.84    4.06
   2  11   1   10.85    2.06
  -2 -11  -2   29.07    9.16
   2  11   2   28.25    6.81
  -2 -11  -3   95.99    5.01
   2  11   3   60.33   11.83
   3 -11  -2    1.10    0.79
  -3  11   2    2.34    1.61
   3 -11  -1    0.95    0.82
  -3  11   1    1.92    1.54
   3 -11   0    5.72    1.37
  -3  11   0    7.08    2.11
   3 -11   1    0.58    0.69
  -3  11  -1    2.36    1.87
   3 -11   2    0.98    0.90
  -3  11  -2   -1.19    1.65
   3 -11   3    3.26    1.05
  -3  11  -3    1.11    1.75
   3 -11   4   15.82    4.18
  -3  11  -4   20.61    4.65
   3 -11   5    9.57    1.94
  -3  11  -5   11.26    2.77
   3 -11   6   16.76    2.45
  -3  11  -6   21.66    2.87
   3 -11   7   19.78    5.68
  -3  11  -7   24.39    5.37
   3 -10  -6   46.25    3.24
  -3  10   6   42.31   12.12
   3 -10  -5   27.47    5.58
  -3  10   5   28.84    7.39
   3 -10  -4   16.23    3.81
  -3  10   4   19.73    4.12
   3 -10  -3    3.47    1.24
   3 -10  -2    2.19    0.68
  -3  10   2    4.72    1.75
   3 -10  -1    0.35    0.50
  -3  10   1   -1.32    1.69
   3 -10   0    3.95    1.13
  -3  10   0    5.03    1.79
   3 -10   1    6.41    1.87
  -3  10  -1    6.46    1.99
   3 -10   2   28.12    7.61
  -3  10  -2   46.10    3.68
   3 -10   3   44.00    3.03
  -3  10  -3   51.23   10.77
   3 -10   4    0.54    1.03
  -3  10  -4    2.62    1.29
   3 -10   5    0.06    1.07
  -3  10  -5    1.42    2.20
   3 -10   6   18.98    2.38
  -3  10  -6   28.94    4.44
   3 -10   7   28.10    2.76
  -3  10  -7   41.04    3.73
   3 -10   8   30.73    3.19
  -3  10  -8   38.88    4.40
   3 -10   9   13.30    4.06
  -3  10  -9   15.89    3.05
   3 -10  10    6.30    1.89
  -3  10 -10    4.50    1.63
   3 -10  11    3.96    1.62
  -3  10 -11    5.22    1.89
  -3   9  10    8.89    2.30
   3  -9 -10   10.13    3.08
  -3   9   9   36.05    7.63
   3  -9  -9   37.41    4.36
  -3   9   8    8.17    1.72
   3  -9  -8    7.71    1.32
   3  -9  -7   25.51    2.73
   3  -9  -7   25.07    2.03
  -3   9   7   24.83    2.62
   3  -9  -6   40.30    2.84
   3  -9  -6   37.75    8.16
  -3   9   6   40.88    9.79
   3  -9  -5   11.10    2.01
   3  -9  -5    8.00    1.52
  -3   9   5   13.93    3.05
   3  -9  -4    5.27    1.06
   3  -9  -4    5.64    1.60
  -3   9   4    7.59    1.92
   3  -9  -3   24.98    3.59
  -3   9   3   30.86    5.59
   3  -9  -2   14.36    3.08
  -3   9   2   15.02    2.07
   3  -9  -1   29.94    6.55
  -3   9   1   33.43    6.14
   3  -9   0    1.35    0.56
  -3   9   0    2.27    1.89
   3  -9   1   -0.38    1.03
  -3   9  -1    0.34    1.91
   3  -9   2    9.97    2.96
  -3   9  -2    8.30    2.13
   3  -9   3   -0.86    0.95
  -3   9  -3    3.87    2.39
   3  -9   4    2.26    1.16
  -3   9  -4    3.62    1.25
   3  -9   5   -0.31    0.90
  -3   9  -5   -0.52    1.75
   3  -9   6   16.54    3.64
  -3   9  -6   18.83    3.45
   3  -9   7   16.17    1.98
  -3   9  -7   23.07    3.90
   3  -9   8   37.47    2.93
  -3   9  -8   43.44    7.43
   3  -9   9   35.49    2.80
  -3   9  -9   43.97    7.58
   3  -9  10   13.76    2.09
  -3   9 -10   12.33    2.80
   3  -9  11   32.40    3.00
  -3   9 -11   46.75    9.45
   3  -9  12   -0.42    1.25
  -3   9 -12    2.99    1.34
   3  -9  13    6.12    1.99
  -3   9 -13    8.96    2.06
   3  -9  14    4.50    0.99
  -3   9 -14    3.83    1.49
  -3   8  12    0.67    0.66
   3  -8 -12    0.67    0.89
  -3   8  11   42.40    6.88
   3  -8 -11   56.11    3.67
  -3   8  10    7.82    2.10
   3  -8 -10    8.85    1.64
  -3   8   9   44.83    5.63
   3  -8  -9   49.01    5.55
  -3   8   8   29.01    6.30
   3  -8  -8   37.58    3.15
  -3   8   8   29.62    7.89
   3  -8  -7    3.87    1.34
   3  -8  -7    2.67    0.81
  -3   8   7    2.82    0.92
   3  -8  -6   10.87    2.36
   3  -8  -6   13.90    3.37
  -3   8   6   13.87    4.42
   3  -8  -5    6.49    1.00
   3  -8  -5    5.53    0.94
  -3   8   5    8.82    1.53
   3  -8  -4   25.90    2.34
   3  -8  -4   26.18    2.72
  -3   8   4   31.57    2.38
   3  -8  -3    3.42    1.14
   3  -8  -3    4.38    1.34
  -3   8   3    5.95    1.49
   3  -8  -2   33.02    8.53
   3  -8  -2   38.21    2.76
  -3   8   2   51.94    3.12
   3  -8  -1  155.42    7.61
  -3   8   1  212.36    9.76
   3  -8   0  482.43   19.75
  -3   8   0  644.55   25.86
   3  -8   1   93.00    5.16
  -3   8  -1  135.85    6.88
   3  -8   2   22.99    2.27
  -3   8  -2   28.88    4.63
   3  -8   3    1.05    1.00
  -3   8  -3    2.23    1.10
   3  -8   4    4.17    1.20
  -3   8  -4    4.84    1.08
   3  -8   5    8.77    1.38
  -3   8  -5   13.53    3.19
   3  -8   6    0.76    0.46
  -3   8  -6    1.35    0.70
   3  -8   7   30.36    2.41
  -3   8  -7   35.61    3.41
   3  -8   8    2.81    1.02
  -3   8  -8    2.27    0.96
   3  -8   9   28.55    2.40
  -3   8  -9   32.98    5.26
   3  -8  10    2.72    1.15
  -3   8 -10    4.58    0.99
   3  -8  11    0.84    0.71
  -3   8 -11   -0.24    1.79
   3  -8  12   43.86    3.20
  -3   8 -12   49.05    7.29
   3  -8  13   18.43    5.04
  -3   8 -13   18.12    4.03
   3  -8  14   23.91    5.96
  -3   8 -14   24.18    5.51
   3  -8  15   35.84    9.28
  -3   8 -15   35.46    6.58
   3  -8  16    0.27    1.27
  -3   8 -16    2.14    1.06
  -3   7  14   14.24    2.78
   3  -7 -14   17.95    2.56
  -3   7  13   59.88   10.40
   3  -7 -13   69.92    4.36
  -3   7  12   13.06    2.94
   3  -7 -12   12.68    2.19
  -3   7  11   81.80   14.92
   3  -7 -11   92.47    4.64
  -3   7  10    0.13    0.62
   3  -7 -10    0.19    1.02
  -3   7   9   14.93    2.70
   3  -7  -9   15.36    2.89
  -3   7   8   11.01    1.90
   3  -7  -8   13.41    3.13
  -3   7   8   13.37    1.87
   3  -7  -7    9.83    1.70
   3  -7  -7    7.31    1.25
  -3   7   7   11.86    1.43
   3  -7  -6  107.40    5.72
   3  -7  -6  112.20    5.50
  -3   7   6  144.31    6.66
   3  -7  -5   50.83    8.27
   3  -7  -5   50.43    2.32
  -3   7   5   62.98    2.74
   3  -7  -4    1.04    1.07
   3  -7  -4   -0.01    0.65
  -3   7   4   -0.45    1.20
   3  -7  -3   38.27    8.34
   3  -7  -3   37.11    1.78
  -3   7   3   50.78    3.89
   3  -7  -2  129.93    4.34
   3  -7  -2  124.55    4.03
  -3   7   2  168.68    4.66
   3  -7  -1   84.86   10.49
   3  -7  -1   78.23    2.53
  -3   7   1  111.36    5.75
   3  -7   0  157.86    4.61
   3  -7   0  151.17    2.78
  -3   7   0  206.25    5.90
   3  -7   1  332.45   10.57
  -3   7  -1  469.81   14.30
   3  -7   2   65.49    2.98
  -3   7  -2   90.37    6.17
   3  -7   3   71.30    3.17
  -3   7  -3   88.35   15.34
   3  -7   4  261.30    8.61
  -3   7  -4  343.20   15.84
   3  -7   5  211.78    7.36
  -3   7  -5  265.43    8.75
   3  -7   6   20.84    2.01
  -3   7  -6   25.71    3.27
   3  -7   7   54.54    3.11
  -3   7  -7   67.36    8.45
   3  -7   8   -0.09    1.11
  -3   7  -8    0.31    0.80
   3  -7   9    0.88    0.83
  -3   7  -9    1.88    0.79
   3  -7  10    6.35    1.40
  -3   7 -10    5.79    1.36
   3  -7  11  127.86    6.27
  -3   7 -11  156.07   10.55
   3  -7  12   86.96    4.55
  -3   7 -12  104.55   15.93
   3  -7  13  356.01   10.06
  -3   7 -13  423.19   14.24
   3  -7  14   97.41    4.98
  -3   7 -14  123.21   13.74
   3  -7  15   67.88    4.41
  -3   7 -15   70.60   11.10
   3  -7  16    2.87    1.31
  -3   7 -16    3.35    1.21
   3  -7  17    0.78    0.91
  -3   7 -17    2.57    0.75
  -3   6  16   23.55    4.22
   3  -6 -16   25.00    2.85
  -3   6  15   14.40    2.99
   3  -6 -15   16.34    2.56
  -3   6  14    3.08    0.80
   3  -6 -14    3.65    1.48
  -3   6  13   36.04    5.41
   3  -6 -13   39.67    3.04
  -3   6  12    2.89    0.92
   3  -6 -12    1.93    0.98
  -3   6  11   10.55    2.23
   3  -6 -11   11.70    1.93
  -3   6  10    0.48    1.01
   3  -6 -10    0.18    1.13
  -3   6   9   86.08   12.40
   3  -6  -9   89.45    3.57
  -3   6   8    1.16    0.59
   3  -6  -8    0.16    0.47
  -3   6   8    0.30    0.36
   3  -6  -7   17.41    1.81
   3  -6  -7   24.59    4.59
  -3   6   7   21.23    3.72
   3  -6  -6   43.66    2.59
   3  -6  -6   51.26    4.43
  -3   6   6   57.13    2.34
   3  -6  -5   13.40    2.08
   3  -6  -5   11.91    2.74
  -3   6   5   15.78    3.13
   3  -6  -4   55.22    2.75
   3  -6  -4   58.29    4.94
  -3   6   4   69.93    2.81
   3  -6  -3   13.72    2.06
   3  -6  -3   11.27    1.67
  -3   6   3   16.65    1.94
   3  -6  -2   44.37    2.53
   3  -6  -2   46.17    1.75
  -3   6   2   55.41    3.04
   3  -6  -1  105.94    3.58
   3  -6  -1  103.51    2.38
  -3   6   1  145.33    4.15
   3  -6   0   26.90    4.25
   3  -6   0   20.97    2.89
  -3   6   0   28.55    5.32
   3  -6   1  141.99    4.07
  -3   6  -1  191.61   11.93
   3  -6   2  153.99    4.30
  -3   6  -2  206.16    5.07
   3  -6   3    3.10    0.99
  -3   6  -3    2.61    0.91
   3  -6   4    4.96    1.10
  -3   6  -4    6.85    1.02
   3  -6   5  153.81    5.66
  -3   6  -5  184.50    6.49
   3  -6   6   31.19    2.23
  -3   6  -6   42.64    7.99
   3  -6   7    3.62    1.23
  -3   6  -7    4.81    0.81
   3  -6   8    0.90    1.00
  -3   6  -8   -0.93    1.00
   3  -6   9   13.96    1.62
  -3   6  -9   15.99    2.24
   3  -6  10    1.42    1.18
  -3   6 -10   -0.65    1.19
  -3   6 -11    0.69    0.60
   3  -6  12   12.68    2.12
  -3   6 -12   10.87    1.92
   3  -6  13  150.81    6.80
  -3   6 -13  166.44   18.59
   3  -6  14  209.17    7.12
  -3   6 -14  228.26   23.52
   3  -6  15    4.24    1.15
  -3   6 -15    3.25    0.95
   3  -6  16    1.24    0.48
  -3   6 -16    0.18    0.63
  -3   6 -17    4.45    0.80
   3  -6  18    8.10    1.86
  -3   6 -18   10.67    2.35
  -3   5  17   12.40    2.75
   3  -5 -17    9.69    1.91
  -3   5  16    1.47    0.83
   3  -5 -16   -0.23    1.28
  -3   5  15  147.16    5.50
   3  -5 -15  158.30    5.80
  -3   5  14   13.02    3.82
   3  -5 -14   14.32    2.00
  -3   5  13    2.54    0.78
   3  -5 -13    2.67    1.13
  -3   5  12    0.19    0.67
   3  -5 -12    0.21    1.18
  -3   5  11    3.84    0.86
   3  -5 -11    3.65    1.29
  -3   5  10   20.30    2.79
   3  -5 -10   17.79    2.63
  -3   5   9   35.91    5.19
   3  -5  -9   39.60    6.80
  -3   5   8   94.80    3.50
   3  -5  -8  118.90    7.64
  -3   5   8  129.39    3.51
   3  -5  -7    1.74    0.96
   3  -5  -7    0.45    0.58
  -3   5   7    2.02    0.64
   3  -5  -6    2.75    0.99
   3  -5  -6    2.13    0.61
  -3   5   6    3.08    0.87
   3  -5  -5    4.91    0.92
   3  -5  -5    6.12    1.09
  -3   5   5    7.26    1.18
   3  -5  -4   -0.39    0.82
   3  -5  -4    0.21    0.33
  -3   5   4    0.38    1.04
   3  -5  -3   13.46    2.34
   3  -5  -3   12.48    2.91
  -3   5   3   16.41    2.58
   3  -5  -2    0.80    0.72
   3  -5  -2    1.43    0.33
  -3   5   2    2.35    1.03
   3  -5  -1   41.17    3.63
   3  -5  -1   38.91    1.40
  -3   5   1   52.70    3.01
   3  -5   0   19.58    4.48
   3  -5   0   15.24    1.35
  -3   5   0   20.15    5.15
   3  -5   1   12.43    1.27
   3  -5   1    9.93    0.72
  -3   5  -1   13.47    1.90
   3  -5   2  213.63    6.11
  -3   5  -2  263.38    6.92
   3  -5   3  283.04    7.41
  -3   5  -3  317.42    8.32
   3  -5   4  220.59    6.14
  -3   5  -4  259.32    7.05
   3  -5   5   38.32    2.23
  -3   5  -5   42.31    6.01
   3  -5   6    3.15    0.88
  -3   5  -6    2.73    0.67
   3  -5   7    5.33    1.42
  -3   5  -7    7.36    1.35
   3  -5   8   -0.59    0.85
  -3   5  -8    0.77    0.57
   3  -5   9    0.16    0.97
  -3   5  -9   -0.08    0.87
   3  -5  10   14.29    1.75
  -3   5 -10   12.63    1.86
   3  -5  11   12.47    2.51
  -3   5 -11   10.10    3.30
   3  -5  12   16.08    1.76
  -3   5 -12   20.38    2.56
   3  -5  13    8.94    2.29
  -3   5 -13    8.09    1.79
  -3   5 -14   76.70    3.63
   3  -5  15    1.63    1.49
  -3   5 -15    1.11    1.05
   3  -5  16   11.57    2.33
  -3   5 -16   11.14    1.48
   3  -5  17   37.16    6.90
  -3   5 -17   38.83    4.49
   3  -5  18    8.86    2.48
  -3   5 -18    9.72    1.99
   3  -5  19    5.99    1.83
  -3   5 -19    3.99    0.96
  -3   4  18   -0.09    1.21
   3  -4 -18   -0.36    1.40
  -3   4  17  122.17   19.35
   3  -4 -17  129.27   20.16
  -3   4  16   49.45    8.11
   3  -4 -16   52.22    8.70
  -3   4  15   44.14    9.28
   3  -4 -15   41.53    2.97
  -3   4  14    0.76    0.60
   3  -4 -14   -0.51    1.18
  -3   4  13    1.41    0.66
   3  -4 -13    1.28    1.22
  -3   4  12   38.39    6.25
   3  -4 -12   39.07    2.73
  -3   4  11    7.04    1.23
   3  -4 -11    7.13    1.25
  -3   4  10   27.22    4.73
   3  -4 -10   30.46    5.30
  -3   4   9    8.66    2.01
   3  -4  -9    9.85    1.64
   3  -4  -8    1.20    0.61
  -3   4   8    0.72    0.26
  -3   4   7    4.61    1.07
   3  -4  -7    5.38    1.21
  -3   4   7    5.28    0.94
   3  -4  -6   38.51    2.21
   3  -4  -6   44.13    4.87
  -3   4   6   51.83    1.81
   3  -4  -5  124.38    4.28
   3  -4  -5  127.19    3.89
  -3   4   5  167.40    4.38
   3  -4  -4  175.17    5.16
   3  -4  -4  178.15    4.74
  -3   4   4  226.74    5.49
   3  -4  -3  203.63    4.56
   3  -4  -3  203.62    4.73
  -3   4   3  257.59    4.65
   3  -4  -2  690.97   13.30
   3  -4  -2  685.26   12.28
  -3   4   2  865.96   15.88
   3  -4  -1   13.75    3.02
   3  -4  -1   12.81    2.61
  -3   4   1   15.32    1.92
   3  -4   0  261.13    6.20
   3  -4   0  243.75    4.75
  -3   4   0  311.48    6.81
   3  -4   1   35.92    1.83
   3  -4   1   33.09    2.26
  -3   4  -1   42.14    5.50
   3  -4   2  204.06    4.55
  -3   4  -2  211.01    5.29
   3  -4   3  183.78    4.58
  -3   4  -3  198.24    4.60
   3  -4   4  135.31    3.70
  -3   4  -4  139.61    3.93
   3  -4   5  133.36    3.80
  -3   4  -5  128.79    3.80
   3  -4   6    4.53    1.25
  -3   4  -6    4.80    1.00
   3  -4   7    3.22    0.99
  -3   4  -7    2.89    1.00
   3  -4   8   39.94    2.30
  -3   4  -8   38.83    5.01
   3  -4   9   42.54    6.97
  -3   4  -9   34.46    4.46
  -3   4 -10    1.00    0.93
   3  -4  11   21.15    5.07
  -3   4 -11   15.02    2.03
   3  -4  12  112.10    4.13
  -3   4 -12  113.24   13.51
   3  -4  13  131.40    6.75
  -3   4 -13  111.48   11.24
   3  -4  14   27.19    6.69
  -3   4 -14   24.33    2.48
   3  -4  15    1.03    0.57
  -3   4 -15    1.82    0.66
   3  -4  16   13.28    2.92
  -3   4 -16   13.35    2.31
   3  -4  17    2.43    0.94
  -3   4 -17    3.29    0.92
   3  -4  18   10.78    3.39
  -3   4 -18   10.60    1.63
   3  -4  19   13.14    2.68
  -3   3  19   -0.48    1.27
   3  -3 -19    0.66    1.40
  -3   3  18   27.84    5.28
   3  -3 -18   25.26    4.88
  -3   3  17   11.09    1.68
   3  -3 -17    8.68    1.68
  -3   3  16   75.37    6.80
   3  -3 -16   67.80    4.06
  -3   3  15    2.52    0.76
   3  -3 -15    2.73    0.91
  -3   3  14    0.41    0.59
   3  -3 -14    1.03    0.97
  -3   3  13    6.24    1.65
   3  -3 -13    6.68    1.44
  -3   3  12  174.22    7.93
   3  -3 -12  181.72   10.03
  -3   3  11    9.07    1.92
   3  -3 -11    6.27    3.96
  -3   3  10   98.30    3.89
   3  -3 -10  102.83    3.57
  -3   3   9  216.04    5.14
   3  -3  -9  224.37    5.19
  -3   3   8   64.54    4.76
   3  -3  -8   62.20    2.64
  -3   3   7   53.95    2.39
   3  -3  -7   54.60    2.78
  -3   3   7   69.84    1.82
   3  -3  -6    6.13    1.75
  -3   3   6    5.87    1.60
   3  -3  -5  131.93    3.68
   3  -3  -5  130.18    3.31
  -3   3   5  165.30    3.05
   3  -3  -4  477.20   10.52
   3  -3  -4  483.27    9.40
  -3   3   4  597.50   10.86
   3  -3  -3 1238.07   18.78
   3  -3  -3 1246.69   17.64
  -3   3   3 1463.76   20.25
   3  -3  -2   31.43    4.18
   3  -3  -2   29.16    1.38
  -3   3   2   31.05    4.48
   3  -3  -1  500.77    8.65
   3  -3  -1  461.30    7.15
  -3   3   1  518.53    8.91
   3  -3   0   58.58    2.47
   3  -3   0   52.52    1.85
  -3   3   0   60.65    2.39
   3  -3   1   41.40    1.97
   3  -3   1   44.11    3.28
  -3   3  -1   46.18    4.68
   3  -3   2  245.45    6.53
   3  -3   2  222.10    4.94
  -3   3  -2  230.63    6.21
   3  -3   3   94.16    3.42
  -3   3  -3   80.49    2.00
  -3   3  -3   78.96    3.10
   3  -3   4   21.94    1.36
  -3   3  -4   21.15    2.82
   3  -3   5   10.14    1.07
  -3   3  -5    6.74    1.14
   3  -3   6  108.77    3.30
  -3   3  -6   82.84    2.87
   3  -3   7  218.32    4.42
  -3   3  -7  196.91    2.75
  -3   3  -7  171.35    4.25
   3  -3   8    0.55    0.74
  -3   3  -8   -0.11    0.19
  -3   3  -8    0.00    0.46
   3  -3   9  266.21    5.45
  -3   3  -9  223.69    3.10
  -3   3  -9  207.34    6.51
   3  -3  10  297.48    5.91
  -3   3 -10  247.97    3.66
  -3   3 -10  223.63    4.92
   3  -3  11  142.96    5.40
  -3   3 -11  116.30    3.74
  -3   3 -11  111.65   12.45
   3  -3  12    1.11    0.62
  -3   3 -12    0.65    0.45
  -3   3 -12    1.10    0.41
   3  -3  13   14.95    3.20
  -3   3 -13   11.92    1.11
  -3   3 -13   11.78    1.76
   3  -3  14  102.32   12.74
  -3   3 -14   74.47    2.66
  -3   3 -14   78.34   11.13
   3  -3  15   25.36    5.30
  -3   3 -15   19.07    1.49
  -3   3 -15   21.32    2.28
   3  -3  16   39.94   10.31
  -3   3 -16   23.04    5.13
  -3   3 -16   34.20    4.50
   3  -3  17    5.32    1.09
  -3   3 -17    4.00    0.89
   3  -3  18    2.48    1.05
  -3   3 -18    1.11    0.56
   3  -3  19   26.71    6.09
  -3   3 -19   20.11    4.08
   3  -3  20    6.77    1.72
  -3   2  19    1.08    1.00
   3  -2 -19   -0.12    1.31
  -3   2  18    1.26    1.04
   3  -2 -18    2.34    1.47
  -3   2  17   51.76    9.67
   3  -2 -17   46.02    3.37
  -3   2  16   49.09   11.45
   3  -2 -16   46.90    3.20
  -3   2  15    0.92    0.54
   3  -2 -15   -0.25    1.29
  -3   2  14   17.63    3.14
   3  -2 -14   16.04    2.75
  -3   2  13  261.67   10.89
   3  -2 -13  257.09   12.24
  -3   2  12   11.75    2.52
   3  -2 -12   11.75    2.64
  -3   2  11    7.92    2.34
   3  -2 -11    7.34    1.29
  -3   2  10   50.85    8.79
   3  -2 -10   56.55    8.11
  -3   2   9   37.32    3.06
   3  -2  -9   37.88    5.96
  -3   2   8   53.21    6.42
   3  -2  -8   49.88    4.27
  -3   2   7   17.70    3.67
   3  -2  -7   14.07    2.13
  -3   2   7   17.19    1.61
  -3   2   6  181.86    3.94
   3  -2  -6  211.69    5.25
  -3   2   6  253.93    2.59
   3  -2  -5    7.05    1.43
   3  -2  -5    8.49    2.11
  -3   2   5    9.24    1.99
   3  -2  -4  201.15    5.64
   3  -2  -4  205.26    5.48
  -3   2   4  219.39    5.37
   3  -2  -3    1.88    0.51
   3  -2  -3    1.75    0.49
  -3   2   3    2.61    0.65
   3  -2  -2  386.98    6.89
   3  -2  -2  374.52    6.24
   3  -2  -1    1.49    0.40
   3  -2  -1    0.91    0.27
  -3   2   1    0.78    0.36
   3  -2   0    9.13    1.49
   3  -2   0    7.59    1.28
  -3   2   0    7.88    1.27
   3  -2   1  217.95    4.92
   3  -2   1  200.47    3.91
  -3   2  -1  179.35    4.27
   3  -2   2  108.65    3.50
  -3   2  -2   84.19    2.35
  -3   2  -2   88.52    3.42
   3  -2   3    4.04    0.75
  -3   2  -3    3.20    0.66
  -3   2  -3    3.45    0.64
   3  -2   4   16.57    3.37
  -3   2  -4   12.89    1.07
  -3   2  -4   11.95    2.02
   3  -2   5   43.12    2.05
  -3   2  -5   45.56    1.64
  -3   2  -5   35.51    5.80
   3  -2   6   75.67    2.95
  -3   2  -6   74.63    2.51
  -3   2  -6   55.41    7.28
   3  -2   7   36.46    1.85
  -3   2  -7   37.44    1.25
  -3   2  -7   25.13    3.46
   3  -2   8  113.39    3.50
  -3   2  -8  113.82    2.45
  -3   2  -8   85.71   10.82
   3  -2   9   66.72    2.55
  -3   2  -9   58.84    2.31
  -3   2  -9   42.06    6.03
   3  -2  10  270.99    5.40
  -3   2 -10  254.70    4.07
  -3   2 -10  186.57    6.63
   3  -2  11  408.15   12.10
  -3   2 -11  371.11   10.41
  -3   2 -11  292.88    8.83
   3  -2  12   37.99    4.44
  -3   2 -12   26.55    5.34
  -3   2 -12   23.71    3.50
   3  -2  13   39.92    4.89
  -3   2 -13   25.59    5.11
  -3   2 -13   25.21    2.89
   3  -2  14   18.88    3.55
  -3   2 -14   12.45    2.42
  -3   2 -14   14.04    2.55
   3  -2  15   95.22    4.96
  -3   2 -15   91.57    3.41
  -3   2 -15   81.21    6.89
   3  -2  16    2.46    1.36
  -3   2 -16    1.66    0.62
  -3   2 -16    1.68    0.73
   3  -2  17    4.74    1.52
  -3   2 -17    3.45    1.12
  -3   2 -17    4.42    0.80
   3  -2  18    3.24    0.79
  -3   2 -18    1.34    0.66
  -3   2 -18    1.07    0.60
   3  -2  19    0.68    0.48
  -3   2 -19    1.63    0.62
   3  -2  20    7.51    2.33
  -3   1  20    4.24    1.59
   3  -1 -20    1.39    1.47
  -3   1  19   38.83    7.91
   3  -1 -19   29.92    6.61
  -3   1  18    7.65    1.38
   3  -1 -18    5.37    1.39
  -3   1  17    6.94    2.34
   3  -1 -17    5.73    1.45
  -3   1  16    1.33    0.88
   3  -1 -16   -0.02    1.19
  -3   1  15    8.77    2.67
   3  -1 -15    8.29    1.53
  -3   1  14    4.16    0.93
   3  -1 -14    0.85    1.27
  -3   1  13   67.55    7.12
   3  -1 -13   67.71    3.24
  -3   1  12  138.33    4.83
   3  -1 -12  140.93    4.36
  -3   1  11   84.62    3.43
   3  -1 -11   82.62    3.26
  -3   1  10  298.44    5.85
   3  -1 -10  311.21    6.14
  -3   1   9    0.74    0.56
   3  -1  -9   -0.30    1.25
  -3   1   8   80.19    2.97
   3  -1  -8   92.05    4.82
  -3   1   7  165.93    4.26
   3  -1  -7  172.92    4.15
  -3   1   6  109.28    3.69
   3  -1  -6  118.88    3.93
  -3   1   6  113.81    2.77
  -3   1   5   82.71    3.08
   3  -1  -5   90.65    3.20
  -3   1   5   70.47    2.07
   3  -1  -4   32.77    1.66
  -3   1   4   23.78    1.30
   3  -1  -3  190.39    8.87
   3  -1  -3  180.25    4.22
   3  -1  -3  154.44    3.35
   3  -1  -2 1069.85    8.47
   3  -1  -2 1044.44    7.93
   3  -1  -2  858.82    6.60
   3  -1  -1  228.77    4.95
   3  -1  -1  216.33    4.50
   3  -1  -1  184.19    4.08
   3  -1   0  743.87    6.50
   3  -1   0  721.92    6.23
   3  -1   0  593.37    6.05
   3  -1   1  562.88    5.45
   3  -1   1  530.25    4.66
   3  -1   1  410.64    4.78
   3  -1   2  455.19    4.86
  -3   1  -2  375.85    3.46
   3  -1   2  324.75    4.81
   3  -1   3   34.36    1.40
  -3   1  -3   31.53    2.07
   3  -1   3   21.79    5.82
   3  -1   4 1097.65   15.68
  -3   1  -4 1052.60   14.55
   3  -1   4  787.07   12.16
   3  -1   5   80.30    2.82
  -3   1  -5   79.90    3.23
   3  -1   5   52.42   10.59
   3  -1   6  195.04    5.29
  -3   1  -6  202.51    5.23
   3  -1   6  139.41    4.34
   3  -1   7   34.22    5.87
  -3   1  -7   35.98    4.09
   3  -1   7   23.19    4.72
   3  -1   8    1.61    0.52
  -3   1  -8    0.26    0.51
   3  -1   8    0.13    0.36
   3  -1   9    0.45    0.48
  -3   1  -9    0.31    0.56
   3  -1   9    0.39    0.67
   3  -1  10    1.37    0.49
  -3   1 -10    0.47    0.53
   3  -1  10    0.17    0.74
   3  -1  11   13.54    2.65
  -3   1 -11   11.42    2.99
   3  -1  11   11.49    1.99
   3  -1  12    5.49    1.48
  -3   1 -12    6.67    0.95
   3  -1  12    3.61    1.16
   3  -1  13   10.09    2.12
  -3   1 -13    7.82    1.14
  -3   1 -13    6.61    1.16
   3  -1  14   11.20    1.75
  -3   1 -14    8.29    1.92
  -3   1 -14    7.25    1.42
   3  -1  15   22.52    2.69
  -3   1 -15   22.53    3.19
  -3   1 -15   18.62    2.43
   3  -1  16    9.10    2.55
  -3   1 -16    7.82    2.11
  -3   1 -16    8.13    1.12
   3  -1  17   36.44    2.68
  -3   1 -17   24.12    4.94
  -3   1 -17   22.47    4.14
   3  -1  18    1.72    1.10
  -3   1 -18    1.77    0.77
  -3   1 -18    0.64    0.58
   3  -1  19    3.68    1.11
  -3   1 -19    2.97    0.96
   3  -1  20    3.83    1.35
  -3   1 -20    1.87    1.06
  -3   0  20   21.15    6.03
   3   0 -20   14.36    3.01
  -3   0  19  137.95    6.96
   3   0 -19  120.00    6.48
  -3   0  18    4.39    0.99
   3   0 -18    2.33    0.93
  -3   0  17   19.28    2.74
   3   0 -17   14.28    2.50
  -3   0  16    8.57    1.67
   3   0 -16    6.75    1.41
  -3   0  15    2.73    1.22
   3   0 -15    2.44    0.64
  -3   0  14    4.77    1.45
   3   0 -14    3.27    1.27
  -3   0  13    1.40    0.72
   3   0 -13   -0.09    1.21
  -3   0  12    6.58    1.27
   3   0 -12    6.81    1.19
  -3   0  11    0.43    1.01
   3   0 -11    0.70    0.60
  -3   0  10   27.81    5.73
   3   0 -10   26.61    5.19
  -3   0   9   51.32    2.30
   3   0  -9   54.39    2.50
  -3   0   8   68.49    2.71
   3   0  -8   71.35    2.67
  -3   0   7   73.29    2.59
   3   0  -7   79.01    2.74
   3   0  -7   59.73    1.13
  -3   0   6  362.55    6.76
   3   0  -6  378.08    7.11
   3   0  -6  280.65    4.30
  -3   0   5   44.30    1.96
   3   0  -5   41.10    1.99
   3   0  -5   34.54    2.82
  -3   0   4    9.03    1.71
   3   0  -4    8.01    0.95
   3   0  -4    6.63    1.36
  -3   0   3    0.97    0.35
   3   0  -3    0.61    0.66
   3   0  -3    0.70    0.27
   3   0  -2   53.69    1.57
   3   0  -2   53.30    1.70
   3   0  -2   39.23    1.25
   3   0  -1  115.40    2.13
   3   0  -1  118.09    2.36
   3   0  -1   85.71    2.53
   3   0   0  639.11    5.47
   3   0   0  648.42    5.83
   3   0   0  475.66    5.16
   3   0   1  330.44    6.17
  -3   0  -1  275.66    5.50
   3   0   1  224.89    4.97
   3   0   2  326.13    6.13
  -3   0  -2  280.87    5.66
   3   0   2  234.60    5.56
   3   0   3  403.20    7.39
  -3   0  -3  358.98    6.89
   3   0   3  299.70    6.87
   3   0   4    1.29    0.33
  -3   0  -4    1.72    0.41
   3   0   4   -0.06    0.61
   3   0   5   10.46    2.01
  -3   0  -5    9.45    2.08
   3   0   5    5.85    0.90
   3   0   6  113.82    3.50
  -3   0  -6  111.66    3.69
   3   0   6   78.35    3.07
   3   0   7   40.95    1.57
  -3   0  -7   41.90    3.09
   3   0   7   34.33    1.80
   3   0   8   46.38    1.83
  -3   0  -8   49.69    4.66
   3   0   8   32.44    1.78
  -3   0  -9    0.04    0.50
   3   0   9    0.80    0.50
   3   0  10  103.31    2.98
  -3   0 -10  107.74    3.15
   3   0  10   67.45    2.67
   3   0  11  155.18    5.26
  -3   0 -11  165.90    5.61
   3   0  11   98.20    3.95
   3   0  12   15.42    3.68
  -3   0 -12   16.88    1.93
   3   0  12    9.49    1.71
   3   0  13   83.95    3.07
  -3   0 -13   86.20    3.53
   3   0  13   53.55   10.06
   3   0  14  113.11    5.41
  -3   0 -14  111.90    6.37
   3   0  14   72.84    3.31
   3   0  15    1.31    0.76
  -3   0 -15    1.52    0.61
   3   0  15    0.03    0.78
   3   0  16    9.57    2.49
  -3   0 -16    6.46    2.12
  -3   0 -16    5.92    1.45
   3   0  17   78.56    3.79
  -3   0 -17   64.31    7.88
  -3   0 -17   44.40    5.98
   3   0  18    1.09    1.10
  -3   0 -18    1.86    0.69
  -3   0 -18    0.63    0.49
   3   0  19    3.21    1.68
  -3   0 -19    3.61    0.95
   3   0  20    1.13    1.00
  -3   0 -20    0.82    1.04
  -3  -1  20    5.25    1.30
   3   1 -20    5.95    1.94
  -3  -1  19   26.63    7.89
   3   1 -19   24.47    2.54
  -3  -1  18    2.67    1.17
   3   1 -18    3.68    1.43
  -3  -1  17   10.18    1.70
   3   1 -17    7.69    1.42
  -3  -1  16   34.46    6.51
   3   1 -16   29.88    2.45
  -3  -1  15   35.29    8.70
   3   1 -15   30.71    2.38
  -3  -1  14    7.84    1.58
   3   1 -14    5.18    1.09
  -3  -1  13    3.75    0.66
   3   1 -13    2.65    1.12
  -3  -1  12   11.31    2.21
   3   1 -12   10.31    1.41
  -3  -1  11   52.00    9.22
   3   1 -11   51.63    2.86
  -3  -1  10   41.56    9.04
   3   1 -10   40.16    2.21
  -3  -1   9    5.09    1.19
   3   1  -9    2.92    0.66
  -3  -1   8  222.75    5.67
   3   1  -8  227.45    5.83
   3   1  -8  171.85    3.38
  -3  -1   7  409.18    8.46
   3   1  -6  712.31   11.69
  -3  -1   5 1344.12   18.97
   3   1  -5 1353.50   19.93
   3   1  -5 1079.04   14.86
  -3  -1   4  164.49    5.07
   3   1  -4  179.38    5.02
   3   1  -4  137.08    3.77
  -3  -1   3    2.68    0.46
   3   1  -3    2.91    0.66
   3   1  -3    2.00    0.61
  -3  -1   2  552.30    4.85
   3   1  -2  569.22    6.11
   3   1  -2  472.34    4.88
  -3  -1   1   93.58    1.69
   3   1  -1  109.62    2.50
   3   1  -1   82.30    2.11
   3   1   0 1097.76    6.77
  -3  -1   0  960.91    9.17
   3   1   0  888.24    7.53
   3   1   1   10.24    1.81
  -3  -1  -1   10.93    2.13
   3   1   1    9.65    2.04
   3   1   2    0.97    0.23
  -3  -1  -2    0.57    0.45
   3   1   2    0.81    0.42
   3   1   3  108.08    2.91
  -3  -1  -3  104.45    3.57
   3   1   3   82.93    2.37
   3   1   4   17.05    0.75
  -3  -1  -4   17.70    1.19
   3   1   4   13.37    2.01
   3   1   5  390.89    6.15
  -3  -1  -5  380.96    6.41
   3   1   5  265.05    5.94
   3   1   6  430.56    6.89
  -3  -1  -6  436.28    7.76
   3   1   6  287.41    5.93
   3   1   7  131.24    2.91
  -3  -1  -7  136.84    3.49
   3   1   7   82.95    2.76
   3   1   8   85.26    2.26
  -3  -1  -8   91.13    2.93
   3   1   8   54.78    2.30
   3   1   9   12.22    0.99
  -3  -1  -9   12.94    2.57
   3   1   9    7.26    1.01
   3   1  10   20.47    4.79
  -3  -1 -10   18.94    1.59
   3   1  10   12.60    2.73
   3   1  11   30.56    6.11
  -3  -1 -11   29.96    1.97
   3   1  11   17.09    1.70
   3   1  12    0.20    0.36
  -3  -1 -12    0.84    0.68
   3   1  12    0.85    0.74
   3   1  13    1.19    0.57
  -3  -1 -13   -0.03    1.01
   3   1  13    1.67    0.79
   3   1  14    1.78    0.48
  -3  -1 -14    1.47    1.09
   3   1  14    0.41    0.73
   3   1  15   15.76    2.90
  -3  -1 -15   16.22    4.82
   3   1  15   10.18    1.76
   3   1  16   17.81    4.77
  -3  -1 -16   16.01    3.88
   3   1  16   11.22    2.22
   3   1  17    0.00    0.98
  -3  -1 -17    2.66    1.11
   3   1  17    0.33    0.80
   3   1  18  103.62    4.20
  -3  -1 -18   94.86    7.99
   3   1  19    7.48    2.01
  -3  -1 -19    6.85    1.57
  -3  -2  20   16.24    2.58
   3   2 -20   10.51    2.07
  -3  -2  19    6.51    2.61
   3   2 -19    8.37    1.92
  -3  -2  18    2.01    1.35
   3   2 -18    1.87    1.21
  -3  -2  17    0.92    0.89
   3   2 -17    2.04    0.79
  -3  -2  16   25.83    2.41
   3   2 -16   20.56    3.50
  -3  -2  15    1.49    0.68
   3   2 -15   -0.14    0.74
  -3  -2  14   13.28    1.69
   3   2 -14   13.07    1.98
  -3  -2  13   49.69    7.37
   3   2 -13   41.71    2.67
  -3  -2  12    2.63    0.73
   3   2 -12    2.34    1.15
  -3  -2  11    5.31    1.41
   3   2 -11    5.63    1.40
  -3  -2  10    1.31    0.77
   3   2 -10    1.41    0.93
   3   2 -10    0.42    0.17
  -3  -2   9   80.64    4.32
   3   2  -9   78.83    2.84
   3   2  -9   75.85    2.38
  -3  -2   8   46.82    2.86
   3   2  -8   46.80    2.27
   3   2  -8   41.88    2.26
  -3  -2   7    4.84    0.81
   3   2  -7    5.02    1.20
   3   2  -7    3.21    0.94
  -3  -2   6   12.78    2.53
   3   2  -6   11.24    1.12
   3   2  -6    9.34    1.50
  -3  -2   5  114.94    3.45
   3   2  -5  120.19    3.88
   3   2  -5  108.05    3.35
  -3  -2   4  278.65    6.72
   3   2  -4  263.39    7.16
   3   2  -4  255.20    6.31
  -3  -2   3   28.02    1.26
   3   2  -3   33.83    1.81
   3   2  -3   32.12    2.79
  -3  -2   2  419.97    6.32
   3   2  -2  444.02    7.71
   3   2  -2  382.86    6.60
  -3  -2   1   19.00    0.69
  -3  -2   1   18.55    3.39
   3   2  -1   17.55    1.27
  -3  -2   0  119.64    2.80
  -3  -2   0  114.83    4.40
   3   2   0  109.40    3.45
  -3  -2  -1    0.32    0.07
  -3  -2  -1    1.11    0.28
   3   2   1    1.36    0.58
   3   2   2    0.92    0.14
   3   2   2    0.48    0.59
   3   2   3   21.77    1.28
  -3  -2  -3   22.80    2.46
   3   2   3   17.90    1.42
   3   2   4    1.43    0.26
  -3  -2  -4    2.06    0.57
   3   2   4    1.30    0.66
   3   2   5   54.38    1.78
  -3  -2  -5   53.09    2.49
   3   2   5   38.21    2.05
   3   2   6  226.21    2.86
  -3  -2  -6  229.09    4.33
   3   2   6  151.85    3.96
   3   2   7  306.94    6.15
  -3  -2  -7  308.39    7.05
   3   2   7  199.15    5.24
   3   2   8 1264.08    8.01
  -3  -2  -8 1323.31   27.90
   3   2   8  838.53   17.41
   3   2   9    5.40    0.96
  -3  -2  -9    6.55    1.51
   3   2   9    3.07    0.76
   3   2  10   35.47    4.15
  -3  -2 -10   37.59    2.30
   3   2  10   23.90    4.27
   3   2  11    0.39    0.44
  -3  -2 -11    1.17    0.76
   3   2  11    0.54    0.39
   3   2  12   11.58    2.31
  -3  -2 -12   12.62    3.08
   3   2  12    7.41    1.44
   3   2  13    9.99    1.81
  -3  -2 -13   14.49    4.65
   3   2  13    5.37    1.21
   3   2  14    1.75    0.59
  -3  -2 -14    2.17    0.82
   3   2  14    2.39    0.73
   3   2  15   13.43    3.25
  -3  -2 -15   13.19    3.19
   3   2  15    8.13    1.16
   3   2  16   13.87    3.24
  -3  -2 -16   16.02    3.67
   3   2  16   10.47    2.08
   3   2  17    6.68    1.95
  -3  -2 -17    5.95    1.25
   3   2  17    2.77    1.23
   3   2  18    5.28    1.28
  -3  -2 -18    7.11    1.61
   3   2  19  132.46    7.44
  -3  -2 -19  144.20    5.90
  -3  -3  20    9.87    2.16
   3   3 -20    7.91    1.86
  -3  -3  19    5.14    1.59
   3   3 -19    2.53    1.09
  -3  -3  18    5.65    2.11
   3   3 -18    5.47    1.56
  -3  -3  17   20.65    5.99
   3   3 -17   15.82    2.12
  -3  -3  16   15.55    2.98
   3   3 -16    9.87    1.72
  -3  -3  15    0.37    1.17
   3   3 -15    0.57    1.14
  -3  -3  14   44.04    2.72
   3   3 -14   37.80    2.65
  -3  -3  13    1.98    0.60
   3   3 -13   -0.10    1.22
  -3  -3  12   70.09    3.05
   3   3 -12   55.18    2.74
   3   3 -12   60.00    3.08
  -3  -3  11    4.12    0.91
   3   3 -11    2.59    1.00
   3   3 -11    3.28    0.77
  -3  -3  10   19.99    4.17
   3   3 -10   17.36    3.23
   3   3 -10   18.68    1.22
  -3  -3   9    8.13    1.39
   3   3  -9    7.53    1.20
   3   3  -9    7.48    1.87
  -3  -3   8   76.72    2.63
   3   3  -8   70.05    5.04
   3   3  -8   72.22    2.25
  -3  -3   7    2.75    0.75
   3   3  -7    2.72    0.65
   3   3  -7    2.98    0.66
  -3  -3   6   68.68    2.20
   3   3  -6   69.67    2.66
   3   3  -6   76.62    2.29
  -3  -3   5  282.53    5.86
   3   3  -5  278.37    6.46
   3   3  -5  285.20    6.14
  -3  -3   4  187.31    4.82
   3   3  -4  170.31    5.11
   3   3  -4  180.07    5.01
  -3  -3   3  108.84    3.22
   3   3  -3  107.20    2.91
   3   3  -3  103.91    3.51
  -3  -3   2   15.15    2.20
  -3  -3   2   13.58    2.65
   3   3  -2   15.65    2.58
  -3  -3   1    3.94    0.85
  -3  -3   1    4.94    0.95
   3   3  -1    4.43    1.06
  -3  -3   0  219.20    6.01
   3   3   0  219.96    6.01
  -3  -3  -1   25.33    1.59
   3   3   1   22.65    4.41
  -3  -3  -2   77.69    3.06
   3   3   2   64.64    2.96
  -3  -3  -3   32.35    1.81
   3   3   3   28.48    4.88
  -3  -3  -4  122.03    3.76
   3   3   4   91.62    2.95
   3   3   5    0.76    0.20
  -3  -3  -5    1.53    0.59
   3   3   5    1.72    0.75
   3   3   6   79.04    1.51
  -3  -3  -6   81.66    2.83
   3   3   6   54.66    2.37
   3   3   7    1.34    0.35
  -3  -3  -7    2.90    0.81
   3   3   7    2.63    1.17
   3   3   8    3.68    0.52
  -3  -3  -8    4.70    1.35
   3   3   8    2.54    0.84
   3   3   9   24.15    1.24
  -3  -3  -9   29.25    5.69
   3   3   9   20.98    4.32
   3   3  10    7.15    1.84
  -3  -3 -10   10.10    2.52
   3   3  10    5.93    1.34
   3   3  11   20.10    4.42
  -3  -3 -11   25.68    2.73
   3   3  11   12.08    2.57
   3   3  12   23.08    4.97
  -3  -3 -12   30.10    2.60
   3   3  12   19.71    3.67
   3   3  13  127.38   10.21
  -3  -3 -13  152.54    5.31
   3   3  13   84.58    3.41
   3   3  14   29.94    5.64
  -3  -3 -14   36.68    2.87
   3   3  14   23.14    4.28
   3   3  15    3.29    0.92
  -3  -3 -15    3.05    1.34
   3   3  15    2.28    0.78
   3   3  16    5.83    1.65
  -3  -3 -16    6.82    1.48
   3   3  16    2.78    1.02
   3   3  17   12.06    3.69
  -3  -3 -17   14.60    4.09
  -3  -3 -18    0.77    0.92
  -3  -4  19   27.23    6.50
   3   4 -19   21.64    2.51
  -3  -4  18    3.36    1.73
   3   4 -18    1.61    1.59
  -3  -4  17    7.06    2.20
   3   4 -17    4.13    1.37
  -3  -4  16    0.91    0.81
   3   4 -16    1.58    1.24
  -3  -4  15   15.50    3.97
   3   4 -15    8.68    2.67
  -3  -4  14   33.11    8.60
   3   4 -14   28.31    2.33
  -3  -4  13    2.98    1.36
   3   4 -13    0.84    1.51
   3   4 -13   -0.04    0.36
  -3  -4  12    0.53    0.82
   3   4 -12   -0.31    1.04
   3   4 -12    0.18    0.49
  -3  -4  11    6.35    1.94
   3   4 -11    8.31    1.11
   3   4 -11    5.67    0.80
  -3  -4  10  167.81    5.77
   3   4 -10  130.74    5.04
   3   4 -10  157.70    5.01
  -3  -4   9   -0.33    0.64
   3   4  -9   -0.22    0.90
   3   4  -9   -0.23    0.54
  -3  -4   8   24.01    1.65
   3   4  -8   17.12    3.27
   3   4  -8   23.17    1.45
  -3  -4   7   30.30    2.30
   3   4  -7   24.42    1.87
   3   4  -7   30.19    1.64
  -3  -4   6  132.98    3.81
   3   4  -6  107.19    9.03
   3   4  -6  124.07    3.86
  -3  -4   5  259.51    5.52
   3   4  -5  225.39    5.73
   3   4  -5  248.37    6.55
  -3  -4   4   66.56    1.75
   3   4  -4   58.51    2.39
   3   4  -4   72.42    8.33
  -3  -4   3   19.55    1.56
  -3  -4   3   16.85    3.97
   3   4  -3   17.59    3.58
  -3  -4   2   -0.09    0.60
   3   4  -2    0.63    0.76
  -3  -4   1  172.07    4.14
   3   4  -1  183.40    4.25
  -3  -4   0   69.22    2.54
   3   4   0   74.20    2.69
  -3  -4  -1  256.60    6.23
   3   4   1  250.02    6.12
  -3  -4  -2   17.22    4.55
   3   4   2   13.62    3.00
  -3  -4  -3   85.52    2.97
   3   4   3   69.02    3.32
  -3  -4  -4   32.55    2.02
   3   4   4   26.00    4.25
  -3  -4  -5  180.22    5.56
   3   4   5  127.14    4.30
  -3  -4  -6  116.14    3.65
   3   4   6   83.95    3.10
   3   4   7    0.97    0.27
  -3  -4  -7    2.32    0.97
   3   4   7    0.54    0.91
   3   4   8   91.23    1.99
  -3  -4  -8  106.26    4.13
   3   4   8   70.68    2.92
   3   4   9    2.46    0.48
  -3  -4  -9    4.19    1.14
   3   4   9    2.58    0.95
   3   4  10   24.64    1.29
  -3  -4 -10   34.46    6.07
   3   4  10   22.21    4.44
   3   4  11   75.58    2.35
  -3  -4 -11   88.78    3.73
   3   4  11   53.66    5.26
   3   4  12   48.08    2.00
  -3  -4 -12   64.03    3.50
   3   4  12   40.38    6.86
   3   4  13   22.83    4.25
  -3  -4 -13   32.21    7.17
   3   4  13   23.62    2.52
   3   4  14    8.24    1.24
  -3  -4 -14   12.32    2.51
   3   4  14    8.02    1.48
  -3  -4 -15  167.53    6.92
   3   4  15   88.34    6.56
  -3  -4 -16   11.16    2.84
   3   4  16    5.88    1.18
  -3  -4 -17   -0.68    1.49
  -3  -5  19   18.85    2.67
   3   5 -19   16.32    2.25
  -3  -5  18   11.23    2.54
   3   5 -18    6.49    1.57
  -3  -5  17    9.67    2.05
   3   5 -17    8.20    1.57
  -3  -5  16   24.68    6.71
   3   5 -16   14.81    3.37
  -3  -5  15    0.59    0.81
   3   5 -15    0.63    1.17
  -3  -5  14    2.73    0.99
   3   5 -14    2.31    0.87
   3   5 -14    2.48    0.54
  -3  -5  13   20.90    2.20
   3   5 -13   15.79    2.64
   3   5 -13   14.70    2.79
  -3  -5  12   14.74    1.48
   3   5 -12   14.77    2.31
   3   5 -12   16.18    3.56
  -3  -5  11  177.14    7.57
   3   5 -11  141.69    8.82
   3   5 -11  177.27   11.39
  -3  -5  10  335.55   10.12
   3   5 -10  269.90    8.60
   3   5 -10  338.06    9.69
  -3  -5   9 2134.84   14.27
  -3  -5   8   50.97    4.68
   3   5  -8   44.62    6.43
   3   5  -8   50.86    8.30
  -3  -5   7    6.45    1.60
   3   5  -7    3.44    1.12
   3   5  -7    5.90    1.14
  -3  -5   6   -0.22    0.55
   3   5  -6   -0.36    0.77
   3   5  -6    0.49    0.77
  -3  -5   5   16.57    3.94
  -3  -5   5   13.26    3.00
   3   5  -5   18.25    1.57
  -3  -5   4  100.32    2.22
  -3  -5   4   81.86    4.37
   3   5  -4   98.33    3.24
  -3  -5   3   28.89    1.11
  -3  -5   3   22.98    5.16
   3   5  -3   26.79    5.25
  -3  -5   2    5.45    0.47
  -3  -5   2    5.85    1.22
   3   5  -2    7.66    1.97
  -3  -5   1   10.00    1.75
   3   5  -1   12.40    2.59
  -3  -5   0    1.96    0.66
   3   5   0    0.71    1.19
  -3  -5  -1    0.89    0.52
   3   5   1    0.60    0.39
  -3  -5  -2   59.79    3.00
   3   5   2   54.40    5.69
  -3  -5  -3  100.64    3.49
   3   5   3   79.34    3.56
  -3  -5  -4  218.35    5.60
   3   5   4  170.24    4.49
  -3  -5  -5   25.31    5.47
   3   5   5   21.75    5.71
  -3  -5  -6    3.01    0.86
   3   5   6    1.25    0.67
  -3  -5  -7   12.45    2.74
   3   5   7    6.04    1.10
  -3  -5  -8  121.88    4.86
   3   5   8   77.08    3.95
  -3  -5  -9   27.13    5.96
   3   5   9   16.83    1.84
  -3  -5 -10   30.31    5.33
   3   5  10   18.32    1.83
  -3  -5 -11  118.77    6.96
   3   5  11   73.99    3.49
  -3  -5 -12   60.44   13.12
   3   5  12   36.93    6.86
  -3  -5 -13   35.20    8.81
   3   5  13   24.71    2.10
  -3  -5 -14   89.53   15.65
   3   5  14   42.89    7.63
  -3  -5 -15    0.37    1.00
   3   5  15    1.26    0.54
  -3  -5 -16    1.10    1.60
  -3  -6  18    0.84    0.59
   3   6 -18    0.68    0.38
  -3  -6  17   30.02    6.31
   3   6 -17   21.74    4.36
  -3  -6  16    4.70    1.20
   3   6 -16    2.70    1.25
  -3  -6  15    1.42    0.60
   3   6 -15    1.24    0.58
  -3  -6  14   15.36    3.73
   3   6 -14   11.15    1.98
   3   6 -14   13.39    2.93
  -3  -6  13    7.86    1.86
   3   6 -13    6.85    1.55
   3   6 -13    7.41    2.28
  -3  -6  12   31.63    2.28
   3   6 -12   25.63    3.60
   3   6 -12   29.06    7.29
  -3  -6  11   76.11    3.19
   3   6 -11   51.52    5.86
   3   6 -11   73.35    2.95
  -3  -6  10   46.11    8.63
   3   6 -10   44.13    4.59
   3   6 -10   49.69    2.53
  -3  -6   9   98.98    3.24
   3   6  -9   83.10    7.31
   3   6  -9   96.18    4.14
  -3  -6   8  140.00    3.64
   3   6  -8  120.34    6.65
   3   6  -8  141.58    4.05
  -3  -6   7  187.04    3.88
  -3  -6   7  144.01    5.57
   3   6  -7  192.05    6.77
  -3  -6   6   32.70    1.64
  -3  -6   6   24.60    2.53
   3   6  -6   28.98    5.06
  -3  -6   5    6.19    1.73
  -3  -6   5    5.94    1.72
   3   6  -5    7.44    1.40
  -3  -6   4    9.10    1.70
  -3  -6   4    9.87    3.03
   3   6  -4   10.59    1.40
  -3  -6   3    0.45    0.22
  -3  -6   3    1.16    0.32
   3   6  -3    0.42    0.80
  -3  -6   2   47.72    2.46
   3   6  -2   50.89    2.64
  -3  -6   1    0.32    0.48
   3   6  -1    1.26    0.66
  -3  -6   0   21.96    3.59
   3   6   0   23.04    4.58
  -3  -6  -1    0.71    0.65
   3   6   1    0.34    0.52
  -3  -6  -2  140.53    5.30
   3   6   2  116.20    5.35
  -3  -6  -3  368.91   11.56
   3   6   3  299.37    9.82
  -3  -6  -4 1049.01   28.92
   3   6   4  815.99   22.98
  -3  -6  -5  594.38   16.69
   3   6   5  463.88   13.33
  -3  -6  -6   -0.88    1.25
   3   6   6   -0.10    0.60
  -3  -6  -7  185.84   14.91
   3   6   7  116.91    6.95
  -3  -6  -8    5.02    1.46
   3   6   8    3.45    1.03
  -3  -6  -9   30.22    7.61
   3   6   9   20.58    2.70
  -3  -6 -10   10.14    2.33
   3   6  10    4.25    0.96
  -3  -6 -11    1.33    1.06
   3   6  11    0.99    0.69
  -3  -6 -12   71.73   15.51
   3   6  12   46.02    3.74
  -3  -6 -13    3.40    1.04
   3   6  13    1.74    0.84
  -3  -6 -14    5.57    1.99
   3   6  14    2.79    1.15
  -3  -6 -15   24.06    6.44
   3   6  15   12.15    2.40
  -3  -7  17    0.87    1.08
   3   7 -17   -0.04    0.95
  -3  -7  16    9.26    2.82
   3   7 -16    5.97    1.58
  -3  -7  15   19.46    4.56
   3   7 -15   10.41    1.67
  -3  -7  14    3.60    1.05
   3   7 -14    2.72    0.87
   3   7 -14    1.31    0.85
  -3  -7  13   74.31    4.09
   3   7 -13   40.10    5.28
   3   7 -13   73.38    3.61
  -3  -7  12   93.73    3.99
   3   7 -12   64.57    8.82
   3   7 -12   87.48    3.84
  -3  -7  11  215.48    7.95
   3   7 -11  162.86    6.82
   3   7 -11  226.01    8.76
  -3  -7  10   12.82    3.11
   3   7 -10   13.66    3.08
  -3  -7   9   59.76    2.67
  -3  -7   9   42.45    2.66
   3   7  -9   58.31    9.71
  -3  -7   8   61.76    3.11
  -3  -7   8   47.34    7.99
   3   7  -8   73.62    8.13
  -3  -7   7    3.54    0.76
  -3  -7   7    1.95    0.53
   3   7  -7    2.73    0.79
  -3  -7   6    0.98    0.44
  -3  -7   6    1.07    0.46
   3   7  -6    0.94    0.60
  -3  -7   5    2.84    0.61
  -3  -7   5    2.36    0.54
   3   7  -5    2.00    1.09
  -3  -7   4    1.82    0.61
  -3  -7   4    2.57    0.80
   3   7  -4    1.54    1.14
  -3  -7   3   13.52    2.52
   3   7  -3   15.85    1.85
  -3  -7   2    1.39    0.99
   3   7  -2    1.93    0.93
  -3  -7   1   24.44    5.89
   3   7  -1   27.71    5.38
  -3  -7   0   37.99    7.28
   3   7   0   36.19    2.52
  -3  -7  -1   20.23    2.76
   3   7   1   18.69    4.28
  -3  -7  -2   23.81    4.98
   3   7   2   18.37    2.00
  -3  -7  -3   15.28    4.39
   3   7   3    9.71    1.52
  -3  -7  -4   26.62    5.74
   3   7   4   21.26    3.86
  -3  -7  -5  182.59   10.55
   3   7   5  139.94    7.04
  -3  -7  -6  229.75    6.68
   3   7   6  165.27    5.77
  -3  -7  -7    1.55    1.05
   3   7   7    0.77    0.64
  -3  -7  -8    0.42    0.92
   3   7   8    0.79    1.07
  -3  -7  -9    7.58    1.89
   3   7   9    2.88    1.22
  -3  -7 -10   16.83    2.31
   3   7  10   11.65    1.69
  -3  -7 -11   -0.44    1.29
   3   7  11    1.37    0.99
  -3  -7 -12   23.06    3.22
   3   7  12   14.31    2.00
  -3  -7 -13    2.70    1.32
   3   7  13    3.23    1.25
  -3  -7 -14    4.36    1.16
   3   7  14    1.81    0.65
  -3  -8  15    1.15    0.97
   3   8 -15    0.04    0.97
  -3  -8  14   -0.12    1.06
   3   8 -14    0.13    0.41
   3   8 -14    0.78    0.48
  -3  -8  13    1.44    0.88
  -3  -8  13    1.37    0.97
   3   8 -13    2.04    0.96
  -3  -8  12    1.34    0.82
  -3  -8  12    1.35    0.51
   3   8 -12    0.69    0.58
  -3  -8  11   15.31    4.16
  -3  -8  11   11.71    4.02
   3   8 -11   17.22    3.01
  -3  -8  10   19.67    5.98
  -3  -8  10   19.54    2.76
   3   8 -10   24.93    2.48
  -3  -8   9    1.43    0.40
  -3  -8   9    2.31    0.79
   3   8  -9    1.13    0.60
  -3  -8   8    2.25    0.60
  -3  -8   8    1.66    0.43
   3   8  -8    1.91    0.67
  -3  -8   7   11.03    1.30
  -3  -8   7    8.80    1.62
   3   8  -7   11.86    2.29
  -3  -8   6   13.75    1.56
  -3  -8   6   12.98    1.81
   3   8  -6   16.95    3.22
  -3  -8   5    0.75    0.83
   3   8  -5   -0.03    1.23
  -3  -8   4  107.00   14.40
   3   8  -4  124.46    4.82
  -3  -8   3   23.51    4.87
   3   8  -3   27.63    2.68
  -3  -8   2   12.90    1.77
   3   8  -2   12.89    2.63
  -3  -8   1    1.24    0.69
   3   8  -1    1.84    1.01
  -3  -8   0    9.59    2.05
   3   8   0    8.62    1.45
  -3  -8  -1  168.85    5.45
   3   8   1  142.83    6.63
  -3  -8  -2  191.22    6.01
   3   8   2  168.35    7.31
  -3  -8  -3   28.49    8.44
   3   8   3   27.58    4.38
  -3  -8  -4    2.99    0.98
   3   8   4    1.30    0.71
  -3  -8  -5    9.96    2.02
   3   8   5    7.33    1.56
  -3  -8  -6    6.40    2.15
   3   8   6    4.32    1.12
  -3  -8  -7   -0.32    1.23
   3   8   7   -0.69    0.98
  -3  -8  -8   16.38    3.62
   3   8   8   10.95    2.97
  -3  -8  -9    6.06    2.10
   3   8   9    2.25    0.92
  -3  -8 -10   20.26    4.60
   3   8  10   13.64    1.90
  -3  -8 -11   22.03    2.57
   3   8  11   12.50    1.78
  -3  -8 -12    3.68    1.76
   3   8  12    1.56    1.00
  -3  -9  13   22.36    7.77
  -3  -9  13   18.76    5.16
   3   9 -13   22.73    7.00
  -3  -9  12    3.24    1.25
  -3  -9  12    3.02    0.75
   3   9 -12    4.89    1.34
  -3  -9  11    3.89    1.76
  -3  -9  11    5.70    1.30
   3   9 -11    7.12    2.24
  -3  -9  10    1.03    0.61
  -3  -9  10    0.60    0.54
   3   9 -10    0.65    0.65
  -3  -9   9    1.07    0.44
   3   9  -9   -0.34    1.28
  -3  -9   8    4.76    1.40
   3   9  -8    6.34    1.68
  -3  -9   7    1.62    0.58
   3   9  -7   -0.03    0.52
  -3  -9   6    8.79    1.42
   3   9  -6   13.61    2.10
  -3  -9   5   -0.25    0.74
   3   9  -5   -0.65    1.27
  -3  -9   4    1.03    0.59
   3   9  -4    0.63    0.78
  -3  -9   3   24.26    3.43
   3   9  -3   21.47    2.49
  -3  -9   2    0.43    0.48
   3   9  -2   -0.29    1.32
  -3  -9   1    6.28    1.14
   3   9  -1    4.20    1.16
  -3  -9   0    4.41    1.18
   3   9   0    5.91    1.54
  -3  -9  -1    1.08    0.79
   3   9   1    0.84    0.75
  -3  -9  -2   48.32    3.60
   3   9   2   36.11    3.41
  -3  -9  -3    4.87    1.22
   3   9   3    4.61    0.96
  -3  -9  -4    3.87    1.21
   3   9   4    2.73    1.32
  -3  -9  -5    3.36    1.10
   3   9   5    4.34    1.30
  -3  -9  -6   -0.05    1.18
   3   9   6    1.08    1.61
  -3  -9  -7   49.35    4.55
   3   9   7   33.59    7.09
  -3  -9  -8    4.23    0.97
   3   9   8    1.94    0.62
  -3  -9  -9    3.57    1.98
   3   9   9    3.80    1.50
   3  10 -11   17.95    5.26
  -3 -10  10    6.72    1.29
   3  10 -10    8.96    4.04
  -3 -10   9   24.65    4.98
   3  10  -9   21.39    5.17
  -3 -10   8   18.74    3.97
   3  10  -8   29.17    2.86
  -3 -10   7    1.33    0.73
   3  10  -7    1.00    1.45
  -3 -10   6    0.14    0.58
   3  10  -6    1.25    1.51
  -3 -10   5    1.18    0.52
   3  10  -5    0.69    1.37
  -3 -10   4   -0.47    0.78
   3  10  -4    1.60    1.50
  -3 -10   3    6.66    1.52
   3  10  -3    8.46    1.59
  -3 -10   2   -0.24    0.83
   3  10  -2    0.94    1.48
  -3 -10   1   60.86    3.34
   3  10  -1   60.81   10.78
  -3 -10   0   31.35    6.74
   3  10   0   30.45    2.88
  -3 -10  -1   84.67    5.57
   3  10   1   71.18   13.33
  -3 -10  -2    3.03    1.25
   3  10   2    4.26    1.75
  -3 -10  -3   17.27    4.07
   3  10   3   14.35    3.66
  -3 -10  -4    1.25    0.75
  -3 -10  -5   17.64    5.85
   3  10   5   13.64    4.20
  -3 -10  -6    4.42    1.31
   3  10   6    3.54    1.39
  -3 -11   5    0.59    0.57
   3  11  -5   -0.05    1.42
  -3 -11   4   21.66    4.43
   3  11  -4   22.42    7.05
  -3 -11   3   11.87    3.73
   3  11  -3   13.53    2.43
  -3 -11   2    0.41    0.53
   3  11  -2    1.98    1.19
  -3 -11   1    1.28    1.08
   3  11  -1    1.39    1.53
  -3 -11   0   10.32    3.39
   3  11   0    9.48    2.13
   4 -10  -5   58.58   13.06
  -4  10   5   82.37    6.94
   4 -10  -4    5.05    1.45
  -4  10   4    5.33    1.64
   4 -10  -3   73.36    4.47
  -4  10   3   96.10    4.60
   4 -10  -2   26.82    2.71
  -4  10   2   34.76    3.05
   4 -10  -1    4.58    1.50
  -4  10   1    7.84    1.96
   4 -10   0    5.97    2.16
  -4  10   0    3.84    1.98
   4 -10   1    1.08    0.73
  -4  10  -1    0.76    0.98
   4 -10   2    4.23    1.51
  -4  10  -2    1.14    1.67
   4 -10   3    6.65    1.86
  -4  10  -3    9.55    2.07
   4 -10   4   29.54    7.23
  -4  10  -4   50.50    3.95
   4 -10   5   14.13    3.02
  -4  10  -5   21.71    3.30
   4 -10   6   25.56    2.56
  -4  10  -6   32.59    6.57
   4 -10   7    8.32    1.90
  -4  10  -7    4.09    1.35
   4 -10   8  107.28    5.37
  -4  10  -8  146.82    8.56
   4 -10   9    0.59    0.60
  -4  10  -9    1.59    1.12
  -4   9   9    3.51    1.12
   4  -9  -9    2.32    0.74
  -4   9   8    2.18    1.16
   4  -9  -7   24.03    2.58
   4  -9  -6   11.77    1.75
  -4   9   6   14.27    4.43
   4  -9  -5   23.84    4.98
  -4   9   5   28.48    2.53
   4  -9  -4   23.88    4.89
  -4   9   4   34.60    2.67
   4  -9  -3    1.12    1.14
  -4   9   3    3.59    1.68
   4  -9  -2   95.31   16.50
  -4   9   2  122.77    7.15
   4  -9  -1  187.94    7.27
  -4   9   1  263.65    9.04
   4  -9   0   -1.24    1.12
  -4   9   0    0.86    1.03
   4  -9   1   38.57    8.69
  -4   9  -1   49.73    8.10
   4  -9   2   -0.03    0.63
  -4   9  -2   -0.15    1.59
   4  -9   3    8.76    1.79
  -4   9  -3    5.93    1.58
   4  -9   4    8.55    2.55
  -4   9  -4    7.97    2.67
   4  -9   5    7.70    1.84
  -4   9  -5    8.23    2.08
   4  -9   6    2.46    1.09
  -4   9  -6    3.32    1.15
   4  -9   7    5.39    1.50
  -4   9  -7    5.58    2.16
   4  -9   8   19.96    2.24
  -4   9  -8   24.41    2.76
   4  -9   9    6.62    1.79
  -4   9  -9   10.52    2.60
   4  -9  10   73.23    8.70
  -4   9 -10   82.96   13.87
   4  -9  11    9.07    1.97
  -4   9 -11    6.32    2.07
   4  -9  12    0.26    1.25
  -4   9 -12    1.34    0.84
  -4   8  11   71.28    6.48
   4  -8 -11   68.82   14.59
  -4   8  10   32.05    6.42
   4  -8 -10   31.33    6.10
  -4   8   9    6.50    1.72
   4  -8  -9    8.34    1.55
  -4   8   8    2.56    0.96
   4  -8  -8    1.90    0.50
   4  -8  -7    1.99    1.13
   4  -8  -7    1.62    0.59
  -4   8   7    1.12    0.69
   4  -8  -6    2.76    1.21
   4  -8  -6    2.77    0.60
  -4   8   6    2.08    0.78
   4  -8  -5    0.73    0.62
   4  -8  -5   -0.77    0.64
  -4   8   5    0.55    0.99
   4  -8  -4    4.67    1.44
   4  -8  -4    3.92    1.11
  -4   8   4    4.51    1.07
   4  -8  -3   18.33    3.59
  -4   8   3   20.40    2.10
   4  -8  -2   22.61    4.62
  -4   8   2   32.17    2.60
   4  -8  -1   83.60   14.17
  -4   8   1   97.58   14.36
   4  -8   0  145.24    6.80
  -4   8   0  207.28    6.58
   4  -8   1   55.80    7.04
  -4   8  -1   62.61    8.69
   4  -8   2   14.86    2.41
  -4   8  -2   13.87    2.41
   4  -8   3   -0.70    1.13
  -4   8  -3    0.34    0.85
   4  -8   4    2.23    1.07
  -4   8  -4   -0.38    1.34
   4  -8   5   -0.47    1.09
  -4   8  -5   -0.17    1.38
   4  -8   6    8.49    1.68
  -4   8  -6   11.23    2.03
   4  -8   7    0.98    1.21
  -4   8  -7    0.94    1.04
   4  -8   8   18.83    2.25
  -4   8  -8   21.97    4.52
   4  -8   9   -0.11    0.74
  -4   8  -9    1.35    0.67
   4  -8  10   15.51    4.20
  -4   8 -10   13.55    2.45
   4  -8  11   37.73    3.19
  -4   8 -11   37.72    6.37
   4  -8  12   92.32    4.77
  -4   8 -12  107.86   18.89
   4  -8  13   93.56    5.76
  -4   8 -13   95.58   17.96
   4  -8  14    4.77    1.45
  -4   8 -14    5.06    1.58
  -4   7  13   12.89    3.26
   4  -7 -13   13.74    2.59
  -4   7  12    1.97    0.68
   4  -7 -12    1.74    0.55
  -4   7  11    7.93    1.70
   4  -7 -11    8.87    1.64
  -4   7  10    5.90    1.74
   4  -7 -10    7.10    1.83
  -4   7   9   78.01   11.18
   4  -7  -9   81.83   12.89
  -4   7   8    0.40    1.20
   4  -7  -8    1.29    0.34
   4  -7  -7   39.44    4.78
   4  -7  -7   42.03    6.60
  -4   7   7   48.70    4.80
   4  -7  -6    6.22    1.66
   4  -7  -6    5.75    1.34
  -4   7   6    7.10    1.11
   4  -7  -5    2.76    1.21
   4  -7  -5    1.24    0.70
  -4   7   5    1.42    1.03
   4  -7  -4    4.78    1.44
   4  -7  -4    3.29    0.80
  -4   7   4    5.59    1.65
   4  -7  -3   34.65    6.66
   4  -7  -3   32.05    1.70
  -4   7   3   39.29    6.47
   4  -7  -2   -1.24    1.10
   4  -7  -2    1.54    0.39
  -4   7   2    2.31    0.77
   4  -7  -1   72.75    7.59
  -4   7   1   86.02    6.13
   4  -7   0   96.38    5.11
  -4   7   0  122.76    4.25
   4  -7   1  288.52   13.44
  -4   7  -1  398.63   15.47
   4  -7   2  223.53    9.52
  -4   7  -2  304.71   12.81
   4  -7   3   97.20    3.97
  -4   7  -3  124.55    8.04
   4  -7   4   31.89    2.32
  -4   7  -4   39.72    5.41
   4  -7   5   38.43    2.79
  -4   7  -5   49.70    6.50
   4  -7   6   40.41    3.27
  -4   7  -6   46.65    6.33
   4  -7   7   25.54    2.20
  -4   7  -7   31.26    3.82
   4  -7   8    5.51    1.59
  -4   7  -8    5.88    1.18
   4  -7   9   34.47    2.61
  -4   7  -9   44.40    5.65
   4  -7  10   54.78    3.39
  -4   7 -10   73.05    7.62
   4  -7  11   43.20    3.47
  -4   7 -11   49.55    5.51
   4  -7  12   45.06    9.94
  -4   7 -12   52.65    6.02
   4  -7  13  133.47    5.59
  -4   7 -13  161.17   17.01
   4  -7  14   16.90    3.01
  -4   7 -14   19.40    3.20
   4  -7  15   12.10    1.99
  -4   7 -15   19.80    2.85
   4  -7  16    0.49    0.80
  -4   7 -16    2.29    1.22
  -4   6  15    2.32    1.06
   4  -6 -15   -0.66    1.20
  -4   6  14   19.28    4.05
   4  -6 -14   18.70    4.88
  -4   6  13   32.79    4.40
   4  -6 -13   31.64    5.61
  -4   6  12    3.94    1.21
   4  -6 -12    5.04    1.64
  -4   6  11   17.00    4.31
   4  -6 -11   19.19    1.96
  -4   6  10    2.96    0.80
   4  -6 -10    1.27    0.70
  -4   6   9   72.52    4.57
   4  -6  -9   81.10    8.80
  -4   6   8    3.19    0.88
   4  -6  -8    2.63    1.45
   4  -6  -7   25.40    2.14
   4  -6  -7   25.63    3.51
  -4   6   7   35.66    1.87
   4  -6  -6    0.50    0.50
   4  -6  -6    0.22    0.41
  -4   6   6    0.77    0.55
   4  -6  -5   63.93   11.34
   4  -6  -5   58.64    9.19
  -4   6   5   76.40    2.86
   4  -6  -4   72.05    3.41
   4  -6  -4   70.47    2.53
  -4   6   4   99.39    3.39
   4  -6  -3    1.23    1.01
   4  -6  -3   -0.03    0.35
  -4   6   3    0.66    0.88
   4  -6  -2    7.67    1.67
   4  -6  -2    5.22    0.66
  -4   6   2    8.97    1.39
   4  -6  -1  186.08    7.03
   4  -6  -1  165.09    5.12
  -4   6   1  246.19    8.65
   4  -6   0  449.40   13.67
  -4   6   0  575.13   16.68
   4  -6   1  310.92   11.22
  -4   6  -1  404.02   12.53
   4  -6   2  440.42   13.71
  -4   6  -2  562.01   16.55
   4  -6   3  318.79   14.06
  -4   6  -3  395.72   12.28
   4  -6   4   38.99    2.55
  -4   6  -4   47.04    8.69
   4  -6   5  258.67    8.90
  -4   6  -5  300.88   16.09
   4  -6   6   21.23    1.91
  -4   6  -6   20.54    4.40
   4  -6   7    5.18    1.27
  -4   6  -7    5.49    1.11
   4  -6   8   77.80    3.47
  -4   6  -8   89.43   13.61
   4  -6   9  135.90    6.98
  -4   6  -9  156.01   16.14
   4  -6  10  137.02   10.46
  -4   6 -10  153.15   14.96
   4  -6  11    8.79    2.17
  -4   6 -11    2.72    1.05
   4  -6  12   38.05    7.95
  -4   6 -12   41.76    4.79
   4  -6  13   32.31    7.31
  -4   6 -13   37.28    3.70
   4  -6  14   31.68    3.11
  -4   6 -14   27.99    4.96
   4  -6  15   15.14    2.46
  -4   6 -15   15.46    2.25
   4  -6  16   14.61    2.40
  -4   6 -16   16.61    2.78
   4  -6  17    1.16    1.26
  -4   6 -17    0.60    0.60
  -4   5  16   14.51    3.85
   4  -5 -16   12.90    3.38
  -4   5  15    8.36    2.20
  -4   5  14   -0.44    1.13
   4  -5 -14    0.74    0.77
  -4   5  13    9.73    2.01
   4  -5 -13    9.55    1.92
  -4   5  12    0.68    1.12
   4  -5 -12    0.35    1.16
  -4   5  11    7.42    1.38
   4  -5 -11    4.70    1.23
  -4   5  10    2.08    0.87
   4  -5 -10    1.34    0.49
  -4   5   9   19.86    3.25
   4  -5  -9   18.86    4.28
  -4   5   8    2.50    0.68
   4  -5  -8    0.93    0.97
   4  -5  -7   30.64    2.48
   4  -5  -7   35.24    4.62
  -4   5   7   33.52    4.41
   4  -5  -6    7.10    1.19
   4  -5  -6    6.56    1.33
  -4   5   6    6.67    1.16
   4  -5  -5   18.25    3.97
   4  -5  -5   16.39    2.45
  -4   5   5   23.84    1.81
   4  -5  -4   -0.01    0.82
   4  -5  -4    0.75    0.58
  -4   5   4    0.79    0.61
   4  -5  -3    0.87    0.76
   4  -5  -3    1.56    0.44
  -4   5   3    1.41    0.58
   4  -5  -2    0.94    0.36
   4  -5  -2    0.47    0.20
  -4   5   2    1.92    0.68
   4  -5  -1    0.19    0.75
   4  -5  -1    0.18    0.37
  -4   5   1   -0.15    0.87
   4  -5   0   68.22    6.05
   4  -5   0   53.62    1.54
  -4   5   0   75.31    9.89
   4  -5   1    5.93    1.18
  -4   5  -1    6.65    1.59
   4  -5   2   50.07    2.56
  -4   5  -2   54.10    8.13
   4  -5   3   32.75    6.27
  -4   5  -3   35.65    4.30
   4  -5   4    5.88    1.23
  -4   5  -4    1.27    0.73
   4  -5   5   69.94    3.12
  -4   5  -5   69.62    8.91
   4  -5   6  121.02    4.80
  -4   5  -6  132.31    7.34
   4  -5   7   16.73    1.78
  -4   5  -7   16.19    2.34
   4  -5   8   22.70    1.88
  -4   5  -8   23.26    3.23
   4  -5   9   56.48    3.04
  -4   5  -9   51.40    6.28
   4  -5  10    0.75    0.80
  -4   5 -10    1.51    0.75
   4  -5  11   42.70    2.76
  -4   5 -11   45.83    5.35
   4  -5  12   57.66    3.27
  -4   5 -12   63.09    6.89
   4  -5  13    0.50    1.11
  -4   5 -13    0.47    0.85
   4  -5  14    0.61    1.20
  -4   5 -14   -0.61    0.97
   4  -5  15   43.17    9.60
  -4   5 -15   44.37    4.36
   4  -5  16    7.63    2.88
  -4   5 -16    9.32    1.53
   4  -5  17   18.87    4.94
  -4   5 -17   20.82    2.53
   4  -5  18   59.37   14.44
  -4   5 -18   58.61    8.18
  -4   4  17    0.71    0.52
   4  -4 -17    1.37    1.39
  -4   4  16    6.16    1.58
   4  -4 -16    5.15    1.51
  -4   4  15   28.04    4.40
   4  -4 -15   28.60    2.82
  -4   4  14    6.51    1.48
   4  -4 -14    4.55    1.28
  -4   4  13    7.81    1.68
   4  -4 -13    7.98    1.75
  -4   4  12    7.50    1.71
   4  -4 -12    7.08    1.39
  -4   4  11   42.15    5.98
   4  -4 -11   42.81    6.20
  -4   4  10    7.09    1.57
   4  -4 -10    6.32    1.42
  -4   4   9   80.88    6.12
   4  -4  -9   87.56    3.37
  -4   4   8   22.67    4.44
   4  -4  -8   19.15    1.60
   4  -4  -7    0.76    0.84
  -4   4   7    2.88    0.61
   4  -4  -6    0.09    0.90
   4  -4  -6    0.10    0.62
  -4   4   6    0.59    0.43
   4  -4  -5   16.76    1.91
   4  -4  -5   16.49    1.28
  -4   4   5   24.82    4.98
   4  -4  -4   68.53    3.02
   4  -4  -4   68.11    2.37
  -4   4   4   84.22    2.51
   4  -4  -3   91.06    3.29
   4  -4  -3   86.83    2.44
  -4   4   3  110.36    2.94
   4  -4  -2   52.07    2.74
   4  -4  -2   56.53    1.87
  -4   4   2   62.40    2.31
   4  -4  -1   13.23    3.19
   4  -4  -1   13.13    0.95
  -4   4   1   15.12    3.34
   4  -4   0   97.63    4.08
   4  -4   0   84.42    2.48
  -4   4   0  103.86    3.06
   4  -4   1   43.74    2.46
   4  -4   1   35.27    1.18
  -4   4  -1   46.50    5.36
   4  -4   2   37.88    2.10
  -4   4  -2   38.99    4.77
   4  -4   3   51.91    2.42
  -4   4  -3   47.73    6.70
   4  -4   4    1.43    0.96
  -4   4  -4    0.70    0.57
   4  -4   5   52.63    2.64
  -4   4  -5   50.26    6.40
   4  -4   6    2.16    0.96
  -4   4  -6    1.96    0.65
   4  -4   7    0.99    0.68
  -4   4  -7   -0.06    0.82
   4  -4   8    1.96    0.86
  -4   4  -8   -0.05    0.86
   4  -4   9  213.59    7.51
  -4   4  -9  191.99    9.40
   4  -4  10   23.58    2.15
  -4   4 -10   16.76    2.72
   4  -4  11   21.24    2.05
  -4   4 -11   19.13    2.51
   4  -4  12   28.87    2.34
  -4   4 -12   24.08    3.77
   4  -4  13   95.34    7.73
  -4   4 -13   84.55    8.30
   4  -4  14    3.13    1.01
  -4   4 -14    3.57    0.93
   4  -4  15    5.46    1.59
  -4   4 -15    7.01    1.38
   4  -4  16    2.90    1.08
  -4   4 -16    3.02    0.81
   4  -4  17   13.13    2.62
  -4   4 -17    8.92    1.91
   4  -4  18    9.54    2.68
  -4   4 -18   10.15    1.61
  -4   3  18    6.97    1.38
   4  -3 -18    4.51    1.68
  -4   3  17   18.47    2.72
   4  -3 -17   14.90    2.19
  -4   3  16   11.71    3.07
   4  -3 -16   14.02    2.31
  -4   3  15   31.72    8.42
   4  -3 -15   29.92    2.62
  -4   3  14    9.55    1.82
   4  -3 -14    3.20    1.35
  -4   3  13  143.69   13.16
   4  -3 -13  143.02    6.32
  -4   3  12   22.35    3.66
   4  -3 -12   22.26    2.15
  -4   3  11  240.17   10.15
   4  -3 -11  256.79   10.63
  -4   3  10    0.37    0.64
   4  -3 -10   -1.21    1.27
  -4   3   9   68.16    6.09
   4  -3  -9   70.10    3.81
  -4   3   8   63.15    4.13
   4  -3  -8   65.75    2.80
  -4   3   7   46.67    8.40
   4  -3  -7   54.84    7.07
  -4   3   7   59.85    1.69
   4  -3  -6    0.87    0.80
   4  -3  -6   -0.03    0.62
  -4   3   6    0.35    0.33
   4  -3  -5    3.60    0.88
   4  -3  -5    2.98    0.88
  -4   3   5    3.02    0.50
   4  -3  -4    2.54    0.69
   4  -3  -4    2.13    0.45
  -4   3   4    1.66    0.38
   4  -3  -3  456.26   10.51
   4  -3  -3  436.24    9.42
  -4   3   3  462.73    9.90
   4  -3  -2  479.00    9.94
   4  -3  -2  444.34    8.62
  -4   3   2  465.48    9.15
   4  -3  -1   34.99    6.50
   4  -3  -1   34.60    3.95
  -4   3   1   33.54    5.48
   4  -3   0    1.78    0.47
  -4   3   0    2.47    0.75
   4  -3   1   20.92    4.22
   4  -3   1   17.73    0.85
  -4   3  -1   18.73    3.83
   4  -3   2   -0.62    0.71
  -4   3  -2    0.12    0.42
   4  -3   3   59.96    2.46
  -4   3  -3   52.59    1.36
  -4   3  -3   52.36    7.29
   4  -3   4  351.51    7.85
  -4   3  -4  333.81    6.05
  -4   3  -4  295.37    7.24
   4  -3   5  300.45    7.60
  -4   3  -5  237.95    7.07
   4  -3   6   33.11    1.96
  -4   3  -6   26.59    4.82
   4  -3   7   10.78    1.42
  -4   3  -7    5.44    0.96
   4  -3   8   27.09    1.96
  -4   3  -8   19.01    2.86
   4  -3   9  127.65    4.94
  -4   3  -9  120.79    5.03
   4  -3  10   30.83    2.28
  -4   3 -10   20.03    3.43
   4  -3  11  332.86   10.21
  -4   3 -11  268.74   14.51
   4  -3  12  111.33    5.61
  -4   3 -12   86.53    6.54
   4  -3  13  193.22    8.95
  -4   3 -13  150.29   10.07
   4  -3  14  324.97   11.67
  -4   3 -14  273.00   19.60
   4  -3  15  104.95    4.34
  -4   3 -15   88.03    8.38
   4  -3  16   40.26    9.20
  -4   3 -16   32.00    5.07
   4  -3  17   58.09    9.48
  -4   3 -17   46.81    5.49
   4  -3  18   11.48    3.00
  -4   3 -18    8.66    1.62
   4  -3  19   12.90    3.82
  -4   3 -19   11.30    2.52
  -4   2  18   16.62    4.72
   4  -2 -18   13.21    2.51
  -4   2  17   25.12    6.54
   4  -2 -17   26.70    4.06
  -4   2  16    6.71    1.30
   4  -2 -16    5.22    1.53
  -4   2  15   11.47    2.49
   4  -2 -15   10.18    1.74
  -4   2  14   -0.20    1.14
   4  -2 -14    0.01    1.18
  -4   2  13   47.99    6.89
   4  -2 -13   50.64    3.17
  -4   2  12   10.92    2.76
   4  -2 -12    2.60    1.87
  -4   2  11 1779.65   16.26
   4  -2 -11 1791.72   45.00
  -4   2  10    7.40    1.48
   4  -2 -10    0.96    9.32
  -4   2   9  894.42   23.45
   4  -2  -9  874.66   25.37
  -4   2   8   28.99    5.13
   4  -2  -8   30.06    5.32
  -4   2   7    5.68    1.16
   4  -2  -7    6.21    1.03
  -4   2   7    5.80    1.32
  -4   2   6   29.33    4.89
   4  -2  -6   25.42    3.32
  -4   2   6   30.14    3.50
   4  -2  -5  272.64   16.30
   4  -2  -5  265.69    6.60
  -4   2   5  247.69    5.55
   4  -2  -4  471.62    9.75
   4  -2  -4  457.55    9.19
  -4   2   4  416.24    8.18
   4  -2  -3   37.22    6.54
   4  -2  -3   34.39    1.60
  -4   2   3   33.49    4.12
   4  -2  -2  250.39    5.94
   4  -2  -2  234.45    5.70
  -4   2   2  216.57    4.93
   4  -2  -1  225.83    5.44
   4  -2  -1  202.40    4.52
  -4   2   1  170.08    4.46
   4  -2   0    3.94    0.84
   4  -2   0    3.97    0.68
  -4   2   0    2.65    0.48
   4  -2   1  679.29   11.04
   4  -2   1  617.70    9.25
  -4   2  -1  517.38    8.94
   4  -2   2  557.23   10.83
  -4   2  -2  453.41    8.30
   4  -2   2  456.76   11.26
   4  -2   3 1015.01   18.08
  -4   2  -3  839.70   14.33
   4  -2   3  797.32   14.93
   4  -2   4    2.44    0.77
  -4   2  -4    1.88    0.48
   4  -2   4    0.53    0.85
   4  -2   5   92.70    2.85
  -4   2  -5   96.50    2.11
   4  -2   5   73.58    2.85
   4  -2   6  419.90    9.56
  -4   2  -6  442.92    8.98
   4  -2   6  321.28    8.00
   4  -2   7  807.46   16.75
  -4   2  -7  832.55   16.11
   4  -2   8   15.47    1.51
  -4   2  -8   12.49    2.63
  -4   2  -8   11.67    2.08
   4  -2   9    1.27    0.65
  -4   2  -9    1.02    0.73
  -4   2  -9    1.54    0.60
   4  -2  10   90.15    3.63
  -4   2 -10   93.48    2.46
  -4   2 -10   62.21    8.42
   4  -2  11   15.52    2.91
  -4   2 -11   10.80    3.06
  -4   2 -11   10.95    1.80
   4  -2  12  370.86   14.29
  -4   2 -12  355.35   13.38
  -4   2 -12  274.49   13.31
   4  -2  13  117.74   21.45
  -4   2 -13  106.00    7.34
  -4   2 -13   85.92    9.98
   4  -2  14  212.99    6.31
  -4   2 -14  211.35    5.15
  -4   2 -14  168.97   17.30
   4  -2  15  322.74    7.93
  -4   2 -15  286.49    5.64
  -4   2 -15  257.82   17.43
   4  -2  16   -0.45    1.29
  -4   2 -16    0.51    0.39
   4  -2  17   -0.81    1.02
  -4   2 -17    0.38    0.62
   4  -2  18   46.83    8.58
  -4   2 -18   36.95    4.17
   4  -2  19    7.20    1.88
  -4   2 -19    5.04    1.19
  -4   1  19   11.49    3.11
   4  -1 -19   13.12    2.55
  -4   1  18    2.65    0.90
   4  -1 -18   -0.22    1.19
  -4   1  17   21.59    6.31
   4  -1 -17   18.08    2.48
  -4   1  16    5.34    0.99
   4  -1 -16    5.45    1.22
  -4   1  15   10.33    2.35
   4  -1 -15    6.28    1.70
  -4   1  14    7.41    1.71
   4  -1 -14    7.74    1.50
  -4   1  13   18.10    3.43
   4  -1 -13   21.03    5.06
  -4   1  12    8.53    1.61
   4  -1 -12    4.99    1.35
  -4   1  11  442.48   15.80
   4  -1 -11  456.98   14.02
  -4   1  10   34.25    5.40
   4  -1 -10   36.33    6.10
  -4   1   9  226.23    5.71
   4  -1  -9  225.72    5.26
  -4   1   8    2.17    0.50
   4  -1  -8    1.57    0.92
  -4   1   7  240.72    6.50
   4  -1  -7  266.93    6.97
  -4   1   7  224.54    4.74
  -4   1   6   37.38    4.62
   4  -1  -6   36.71    2.32
  -4   1   6   31.71    3.42
  -4   1   5   42.36    1.97
   4  -1  -5   45.36    2.45
   4  -1  -5   37.82    3.02
   4  -1  -4   28.56    4.16
   4  -1  -4   25.76    1.52
   4  -1  -4   21.55    1.07
   4  -1  -3  184.65    5.26
   4  -1  -3  175.87    4.96
   4  -1  -3  152.54    4.20
   4  -1  -2   48.23    3.03
   4  -1  -2   53.28    5.19
   4  -1  -2   37.27    4.48
   4  -1  -1   63.09    2.79
   4  -1  -1   60.75    2.33
   4  -1  -1   46.26    2.04
   4  -1   0    0.98    0.27
   4  -1   0    2.02    0.50
   4  -1   0    0.34    1.15
   4  -1   1  657.67   10.64
   4  -1   1  647.72   10.10
   4  -1   1  404.91   29.65
   4  -1   2 4381.05   16.96
  -4   1  -3  808.37   12.23
   4  -1   4  904.50   16.07
  -4   1  -4  827.92   14.75
   4  -1   4  611.06   11.89
   4  -1   5  698.79   12.89
  -4   1  -5  689.60   12.33
   4  -1   5  473.68   11.74
   4  -1   6   71.81    2.37
  -4   1  -6   74.04    2.05
   4  -1   6   50.08    2.43
   4  -1   7   97.35    2.74
  -4   1  -7   99.71    3.70
   4  -1   7   69.60    9.70
   4  -1   8   60.58    2.46
  -4   1  -8   61.85    2.09
   4  -1   8   43.62    7.48
   4  -1   9    0.93    0.51
  -4   1  -9    1.25    0.86
   4  -1   9    0.78    0.59
   4  -1  10    6.94    1.63
  -4   1 -10    5.27    1.08
   4  -1  10    5.53    1.13
   4  -1  11   59.70    2.54
  -4   1 -11   66.05    2.72
   4  -1  11   44.84    2.56
   4  -1  12   17.61    3.91
  -4   1 -12   14.06    3.18
   4  -1  12   10.39    1.36
   4  -1  13   23.57    4.64
  -4   1 -13   22.40    1.81
   4  -1  13   13.98    3.24
   4  -1  14  254.59    8.52
  -4   1 -14  255.55    6.41
  -4   1 -14  189.93   12.05
   4  -1  15   60.57   10.52
  -4   1 -15   45.60   10.07
  -4   1 -15   36.26    6.43
   4  -1  16  104.35    9.26
  -4   1 -16   88.65   10.20
  -4   1 -16   72.38   12.83
   4  -1  17   45.17    5.21
  -4   1 -17   32.12    7.43
  -4   1 -17   31.31    6.61
   4  -1  18   13.77    3.28
  -4   1 -18   12.85    1.64
  -4   1 -18    8.56    1.46
   4  -1  19   20.79    7.82
  -4   1 -19   15.73    2.04
  -4   0  19   -0.38    1.23
   4   0 -19   -0.47    1.30
  -4   0  18   10.31    2.69
   4   0 -18   10.01    2.21
  -4   0  17   21.97    4.54
   4   0 -17   16.19    3.68
  -4   0  16    7.01    1.67
   4   0 -16    4.47    1.37
  -4   0  15   28.42    6.55
   4   0 -15   27.65    2.70
  -4   0  14    5.39    1.15
   4   0 -14    2.12    0.67
  -4   0  13   12.06    2.40
   4   0 -13    8.56    1.40
  -4   0  12   21.44    5.19
   4   0 -12   24.78    3.59
  -4   0  11   60.33    4.62
   4   0 -11   60.98    3.29
  -4   0  10   61.39    7.98
   4   0 -10   53.46    9.84
  -4   0   9   41.26    7.17
   4   0  -9   36.99    4.04
  -4   0   8   44.32    6.65
   4   0  -8   40.65    3.91
  -4   0   7   17.56    2.85
   4   0  -7   16.94    1.54
   4   0  -7   13.80    0.74
  -4   0   6   36.55    5.93
   4   0  -6   34.62    1.94
   4   0  -6   24.21    1.05
  -4   0   5    1.53    0.34
   4   0  -5    2.35    0.81
   4   0  -5    0.90    0.29
  -4   0   4    1.14    0.33
   4   0  -4    0.74    0.39
   4   0  -4    0.72    0.38
   4   0  -3   88.97    3.25
   4   0  -3   70.62    2.49
   4   0  -2   86.12    2.98
   4   0  -2   81.64    3.00
   4   0  -2   59.83    2.31
   4   0  -1   32.62    5.15
   4   0  -1   36.26    4.87
   4   0  -1   24.43    1.40
   4   0   0   18.52    3.52
   4   0   0   25.69    3.30
   4   0   0   15.38    1.14
   4   0   1  349.65    6.11
  -4   0  -1  293.11    5.12
   4   0   1  270.03    5.48
   4   0   2   19.32    3.55
  -4   0  -2   18.01    3.45
   4   0   2   11.46    1.82
   4   0   3 1409.22   19.53
  -4   0  -3 1245.30   18.11
   4   0   3 1056.24   16.12
   4   0   4  650.04   11.83
  -4   0  -4  601.02   11.54
   4   0   4  476.41   21.43
   4   0   5   90.04    2.38
  -4   0  -5   79.09    2.43
   4   0   5   57.95    8.87
   4   0   6  168.76    3.52
  -4   0  -6  174.62    3.76
   4   0   6  120.33    3.65
   4   0   7  120.30    2.80
  -4   0  -7  132.14    6.24
   4   0   7   82.71    2.99
   4   0   8   54.92    2.39
  -4   0  -8   61.31    2.70
   4   0   8   37.89    2.15
   4   0   9   43.17    1.90
  -4   0  -9   46.15    4.68
   4   0   9   30.84    2.05
   4   0  10    3.40    0.67
  -4   0 -10    5.40    1.03
   4   0  10    3.90    1.08
   4   0  11    2.66    0.64
  -4   0 -11    1.77    0.62
   4   0  11    1.32    0.64
   4   0  12   71.12    2.82
  -4   0 -12   74.68    3.28
   4   0  12   48.46    8.95
   4   0  13    0.68    0.65
  -4   0 -13    1.21    0.84
   4   0  13    0.58    0.67
   4   0  14    5.09    1.73
  -4   0 -14    4.72    1.16
   4   0  14    2.81    0.92
   4   0  15  244.33    5.74
  -4   0 -15  265.73    6.04
   4   0  15  167.97    4.99
   4   0  16  711.17   15.69
  -4   0 -16  733.63   10.60
   4   0  16  510.11    8.80
   4   0  17   97.76    4.19
  -4   0 -17  113.39    4.43
  -4   0 -17   70.67    5.05
   4   0  18  115.94    5.71
  -4   0 -18  120.74   10.70
  -4   0 -18   65.61   12.03
   4   0  19    2.88    1.01
  -4   0 -19    2.59    0.78
  -4  -1  19   10.97    2.41
   4   1 -19    8.22    1.76
  -4  -1  18    4.84    1.10
   4   1 -18    4.24    1.45
  -4  -1  17    0.03    1.16
   4   1 -17   -1.01    1.24
  -4  -1  16    1.11    0.73
  -4  -1  15    8.49    2.36
   4   1 -15    7.81    1.69
  -4  -1  14    7.66    1.97
   4   1 -14    5.93    1.56
  -4  -1  13    2.30    1.04
   4   1 -13    0.69    1.20
  -4  -1  12    2.54    1.19
   4   1 -12    2.69    0.70
  -4  -1  11   13.70    3.47
   4   1 -11   13.17    2.44
  -4  -1  10    3.15    0.83
   4   1 -10    3.13    0.95
  -4  -1   9   49.52    2.45
   4   1  -9   45.80    2.48
  -4  -1   8   12.95    2.25
   4   1  -8   13.93    1.53
   4   1  -8    7.79    1.57
  -4  -1   7   93.12    3.44
   4   1  -7  100.47    3.25
   4   1  -7   71.97    1.80
  -4  -1   6   26.42    3.78
   4   1  -6   28.34    5.88
   4   1  -6   18.96    3.05
  -4  -1   5   56.13    2.02
   4   1  -5   63.81    8.24
   4   1  -5   37.88    1.37
  -4  -1   4  260.71    5.66
   4   1  -4  273.00    6.78
   4   1  -4  214.58    5.06
  -4  -1   3    1.73    0.40
   4   1  -3    1.88    0.70
   4   1  -3    1.17    0.48
  -4  -1   2  394.06    6.53
   4   1  -2  460.99    8.20
   4   1  -2  344.73    6.29
   4   1  -1  108.02    2.13
   4   1  -1  123.55    3.95
   4   1  -1   81.12    2.99
   4   1   0   32.55    1.38
  -4  -1   0   27.22    1.59
   4   1   0   24.65    1.69
   4   1   1  247.58    5.88
  -4  -1  -1  221.21    6.21
   4   1   1  191.88    5.48
   4   1   2 1127.23   15.60
  -4  -1  -2 1032.03   15.69
   4   1   2  865.58   13.65
   4   1   3  459.24    8.28
  -4  -1  -3  438.59    9.94
   4   1   3  352.86    7.85
   4   1   4   22.42    3.06
  -4  -1  -4   22.07    1.36
   4   1   4   17.87    2.91
   4   1   5  408.46    7.63
  -4  -1  -5  417.71    8.74
   4   1   5  298.32    7.01
   4   1   6   28.41    1.25
  -4  -1  -6   27.81    3.51
   4   1   6   22.66    4.57
   4   1   7   45.59    1.65
  -4  -1  -7   46.82    5.02
   4   1   7   33.03    6.33
   4   1   8    4.62    0.76
  -4  -1  -8    5.74    1.25
   4   1   8    4.43    1.08
   4   1   9  152.06    4.88
  -4  -1  -9  172.37    5.82
   4   1   9  112.63    4.77
   4   1  10  536.39   15.16
  -4  -1 -10  581.96   16.65
   4   1  10  352.40   11.20
   4   1  11   21.23    3.79
  -4  -1 -11   23.68    5.41
   4   1  11   12.92    1.52
   4   1  12   56.02    4.85
  -4  -1 -12   61.01    3.00
   4   1  12   35.08    2.36
   4   1  13    0.34    0.64
  -4  -1 -13    1.45    1.30
   4   1  13    1.51    0.92
   4   1  14   -0.03    0.64
  -4  -1 -14   -0.18    1.02
   4   1  14    0.75    0.70
   4   1  15    5.36    1.42
  -4  -1 -15    6.19    1.39
   4   1  15    3.86    1.13
   4   1  16   89.72    4.00
  -4  -1 -16  106.84    5.00
   4   1  16   55.83    8.17
   4   1  17   30.00    7.17
  -4  -1 -17   30.64    7.87
   4   1  17   27.39    2.32
   4   1  18   40.83    9.49
  -4  -1 -18   26.17    5.67
   4   1  18   16.33    4.09
  -4  -2  19    1.23    0.87
   4   2 -19    1.29    1.57
  -4  -2  18    3.87    1.59
   4   2 -18    2.40    1.41
  -4  -2  17   -0.92    1.15
   4   2 -17    0.19    1.27
  -4  -2  16   -0.82    1.14
   4   2 -16    1.58    1.33
  -4  -2  15   90.22   11.96
   4   2 -15   73.74    3.91
  -4  -2  14    0.52    1.22
   4   2 -14    0.41    1.56
  -4  -2  13  326.51   13.96
   4   2 -13  288.20   12.70
  -4  -2  12   13.16    1.76
   4   2 -12    9.53    1.43
  -4  -2  11    3.01    0.67
   4   2 -11    2.37    0.95
  -4  -2  10    1.92    0.52
   4   2 -10    1.98    0.86
   4   2 -10    1.56    0.42
  -4  -2   9   22.90    5.23
   4   2  -9   23.39    1.85
   4   2  -9   17.67    1.05
  -4  -2   8  134.70    3.65
   4   2  -8  133.90    4.03
   4   2  -8  100.72    2.28
  -4  -2   7  457.11   10.16
   4   2  -7  460.90   10.77
   4   2  -7  360.85    7.76
  -4  -2   6  573.87   12.08
   4   2  -6  572.45   12.79
   4   2  -6  458.04    9.84
  -4  -2   5  129.86    3.12
   4   2  -5  126.14    3.70
   4   2  -5   96.26    2.58
  -4  -2   4    0.53    0.34
   4   2  -4    1.29    0.48
   4   2  -4    0.01    0.47
  -4  -2   3    1.19    0.32
   4   2  -3    1.82    0.60
   4   2  -3    0.68    0.38
  -4  -2   2  224.28    4.61
   4   2  -2  238.77    5.84
   4   2  -2  194.72    4.79
  -4  -2   1  159.47    2.89
  -4  -2   1  150.39    3.87
   4   2  -1  140.73    3.72
  -4  -2   0 1491.13   24.29
  -4  -2   0 1471.21   25.72
   4   2   0 1361.65   23.73
  -4  -2  -1  596.60   10.06
  -4  -2  -1  669.80   12.91
   4   2   1  552.76   11.35
   4   2   2 1399.08   22.64
  -4  -2  -2 1469.23   26.00
   4   2   2 1196.40   21.53
   4   2   3 1819.77   29.27
  -4  -2  -3 1899.46   12.76
   4   2   3 1490.64   26.38
   4   2   4  607.02   10.27
  -4  -2  -4  653.48   13.10
   4   2   4  484.98   10.31
   4   2   5   19.54    0.82
  -4  -2  -5   21.72    3.73
   4   2   5   12.69    3.03
   4   2   6   79.19    1.89
  -4  -2  -6   89.38    3.70
   4   2   6   59.62    2.64
   4   2   7   62.74    5.01
  -4  -2  -7   66.98    2.77
   4   2   7   56.36    9.20
   4   2   8  457.73   11.71
  -4  -2  -8  501.84   13.81
   4   2   8  304.46    9.23
   4   2   9  154.49    3.22
  -4  -2  -9  173.92    6.86
   4   2   9  102.08    4.60
   4   2  10    1.74    0.41
  -4  -2 -10    1.60    1.14
   4   2  10    2.09    0.94
   4   2  11  108.12    9.83
  -4  -2 -11  120.89    6.00
   4   2  11   67.92    3.01
   4   2  12  164.13    8.23
  -4  -2 -12  204.48    9.42
   4   2  12  115.99    5.90
   4   2  13   13.31    2.43
  -4  -2 -13   23.57    2.29
   4   2  13   10.28    1.67
   4   2  14    0.38    0.61
  -4  -2 -14    0.96    1.25
   4   2  14    0.89    0.87
   4   2  15    0.67    0.31
  -4  -2 -15   -0.20    1.12
   4   2  15    1.22    0.69
   4   2  16   -0.37    0.66
  -4  -2 -16    0.61    0.65
  -4  -2 -17   32.16    8.69
   4   2  17   17.89    4.48
  -4  -2 -18    0.75    0.51
   4   2  18    0.51    0.45
  -4  -3  19   12.07    3.38
   4   3 -19    8.57    2.36
  -4  -3  18    1.85    1.08
   4   3 -18    0.56    1.18
  -4  -3  17    1.70    1.26
   4   3 -17    1.38    1.56
  -4  -3  16   18.62    3.45
   4   3 -16   12.02    2.17
  -4  -3  15   72.82    3.74
   4   3 -15   62.03    3.55
  -4  -3  14   18.10    1.98
   4   3 -14   15.13    2.33
  -4  -3  13   78.16    5.12
   4   3 -13   71.07    3.59
  -4  -3  12   37.17    6.95
   4   3 -12   34.37    2.50
  -4  -3  11    2.07    1.24
   4   3 -11    0.85    0.73
   4   3 -11    0.07    0.36
  -4  -3  10   23.81    6.15
   4   3 -10   21.77    4.51
   4   3 -10   16.61    3.89
  -4  -3   9   25.29    6.21
   4   3  -9   27.29    3.55
   4   3  -9   21.35    1.92
  -4  -3   8   22.99    3.60
   4   3  -8   21.15    1.78
   4   3  -8   18.89    1.64
  -4  -3   7    3.01    0.61
   4   3  -7    2.57    0.77
   4   3  -7    1.68    0.35
  -4  -3   6   13.96    2.91
   4   3  -6   14.45    1.53
   4   3  -6   10.51    2.80
  -4  -3   5   19.98    1.13
   4   3  -5   28.65    3.73
   4   3  -5   21.61    4.23
  -4  -3   4  160.34    3.99
   4   3  -4  156.17    4.85
   4   3  -4  141.26    4.15
  -4  -3   3   16.43    2.13
   4   3  -3   18.32    3.98
   4   3  -3   17.00    3.62
  -4  -3   2    5.75    1.29
  -4  -3   2    7.92    1.60
   4   3  -2    6.11    0.88
  -4  -3   1   61.99    1.18
  -4  -3   1   54.28    4.30
   4   3  -1   64.55    5.98
  -4  -3   0  347.84    7.96
   4   3   0  316.56    7.31
  -4  -3  -1 1169.84   21.19
   4   3   1 1064.94   19.55
  -4  -3  -2    0.80    0.62
   4   3   2    0.93    0.88
  -4  -3  -3   13.65    2.90
   4   3   3   10.44    1.18
  -4  -3  -4  126.90    4.67
   4   3   4   92.07    3.58
  -4  -3  -5   66.31    3.33
   4   3   5   47.55    2.43
  -4  -3  -6  238.03    5.27
   4   3   6  159.35    4.35
  -4  -3  -7   49.52    2.56
   4   3   7   41.76    5.40
  -4  -3  -8  173.57    4.75
   4   3   8  113.52    3.79
   4   3   9   12.86    2.34
  -4  -3  -9   18.43    2.88
   4   3   9   14.26    2.82
   4   3  10   34.89    3.03
  -4  -3 -10   45.97    7.95
   4   3  10   27.49    5.69
   4   3  11   36.52    3.32
  -4  -3 -11   45.67    3.57
   4   3  11   28.14    4.68
   4   3  12    7.10    1.22
  -4  -3 -12   11.13    1.62
   4   3  12    7.56    1.27
  -4  -3 -13   40.78    9.33
   4   3  13   26.71    2.17
  -4  -3 -14   19.78    4.07
   4   3  14   12.93    1.70
  -4  -3 -15    3.00    1.32
   4   3  15    1.25    0.69
  -4  -3 -16    0.37    1.10
   4   3  16    0.60    0.93
  -4  -3 -17   -0.46    1.21
   4   3  17    0.39    0.82
  -4  -4  18    2.27    1.17
   4   4 -18    1.93    1.75
  -4  -4  17   17.55    2.10
   4   4 -17   11.03    1.81
  -4  -4  16    0.55    0.49
   4   4 -16   -0.53    1.11
  -4  -4  15    4.02    0.98
   4   4 -15    4.99    0.99
  -4  -4  14   10.58    3.16
   4   4 -14    9.07    2.13
  -4  -4  13   56.30    2.97
   4   4 -13   44.24    4.71
  -4  -4  12   17.27    4.25
   4   4 -12   12.68    2.15
   4   4 -12   11.27    1.03
  -4  -4  11   38.98    7.13
   4   4 -11   28.36    2.22
   4   4 -11   31.46    1.72
  -4  -4  10   26.55    5.32
   4   4 -10   22.54    2.95
   4   4 -10   23.70    1.51
  -4  -4   9    3.97    0.75
   4   4  -9    4.13    1.07
   4   4  -9    4.07    1.15
  -4  -4   8   54.36    2.31
   4   4  -8   44.75    2.57
   4   4  -8   47.83    2.09
  -4  -4   7   54.60    2.11
   4   4  -7   54.12    5.68
   4   4  -7   48.91    2.14
  -4  -4   6  140.48    3.18
   4   4  -6  133.00   14.17
   4   4  -6  123.27    3.35
  -4  -4   5   94.19    2.33
   4   4  -5  102.12    8.21
   4   4  -5   81.19    2.79
  -4  -4   4   40.11    1.41
   4   4  -4   35.38    3.01
  -4  -4   3   72.46    1.67
  -4  -4   3   56.32    2.70
   4   4  -3   66.60    7.37
  -4  -4   2    2.10    0.65
   4   4  -2    2.25    0.77
  -4  -4   1  338.00    8.47
   4   4  -1  330.49    8.17
  -4  -4   0  323.02    8.26
   4   4   0  303.15    7.82
  -4  -4  -1  219.08    6.46
   4   4   1  209.95    6.08
  -4  -4  -2   11.24    2.96
   4   4   2   10.98    2.15
  -4  -4  -3   69.13    8.02
   4   4   3   53.11    2.62
  -4  -4  -4  271.83    6.30
   4   4   4  209.79    5.06
  -4  -4  -5  118.55    3.92
   4   4   5   85.27    3.42
  -4  -4  -6   79.13    3.37
   4   4   6   57.22    2.82
  -4  -4  -7   25.00    5.08
   4   4   7   17.45    1.85
  -4  -4  -8   33.66    7.92
   4   4   8   22.75    2.02
  -4  -4  -9    3.93    0.89
   4   4   9    2.18    1.08
  -4  -4 -10    3.92    1.07
   4   4  10    1.93    0.88
  -4  -4 -11    7.37    2.31
   4   4  11    4.70    1.32
  -4  -4 -12   40.98    9.17
   4   4  12   26.63    4.94
  -4  -4 -13   17.61    4.75
   4   4  13   11.98    2.71
  -4  -4 -14  207.45   16.71
   4   4  14  113.46    4.39
  -4  -4 -15    3.01    1.20
   4   4  15    1.60    1.43
  -4  -4 -16    0.97    0.64
   4   4  16    0.39    0.53
  -4  -5  18    0.71    1.09
   4   5 -18    1.00    0.64
  -4  -5  17   16.17    4.66
   4   5 -17   15.48    2.65
  -4  -5  16    0.63    0.56
   4   5 -16    0.99    0.72
  -4  -5  15    0.40    0.63
   4   5 -15    0.18    0.60
  -4  -5  14   30.43    2.40
   4   5 -14   18.85    3.54
  -4  -5  13   19.67    1.98
   4   5 -13   12.55    1.72
   4   5 -13   12.59    3.12
  -4  -5  12    1.51    1.00
   4   5 -12    0.35    0.81
   4   5 -12    1.36    0.47
  -4  -5  11   94.12    3.45
   4   5 -11   83.84    3.88
   4   5 -11   77.68    5.26
  -4  -5  10   89.62    3.63
   4   5 -10   78.58    6.07
   4   5 -10   80.16    4.42
  -4  -5   9   23.24    5.50
   4   5  -9   24.08    2.85
   4   5  -9   21.58    4.45
  -4  -5   8   78.20    2.94
   4   5  -8   73.32    6.56
   4   5  -8   78.43    6.20
  -4  -5   7  102.39    2.88
   4   5  -7   84.34    6.24
   4   5  -7   89.43    3.16
  -4  -5   6   30.54    1.71
   4   5  -6   29.09    4.72
   4   5  -6   29.75    2.04
  -4  -5   5   55.44    1.82
  -4  -5   5   40.22    2.33
   4   5  -5   50.58    8.46
  -4  -5   4    7.36    0.67
  -4  -5   4    6.04    1.69
   4   5  -4    6.58    1.76
  -4  -5   3    7.70    1.72
   4   5  -3    7.17    1.22
  -4  -5   2   40.77    6.46
   4   5  -2   40.44    6.48
  -4  -5   1    6.48    2.18
   4   5  -1    6.22    1.49
  -4  -5   0   25.14    5.93
   4   5   0   23.32    4.76
  -4  -5  -1   83.32    3.20
   4   5   1   77.62    3.20
  -4  -5  -2   29.82    5.49
   4   5   2   23.33    1.97
  -4  -5  -3  149.01    5.69
   4   5   3  123.87    5.05
  -4  -5  -4   40.30    8.50
   4   5   4   37.66    6.67
  -4  -5  -5   97.18    9.46
   4   5   5   78.90    3.66
  -4  -5  -6  307.59    9.87
   4   5   6  219.98    7.58
  -4  -5  -7   66.72    3.57
   4   5   7   45.18    4.02
  -4  -5  -8    3.07    0.84
   4   5   8    1.64    0.63
  -4  -5  -9   10.79    2.43
   4   5   9    7.76    1.48
  -4  -5 -10   10.93    2.46
   4   5  10    7.72    1.59
  -4  -5 -11    2.47    0.95
   4   5  11   -0.08    0.92
  -4  -5 -12  102.17    4.90
   4   5  12   63.16    3.43
  -4  -5 -13    2.01    0.98
   4   5  13    0.16    0.40
  -4  -5 -14  198.27    6.95
   4   5  14  109.70    4.48
  -4  -5 -15   20.84    6.20
   4   5  15    9.71    2.47
  -4  -6  17  208.37    6.55
   4   6 -17  127.81   10.01
  -4  -6  16    0.07    0.55
   4   6 -16   -0.01    1.46
  -4  -6  15   18.18    4.83
   4   6 -15   14.15    2.07
  -4  -6  14   -1.24    1.23
   4   6 -14    0.79    0.87
  -4  -6  13  132.55    5.75
   4   6 -13  105.53    4.54
   4   6 -13  110.44    4.85
  -4  -6  12  175.12    4.89
   4   6 -12  131.59   15.77
   4   6 -12  141.14   12.87
  -4  -6  11  156.30    6.18
   4   6 -11  120.71   13.05
   4   6 -11  139.49   10.11
  -4  -6  10  308.24    6.96
   4   6 -10  233.42   24.78
   4   6 -10  271.79    6.63
  -4  -6   9  348.53   14.31
   4   6  -9  269.96   11.94
   4   6  -9  292.76   12.31
  -4  -6   8  386.34   15.48
   4   6  -8  307.42   13.23
   4   6  -8  332.32   14.11
  -4  -6   7  106.76    4.67
  -4  -6   7   78.50    3.98
   4   6  -7   98.90   13.73
  -4  -6   6  109.89    2.87
  -4  -6   6   85.03    3.73
   4   6  -6  105.13    9.49
  -4  -6   5   10.38    2.59
  -4  -6   5   12.94    2.94
   4   6  -5   13.84    2.51
  -4  -6   4  286.36    9.01
   4   6  -4  313.59    9.64
  -4  -6   3    8.20    1.93
   4   6  -3    6.15    1.21
  -4  -6   2   95.43    4.35
   4   6  -2   93.94    3.67
  -4  -6   1  698.52   20.09
   4   6  -1  669.25   19.33
  -4  -6   0  127.18    4.45
   4   6   0  114.85    4.18
  -4  -6  -1  151.50    4.66
   4   6   1  135.47    5.50
  -4  -6  -2   24.90    5.96
   4   6   2   19.90    2.11
  -4  -6  -3   93.99   11.89
   4   6   3   64.41    8.00
  -4  -6  -4  206.80    9.77
   4   6   4  163.34    7.47
  -4  -6  -5    0.48    0.88
   4   6   5    4.29    1.92
  -4  -6  -6  504.16   20.82
   4   6   6  348.26   15.00
  -4  -6  -7   19.32    4.14
   4   6   7    9.39    1.77
  -4  -6  -8  129.48    6.03
   4   6   8   81.70    4.77
  -4  -6  -9   10.95    3.12
   4   6   9    6.43    1.47
  -4  -6 -10    8.60    1.97
   4   6  10    2.38    1.01
  -4  -6 -11    0.99    0.75
   4   6  11    0.63    0.54
  -4  -6 -12   20.72    4.15
   4   6  12   15.20    3.34
  -4  -6 -13  165.40   14.50
   4   6  13   98.05    5.23
  -4  -6 -14  165.96   11.21
   4   6  14   82.72   10.20
  -4  -7  16   16.26    3.64
   4   7 -16   12.09    3.15
  -4  -7  15    2.16    0.93
   4   7 -15    1.51    0.81
  -4  -7  14   -0.07    1.03
   4   7 -14    0.61    0.58
  -4  -7  13    0.75    0.98
   4   7 -13   -0.02    0.97
   4   7 -13    0.85    0.63
  -4  -7  12    9.16    2.45
   4   7 -12    8.74    1.75
   4   7 -12   10.71    1.46
  -4  -7  11   95.30    4.45
   4   7 -11   68.07    9.16
   4   7 -11   86.45    4.41
  -4  -7  10   76.51    3.08
  -4  -7  10   59.21    5.27
   4   7 -10   68.14    3.21
  -4  -7   9   68.35    2.73
  -4  -7   9   49.90    3.80
   4   7  -9   58.87    3.03
  -4  -7   8   80.44    2.79
  -4  -7   8   62.07    3.56
   4   7  -8   68.06   12.58
  -4  -7   7    7.54    2.35
  -4  -7   7   10.15    2.24
   4   7  -7   13.67    3.02
  -4  -7   6   17.93    3.51
   4   7  -6   21.77    5.21
  -4  -7   5  114.71    6.01
   4   7  -5  130.21    6.58
  -4  -7   4  115.14    5.90
   4   7  -4  128.95    6.58
  -4  -7   3   77.97    3.78
   4   7  -3   78.33    3.72
  -4  -7   2  109.99    7.81
   4   7  -2  112.54    5.92
  -4  -7   1   73.01    3.35
   4   7  -1   73.10    3.60
  -4  -7   0    1.16    0.66
   4   7   0    0.50    1.09
  -4  -7  -1   88.10    3.89
   4   7   1   69.30    4.77
   4   7   2    3.73    1.21
  -4  -7  -3    4.60    1.11
   4   7   3    3.59    1.57
  -4  -7  -4    5.56    1.73
   4   7   4    3.49    1.07
  -4  -7  -5   28.69    5.14
   4   7   5   20.70    4.45
  -4  -7  -6  166.29    5.65
   4   7   6  120.82   16.76
  -4  -7  -7   86.47   14.55
   4   7   7   56.50    3.40
  -4  -7  -8    7.32    1.94
   4   7   8    4.36    1.14
   4   7   9   19.18    3.85
  -4  -7 -10    3.69    1.20
   4   7  10    2.50    0.98
  -4  -7 -11    3.15    1.72
   4   7  11    0.46    0.96
  -4  -7 -12    2.45    2.01
   4   7  12   -0.72    0.85
  -4  -8  14    1.85    0.95
  -4  -8  13    1.77    0.63
  -4  -8  12    0.58    0.33
  -4  -8  12    0.52    0.28
   4   8 -12    1.08    0.98
  -4  -8  11    2.42    0.94
   4   8 -11    1.95    1.20
  -4  -8  10   37.92    6.37
   4   8 -10   44.53    7.51
  -4  -8   9    0.15    0.67
   4   8  -9   -0.02    1.00
  -4  -8   8   19.88    2.87
   4   8  -8   21.02    5.04
  -4  -8   7   36.68    6.54
   4   8  -7   42.62    7.75
  -4  -8   6    1.15    0.63
   4   8  -6    0.55    0.56
  -4  -8   5   29.06    5.61
   4   8  -5   28.76    4.96
  -4  -8   4    1.54    1.00
   4   8  -4    0.90    0.78
  -4  -8   3  398.77   16.94
   4   8  -3  376.99   16.18
  -4  -8   2   51.67    9.89
   4   8  -2   43.13    3.08
  -4  -8   1   50.83    8.74
   4   8  -1   50.99    9.58
  -4  -8   0   10.90    1.84
   4   8   0    7.77    1.82
  -4  -8  -1    1.92    1.22
   4   8   1    1.41    0.73
  -4  -8  -2    1.51    0.69
   4   8   2    0.97    1.15
  -4  -8  -3    0.26    0.80
   4   8   3   -0.69    1.16
  -4  -8  -4    1.85    0.58
   4   8   4    1.26    0.72
  -4  -8  -5    0.99    0.67
   4   8   5    0.62    0.60
  -4  -8  -6   -0.77    1.29
   4   8   6    0.17    1.12
  -4  -8  -7   23.33    6.34
   4   8   7   17.01    3.37
  -4  -8  -8   27.10    5.34
   4   8   8   17.18    2.21
  -4  -8  -9   36.45    8.58
   4   8   9   23.41    2.66
  -4  -8 -10   35.96    9.02
   4   8  10   21.09    2.70
  -4  -9  12    1.73    0.57
   4   9 -12    0.62    0.97
  -4  -9  11   14.35    3.75
   4   9 -11   17.91    3.79
  -4  -9  10    1.02    0.54
   4   9 -10   -0.42    0.96
  -4  -9   9   79.61   14.31
   4   9  -9  102.95    5.90
  -4  -9   8   15.83    3.82
   4   9  -8   17.52    3.96
  -4  -9   7  102.51   12.06
   4   9  -7  123.69    6.47
  -4  -9   6    6.87    1.78
   4   9  -6    5.97    1.63
  -4  -9   5   19.65    3.11
   4   9  -5   16.46    3.09
  -4  -9   4   17.81    2.99
   4   9  -4   17.78    3.47
  -4  -9   3   56.51   12.15
   4   9  -3   51.81    9.90
  -4  -9   2    1.49    0.71
   4   9  -2   -0.63    1.15
  -4  -9   1    4.79    1.18
   4   9  -1    5.87    1.88
  -4  -9   0    7.36    1.82
   4   9   0    5.40    1.44
  -4  -9  -1   37.85    8.87
   4   9   1   36.41    8.21
  -4  -9  -2   46.89   11.04
   4   9   2   35.20    6.87
  -4  -9  -3   76.83    4.11
   4   9   3   54.65    9.92
  -4  -9  -4   13.58    3.53
   4   9   4    6.70    1.64
  -4  -9  -5    1.14    0.94
   4   9   5    2.10    1.34
  -4  -9  -6    0.38    0.76
   4   9   6    0.15    0.80
  -4  -9  -7    0.92    0.68
  -4  -9  -8    4.65    1.27
   4   9   8   -0.05    1.09
  -4 -10   8    2.28    0.94
   4  10  -8    3.68    1.23
  -4 -10   7    8.24    1.88
   4  10  -7    5.99    1.66
  -4 -10   6  222.17    7.29
   4  10  -6  222.95   15.60
  -4 -10   5   76.06   15.24
   4  10  -5   88.36    6.11
  -4 -10   4   36.28    6.55
   4  10  -4   37.45    8.12
  -4 -10   3    7.33    1.51
   4  10  -3    6.38    2.06
  -4 -10   2    0.08    0.59
   4  10  -2    1.04    1.31
  -4 -10   1   14.41    3.21
   4  10  -1   10.64    1.93
  -4 -10   0   84.45    5.54
   4  10   0   71.73    4.37
  -4 -10  -1  138.28    9.47
   4  10   1   98.00   19.76
  -4 -10  -2  342.64    9.48
   4  10   2  263.45    8.85
  -4 -10  -3   72.85    7.58
   4  10   3   45.97    9.94
  -4 -10  -4  249.42    7.79
   4  10   4  173.46    6.50
   5 -10  -2   12.56    3.14
  -5  10   2   18.06    2.41
   5 -10  -1   22.42    5.01
  -5  10   1   21.61    5.74
   5 -10   0    1.82    1.23
  -5  10   0    2.04    2.08
   5 -10   1   -0.57    1.24
  -5  10  -1    0.12    1.69
   5 -10   2    1.12    1.12
  -5  10  -2    0.23    1.04
   5 -10   3    7.73    2.39
  -5  10  -3   12.32    2.62
   5 -10   4    9.97    2.43
  -5  10  -4   10.21    2.34
   5 -10   5   12.83    3.59
  -5  10  -5   14.33    3.45
   5 -10   6   10.18    1.85
  -5  10  -6   12.77    2.43
   5  -9  -7    0.99    1.16
   5  -9  -6    1.01    1.21
   5  -9  -5    0.10    1.05
  -5   9   5    0.67    1.09
   5  -9  -4   -0.04    1.15
  -5   9   4    1.03    0.83
   5  -9  -3    2.95    1.51
  -5   9   3    4.50    1.54
   5  -9  -2   12.04    3.78
  -5   9   2   13.65    4.55
   5  -9  -1    0.15    0.65
  -5   9   1    1.81    1.70
   5  -9   0   35.08    7.46
  -5   9   0   38.05    6.29
   5  -9   1  197.68    6.77
  -5   9  -1  302.53    7.92
   5  -9   2  110.13    5.28
  -5   9  -2  150.09   10.88
   5  -9   3   36.96    7.60
  -5   9  -3   41.81    7.66
   5  -9   4    1.78    1.38
  -5   9  -4    2.54    1.77
   5  -9   5    4.56    1.43
  -5   9  -5    3.62    1.13
   5  -9   6   16.42    2.45
  -5   9  -6   17.70    3.42
   5  -9   7    2.37    1.36
  -5   9  -7    2.17    1.35
   5  -9   8   -0.19    1.20
  -5   9  -8   -0.17    1.60
   5  -9   9    2.45    1.50
  -5   9  -9    1.93    1.28
   5  -9  10    8.10    2.00
  -5   9 -10    7.61    3.47
  -5   8  10   15.30    4.02
   5  -8 -10   10.90    1.56
  -5   8   9   59.83    6.06
   5  -8  -9   65.79    3.50
  -5   8   8    2.59    0.82
   5  -8  -8    1.98    0.84
   5  -8  -7    5.68    1.42
   5  -8  -7    3.28    1.03
   5  -8  -6    1.07    1.14
  -5   8   6    3.07    1.35
   5  -8  -5    7.94    2.09
  -5   8   5    8.15    1.60
   5  -8  -4   36.57    7.51
  -5   8   4   41.70    7.74
   5  -8  -3   79.45    8.65
  -5   8   3   87.28   13.97
   5  -8  -2    0.76    0.60
  -5   8   2    3.07    0.96
   5  -8  -1   98.77   16.33
  -5   8   1  134.67    5.95
   5  -8   0  163.02    6.06
  -5   8   0  230.94   13.02
   5  -8   1  109.50    7.53
  -5   8  -1  151.56    7.91
   5  -8   2   27.70    4.99
  -5   8  -2   26.73    4.94
   5  -8   3   73.37   14.79
  -5   8  -3   94.95    6.94
   5  -8   4    8.89    1.90
  -5   8  -4   15.51    3.19
   5  -8   5    3.41    1.49
  -5   8  -5    3.14    0.81
   5  -8   6    0.70    1.10
  -5   8  -6    1.90    0.76
   5  -8   7    0.82    0.73
  -5   8  -7    1.83    0.85
   5  -8   8    0.73    1.13
  -5   8  -8    0.32    1.02
   5  -8   9   13.36    2.41
  -5   8  -9   17.85    3.34
   5  -8  10   47.51    3.53
  -5   8 -10   60.49    7.62
   5  -8  11    5.95    1.70
  -5   8 -11    6.30    2.32
   5  -8  12   18.25    2.30
  -5   8 -12   26.27    3.59
   5  -8  13   29.30    3.41
  -5   8 -13   31.25    4.19
  -5   7  12   11.17    2.65
   5  -7 -12   12.34    1.73
  -5   7  11   35.15    6.02
   5  -7 -11   28.17    6.22
  -5   7  10    8.09    1.85
   5  -7 -10    5.50    1.00
  -5   7   9   29.57    7.21
   5  -7  -9   27.65    2.19
  -5   7   8   29.77    4.81
   5  -7  -8   31.77    4.91
   5  -7  -7    0.43    1.08
   5  -7  -7    0.70    1.05
   5  -7  -6   10.60    3.13
   5  -7  -6    9.22    2.28
  -5   7   6   10.28    2.34
   5  -7  -5    4.54    1.26
   5  -7  -5    2.23    0.68
  -5   7   5    4.04    0.99
   5  -7  -4   69.38    6.22
   5  -7  -4   54.72    8.09
  -5   7   4   87.23    8.60
   5  -7  -3   90.53   14.28
  -5   7   3   97.74   12.60
   5  -7  -2   14.30    3.41
  -5   7   2   19.06    3.09
   5  -7  -1   -0.46    1.09
  -5   7   1    2.18    0.77
   5  -7   0   48.72    9.81
  -5   7   0   62.55    5.60
   5  -7   1    8.96    1.93
  -5   7  -1   12.37    2.31
   5  -7   2   33.04    7.99
  -5   7  -2   36.16    4.43
   5  -7   3   -1.18    1.11
  -5   7  -3   -0.84    1.37
   5  -7   4    1.38    1.25
  -5   7  -4    2.48    1.44
   5  -7   5   33.34    2.56
  -5   7  -5   43.24    4.81
   5  -7   6   26.95    6.91
  -5   7  -6   31.42    4.01
   5  -7   7    5.62    1.66
  -5   7  -7    6.05    1.54
   5  -7   8   22.10    3.80
  -5   7  -8   23.38    3.50
   5  -7   9   -0.68    1.03
  -5   7  -9    1.60    1.29
   5  -7  10    8.24    1.78
  -5   7 -10   10.83    1.44
   5  -7  11    3.67    1.32
  -5   7 -11    4.43    1.04
   5  -7  12    7.34    1.92
  -5   7 -12    5.57    1.46
   5  -7  13   60.42    4.32
  -5   7 -13   68.34    7.84
   5  -7  14   46.60    3.78
  -5   7 -14   60.04    6.75
  -5   6  13   19.68    3.03
   5  -6 -13   16.55    2.16
  -5   6  12    9.83    1.63
   5  -6 -12   10.22    1.77
  -5   6  11    8.83    2.10
   5  -6 -11    8.01    1.42
  -5   6  10    0.29    0.99
   5  -6 -10    2.32    1.25
  -5   6   9    2.46    0.78
   5  -6  -9    1.30    0.84
  -5   6   8   57.16    8.61
   5  -6  -8   52.47    9.99
   5  -6  -7    6.12    1.61
   5  -6  -7    4.21    1.15
   5  -6  -6  137.72    5.17
   5  -6  -6  123.29    4.06
  -5   6   6  173.36    4.64
   5  -6  -5  142.32    5.13
   5  -6  -5  127.08    3.91
  -5   6   5  176.19    7.10
   5  -6  -4    0.22    0.73
   5  -6  -4    0.43    0.35
  -5   6   4    1.85    1.19
   5  -6  -3   41.24    6.85
   5  -6  -3   31.31    1.70
  -5   6   3   47.37    3.77
   5  -6  -2  127.05    6.71
   5  -6  -2  109.37    4.61
  -5   6   2  164.04    7.15
   5  -6  -1    2.63    1.27
  -5   6   1    1.15    0.86
   5  -6   0    0.54    0.69
  -5   6   0    1.58    0.80
   5  -6   1    1.03    0.51
  -5   6  -1    1.16    1.13
   5  -6   2   13.91    1.70
  -5   6  -2   16.76    2.47
   5  -6   3  241.06   10.13
  -5   6  -3  285.41   12.07
   5  -6   4    1.53    1.12
  -5   6  -4    2.26    1.05
   5  -6   5  521.77   21.42
  -5   6  -5  601.78   24.37
   5  -6   6   21.67    2.11
  -5   6  -6   22.65    3.36
   5  -6   7   10.38    2.49
  -5   6  -7    9.72    1.85
   5  -6   8   14.11    2.81
  -5   6  -8   17.88    2.71
   5  -6   9   10.66    1.64
  -5   6  -9   12.67    2.12
   5  -6  10    2.05    1.10
  -5   6 -10   -0.37    1.29
   5  -6  11    2.35    0.71
  -5   6 -11    0.82    0.81
   5  -6  12    2.33    1.82
  -5   6 -12    1.22    1.36
   5  -6  13   45.34    9.74
  -5   6 -13   50.58    5.47
   5  -6  14   21.84    2.59
  -5   6 -14   18.16    2.69
   5  -6  15    2.19    0.99
  -5   6 -15    3.72    1.66
   5  -6  16    0.95    0.93
  -5   6 -16    0.23    0.83
  -5   5  15   51.22   10.45
   5  -5 -15   54.19    3.69
  -5   5  14   36.09    7.05
   5  -5 -14   38.50    6.83
  -5   5  13   11.65    3.03
   5  -5 -13   12.83    2.87
  -5   5  12    1.60    0.70
   5  -5 -12    2.21    0.91
  -5   5  11    9.68    1.83
   5  -5 -11    9.43    1.86
  -5   5  10   60.50    7.85
   5  -5 -10   55.92    7.54
  -5   5   9   46.16   10.29
   5  -5  -9   45.15    4.75
  -5   5   8    9.73    2.51
   5  -5  -8   11.88    3.10
   5  -5  -7    7.23    1.39
   5  -5  -7    5.49    1.39
  -5   5   7    6.79    1.56
   5  -5  -6  146.51    6.97
   5  -5  -6  136.80    6.13
  -5   5   6  186.97    7.46
   5  -5  -5    1.98    1.15
   5  -5  -5    1.44    0.40
  -5   5   5    1.88    0.56
   5  -5  -4   86.58   13.25
   5  -5  -4   74.97    2.60
  -5   5   4  109.38    3.26
   5  -5  -3   61.62   10.08
   5  -5  -3   50.79    7.37
  -5   5   3   73.41    8.34
   5  -5  -2   65.36    3.41
   5  -5  -2   55.40    2.00
  -5   5   2   80.35    8.76
   5  -5  -1   62.27    3.38
   5  -5  -1   54.67    2.11
  -5   5   1   81.55    7.67
   5  -5   0   50.03    2.94
   5  -5   0   38.85    3.12
  -5   5   0   53.91    5.56
   5  -5   1  118.99    4.31
  -5   5  -1  134.78    4.18
   5  -5   2   35.77    7.60
  -5   5  -2   35.89    5.45
   5  -5   3   12.58    1.46
  -5   5  -3   13.21    2.30
   5  -5   4   24.17    2.06
  -5   5  -4   25.66    3.73
   5  -5   5    4.02    1.29
  -5   5  -5    4.21    0.95
   5  -5   6   42.44    2.54
  -5   5  -6   42.22    5.52
   5  -5   7   10.15    1.51
  -5   5  -7   10.92    1.85
   5  -5   8    1.44    0.84
  -5   5  -8    2.05    0.80
   5  -5   9   29.38    2.42
  -5   5  -9   30.55    4.70
   5  -5  10    4.74    1.54
  -5   5 -10    5.58    1.14
   5  -5  11    1.81    1.10
  -5   5 -11    1.79    0.97
   5  -5  12    0.28    1.12
  -5   5 -12    0.52    0.66
   5  -5  13    0.57    0.90
  -5   5 -13   -1.42    1.35
   5  -5  14    9.53    1.88
  -5   5 -14    9.53    1.64
   5  -5  15    1.69    1.26
  -5   5 -15    1.45    0.82
   5  -5  16   13.94    2.16
  -5   5 -16   14.86    2.48
   5  -5  17    2.61    1.27
  -5   5 -17    4.93    1.14
  -5   4  16   33.16    7.77
   5  -4 -16   35.70    7.15
  -5   4  15   14.22    2.61
   5  -4 -15    8.93    1.70
  -5   4  14   73.22   12.82
   5  -4 -14   70.47    3.82
  -5   4  13   15.62    3.48
   5  -4 -13   15.53    2.29
  -5   4  12   10.37    1.75
   5  -4 -12   10.47    2.05
  -5   4  11   -0.21    1.08
   5  -4 -11   -0.25    1.09
  -5   4  10  114.80    9.43
   5  -4 -10  114.58   13.98
  -5   4   9    1.19    0.82
   5  -4  -9    0.38    0.82
  -5   4   8  122.32   13.29
   5  -4  -8  110.64    5.36
  -5   4   7    1.38    0.56
   5  -4  -7    0.92    0.43
  -5   4   7    1.12    0.36
   5  -4  -6    4.94    1.04
   5  -4  -6    3.23    0.85
  -5   4   6    5.73    2.14
   5  -4  -5   69.09   11.59
   5  -4  -5   59.33    2.47
  -5   4   5   79.20    7.86
   5  -4  -4    7.12    1.33
   5  -4  -4    7.63    1.90
  -5   4   4    8.11    1.56
   5  -4  -3   61.32    2.96
   5  -4  -3   53.45    2.09
  -5   4   3   67.78    7.97
   5  -4  -2  109.37    4.55
   5  -4  -2   92.28    3.38
  -5   4   2  113.88    4.64
   5  -4  -1  147.99    5.48
   5  -4  -1  116.28    3.78
  -5   4   1  143.58    5.07
   5  -4   0  200.76    6.92
   5  -4   0  162.80    4.92
  -5   4   0  205.00    6.70
   5  -4   1   53.49    2.66
   5  -4   1   46.31    1.68
  -5   4  -1   51.33    7.01
   5  -4   2    1.11    0.37
  -5   4  -2    0.37    0.38
   5  -4   3   45.91    2.47
  -5   4  -3   44.74    5.90
   5  -4   4   18.56    3.58
  -5   4  -4   17.30    2.74
   5  -4   5   29.51    2.11
  -5   4  -5   30.06    3.82
   5  -4   6   30.18    6.23
  -5   4  -6   24.21    3.50
   5  -4   7   27.54    2.15
  -5   4  -7   24.35    3.72
   5  -4   8    0.76    0.92
  -5   4  -8    0.77    0.53
   5  -4   9   13.17    1.74
  -5   4  -9   12.36    1.54
   5  -4  10   13.40    3.01
  -5   4 -10   13.33    2.11
   5  -4  11   28.98    2.66
  -5   4 -11   26.73    3.26
   5  -4  12    0.37    1.03
  -5   4 -12    2.50    0.90
   5  -4  13   46.03    9.64
  -5   4 -13   45.32    5.70
   5  -4  14   22.83    2.48
  -5   4 -14   19.55    2.88
   5  -4  15    0.48    1.53
  -5   4 -15    2.40    0.86
   5  -4  16    8.65    1.58
  -5   4 -16    9.96    2.27
   5  -4  17    1.08    1.08
  -5   4 -17    2.32    0.64
  -5   3  17   -0.46    1.34
   5  -3 -17   -0.25    0.84
  -5   3  16    1.44    1.18
   5  -3 -16   -0.80    1.18
  -5   3  15    6.79    1.39
   5  -3 -15    4.32    1.70
  -5   3  14   29.99    7.43
   5  -3 -14   29.79    2.78
  -5   3  13    8.29    1.77
   5  -3 -13    5.51    1.98
  -5   3  12  251.53    6.92
   5  -3 -12  247.77    6.66
  -5   3  11   69.65   13.23
   5  -3 -11   67.18    3.53
  -5   3  10    8.72    1.43
   5  -3 -10    8.80    1.37
  -5   3   9   28.82    4.62
   5  -3  -9   25.53    2.29
  -5   3   8    3.82    0.95
   5  -3  -8    3.79    1.02
  -5   3   7   93.62    9.18
   5  -3  -7   97.49    3.44
  -5   3   7  117.16    2.52
   5  -3  -6   26.44    5.56
   5  -3  -6   26.29    2.28
  -5   3   6   29.25    3.24
   5  -3  -5   75.73    3.21
   5  -3  -5   51.63    8.11
  -5   3   5   59.72    5.72
   5  -3  -4    0.39    0.54
  -5   3   4    0.47    0.68
   5  -3  -3    1.67    1.23
   5  -3  -3    0.18    0.43
  -5   3   3    0.20    0.71
   5  -3  -2  108.26    3.58
   5  -3  -2   93.77    2.68
  -5   3   2   94.85    3.80
   5  -3  -1  589.85    7.92
   5  -3  -1  513.83    7.21
  -5   3   1  541.39    6.70
   5  -3   0    2.79    0.82
   5  -3   0    2.54    0.65
  -5   3   0    2.68    0.85
   5  -3   1   26.86    4.75
   5  -3   1   20.87    2.43
  -5   3  -1   18.47    3.43
   5  -3   2    0.70    0.57
  -5   3  -2    0.13    0.15
  -5   3  -2    0.63    0.59
   5  -3   3   16.49    1.45
  -5   3  -3   10.72    2.56
  -5   3  -3   10.66    1.89
   5  -3   4  132.42    4.92
  -5   3  -4  115.33    2.19
  -5   3  -4  106.19   13.05
   5  -3   5  284.45    8.67
  -5   3  -5  226.49    7.45
   5  -3   6    3.61    1.23
  -5   3  -6    0.34    0.41
   5  -3   7    2.84    0.79
  -5   3  -7    3.48    0.90
   5  -3   8    4.89    0.99
  -5   3  -8    3.96    0.90
   5  -3   9    4.31    1.10
  -5   3  -9    2.67    0.89
   5  -3  10    5.85    1.69
  -5   3 -10    4.29    1.77
   5  -3  11  296.25   15.45
  -5   3 -11  242.12   13.00
   5  -3  12   50.27    2.98
  -5   3 -12   41.98    5.37
   5  -3  13  196.30    8.96
  -5   3 -13  166.97   20.28
   5  -3  14   14.93    1.94
  -5   3 -14   11.02    2.15
   5  -3  15    1.96    1.20
  -5   3 -15    0.51    0.93
   5  -3  16    4.13    1.60
  -5   3 -16    2.85    0.62
   5  -3  17   39.38    7.22
  -5   3 -17   32.41    5.15
   5  -3  18   19.16    5.06
  -5   3 -18   17.88    2.33
  -5   2  17    2.57    0.92
   5  -2 -17    2.45    1.86
  -5   2  16   19.27    4.53
   5  -2 -16   16.19    2.28
  -5   2  15   50.96    8.51
   5  -2 -15   53.96    3.59
  -5   2  14   57.66   12.81
   5  -2 -14   50.69    3.43
  -5   2  13   43.96   10.36
   5  -2 -13   37.73    2.90
  -5   2  12    8.89    2.17
   5  -2 -12    6.62    1.45
  -5   2  11   14.70    3.89
   5  -2 -11   12.81    1.88
  -5   2  10   56.24   10.29
   5  -2 -10   58.39    3.16
  -5   2   9  237.94    8.18
   5  -2  -9  232.42    7.80
  -5   2   8  128.35    4.22
   5  -2  -8  136.19    4.38
  -5   2   7   54.14    2.75
   5  -2  -7   53.69    2.54
  -5   2   7   57.78    1.86
  -5   2   6   32.31    5.56
   5  -2  -6   35.01    2.09
  -5   2   6   31.69    3.52
   5  -2  -5   19.76    3.48
   5  -2  -5   19.26    1.65
  -5   2   5   13.95    1.94
   5  -2  -4    9.03    2.31
   5  -2  -4    8.65    1.13
  -5   2   4    8.78    1.97
   5  -2  -3   20.01    3.32
   5  -2  -3   19.98    3.44
  -5   2   3   16.59    3.93
   5  -2  -2   32.18    6.61
   5  -2  -2   31.67    2.65
  -5   2   2   22.97    2.81
   5  -2  -1  154.20    5.09
   5  -2  -1  142.36    4.03
  -5   2   1  123.77    3.93
   5  -2   0   81.89    3.00
   5  -2   0   71.01    2.16
   5  -2   1  418.80    9.59
   5  -2   1  397.23    8.76
   5  -2   1  335.54    9.12
   5  -2   2  571.52   12.46
  -5   2  -2  456.80    9.88
   5  -2   2  460.50   10.52
   5  -2   3    4.04    0.95
  -5   2  -3    6.28    1.40
   5  -2   3    1.37    0.82
   5  -2   4    0.38    0.68
  -5   2  -4    1.35    0.34
   5  -2   4    2.50    0.77
   5  -2   5    0.31    0.72
  -5   2  -5    0.96    0.42
   5  -2   5    0.30    0.94
   5  -2   6    3.25    0.94
  -5   2  -6    2.80    0.68
   5  -2   6    3.56    1.10
   5  -2   7   74.46    2.80
  -5   2  -7   80.05    2.15
   5  -2   7   59.12    3.01
   5  -2   8   63.92    2.71
  -5   2  -8   68.17    3.97
   5  -2   8   53.30    2.86
   5  -2   9    4.40    1.11
  -5   2  -9    2.82    0.66
  -5   2  -9    1.80    0.85
   5  -2  10    9.11    2.10
  -5   2 -10    6.68    0.92
  -5   2 -10    4.24    1.13
   5  -2  11   12.38    1.63
  -5   2 -11    8.53    2.44
  -5   2 -11    9.38    1.56
   5  -2  12   68.96    3.39
  -5   2 -12   64.44    2.54
  -5   2 -12   47.92    5.64
   5  -2  13    0.13    0.91
  -5   2 -13    0.21    0.31
  -5   2 -13    2.43    1.07
   5  -2  14   40.76    9.01
  -5   2 -14   30.48    4.83
   5  -2  15   -0.78    0.94
  -5   2 -15    0.29    0.59
   5  -2  16    7.94    1.74
  -5   2 -16    6.38    1.29
   5  -2  17  187.77    7.95
  -5   2 -17  126.40   14.94
   5  -2  18   17.44    4.29
  -5   2 -18   15.97    3.24
  -5   1  18   62.18   11.54
   5  -1 -18   57.71    4.32
  -5   1  17   69.85   11.33
   5  -1 -17   64.14    4.29
  -5   1  16   61.32   13.64
   5  -1 -16   56.57    3.75
  -5   1  15    8.59    1.99
   5  -1 -15    7.43    1.84
  -5   1  14    4.34    1.61
   5  -1 -14    2.26    1.85
  -5   1  13  105.78    5.54
   5  -1 -13  103.17    5.19
  -5   1  12    0.83    0.78
   5  -1 -12    2.95    0.65
  -5   1  11    0.01    0.76
   5  -1 -11    0.40    1.19
  -5   1  10   60.66    6.17
   5  -1 -10   58.79    3.16
  -5   1   9   14.17    3.41
   5  -1  -9   13.81    3.02
  -5   1   8   50.43    9.42
   5  -1  -8   41.57    2.48
  -5   1   7    0.98    0.80
   5  -1  -7   -0.45    0.85
  -5   1   7   -0.06    0.26
  -5   1   6   12.42    2.69
   5  -1  -6   11.37    2.33
  -5   1   6    8.32    1.34
  -5   1   5  469.15    7.05
   5  -1  -5  493.72    7.23
   5  -1  -5  399.58    5.40
   5  -1  -4    4.80    1.12
   5  -1  -4    4.31    0.81
   5  -1  -4    3.00    0.93
   5  -1  -3   99.13    2.98
   5  -1  -3   91.50    2.85
   5  -1  -3   76.11    2.36
   5  -1  -2    0.65    0.29
   5  -1  -2   -0.52    0.53
   5  -1  -2   -0.02    0.32
   5  -1  -1   10.74    2.54
   5  -1  -1   13.78    2.03
   5  -1  -1    9.24    1.14
   5  -1   0  112.37    5.76
   5  -1   0  117.17    3.58
   5  -1   0   91.71    3.24
   5  -1   1    9.22    1.89
  -5   1  -1    8.33    1.80
   5  -1   1    4.07    0.93
   5  -1   2    2.70    0.50
  -5   1  -2    2.76    0.70
   5  -1   2    2.42    1.22
   5  -1   3    0.36    0.55
  -5   1  -3    0.89    0.27
   5  -1   3    0.31    0.86
   5  -1   4    5.87    1.08
  -5   1  -4    3.41    0.93
   5  -1   4    2.40    0.77
   5  -1   5   28.96    1.79
  -5   1  -5   30.46    4.63
   5  -1   5   21.61    1.79
   5  -1   6   29.54    1.73
  -5   1  -6   28.69    1.96
   5  -1   6   25.32    4.74
   5  -1   7   23.06    1.53
  -5   1  -7   23.65    1.92
   5  -1   7   16.73    2.42
   5  -1   8    1.08    0.24
  -5   1  -8    0.76    0.46
   5  -1   8    0.37    1.04
   5  -1   9    1.92    0.52
  -5   1  -9    2.30    0.46
   5  -1   9    1.83    0.79
   5  -1  10   13.69    1.40
  -5   1 -10   13.11    1.93
   5  -1  10   10.94    2.50
   5  -1  11   33.24    6.92
  -5   1 -11   28.87    6.79
   5  -1  11   25.37    2.25
   5  -1  12    5.83    1.15
  -5   1 -12    4.83    0.91
   5  -1  12    3.18    1.02
   5  -1  13   98.20    6.80
  -5   1 -13  103.21    4.45
   5  -1  13   71.28   11.22
   5  -1  14    3.00    0.73
  -5   1 -14    2.49    0.62
   5  -1  15  584.14   14.29
  -5   1 -15  595.80    9.11
  -5   1 -15  438.35   15.57
   5  -1  16    6.67    1.75
  -5   1 -16    5.35    1.19
  -5   1 -16    4.72    1.00
   5  -1  17   22.50    7.16
  -5   1 -17   19.89    2.16
   5  -1  18    8.21    2.05
  -5   1 -18    6.01    1.74
  -5   0  18   48.20    9.07
   5   0 -18   33.24    5.76
  -5   0  17   12.20    3.20
   5   0 -17   12.67    1.97
  -5   0  16    2.12    1.06
   5   0 -16    1.43    1.07
  -5   0  15    9.20    1.64
   5   0 -15    9.08    1.43
  -5   0  14    1.41    0.61
   5   0 -14    0.75    1.35
  -5   0  13    0.90    1.06
   5   0 -13   -0.42    1.31
  -5   0  12  107.79    5.90
   5   0 -12  105.61    5.84
  -5   0  11   69.66    4.96
   5   0 -11   64.77    3.45
  -5   0  10   80.32    3.46
   5   0 -10   74.14    3.55
  -5   0   9  244.37    8.21
   5   0  -9  237.59    8.24
  -5   0   8   13.20    2.16
   5   0  -8    8.87    1.45
   5   0  -8    4.05    1.02
  -5   0   7  373.77   10.74
   5   0  -7  389.61   11.27
   5   0  -7  294.40    7.85
  -5   0   6  339.05    6.07
   5   0  -6  341.24    7.84
   5   0  -6  273.06    4.04
  -5   0   5   85.38    3.07
   5   0  -5   87.23    3.11
   5   0  -5   68.59    2.17
  -5   0   4  194.86    5.39
   5   0  -4  190.47    5.44
   5   0  -4  153.18    4.22
  -5   0   3   92.46    2.71
   5   0  -3   93.84    3.15
   5   0  -3   71.83    2.53
   5   0  -2  529.14   11.28
   5   0  -2  490.33   10.92
   5   0  -2  385.66    8.69
   5   0  -1   22.27    4.15
   5   0  -1   23.66    4.87
   5   0  -1   16.54    1.42
   5   0   0   11.65    1.97
   5   0   0   10.11    1.01
   5   0   1   23.65    2.51
  -5   0  -1   22.78    4.93
   5   0   1   15.51    1.41
   5   0   2   35.44    1.78
  -5   0  -2   29.92    1.64
   5   0   2   26.72    1.78
   5   0   3   11.42    1.80
  -5   0  -3   11.02    2.16
   5   0   3    8.37    1.99
   5   0   4   25.41    1.35
  -5   0  -4   26.18    5.06
   5   0   4   18.78    1.59
   5   0   5   92.82    2.53
  -5   0  -5   90.50    3.36
   5   0   5   68.12    2.97
   5   0   6   22.65    4.17
  -5   0  -6   25.32    4.47
   5   0   6   18.68    1.88
   5   0   7   57.08    2.12
  -5   0  -7   61.23    2.44
   5   0   7   41.03    2.46
   5   0   8   64.81    2.33
  -5   0  -8   69.65    3.05
   5   0   8   46.95    2.72
   5   0   9    0.99    0.43
  -5   0  -9    0.39    0.75
   5   0   9   -0.43    1.04
   5   0  10    3.49    0.84
  -5   0 -10    2.82    0.71
   5   0  10    2.28    1.08
   5   0  11   67.29    2.66
  -5   0 -11   71.38    3.20
   5   0  11   45.28    2.83
   5   0  12   19.10    3.56
  -5   0 -12   19.80    4.75
   5   0  12   15.74    3.21
   5   0  13  131.89    5.38
  -5   0 -13  150.65    6.02
   5   0  13   91.48   11.61
   5   0  14   23.49    4.49
  -5   0 -14   26.66    2.30
   5   0  14   19.52    3.90
   5   0  15   65.57    3.37
  -5   0 -15   73.82    3.81
   5   0  15   44.15    9.50
   5   0  16   15.42    3.31
  -5   0 -16   12.78    3.97
   5   0  16   10.42    2.73
   5   0  17   35.14    2.65
  -5   0 -17   14.19    4.76
   5   0  18    6.69    2.09
  -5   0 -18    4.72    0.93
  -5  -1  18    0.78    1.45
   5   1 -18    3.56    1.97
  -5  -1  17   10.55    2.73
   5   1 -17    9.55    1.97
  -5  -1  16   13.40    3.40
   5   1 -16    9.84    1.73
  -5  -1  15    0.79    0.52
   5   1 -15    1.41    1.35
  -5  -1  14    7.28    2.08
   5   1 -14    9.01    1.71
  -5  -1  13   14.65    2.96
   5   1 -13   12.16    1.91
  -5  -1  12    4.54    1.20
   5   1 -12    5.30    1.66
  -5  -1  11   72.06   10.25
   5   1 -11   60.96    3.55
  -5  -1  10   20.68    4.42
   5   1 -10   19.67    2.05
  -5  -1   9   96.77    4.72
   5   1  -9   94.54    3.66
  -5  -1   8    0.55    0.56
   5   1  -8    1.80    0.64
   5   1  -8    1.07    0.25
  -5  -1   7   12.92    3.51
   5   1  -7   15.37    2.15
   5   1  -7    8.80    2.11
  -5  -1   6   39.23    6.80
   5   1  -6   47.34    4.00
   5   1  -6   27.37    3.85
  -5  -1   5  172.06    3.75
   5   1  -5  190.03    6.19
   5   1  -5  141.58    3.28
  -5  -1   4    9.46    2.56
   5   1  -4    8.78    1.53
   5   1  -4    8.13    1.52
  -5  -1   3    3.91    0.87
   5   1  -3    3.95    0.92
   5   1  -3    3.43    0.73
  -5  -1   2   38.56    1.65
   5   1  -2   45.50    5.37
   5   1  -2   33.96    4.91
   5   1  -1    4.68    0.95
   5   1  -1    2.97    0.84
   5   1   0    6.54    1.03
  -5  -1   0    6.33    1.46
   5   1   0    5.95    1.70
   5   1   1  236.38    6.37
  -5  -1  -1  214.90    5.90
   5   1   1  185.57    5.32
   5   1   2   47.52    4.99
  -5  -1  -2   47.06    4.72
   5   1   2   39.88    4.49
   5   1   3    5.83    1.01
  -5  -1  -3    5.44    1.82
   5   1   3    4.09    1.16
   5   1   4   -0.10    0.31
  -5  -1  -4    0.22    0.54
   5   1   4   -0.34    0.72
   5   1   5    7.18    1.57
  -5  -1  -5   10.06    1.92
   5   1   5    8.30    1.43
   5   1   6   73.07    2.15
  -5  -1  -6   81.68    2.95
   5   1   6   56.15    2.80
   5   1   7   90.78    2.40
  -5  -1  -7   97.52    3.29
   5   1   7   69.63    3.10
   5   1   8   90.33    2.48
  -5  -1  -8   98.98    3.35
   5   1   8   67.38    3.27
   5   1   9  529.30   14.31
  -5  -1  -9  623.73   16.91
   5   1   9  364.69   11.92
   5   1  10  384.71   14.15
  -5  -1 -10  434.15   17.10
   5   1  10  268.03   11.13
   5   1  11  361.61   14.75
  -5  -1 -11  431.89   18.10
   5   1  11  243.08   10.93
   5   1  12   70.77    3.47
  -5  -1 -12   90.26    8.05
   5   1  12   55.15    3.28
   5   1  13   64.69    3.61
  -5  -1 -13   75.99    3.52
   5   1  13   43.35    2.91
   5   1  14   53.37    2.71
  -5  -1 -14   59.13    4.38
   5   1  14   41.26    2.90
   5   1  15    2.54    0.78
  -5  -1 -15    2.31    0.92
   5   1  15    3.66    1.19
   5   1  16    2.00    0.57
  -5  -1 -16    2.85    1.21
   5   1  16    1.16    0.95
  -5  -1 -17    3.74    1.00
   5   1  17    1.38    0.87
  -5  -2  18   47.08    5.59
   5   2 -18   38.78    4.69
  -5  -2  17    0.92    1.20
   5   2 -17    0.31    1.37
  -5  -2  16   28.94    5.72
   5   2 -16   26.39    2.83
  -5  -2  15    8.66    1.95
   5   2 -15    7.72    1.76
  -5  -2  14   36.41    5.34
   5   2 -14   27.74    2.67
  -5  -2  13   52.23    9.47
   5   2 -13   42.25    9.16
  -5  -2  12    2.69    1.23
   5   2 -12    4.68    2.12
  -5  -2  11  103.82    5.42
   5   2 -11   92.76    5.19
  -5  -2  10  108.10    3.79
   5   2 -10  104.14    4.10
  -5  -2   9   32.00    6.34
   5   2  -9   33.66    7.05
   5   2  -9   21.78    1.97
  -5  -2   8    3.84    1.00
   5   2  -8    4.03    0.85
   5   2  -8    2.94    0.53
  -5  -2   7   25.71    6.35
   5   2  -7   24.09    4.75
   5   2  -7   15.57    3.52
  -5  -2   6   20.36    3.38
   5   2  -6   19.14    3.65
   5   2  -6   14.58    1.13
  -5  -2   5  121.34    3.38
   5   2  -5  123.95    3.92
   5   2  -5   99.01    2.79
  -5  -2   4   66.65    2.23
   5   2  -4   75.16    3.04
   5   2  -4   54.81    2.19
  -5  -2   3   23.08    3.76
   5   2  -3   27.16    4.66
   5   2  -3   19.21    1.40
  -5  -2   2   90.17    2.61
   5   2  -2   99.34    3.34
   5   2  -2   76.48    2.69
  -5  -2   1   16.49    1.62
  -5  -2   1   16.86    3.55
   5   2  -1   14.67    2.37
  -5  -2   0    8.30    1.62
  -5  -2   0   11.73    2.45
   5   2   0    9.13    1.65
  -5  -2  -1   29.08    2.00
  -5  -2  -1   34.33    3.30
   5   2   1   30.21    5.50
   5   2   2   52.81    1.53
  -5  -2  -2   53.35    2.39
   5   2   2   47.67    2.44
  -5  -2  -3   64.52    3.06
   5   2   3   50.87    2.55
  -5  -2  -4   95.63    3.27
   5   2   4   66.28    2.94
  -5  -2  -5  115.64    4.49
   5   2   5   77.44    5.01
  -5  -2  -6   37.37    7.56
   5   2   6   23.56    4.14
  -5  -2  -7  203.50    7.11
   5   2   7  134.66    5.50
  -5  -2  -8  341.62   11.21
   5   2   8  226.95   10.03
   5   2   9    3.90    0.86
  -5  -2  -9   10.53    2.00
   5   2   9    4.26    1.16
  -5  -2 -10   69.49    6.86
   5   2  10   47.80    3.10
  -5  -2 -11  118.92    9.15
   5   2  11   69.75    4.40
  -5  -2 -12   45.00    8.35
   5   2  12   30.30    5.49
  -5  -2 -13    0.51    1.13
   5   2  13    0.30    0.96
  -5  -2 -14   36.83    2.78
   5   2  14   18.43    2.06
  -5  -2 -15   11.06    1.72
   5   2  15    5.13    1.19
  -5  -2 -16    1.85    0.63
   5   2  16   -0.34    0.87
  -5  -2 -17    3.55    0.95
   5   2  17    4.48    1.31
  -5  -3  18   24.06    2.56
   5   3 -18   17.72    2.28
  -5  -3  17    4.36    1.09
   5   3 -17    4.55    2.03
  -5  -3  16   33.99    2.84
   5   3 -16   26.55    2.93
  -5  -3  15   32.63    6.28
   5   3 -15   23.79    4.31
  -5  -3  14   44.65    7.67
   5   3 -14   37.00    3.00
  -5  -3  13   59.69   10.09
   5   3 -13   50.91    3.99
  -5  -3  12  135.85    4.63
   5   3 -12  119.78    7.43
  -5  -3  11    4.31    1.08
   5   3 -11    3.30    0.99
  -5  -3  10    6.17    1.27
   5   3 -10    7.87    1.43
   5   3 -10    3.08    1.00
  -5  -3   9   14.03    3.29
   5   3  -9   12.33    2.14
   5   3  -9    9.20    1.00
  -5  -3   8   43.55    7.91
   5   3  -8   41.05    3.71
   5   3  -8   33.76    1.87
  -5  -3   7   21.69    3.82
   5   3  -7   19.97    1.84
   5   3  -7   17.96    1.40
  -5  -3   6    6.32    1.50
   5   3  -6    7.93    1.41
   5   3  -6    4.73    0.81
  -5  -3   5   30.72    3.03
   5   3  -5   30.01    4.86
   5   3  -5   25.51    1.65
  -5  -3   4   22.98    4.37
   5   3  -4   30.98    4.36
   5   3  -4   26.53    1.83
  -5  -3   3   70.94    1.85
  -5  -3   3   66.14    2.82
   5   3  -3   63.25    2.62
  -5  -3   2    0.70    0.32
  -5  -3   2    0.93    0.55
   5   3  -2    0.47    0.70
  -5  -3   1    5.85    1.80
   5   3  -1    3.87    0.98
  -5  -3   0   -0.33    0.80
   5   3   0    0.51    0.34
  -5  -3  -1   38.18    7.25
   5   3   1   31.60    2.09
  -5  -3  -2   71.09    3.17
   5   3   2   59.42    2.78
  -5  -3  -3   26.65    7.27
   5   3   3   20.29    1.82
  -5  -3  -4   83.36    7.61
   5   3   4   67.65    9.03
  -5  -3  -5   31.48    7.41
   5   3   5   24.11    4.77
  -5  -3  -6  336.06   10.75
   5   3   6  237.28    8.28
  -5  -3  -7   60.69    3.60
   5   3   7   39.41    7.05
  -5  -3  -8  573.80   21.61
   5   3   8  380.69   14.93
  -5  -3  -9   15.04    3.37
   5   3   9    8.79    1.90
  -5  -3 -10   39.85   10.59
   5   3  10   31.15    5.39
  -5  -3 -11    6.13    1.32
   5   3  11    3.21    0.72
  -5  -3 -12    0.69    0.74
   5   3  12    0.92    0.89
  -5  -3 -13   12.27    3.19
   5   3  13    6.27    1.67
  -5  -3 -14    5.02    1.32
   5   3  14    3.31    0.83
  -5  -3 -15   -0.07    0.68
   5   3  15    1.55    1.35
   5   3  16    2.07    1.12
  -5  -4  17    0.82    0.67
   5   4 -17   -0.02    1.45
  -5  -4  16   99.90    5.28
   5   4 -16   79.33    4.93
  -5  -4  15   31.22    6.82
   5   4 -15   20.20    3.66
  -5  -4  14    8.46    1.46
   5   4 -14    7.36    1.82
  -5  -4  13    2.09    1.19
   5   4 -13    1.04    0.67
  -5  -4  12   27.61    4.63
   5   4 -12   24.68    3.39
  -5  -4  11    7.61    1.58
   5   4 -11    6.30    1.03
   5   4 -11    5.73    1.33
  -5  -4  10   42.50    7.46
   5   4 -10   40.80    4.35
   5   4 -10   36.57    2.71
  -5  -4   9  345.89   13.04
   5   4  -9  316.86   12.80
   5   4  -9  284.52   10.87
  -5  -4   8  410.61   15.18
   5   4  -8  357.40   15.73
   5   4  -8  339.30   12.95
  -5  -4   7   51.58    2.06
   5   4  -7   50.43    5.32
   5   4  -7   43.49    2.49
  -5  -4   6    2.38    0.62
   5   4  -6    2.54    0.79
   5   4  -6    2.73    0.70
  -5  -4   5   10.42    2.46
   5   4  -5   14.49    1.77
   5   4  -5    9.64    1.25
  -5  -4   4    0.61    0.39
  -5  -4   4    1.88    0.82
   5   4  -4    0.47    0.72
  -5  -4   3    6.59    1.61
   5   4  -3    6.86    1.41
  -5  -4   2    3.64    0.83
   5   4  -2    2.55    0.92
  -5  -4   1    4.92    1.42
   5   4  -1    3.23    0.98
  -5  -4   0   31.08    6.62
   5   4   0   22.59    5.31
  -5  -4  -1  163.54    6.71
   5   4   1  159.65    5.82
  -5  -4  -2  101.72    3.84
   5   4   2   78.36    3.34
  -5  -4  -3   86.28    4.40
   5   4   3   60.52    3.07
  -5  -4  -4  263.89    9.12
   5   4   4  211.05    7.62
  -5  -4  -5   58.63    2.98
   5   4   5   40.89    2.68
  -5  -4  -6  215.78    9.35
   5   4   6  146.84    6.84
  -5  -4  -7    6.38    2.81
   5   4   7    4.02    1.01
  -5  -4  -8  136.87    6.94
   5   4   8   83.93    6.95
  -5  -4  -9   24.99    5.21
   5   4   9   16.85    2.69
  -5  -4 -10    0.45    0.77
   5   4  10    0.40    1.04
  -5  -4 -11   43.51    9.31
   5   4  11   28.12    6.88
  -5  -4 -12    9.49    2.57
   5   4  12    7.64    2.04
  -5  -4 -13   22.09    2.55
   5   4  13   12.39    3.02
  -5  -4 -14   18.33    4.12
   5   4  14   11.70    1.87
  -5  -4 -15    2.94    1.17
   5   4  15    3.73    1.48
  -5  -5  16   63.44    4.16
   5   5 -16   43.26    3.57
  -5  -5  15   -0.77    1.22
   5   5 -15   -0.96    1.36
  -5  -5  14   40.89    9.60
   5   5 -14   40.33    5.66
  -5  -5  13    1.23    0.64
  -5  -5  12    0.60    0.93
   5   5 -12   -0.02    1.17
  -5  -5  11   -0.03    0.69
   5   5 -11    0.88    0.90
   5   5 -11   -0.57    0.51
  -5  -5  10    0.33    0.48
   5   5 -10    1.19    0.58
   5   5 -10    0.40    0.68
  -5  -5   9  195.63    4.98
   5   5  -9  177.98   12.15
   5   5  -9  148.01    4.54
  -5  -5   8  296.75   12.18
   5   5  -8  274.30   12.80
   5   5  -8  238.80   10.29
  -5  -5   7  458.17   17.35
   5   5  -7  407.23   15.95
   5   5  -7  373.43   14.43
  -5  -5   6  217.99    8.31
  -5  -5   6  167.34   11.98
   5   5  -6  165.96    8.04
  -5  -5   5   23.00    4.51
   5   5  -5   21.57    3.18
  -5  -5   4    9.31    1.85
   5   5  -4    5.59    1.70
  -5  -5   3    3.16    0.61
   5   5  -3    1.84    0.70
  -5  -5   2   17.28    2.47
  -5  -5   1    2.80    1.57
   5   5  -1    3.01    0.90
  -5  -5   0   71.01    3.19
   5   5   0   60.75    3.09
  -5  -5  -1   15.55    3.94
   5   5   1   12.22    1.92
  -5  -5  -2  375.81   12.65
   5   5   2  309.66    9.80
  -5  -5  -3   40.72    7.26
   5   5   3   38.11    3.23
  -5  -5  -4  597.31   22.69
   5   5   4  444.71   17.26
  -5  -5  -5  884.45   37.68
  -5  -5  -6   22.56    6.22
   5   5   6   16.04    2.79
  -5  -5  -7   29.86    4.72
   5   5   7   22.89    2.38
  -5  -5  -8   15.64    3.54
   5   5   8   11.17    1.77
  -5  -5  -9    9.97    2.02
   5   5   9    9.33    1.85
  -5  -5 -10    5.67    1.18
   5   5  10    2.68    1.13
  -5  -5 -11    2.92    0.82
   5   5  11    1.43    0.67
  -5  -5 -12    1.08    1.08
   5   5  12    0.67    0.60
  -5  -5 -13   54.16    4.21
   5   5  13   29.69    6.00
  -5  -5 -14  153.05   13.34
   5   5  14   81.43   15.51
  -5  -6  15   -0.11    1.07
   5   6 -15   -0.35    0.68
  -5  -6  14   13.80    1.72
   5   6 -14    8.24    1.33
  -5  -6  13    2.05    1.03
   5   6 -13    3.19    1.24
  -5  -6  12   65.39    3.13
   5   6 -12   47.59    9.71
   5   6 -12   41.54    3.54
  -5  -6  11   18.38    4.29
   5   6 -11   19.21    2.70
   5   6 -11   12.47    2.22
  -5  -6  10    1.64    0.64
   5   6 -10    2.46    1.30
   5   6 -10    2.29    0.73
  -5  -6   9   78.52    2.89
   5   6  -9   63.66    3.77
   5   6  -9   56.26    5.98
  -5  -6   8   79.19   13.78
   5   6  -8   83.91    4.53
  -5  -6   7    2.23    0.78
   5   6  -7    1.08    0.86
  -5  -6   6   68.62   10.55
   5   6  -6   58.69    8.41
  -5  -6   5    2.68    0.60
   5   6  -5    2.17    0.47
  -5  -6   4   -0.82    1.06
   5   6  -4    0.83    0.57
  -5  -6   3  125.30    6.39
   5   6  -3  115.41    5.99
  -5  -6   2  108.64    6.46
   5   6  -2  101.18    5.56
  -5  -6   1   12.22    2.58
   5   6  -1   11.51    1.82
  -5  -6   0  123.99    6.34
   5   6   0  111.60    5.94
  -5  -6  -1   30.01    5.22
   5   6   1   24.60    2.50
  -5  -6  -2  176.32    8.62
   5   6   2  143.66    7.28
  -5  -6  -3   27.31    5.45
   5   6   3   22.64    2.30
  -5  -6  -4   37.45    8.32
   5   6   4   24.50    4.04
  -5  -6  -5   88.49   16.43
   5   6   5   65.30    3.59
  -5  -6  -6  258.64   10.37
   5   6   6  178.30    7.53
  -5  -6  -7  259.29    9.28
   5   6   7  175.47    5.90
  -5  -6  -8  205.38    7.06
   5   6   8  135.75    5.61
  -5  -6  -9    2.39    0.96
   5   6   9    1.39    0.96
  -5  -6 -10   10.05    2.30
   5   6  10    4.44    1.18
  -5  -6 -11    1.42    0.75
   5   6  11    0.38    0.66
  -5  -6 -12    0.75    0.76
   5   6  12    0.03    0.46
  -5  -6 -13   24.56    2.98
   5   6  13   11.82    3.51
   5   7 -14   17.36    4.14
   5   7 -13   -0.13    1.20
   5   7 -12    7.84    1.65
   5   7 -12    8.71    1.46
  -5  -7  11   16.03    6.07
   5   7 -11   21.55    2.03
  -5  -7  10    8.47    3.21
   5   7 -10    8.61    1.43
  -5  -7   9    1.62    0.77
   5   7  -9    2.12    1.27
  -5  -7   8    1.48    0.81
   5   7  -8   -0.57    0.79
  -5  -7   7   29.22    3.66
   5   7  -7   32.65    7.47
  -5  -7   6    0.85    0.75
   5   7  -6    1.53    0.70
  -5  -7   5   30.71    5.27
   5   7  -5   27.88    4.77
  -5  -7   4   37.55    5.73
   5   7  -4   37.87    2.84
  -5  -7   3    8.05    1.73
   5   7  -3    9.12    2.22
  -5  -7   2  200.29    8.22
   5   7  -2  183.94    7.58
  -5  -7   1   62.79    9.56
   5   7  -1   58.52    3.61
  -5  -7   0   26.53    3.52
   5   7   0   22.31    4.48
  -5  -7  -1  110.66    5.69
   5   7   1   84.20   15.87
  -5  -7  -2   -0.52    1.25
   5   7   2    1.49    0.72
  -5  -7  -3   26.73    4.96
   5   7   3   21.89    3.75
  -5  -7  -4   56.35   12.78
   5   7   4   35.80    3.51
  -5  -7  -5    2.47    0.84
   5   7   5    1.23    1.21
  -5  -7  -6   52.03    3.42
   5   7   6   35.53    2.91
  -5  -7  -7    5.03    1.64
   5   7   7    3.30    1.22
  -5  -7  -8    6.66    2.64
   5   7   8    4.24    1.50
  -5  -7  -9   53.96   14.23
   5   7   9   33.18    3.02
  -5  -7 -10    7.66    2.98
   5   7  10    6.91    1.96
  -5  -7 -11   34.86    9.60
   5   7  11   23.52    4.81
  -5  -8  12   13.13    3.37
   5   8 -12   14.38    3.86
  -5  -8  11    7.38    2.09
   5   8 -11    6.98    1.66
  -5  -8  10   16.29    4.34
   5   8 -10   15.24    3.56
  -5  -8   9   21.92    4.59
   5   8  -9   19.61    6.91
  -5  -8   8   11.21    2.00
   5   8  -8    8.99    1.74
  -5  -8   7   95.64   15.60
   5   8  -7   99.45    4.33
  -5  -8   6   13.14    2.87
   5   8  -6   10.66    1.89
  -5  -8   5   42.29    5.74
   5   8  -5   37.44    8.64
  -5  -8   4   44.47    5.59
   5   8  -4   38.32    9.83
  -5  -8   3   80.46   12.87
   5   8  -3   73.57    4.29
  -5  -8   2    5.91    1.26
   5   8  -2    4.97    1.43
  -5  -8   1   15.15    2.54
   5   8  -1   11.04    2.36
  -5  -8   0   14.62    2.75
   5   8   0   13.20    2.58
  -5  -8  -1    0.92    0.87
   5   8   1   -0.43    1.17
  -5  -8  -2    0.86    0.77
   5   8   2    1.22    1.42
  -5  -8  -3   10.72    3.28
   5   8   3    4.34    1.34
  -5  -8  -4   22.47    5.12
   5   8   4   17.92    4.52
  -5  -8  -5   18.91    4.40
   5   8   5   15.47    2.29
  -5  -8  -6   12.70    2.67
   5   8   6    9.54    2.35
  -5  -8  -7   31.65    8.22
   5   8   7   26.93    3.23
  -5  -8  -8   -0.32    1.40
   5   8   8   -0.36    1.15
  -5  -9   9    2.39    0.64
   5   9  -9    2.12    0.71
  -5  -9   8    2.02    0.75
   5   9  -8    1.81    0.63
  -5  -9   7   66.02   13.84
   5   9  -7   75.95    4.30
  -5  -9   6   19.95    2.77
   5   9  -6   21.36    2.70
  -5  -9   5   23.80    4.51
   5   9  -5   23.75    2.86
  -5  -9   4    1.87    1.28
   5   9  -4    9.75    1.72
  -5  -9   3   13.40    2.41
   5   9  -3    9.80    2.00
  -5  -9   2    7.16    1.55
   5   9  -2    6.98    1.79
  -5  -9   1    8.09    2.09
   5   9  -1    8.07    2.09
  -5  -9   0    7.46    1.91
   5   9   0    4.19    1.04
  -5  -9  -1   66.71    9.15
   5   9   1   47.41    9.89
  -5  -9  -2   27.31    6.80
   5   9   2   24.12    3.68
  -5  -9  -3    7.13    2.52
   5   9   3    6.47    1.48
  -5  -9  -4   21.45    5.61
   5   9   4   19.90    2.55
  -5  -9  -5   44.39   10.96
   5   9   5   34.12    7.39
   6  -9  -3   20.95    3.52
  -6   9   3   24.37    2.43
   6  -9  -2   18.07    4.87
  -6   9   2   21.84    3.68
   6  -9  -1  167.76    6.89
  -6   9   1  228.27    7.75
   6  -9   0   58.86    6.47
  -6   9   0   83.67    4.69
   6  -9   1   44.82    8.14
  -6   9  -1   52.42   11.80
   6  -9   2   45.75   11.34
  -6   9  -2   64.93    5.01
   6  -9   3   18.19    5.99
  -6   9  -3   21.30    4.97
   6  -9   4    0.49    1.16
  -6   9  -4    1.40    0.80
   6  -9   5   -0.37    1.29
  -6   9  -5    0.04    0.90
   6  -9   6   19.09    2.34
  -6   9  -6   24.59    4.82
   6  -9   7   15.95    2.49
  -6   9  -7   14.81    3.60
   6  -8  -7    1.76    1.36
   6  -8  -6    1.99    1.48
   6  -8  -5    5.15    1.75
   6  -8  -4   41.88    9.90
  -6   8   4   38.81    8.67
   6  -8  -3   22.72    5.53
  -6   8   3   19.53    4.65
   6  -8  -2    3.84    1.41
  -6   8   2    2.15    0.99
   6  -8  -1   -0.35    1.37
  -6   8   1    1.28    1.03
   6  -8   0   32.68    5.77
  -6   8   0   33.98    6.83
   6  -8   1    7.44    1.91
  -6   8  -1   11.40    2.72
   6  -8   2   76.30    6.23
  -6   8  -2   80.99   14.39
   6  -8   3    8.37    1.99
  -6   8  -3   11.14    2.53
   6  -8   4    0.88    0.89
  -6   8  -4    0.96    0.94
   6  -8   5    3.54    1.27
  -6   8  -5    2.03    0.91
   6  -8   6   18.15    2.21
  -6   8  -6   26.24    4.22
   6  -8   7   11.68    3.27
  -6   8  -7   16.04    2.42
   6  -8   8    2.93    1.34
  -6   8  -8    3.15    1.25
   6  -8   9   56.79    4.46
  -6   8  -9   79.85    8.36
   6  -8  10   20.63    5.39
  -6   8 -10   24.33    3.68
  -6   7  10    6.11    1.18
   6  -7 -10    2.25    0.76
  -6   7   9   35.13    7.11
   6  -7  -9   46.99    2.98
  -6   7   8    1.72    0.83
   6  -7  -8    0.43    0.84
   6  -7  -7   16.55    2.36
   6  -7  -7   11.81    2.55
   6  -7  -6   51.81    3.52
   6  -7  -5    0.71    1.26
  -6   7   5    1.57    0.37
   6  -7  -4    1.28    1.26
  -6   7   4    1.76    0.58
   6  -7  -3   -0.07    1.20
  -6   7   3    0.63    0.73
   6  -7  -2    1.17    1.28
  -6   7   2    2.66    0.87
   6  -7  -1    0.61    1.03
  -6   7   1    0.47    0.78
   6  -7   0    4.72    1.66
  -6   7   0    3.34    0.81
   6  -7   1   14.69    3.20
  -6   7  -1   14.76    2.63
   6  -7   2   18.50    3.52
  -6   7  -2   24.41    3.55
   6  -7   3    3.21    0.82
  -6   7  -3    2.14    1.09
   6  -7   4    1.88    0.74
  -6   7  -4   -0.20    1.65
   6  -7   5  105.84    4.95
  -6   7  -5  122.47    8.58
   6  -7   6   80.78    4.88
  -6   7  -6   93.96   12.58
   6  -7   7   33.60    2.92
  -6   7  -7   41.01    5.08
   6  -7   8   24.11    2.50
  -6   7  -8   23.59    4.22
   6  -7   9   85.38    4.48
  -6   7  -9   97.72   13.12
   6  -7  10   11.00    1.81
  -6   7 -10    8.27    2.70
   6  -7  11    9.10    2.21
  -6   7 -11   12.53    2.12
   6  -7  12    0.46    1.35
  -6   7 -12    0.18    0.85
  -6   6  12    7.19    1.71
   6  -6 -12    4.62    0.92
  -6   6  11    2.78    1.03
   6  -6 -11    2.43    0.85
  -6   6  10    5.41    1.71
   6  -6 -10    4.45    1.12
  -6   6   9   13.35    3.30
   6  -6  -9   10.00    1.58
  -6   6   8   55.18   12.49
   6  -6  -8   57.75    2.91
   6  -6  -7    3.73    1.36
   6  -6  -7    2.55    1.04
   6  -6  -6   13.32    2.14
   6  -6  -6   12.75    1.86
   6  -6  -5    1.14    1.20
   6  -6  -5    2.14    0.59
  -6   6   5    1.55    0.56
   6  -6  -4   12.14    2.77
   6  -6  -4   10.63    1.20
  -6   6   4   13.79    2.93
   6  -6  -3    7.79    1.69
  -6   6   3    8.59    1.94
   6  -6  -2   10.79    1.99
  -6   6   2   11.44    2.01
   6  -6  -1    4.03    0.86
  -6   6   1    2.32    0.81
   6  -6   0   20.99    5.01
  -6   6   0   24.68    4.57
   6  -6   1  218.86    7.98
  -6   6  -1  250.34   10.58
   6  -6   2  155.83    5.96
  -6   6  -2  180.97   20.61
   6  -6   3   33.34    6.18
  -6   6  -3   35.94    4.91
   6  -6   4  444.42   14.90
  -6   6  -4  487.43   16.12
   6  -6   5  125.84    5.90
  -6   6  -5  127.06   16.38
   6  -6   6   -1.08    1.21
  -6   6  -6   -2.75    1.44
   6  -6   7  263.51    6.88
  -6   6  -7  283.11    7.99
   6  -6   8   73.19    3.94
  -6   6  -8   68.09   10.52
   6  -6   9   10.77    1.78
  -6   6  -9   10.49    2.06
   6  -6  10  136.44    5.38
  -6   6 -10  140.04   13.58
   6  -6  11   40.79    6.38
  -6   6 -11   39.92    5.06
   6  -6  12    1.95    1.10
  -6   6 -12    1.95    1.11
   6  -6  13   14.63    2.27
  -6   6 -13   12.63    1.56
   6  -6  14    2.19    1.37
  -6   6 -14    2.43    0.84
  -6   5  13    2.04    1.05
   6  -5 -13    1.08    1.12
  -6   5  12    1.62    0.55
   6  -5 -12    1.98    1.40
  -6   5  11   24.87    3.85
   6  -5 -11   25.39    2.22
  -6   5  10   12.58    1.96
   6  -5 -10   13.21    2.84
  -6   5   9    2.83    1.21
   6  -5  -9    2.21    0.94
  -6   5   8   16.16    3.55
   6  -5  -8   15.00    1.73
   6  -5  -7   19.42    4.38
   6  -5  -6    7.32    1.32
   6  -5  -6    8.41    1.65
  -6   5   6    9.21    2.02
   6  -5  -5   19.33    3.51
   6  -5  -5   14.02    1.39
  -6   5   5   19.17    3.80
   6  -5  -4    6.88    1.31
   6  -5  -4    5.71    0.95
  -6   5   4    9.58    1.32
   6  -5  -3    1.27    0.71
   6  -5  -3    0.67    0.54
  -6   5   3    0.37    0.58
   6  -5  -2   86.06    3.83
   6  -5  -2   66.70    2.31
  -6   5   2  104.47   10.74
   6  -5  -1   75.48    3.80
  -6   5   1   81.12    9.60
   6  -5   0   36.41    7.66
  -6   5   0   36.89    4.73
   6  -5   1   51.09    3.40
  -6   5  -1   50.38    6.82
   6  -5   2  850.96   33.85
  -6   5  -2  859.96   12.40
   6  -5   3  486.55   20.40
  -6   5  -3  504.38   20.61
   6  -5   4   22.64    2.39
  -6   5  -4   25.60    3.33
   6  -5   5    0.66    1.09
  -6   5  -5   -1.93    1.15
   6  -5   6  223.84    6.59
  -6   5  -6  217.58    6.66
   6  -5   7    0.02    1.10
  -6   5  -7   -1.85    4.29
   6  -5   8   41.39    2.89
  -6   5  -8   39.47    6.34
   6  -5   9  107.77    4.49
  -6   5  -9   99.71   11.48
   6  -5  10   36.86    6.61
  -6   5 -10   34.02    4.67
   6  -5  11   46.63    5.72
  -6   5 -11   42.57    5.43
   6  -5  12   18.75    2.10
  -6   5 -12   21.08    2.68
   6  -5  13    1.96    1.23
  -6   5 -13    0.55    0.82
   6  -5  14   -0.09    1.08
  -6   5 -14    1.28    0.81
   6  -5  15    2.95    1.31
  -6   5 -15    2.29    0.87
  -6   4  14    0.68    0.77
   6  -4 -14    1.81    0.95
  -6   4  13   16.52    4.16
   6  -4 -13   15.90    3.99
  -6   4  12    0.23    0.77
   6  -4 -12   -0.44    1.02
  -6   4  11    2.83    1.17
   6  -4 -11    3.00    1.31
  -6   4  10   56.65   10.79
   6  -4 -10   56.38    3.21
  -6   4   9    7.89    1.77
   6  -4  -9    6.30    1.14
  -6   4   8    0.86    0.98
   6  -4  -8    0.30    0.87
  -6   4   7    2.01    0.83
   6  -4  -7    1.84    0.72
   6  -4  -6    2.26    0.84
   6  -4  -6    1.63    0.67
  -6   4   6    1.62    0.39
   6  -4  -5    9.45    1.82
   6  -4  -5    8.41    1.09
  -6   4   5   11.29    1.54
   6  -4  -4   13.39    2.37
   6  -4  -4   11.76    1.32
  -6   4   4   12.35    2.28
   6  -4  -3   26.22    4.61
   6  -4  -3   24.72    1.58
  -6   4   3   25.03    3.70
   6  -4  -2  129.90    6.26
   6  -4  -2  119.31    9.49
  -6   4   2  130.09    5.66
   6  -4  -1    4.79    1.12
   6  -4  -1    2.52    0.82
  -6   4   1    4.45    1.10
   6  -4   0  349.17   11.67
   6  -4   0  305.26    8.36
  -6   4   0  338.45   11.04
   6  -4   1   26.31    7.15
   6  -4   1   21.87    2.63
  -6   4  -1   29.01    6.21
   6  -4   2  310.01   11.14
  -6   4  -2  282.38    8.90
   6  -4   3    2.78    1.22
  -6   4  -3   -0.04    1.19
   6  -4   4  118.13    5.71
  -6   4  -4  103.05   14.11
   6  -4   5    3.63    1.27
  -6   4  -5   -0.29    0.99
   6  -4   6   49.72    2.86
  -6   4  -6   44.88    5.03
   6  -4   7   24.63    2.18
  -6   4  -7   21.01    3.36
   6  -4   8    7.40    1.38
  -6   4  -8    6.17    1.03
   6  -4   9    4.62    0.90
  -6   4  -9    3.20    0.97
   6  -4  10    5.79    1.39
  -6   4 -10    2.51    0.76
   6  -4  11   26.13    2.59
  -6   4 -11   19.68    2.90
   6  -4  12   26.97    2.58
  -6   4 -12   21.35    2.68
   6  -4  13   13.16    1.92
  -6   4 -13    9.01    1.69
   6  -4  14   12.40    2.01
  -6   4 -14   12.26    2.55
   6  -4  15   10.98    1.82
  -6   4 -15   14.27    2.37
   6  -4  16    1.00    1.02
  -6   4 -16    0.69    1.02
  -6   3  15   27.20    5.71
   6  -3 -15   20.44    2.43
  -6   3  14   14.94    3.23
   6  -3 -14   11.36    1.95
  -6   3  13    2.50    1.03
   6  -3 -13    1.62    0.82
  -6   3  12    4.80    1.46
   6  -3 -12    4.29    1.08
  -6   3  11  124.04    5.45
   6  -3 -11  117.83    5.96
  -6   3  10  264.09    8.03
   6  -3 -10  249.72    6.35
  -6   3   9  214.49    8.49
   6  -3  -9  191.17    7.48
  -6   3   8   63.73    5.72
   6  -3  -8   57.89    3.11
  -6   3   7   28.52    6.15
   6  -3  -7   27.04    2.06
   6  -3  -6   13.92    2.49
  -6   3   6   15.27    1.88
   6  -3  -5   15.72    1.92
   6  -3  -5   13.74    1.39
  -6   3   5   15.05    2.04
   6  -3  -4   33.62    6.96
   6  -3  -4   27.68    1.78
  -6   3   4   25.31    5.82
   6  -3  -3    0.01    0.47
   6  -3  -3    0.31    0.63
  -6   3   3    0.79    0.33
   6  -3  -2  335.38   10.69
   6  -3  -2  300.02    9.18
  -6   3   2  302.89    9.41
   6  -3  -1    9.88    1.53
   6  -3  -1    8.91    1.01
  -6   3   1    9.09    1.70
   6  -3   0  353.88   11.92
   6  -3   0  316.87    9.94
  -6   3   0  301.97   10.12
   6  -3   1   14.01    2.34
  -6   3  -1   11.12    1.59
   6  -3   2   80.94    3.67
  -6   3  -2   62.07    2.41
  -6   3  -2   69.73    7.15
   6  -3   3   15.03    1.63
  -6   3  -3   13.59    3.50
  -6   3  -3    5.07    1.41
   6  -3   4  174.61    6.20
  -6   3  -4  146.10   17.04
   6  -3   5   -0.46    0.82
  -6   3  -5   -0.82    1.05
   6  -3   6    4.90    1.18
  -6   3  -6    4.43    0.85
   6  -3   7   12.30    1.49
  -6   3  -7    8.40    1.24
   6  -3   8    0.35    0.86
  -6   3  -8    1.04    0.66
   6  -3   9    7.15    1.29
  -6   3  -9    6.89    1.61
   6  -3  10    5.68    1.09
   6  -3  11    0.63    0.70
  -6   3 -11    0.53    0.66
   6  -3  12   54.52    3.34
  -6   3 -12   41.60    5.22
   6  -3  13   34.40    2.58
  -6   3 -13   34.64    3.90
   6  -3  14    5.91    1.21
  -6   3 -14    2.94    0.84
   6  -3  15    0.68    0.55
  -6   3 -15    2.07    1.02
   6  -3  16    0.00    0.98
  -6   3 -16    0.86    0.41
  -6   2  16   12.08    1.78
   6  -2 -16    9.78    2.13
  -6   2  15   10.13    2.22
   6  -2 -15    7.59    1.90
  -6   2  14   11.59    3.23
   6  -2 -14    9.78    1.67
  -6   2  13    5.30    1.08
   6  -2 -13    4.42    1.57
  -6   2  12   15.35    3.67
   6  -2 -12   21.34    3.37
  -6   2  11    0.02    1.06
   6  -2 -11    1.48    1.38
  -6   2  10  519.88   10.93
   6  -2 -10  529.66   17.22
  -6   2   9   67.06   12.13
   6  -2  -9   63.61    3.53
  -6   2   8  359.57   15.30
   6  -2  -8  357.79   15.03
  -6   2   7    2.68    1.39
   6  -2  -7    4.66    1.06
  -6   2   7    2.36    0.49
  -6   2   6   20.38    4.08
   6  -2  -6   20.92    4.55
  -6   2   6   18.12    3.32
   6  -2  -5   46.42    2.45
  -6   2   5   40.61    1.86
   6  -2  -4  308.06    9.88
   6  -2  -4  270.97    8.64
  -6   2   4  251.96    7.81
   6  -2  -3  204.97    7.29
   6  -2  -3  198.62    6.74
  -6   2   3  156.76    5.50
   6  -2  -2  897.84   25.67
   6  -2  -2  835.71   23.04
  -6   2   2  742.28   20.60
   6  -2  -1    1.64    0.64
   6  -2  -1    1.73    0.60
  -6   2   1    1.00    0.46
   6  -2   0   35.40    6.34
   6  -2   0   38.07    5.17
   6  -2   0   31.73    4.45
   6  -2   1   37.17    7.06
  -6   2  -1   25.49    4.45
   6  -2   1   30.37    4.53
   6  -2   2  284.03   11.21
  -6   2  -2  230.36    7.29
   6  -2   2  217.03    7.66
   6  -2   3  705.29   19.87
  -6   2  -3  595.76   16.41
   6  -2   3  507.98   15.26
   6  -2   4 1224.28   12.22
  -6   2  -4 1111.88   29.45
   6  -2   4  925.35   26.67
   6  -2   5   48.24    2.51
  -6   2  -5   48.71    3.82
   6  -2   5   33.36    4.71
   6  -2   6  216.43    7.02
  -6   2  -6  218.12    6.73
   6  -2   6  167.79    6.33
   6  -2   7  110.15    5.13
  -6   2  -7  121.95    5.58
   6  -2   7   87.75   14.63
   6  -2   8   15.44    1.70
  -6   2  -8   11.72    3.13
   6  -2   8   12.36    1.85
   6  -2   9   21.72    1.84
   6  -2  10    8.53    1.44
  -6   2 -10    6.32    1.39
   6  -2  11   14.17    1.68
  -6   2 -11    8.95    1.69
   6  -2  12   11.49    1.81
  -6   2 -12    8.58    1.29
   6  -2  13   86.36    4.47
  -6   2 -13   73.05   10.16
   6  -2  14  107.72    8.11
  -6   2 -14   84.65   10.74
   6  -2  15  154.38    7.07
  -6   2 -15  124.77   11.98
   6  -2  16  313.64    8.48
  -6   2 -16  253.22   16.63
  -6   1  16   21.04    6.43
   6  -1 -16   16.42    2.38
  -6   1  15    7.12    2.12
   6  -1 -15    4.81    1.79
  -6   1  14    0.72    0.73
   6  -1 -14    1.19    1.30
  -6   1  13    1.54    0.89
   6  -1 -13   -0.49    1.12
  -6   1  12   42.26    9.92
   6  -1 -12   38.64    2.93
  -6   1  11   92.33   14.62
   6  -1 -11   84.26    4.68
  -6   1  10  255.91    7.70
   6  -1 -10  238.96    7.06
  -6   1   9   89.66    5.16
   6  -1  -9   80.87    3.72
  -6   1   8   28.86    4.73
   6  -1  -8   24.94    2.15
  -6   1   7  247.38    8.08
   6  -1  -7  244.30    8.03
  -6   1   7  200.47    6.57
  -6   1   6  190.71    8.06
   6  -1  -6  193.55    6.66
  -6   1   5   93.23    3.43
   6  -1  -5  101.35   13.15
   6  -1  -5   85.03    2.63
   6  -1  -4  508.27   15.04
   6  -1  -4  422.04   12.76
   6  -1  -3    2.85    0.95
   6  -1  -3    3.37    0.72
   6  -1  -3    1.94    0.34
   6  -1  -2   12.78    1.37
   6  -1  -2   15.37    2.88
   6  -1  -2   10.32    2.20
   6  -1  -1  358.25   10.26
   6  -1  -1  336.80    9.76
   6  -1  -1  273.18    8.29
   6  -1   0   50.01    6.79
   6  -1   0   37.74    3.40
   6  -1   1    0.20    0.32
  -6   1  -1    0.32    0.36
   6  -1   1    0.93    0.82
   6  -1   2   57.45    2.83
  -6   1  -2   50.54    2.13
   6  -1   2   44.70    2.40
   6  -1   3  131.98    5.80
  -6   1  -3  115.30    5.89
   6  -1   3   87.38    3.90
   6  -1   4  649.26   18.04
  -6   1  -4  612.66   17.84
   6  -1   4  543.77   16.22
   6  -1   5  230.48    7.45
  -6   1  -5  239.67    7.65
   6  -1   5  155.59    6.03
   6  -1   6  282.98    8.39
  -6   1  -6  313.26    8.93
   6  -1   6  206.43    7.64
   6  -1   7   14.82    1.40
  -6   1  -7   13.58    3.23
   6  -1   7   11.39    1.52
   6  -1   8   11.12    2.52
  -6   1  -8   11.71    2.64
   6  -1   8   10.01    2.12
   6  -1   9   29.98    6.37
  -6   1  -9   23.91    5.87
   6  -1   9   21.63    4.79
   6  -1  10  107.17    3.77
  -6   1 -10  124.17    3.90
   6  -1  10   77.50    3.88
   6  -1  11   23.46    2.09
  -6   1 -11   28.71    1.91
   6  -1  11   16.18    1.93
   6  -1  12   18.52    1.75
  -6   1 -12   16.43    4.47
   6  -1  12   16.14    2.65
   6  -1  13  143.38   13.82
   6  -1  13  118.63    5.65
   6  -1  14  171.68    5.23
   6  -1  14  124.03   19.79
   6  -1  15    3.48    1.79
  -6   1 -15    3.17    1.28
   6  -1  16  223.16    6.91
  -6   1 -16  156.62   12.95
  -6   0  17   -0.46    1.14
   6   0 -17    2.21    1.94
  -6   0  16    0.86    0.99
   6   0 -16    2.66    1.77
  -6   0  15    5.40    1.01
   6   0 -15    4.70    1.44
  -6   0  14    3.59    1.71
   6   0 -14    1.53    1.27
  -6   0  13    1.29    0.73
   6   0 -13   -0.22    1.14
  -6   0  12   31.13    6.46
   6   0 -12   29.37    2.85
  -6   0  11    2.92    0.89
   6   0 -11    0.48    1.15
  -6   0  10    2.47    1.03
   6   0 -10    2.50    1.24
  -6   0   9  235.64   10.72
   6   0  -9  236.06   10.66
  -6   0   8  147.25    7.22
   6   0  -8  133.98    6.46
  -6   0   7  152.16    6.20
   6   0  -7  168.45    6.28
   6   0  -7  125.27    4.13
  -6   0   6  319.37    9.45
   6   0  -6  333.70   10.36
   6   0  -6  247.50    7.17
  -6   0   5  179.98    6.40
   6   0  -5  188.65    6.84
   6   0  -5  148.70    5.11
  -6   0   4    0.99    0.31
   6   0  -4    1.65    1.05
   6   0  -4    0.29    0.73
  -6   0   3  220.93    6.85
   6   0  -3  238.29    7.56
   6   0  -3  183.87    5.93
   6   0  -2    1.21    0.82
   6   0  -2    1.21    0.54
   6   0  -2   -0.22    0.73
   6   0  -1    2.04    0.48
   6   0  -1    2.97    0.63
   6   0  -1    1.69    1.54
   6   0   0   87.16    6.15
  -6   0   0   78.19    4.95
   6   0   0   64.50    2.69
   6   0   1    0.39    0.48
  -6   0  -1    1.84    0.45
   6   0   1   -0.03    0.73
   6   0   2   37.61    6.00
  -6   0  -2   40.37    2.62
   6   0   2   33.78    2.20
   6   0   3    0.39    0.28
  -6   0  -3    1.11    0.66
   6   0   3    1.64    0.97
   6   0   4   20.91    3.18
  -6   0  -4   21.77    4.81
   6   0   4   13.23    1.63
   6   0   5    4.72    1.06
  -6   0  -5    6.41    1.11
   6   0   5    4.25    1.28
   6   0   6   28.60    1.62
  -6   0  -6   28.92    5.75
   6   0   6   23.53    2.06
   6   0   7    1.79    0.62
  -6   0  -7    2.87    0.75
   6   0   7    1.73    0.85
   6   0   8    0.86    0.55
  -6   0  -8    1.36    0.55
   6   0   8    0.34    1.11
   6   0   9   15.73    2.34
  -6   0  -9   20.65    4.69
   6   0   9   16.42    1.92
   6   0  10    0.66    0.72
  -6   0 -10    0.72    0.49
   6   0  10    0.26    1.15
   6   0  11    5.19    1.23
  -6   0 -11    5.35    1.40
   6   0  11    5.86    1.37
   6   0  12    0.84    0.56
  -6   0 -12    2.09    0.83
   6   0  12    0.08    1.04
   6   0  13    9.92    1.87
  -6   0 -13   10.25    3.21
   6   0  13    9.63    2.05
   6   0  14   11.76    2.91
  -6   0 -14   15.08    1.79
   6   0  14    8.91    1.55
  -6   0 -15    0.79    0.98
   6   0  15    0.95    1.57
   6   0  16    5.25    1.68
  -6  -1  17    0.83    0.86
   6   1 -17    0.08    1.25
  -6  -1  16    1.20    0.85
   6   1 -16    2.30    1.73
  -6  -1  15    2.87    1.14
   6   1 -15    4.08    1.69
  -6  -1  14    7.61    1.61
   6   1 -14    2.50    1.23
  -6  -1  13    2.32    0.77
   6   1 -13    2.00    1.90
  -6  -1  12   18.09    2.23
   6   1 -12   17.48    2.35
  -6  -1  11  313.97   11.01
   6   1 -11  276.54   10.38
  -6  -1  10  125.72    4.62
   6   1 -10  112.02    4.74
  -6  -1   9  124.21    6.40
   6   1  -9  122.27    6.32
  -6  -1   8    1.76    0.98
   6   1  -8    3.34    0.82
   6   1  -8    1.33    0.40
  -6  -1   7  196.00    6.59
   6   1  -7  203.18    7.19
   6   1  -7  153.43    4.93
  -6  -1   6    5.25    2.16
   6   1  -6    6.90    1.06
   6   1  -6    3.99    0.82
  -6  -1   5   34.77    7.23
   6   1  -5   36.50    2.28
   6   1  -5   26.65    2.73
  -6  -1   4   68.72    2.46
   6   1  -4   71.85    3.15
   6   1  -4   53.54    6.40
  -6  -1   3    0.70    0.43
   6   1  -3    1.72    1.03
   6   1  -3    0.55    0.46
  -6  -1   2   19.52    4.60
   6   1  -2   22.95    1.83
   6   1  -2   18.97    3.72
  -6  -1   1    6.61    1.31
  -6  -1   1    7.60    1.84
   6   1  -1    5.67    0.97
   6   1   0   11.30    2.31
  -6  -1   0   13.46    3.02
   6   1   0   10.35    2.33
   6   1   1    5.39    1.17
  -6  -1  -1    6.55    1.36
   6   1   1    6.96    1.14
   6   1   2    1.87    0.56
  -6  -1  -2    6.24    1.60
   6   1   2    1.57    0.90
   6   1   3    7.69    1.90
  -6  -1  -3    8.71    2.54
   6   1   3   14.20    1.59
   6   1   4    1.10    0.35
  -6  -1  -4    0.91    0.30
   6   1   4    1.77    1.37
   6   1   5   31.34    3.56
  -6  -1  -5   38.37    6.69
   6   1   5   28.35    5.54
   6   1   6   49.46    1.82
  -6  -1  -6   54.98    3.38
   6   1   6   34.29    2.50
   6   1   7   23.67    2.75
  -6  -1  -7   28.44    6.49
   6   1   7   21.01    3.63
   6   1   8   58.07    2.07
  -6  -1  -8   69.05    3.02
   6   1   8   42.91    3.24
   6   1   9   10.16    2.29
  -6  -1  -9   14.25    3.77
   6   1   9    9.76    1.68
   6   1  10    1.45    0.55
  -6  -1 -10    1.97    0.64
  -6  -1 -11    7.22    1.57
   6   1  11    7.24    1.69
  -6  -1 -12   10.75    3.18
   6   1  12    6.37    1.43
  -6  -1 -13    2.71    1.44
   6   1  13    1.69    1.15
  -6  -1 -14    2.76    1.19
   6   1  14    3.50    1.34
  -6  -1 -15    0.32    0.97
   6   1  15    0.74    1.07
  -6  -1 -16    1.88    0.93
   6   1  16    0.21    0.63
  -6  -2  16    1.68    1.31
   6   2 -16    1.21    1.32
  -6  -2  15   31.58    6.18
   6   2 -15   33.19    3.50
  -6  -2  14   30.39    6.78
   6   2 -14   29.96    5.59
  -6  -2  13  194.36    7.27
   6   2 -13  165.06   10.89
  -6  -2  12  103.35    5.15
   6   2 -12   90.60    6.38
  -6  -2  11   39.14    6.86
   6   2 -11   42.87    6.36
  -6  -2  10   20.88    4.14
   6   2 -10   19.09    2.28
  -6  -2   9  184.79   11.12
   6   2  -9  189.89   13.36
   6   2  -9  110.87    9.19
  -6  -2   8   24.07    5.07
   6   2  -8   32.81    4.43
   6   2  -8   18.24    2.85
  -6  -2   7   76.95    3.38
   6   2  -7   91.76    3.88
   6   2  -7   60.95    5.07
  -6  -2   6    0.78    0.49
   6   2  -6    0.58    0.43
   6   2  -6   -0.12    0.53
  -6  -2   5   34.87    4.65
   6   2  -5   39.49    2.51
   6   2  -5   24.64    5.11
  -6  -2   4   79.20    2.72
   6   2  -4   84.76    4.12
   6   2  -4   65.87    7.78
  -6  -2   3    1.41    0.37
   6   2  -3    2.23    0.82
   6   2  -3    1.59    0.62
  -6  -2   2    5.81    1.42
   6   2  -2    5.14    0.81
  -6  -2   1    4.58    0.96
  -6  -2   1    6.81    1.34
   6   2  -1    4.32    1.11
  -6  -2   0  244.29    7.15
  -6  -2   0  250.51    9.68
   6   2   0  220.31    7.86
  -6  -2  -1   39.92    4.04
   6   2   1   37.82    5.80
  -6  -2  -2  613.94   17.99
   6   2   2  492.54   14.75
  -6  -2  -3  146.74    4.51
   6   2   3  103.34   11.54
  -6  -2  -4   10.50    2.41
   6   2   4    7.85    1.37
  -6  -2  -5   92.03    7.37
   6   2   5   72.49   10.44
  -6  -2  -6   45.84    2.62
   6   2   6   34.01    6.50
  -6  -2  -7   15.74    3.62
   6   2   7   13.57    2.27
  -6  -2  -8   16.90    4.37
   6   2   8   13.60    1.87
  -6  -2  -9   61.38    3.04
   6   2   9   41.06    3.00
  -6  -2 -10  185.15    8.55
   6   2  10  113.06    5.56
  -6  -2 -11   15.74    5.79
   6   2  11    9.44    2.73
  -6  -2 -12   35.53    9.20
   6   2  12   27.15    2.58
  -6  -2 -13    0.70    1.21
   6   2  13    1.32    1.11
  -6  -2 -14    6.25    1.57
   6   2  14    2.91    1.09
  -6  -2 -15    5.63    1.89
   6   2  15    4.40    1.53
  -6  -3  16    1.96    0.73
   6   3 -16    2.95    1.28
  -6  -3  15   19.20    5.84
   6   3 -15   16.82    2.99
  -6  -3  14   24.83    4.96
   6   3 -14   23.32    4.76
  -6  -3  13  228.73    7.91
   6   3 -13  172.84   23.84
  -6  -3  12   47.05    8.17
   6   3 -12   38.07    7.80
  -6  -3  11  111.98    4.52
   6   3 -11  104.54   11.39
  -6  -3  10   29.33    3.35
   6   3 -10   28.08    5.11
  -6  -3   9   25.92    6.41
   6   3  -9   28.17    2.57
   6   3  -9   17.71    4.31
  -6  -3   8    0.97    0.44
   6   3  -8    1.14    1.32
   6   3  -8    0.77    0.54
  -6  -3   7   51.11    8.83
   6   3  -7   54.06    6.20
   6   3  -7   39.37    2.09
  -6  -3   6  218.05    8.52
   6   3  -6  209.98    9.08
   6   3  -6  174.36    7.27
  -6  -3   5   92.23    2.83
   6   3  -5  108.14    8.42
   6   3  -5   80.54    2.99
  -6  -3   4   52.87    4.26
   6   3  -4   58.34    3.02
   6   3  -4   46.83    2.52
  -6  -3   3   81.33    2.14
  -6  -3   3   80.46    3.69
   6   3  -3   67.19    3.01
  -6  -3   2   10.23    2.95
   6   3  -2    9.67    1.57
  -6  -3   1   10.13    2.86
   6   3  -1    8.73    2.17
  -6  -3   0  337.06   10.94
   6   3   0  294.25    9.19
  -6  -3  -1    7.86    1.81
   6   3   1    5.95    1.22
  -6  -3  -2  814.65   22.04
   6   3   2  648.17   17.95
  -6  -3  -3  256.31    8.84
   6   3   3  184.44    8.81
  -6  -3  -4  820.28   30.13
   6   3   4  571.77   21.51
  -6  -3  -5  181.44    8.49
   6   3   5  116.38    6.02
  -6  -3  -6   79.11    3.51
   6   3   6   50.55    7.78
  -6  -3  -7    7.14    1.66
   6   3   7    5.50    1.34
  -6  -3  -8   34.75    7.93
   6   3   8   23.97    5.66
  -6  -3  -9   21.67    5.56
   6   3   9   17.24    3.07
  -6  -3 -10   67.74    3.88
   6   3  10   41.68    6.31
  -6  -3 -11   65.98   14.51
   6   3  11   44.90    3.39
  -6  -3 -12   24.87    6.86
   6   3  12   14.93    2.36
  -6  -3 -13    4.98    1.79
   6   3  13    5.25    1.61
  -6  -3 -14   34.00    3.14
   6   3  14   19.97    2.32
  -6  -3 -15   74.02    4.26
   6   3  15   38.28    3.47
  -6  -4  16   66.86   10.32
   6   4 -16   47.56    8.38
  -6  -4  15   80.89    4.19
   6   4 -15   56.65    9.24
  -6  -4  14    8.05    1.92
   6   4 -14    4.06    1.68
  -6  -4  13    1.06    0.42
   6   4 -13    1.64    0.98
  -6  -4  12   32.74    7.64
   6   4 -12   34.13    2.85
  -6  -4  11    0.36    0.95
   6   4 -11    1.74    0.69
  -6  -4  10   46.82    8.35
   6   4 -10   45.22    9.73
   6   4 -10   34.00    1.96
  -6  -4   9    3.50    0.81
   6   4  -9    4.23    1.39
   6   4  -9    4.24    0.95
  -6  -4   8    0.55    0.41
   6   4  -8    3.94    1.03
   6   4  -8    1.68    0.75
  -6  -4   7   29.57    6.44
   6   4  -7   37.49    4.45
   6   4  -7   27.10    2.81
  -6  -4   6  107.38    5.43
   6   4  -6  103.83    5.84
   6   4  -6   88.72    4.65
  -6  -4   5    0.30    0.67
   6   4  -5    0.46    0.72
  -6  -4   4    8.14    2.02
   6   4  -4    7.87    1.34
  -6  -4   3    1.62    0.95
   6   4  -3    0.88    1.12
  -6  -4   2    2.43    0.84
   6   4  -2    0.37    0.88
  -6  -4   1   32.95    7.35
   6   4  -1   23.13    5.26
  -6  -4   0   29.89    6.18
   6   4   0   23.61    2.11
  -6  -4  -1    2.58    0.72
   6   4   1    0.29    1.15
  -6  -4  -2  170.19    8.07
   6   4   2  128.38    9.67
  -6  -4  -3   13.65    3.52
   6   4   3   10.46    2.01
  -6  -4  -4    4.06    1.12
   6   4   4    3.26    1.23
  -6  -4  -5    1.93    0.68
   6   4   5    2.74    0.57
  -6  -4  -6    6.80    1.47
   6   4   6    3.99    1.22
  -6  -4  -7    3.45    1.31
   6   4   7    2.71    1.16
  -6  -4  -8    1.38    1.16
   6   4   8    0.35    1.18
  -6  -4  -9    3.44    1.27
   6   4   9    4.46    0.92
  -6  -4 -10    0.64    0.75
   6   4  10   -0.06    0.68
  -6  -4 -11   19.27    4.53
   6   4  11   11.06    1.83
  -6  -4 -12    1.80    0.67
   6   4  12    2.47    0.68
  -6  -4 -13   51.72   13.26
   6   4  13   41.37    3.53
  -6  -4 -14   77.15    4.51
   6   4  14   42.79    3.35
  -6  -5  15   44.26   11.81
   6   5 -15   38.68    8.66
  -6  -5  14   33.47    9.71
   6   5 -14   30.96    6.65
  -6  -5  13   33.21    2.58
   6   5 -13   26.25    6.09
  -6  -5  12    0.22    0.82
   6   5 -12   -0.13    1.16
  -6  -5  11   28.31    4.93
   6   5 -11   25.76    3.79
  -6  -5  10   11.68    2.03
   6   5 -10    8.97    2.85
   6   5 -10    9.47    1.26
  -6  -5   9    0.26    0.61
   6   5  -9    2.76    0.74
   6   5  -9    0.46    0.65
   6   5  -8   48.96    8.17
   6   5  -8   43.14    2.49
  -6  -5   7    6.99    1.71
   6   5  -7    6.95    1.28
  -6  -5   6   73.38   13.54
   6   5  -6   71.57    3.90
  -6  -5   5  121.95    6.81
   6   5  -5  111.01    4.20
  -6  -5   4    5.80    1.23
   6   5  -4    4.81    1.07
  -6  -5   3   29.62    6.38
   6   5  -3   22.63    5.63
  -6  -5   2    1.67    0.55
   6   5  -2    2.65    1.13
  -6  -5   1   18.29    3.77
   6   5  -1   16.86    1.90
  -6  -5   0    3.15    0.94
   6   5   0    3.47    1.15
  -6  -5  -1   16.76    3.33
   6   5   1   14.32    1.83
  -6  -5  -2    5.26    1.49
   6   5   2    3.81    1.06
  -6  -5  -3    0.92    0.59
   6   5   3    0.65    1.06
  -6  -5  -4   27.35    5.45
   6   5   4   17.39    2.18
  -6  -5  -5    0.71    0.95
   6   5   5    0.46    1.04
  -6  -5  -6    4.69    1.06
   6   5   6    1.93    0.77
  -6  -5  -7   34.05    9.52
   6   5   7   27.81    5.54
  -6  -5  -8   34.36    7.33
   6   5   8   20.99    3.33
  -6  -5  -9   14.65    3.18
   6   5   9   10.14    3.03
  -6  -5 -10    1.24    0.66
   6   5  10    1.60    0.88
  -6  -5 -11   10.46    3.25
   6   5  11    4.37    1.75
  -6  -5 -12   36.83   11.70
   6   5  12   24.53    5.07
   6   6 -14    8.25    1.57
   6   6 -13    6.98    1.61
   6   6 -12    4.11    0.83
   6   6 -11    9.94    2.28
   6   6 -11    6.75    1.41
   6   6 -10    2.64    1.24
   6   6 -10    2.44    1.18
  -6  -6   9   19.94    5.01
   6   6  -9   18.84    1.99
  -6  -6   8   51.40   10.40
   6   6  -8   48.85    3.26
  -6  -6   7   24.75    6.92
   6   6  -7   27.06    2.32
  -6  -6   6   22.56    4.16
   6   6  -6   17.59    1.91
  -6  -6   5   13.23    3.51
   6   6  -5   12.11    1.82
  -6  -6   4    2.61    0.98
   6   6  -4    1.73    0.68
  -6  -6   3   31.98    5.39
   6   6  -3   26.10    4.57
  -6  -6   2   26.28    5.04
   6   6  -2   23.24    2.58
  -6  -6   1   38.52    7.18
   6   6  -1   34.80    3.21
  -6  -6   0    8.09    1.85
   6   6   0    6.66    1.55
  -6  -6  -1    4.71    1.42
   6   6   1    3.67    1.37
  -6  -6  -2    1.94    0.94
   6   6   2    4.02    1.47
  -6  -6  -3    3.11    1.15
   6   6   3    0.52    1.10
  -6  -6  -4    4.22    1.22
   6   6   4    3.49    1.15
  -6  -6  -5   21.88    7.24
   6   6   5   17.96    2.28
  -6  -6  -6    1.65    1.10
   6   6   6    0.78    1.26
  -6  -6  -7  320.58    8.30
   6   6   7  209.86    6.56
  -6  -6  -8   66.13   15.31
   6   6   8   42.12    5.29
  -6  -6  -9   99.84    5.85
   6   6   9   61.85   12.50
  -6  -6 -10  109.50    5.67
   6   6  10   57.91    3.97
  -6  -6 -11    0.41    0.94
   6   6  11    1.65    1.13
  -6  -7  12    2.00    1.18
  -6  -7  11   45.89   13.62
   6   7 -11   43.42    3.95
  -6  -7  10  238.94   10.09
   6   7 -10  208.77    8.33
  -6  -7   9  234.13   17.68
   6   7  -9  214.83    5.89
  -6  -7   8   65.94    9.67
   6   7  -8   59.64    5.70
  -6  -7   7   26.75    3.68
   6   7  -7   23.94    6.72
  -6  -7   6   16.44    4.09
   6   7  -6   14.72    2.99
  -6  -7   5    0.41    0.84
   6   7  -5    0.75    0.47
  -6  -7   4    7.68    1.24
   6   7  -4    6.23    1.40
  -6  -7   3  174.53    6.97
   6   7  -3  151.26    7.65
  -6  -7   2   -0.14    1.34
   6   7  -2    0.68    1.41
  -6  -7   1  327.67   14.49
   6   7  -1  281.99    9.65
  -6  -7   0   48.76    8.03
   6   7   0   43.35    4.92
  -6  -7  -1    9.76    2.08
   6   7   1    7.85    1.81
  -6  -7  -2    5.32    1.19
   6   7   2    1.44    1.36
  -6  -7  -3    0.71    0.80
   6   7   3   -0.08    1.13
  -6  -7  -4    4.73    1.61
   6   7   4    5.96    1.61
  -6  -7  -5   22.56    4.99
   6   7   5   19.71    2.57
  -6  -7  -6    1.29    1.21
   6   7   6    1.01    1.04
  -6  -7  -7   92.67   20.36
   6   7   7   69.55    4.36
  -6  -7  -8   94.96   18.15
   6   7   8   70.32    4.55
  -6  -7  -9   -0.20    1.45
   6   7   9   -0.07    1.14
  -6  -8   9   11.42    2.44
   6   8  -9    9.87    2.00
  -6  -8   8   31.76    5.82
   6   8  -8   24.98    6.34
  -6  -8   7   36.72    4.88
   6   8  -7   30.84    6.11
  -6  -8   6    2.60    1.06
   6   8  -6    1.04    0.38
  -6  -8   5   10.31    2.20
   6   8  -5    5.57    1.29
  -6  -8   4    4.17    0.95
   6   8  -4    1.81    0.89
  -6  -8   3   18.71    3.46
   6   8  -3   16.45    3.68
  -6  -8   2    4.25    1.31
   6   8  -2    3.84    1.55
  -6  -8   1   20.87    3.57
   6   8  -1   16.40    2.28
  -6  -8   0   -0.44    1.34
   6   8   0    1.95    0.57
  -6  -8  -1   11.41    2.01
   6   8   1    5.97    1.59
  -6  -8  -2    1.49    0.69
   6   8   2    1.81    1.29
  -6  -8  -3    0.48    0.73
   6   8   3    1.36    1.30
  -6  -8  -4   11.18    3.11
   6   8   4    8.00    1.66
  -6  -8  -5   12.55    3.79
   6   8   5   11.26    2.79
  -6  -8  -6   43.75   10.75
   6   8   6   31.81    3.14
  -6  -9   4    2.30    1.20
   6   9  -4    1.42    1.17
  -6  -9   3    8.25    1.79
   6   9  -3    3.91    1.58
  -6  -9   2    0.41    0.73
   6   9  -2    0.44    0.89
  -6  -9   1    1.43    0.74
   6   9  -1   -0.29    1.13
  -6  -9   0    7.51    2.22
   6   9   0    6.23    1.91
   7  -8  -3    1.74    1.00
   7  -8  -2    1.48    1.26
  -7   8   2   -1.00    1.21
   7  -8  -1    5.70    1.59
  -7   8   1    6.36    1.82
   7  -8   0    1.27    0.92
  -7   8   0    1.25    1.20
   7  -8   1    8.87    2.62
  -7   8  -1   12.11    2.94
   7  -8   2   16.59    3.76
  -7   8  -2   17.34    2.85
  -7   8  -3   58.81   10.49
  -7   8  -4    4.16    1.25
   7  -8   5    5.56    1.32
  -7   8  -5    7.37    1.62
   7  -8   6   18.56    2.34
  -7   8  -6   22.45    3.21
   7  -7  -7   21.52    3.12
   7  -7  -6    1.60    1.37
   7  -7  -5   -0.03    1.15
   7  -7  -4    3.84    0.91
  -7   7   4    2.86    0.84
   7  -7  -3   21.80    5.06
  -7   7   3   19.44    6.06
   7  -7  -2   21.60    4.69
  -7   7   2   30.88    3.57
   7  -7  -1    4.52    1.54
  -7   7   1    6.87    1.64
   7  -7   0    0.60    0.75
  -7   7   0    0.88    0.69
   7  -7   1   10.32    2.70
  -7   7  -1   12.18    2.27
   7  -7   2   19.37    2.32
  -7   7  -2   19.13    3.07
   7  -7   3   23.52    6.38
  -7   7  -3   22.97    4.81
   7  -7   4   12.98    2.68
  -7   7  -4   13.00    2.27
   7  -7   5    6.35    1.50
  -7   7  -5    4.56    1.01
   7  -7   6   21.92    5.13
  -7   7  -6   24.36    3.64
   7  -7   7  141.89    6.14
  -7   7  -7  148.50   20.47
   7  -7   8   -0.62    1.26
  -7   7  -8   -0.53    1.51
   7  -7   9   55.67    3.66
  -7   7  -9   65.82    6.70
  -7   6   9   -0.72    1.12
   7  -6  -9    0.64    0.81
   7  -6  -8    0.57    0.79
   7  -6  -6    0.75    0.70
   7  -6  -5    1.14    0.71
   7  -6  -4    3.16    1.68
  -7   6   4    2.07    0.57
   7  -6  -3   15.56    3.23
  -7   6   3   18.34    2.24
   7  -6  -2    1.27    0.93
  -7   6   2   -0.09    0.88
   7  -6  -1   34.83    8.70
  -7   6   1   36.70    4.38
   7  -6   0   32.52    6.39
  -7   6   0   37.24    4.34
   7  -6   1    3.42    0.83
  -7   6  -1    5.34    1.13
   7  -6   2    9.26    2.56
  -7   6  -2    5.37    1.16
   7  -6   3   26.00    5.34
  -7   6  -3   29.93    3.43
   7  -6   4   12.24    2.18
  -7   6  -4   12.28    2.52
   7  -6   5   36.70    4.47
  -7   6  -5   35.00    5.92
   7  -6   6   27.35    2.80
  -7   6  -6   26.57    3.55
   7  -6   7   26.95    2.62
  -7   6  -7   26.05    4.75
   7  -6   8    4.47    1.15
  -7   6  -8    2.00    1.42
   7  -6   9   16.99    3.15
  -7   6  -9   17.34    3.02
   7  -6  10    2.83    1.20
  -7   6 -10    3.56    0.91
   7  -6  11   -0.14    1.12
  -7   6 -11    0.30    0.66
  -7   5  11    1.96    1.16
   7  -5 -11    1.39    1.05
  -7   5  10    2.67    0.99
   7  -5 -10    3.72    1.39
  -7   5   9    1.72    0.89
   7  -5  -9    0.08    0.97
  -7   5   8    0.90    0.72
   7  -5  -8    2.63    1.03
  -7   5   7   11.60    3.37
   7  -5  -7   12.07    2.43
   7  -5  -6    1.15    0.90
   7  -5  -6   -0.26    0.72
   7  -5  -5   15.87    2.25
   7  -5  -5    9.90    2.26
  -7   5   5   13.04    3.34
   7  -5  -4   31.75    2.67
   7  -5  -4   20.17    3.87
  -7   5   4   27.91    4.03
   7  -5  -3  111.29    6.03
  -7   5   3  133.90   12.24
   7  -5  -2   31.54    5.33
  -7   5   2   34.60    4.93
   7  -5  -1  128.53    4.99
  -7   5   1  132.65   15.52
   7  -5   0   60.04   11.03
  -7   5   0   55.43    6.98
   7  -5   1   11.26    1.62
  -7   5  -1    9.17    1.87
   7  -5   2    0.97    0.76
  -7   5  -2    2.14    1.24
   7  -5   3    0.60    1.02
  -7   5  -3    1.96    1.14
  -7   5  -4   65.28    8.89
   7  -5   5  371.45    9.72
  -7   5  -5  371.89    9.59
   7  -5   6   18.53    2.46
  -7   5  -6   15.02    2.33
   7  -5   7    9.23    2.16
  -7   5  -7    7.55    1.47
   7  -5   8   24.88    2.68
  -7   5  -8   25.30    3.34
   7  -5   9    0.65    1.06
  -7   5  -9   -0.84    1.40
   7  -5  10   10.07    1.86
  -7   5 -10    8.53    1.95
   7  -5  11    1.68    0.97
  -7   5 -11    1.60    1.07
   7  -5  12   26.27    5.80
  -7   5 -12   25.93    3.28
   7  -5  13   30.85    6.14
  -7   5 -13   29.04    5.99
  -7   4  12   -0.15    0.89
   7  -4 -12   -0.13    0.96
  -7   4  11   14.33    2.35
   7  -4 -11   14.01    1.90
  -7   4  10   41.93    8.66
   7  -4 -10   38.42    2.84
  -7   4   9    6.38    1.31
   7  -4  -9    6.51    1.57
  -7   4   8   27.73    4.39
   7  -4  -8   21.97    3.59
  -7   4   7   38.29    8.01
   7  -4  -7   37.55    2.50
   7  -4  -6   24.16    4.68
   7  -4  -6   19.85    1.77
   7  -4  -5    4.92    1.01
   7  -4  -5    3.38    0.74
  -7   4   5    4.04    0.93
   7  -4  -4    8.69    1.83
   7  -4  -4    6.68    1.25
  -7   4   4   10.27    1.58
   7  -4  -3    3.68    1.23
   7  -4  -3    1.96    0.78
  -7   4   3    2.61    0.53
   7  -4  -2   49.57    7.32
   7  -4  -2   47.01    2.24
  -7   4   2   48.77    7.06
   7  -4  -1   96.03    4.43
   7  -4  -1   83.35    6.50
  -7   4   1   88.82   12.11
   7  -4   0    0.32    1.04
  -7   4   0    1.65    0.57
   7  -4   1  471.27   20.44
  -7   4  -1  455.79    8.10
   7  -4   2    1.19    0.65
  -7   4  -2   -0.16    1.29
   7  -4   3    4.93    0.98
  -7   4  -3    2.01    0.86
   7  -4   4   16.58    2.53
  -7   4  -4   12.92    1.74
   7  -4   5   11.66    1.66
  -7   4  -5   10.06    1.86
   7  -4   6   17.01    1.93
  -7   4  -6   14.11    2.41
   7  -4   7   10.01    1.75
  -7   4  -7    6.70    1.38
   7  -4   8    8.89    1.82
  -7   4  -8    4.53    2.59
   7  -4   9    9.86    1.65
  -7   4  -9    7.67    1.25
   7  -4  10    1.58    0.86
  -7   4 -10    0.43    0.94
   7  -4  11    2.71    0.84
  -7   4 -11    0.30    0.73
   7  -4  12    0.86    1.01
  -7   4 -12    1.26    0.74
   7  -4  13   74.52    4.10
  -7   3  13    6.82    1.62
   7  -3 -13    4.39    1.52
  -7   3  12   20.08    3.89
   7  -3 -12   16.45    2.15
  -7   3  11   17.74    4.17
   7  -3 -11   18.36    2.13
  -7   3  10   28.15    6.65
   7  -3 -10   26.10    4.08
  -7   3   9   29.55    5.55
   7  -3  -9   27.14    2.54
  -7   3   8    0.94    0.59
   7  -3  -8    1.76    1.33
  -7   3   7    2.08    0.76
   7  -3  -7    2.81    0.95
  -7   3   6    3.26    0.71
   7  -3  -6    3.42    0.75
  -7   3   6    3.66    1.31
   7  -3  -5   23.98    4.52
   7  -3  -5   22.77    4.45
  -7   3   5   18.69    2.35
   7  -3  -4   46.12    2.82
   7  -3  -4   38.92    4.72
  -7   3   4   34.68    5.07
   7  -3  -3    6.85    1.31
   7  -3  -3    5.47    1.47
  -7   3   3    6.10    1.42
   7  -3  -2    4.76    1.33
   7  -3  -2    3.77    0.66
  -7   3   2    7.65    2.58
   7  -3  -1   33.14    4.76
   7  -3  -1   28.98    3.94
  -7   3   1   26.14    3.80
   7  -3   0   58.08   10.54
   7  -3   0   62.61    6.27
  -7   3   0   52.17    7.92
   7  -3   1   20.12    2.77
  -7   3  -1   12.31    3.34
  -7   3  -1   14.01    2.15
   7  -3   2  146.68    7.09
  -7   3  -2  118.05    5.59
  -7   3  -2  118.29   17.05
   7  -3   3   37.07    2.30
  -7   3  -3   30.17    4.00
   7  -3   4    4.24    0.81
  -7   3  -4    4.77    1.09
   7  -3   5    8.98    1.40
  -7   3  -5    6.14    1.13
   7  -3   6    3.48    1.08
  -7   3  -6    2.70    0.79
   7  -3   7    8.56    1.62
  -7   3  -7    4.10    1.50
   7  -3   8   14.07    2.56
  -7   3  -8   10.81    2.24
   7  -3   9    2.53    0.83
  -7   3  -9    1.29    0.83
   7  -3  10   57.96    3.68
  -7   3 -10   52.27    7.73
   7  -3  11    9.33    1.78
  -7   3 -11    7.93    1.75
   7  -3  12  150.78    5.10
  -7   3 -12  125.45   10.79
   7  -3  13    1.71    0.97
  -7   3 -13    2.38    0.87
   7  -3  14   73.59    3.81
  -7   3 -14   64.76    8.05
  -7   2  14    6.55    1.30
   7  -2 -14    6.75    1.86
  -7   2  13    1.46    0.76
  -7   2  12    3.45    0.80
   7  -2 -12    2.43    1.29
  -7   2  11    0.13    0.81
   7  -2 -11    1.20    1.16
  -7   2  10    0.74    1.03
   7  -2 -10    0.47    1.06
  -7   2   9   21.82    4.81
   7  -2  -9   22.68    2.43
  -7   2   8    1.98    0.57
   7  -2  -8    1.83    1.13
  -7   2   7  116.23    5.40
   7  -2  -7  105.67   11.55
  -7   2   6   23.80    4.20
   7  -2  -6   25.01    3.82
  -7   2   6   16.74    2.82
  -7   2   5   14.81    3.24
   7  -2  -5   13.23    2.03
  -7   2   5    9.06    1.67
   7  -2  -4    9.29    2.16
   7  -2  -4    8.91    1.51
  -7   2   4    6.00    1.94
   7  -2  -3   64.28    3.32
   7  -2  -3   59.00    6.15
  -7   2   3   55.64    6.64
   7  -2  -2    7.02    1.94
   7  -2  -2    6.62    1.31
  -7   2   2    3.61    0.73
   7  -2  -1   44.98    3.71
   7  -2  -1   45.61    5.31
  -7   2   1   35.59    7.13
   7  -2   0   13.51    2.23
  -7   2   0   10.78    2.28
   7  -2   1   10.91    2.16
  -7   2  -1    5.52    2.13
   7  -2   1    9.16    1.42
   7  -2   2    3.87    0.82
  -7   2  -2    2.94    0.75
   7  -2   2    2.73    1.06
   7  -2   3   38.36    5.97
  -7   2  -3   26.63    5.50
   7  -2   3   32.22    2.38
   7  -2   4    3.58    0.82
  -7   2  -4    2.56    0.69
   7  -2   4    0.82    0.59
   7  -2   5  134.50    4.43
  -7   2  -5  132.13    4.07
   7  -2   5  104.08   14.71
   7  -2   6    0.36    0.82
  -7   2  -6    0.49    0.36
   7  -2   6   -0.41    1.20
   7  -2   7   -0.41    0.78
   7  -2   7   -0.10    1.35
   7  -2   8   46.89    8.38
   7  -2   8   42.13    6.21
   7  -2   9    0.24    0.42
  -7   2  -9    0.27    0.80
   7  -2  10   57.59    3.07
  -7   2 -10   45.19    7.85
   7  -2  11   16.98    2.90
  -7   2 -11   11.89    2.46
   7  -2  12    1.46    0.89
  -7   2 -12    0.25    0.62
   7  -2  13    0.29    0.81
  -7   2 -13    1.67    1.23
   7  -2  14   40.16    2.90
  -7   2 -14   23.31    2.68
  -7   1  14    1.57    1.24
   7  -1 -14    0.15    1.18
  -7   1  13    9.75    2.03
   7  -1 -13    8.56    1.99
  -7   1  12    3.34    1.04
   7  -1 -12    3.13    1.33
   7  -1 -11    4.00    1.31
  -7   1  10   11.85    2.72
   7  -1 -10   13.64    2.49
  -7   1   9  178.64    5.47
   7  -1  -9  161.44    5.28
  -7   1   8  134.30    5.99
   7  -1  -8  116.26    6.75
  -7   1   7   80.73    4.23
   7  -1  -7   74.05    9.64
  -7   1   6   56.73   10.20
   7  -1  -6   56.87    5.49
  -7   1   6   40.74    6.05
  -7   1   5   43.63    6.96
   7  -1  -5   47.85    9.26
   7  -1  -5   35.89    2.46
  -7   1   4  227.06   10.03
   7  -1  -4  238.45   10.40
   7  -1  -4  202.64    8.81
   7  -1  -3   40.43    2.53
   7  -1  -3   37.80    5.77
   7  -1  -3   28.88    2.08
   7  -1  -2   35.30    2.18
   7  -1  -2   35.52    6.38
   7  -1  -2   24.10    3.89
   7  -1  -1    1.77    0.58
   7  -1  -1   -0.49    0.87
   7  -1   0   27.67    5.54
  -7   1   0   23.24    3.86
   7  -1   0   19.40    4.26
   7  -1   1  130.27    7.09
  -7   1  -1  114.47    5.21
   7  -1   1  102.72    5.69
   7  -1   2    3.69    0.83
  -7   1  -2    2.08    0.87
   7  -1   2    0.54    0.77
  -7   1  -3    1.00    0.34
   7  -1   3   -0.52    0.97
   7  -1   4   21.40    4.04
  -7   1  -4   16.70    3.75
   7  -1   4   16.62    2.05
   7  -1   5    1.27    0.68
  -7   1  -5    1.25    0.60
   7  -1   5   -0.13    1.42
   7  -1   6  160.71    7.62
  -7   1  -6  191.74    5.87
   7  -1   6  130.69    5.06
   7  -1   7   61.23    2.72
  -7   1  -7   62.13    4.67
   7  -1   7   53.19    9.39
   7  -1   8  160.72    6.28
  -7   1  -8  174.23    6.59
   7  -1   8  113.32   18.47
   7  -1   9    0.28    0.62
  -7   1  -9    0.36    0.51
   7  -1   9    1.07    1.17
   7  -1  10    3.88    0.81
   7  -1  10    2.30    1.10
   7  -1  11    0.69    0.33
   7  -1  11    1.12    1.18
   7  -1  12    2.91    0.98
   7  -1  12    3.03    1.13
   7  -1  13    0.77    0.47
   7  -1  13    1.41    1.11
  -7   1 -14    5.22    1.48
  -7   0  15    2.28    1.31
   7   0 -15    1.55    1.36
  -7   0  14   34.73    7.10
   7   0 -14   31.45    3.22
  -7   0  13   44.36    8.15
   7   0 -13   39.71    3.30
   7   0 -12    2.10    1.37
  -7   0  11    2.58    0.67
   7   0 -11    2.31    0.93
  -7   0  10   10.27    2.26
   7   0 -10    7.37    1.64
  -7   0   9   24.48    4.79
   7   0  -9   24.61    5.87
  -7   0   8   27.94    5.63
   7   0  -8   29.44    6.51
  -7   0   7    1.09    0.55
   7   0  -7    2.22    1.09
   7   0  -7    1.05    0.34
  -7   0   6  100.47    3.81
   7   0  -6  108.95    4.38
   7   0  -6   73.58    6.61
  -7   0   5   12.84    2.65
   7   0  -5   16.53    2.09
   7   0  -5   10.04    1.19
  -7   0   4   69.68    9.55
   7   0  -4   73.15    3.33
   7   0  -4   57.83    2.69
  -7   0   3   22.04    5.42
   7   0  -3   22.37    5.17
   7   0  -3   17.29    1.57
   7   0  -2   36.74    2.33
   7   0  -2   29.39    2.18
   7   0  -1    2.78    0.54
  -7   0   1    1.95    0.52
   7   0  -1    0.77    0.89
   7   0   0   11.05    1.98
  -7   0   0   10.55    2.46
   7   0   0    9.09    1.39
   7   0   1    9.76    2.53
  -7   0  -1   11.11    1.84
   7   0   1    7.43    1.36
   7   0   2   31.30    6.03
  -7   0  -2   33.13    7.32
   7   0   2   26.52    2.17
   7   0   3   26.39    5.86
  -7   0  -3   31.29    5.73
   7   0   3   24.72    2.11
   7   0   4  139.14    6.73
  -7   0  -4  143.43    8.91
   7   0   4  108.71    5.83
   7   0   5   16.99    4.18
  -7   0  -5   21.08    3.75
   7   0   5   15.03    2.02
   7   0   6   12.50    2.23
  -7   0  -6   15.78    3.38
   7   0   6   12.32    1.85
   7   0   7   11.88    1.40
  -7   0  -7    8.27    2.30
   7   0   7    7.78    1.44
   7   0   8   26.66    4.68
  -7   0  -8   31.55    8.35
   7   0   8   23.46    2.33
   7   0   9   48.05    5.71
  -7   0  -9   49.87   11.64
   7   0   9   43.52    3.33
  -7   0 -10   86.91    4.75
   7   0  10   51.68    5.79
  -7   0 -11   15.80    4.62
   7   0  11   10.61    2.69
  -7   0 -12    2.10    0.69
   7   0  12    2.27    0.84
   7   0  13    9.13    2.57
   7   0  14    4.37    1.60
  -7  -1  15    1.36    1.11
   7   1 -15    1.21    0.68
  -7  -1  14    1.39    0.58
   7   1 -14    1.07    0.94
  -7  -1  13   21.34    4.14
   7   1 -13   14.13    2.60
  -7  -1  12    1.65    0.86
   7   1 -12    2.90    1.28
  -7  -1  11   61.26   13.04
   7   1 -11   60.93    9.73
  -7  -1  10   63.95    9.85
   7   1 -10   61.07    7.97
  -7  -1   9   83.98   13.17
   7   1  -9   75.34    4.13
   7   1  -8    2.81    1.12
   7   1  -8    0.42    0.66
  -7  -1   7    0.53    0.43
   7   1  -7    1.10    1.15
   7   1  -7    0.60    0.57
  -7  -1   6    8.21    1.79
   7   1  -6    7.39    1.54
   7   1  -6    4.60    0.88
  -7  -1   5    9.06    2.05
   7   1  -5    8.34    1.40
   7   1  -5    5.59    1.38
  -7  -1   4    1.11    0.45
   7   1  -4    1.11    0.52
   7   1  -4    0.96    0.38
  -7  -1   3    2.66    0.69
   7   1  -3    4.26    1.25
   7   1  -3    3.79    1.26
  -7  -1   2   83.24    4.46
  -7  -1   2   80.26    4.36
   7   1  -2   73.88    4.10
  -7  -1   1    0.48    0.30
  -7  -1   1    1.10    0.79
   7   1  -1   -0.48    0.70
  -7  -1   0    0.91    0.55
   7   1   0    1.21    0.91
   7   1   1   82.13    2.50
  -7  -1  -1   82.94    7.69
   7   1   1   63.25    3.46
   7   1   2    6.41    1.53
  -7  -1  -2    6.90    1.57
   7   1   2    7.25    1.84
  -7  -1  -3   84.66    7.93
   7   1   3   65.22   11.96
  -7  -1  -4   47.40    8.53
   7   1   4   42.21    6.08
  -7  -1  -5    7.11    1.43
   7   1   5    5.58    1.65
  -7  -1  -6    1.07    0.80
   7   1   6   -0.48    1.17
  -7  -1  -7    8.27    2.14
   7   1   7    6.55    1.52
  -7  -1  -8   19.73    6.22
   7   1   8   14.88    2.84
  -7  -1  -9   98.17    5.52
   7   1   9   69.05    3.97
  -7  -1 -10   33.40    7.79
   7   1  10   24.35    2.73
  -7  -1 -11   19.60    5.11
   7   1  11   12.96    2.03
  -7  -1 -12    8.88    2.34
   7   1  12    3.60    1.22
  -7  -1 -13   11.86    1.83
   7   1  13    6.65    1.91
  -7  -1 -14    2.99    1.17
   7   1  14    4.25    1.80
   7   2 -15    0.05    1.49
  -7  -2  14    0.40    0.66
   7   2 -14    2.11    1.40
  -7  -2  13    0.94    0.61
   7   2 -13    0.89    1.15
  -7  -2  12    4.40    1.01
   7   2 -12    5.45    1.37
  -7  -2  11   17.49    3.49
   7   2 -11   12.83    2.79
  -7  -2  10   34.02    6.74
   7   2 -10   33.36    5.09
  -7  -2   9    7.38    1.92
   7   2  -9    8.73    1.75
  -7  -2   8    0.30    0.38
   7   2  -8    1.02    1.24
   7   2  -8    0.84    0.82
  -7  -2   7   11.10    2.15
   7   2  -7   12.84    2.11
   7   2  -7    7.36    2.39
  -7  -2   6    3.78    1.27
   7   2  -6    5.29    1.43
   7   2  -6    2.50    0.63
  -7  -2   5    4.22    1.15
   7   2  -5    5.48    1.51
   7   2  -5    2.65    0.79
  -7  -2   4    6.32    1.53
   7   2  -4    5.98    1.23
   7   2  -4    6.15    1.00
  -7  -2   3    9.92    2.60
  -7  -2   3   12.43    3.47
   7   2  -3   11.85    1.80
  -7  -2   2   47.61    9.09
   7   2  -2   41.80    5.78
  -7  -2   1   48.21    8.59
   7   2  -1   35.28    5.50
  -7  -2   0   15.02    2.01
   7   2   0    9.27    1.83
  -7  -2  -1  203.66    9.42
   7   2   1  162.49    7.74
  -7  -2  -2   71.89    8.88
   7   2   2   49.93    6.09
  -7  -2  -3    4.67    1.20
   7   2   3    2.10    0.85
  -7  -2  -4   12.03    2.93
   7   2   4    7.76    1.38
  -7  -2  -5    1.45    0.78
   7   2   5    1.63    1.23
  -7  -2  -6    7.36    1.63
   7   2   6    5.77    1.64
  -7  -2  -7   -0.36    0.90
   7   2   7    0.00    1.14
  -7  -2  -8    1.27    0.91
   7   2   8    1.40    1.57
  -7  -2  -9   21.79    5.81
   7   2   9   13.75    2.90
   7   2  10   -0.23    1.15
  -7  -2 -11   46.00   12.38
   7   2  11   37.41    3.10
  -7  -2 -12    0.80    0.49
   7   2  12    1.56    1.25
  -7  -2 -13    0.85    0.90
  -7  -3  14   24.49    6.64
   7   3 -14   19.09    4.85
  -7  -3  13    6.67    1.80
   7   3 -13    5.43    1.96
  -7  -3  12    0.01    0.61
   7   3 -12    0.32    1.33
  -7  -3  11   16.35    4.34
   7   3 -11   17.60    2.65
  -7  -3  10    1.62    1.11
   7   3 -10    0.29    1.24
  -7  -3   9    3.40    0.86
   7   3  -9    5.28    1.18
   7   3  -9    2.99    0.54
  -7  -3   8   75.93    3.10
   7   3  -8   71.81    8.89
   7   3  -8   51.43    4.34
  -7  -3   7  100.86   11.54
   7   3  -7  109.32   13.27
   7   3  -7   82.86    3.23
  -7  -3   6    4.84    0.94
   7   3  -6    7.63    1.90
   7   3  -6    4.16    0.90
   7   3  -5   40.93    4.55
  -7  -3   4    1.39    0.80
  -7  -3   3    1.78    0.92
   7   3  -3    0.78    0.67
  -7  -3   2   12.91    3.42
   7   3  -2    9.90    2.21
  -7  -3   1  113.03    4.54
   7   3  -1   95.48    4.06
  -7  -3   0    6.09    1.16
   7   3   0    1.70    1.12
  -7  -3  -1   20.02    4.18
   7   3   1   17.07    2.10
  -7  -3  -2    3.98    1.09
   7   3   2    3.58    1.35
  -7  -3  -3  106.71    4.99
   7   3   3   87.75   12.42
  -7  -3  -4    6.07    1.81
   7   3   4    3.49    1.08
  -7  -3  -5   91.15    8.20
   7   3   5   64.74    8.87
  -7  -3  -6   22.65    4.81
   7   3   6   13.13    4.38
  -7  -3  -7    2.43    1.22
   7   3   7    2.19    0.88
  -7  -3  -8    3.50    0.85
   7   3   8    3.22    1.58
  -7  -3  -9   14.63    5.28
   7   3   9    9.69    1.93
  -7  -3 -10    0.47    0.48
   7   3  10   -0.09    0.68
  -7  -3 -11   17.83    6.08
   7   3  11   12.41    2.31
  -7  -3 -12    1.63    0.93
   7   3  12    0.75    1.19
  -7  -4  13   -0.29    1.00
   7   4 -13    0.87    1.34
  -7  -4  12    0.88    0.66
   7   4 -12    1.64    0.56
  -7  -4  11    1.12    0.45
   7   4 -11   -0.07    1.16
  -7  -4  10    0.24    0.72
   7   4 -10    1.47    0.88
   7   4  -9   26.56    2.66
   7   4  -9   13.39    3.85
   7   4  -8   75.96   10.99
   7   4  -8   57.95    3.11
   7   4  -7  273.38    8.70
   7   4  -7  189.44    7.35
  -7  -4   6  177.00    6.48
   7   4  -6  136.52    4.26
  -7  -4   5  407.24    8.91
   7   4  -5  325.96    6.92
  -7  -4   4    9.34    2.00
   7   4  -4    8.15    1.46
  -7  -4   3  106.68    5.39
   7   4  -3   84.47   13.40
  -7  -4   2    1.24    0.86
   7   4  -2    0.60    0.98
  -7  -4   1    3.43    1.17
   7   4  -1    3.27    0.89
  -7  -4   0    2.63    1.33
   7   4   0    2.34    0.48
  -7  -4  -1    1.97    0.58
   7   4   1   -0.37    1.07
  -7  -4  -2    7.84    2.18
   7   4   2    6.21    1.91
  -7  -4  -3    4.46    1.35
   7   4   3    2.76    1.36
  -7  -4  -4    4.99    2.81
   7   4   4    2.95    1.40
  -7  -4  -5  114.02   18.68
   7   4   5   70.94    4.83
  -7  -4  -6  105.26    5.31
   7   4   6   78.47    7.22
  -7  -4  -7   11.47    3.11
   7   4   7    8.66    1.86
  -7  -4  -8   -1.09    1.23
   7   4   8    0.75    0.68
  -7  -4  -9    1.48    0.65
   7   4   9    2.56    1.31
  -7  -4 -10    4.58    2.06
   7   4  10    6.19    1.30
  -7  -4 -11    2.20    1.66
   7   4  11   -0.39    1.24
   7   5 -12   -0.11    1.37
   7   5 -11   17.84    2.57
   7   5 -10    0.09    1.26
   7   5  -9   32.54    7.50
   7   5  -9   27.86    2.13
  -7  -5   8    0.67    1.29
   7   5  -8   -0.47    0.70
  -7  -5   7  154.04    8.03
   7   5  -7  132.87    6.25
  -7  -5   6  111.53    5.60
   7   5  -6   89.07    5.62
  -7  -5   5   15.36    3.14
   7   5  -5   12.29    1.70
  -7  -5   4    4.85    1.33
   7   5  -4    2.27    1.33
  -7  -5   3    9.92    2.34
   7   5  -3   10.12    1.73
  -7  -5   2    0.47    0.75
   7   5  -2    0.26    0.90
  -7  -5   1    9.76    1.92
   7   5  -1    9.91    1.91
  -7  -5   0    3.40    0.74
   7   5   0    3.74    1.17
  -7  -5  -1   -0.66    1.06
   7   5   1    0.82    1.03
  -7  -5  -2    9.83    2.25
   7   5   2    9.22    1.68
  -7  -5  -3   50.77   11.77
   7   5   3   39.41    3.17
  -7  -5  -4    5.33    1.33
   7   5   4    5.36    1.42
  -7  -5  -5   20.89    3.65
   7   5   5    8.89    2.62
  -7  -5  -6  252.72   11.76
   7   5   6  174.22    6.17
  -7  -5  -7  294.16    9.63
   7   5   7  187.61    6.87
  -7  -5  -8  270.10   17.08
   7   5   8  152.99    9.54
  -7  -5  -9   54.57   12.55
   7   5   9   27.98    6.60
   7   5  10    1.27    0.85
  -7  -6  10    2.23    1.14
  -7  -6   9   16.54    4.26
   7   6  -9   13.11    5.11
  -7  -6   8    5.42    1.29
   7   6  -8    4.07    0.78
  -7  -6   7   33.88    7.10
   7   6  -7   30.70    5.08
  -7  -6   6    9.44    1.73
   7   6  -6    6.28    2.65
  -7  -6   5    0.55    1.31
   7   6  -5    0.14    0.34
  -7  -6   4   -0.18    1.24
   7   6  -4    1.40    0.91
  -7  -6   3    0.37    0.70
   7   6  -3    1.26    1.05
  -7  -6   2    1.97    3.28
   7   6  -2   -0.08    1.03
  -7  -6   1   13.45    3.10
   7   6  -1    7.12    1.79
  -7  -6   0    9.71    2.31
   7   6   0    6.60    2.26
  -7  -6  -1    5.86    1.28
   7   6   1    3.50    1.45
  -7  -6  -2   18.73    3.05
   7   6   2   11.17    2.13
  -7  -6  -3   13.70    2.95
   7   6   3    9.10    1.84
   7   6   4    0.37    0.82
  -7  -6  -5   13.01    2.31
   7   6   5    8.51    1.68
  -7  -6  -6   59.56   13.44
   7   6   6   42.54    7.01
  -7  -6  -7   28.03    7.50
   7   6   7   15.97    3.47
  -7  -6  -8   61.55   15.14
   7   6   8   43.78    3.66
  -7  -7   8   17.35    4.02
   7   7  -8   11.60    3.07
  -7  -7   7   54.66   10.29
   7   7  -7   41.21   10.45
  -7  -7   6   12.98    3.00
   7   7  -6    9.14    2.47
  -7  -7   5   14.14    2.85
   7   7  -5   12.45    2.04
  -7  -7   4    5.02    1.42
   7   7  -4    1.29    0.83
  -7  -7   3    1.92    0.65
   7   7  -3    1.02    1.15
  -7  -7   2   44.46    7.70
   7   7  -2   35.88    3.24
  -7  -7   1    1.61    1.13
   7   7  -1    2.16    1.29
  -7  -7   0    9.13    1.93
   7   7   0    6.33    1.82
  -7  -7  -1    8.68    2.39
   7   7   1    5.76    1.65
  -7  -7  -2    1.71    1.36
   7   7   2    1.10    1.26
  -7  -7  -3   14.68    3.60
   7   7   3   13.16    2.10
  -7  -7  -4    1.50    1.05
   7   7   4    1.88    1.32
  -7  -7  -5    6.14    2.24
   7   7   5    3.38    1.56
  -7  -8   3    4.61    2.23
   7   8  -3    2.56    0.98
  -7  -8   2    0.02    0.96
   7   8  -2   -0.43    1.03
  -7  -8   1   14.65    2.97
   7   8  -1   10.15    1.94
   8  -7  -1   28.64    5.78
  -8   7   1   26.47    4.09
   8  -7   0   14.52    2.30
  -8   7   0   18.12    3.50
   8  -7   1   15.49    3.12
  -8   7  -1   13.05    2.45
   8  -7   2   39.32    9.20
  -8   7  -2   51.13    9.37
   8  -7   3    2.81    0.94
  -8   7  -3    2.96    0.92
   8  -6  -5   19.08    2.77
   8  -6  -4    7.02    1.89
   8  -6  -3   48.71    9.81
   8  -6  -2    6.09    1.46
  -8   6   2    4.35    0.98
   8  -6  -1    1.95    1.46
  -8   6   1    2.19    0.56
   8  -6   0   22.45    5.22
  -8   6   0   24.60    3.28
   8  -6   1    2.47    1.13
  -8   6  -1    0.02    0.78
   8  -6   2    2.15    0.94
  -8   6  -2    2.59    1.02
   8  -6   3    0.66    0.30
  -8   6  -3   -0.25    1.20
   8  -6   4    0.51    0.80
  -8   6  -4    1.14    0.74
   8  -6   5    6.86    5.32
  -8   6  -5    3.56    1.10
   8  -6   6    2.80    1.05
  -8   6  -6    0.94    0.86
   8  -6   7   28.10    2.71
  -8   6  -7   26.20    4.48
  -8   5   8   33.74    6.57
  -8   5   7    2.20    1.10
   8  -5  -5  120.11    6.26
   8  -5  -4   25.10    4.56
   8  -5  -3    1.97    1.12
  -8   5   3    1.26    0.68
   8  -5  -2   12.47    2.29
  -8   5   2   10.94    1.65
   8  -5  -1   24.00    2.39
  -8   5   1   23.24    3.29
   8  -5   0   17.74    2.74
  -8   5   0   17.45    3.13
   8  -5   1   41.70   10.23
  -8   5  -1   36.53    5.74
   8  -5   2   89.16    4.47
  -8   5  -2   84.20   11.03
   8  -5   3   82.95    6.25
  -8   5  -3   83.11   10.34
   8  -5   4  162.22    8.93
  -8   5  -4  151.18   19.30
   8  -5   5  115.76   17.95
  -8   5  -5  112.10   13.60
   8  -5   6   24.27    4.36
  -8   5  -6   20.00    4.99
   8  -5   7    1.42    1.11
  -8   5  -7    1.13    1.74
   8  -5   8    1.41    1.01
  -8   5  -8    1.76    1.09
   8  -5   9   13.75    1.84
  -8   5  -9   10.81    2.76
  -8   4   9  157.05   18.39
   8  -4  -9  142.98    5.32
  -8   4   8  105.96   17.63
   8  -4  -8   95.88    4.49
  -8   4   7   31.16    5.03
   8  -4  -7   24.79    6.37
  -8   4   6   12.13    3.31
   8  -4  -6    9.94    1.40
   8  -4  -5    0.04    1.00
   8  -4  -5    0.29    0.38
   8  -4  -4    0.30    1.00
   8  -4  -4    0.66    0.63
  -8   4   4   -0.10    0.76
   8  -4  -3   14.97    3.39
   8  -4  -3   11.66    2.02
  -8   4   3   12.90    2.66
   8  -4  -2   15.79    3.31
  -8   4   2   11.79    2.75
   8  -4  -1    3.46    1.07
  -8   4   1    2.30    0.55
   8  -4   0    6.24    1.13
  -8   4   0    1.87    0.91
   8  -4   1   21.46    4.72
  -8   4  -1   19.05    3.15
   8  -4   2  123.42    5.98
  -8   4  -2  106.94   17.37
   8  -4   3  179.68    7.47
  -8   4  -3  165.32   20.02
   8  -4   4   89.43    4.21
  -8   4  -4   77.12   10.13
   8  -4   5    8.37    1.47
  -8   4  -5    5.51    1.47
   8  -4   6   30.93    4.91
  -8   4  -6   27.77    5.04
   8  -4   7    4.80    1.40
  -8   4  -7    3.02    0.80
   8  -4   8    1.20    0.94
  -8   4  -8    0.96    0.76
   8  -4   9   27.83    2.54
  -8   4  -9   21.46    4.15
   8  -4  10   14.78    3.54
  -8   4 -10   15.72    2.40
   8  -4  11    2.73    1.09
  -8   4 -11    4.04    0.88
  -8   3  10   45.05    9.96
   8  -3 -10   42.23    3.16
  -8   3   9   18.00    5.26
   8  -3  -9   14.43    2.19
  -8   3   8  124.30    6.52
   8  -3  -8  111.75    8.79
  -8   3   7  207.31    9.75
   8  -3  -7  184.63    5.65
  -8   3   6   16.91    3.51
   8  -3  -6   16.90    3.21
  -8   3   5    2.54    1.32
   8  -3  -5    2.88    0.60
  -8   3   5    2.95    0.58
   8  -3  -4    0.03    0.92
   8  -3  -4   -0.20    0.67
  -8   3   4    0.60    0.27
   8  -3  -3    0.66    0.92
   8  -3  -3    0.25    0.26
  -8   3   3    0.70    0.55
   8  -3  -2    8.25    1.38
   8  -3  -2    7.88    1.13
  -8   3   2    7.72    1.14
   8  -3  -1    6.85    1.43
  -8   3   1    5.16    1.52
   8  -3   0    9.50    2.70
  -8   3   0    5.33    1.90
  -8   3   0    8.42    1.34
   8  -3   1   30.03    4.98
  -8   3  -1   26.71    3.79
   8  -3   2    2.80    0.80
  -8   3  -2   -0.44    1.19
   8  -3   3   22.12    4.68
  -8   3  -3   15.61    2.50
   8  -3   4  112.12    5.03
  -8   3  -4   94.65   13.02
   8  -3   5  206.44    8.05
  -8   3  -5  183.15   19.49
   8  -3   6   31.36    5.53
  -8   3  -6   14.86    3.91
   8  -3   7    4.45    1.58
  -8   3  -7    4.09    1.39
   8  -3   8    0.81    0.91
  -8   3  -8    1.32    0.50
   8  -3   9   24.58    2.32
  -8   3  -9   20.73    4.02
   8  -3  10    0.71    0.48
  -8   3 -10    1.28    0.98
   8  -3  11   15.60    3.94
  -8   3 -11   22.26    3.38
  -8   2  11   42.99    7.82
   8  -2 -11   29.95    6.78
  -8   2  10    1.41    1.20
   8  -2 -10    1.57    0.95
  -8   2   9   60.29   11.30
   8  -2  -9   56.50   13.21
  -8   2   8   39.84    7.01
   8  -2  -8   35.11    5.84
  -8   2   7    6.07    1.64
   8  -2  -7    6.90    2.25
  -8   2   6   14.21    2.88
   8  -2  -6   13.32    1.45
  -8   2   5    2.61    0.99
   8  -2  -5    1.18    0.82
  -8   2   5    1.28    0.84
  -8   2   4    0.48    0.56
   8  -2  -4   -0.58    0.76
  -8   2   4   -0.01    0.61
   8  -2  -3    5.80    1.25
   8  -2  -3    4.28    1.01
  -8   2   3    2.55    0.64
   8  -2  -2   12.30    1.98
   8  -2  -2   11.38    1.37
  -8   2   2    9.26    1.78
   8  -2  -1    3.96    1.23
  -8   2   1    1.87    0.61
  -8   2   1    2.80    0.72
   8  -2   0   11.94    2.54
  -8   2   0   10.42    2.66
  -8   2   0   11.50    1.87
   8  -2   1    0.91    0.71
  -8   2  -1    0.40    0.32
  -8   2  -1   -0.36    1.04
   8  -2   2    7.09    1.47
  -8   2  -2    4.23    1.08
  -8   2  -2    7.60    1.26
   8  -2   3   43.81    7.27
  -8   2  -3   36.77    3.84
   8  -2   4  105.27    4.26
   8  -2   5  366.21    9.29
   8  -2   6  226.38    7.54
   8  -2   7   50.50    4.60
  -8   2  -7   37.04    5.22
   8  -2   8    1.38    0.88
  -8   2  -8    1.12    0.64
   8  -2   9    5.40    1.29
  -8   2  -9    5.55    1.68
   8  -2  10    2.11    0.68
  -8   2 -10    2.30    1.41
   8  -2  11    2.51    0.87
  -8   2 -11    2.19    1.56
  -8   2 -12    4.90    1.15
  -8   1  12    2.28    0.93
   8  -1 -12    2.25    1.24
  -8   1  11   40.51    8.70
   8  -1 -11   37.12    5.54
  -8   1  10   21.47    4.04
   8  -1 -10   21.57    5.47
  -8   1   9   44.53    9.85
   8  -1  -9   43.48    5.69
  -8   1   8   65.79   10.17
   8  -1  -8   64.45    3.66
  -8   1   7   33.03    4.47
   8  -1  -7   34.69    5.52
  -8   1   6   24.09    4.69
   8  -1  -6   22.88    2.23
  -8   1   5    1.44    1.08
   8  -1  -5    2.15    0.53
  -8   1   4   89.10    7.89
   8  -1  -4   88.68    3.98
   8  -1  -4   68.60    6.26
  -8   1   3    1.34    0.64
   8  -1  -3    2.44    0.57
   8  -1  -2   77.51    3.29
   8  -1  -2   65.64    3.10
   8  -1  -1   26.30    1.99
  -8   1   1   18.14    4.62
   8  -1  -1   21.24    2.02
   8  -1   0   24.64    1.94
  -8   1   0   20.73    5.54
   8  -1   0   19.36    4.53
   8  -1   1   60.22    5.37
  -8   1  -1   49.32    8.84
   8  -1   1   48.55    9.39
   8  -1   2    6.78    1.24
  -8   1  -2    5.45    1.00
   8  -1   2    4.10    0.95
   8  -1   3   -0.56    0.63
  -8   1  -3    0.78    0.41
   8  -1   3   -0.48    0.85
   8  -1   4    0.60    0.42
  -8   1  -4    0.44    0.32
   8  -1   4    0.80    0.76
   8  -1   5   31.96    7.10
  -8   1  -5   32.97    6.56
   8  -1   5   37.53    7.39
   8  -1   6    6.09    1.68
  -8   1  -6    7.20    1.87
   8  -1   6    1.52    1.33
   8  -1   7  179.83    6.47
   8  -1   7  166.10    7.75
   8  -1   8    9.44    1.97
   8  -1   8    7.74    1.91
   8  -1   9    2.27    0.65
   8  -1  10   22.04    4.22
   8  -1  11    1.39    0.78
   8  -1  12    3.49    1.48
  -8   0  12    3.51    0.77
   8   0 -12    2.88    1.29
  -8   0  11    8.43    2.36
   8   0 -11    8.15    1.32
  -8   0  10   76.39   10.95
   8   0 -10   72.50    4.67
  -8   0   9   90.32   14.26
   8   0  -9   83.74   13.82
  -8   0   8   35.05    7.25
   8   0  -8   39.89    3.20
  -8   0   7   52.73    8.27
   8   0  -7   53.11   10.96
  -8   0   6   76.61   12.69
   8   0  -6   75.16    9.36
   8   0  -6   53.44    4.81
  -8   0   5    1.61    0.58
   8   0  -5    1.49    0.74
   8   0  -5    0.54    0.76
  -8   0   4   11.18    3.13
   8   0  -4   14.80    3.62
   8   0  -4   10.73    3.20
  -8   0   3    4.65    1.28
   8   0  -3    8.80    1.58
   8   0  -3    4.54    1.10
  -8   0   2   51.06    7.03
  -8   0   2   45.26    8.99
   8   0  -2   54.55    2.94
  -8   0   1   74.43    4.24
   8   0  -1   62.57    3.20
   8   0   0   29.94    6.88
  -8   0   0   28.02    6.31
   8   0   0   26.10    2.28
   8   0   1   15.55    3.39
  -8   0  -1   15.36    3.54
   8   0   1   11.10    1.65
   8   0   2    2.90    0.87
  -8   0  -2    3.80    1.04
   8   0   2    2.52    1.19
   8   0   3    1.97    0.88
  -8   0  -3    1.83    0.45
   8   0   3    1.72    1.02
  -8   0  -4   15.25    3.93
   8   0   4   12.31    1.86
  -8   0  -5    6.56    1.61
   8   0   5    3.99    1.19
  -8   0  -6    9.27    2.12
   8   0   6    6.17    1.38
  -8   0  -7    0.74    0.67
   8   0   7    0.20    1.20
  -8   0  -8   62.80    4.67
   8   0   8   40.98    9.54
  -8   0  -9    0.45    0.39
   8   0   9    0.46    0.67
   8   0  10   29.78    3.04
   8   0  11   11.90    3.50
   8   0  12    0.85    1.44
  -8  -1  12   44.43    8.10
   8   1 -12   39.52    6.73
  -8  -1  11   20.67    3.29
   8   1 -11   14.33    3.58
  -8  -1  10   53.15   10.18
   8   1 -10   58.08    4.02
  -8  -1   9    2.24    1.05
   8   1  -9    1.53    1.19
  -8  -1   8   59.44   11.36
   8   1  -8   56.62    4.82
  -8  -1   7    0.66    0.43
   8   1  -7   -0.94    0.99
  -8  -1   6   10.54    2.42
   8   1  -6   12.15    2.20
   8   1  -6    8.20    1.43
  -8  -1   5    0.88    0.35
   8   1  -5    0.48    1.05
   8   1  -5   -0.24    0.62
  -8  -1   4    8.93    2.41
   8   1  -4   13.36    1.89
   8   1  -4    5.82    1.82
  -8  -1   3    8.79    2.40
  -8  -1   3    8.53    2.10
   8   1  -3    7.31    1.39
  -8  -1   2    3.21    0.74
  -8  -1   2    3.33    1.00
   8   1  -2    3.03    0.90
  -8  -1   1    1.58    0.46
   8   1  -1    1.43    0.77
  -8  -1   0    6.25    2.03
   8   1   0    4.23    1.29
  -8  -1  -1    7.17    1.32
   8   1   1    5.88    1.42
  -8  -1  -2   17.02    4.68
   8   1   2   18.95    2.15
  -8  -1  -3   -0.18    0.49
   8   1   3    1.08    1.04
  -8  -1  -4   19.68    4.80
   8   1   4   16.75    3.87
  -8  -1  -5    0.80    0.50
   8   1   5    0.50    1.08
  -8  -1  -6    6.61    1.56
   8   1   6    4.44    1.50
  -8  -1  -7    3.63    1.01
   8   1   7    4.15    1.79
  -8  -1  -8   -0.05    0.71
   8   1   8    1.90    1.29
   8   1   9    0.60    1.60
  -8  -1 -10    0.66    0.56
   8   1  10    0.52    1.92
   8   1  11   17.03    2.32
  -8  -2  12    3.77    0.89
   8   2 -12    4.12    2.00
  -8  -2  11    5.04    1.09
   8   2 -11    3.73    1.34
  -8  -2  10  144.25    7.44
   8   2 -10  124.75   12.06
  -8  -2   9   -0.73    0.90
   8   2  -9   -0.24    1.22
  -8  -2   8    3.98    1.21
   8   2  -8    3.30    0.74
  -8  -2   7    4.04    1.16
   8   2  -7    5.85    1.16
   8   2  -7    2.98    0.82
   8   2  -6    3.10    1.40
   8   2  -6    1.49    0.89
   8   2  -5    3.84    1.29
   8   2  -5    1.48    0.75
  -8  -2   4    4.85    1.52
   8   2  -4    3.95    1.07
  -8  -2   3   11.13    2.58
   8   2  -3    6.74    1.23
  -8  -2   2    5.56    2.11
   8   2  -2    2.55    1.01
  -8  -2   1    0.90    0.61
   8   2  -1   -0.07    0.99
  -8  -2   0   30.44    6.50
   8   2   0   24.28    2.43
  -8  -2  -1    7.71    1.68
   8   2   1    6.54    1.54
  -8  -2  -2   48.83   10.39
   8   2   2   34.35    2.76
  -8  -2  -3  115.88    5.27
   8   2   3   84.82    4.28
  -8  -2  -4   24.15    5.29
   8   2   4   15.67    1.96
  -8  -2  -5    2.20    0.50
   8   2   5    1.69    1.22
  -8  -2  -6   15.02    3.81
   8   2   6    8.95    2.36
  -8  -2  -7    1.80    0.90
   8   2   7    3.03    1.34
  -8  -2  -8    1.28    0.69
   8   2   8    2.01    1.15
  -8  -2  -9   12.86    3.57
   8   2   9   10.55    2.15
  -8  -2 -10   20.42    5.33
   8   2  10   17.97    2.59
  -8  -2 -11    3.90    1.63
   8   3 -11   11.15    3.26
   8   3 -10    1.08    0.59
   8   3  -9    1.35    0.68
   8   3  -8   19.07    2.97
   8   3  -7    2.49    1.20
   8   3  -7    1.61    0.60
  -8  -3   6    1.11    1.20
   8   3  -6    0.58    0.74
  -8  -3   5   42.43    9.69
   8   3  -5   35.09    5.51
  -8  -3   4    1.38    0.84
   8   3  -4    0.67    0.42
  -8  -3   3    3.77    0.85
   8   3  -3    1.33    0.54
  -8  -3   2   62.41   10.62
   8   3  -2   52.13    5.42
  -8  -3   1    5.90    1.39
   8   3  -1    1.51    0.67
  -8  -3   0   14.32    3.04
   8   3   0   14.98    2.56
  -8  -3  -1   66.44   13.00
   8   3   1   59.12    3.68
  -8  -3  -2   31.36    5.69
   8   3   2   21.42    2.17
  -8  -3  -3  399.11   14.14
   8   3   3  291.91   10.18
  -8  -3  -4   25.20    5.54
   8   3   4   16.86    3.20
  -8  -3  -5  119.17    5.05
   8   3   5   76.04    4.18
  -8  -3  -6    7.44    2.12
   8   3   6    4.53    1.72
  -8  -3  -7    1.32    0.59
   8   3   7    2.38    1.54
  -8  -3  -8   10.04    3.67
   8   3   8    7.94    1.78
  -8  -3  -9    6.37    1.22
   8   3   9    0.24    1.37
   8   4 -10    3.90    1.30
   8   4  -9    0.48    0.44
  -8  -4   7    5.07    1.34
   8   4  -7    2.66    0.85
  -8  -4   6    1.01    0.64
   8   4  -6   -0.08    0.87
  -8  -4   5  165.05   12.41
   8   4  -5  126.81    4.65
  -8  -4   4    8.35    2.29
   8   4  -4    4.61    0.89
  -8  -4   3   88.55    8.47
   8   4  -3   63.39    3.55
  -8  -4   2   18.33    4.58
   8   4  -2   15.31    3.69
  -8  -4   1    1.38    1.16
   8   4  -1    0.77    1.04
  -8  -4   0    4.85    1.67
   8   4   0    4.82    1.47
  -8  -4  -1   14.07    3.64
   8   4   1   12.52    2.25
  -8  -4  -2  106.24    5.53
   8   4   2   71.40   13.70
  -8  -4  -3  156.09    6.15
   8   4   3  110.41    4.96
  -8  -4  -4  106.59   18.74
   8   4   4   85.50    8.71
  -8  -4  -5   45.00   10.15
   8   4   5   29.98    5.49
  -8  -4  -6  315.09   10.55
   8   4   6  210.36    9.30
  -8  -4  -7   27.24    7.90
   8   4   7   20.16    3.65
  -8  -4  -8   40.63   12.30
   8   4   8   32.67    6.83
  -8  -5   9    1.57    1.24
  -8  -5   8    8.66    2.71
   8   5  -8    4.47    1.01
  -8  -5   7    1.37    0.77
   8   5  -7    1.25    0.54
  -8  -5   6    2.09    0.73
   8   5  -6    1.08    0.53
  -8  -5   5   38.13    8.92
   8   5  -5   33.28    6.67
  -8  -5   4   28.88    7.46
   8   5  -4   25.55    5.46
  -8  -5   3    2.02    0.82
   8   5  -3    3.04    0.83
  -8  -5   2    6.03    1.28
   8   5  -2    4.12    1.57
  -8  -5   1    7.82    2.11
   8   5  -1    5.70    1.26
  -8  -5   0   11.87    2.85
   8   5   0    7.43    1.67
  -8  -5  -1    1.47    0.83
   8   5   1    3.74    1.23
  -8  -5  -2    1.77    1.23
   8   5   2    0.64    0.46
  -8  -5  -3    3.44    1.31
   8   5   3    0.65    0.76
  -8  -5  -4   71.57   12.98
   8   5   4   51.47   10.36
   8   5   5    1.21    0.93
  -8  -5  -6   30.43    9.14
   8   5   6   21.95    5.46
  -8  -6   6   -1.26    1.40
   8   6  -6    1.13    1.31
  -8  -6   5   -0.01    1.34
   8   6  -5   -0.13    0.82
  -8  -6   4    1.69    0.63
   8   6  -4    1.33    0.87
  -8  -6   3   13.48    3.11
   8   6  -3   10.70    1.87
  -8  -6   2   21.70    4.82
   8   6  -2   14.46    4.21
  -8  -6   1   38.82    8.32
   8   6  -1   31.31    7.71
  -8  -6   0   66.52   11.55
   8   6   0   52.28    9.35
  -8  -6  -1   18.75    4.27
   8   6   1   15.80    3.61
  -8  -6  -2   64.31   14.25
   8   6   2   45.26   12.00
  -8  -6  -3    3.87    1.17
   8   6   3   -0.01    0.79
   9  -5   0   73.25   17.34
  -9   5   0   78.03   15.94
   9  -5   1   10.69    2.07
  -9   5  -1   11.32    2.24
   9  -5   2   45.14    8.25
  -9   5  -2   43.72    5.45
   9  -4  -4   10.60    1.93
   9  -4  -3    8.25    1.71
   9  -4  -2   52.46    9.94
  -9   4   2   50.97    7.87
   9  -4  -1   18.67    5.06
  -9   4   1   17.69    2.65
   9  -4   0   51.29   11.69
  -9   4   0   52.45    7.89
   9  -4   1    0.60    0.50
  -9   4  -1    1.27    0.55
   9  -4   2    0.91    0.95
  -9   4  -2    0.96    0.61
   9  -4   3    1.05    0.76
  -9   4  -3    1.23    0.67
   9  -4   4    4.60    1.27
  -9   4  -4    4.85    1.35
   9  -4   5   17.89    4.52
  -9   4  -5   14.96    3.23
  -9   3   6   28.55    7.74
   9  -3  -6   22.06    3.90
  -9   3   5    3.52    0.91
   9  -3  -5    2.55    0.94
  -9   3   4    0.75    0.93
   9  -3  -4    0.78    0.54
   9  -3  -3    6.61    1.48
  -9   3   3    4.46    1.39
   9  -3  -2    1.94    0.99
  -9   3   2    1.54    0.61
   9  -3  -1    1.51    1.08
  -9   3   1    0.66    0.82
   9  -3   0    7.18    2.47
  -9   3   0    7.26    1.53
   9  -3   1   19.61    4.55
  -9   3  -1   20.35    4.11
   9  -3   2   74.62    5.68
  -9   3  -2   57.82    9.89
   9  -3   3   60.78    5.45
  -9   3  -3   47.38    8.05
   9  -3   4   27.10    5.90
  -9   3  -4   25.50    3.44
   9  -3   5   72.43    4.40
  -9   3  -5   56.56    9.41
   9  -3   6    5.94    1.37
  -9   3  -6    7.41    1.55
   9  -3   7    0.48    0.51
  -9   3  -7   -1.13    1.29
  -9   2   7    5.57    1.56
   9  -2  -7    3.81    1.21
  -9   2   6    1.33    0.83
   9  -2  -6   -0.20    0.90
  -9   2   5    0.30    0.51
   9  -2  -5    1.04    0.53
  -9   2   4   10.72    2.65
   9  -2  -4    9.48    2.46
  -9   2   3   34.08    9.25
   9  -2  -3   38.68    2.88
  -9   2   3   30.73    5.07
   9  -2  -2    6.06    1.46
  -9   2   2    3.47    1.45
  -9   2   2    4.74    0.91
   9  -2  -1    1.00    0.97
  -9   2   1    0.46    0.30
  -9   2   1    1.87    0.83
   9  -2   0    1.78    0.61
  -9   2   0    2.52    0.94
   9  -2   1    1.81    0.83
  -9   2  -1    0.60    0.63
   9  -2   2    2.49    0.64
  -9   2  -2    1.32    0.63
   9  -2   3    1.94    0.92
  -9   2  -3    0.97    0.59
   9  -2   4    2.12    0.68
  -9   2  -4    2.34    1.12
   9  -2   5    2.20    0.80
  -9   2  -5    2.48    0.84
  -9   2  -6    2.10    1.02
  -9   2  -7    8.84    1.88
  -9   2  -8   10.08    1.99
  -9   1   8    1.58    1.00
   9  -1  -8    0.45    0.98
  -9   1   7    3.36    0.76
   9  -1  -7    4.41    0.92
  -9   1   6    1.16    0.64
   9  -1  -6    2.65    0.86
  -9   1   5   25.33    5.77
   9  -1  -5   30.60    5.66
  -9   1   4    0.75    0.91
   9  -1  -4    0.35    0.92
  -9   1   4   -0.06    0.73
  -9   1   3    7.37    2.18
  -9   1   3    7.44    2.51
   9  -1  -3    7.55    1.89
  -9   1   2  151.18    5.16
  -9   1   2  152.01    4.96
   9  -1  -2  110.08   15.40
   9  -1  -1   27.61    2.23
  -9   1   1   20.68    5.61
   9  -1  -1   23.36    2.36
   9  -1   0    1.42    0.81
  -9   1   0    0.50    0.86
   9  -1   0    0.82    0.91
   9  -1   1    6.55    1.50
  -9   1  -1    5.01    1.66
   9  -1   1    5.63    1.19
   9  -1   2    0.89    0.46
  -9   1  -2    0.17    0.52
   9  -1   2    4.32    1.22
   9  -1   3    0.18    0.48
   9  -1   4    0.07    1.05
   9  -1   5   24.71    2.77
   9  -1   6    5.06    1.22
   9  -1   7    9.04    2.28
   9  -1   8    7.62    1.70
  -9   0   8   11.02    2.78
   9   0  -8    8.41    2.31
  -9   0   7   80.55   13.15
   9   0  -7   94.84    7.30
  -9   0   6  146.59    5.39
   9   0  -6  116.20   14.97
  -9   0   5    5.40    1.34
   9   0  -5    6.06    1.50
   9   0  -5    2.38    1.03
  -9   0   4    3.10    1.25
   9   0  -4    2.47    1.04
  -9   0   3   32.80    8.61
   9   0  -3   29.26    6.88
  -9   0   2    8.59    2.58
   9   0  -2    8.50    1.47
  -9   0   1   -0.02    0.83
   9   0  -1    0.88    0.83
  -9   0   0   10.90    2.72
   9   0   0    8.02    1.56
  -9   0  -1    8.21    1.98
   9   0   1    6.02    1.50
  -9   0  -2    0.89    0.67
   9   0   2    0.59    0.54
  -9   0  -3   11.38    2.59
   9   0   3    9.78    2.18
  -9   0  -4   11.12    2.77
   9   0   4   11.69    2.15
  -9   0  -5    0.73    0.48
   9   0   5   -0.73    1.08
   9   0   6   13.24    2.41
   9   0   7    1.15    0.65
   9   0   8    0.36    0.53
   9   1  -8    7.49    1.94
   9   1  -7   26.92    6.95
   9   1  -6    1.28    0.84
  -9  -1   5   16.61    4.61
   9   1  -5   20.34    2.01
  -9  -1   4    0.70    0.64
   9   1  -4    0.70    0.90
  -9  -1   3    1.23    0.58
   9   1  -3   -0.35    0.96
  -9  -1   2    8.60    1.97
   9   1  -2    5.05    1.27
  -9  -1   1    2.50    1.30
   9   1  -1    2.32    1.07
  -9  -1   0    5.21    1.43
   9   1   0    2.45    0.93
  -9  -1  -1    9.87    3.15
   9   1   1    5.98    1.31
  -9  -1  -2   18.83    5.45
   9   1   2   18.86    2.51
  -9  -1  -3    0.74    0.48
   9   1   3    1.76    1.69
  -9  -1  -4   27.09    6.48
   9   1   4   31.48    3.08
  -9  -1  -5    0.72    0.75
   9   1   5   -0.12    1.13
  -9  -1  -6    2.00    0.76
   9   1   6    1.03    1.22
  -9  -1  -7    2.42    1.23
   9   1   7    1.10    1.26
   9   2  -8   28.05    5.87
  -9  -2   6    3.18    1.02
  -9  -2   4    0.71    0.71
  -9  -2   3   15.53    3.84
   9   2  -3   10.57    1.67
  -9  -2   2    1.94    1.00
   9   2  -2    1.22    0.84
  -9  -2   1    2.48    0.76
   9   2  -1    0.11    0.86
  -9  -2   0    0.65    0.56
   9   2   0    1.52    0.98
  -9  -2  -1    5.89    1.33
   9   2   1    7.14    1.59
  -9  -2  -2    4.10    1.12
   9   2   2    2.92    1.09
  -9  -2  -3    5.05    1.23
   9   2   3    5.54    1.65
  -9  -2  -4    0.37    0.49
   9   2   4    0.04    1.15
  -9  -2  -5   13.27    3.41
   9   2   5    9.97    1.97
  -9  -2  -6    4.65    1.34
   9   2   6    5.51    1.78
  -9  -3   7   39.37   10.38
  -9  -3   6  203.04    6.75
  -9  -3   5   72.81   17.05
   9   3  -5   56.09    3.28
  -9  -3   4   39.76   11.85
   9   3  -4   32.10    2.68
  -9  -3   3    6.18    1.93
   9   3  -3    4.04    1.30
  -9  -3   2   45.74   10.81
   9   3  -2   36.76    2.92
  -9  -3   1    1.18    0.60
   9   3  -1    0.23    0.89
  -9  -3   0    2.79    0.91
   9   3   0    1.72    0.91
  -9  -3  -1    7.22    1.67
   9   3   1    8.00    1.87
  -9  -3  -2    2.88    0.79
   9   3   2    4.24    1.28
  -9  -3  -3   21.71    5.66
   9   3   3   15.76    5.01
  -9  -3  -4    2.55    0.71
   9   3   4    0.67    1.24
  -9  -3  -5    8.40    4.12
   9   3   5   12.09    2.31
  -9  -4   4   32.41    6.24
   9   4  -4   22.67    5.46
  -9  -4   3   36.87    7.41
   9   4  -3   24.02    5.92
   9   4  -2    1.19    0.52
  -9  -4   1    9.77    2.31
   9   4  -1    8.90    2.35
  -9  -4   0    3.27    1.27
   9   4   0    4.49    0.93
  -9  -4  -1    5.61    1.59
   9   4   1    3.62    1.17
  -9  -4  -2    8.31    1.64
   9   4   2    4.69    1.55
   0   0   0    0.00    0.00
;
_shelx_hkl_checksum   16417
