# Supplementary material for: Quaternary cocrystals: combinatorial synthetic strategies based on long-range synthon Aufbau modules (LSAM)
Source: IUCrJ. 2016 Jan 5;3(Pt 2):102–7. doi: 10.1107/S2052252515023957 (PMC4775158; doi:10.1107/S2052252515023957)
Supplement: Supplementary file 2 [file m-03-00102-sup3.zip › Checkcif Folder/12. TS PGL TMP PYR.cif]

 
data_shelx
 
_audit_creation_method            SHELXL-2013
_chemical_name_systematic
;
 ?
;
_chemical_name_common             ?
_chemical_melting_point           ?
_chemical_formula_moiety          ?
_chemical_formula_sum
 'C44 H46 N4 O6' 
_chemical_formula_weight          726.85

loop_
 _atom_type_symbol
 _atom_type_description
 _atom_type_scat_dispersion_real
 _atom_type_scat_dispersion_imag
 _atom_type_scat_source
 'C'  'C'   0.0033   0.0016
 'International Tables Vol C Tables 4.2.6.8 and 6.1.1.4'
 'H'  'H'   0.0000   0.0000
 'International Tables Vol C Tables 4.2.6.8 and 6.1.1.4'
 'N'  'N'   0.0061   0.0033
 'International Tables Vol C Tables 4.2.6.8 and 6.1.1.4'
 'O'  'O'   0.0106   0.0060
 'International Tables Vol C Tables 4.2.6.8 and 6.1.1.4'
 
_space_group_crystal_system       monoclinic
_space_group_IT_number            14
_space_group_name_H-M_alt         'P 21/c'
_space_group_name_Hall            '-P 2ybc'
 
_shelx_space_group_comment
;
The symmetry employed for this shelxl refinement is uniquely defined
by the following loop, which should always be used as a source of
symmetry information in preference to the above space-group names.
They are only intended as comments.
;
 
loop_
 _space_group_symop_operation_xyz
 'x, y, z'
 '-x, y+1/2, -z+1/2'
 '-x, -y, -z'
 'x, -y-1/2, z-1/2'
 
_cell_length_a                    8.876(4)
_cell_length_b                    11.941(6)
_cell_length_c                    17.980(9)
_cell_angle_alpha                 90
_cell_angle_beta                  97.072(4)
_cell_angle_gamma                 90
_cell_volume                      1891.2(16)
_cell_formula_units_Z             2
_cell_measurement_temperature     150(2)
_cell_measurement_reflns_used     ? 
_cell_measurement_theta_min       ? 
_cell_measurement_theta_max       ? 
 
_exptl_crystal_description        'Block' 
_exptl_crystal_colour             'Orange' 
_exptl_crystal_density_meas       ? 
_exptl_crystal_density_method     ?              
_exptl_crystal_density_diffrn     1.276          
_exptl_crystal_F_000              772
_exptl_transmission_factor_min    ?                                             
_exptl_transmission_factor_max    ?                                             
_exptl_crystal_size_max           0.440
_exptl_crystal_size_mid           0.310
_exptl_crystal_size_min           0.170
_exptl_absorpt_coefficient_mu     0.085
_shelx_estimated_absorpt_T_min    0.963
_shelx_estimated_absorpt_T_max    0.986
_exptl_absorpt_correction_type    'Multi-scan' 
_exptl_absorpt_correction_T_min   0.847 
_exptl_absorpt_correction_T_max   1.000 
_exptl_absorpt_process_details    'Jacobson, R. (1998) Private communication' 
 
_exptl_special_details
;
 ?
;
 
_diffrn_ambient_temperature       150(2)
_diffrn_radiation_wavelength      0.71073
_diffrn_radiation_type            MoK\a
_diffrn_source                    'Sealed Tube'                       
_diffrn_measurement_device_type   'Rigaku Mercury375R (2x2 bin mode)'
_diffrn_measurement_method        'profile data from \w-scans'
_diffrn_detector_area_resol_mean  ? 
_diffrn_reflns_number             17330
_diffrn_reflns_av_unetI/netI      0.0490
_diffrn_reflns_av_R_equivalents   0.0981
_diffrn_reflns_limit_h_min        -10
_diffrn_reflns_limit_h_max        10
_diffrn_reflns_limit_k_min        -14
_diffrn_reflns_limit_k_max        14
_diffrn_reflns_limit_l_min        -22
_diffrn_reflns_limit_l_max        22
_diffrn_reflns_theta_min          2.052
_diffrn_reflns_theta_max          25.997
_diffrn_reflns_theta_full         25.242
_diffrn_measured_fraction_theta_max   0.998
_diffrn_measured_fraction_theta_full  0.997
_diffrn_reflns_Laue_measured_fraction_max    0.998
_diffrn_reflns_Laue_measured_fraction_full   0.997
_diffrn_reflns_point_group_measured_fraction_max   0.998
_diffrn_reflns_point_group_measured_fraction_full  0.997
_reflns_number_total              3710
_reflns_number_gt                 3403
_reflns_threshold_expression      'I > 2\s(I)'
_reflns_Friedel_coverage          0.000
_reflns_Friedel_fraction_max      .
_reflns_Friedel_fraction_full     .
 
_reflns_special_details
;
 Reflections were merged by SHELXL according to the crystal
 class for the calculation of statistics and refinement.
 
 _reflns_Friedel_fraction is defined as the number of unique
 Friedel pairs measured divided by the number that would be
 possible theoretically, ignoring centric projections and
 systematic absences.
;
 
_computing_data_collection        ?
_computing_cell_refinement        ?
_computing_data_reduction         ?
_computing_structure_solution     ?
_computing_structure_refinement   'SHELXL-2013 (Sheldrick, 2013)'
_computing_molecular_graphics     ?
_computing_publication_material   ?
 
_refine_special_details
;
 ?
;
_refine_ls_structure_factor_coef  Fsqd
_refine_ls_matrix_type            full
_refine_ls_weighting_scheme       calc
_refine_ls_weighting_details
;
 w=1/[\s^2^(Fo^2^)+(0.0818P)^2^+0.4644P]
 where P=(Fo^2^+2Fc^2^)/3
;
_atom_sites_solution_primary      ?
_atom_sites_solution_secondary    ?
_atom_sites_solution_hydrogens    geom
_refine_ls_hydrogen_treatment     constr
_refine_ls_extinction_method      none
_refine_ls_extinction_coef        .
_refine_ls_number_reflns          3710
_refine_ls_number_parameters      251
_refine_ls_number_restraints      0
_refine_ls_R_factor_all           0.0542
_refine_ls_R_factor_gt            0.0486
_refine_ls_wR_factor_ref          0.1530
_refine_ls_wR_factor_gt           0.1402
_refine_ls_goodness_of_fit_ref    1.104
_refine_ls_restrained_S_all       1.104
_refine_ls_shift/su_max           0.000
_refine_ls_shift/su_mean          0.000
 
loop_
 _atom_site_label
 _atom_site_type_symbol
 _atom_site_fract_x
 _atom_site_fract_y
 _atom_site_fract_z
 _atom_site_U_iso_or_equiv
 _atom_site_adp_type
 _atom_site_occupancy
 _atom_site_site_symmetry_order  
 _atom_site_calc_flag
 _atom_site_refinement_flags_posn
 _atom_site_refinement_flags_adp
 _atom_site_refinement_flags_occupancy
 _atom_site_disorder_assembly
 _atom_site_disorder_group
O1 O 0.37877(13) 0.82145(10) 0.28241(6) 0.0324(3) Uani 1 1 d . . . . .
H1 H 0.3795 0.7521 0.2902 0.049 Uiso 1 1 calc R U . . .
O3 O 0.65089(14) 1.10222(9) 0.17003(7) 0.0363(3) Uani 1 1 d . . . . .
H3 H 0.7195 1.1097 0.1422 0.054 Uiso 1 1 calc R U . . .
N1 N 0.92555(14) 0.79791(11) 0.01904(7) 0.0274(3) Uani 1 1 d . . . . .
O2 O 0.73956(13) 0.71211(9) 0.12094(7) 0.0356(3) Uani 1 1 d . . . . .
H2 H 0.7911 0.7392 0.0891 0.053 Uiso 1 1 calc R U . . .
N2 N 1.12725(14) 0.85993(10) -0.07855(7) 0.0278(3) Uani 1 1 d . . . . .
C4 C 0.70181(16) 0.90899(12) 0.14365(8) 0.0241(3) Uani 1 1 d . . . . .
H4 H 0.7766 0.9302 0.1128 0.029 Uiso 1 1 calc R U . . .
C3 C 0.66989(16) 0.79636(12) 0.15462(8) 0.0242(3) Uani 1 1 d . . . . .
C10 C 1.17018(16) 0.86153(12) -0.00407(8) 0.0265(3) Uani 1 1 d . . . . .
C6 C 0.51119(16) 0.96051(12) 0.22398(8) 0.0262(3) Uani 1 1 d . . . . .
H6 H 0.4546 1.0163 0.2460 0.031 Uiso 1 1 calc R U . . .
C21 C 1.07636(17) 0.51942(12) 0.00738(8) 0.0286(3) Uani 1 1 d . . . . .
C8 C 0.88188(17) 0.79785(12) -0.05545(8) 0.0275(3) Uani 1 1 d . . . . .
C5 C 0.62172(16) 0.99031(12) 0.17884(8) 0.0250(3) Uani 1 1 d . . . . .
C1 C 0.48549(16) 0.84742(12) 0.23612(7) 0.0243(3) Uani 1 1 d . . . . .
C2 C 0.56307(16) 0.76506(12) 0.20168(8) 0.0257(3) Uani 1 1 d . . . . .
H2A H 0.5437 0.6881 0.2100 0.031 Uiso 1 1 calc R U . . .
C9 C 1.06750(17) 0.82962(13) 0.04561(8) 0.0270(3) Uani 1 1 d . . . . .
C20 C 1.14842(19) 0.52464(14) 0.08275(9) 0.0337(4) Uani 1 1 d . . . . .
C16 C 1.15749(19) 0.55231(13) -0.05267(9) 0.0323(4) Uani 1 1 d . . . . .
C14 C 1.32970(18) 0.89821(16) 0.02332(10) 0.0382(4) Uani 1 1 d . . . . .
H14A H 1.3863 0.9092 -0.0196 0.057 Uiso 1 1 calc R U . . .
H14B H 1.3799 0.8406 0.0564 0.057 Uiso 1 1 calc R U . . .
H14C H 1.3268 0.9687 0.0510 0.057 Uiso 1 1 calc R U . . .
C7 C 0.98515(17) 0.82919(13) -0.10517(8) 0.0284(3) Uani 1 1 d . . . . .
C12 C 0.72104(18) 0.76355(17) -0.08216(10) 0.0407(4) Uani 1 1 d . . . . .
H12A H 0.6723 0.7362 -0.0396 0.061 Uiso 1 1 calc R U . . .
H12B H 0.7214 0.7039 -0.1196 0.061 Uiso 1 1 calc R U . . .
H12C H 0.6647 0.8282 -0.1047 0.061 Uiso 1 1 calc R U . . .
C11 C 0.9427(2) 0.82999(17) -0.18892(9) 0.0437(4) Uani 1 1 d . . . . .
H11A H 1.0320 0.8491 -0.2134 0.066 Uiso 1 1 calc R U . . .
H11B H 0.8628 0.8856 -0.2023 0.066 Uiso 1 1 calc R U . . .
H11C H 0.9056 0.7557 -0.2056 0.066 Uiso 1 1 calc R U . . .
C17 C 1.3077(2) 0.58971(15) -0.03674(11) 0.0395(4) Uani 1 1 d . . . . .
H17 H 1.3623 0.6120 -0.0765 0.047 Uiso 1 1 calc R U . . .
C15 C 1.0808(2) 0.54613(15) -0.12852(10) 0.0402(4) Uani 1 1 d . . . . .
H15 H 1.1333 0.5679 -0.1692 0.048 Uiso 1 1 calc R U . . .
C19 C 1.2989(2) 0.56247(16) 0.09561(10) 0.0427(4) Uani 1 1 d . . . . .
H19 H 1.3481 0.5664 0.1455 0.051 Uiso 1 1 calc R U . . .
C13 C 1.1101(2) 0.82922(17) 0.12938(9) 0.0403(4) Uani 1 1 d . . . . .
H13A H 1.0236 0.8032 0.1537 0.060 Uiso 1 1 calc R U . . .
H13B H 1.1378 0.9052 0.1465 0.060 Uiso 1 1 calc R U . . .
H13C H 1.1967 0.7790 0.1424 0.060 Uiso 1 1 calc R U . . .
C18 C 1.3774(2) 0.59437(16) 0.03684(12) 0.0435(4) Uani 1 1 d . . . . .
H18 H 1.4794 0.6195 0.0470 0.052 Uiso 1 1 calc R U . . .
C22 C 1.0633(2) 0.48985(16) 0.14227(9) 0.0419(4) Uani 1 1 d . . . . .
H22 H 1.1107 0.4925 0.1926 0.050 Uiso 1 1 calc R U . . .
 
loop_
 _atom_site_aniso_label
 _atom_site_aniso_U_11
 _atom_site_aniso_U_22
 _atom_site_aniso_U_33
 _atom_site_aniso_U_23
 _atom_site_aniso_U_13
 _atom_site_aniso_U_12
O1 0.0382(6) 0.0311(6) 0.0318(6) 0.0021(5) 0.0196(5) -0.0040(5)
O3 0.0449(7) 0.0234(6) 0.0462(7) -0.0040(5) 0.0283(5) -0.0061(5)
N1 0.0262(6) 0.0295(7) 0.0277(6) -0.0002(5) 0.0082(5) 0.0011(5)
O2 0.0423(7) 0.0245(5) 0.0450(7) -0.0013(5) 0.0250(5) 0.0017(5)
N2 0.0297(6) 0.0270(6) 0.0278(6) 0.0009(5) 0.0083(5) -0.0034(5)
C4 0.0243(7) 0.0265(7) 0.0229(7) -0.0011(5) 0.0087(5) -0.0028(5)
C3 0.0249(7) 0.0251(7) 0.0230(7) -0.0012(5) 0.0044(5) 0.0014(5)
C10 0.0272(7) 0.0240(7) 0.0284(7) -0.0008(6) 0.0042(6) -0.0009(5)
C6 0.0290(7) 0.0260(7) 0.0255(7) -0.0048(6) 0.0103(6) -0.0020(6)
C21 0.0334(8) 0.0219(7) 0.0301(8) -0.0035(6) 0.0026(6) 0.0049(6)
C8 0.0271(7) 0.0271(7) 0.0287(7) -0.0013(6) 0.0049(6) 0.0003(6)
C5 0.0277(7) 0.0232(7) 0.0247(7) -0.0023(5) 0.0058(5) -0.0033(5)
C1 0.0244(7) 0.0309(7) 0.0182(6) 0.0009(5) 0.0050(5) -0.0042(5)
C2 0.0296(7) 0.0233(7) 0.0246(7) 0.0021(5) 0.0054(6) -0.0024(6)
C9 0.0270(7) 0.0282(7) 0.0262(7) -0.0011(6) 0.0052(6) 0.0018(6)
C20 0.0377(9) 0.0304(8) 0.0315(8) -0.0039(6) -0.0020(6) 0.0018(6)
C16 0.0357(8) 0.0270(8) 0.0348(8) -0.0027(6) 0.0061(6) 0.0038(6)
C14 0.0298(8) 0.0449(10) 0.0395(9) 0.0009(7) 0.0023(7) -0.0085(7)
C7 0.0311(8) 0.0278(7) 0.0265(7) -0.0006(6) 0.0045(6) -0.0022(6)
C12 0.0280(8) 0.0527(11) 0.0409(9) -0.0034(8) 0.0022(7) -0.0062(7)
C11 0.0482(10) 0.0563(11) 0.0265(8) 0.0023(7) 0.0041(7) -0.0124(9)
C17 0.0368(9) 0.0358(9) 0.0478(10) -0.0003(7) 0.0121(7) 0.0006(7)
C15 0.0478(10) 0.0450(10) 0.0289(8) -0.0006(7) 0.0095(7) 0.0004(8)
C19 0.0415(10) 0.0429(10) 0.0402(9) -0.0021(8) -0.0087(7) -0.0019(8)
C13 0.0389(9) 0.0569(11) 0.0252(8) -0.0010(7) 0.0045(7) -0.0015(8)
C18 0.0298(8) 0.0407(10) 0.0584(11) -0.0022(8) -0.0016(8) -0.0029(7)
C22 0.0522(10) 0.0470(10) 0.0252(8) -0.0028(7) -0.0008(7) -0.0003(8)
 
_geom_special_details
;
 All esds (except the esd in the dihedral angle between two l.s. planes)
 are estimated using the full covariance matrix.  The cell esds are taken
 into account individually in the estimation of esds in distances, angles
 and torsion angles; correlations between esds in cell parameters are only
 used when they are defined by crystal symmetry.  An approximate (isotropic)
 treatment of cell esds is used for estimating esds involving l.s. planes.
;
 
loop_
 _geom_bond_atom_site_label_1
 _geom_bond_atom_site_label_2
 _geom_bond_distance
 _geom_bond_site_symmetry_2
 _geom_bond_publ_flag
O1 C1 1.3712(17) . ?
O1 H1 0.8400 . ?
O3 C5 1.3740(19) . ?
O3 H3 0.8400 . ?
N1 C9 1.346(2) . ?
N1 C8 1.348(2) . ?
O2 C3 1.3614(18) . ?
O2 H2 0.8400 . ?
N2 C7 1.344(2) . ?
N2 C10 1.347(2) . ?
C4 C3 1.393(2) . ?
C4 C5 1.400(2) . ?
C4 H4 0.9500 . ?
C3 C2 1.397(2) . ?
C10 C9 1.405(2) . ?
C10 C14 1.506(2) . ?
C6 C1 1.391(2) . ?
C6 C5 1.394(2) . ?
C6 H6 0.9500 . ?
C21 C16 1.425(2) . ?
C21 C21 1.426(3) 3_765 ?
C21 C20 1.427(2) . ?
C8 C7 1.408(2) . ?
C8 C12 1.506(2) . ?
C1 C2 1.389(2) . ?
C2 H2A 0.9500 . ?
C9 C13 1.507(2) . ?
C20 C19 1.402(3) . ?
C20 C22 1.445(3) . ?
C16 C17 1.402(2) . ?
C16 C15 1.449(2) . ?
C14 H14A 0.9800 . ?
C14 H14B 0.9800 . ?
C14 H14C 0.9800 . ?
C7 C11 1.507(2) . ?
C12 H12A 0.9800 . ?
C12 H12B 0.9800 . ?
C12 H12C 0.9800 . ?
C11 H11A 0.9800 . ?
C11 H11B 0.9800 . ?
C11 H11C 0.9800 . ?
C17 C18 1.391(3) . ?
C17 H17 0.9500 . ?
C15 C22 1.343(3) 3_765 ?
C15 H15 0.9500 . ?
C19 C18 1.389(3) . ?
C19 H19 0.9500 . ?
C13 H13A 0.9800 . ?
C13 H13B 0.9800 . ?
C13 H13C 0.9800 . ?
C18 H18 0.9500 . ?
C22 C15 1.343(3) 3_765 ?
C22 H22 0.9500 . ?
 
loop_
 _geom_angle_atom_site_label_1
 _geom_angle_atom_site_label_2
 _geom_angle_atom_site_label_3
 _geom_angle
 _geom_angle_site_symmetry_1
 _geom_angle_site_symmetry_3
 _geom_angle_publ_flag
C1 O1 H1 109.5 . . ?
C5 O3 H3 109.5 . . ?
C9 N1 C8 119.68(13) . . ?
C3 O2 H2 109.5 . . ?
C7 N2 C10 119.76(13) . . ?
C3 C4 C5 118.82(13) . . ?
C3 C4 H4 120.6 . . ?
C5 C4 H4 120.6 . . ?
O2 C3 C4 122.60(13) . . ?
O2 C3 C2 116.81(13) . . ?
C4 C3 C2 120.59(13) . . ?
N2 C10 C9 120.14(13) . . ?
N2 C10 C14 117.97(13) . . ?
C9 C10 C14 121.89(14) . . ?
C1 C6 C5 118.67(13) . . ?
C1 C6 H6 120.7 . . ?
C5 C6 H6 120.7 . . ?
C16 C21 C21 120.41(17) . 3_765 ?
C16 C21 C20 119.89(15) . . ?
C21 C21 C20 119.70(18) 3_765 . ?
N1 C8 C7 120.06(14) . . ?
N1 C8 C12 117.55(13) . . ?
C7 C8 C12 122.39(14) . . ?
O3 C5 C6 118.13(13) . . ?
O3 C5 C4 120.60(13) . . ?
C6 C5 C4 121.27(14) . . ?
O1 C1 C2 121.86(13) . . ?
O1 C1 C6 116.97(13) . . ?
C2 C1 C6 121.15(13) . . ?
C1 C2 C3 119.42(13) . . ?
C1 C2 H2A 120.3 . . ?
C3 C2 H2A 120.3 . . ?
N1 C9 C10 120.19(13) . . ?
N1 C9 C13 117.57(14) . . ?
C10 C9 C13 122.25(14) . . ?
C19 C20 C21 118.50(16) . . ?
C19 C20 C22 123.01(15) . . ?
C21 C20 C22 118.48(15) . . ?
C17 C16 C21 119.32(15) . . ?
C17 C16 C15 122.22(16) . . ?
C21 C16 C15 118.46(15) . . ?
C10 C14 H14A 109.5 . . ?
C10 C14 H14B 109.5 . . ?
H14A C14 H14B 109.5 . . ?
C10 C14 H14C 109.5 . . ?
H14A C14 H14C 109.5 . . ?
H14B C14 H14C 109.5 . . ?
N2 C7 C8 120.16(14) . . ?
N2 C7 C11 117.55(14) . . ?
C8 C7 C11 122.29(14) . . ?
C8 C12 H12A 109.5 . . ?
C8 C12 H12B 109.5 . . ?
H12A C12 H12B 109.5 . . ?
C8 C12 H12C 109.5 . . ?
H12A C12 H12C 109.5 . . ?
H12B C12 H12C 109.5 . . ?
C7 C11 H11A 109.5 . . ?
C7 C11 H11B 109.5 . . ?
H11A C11 H11B 109.5 . . ?
C7 C11 H11C 109.5 . . ?
H11A C11 H11C 109.5 . . ?
H11B C11 H11C 109.5 . . ?
C18 C17 C16 120.50(17) . . ?
C18 C17 H17 119.7 . . ?
C16 C17 H17 119.7 . . ?
C22 C15 C16 121.05(16) 3_765 . ?
C22 C15 H15 119.5 3_765 . ?
C16 C15 H15 119.5 . . ?
C18 C19 C20 121.33(16) . . ?
C18 C19 H19 119.3 . . ?
C20 C19 H19 119.3 . . ?
C9 C13 H13A 109.5 . . ?
C9 C13 H13B 109.5 . . ?
H13A C13 H13B 109.5 . . ?
C9 C13 H13C 109.5 . . ?
H13A C13 H13C 109.5 . . ?
H13B C13 H13C 109.5 . . ?
C19 C18 C17 120.45(16) . . ?
C19 C18 H18 119.8 . . ?
C17 C18 H18 119.8 . . ?
C15 C22 C20 121.90(15) 3_765 . ?
C15 C22 H22 119.0 3_765 . ?
C20 C22 H22 119.0 . . ?
 
loop_
 _geom_torsion_atom_site_label_1
 _geom_torsion_atom_site_label_2
 _geom_torsion_atom_site_label_3
 _geom_torsion_atom_site_label_4
 _geom_torsion
 _geom_torsion_site_symmetry_1
 _geom_torsion_site_symmetry_2
 _geom_torsion_site_symmetry_3
 _geom_torsion_site_symmetry_4
 _geom_torsion_publ_flag
C5 C4 C3 O2 178.21(13) . . . . ?
C5 C4 C3 C2 -1.9(2) . . . . ?
C7 N2 C10 C9 0.9(2) . . . . ?
C7 N2 C10 C14 -179.07(14) . . . . ?
C9 N1 C8 C7 1.0(2) . . . . ?
C9 N1 C8 C12 -178.97(14) . . . . ?
C1 C6 C5 O3 -177.09(13) . . . . ?
C1 C6 C5 C4 2.5(2) . . . . ?
C3 C4 C5 O3 179.36(13) . . . . ?
C3 C4 C5 C6 -0.3(2) . . . . ?
C5 C6 C1 O1 178.32(12) . . . . ?
C5 C6 C1 C2 -2.7(2) . . . . ?
O1 C1 C2 C3 179.54(12) . . . . ?
C6 C1 C2 C3 0.7(2) . . . . ?
O2 C3 C2 C1 -178.39(13) . . . . ?
C4 C3 C2 C1 1.7(2) . . . . ?
C8 N1 C9 C10 -0.6(2) . . . . ?
C8 N1 C9 C13 179.43(14) . . . . ?
N2 C10 C9 N1 -0.4(2) . . . . ?
C14 C10 C9 N1 179.63(14) . . . . ?
N2 C10 C9 C13 179.61(15) . . . . ?
C14 C10 C9 C13 -0.4(2) . . . . ?
C16 C21 C20 C19 0.0(2) . . . . ?
C21 C21 C20 C19 179.61(17) 3_765 . . . ?
C16 C21 C20 C22 -179.53(15) . . . . ?
C21 C21 C20 C22 0.1(3) 3_765 . . . ?
C21 C21 C16 C17 -179.72(17) 3_765 . . . ?
C20 C21 C16 C17 -0.1(2) . . . . ?
C21 C21 C16 C15 0.5(3) 3_765 . . . ?
C20 C21 C16 C15 -179.91(14) . . . . ?
C10 N2 C7 C8 -0.5(2) . . . . ?
C10 N2 C7 C11 179.41(15) . . . . ?
N1 C8 C7 N2 -0.4(2) . . . . ?
C12 C8 C7 N2 179.52(15) . . . . ?
N1 C8 C7 C11 179.63(15) . . . . ?
C12 C8 C7 C11 -0.4(2) . . . . ?
C21 C16 C17 C18 0.2(2) . . . . ?
C15 C16 C17 C18 -179.96(16) . . . . ?
C17 C16 C15 C22 -179.89(17) . . . 3_765 ?
C21 C16 C15 C22 -0.1(3) . . . 3_765 ?
C21 C20 C19 C18 0.0(3) . . . . ?
C22 C20 C19 C18 179.48(17) . . . . ?
C20 C19 C18 C17 0.2(3) . . . . ?
C16 C17 C18 C19 -0.3(3) . . . . ?
C19 C20 C22 C15 -179.99(18) . . . 3_765 ?
C21 C20 C22 C15 -0.5(3) . . . 3_765 ?
 
loop_
 _geom_hbond_atom_site_label_D 
 _geom_hbond_atom_site_label_H 
 _geom_hbond_atom_site_label_A 
 _geom_hbond_distance_DH 
 _geom_hbond_distance_HA 
 _geom_hbond_distance_DA 
 _geom_hbond_angle_DHA 
 _geom_hbond_site_symmetry_A 
O1 H1 O3  0.84 1.96 2.7765(19) 164.6 2_645
O3 H3 N2  0.84 1.92 2.7541(19) 175.2 3_775
O2 H2 N1  0.84 1.97 2.8066(18) 175.6 .
 
_refine_diff_density_max    0.249
_refine_diff_density_min   -0.280
_refine_diff_density_rms    0.076

_shelxl_version_number 2013-2

_shelx_res_file
;
TITL datam in P2(1)/c
CELL  0.71073   8.8762  11.9406  17.9805   90.000   97.072   90.000
ZERR     2.00   0.0044   0.0056   0.0087    0.000    0.004    0.000
LATT   1
SYMM  - X, 1/2 + Y, 1/2 - Z
SFAC  C    H    N    O
UNIT  88 92 8 12
MERG   2
EQIV $1 -x+1, y-1/2, -z+1/2
HTAB O1 O3_$1
EQIV $2 -x+2, -y+2, -z
HTAB O3 N2_$2
HTAB O2 N1
FMAP   2
PLAN   20
OMIT 0 52
SIZE     0.170   0.310   0.440
ACTA
HTAB    2.00000
BOND   $H
CONF
L.S.  20
TEMP  -123.00
WGHT    0.081800    0.464400
FVAR       0.58992
MOLE    1
O1    4    0.378771    0.821454    0.282411    11.00000    0.03824    0.03108 =
         0.03179    0.00210    0.01958   -0.00404
AFIX 147
H1    2    0.379466    0.752092    0.290242    11.00000   -1.50000
AFIX   0
O3    4    0.650894    1.102217    0.170028    11.00000    0.04492    0.02342 =
         0.04617   -0.00402    0.02825   -0.00612
AFIX 147
H3    2    0.719546    1.109718    0.142161    11.00000   -1.50000
AFIX   0
N1    3    0.925554    0.797906    0.019040    11.00000    0.02617    0.02948 =
         0.02767   -0.00019    0.00822    0.00113
O2    4    0.739562    0.712111    0.120943    11.00000    0.04227    0.02451 =
         0.04504   -0.00133    0.02496    0.00168
AFIX 147
H2    2    0.791074    0.739222    0.089124    11.00000   -1.50000
AFIX   0
N2    3    1.127249    0.859926   -0.078553    11.00000    0.02971    0.02700 =
         0.02782    0.00088    0.00828   -0.00338
C4    1    0.701808    0.908993    0.143646    11.00000    0.02427    0.02652 =
         0.02294   -0.00111    0.00872   -0.00282
AFIX  43
H4    2    0.776597    0.930215    0.112830    11.00000   -1.20000
AFIX   0
C3    1    0.669889    0.796361    0.154620    11.00000    0.02493    0.02508 =
         0.02298   -0.00125    0.00438    0.00138
C10   1    1.170180    0.861526   -0.004074    11.00000    0.02723    0.02403 =
         0.02842   -0.00079    0.00418   -0.00095
C6    1    0.511187    0.960510    0.223982    11.00000    0.02899    0.02603 =
         0.02547   -0.00481    0.01034   -0.00203
AFIX  43
H6    2    0.454559    1.016314    0.246008    11.00000   -1.20000
AFIX   0
C21   1    1.076358    0.519417    0.007377    11.00000    0.03336    0.02193 =
         0.03012   -0.00347    0.00259    0.00486
C8    1    0.881881    0.797852   -0.055449    11.00000    0.02709    0.02707 =
         0.02875   -0.00132    0.00491    0.00026
C5    1    0.621718    0.990310    0.178837    11.00000    0.02771    0.02316 =
         0.02472   -0.00232    0.00585   -0.00332
C1    1    0.485492    0.847422    0.236125    11.00000    0.02443    0.03092 =
         0.01821    0.00087    0.00499   -0.00422
C2    1    0.563069    0.765057    0.201676    11.00000    0.02956    0.02333 =
         0.02459    0.00206    0.00537   -0.00238
AFIX  43
H2A   2    0.543656    0.688127    0.210042    11.00000   -1.20000
AFIX   0
C9    1    1.067504    0.829615    0.045611    11.00000    0.02703    0.02821 =
         0.02621   -0.00107    0.00516    0.00176
C20   1    1.148422    0.524635    0.082753    11.00000    0.03768    0.03045 =
         0.03149   -0.00386   -0.00196    0.00185
C16   1    1.157486    0.552312   -0.052665    11.00000    0.03566    0.02698 =
         0.03483   -0.00268    0.00611    0.00378
C14   1    1.329703    0.898214    0.023324    11.00000    0.02982    0.04489 =
         0.03948    0.00093    0.00232   -0.00846
AFIX 137
H14A  2    1.386251    0.909181   -0.019608    11.00000   -1.50000
H14B  2    1.379901    0.840607    0.056414    11.00000   -1.50000
H14C  2    1.326768    0.968729    0.050997    11.00000   -1.50000
AFIX   0
C7    1    0.985155    0.829187   -0.105171    11.00000    0.03111    0.02776 =
         0.02648   -0.00056    0.00447   -0.00217
C12   1    0.721037    0.763553   -0.082164    11.00000    0.02798    0.05265 =
         0.04091   -0.00344    0.00224   -0.00616
AFIX 137
H12A  2    0.672348    0.736232   -0.039598    11.00000   -1.50000
H12B  2    0.721419    0.703908   -0.119580    11.00000   -1.50000
H12C  2    0.664674    0.828199   -0.104699    11.00000   -1.50000
AFIX   0
C11   1    0.942703    0.829986   -0.188916    11.00000    0.04821    0.05628 =
         0.02653    0.00229    0.00412   -0.01240
AFIX 137
H11A  2    1.032050    0.849118   -0.213374    11.00000   -1.50000
H11B  2    0.862800    0.885648   -0.202256    11.00000   -1.50000
H11C  2    0.905644    0.755711   -0.205594    11.00000   -1.50000
AFIX   0
C17   1    1.307670    0.589711   -0.036735    11.00000    0.03682    0.03577 =
         0.04777   -0.00031    0.01206    0.00059
AFIX  43
H17   2    1.362277    0.612047   -0.076496    11.00000   -1.20000
AFIX   0
C15   1    1.080804    0.546127   -0.128525    11.00000    0.04781    0.04500 =
         0.02887   -0.00056    0.00952    0.00036
AFIX  43
H15   2    1.133305    0.567863   -0.169170    11.00000   -1.20000
AFIX   0
C19   1    1.298873    0.562468    0.095606    11.00000    0.04148    0.04291 =
         0.04022   -0.00208   -0.00866   -0.00186
AFIX  43
H19   2    1.348135    0.566363    0.145530    11.00000   -1.20000
AFIX   0
C13   1    1.110127    0.829219    0.129376    11.00000    0.03895    0.05686 =
         0.02522   -0.00098    0.00455   -0.00149
AFIX 137
H13A  2    1.023638    0.803180    0.153722    11.00000   -1.50000
H13B  2    1.137791    0.905240    0.146494    11.00000   -1.50000
H13C  2    1.196669    0.778979    0.142381    11.00000   -1.50000
AFIX   0
C18   1    1.377362    0.594369    0.036843    11.00000    0.02977    0.04069 =
         0.05836   -0.00225   -0.00156   -0.00292
AFIX  43
H18   2    1.479354    0.619546    0.046964    11.00000   -1.20000
AFIX   0
C22   1    1.063327    0.489853    0.142274    11.00000    0.05223    0.04702 =
         0.02517   -0.00281   -0.00080   -0.00033
AFIX  43
H22   2    1.110673    0.492505    0.192591    11.00000   -1.20000
AFIX   0
HKLF    4

REM  datam in P2(1)/c
REM R1 =  0.0486 for    3403 Fo > 4sig(Fo)  and  0.0542 for all    3710 data
REM    251 parameters refined using      0 restraints

END

WGHT      0.0818      0.4644

REM Instructions for potential hydrogen bonds
HTAB O1 O3_$1
HTAB O3 N2_$2
HTAB O2 N1

REM Highest difference peak  0.249,  deepest hole -0.280,  1-sigma level  0.076
Q1    1   0.2552  0.8731  0.2720  11.00000  0.05    0.25
Q2    1   0.5333  0.9050  0.2390  11.00000  0.05    0.24
Q3    1   0.5896  0.7785  0.1627  11.00000  0.05    0.22
Q4    1   0.4718  0.9056  0.2203  11.00000  0.05    0.21
Q5    1   0.5572  0.8011  0.2315  11.00000  0.05    0.21
Q6    1   0.9510  0.9125 -0.2079  11.00000  0.05    0.21
Q7    1   0.7700  0.8583 -0.2245  11.00000  0.05    0.20
Q8    1   0.4935  0.8158  0.2005  11.00000  0.05    0.20
Q9    1   0.3879  1.0169  0.2167  11.00000  0.05    0.20
Q10   1   0.7403  0.9672 -0.2372  11.00000  0.05    0.20
Q11   1   0.5266  0.9715  0.1825  11.00000  0.05    0.20
Q12   1   1.0421  0.8696  0.1617  11.00000  0.05    0.20
Q13   1   0.2789  0.9984  0.2704  11.00000  0.05    0.19
Q14   1   0.3008  0.8346  0.2228  11.00000  0.05    0.19
Q15   1   0.8290  0.7838 -0.1993  11.00000  0.05    0.18
Q16   1   0.5836  0.9794  0.2164  11.00000  0.05    0.18
Q17   1   1.1135  0.5425 -0.0964  11.00000  0.05    0.18
Q18   1   0.9362  0.8139 -0.0896  11.00000  0.05    0.18
Q19   1   0.9391  0.8341 -0.1474  11.00000  0.05    0.18
Q20   1   0.3378  1.0874  0.2305  11.00000  0.05    0.17
;
_shelx_res_checksum   57195

_shelx_hkl_file
;
   0   0  -1   -0.06    0.02
   0   0   1   -0.08    0.03
   0   0   1   -0.10    0.03
   0   0  -1   -0.06    0.04
   0   0  -1   -0.04    0.02
   0   0   1   -0.07    0.02
   0   0   2   -0.34    0.15
   0   0  -3    1.74    0.41
   0   0   3    1.04    0.20
   0   0   3    0.52    0.20
   0   0  -4  169.48    4.78
   0   0   4  174.48    4.98
   0   0   4  164.56    4.56
   0   0   5    5.65    1.37
   0   0   5    2.57    0.67
   0   0   6  283.34    8.06
   0   0  -7   -0.07    0.68
   0   0   7   -0.87    1.04
   0   0   7   -0.70    0.36
   0   0  -8   21.57    3.16
   0   0   8   19.90    3.17
   0   0   8   17.92    1.98
   0   0  -9    0.35    0.49
   0   0   9    0.33    0.48
   0   0   9    0.55    0.24
   0   0 -10    1.89    0.84
   0   0  10    2.69    1.00
   0   0 -11   -0.18    0.71
   0   0  11   -0.21    0.88
   0   0  11    0.31    0.27
   0   0 -12   62.32    2.00
   0   0  12   55.55    3.94
   0   0  12   45.62    1.94
   0   0 -13    0.36    0.69
   0   0  13   -1.59    1.17
   0   0  13    0.22    0.29
   0   0 -14   91.58    2.61
   0   0  14   89.80   10.36
   0   0  14   72.65    1.91
   0   0 -15    0.40    0.52
   0   0  15    1.36    1.26
   0   0  15    0.31    0.37
   0   0 -16    8.14    1.22
   0   0  16    6.03    1.62
   0   0  16    2.27    0.59
   0   0 -17   -0.74    0.87
   0   0  17    1.66    1.02
   0   0 -18    4.74    0.88
   0   0  18    3.37    1.21
   0   0 -19    0.83    0.58
   0   0  19    0.95    0.85
   0   0 -20    1.68    0.79
   0   0  20   -0.07    0.81
   0   0 -21    0.74    0.52
   0   0  21   -0.03    1.36
   0   0 -22  107.71    3.71
   0   0  22   92.98    7.35
   0   0 -23    0.16    0.53
   0   0  23    1.67    1.37
   0   1   0   -0.11    0.06
   0  -1   0   -0.08    0.06
   0  -1   0   -0.08    0.05
   0   1   0   -0.01    0.03
   0   1   0   -0.21    0.06
   0  -1   0   -0.27    0.07
   0   1  -1   -0.03    0.05
   0   1   1    0.00    0.06
   0   1  -1   -0.08    0.32
   0  -1   1   -0.27    0.14
   0   1   1   -0.03    0.07
   0   1  -1   -0.07    0.18
   0  -1   1   -0.09    0.10
   0   1   1   -0.13    0.11
   0   1   2    6.82    0.28
   0  -1   2    7.97    0.64
   0   1   2    9.70    0.36
   0   1   2    8.52    0.33
   0   1  -3 1373.95   17.90
   0   1   3  955.92   12.48
   0  -1   3 1273.68   16.64
   0   1   3 1184.58   15.50
   0  -1   3 1121.30   14.43
   0   1   3 1161.78   15.15
   0  -1  -4   60.16    2.29
   0   1  -4   77.80    3.35
   0  -1   4   80.94    3.11
   0   1   4   74.48    3.01
   0  -1   4   73.31    2.71
   0   1   4   72.64    2.83
   0  -1  -5 1097.17   14.61
   0   1  -5 1473.78   19.52
   0  -1   5 1394.30   18.81
   0   1   5 1306.82   17.81
   0  -1   5 1216.39   15.81
   0   1   5 1270.72   16.76
   0  -1  -6  408.75    5.97
   0   1  -6  504.37    7.36
   0  -1   6  509.06    7.67
   0   1   6  452.60    6.77
   0  -1   6  453.43    6.27
   0   1   6  430.58    6.20
   0  -1  -7    5.29    0.90
   0   1  -7    6.47    1.17
   0  -1   7    5.85    0.99
   0   1   7    4.37    0.99
   0  -1   7    4.99    1.10
   0  -1  -8  946.16   13.10
   0   1  -8 1169.52   16.19
   0  -1   8 1033.72   14.50
   0   1   8 1014.96   14.43
   0  -1   8  964.62   12.84
   0   1   8  971.91   13.19
   0  -1  -9   37.88    4.31
   0   1  -9   34.34    6.36
   0  -1   9   38.18    2.25
   0   1   9   36.05    5.44
   0  -1   9   33.52    1.44
   0   1   9   21.48    4.20
   0  -1 -10 1121.52   17.44
   0   1 -10 1297.37   20.37
   0  -1  10 1188.66   19.95
   0   1  10 1138.70   18.20
   0  -1  10 1091.33   16.39
   0   1  10 1068.83   16.44
   0  -1 -11   91.73    4.17
   0  -1  11   92.79    3.75
   0   1  11   95.54   20.32
   0  -1  11   87.57    3.06
   0   1  11   87.48   12.98
   0  -1 -12   -0.04    0.63
   0   1 -12   -0.20    0.96
   0  -1  12   -1.07    1.00
   0   1  12    0.30    0.52
   0  -1  12    0.57    0.26
   0   1  12    0.17    0.32
   0  -1 -13   46.20    6.41
   0   1 -13   52.59    6.97
   0  -1  13   45.62    2.50
   0   1  13   46.16    5.97
   0  -1  13   39.30    1.19
   0   1  13   40.75    3.73
   0   1 -14    1.55    0.60
   0  -1  14    1.02    0.73
   0   1  14    3.47    3.04
   0  -1  14    1.97    0.37
   0   1  14    2.42    0.72
   0  -1 -15   47.83   10.64
   0   1 -15   54.74    8.30
   0  -1  15   49.46    6.56
   0   1  15   51.70    6.73
   0  -1  15   38.29    1.21
   0   1  15   42.39    1.63
   0  -1 -16   11.03    1.56
   0   1 -16   11.74    2.16
   0  -1  16   12.14    2.09
   0   1  16   10.29    1.76
   0   1  16    9.52    2.17
   0  -1 -17   57.19    5.62
   0   1 -17   53.67    7.39
   0  -1  17   50.08    6.68
   0   1  17   48.64    5.31
   0   1  17   38.47    2.99
   0  -1 -18    0.68    0.62
   0   1 -18    0.46    0.51
   0  -1  18   -0.75    1.26
   0   1  18    1.02    0.66
   0   1 -19   18.65    3.10
   0  -1 -19   18.75    2.08
   0  -1  19   15.68    2.00
   0   1  19   17.17    2.08
   0  -1 -20    8.02    1.38
   0   1 -20    7.37    1.53
   0  -1  20    7.51    2.27
   0   1  20    7.36    2.37
   0  -1 -21    3.18    1.05
   0   1 -21    2.36    0.77
   0  -1  21    1.66    0.98
   0   1  21    1.10    1.45
   0  -1 -22    5.46    1.39
   0   1 -22    7.56    1.43
   0   1  22    5.54    1.79
   0  -1  22    5.96    1.62
   0   1 -23   12.57    2.71
   0   1  23    8.85    1.52
   0  -1  23   15.55    2.90
   0   2   0  130.27    4.64
   0  -2   0  121.90    1.01
   0   2  -1  250.38    6.92
   0   2   1  195.22    5.38
   0  -2  -1  178.98    4.89
   0  -2   1  230.18    6.24
   0  -2   1  175.18    4.93
   0   2  -2  139.15    5.01
   0   2   2   95.10    1.10
   0  -2  -2  100.83    3.62
   0  -2   2  130.40    4.69
   0  -2   2  102.85    3.71
   0   2   2  118.60    4.29
   0   2  -3  854.41   11.70
   0   2   3  541.35    7.36
   0  -2   3  785.85   10.58
   0   2   3  697.42    9.64
   0  -2   3  655.17    8.82
   0   2   3  727.16   10.04
   0   2   4   14.54    1.34
   0  -2   4    7.68    2.58
   0   2   4   10.16    5.54
   0   2  -5  219.08    6.34
   0   2   5  128.32    3.77
   0  -2   5  198.47    5.77
   0   2   5  155.64    4.71
   0  -2   5  148.95    4.38
   0   2   5  154.54    4.89
   0   2  -6  251.98    7.35
   0   2   6  181.23    5.21
   0  -2   6  215.13    9.47
   0   2   6  215.61    6.30
   0  -2   6  203.61    5.70
   0   2   6  208.47    6.01
   0  -2  -7   43.13    1.87
   0   2  -7   65.06    2.82
   0  -2   7   58.76    2.82
   0   2   7   53.69    2.44
   0  -2   7   50.45    1.98
   0   2   7   49.82    2.10
   0  -2  -8    9.59    1.37
   0   2  -8   10.62    1.73
   0  -2   8   12.68    1.80
   0   2   8    7.66   10.94
   0  -2   8    9.21    0.91
   0   2   8    9.32    2.45
   0  -2  -9 1810.72   27.56
   0   2  -9 2479.61   40.70
   0  -2   9 2197.14   33.35
   0   2   9 2093.11   31.68
   0  -2   9 1886.32   28.00
   0   2   9 2023.41   30.06
   0  -2 -10   83.88    3.10
   0   2 -10  106.49    3.98
   0  -2  10   95.28    3.73
   0  -2  10   87.35    2.98
   0  -2 -11   27.56    3.69
   0   2 -11   31.58    1.71
   0  -2  11   33.67    4.56
   0   2  11   32.95    4.84
   0  -2  11   24.58    1.56
   0   2  11   26.80    1.51
   0  -2 -12  154.17    4.34
   0   2 -12  180.76    5.11
   0  -2  12  161.86    4.98
   0   2  12  152.06    4.60
   0  -2  12  141.72    3.84
   0   2  12  143.22    3.97
   0  -2 -13  286.26    7.16
   0   2 -13  349.47    8.59
   0  -2  13  306.97    7.81
   0   2  13  295.03    7.77
   0  -2  13  269.65    6.03
   0   2  13  263.40    6.22
   0  -2 -14    1.78    0.82
   0   2 -14    1.70    0.72
   0  -2  14    2.45    1.01
   0   2  14    1.13    0.51
   0   2  14    2.13    0.36
   0  -2 -15   40.99    8.90
   0   2 -15   54.16    7.88
   0  -2  15   47.17    5.58
   0   2  15   43.35    6.65
   0   2  15   37.41    3.03
   0  -2 -16   -0.09    0.45
   0   2 -16    0.93    0.86
   0  -2  16    1.21    0.67
   0   2  16   -0.82    1.11
   0   2  16    0.78    0.39
   0  -2 -17    4.75    0.95
   0   2 -17    4.37    0.90
   0  -2  17    4.69    1.39
   0   2  17    4.43    0.97
   0   2  17    2.91    0.64
   0  -2 -18    0.68    0.52
   0   2 -18    1.38    1.13
   0  -2  18   -0.76    1.24
   0   2  18    0.24    0.71
   0  -2 -19    2.32    0.48
   0   2 -19    2.33    1.16
   0  -2  19    0.99    0.62
   0   2  19    1.78    1.37
   0  -2 -20    8.90    2.04
   0   2 -20    9.71    1.52
   0  -2  20    9.79    1.67
   0   2  20   10.67    2.14
   0  -2 -21    6.24    1.50
   0   2 -21    9.25    1.87
   0  -2  21    6.69    1.52
   0   2  21    6.54    1.35
   0  -2 -22  109.16    3.64
   0   2 -22  103.92    6.63
   0  -2  22   79.80    9.39
   0   2  22   85.42    4.26
   0  -3   0    3.16    0.82
   0   3   0    2.85    1.33
   0   3  -2  244.73    7.20
   0   3   2  155.86    4.61
   0  -3  -2  161.00    4.60
   0  -3   2  225.48    6.33
   0  -3   2  158.61    6.21
   0   3   2  205.84    6.50
   0   3  -3  138.32    5.25
   0   3   3   95.89    1.90
   0  -3  -3  103.36    3.88
   0  -3   3  129.14    4.73
   0  -3   3  100.55    3.86
   0   3   3  133.24    4.31
   0   3  -4  656.21    9.48
   0   3   4  405.90    5.89
   0  -3   4  592.83    8.28
   0   3   4  508.41    7.42
   0  -3   4  501.42    7.07
   0   3   4  530.65    7.83
   0   3  -5  141.33    5.66
   0   3   5   89.47    3.39
   0  -3   5  124.84    4.68
   0   3   5  119.15    1.88
   0  -3   5  109.79    4.03
   0   3   5  116.85    4.44
   0   3  -6   71.98    3.01
   0   3   6   47.37    1.98
   0  -3   6   64.05    2.99
   0   3   6   59.04    3.33
   0  -3   6   57.43    2.31
   0   3   6   59.01    2.50
   0   3  -7  446.86    8.01
   0   3   7  298.82    5.19
   0  -3   7  403.07    7.00
   0   3   7  355.40    6.35
   0  -3   7  365.05    6.33
   0   3   7  351.21    6.17
   0   3  -8  437.46    8.31
   0   3   8  305.36    5.39
   0  -3   8  387.84    6.91
   0   3   8  359.92    6.56
   0  -3   8  357.94    5.92
   0   3   8  341.96    6.12
   0  -3  -9   32.33    4.31
   0   3  -9   46.12    2.36
   0  -3   9   40.73    2.10
   0   3   9   43.57    5.72
   0  -3   9   36.06    1.56
   0  -3 -10    3.54    0.51
   0   3  10    2.75    0.54
   0   3  10    4.03    0.75
   0  -3 -11   43.05    5.00
   0   3 -11   56.11    1.93
   0  -3  11   52.49    6.59
   0   3  11   49.59    6.28
   0  -3  11   45.03    1.18
   0   3  11   47.50    5.74
   0  -3 -12   27.03    3.73
   0   3 -12   32.47    4.89
   0  -3  12   31.75    4.92
   0   3  12   28.98    4.15
   0  -3  12   23.06    1.63
   0   3  12   25.97    2.48
   0  -3 -13   83.69    2.87
   0   3 -13  106.28    3.53
   0  -3  13   90.57    3.34
   0   3  13   84.78    3.15
   0  -3  13   79.11    4.58
   0   3  13   78.95    2.58
   0  -3 -14  106.92    3.40
   0  -3  14  123.38   12.87
   0   3  14  111.50    3.89
   0  -3  14   95.28    2.04
   0   3  14   96.80    2.36
   0  -3 -15   57.08    6.50
   0   3 -15   76.66   10.25
   0  -3  15   69.16    8.42
   0   3  15   56.70    2.47
   0   3  15   60.21    2.02
   0  -3 -16    1.34    0.54
   0  -3  16    1.91    1.33
   0   3  16    1.84    1.18
   0   3  16    1.16    0.53
   0  -3 -17    3.72    0.92
   0   3 -17    4.29    1.20
   0  -3  17    2.42    0.69
   0   3  17    2.96    1.07
   0   3  17    1.62    0.53
   0  -3 -18    3.41    0.81
   0   3 -18    4.70    0.88
   0  -3  18    4.11    1.31
   0   3  18    3.99    1.40
   0   3  18    2.50    0.99
   0  -3 -19    4.62    0.84
   0   3 -19    4.34    1.05
   0  -3  19    3.73    1.01
   0   3  19    2.27    0.97
   0  -3 -20   23.27    3.51
   0   3 -20   23.72    3.71
   0  -3  20   20.10    3.13
   0   3  20   22.05    3.19
   0  -3 -21  145.11    3.86
   0   3 -21  158.92    4.56
   0  -3  21  122.43    4.67
   0   3  21  120.53    9.72
   0   3 -22    3.74    1.12
   0  -3  22    2.04    1.47
   0   3  22    2.95    0.98
   0   4   0    1.14    0.27
   0  -4   0    1.02    0.23
   0   4   0    1.19    0.47
   0   4  -1    5.32    1.19
   0   4   1    3.69    0.73
   0  -4  -1    2.88    0.60
   0  -4   1    3.91    0.73
   0   4   1    3.48    0.66
   0   4  -2  258.27    7.40
   0   4   2  192.92    5.55
   0  -4  -2  184.16    5.19
   0  -4   2  239.14    6.77
   0  -4   2  179.75    5.25
   0   4   2  222.04    6.47
   0   4  -3  799.56   11.85
   0   4   3  543.28    7.74
   0  -4  -3  563.78    7.89
   0  -4   3  733.68   10.00
   0  -4   3  584.26    8.38
   0   4   3  677.89    9.82
   0   4  -4  358.88   10.27
   0   4   4  211.03    6.04
   0  -4  -4  228.68    6.50
   0  -4   4  303.47    8.47
   0  -4   4  260.82    7.47
   0   4   4  274.31    7.90
   0   4  -5   41.25    2.28
   0   4   5   25.12    2.64
   0  -4  -5   29.72    1.50
   0  -4   5   36.12    1.69
   0  -4   5   33.58    3.84
   0   4   5   35.68    2.67
   0   4  -6   21.93    4.30
   0   4   6   12.08    2.36
   0  -4   6   19.81    2.60
   0   4   6   14.62    2.71
   0  -4   6   15.89    2.68
   0   4   6   18.70    2.81
   0   4  -7   76.13    3.88
   0   4   7   51.25    4.77
   0  -4   7   65.54    2.71
   0   4   7   59.18    2.55
   0  -4   7   64.39    5.10
   0   4   7   64.56    2.77
   0   4  -8    1.22    0.59
   0   4   8    0.53    0.52
   0  -4   8    0.99    0.48
   0   4   8    1.92    0.48
   0  -4   8    1.94    0.78
   0   4   8   -0.28    0.73
   0   4  -9   17.50    2.74
   0   4   9   10.76    1.89
   0  -4   9   13.43    2.08
   0   4   9   12.92    2.44
   0  -4   9   12.14    1.20
   0   4   9   13.37    2.29
   0   4 -10  107.68    4.47
   0  -4  10   89.34    4.55
   0   4  10   87.26    6.12
   0  -4  10   75.57    3.13
   0   4  10   83.29    3.22
   0  -4 -11    2.40    0.57
   0   4 -11    3.70    0.93
   0  -4  11    4.10    0.75
   0   4  11    2.68    0.58
   0  -4  11    2.98    0.71
   0   4  11    2.84    0.79
   0   4 -12   12.68    2.62
   0  -4  12   12.68    2.29
   0   4  12   11.14    3.75
   0  -4  12    8.27    1.25
   0   4  12   12.45    2.55
   0  -4 -13   78.93    3.28
   0   4 -13  116.86    3.25
   0  -4  13   91.84    2.76
   0   4  13   94.88    6.21
   0  -4  13   84.49    1.80
   0   4  13   87.22    2.30
   0  -4 -14   53.18    6.51
   0   4 -14   53.90    2.39
   0  -4  14   59.29    8.38
   0   4  14   53.11    5.05
   0  -4  14   41.42    4.14
   0   4  14   47.47    6.03
   0  -4 -15  150.67    5.89
   0   4 -15  187.88    7.12
   0  -4  15  151.22    6.39
   0   4  15  153.85    6.36
   0   4  15  140.07    5.69
   0  -4 -16   13.52    1.26
   0   4 -16   15.55    2.90
   0  -4  16   13.88    2.45
   0   4  16   10.14    1.83
   0   4  16    9.66    1.48
   0  -4 -17   14.10    1.82
   0   4 -17   17.09    3.13
   0  -4  17   15.21    2.23
   0   4  17   11.31    2.37
   0   4  17   10.78    1.69
   0  -4 -18    0.66    0.41
   0   4 -18    1.31    1.01
   0  -4  18    1.60    1.05
   0   4  18    1.17    0.78
   0  -4 -19   -0.15    0.66
   0   4 -19    1.40    0.98
   0  -4  19   -1.15    1.15
   0   4  19    1.21    0.91
   0   4  19    1.75    0.57
   0   4 -20    0.69    0.44
   0  -4  20    0.88    0.77
   0   4  20    0.19    0.85
   0   4 -21    1.54    1.23
   0  -4  21    0.93    0.99
   0   4  21    1.81    0.85
   0   4 -22    1.53    0.61
   0  -4  22    1.26    0.75
   0   4  22   -0.36    1.22
   0   5   0    0.71    0.22
   0  -5   0    0.37    0.18
   0   5   0   -1.21    0.81
   0   5  -1   75.46    3.18
   0   5   1   66.48    2.86
   0  -5  -1   64.69    2.52
   0  -5   1   69.91    2.67
   0  -5   1   60.81    2.68
   0   5   1   68.77    2.99
   0   5  -2  465.72   13.02
   0   5   2  356.01   10.00
   0  -5  -2  359.41   10.00
   0  -5   2  440.65   12.09
   0  -5   2  342.25    9.75
   0   5   2  423.23   12.21
   0   5  -3  575.88    8.98
   0   5   3  399.65    6.50
   0  -5  -3  414.87    6.54
   0  -5   3  540.99    7.95
   0  -5   3  420.09    6.67
   0   5   3  507.75    9.10
   0   5  -4  286.44    8.22
   0   5   4  188.39    5.42
   0  -5  -4  202.04    5.70
   0  -5   4  258.30    7.37
   0  -5   4  213.62    6.19
   0   5   4  241.00    7.11
   0   5  -5   29.48    1.75
   0  -5  -5   19.37    3.10
   0   5   5   25.35    3.71
   0   5  -6   23.56    2.72
   0   5   6   13.80    1.89
   0  -5  -6   14.93    2.85
   0  -5   6   19.89    3.32
   0  -5   6   17.78    1.31
   0   5   6   22.15    3.30
   0   5  -7  377.40    8.31
   0   5   7  241.98    4.63
   0  -5  -7  266.73    5.67
   0  -5   7  337.10    6.18
   0  -5   7  298.30    5.40
   0   5   7  309.11    5.97
   0   5  -8  843.12   22.63
   0   5   8  532.37   14.31
   0  -5   8  735.29   19.59
   0   5   8  644.13   17.30
   0  -5   8  636.71   16.99
   0   5   8  649.22   17.79
   0   5  -9  400.48   11.41
   0   5   9  258.63    7.38
   0  -5   9  356.86   10.11
   0   5   9  316.98    9.10
   0  -5   9  311.25    8.66
   0   5   9  308.84    8.84
   0   5 -10   55.58    2.19
   0   5  10   37.14    4.26
   0  -5  10   49.81    6.06
   0   5  10   44.96    4.20
   0  -5  10   41.44    3.04
   0   5  10   39.24    1.75
   0   5 -11    8.28    1.39
   0   5  11    5.16    1.00
   0  -5  11    6.47    0.71
   0   5  11    4.90    1.24
   0  -5  11    5.39    1.04
   0   5  11    4.86    1.04
   0  -5 -12  138.10    3.95
   0   5 -12  211.65   10.78
   0  -5  12  195.24    5.94
   0   5  12  156.77    4.75
   0  -5  12  157.43    4.54
   0   5  12  157.06    5.11
   0  -5 -13  188.44    6.82
   0   5 -13  273.95   10.32
   0  -5  13  236.97    8.79
   0   5  13  205.28    7.71
   0  -5  13  182.99   10.56
   0   5  13  202.34    7.47
   0  -5 -14   87.40    3.57
   0   5 -14  113.34    3.52
   0  -5  14  108.06    4.71
   0   5  14   88.11    2.91
   0   5  14   88.52    4.47
   0  -5 -15   56.50    7.37
   0   5 -15   80.55    4.04
   0  -5  15   69.44    5.01
   0   5  15   68.63    8.69
   0   5  15   67.09    6.08
   0  -5 -16   51.08    6.77
   0   5 -16   73.58   12.80
   0  -5  16   64.21    8.29
   0   5  16   57.77    7.12
   0   5  16   53.89    3.40
   0  -5 -17    0.67    0.78
   0   5 -17    1.20    0.73
   0  -5  17    3.08    0.54
   0   5  17   -0.17    0.84
   0   5  17    2.63    0.53
   0  -5 -18    9.18    1.98
   0   5 -18    9.32    1.79
   0  -5  18    7.13    1.36
   0   5  18    6.24    1.52
   0   5  18    7.01    1.67
   0  -5 -19    4.48    0.83
   0   5 -19    4.91    1.28
   0  -5  19    3.68    1.34
   0   5  19    4.09    0.86
   0   5  19    2.92    0.58
   0   5 -20   28.17    4.65
   0  -5  20   21.61    3.78
   0   5  20   23.27   12.04
   0   5 -21    6.54    2.02
   0  -5  21    5.90    1.10
   0   5  21    6.75    1.62
   0   6   0  360.74    6.54
   0  -6   0  347.11    5.77
   0   6   0  365.12    7.88
   0   6  -1  432.06    8.35
   0   6   1  389.69    7.26
   0  -6  -1  388.47    6.32
   0  -6   1  428.73    6.94
   0  -6   1  345.29    6.65
   0   6   1  424.59    7.73
   0   6  -2  157.01    5.69
   0   6   2  117.93    3.76
   0  -6  -2  124.97    3.68
   0  -6   2  146.62    4.22
   0  -6   2  115.96    4.01
   0   6   2  136.46    4.41
   0   6  -3  177.47    5.60
   0   6   3  129.86    4.10
   0  -6  -3  132.61    3.91
   0  -6   3  167.87    4.82
   0  -6   3  133.22    4.60
   0   6   3  162.26    5.15
   0   6  -4   99.02    6.40
   0   6   4   53.14    2.36
   0  -6  -4   54.62    2.28
   0  -6   4   82.28    3.19
   0  -6   4   64.18    3.26
   0   6   4   68.40    3.16
   0   6  -5   34.09    1.87
   0   6   5   23.01    2.86
   0  -6  -5   24.65    1.33
   0  -6   5   30.16    3.99
   0  -6   5   26.31    1.41
   0   6   5   29.97    2.61
   0   6  -6   52.52    3.83
   0   6   6   34.10    4.31
   0  -6  -6   32.90    5.01
   0  -6   6   44.60    1.92
   0  -6   6   39.61    3.92
   0   6   6   45.63    7.11
   0   6  -7  516.95   14.82
   0   6   7  311.34    9.35
   0  -6  -7  369.38   10.24
   0  -6   7  454.23   12.37
   0  -6   7  409.21   11.21
   0   6   7  416.23   12.57
   0   6  -8   81.16    3.59
   0   6   8   51.32    4.10
   0  -6  -8   54.97    2.53
   0  -6   8   71.91    2.53
   0  -6   8   64.05    4.46
   0   6   8   65.24    2.56
   0   6  -9   35.48    5.39
   0   6   9   19.84    1.49
   0  -6  -9   21.84    3.24
   0  -6   9   25.80    3.39
   0  -6   9   23.59    3.77
   0   6   9   25.64    4.31
   0   6  10   42.08    2.60
   0  -6 -10   52.14    1.95
   0  -6  10   79.08    2.38
   0  -6  10   69.91    3.43
   0   6 -11    2.98    0.87
   0   6  11    1.97    0.59
   0  -6  11    2.61    0.49
   0  -6  11    1.76    0.83
   0   6  11    2.75    0.73
   0   6 -12   17.21    3.25
   0   6  12    9.31    1.96
   0  -6  12   14.79    2.73
   0   6  12   12.69    1.79
   0  -6  12   10.27    0.92
   0   6  12   12.83    2.31
   0  -6 -13   11.75    1.52
   0   6 -13   23.90    4.53
   0  -6  13   18.16    2.50
   0   6  13   16.42    2.02
   0  -6  13   13.47    2.68
   0   6  13   16.96    2.31
   0  -6 -14   13.09    1.76
   0   6 -14   21.86    3.32
   0  -6  14   17.97    2.57
   0   6  14   14.29    3.45
   0   6  14   15.86    2.70
   0  -6 -15   36.87    3.95
   0   6 -15   53.60    9.92
   0  -6  15   45.29    5.22
   0   6  15   41.56    6.51
   0   6  15   46.22    2.21
   0  -6 -16   39.45    6.31
   0   6 -16   61.83    9.06
   0  -6  16   48.72    6.23
   0   6  16   48.49    5.91
   0   6  16   50.41    4.06
   0  -6 -17    4.14    0.65
   0   6 -17    5.94    1.53
   0  -6  17    3.57    0.91
   0   6  17    3.04    0.79
   0   6  17    4.55    0.76
   0  -6 -18   20.67    6.17
   0   6 -18   28.95    5.70
   0  -6  18   27.03    4.28
   0   6  18   20.74    4.92
   0   6  18   22.50    6.16
   0   6 -19   10.64    2.20
   0  -6  19   11.46    2.29
   0   6  19    6.97    1.55
   0   6  19    8.35    1.40
   0   6 -20    1.70    1.20
   0  -6  20    4.08    0.73
   0   6  20    1.51    1.34
   0   6 -21    0.12    0.69
   0  -6  21    3.91    1.34
   0   6  21    2.17    0.91
   0   7   0   -0.13    0.69
   0  -7   0    0.07    0.24
   0   7  -1  110.25    4.06
   0   7   1   99.05    3.73
   0  -7  -1  102.87    3.45
   0  -7   1  113.98    3.79
   0  -7   1   90.17    3.51
   0   7   1  111.32    4.28
   0   7  -2   11.54    2.21
   0   7   2   10.01    1.01
   0  -7  -2    9.07    1.30
   0  -7   2   12.40    1.70
   0  -7   2   10.15    1.52
   0   7   2   12.28    1.85
   0   7  -3   -0.01    0.74
   0   7   3    1.75    0.79
   0  -7  -3    0.26    0.32
   0  -7   3    1.37    0.32
   0  -7   3   -0.71    0.60
   0   7   3    0.69    0.46
   0   7  -4   15.79    3.08
   0   7   4   10.19    1.85
   0  -7  -4    9.73    1.90
   0  -7   4   13.00    1.56
   0  -7   4   10.66    1.93
   0   7   4   12.75    2.40
   0   7  -5  164.45    9.21
   0   7   5  104.97    3.55
   0  -7  -5  108.04    4.10
   0  -7   5  136.53    4.89
   0  -7   5  124.48    4.16
   0   7   5  131.62    5.66
   0   7  -6    0.10    0.54
   0   7   6   -0.72    0.60
   0  -7  -6   -0.22    0.54
   0  -7   6    1.09    0.30
   0  -7   6    0.24    0.26
   0   7   6    0.85    0.98
   0   7  -7   97.40    3.56
   0   7   7   58.87    6.64
   0  -7  -7   67.86    2.41
   0  -7   7   84.43    2.72
   0  -7   7   76.71    3.79
   0   7   7   79.45    3.03
   0   7  -8   15.11    1.78
   0   7   8    8.46    0.92
   0  -7  -8   11.50    2.79
   0  -7   8   11.41    1.38
   0  -7   8   10.75    1.32
   0   7   8   14.82    2.21
   0   7  -9   59.22    2.67
   0   7   9   34.96    1.52
   0  -7  -9   38.36    5.72
   0  -7   9   50.54    1.83
   0  -7   9   47.02    3.40
   0   7   9   57.40    4.34
   0   7 -10  107.88    3.57
   0   7  10   67.55    4.37
   0  -7 -10   69.92    2.41
   0  -7  10   88.62    2.46
   0  -7  10   81.42    3.70
   0   7  10   84.94    2.73
   0   7 -11    5.56    1.13
   0   7  11    3.49    0.59
   0  -7 -11    3.53    0.87
   0  -7  11    5.96    1.01
   0  -7  11    3.73    0.75
   0   7  11    3.65    0.83
   0   7 -12   -0.84    1.52
   0   7  12    0.21    0.29
   0  -7 -12    0.92    0.67
   0  -7  12    1.20    0.70
   0  -7  12   -0.11    0.54
   0   7  12    0.80    0.46
   0   7 -13   88.08    8.03
   0   7  13   66.25    5.43
   0  -7 -13   61.21    3.15
   0  -7  13   68.15   12.63
   0  -7  13   60.89    3.31
   0   7  13   74.25    9.10
   0  -7 -14  120.96    5.37
   0   7 -14  194.57    8.37
   0  -7 -14  130.65    6.92
   0  -7  14  165.45    7.02
   0   7  14  155.71    7.78
   0  -7 -15   14.09    1.87
   0   7 -15   22.75    4.36
   0  -7 -15   17.44    3.03
   0  -7  15   17.84    3.79
   0   7  15   19.29    2.57
   0  -7 -16    6.69    0.98
   0   7 -16   14.89    3.41
   0  -7 -16    6.12    1.64
   0  -7  16   10.52    2.55
   0   7  16   10.18    1.78
   0  -7 -17   92.90    9.89
   0   7 -17  147.49    4.89
   0  -7 -17   99.39    7.55
   0  -7  17  125.57    3.93
   0   7  17  112.17   13.09
   0   7 -18   30.62    5.10
   0  -7 -18   25.17    5.19
   0  -7  18   28.72    4.64
   0   7  18   25.11    3.08
   0   7 -19   17.55    2.97
   0  -7 -19   15.02    3.13
   0  -7  19   14.34    2.47
   0   7  19   13.25    2.15
   0   7 -20    2.99    1.20
   0  -7 -20    3.33    1.10
   0  -7  20    2.54    0.73
   0   8   0  141.24    8.54
   0  -8   0  140.67    3.68
   0  -8   0  116.60    3.84
   0   8  -1  181.44    5.22
   0   8   1  163.61    4.68
   0  -8  -1  176.01    4.64
   0  -8   1  188.50    4.82
   0  -8   1  155.36    4.89
   0   8   1  181.42    6.25
   0   8  -2    1.09    0.67
   0   8   2    0.43    0.33
   0  -8  -2    0.49    0.21
   0  -8   2    1.57    0.43
   0  -8   2    0.68    0.51
   0   8   2   -0.18    0.56
   0   8  -3   39.18    2.30
   0   8   3   31.29    4.12
   0  -8  -3   30.73    1.14
   0  -8   3   36.83    1.20
   0  -8   3   35.33    2.19
   0   8   3   41.19    5.28
   0   8  -4   22.12    4.18
   0   8   4   15.33    1.85
   0  -8  -4   14.85    1.97
   0  -8   4   18.39    2.25
   0  -8   4   17.00    2.50
   0   8   4   18.97    3.68
   0   8  -5    0.85    0.47
   0   8   5    0.11    0.39
   0  -8  -5    0.96    0.48
   0  -8   5    1.22    0.42
   0  -8   5    0.39    0.40
   0   8   5   -0.07    0.97
   0   8  -6  100.83    4.03
   0   8   6   67.76    2.43
   0  -8  -6   74.69    3.71
   0  -8   6   92.80    2.75
   0  -8   6   81.87    4.18
   0   8   6   89.17    4.32
   0   8  -7   28.00    4.09
   0   8   7   15.50    3.28
   0  -8  -7   16.03    2.29
   0  -8   7   22.63    3.49
   0  -8   7   21.46    4.03
   0   8   7   20.43    2.65
   0   8  -8   22.87    4.42
   0   8   8   12.56    1.31
   0  -8  -8   15.70    3.14
   0  -8   8   16.42    3.33
   0  -8   8   16.76    2.29
   0   8   8   19.41    4.14
   0   8  -9   36.73    7.52
   0   8   9   27.24    2.01
   0  -8  -9   27.64    4.38
   0  -8   9   32.25    4.32
   0  -8   9   30.34    1.74
   0   8   9   34.72    4.49
   0   8 -10   66.47    9.68
   0   8  10   38.03    4.26
   0  -8 -10   53.84    2.49
   0  -8  10   53.54    7.09
   0  -8  10   48.33    4.41
   0   8  10   56.39    7.88
   0   8 -11   19.03    3.14
   0   8  11   10.71    2.16
   0  -8 -11   17.83    2.50
   0  -8  11   15.91    2.76
   0  -8  11   15.80    3.11
   0   8  11   15.93    2.51
   0   8 -12  334.82   12.29
   0   8  12  211.50    7.60
   0  -8 -12  246.93    8.88
   0  -8  12  295.68   10.45
   0  -8  12  258.38    8.95
   0   8  12  271.60   10.35
   0   8 -13  140.04    7.07
   0   8  13   71.93    9.13
   0  -8 -13  100.11    4.67
   0  -8  13  103.31    7.01
   0  -8  13  101.11    4.44
   0   8  13  107.30   12.84
   0   8 -14   13.16    3.50
   0   8  14   10.54    2.25
   0  -8 -14   13.35    1.98
   0  -8  14   16.68    2.48
   0   8  14   14.46    1.98
   0  -8 -15  149.85    4.77
   0   8 -15  248.91   57.23
   0  -8 -15  163.35   37.59
   0  -8  15  191.32    6.55
   0   8  15  192.56    6.21
   0  -8 -16    7.90    1.33
   0   8 -16   13.60    2.99
   0  -8 -16    6.84    1.39
   0  -8  16    9.42    1.20
   0   8  16   10.68    1.38
   0   8 -17   62.40   12.16
   0  -8 -17   45.16    8.82
   0  -8  17   43.62    8.22
   0   8  17   48.10    3.18
   0   8 -18   38.30    7.77
   0  -8 -18   28.17    5.10
   0  -8  18   29.64    5.34
   0   8  18   30.09    5.89
   0   8 -19   36.53    7.01
   0  -8 -19   24.32    4.06
   0  -8  19   25.89    4.59
   0   8  19   24.36    5.04
   0   9   0   -0.80    0.80
   0  -9   0    1.39    0.30
   0  -9   0    1.66    0.66
   0   9   1    4.51    1.02
   0   9  -1    3.53    1.06
   0  -9  -1    4.22    0.76
   0  -9   1    5.41    1.36
   0  -9   1    4.68    0.87
   0  -9  -1    5.17    1.08
   0   9  -2   51.32    7.40
   0   9   2   42.69    2.84
   0  -9  -2   43.96    1.37
   0  -9   2   46.30    1.85
   0  -9   2   39.74    1.92
   0   9   2   50.27    6.92
   0   9  -3   47.87    3.02
   0   9   3   33.49    2.68
   0  -9  -3   35.22    1.25
   0  -9   3   40.79    2.12
   0  -9   3   33.18    6.37
   0   9   3   45.73    7.10
   0   9  -4  114.93    5.41
   0   9   4   81.74    5.23
   0  -9  -4   86.46    1.96
   0  -9   4   97.53    2.66
   0  -9   4   91.69    4.00
   0   9   4  101.30    3.41
   0   9  -5  133.46    5.25
   0   9   5   97.98    3.38
   0  -9  -5  106.97    3.27
   0  -9   5  124.77    3.56
   0  -9   5  110.78    3.78
   0   9   5  118.17    5.72
   0   9  -6  338.94    9.09
   0   9   6  209.94    5.64
   0  -9  -6  246.67    6.34
   0  -9   6  296.90    7.25
   0  -9   6  257.68    7.46
   0   9   6  292.29    8.51
   0   9  -7   12.68    1.68
   0   9   7    7.62    1.31
   0  -9  -7    9.39    1.25
   0  -9   7   10.32    1.66
   0  -9   7   12.18    2.13
   0   9   7   12.83    1.79
   0   9  -8  166.25   10.20
   0   9   8   99.05    4.46
   0  -9  -8  116.71    4.70
   0  -9   8  143.58    5.24
   0  -9   8  131.93    5.72
   0   9   8  139.28    6.57
   0   9  -9  114.52    3.56
   0   9   9   72.49    3.76
   0  -9  -9   92.48    3.76
   0  -9   9  101.64    2.90
   0  -9   9   93.65   18.97
   0   9   9  107.53   10.24
   0   9 -10   12.82    1.94
   0   9  10    8.52    1.85
   0  -9 -10    9.69    1.28
   0  -9  10   11.63    1.74
   0  -9  10    9.25    1.53
   0   9  10   11.10    1.77
   0   9 -11   49.36    4.24
   0   9  11   28.02    3.02
   0  -9 -11   30.56    4.35
   0  -9  11   37.03    5.14
   0  -9  11   34.88    2.20
   0   9  11   41.56    4.51
   0   9 -12    0.72    0.82
   0   9  12    0.71    0.25
   0  -9 -12    0.61    0.55
   0  -9  12    0.55    0.56
   0  -9  12    0.15    0.28
   0   9  12    0.47    0.80
   0   9 -13   23.39    3.93
   0   9  13   13.72    1.57
   0  -9 -13   15.48    1.72
   0  -9  13   16.55    2.87
   0  -9  13   14.70    3.40
   0   9  13   19.07    2.57
   0   9 -14    3.19    1.13
   0   9  14    2.28    0.47
   0  -9 -14    2.51    0.78
   0  -9  14    2.67    0.58
   0   9  14    4.19    0.64
   0   9 -15   -1.23    1.49
   0  -9 -15    3.21    1.15
   0  -9  15    1.14    0.56
   0   9  15    2.18    0.82
   0   9 -16   97.49    5.76
   0  -9 -16   66.44    8.05
   0  -9  16   63.78   10.15
   0   9  16   79.50    5.00
   0   9 -17   12.60    2.64
   0  -9 -17   10.09    1.53
   0  -9  17   12.25    1.92
   0   9  17   12.00    1.50
   0   9 -18    1.08    0.85
   0  -9 -18    0.47    0.65
   0  -9  18    0.82    0.85
   0   9  18    0.94    0.65
   0  10   0  127.37    8.18
   0 -10   0  123.43    3.38
   0 -10   0  107.02    3.75
   0  10  -1    6.27    1.55
   0  10   1    6.89    1.20
   0 -10  -1    6.11    1.30
   0 -10   1    5.43    1.32
   0 -10  -1    8.11    1.83
   0  10  -2   20.79    4.59
   0  10   2   18.60    2.10
   0 -10  -2   19.07    3.24
   0 -10   2   18.49    1.95
   0 -10   2   16.22    3.28
   0  10  -3  110.31    5.66
   0  10   3   98.60    4.29
   0 -10  -3  102.32    2.89
   0 -10   3  107.37    2.98
   0 -10   3   96.53    4.59
   0  10   3  120.95    4.40
   0  10  -4   19.68    4.12
   0  10   4   15.09    2.88
   0 -10  -4   12.21    1.76
   0 -10   4   15.61    1.68
   0 -10   4   13.62    2.56
   0  10   4   19.73    3.94
   0  10  -5   93.83    3.54
   0 -10  -5   68.65    2.02
   0 -10   5   76.63    2.13
   0 -10   5   75.45    5.64
   0  10   5   83.51    6.27
   0  10  -6  598.29   19.59
   0  10   6  400.59   13.50
   0 -10  -6  451.01   14.61
   0 -10   6  519.63   17.20
   0 -10   6  473.79   16.89
   0  10   6  533.65   19.12
   0  10  -7    9.32    1.46
   0  10   7    3.90    0.95
   0 -10  -7    5.81    0.93
   0 -10   7    7.86    1.35
   0  10   7    9.18    1.30
   0  10  -8   -0.06    1.16
   0  10   8    1.38    0.65
   0 -10  -8    1.79    0.77
   0 -10   8   -0.06    0.63
   0 -10   8   -0.19    0.75
   0  10   8   -0.03    0.87
   0  10  -9   38.43    7.93
   0  10   9   22.64    4.53
   0 -10  -9   23.62    3.41
   0 -10   9   27.61    5.46
   0 -10   9   27.75    1.53
   0  10   9   32.61    5.72
   0  10 -10   93.23   14.38
   0  10  10   56.75    5.75
   0 -10 -10   69.09    3.28
   0 -10  10   80.88    3.56
   0 -10  10   72.76    8.03
   0  10  10   86.21   11.59
   0  10 -11   14.62    2.74
   0  10  11    7.82    1.60
   0 -10 -11    9.36    2.00
   0 -10  11   11.16    1.90
   0 -10  11    9.66    1.74
   0  10  11   16.48    2.09
   0  10 -12    1.91    0.95
   0  10  12    0.83    0.50
   0 -10 -12    0.18    0.60
   0 -10  12    0.23    0.43
   0 -10  12    0.58    0.46
   0  10  12    1.49    1.06
   0  10 -13   21.15    3.44
   0  10  13   10.11    1.69
   0 -10 -13   11.92    2.52
   0 -10  13   14.14    2.95
   0  10  13   19.48    3.56
   0  10 -14   23.50    3.57
   0  10  14    9.58    1.60
   0 -10 -14   11.36    1.70
   0 -10  14   14.07    2.85
   0  10  14   18.17    3.21
   0  10 -15   13.30    2.27
   0 -10 -15   11.06    1.82
   0 -10  15   10.30    2.09
   0  10  15   12.88    1.73
   0  10 -16   19.37    4.45
   0 -10 -16   12.48    2.06
   0 -10  16   13.51    3.44
   0  10  16   15.01    2.25
   0  10 -17    3.08    0.92
   0 -10 -17    1.45    0.62
   0 -10  17    3.16    1.17
   0  10  17    3.70    0.78
   0  11   0    0.92    0.96
   0 -11   0    0.10    0.62
   0  11  -1    8.44    1.11
   0  11   1    6.15    1.39
   0 -11   1    4.50    0.89
   0 -11  -1    6.54    1.64
   0  11  -2   41.73    5.58
   0  11   2   32.67    4.21
   0 -11  -2   36.42    5.22
   0 -11   2   36.01    4.93
   0  11  -3   86.11    4.14
   0  11   3   68.83    7.43
   0 -11  -3   73.08    3.87
   0 -11   3   77.14    4.58
   0  11  -4    7.31    1.72
   0  11   4    2.72    0.85
   0 -11  -4    3.72    1.01
   0 -11   4    3.99    0.79
   0  11  -5  102.62    5.11
   0  11   5   74.21    4.32
   0 -11   5   90.63    4.73
   0  11   5  104.16    6.82
   0  11  -6    1.34    0.90
   0  11   6    0.61    0.60
   0 -11  -6    0.54    0.34
   0 -11   6    1.06    0.50
   0 -11   6    1.97    0.87
   0  11   6    1.17    0.72
   0  11  -7  144.08    6.30
   0  11   7   93.69    4.11
   0 -11  -7  104.63    5.11
   0 -11   7  119.76    5.17
   0 -11   7  119.00   12.87
   0  11   7  134.90    8.04
   0  11  -8   -0.65    1.34
   0  11   8    0.22    0.36
   0 -11  -8    0.52    0.47
   0 -11   8    1.33    0.70
   0 -11   8    2.99    0.66
   0  11   8    0.79    1.43
   0  11  -9  100.54    4.96
   0  11   9   63.56    3.01
   0 -11  -9   56.14    6.79
   0 -11   9   84.85    3.54
   0 -11   9   77.93    9.60
   0  11   9   94.17   13.53
   0  11 -10    5.67    1.30
   0  11  10    4.36    0.70
   0 -11 -10    4.57    1.05
   0 -11  10    4.33    0.78
   0 -11  10    5.05    0.71
   0  11  10    4.81    1.22
   0  11 -11   -0.84    1.40
   0  11  11    0.26    0.37
   0 -11 -11    0.47    0.35
   0 -11  11    0.12    0.41
   0 -11  11   -0.40    0.53
   0  11  11   -0.18    0.82
   0  11 -12   57.70    4.12
   0  11  12   30.73    5.57
   0 -11 -12   34.11    5.29
   0 -11  12   36.12    7.10
   0 -11  12   40.28    4.09
   0  11  12   54.46    6.49
   0  11 -13  102.05    8.76
   0 -11 -13   61.15    9.96
   0  11  13   88.94   11.90
   0  11 -14   32.61    6.65
   0 -11 -14   21.38    4.45
   0  11  14   28.62    3.19
   0  11 -15   -0.50    1.58
   0  11  15    1.41    0.96
   0  11 -16   41.42    3.07
   0  11  16   28.41    4.62
   0  12   0    5.97    1.03
   0 -12   0    5.93    1.25
   0  12  -1    0.85    0.91
   0  12   1    1.71    0.63
   0 -12  -1    1.37    0.72
   0 -12   1    1.77    0.53
   0  12  -2   24.58    4.59
   0  12   2   26.76    4.66
   0 -12  -2   28.30    6.70
   0 -12   2   27.58    3.79
   0  12  -3   16.88    2.61
   0  12   3   14.08    2.78
   0 -12  -3   13.28    2.57
   0 -12   3   17.89    2.23
   0  12  -4    0.83    0.63
   0  12   4    0.70    0.46
   0 -12  -4   -0.03    1.15
   0 -12   4    0.58    0.53
   0  12  -5    3.92    1.22
   0  12   5    1.98    1.03
   0 -12  -5    1.52    0.88
   0 -12   5    2.35    0.78
   0  12  -6    4.62    1.14
   0  12   6    3.77    0.75
   0 -12  -6    3.19    0.96
   0 -12   6    1.69    0.76
   0  12  -7    6.73    1.50
   0  12   7    4.20    1.00
   0 -12   7    7.05    1.49
   0  12   7    6.16    1.13
   0  12  -8   19.15    4.44
   0  12   8   11.04    2.20
   0 -12   8   15.01    2.96
   0  12   8   16.77    2.89
   0  12  -9    3.16    1.14
   0  12   9    2.08    0.66
   0 -12   9    4.02    1.05
   0  12   9    3.41    1.25
   0  12 -10    1.45    0.90
   0  12  10    0.51    0.34
   0 -12  10    1.25    0.58
   0  12  10    0.46    0.85
   0  12 -11    5.54    1.33
   0  12  11    2.91    0.94
   0 -12  11    3.99    0.86
   0  12  11    4.56    1.12
   0  12 -12    6.21    1.27
   0  12  12    6.34    1.39
   0  12 -13    0.10    0.68
   0  12  13   -1.36    1.29
   0  12 -14   27.27    6.14
   0  12  14   25.92    3.30
   0  13   0   -0.01    0.86
   0 -13   0    0.94    1.31
   0  13   1    0.03    0.80
   0  13  -1    1.15    1.04
   0 -13  -1    0.28    0.46
   0 -13   1    0.99    0.93
   0  13  -2    1.90    1.05
   0  13   2    0.80    0.36
   0 -13  -2    1.59    0.94
   0 -13   2    1.19    0.93
   0  13  -3   12.87    2.65
   0  13   3   10.70    1.90
   0 -13  -3   13.17    1.68
   0 -13   3   11.09    2.12
   0  13  -4   89.14    3.77
   0  13   4   71.91    3.01
   0 -13  -4   88.80    6.91
   0 -13   4   85.95   10.29
   0  13  -5    0.90    0.74
   0  13   5    1.31    0.91
   0 -13  -5    2.15    1.20
   0 -13   5    2.02    0.68
   0  13  -6   43.90    6.75
   0  13   6   27.18    4.59
   0 -13  -6   35.52    7.56
   0 -13   6   38.09    4.95
   0  13  -7   27.33    3.88
   0  13   7   13.77    1.40
   0 -13  -7   18.80    4.25
   0 -13   7   20.44    3.68
   0  13  -8   16.30    3.82
   0  13   8    9.96    2.84
   0 -13  -8   15.06    2.82
   0 -13   8   16.13    2.13
   0  13  -9    6.96    1.98
   0  13   9    4.27    0.98
   0 -13  -9    5.70    1.53
   0 -13   9    4.42    0.94
   0  13 -10    6.19    1.32
   0 -13 -10    3.57    0.97
   0 -13  10    3.08    0.45
   0  13 -11    5.69    1.29
   0  13 -12   10.73    2.28
   0  14   0    3.34    0.88
   0 -14   0    5.37    1.34
   0  14   1    7.14    1.44
   0  14  -1    6.27    1.76
   0 -14  -1    7.44    2.66
   0 -14   1    8.18    1.80
   0  14  -2   15.24    3.09
   0  14   2   13.01    2.06
   0 -14  -2   14.49    2.05
   0 -14   2   13.27    2.00
   0  14  -3    8.08    1.90
   0  14   3    4.71    0.79
   0 -14  -3    6.04    1.08
   0 -14   3    6.57    1.22
   0  14  -4    6.68    1.29
   0  14   4    5.42    1.12
   0 -14  -4    5.60    1.47
   0 -14   4    5.94    0.96
   0  14  -5   -0.11    1.17
   0  14   5    0.69    0.88
   0 -14  -5   -0.02    1.27
   0 -14   5    0.62    0.57
   0  14  -6    3.18    1.31
   0  14   6    0.20    0.67
   0 -14  -6    0.35    0.55
   0 -14   6   -0.65    0.84
   0  14  -7    0.37    0.85
   0  14   7    0.86    0.73
   0 -14  -7    0.94    0.86
   0 -14   7    0.70    0.51
   0  14  -8    9.98    1.61
   0  14   8    5.15    0.98
   0 -14  -8    9.33    1.63
   0 -14   8    9.81    1.46
   0  14  -9    1.34    0.91
   0 -14  -9    1.47    0.92
   0 -14   9    0.85    0.56
   0  15   0    2.20    1.30
   0 -15   0    1.65    0.82
   0  15  -1    1.15    0.53
   0  15   1   -0.08    0.87
   0 -15   1    1.30    0.56
   0 -15  -1   -0.84    1.23
   0  15  -2   39.88    8.15
   0  15   2   32.41    6.52
   0 -15  -2   43.67    6.00
   0 -15   2   42.13    4.91
   0  15  -3   50.38    7.48
   0  15   3   53.78    3.15
   0 -15  -3   65.29    9.41
   0 -15   3   66.49    6.96
   0  15  -4    7.99    2.18
   0  15   4    6.80    1.48
   0 -15  -4    6.81    0.97
   0 -15   4    7.41    1.65
   0  15  -5    1.55    0.79
   0  15   5    0.96    0.49
   0 -15  -5    1.85    1.18
   0 -15   5    1.52    0.66
   1   0 -23    1.59    0.85
  -1   0  23    1.38    1.03
   1   0 -22   36.32    7.88
  -1   0  22   33.86    3.08
   1   0 -21   -0.07    0.97
  -1   0  21   -0.56    1.34
   1   0 -20    1.37    0.78
  -1   0  20    2.73    1.47
   1   0 -19    1.55    0.70
  -1   0  19    1.75    1.19
   1   0 -18   37.69    4.93
  -1   0  18   37.10    5.04
   1   0 -17    1.13    0.80
  -1   0  17    2.95    1.44
   1   0 -16  447.06   14.84
  -1   0  16  390.28   14.47
   1   0 -15   -0.52    1.20
  -1   0  15    2.92    0.50
   1   0 -14   44.18    5.71
  -1   0  14   45.07    4.77
  -1   0  14   32.35    2.23
   1   0 -13    1.74    1.06
  -1   0  13    1.16    0.82
  -1   0  13    0.44    0.29
   1   0 -12   33.76    4.02
  -1   0  12   32.60    4.68
  -1   0  12   27.11    1.90
   1   0 -11   -1.42    0.76
  -1   0  11    1.32    0.66
  -1   0  11   -0.28    0.23
   1   0 -10    1.78    0.50
  -1   0  10    1.80    0.43
  -1   0  10    1.00    0.39
   1   0  -9    0.81    0.46
  -1   0   9    0.58    0.51
  -1   0   9    0.29    0.19
   1   0  -8    5.15    0.60
  -1   0   8   10.26    1.59
  -1   0   8    5.40    0.89
   1   0  -7   -0.51    0.52
  -1   0   7   -0.88    0.71
  -1   0   7   -0.25    0.16
   1   0  -6   83.08    3.37
  -1   0   6   99.04    3.88
  -1   0   6   83.34    3.02
   1   0  -5    1.76    0.76
  -1   0   5    1.18    0.26
   1   0  -4  121.69    3.62
  -1   0   4  158.68    4.64
   1   0  -4  111.99    1.03
   1   0  -4  128.90    3.49
   1   0  -3   -0.09    0.26
  -1   0   3   -0.40    0.44
   1   0  -3   -0.10    0.10
   1   0  -3    0.25    0.05
  -1   0   1   -0.43    0.12
  -1   0   1   -0.39    0.14
   1   0  -1   -0.54    0.18
  -1   0  -3   -0.39    0.34
   1   0   3   -1.22    0.66
   1   0   3   -1.03    0.75
   1   0   4 7476.64   95.03
   1   0   4 7324.22   11.72
  -1   0  -5   -0.22    0.61
   1   0   5   -1.81    1.16
  -1   0  -6   14.58    2.32
   1   0   6   11.39    1.89
   1   0   6   10.52    1.15
  -1   0  -7   -0.52    0.52
   1   0   7    0.12    0.39
   1   0   7    0.12    0.31
  -1   0  -8  747.88   12.31
   1   0   8  625.50   10.68
   1   0   8  608.06    9.75
  -1   0  -9   -1.21    0.65
   1   0   9    0.62    0.27
  -1   0 -10  143.06    4.85
   1   0  10  127.67    4.69
   1   0  10  117.41    4.25
  -1   0 -11   -0.78    0.88
   1   0  11   -1.31    0.89
   1   0  11    0.10    0.28
  -1   0 -12   52.51    2.86
   1   0  12   51.87    6.18
   1   0  12   43.28    1.53
  -1   0 -13    0.17    0.43
   1   0  13   -0.08    0.98
   1   0  13   -0.33    0.47
  -1   0 -14   17.27    3.23
   1   0  14   13.38    2.00
   1   0  14   11.43    2.33
  -1   0 -15   -0.66    1.01
   1   0  15    0.86    1.13
   1   0  15    0.34    0.35
  -1   0 -16  164.03    7.89
   1   0  16  139.58    5.85
   1   0  16  127.05    9.04
  -1   0 -17   -0.42    0.99
   1   0  17   -0.13    1.25
   1   0  17   -0.01    0.46
  -1   0 -18    8.15    1.16
   1   0  18    8.65    1.83
   1   0  18    5.22    1.32
  -1   0 -19   -0.90    0.83
   1   0  19   -1.47    1.25
  -1   0 -20  148.41    4.35
   1   0  20  114.24    4.22
  -1   0 -21    0.68    0.58
   1   0  21    1.34    1.40
  -1   0 -22    3.64    0.97
   1   0  22    3.21    1.12
   1  -1 -23    9.51    1.82
   1   1 -23   13.28    2.36
  -1  -1  23    8.90    2.20
  -1   1  23    8.31    2.91
   1  -1 -22  191.24    4.96
   1   1 -22  191.19    5.10
  -1  -1  22  161.13    5.51
  -1   1  22  163.69    5.39
   1  -1 -21    1.44    0.63
   1   1 -21    1.19    1.11
  -1  -1  21    3.32    1.46
  -1   1  21    1.35    0.91
   1  -1 -20   35.72    5.85
   1   1 -20   38.33    6.48
  -1   1  20   30.44    4.93
  -1  -1  20   33.90    5.05
   1  -1 -19   43.13    7.89
   1   1 -19   43.77    5.16
  -1  -1  19   37.86    5.67
  -1   1  19   40.69    5.44
   1  -1 -18    6.98    1.63
   1   1 -18    4.34    1.01
  -1  -1  18    6.12    1.38
  -1   1  18    5.15    0.97
   1  -1 -17   58.86    7.11
   1   1 -17   64.75    8.82
  -1  -1  17   60.12    8.37
  -1   1  17   63.62   11.00
   1  -1 -16   27.96    4.21
   1   1 -16   29.32    3.14
  -1  -1  16   24.99    3.56
  -1   1  16   25.98    3.99
   1  -1 -15  121.26    3.90
   1   1 -15  139.59    4.45
  -1  -1  15  123.63    5.33
  -1   1  15  118.99    8.02
  -1   1  15  102.91    2.76
   1  -1 -14   12.34    1.80
   1   1 -14   15.48    3.92
  -1  -1  14   12.39    2.60
  -1   1  14   14.64    1.76
  -1   1  14    8.61    2.14
   1  -1 -13  723.61    9.35
   1   1 -13  841.44   10.66
  -1   1  13  754.62   16.68
  -1  -1  13  758.99   16.65
  -1   1  13  658.74   13.75
   1  -1 -12    4.14    0.86
   1   1 -12    4.33    1.68
  -1  -1  12    6.10    1.52
  -1   1  12    4.94    0.96
  -1  -1  12    2.62    0.53
  -1   1  12    0.95    0.71
   1  -1 -11  262.93    7.64
   1   1 -11  297.57    8.61
  -1  -1  11  292.60    8.54
  -1   1  11  289.03    8.46
  -1  -1  11  252.03    6.67
  -1   1  11  254.52    7.15
   1   1 -10   85.13    3.63
  -1  -1  10   80.24    3.53
  -1   1  10   81.43    3.44
  -1  -1  10   63.70    2.27
  -1   1  10   66.78    2.61
   1  -1  -9  153.53    4.97
   1   1  -9  177.70    5.72
  -1  -1   9  171.94    5.41
  -1   1   9  178.18    5.92
  -1   1   9  150.41    4.28
   1  -1  -8  419.15    6.56
   1   1  -8  495.06    7.95
  -1  -1   8  515.81    7.99
  -1   1   8  508.04    7.96
  -1   1   8  450.33    6.40
   1  -1  -7  181.51    5.43
   1   1  -7  211.77    6.32
  -1  -1   7  236.57    6.92
  -1   1   7  224.86    6.94
  -1   1   7  207.76    5.87
   1  -1  -6  105.06    1.78
   1   1  -6  120.49    4.62
  -1  -1   6  134.09    5.15
  -1   1   6  130.70    4.87
  -1   1   6  121.51    1.39
   1   1  -5  184.91    5.50
  -1   1   5  160.15    4.96
  -1  -1   5  207.96    6.03
  -1   1   5  205.35    6.01
  -1   1   5  197.74    5.63
   1   1  -4  729.88   10.12
  -1   1   4  601.07    8.66
  -1  -1   4  829.70   11.41
  -1   1   4  801.43   11.00
  -1   1   4  752.06   10.03
   1   1  -3  416.60   11.31
  -1   1   3  350.62    2.49
  -1  -1   3  511.78    7.12
  -1   1   3  496.56    6.80
   1  -1  -3  371.90    2.04
  -1  -1   3  399.78   10.60
   1   1  -2 1432.73   18.74
  -1  -1   2 1637.58   21.17
  -1   1   2 1559.38   19.99
   1  -1  -2 1278.13   16.53
  -1  -1   2 1385.86   19.48
   1   1  -1  555.02   11.44
  -1  -1   1  527.68    7.10
  -1  -1   0   13.07    0.46
   1   1   0   11.77    0.40
  -1   1  -1  105.78    3.75
  -1  -1  -1   99.48    3.58
  -1   1  -2  140.20    4.98
   1  -1   2  115.71    4.25
   1  -1   2  113.96    4.11
   1   1   2  112.93    5.52
  -1  -1  -3 1392.44   17.78
  -1   1  -3 1717.04   22.21
   1  -1   3 1422.43   18.53
   1  -1   3 1411.92   18.42
   1   1   3 1387.93   18.20
  -1  -1  -4 1570.83   22.80
  -1   1  -4 1972.20   25.75
   1  -1   4 1634.05   21.48
   1   1   4 1654.83   22.23
   1  -1   4 1620.78   21.28
   1   1   4 1605.88   21.56
  -1  -1  -5 1692.96   27.67
  -1   1  -5 2070.92   26.93
   1  -1   5 1727.59   22.86
   1   1   5 1678.26   22.33
   1  -1   5 1657.79   21.74
   1   1   5 1650.38   22.49
  -1  -1  -6   11.57    1.38
  -1   1  -6   14.75    2.39
   1  -1   6   12.14    2.05
   1   1   6   12.79    1.77
   1  -1   6   12.79    0.96
   1   1   6   12.08    1.62
  -1   1  -7  374.55   10.69
   1  -1   7  302.69    9.00
   1   1   7  312.16    8.97
   1  -1   7  302.93    8.50
   1   1   7  305.90    8.64
  -1  -1  -8  209.35    7.45
  -1   1  -8  236.78    7.24
   1  -1   8  196.29    5.78
   1   1   8  195.86    5.98
   1  -1   8  195.18    5.56
   1   1   8  197.64    5.81
  -1  -1  -9  223.08    6.79
  -1   1  -9  247.05    7.05
   1  -1   9  207.71    6.37
   1   1   9  209.85    6.28
   1  -1   9  200.62    5.77
   1   1   9  211.33    6.11
  -1  -1 -10   77.75    2.95
  -1   1 -10   77.05    2.95
   1  -1  10   64.40    2.73
   1   1  10   69.68    3.01
   1  -1  10   71.87    2.65
   1   1  10   76.07    2.90
  -1  -1 -11   67.64    2.86
  -1   1 -11   69.11    2.75
   1  -1  11   62.03    2.84
   1   1  11   55.22    2.59
   1  -1  11   57.32    2.57
   1   1  11   58.18    2.37
  -1  -1 -12    3.75    0.85
   1  -1  12    2.92    0.57
   1   1  12    3.61    1.14
   1  -1  12    3.58    0.80
   1   1  12    3.01    0.59
  -1  -1 -13   -0.27    0.76
  -1   1 -13    0.69    0.68
   1  -1  13    1.50    0.89
   1   1  13    0.35    0.63
   1  -1  13    0.78    0.51
   1   1  13    1.08    0.48
  -1  -1 -14    9.13    1.99
  -1   1 -14    8.90    1.51
   1  -1  14    6.94    1.27
   1   1  14    7.27    1.30
   1  -1  14    6.60    1.23
   1   1  14    6.97    1.52
  -1  -1 -15   85.18    3.08
  -1   1 -15   91.38    3.16
   1  -1  15   81.29   10.54
   1   1  15   73.89    3.52
   1  -1  15   65.80    2.18
   1   1  15   69.75    2.39
  -1   1 -16    2.43    1.18
   1  -1  16    0.65    0.76
   1   1  16    0.56    1.24
   1  -1  16    0.56    0.33
   1   1  16    0.46    0.38
  -1  -1 -17    5.96    1.27
  -1   1 -17    6.71    1.07
   1   1  17    4.30    1.53
   1  -1  17    3.99    0.89
   1  -1  17    2.46    0.69
   1   1  17    2.61    0.60
  -1  -1 -18    8.90    1.96
  -1   1 -18   10.52    1.81
   1  -1  18    8.35    1.57
   1   1  18    6.13    1.67
   1   1  18    5.54    0.92
  -1  -1 -19    2.69    0.51
  -1   1 -19    2.76    0.86
   1   1  19    2.81    1.04
   1  -1  19    3.76    1.35
  -1  -1 -20    1.63    0.71
  -1   1 -20    1.10    0.99
   1  -1  20    2.43    1.29
   1   1  20    1.01    0.85
  -1   1 -21    2.97    1.10
  -1  -1 -21    4.47    1.09
   1   1  21    4.10    1.17
   1  -1  21    4.70    1.59
  -1   1 -22    7.57    2.05
   1  -1  22    6.94    1.86
   1   1  22    5.25    1.96
   1  -2 -23   20.61    4.16
   1   2 -23   26.23    4.88
  -1  -2  23   20.29    3.91
  -1   2  23   20.71    2.56
   1  -2 -22    3.76    0.93
   1   2 -22    3.69    1.59
  -1  -2  22    4.64    1.36
   1  -2 -21    6.19    1.27
   1   2 -21    5.22    1.20
  -1  -2  21    4.04    1.27
  -1   2  21    4.69    1.70
   1  -2 -20   85.26    8.98
   1   2 -20   99.59   12.54
  -1  -2  20   79.27   12.92
  -1   2  20   78.20    9.13
   1  -2 -19    9.57    1.21
   1   2 -19   10.91    1.57
  -1  -2  19   10.93    2.16
  -1   2  19   10.85    1.98
   1  -2 -18   47.90    6.59
   1   2 -18   54.64    7.28
  -1  -2  18   49.39    8.19
  -1   2  18   48.19    4.29
   1  -2 -17   61.07    8.16
   1   2 -17   72.58    9.12
  -1  -2  17   67.87    9.60
  -1   2  17   62.28    8.98
   1  -2 -16   81.73    9.27
   1   2 -16   91.55    3.28
  -1  -2  16   91.21   10.43
  -1   2  16   84.25    9.52
  -1   2  16   70.30    1.85
   1  -2 -15  105.68    3.52
   1   2 -15  126.84    4.78
  -1  -2  15  111.94    5.19
  -1   2  15  114.21    4.49
  -1   2  15   91.10    3.11
   1  -2 -14  587.80   14.51
   1   2 -14  752.90   17.42
  -1  -2  14  638.37   17.61
  -1   2  14  618.91   14.54
  -1   2  14  564.50   12.49
   1  -2 -13   17.81    2.73
   1   2 -13   22.73    4.35
  -1  -2  13   22.68    3.61
  -1   2  13   21.22    2.73
  -1   2  13   15.10    1.64
   1  -2 -12   13.25    2.70
   1   2 -12   19.71    3.76
  -1  -2  12   18.60    2.99
  -1   2  12   16.29    3.35
  -1   2  12   14.63    2.46
   1  -2 -11  158.40    4.98
   1   2 -11  199.13    6.53
  -1  -2  11  190.83    6.13
  -1   2  11  150.57    4.57
   1  -2 -10  232.65    6.94
   1   2 -10  308.96    9.19
  -1  -2  10  297.39    8.66
  -1   2  10  280.15    8.37
  -1  -2  10  236.85    6.26
  -1   2  10  251.80    7.11
   1   2  -8   13.89    2.33
  -1  -2   8   16.30    2.54
  -1   2   8   13.13    1.61
  -1  -2   8   10.32    0.36
  -1   2   8   12.18    1.02
   1   2  -7    1.35    0.68
  -1   2   7    1.33    0.62
  -1  -2   7    1.32    0.42
  -1   2   7    1.09    0.45
   1   2  -6  100.85    3.95
  -1   2   6   78.44    3.13
  -1  -2   6  117.31    4.48
  -1   2   6  106.58   13.35
  -1  -2   6   92.09    3.26
  -1   2   6   99.42    3.71
   1   2  -5  557.49    8.82
  -1   2   5  383.96    5.84
  -1  -2   5  567.54    8.21
  -1   2   5  511.76    7.42
  -1   2   5  499.14    7.13
   1   2  -4  340.68    9.59
  -1   2   4  253.05    7.89
  -1  -2   4  332.00    9.28
  -1   2   4  323.64    9.21
  -1  -2   4  249.89    6.80
  -1   2   4  326.62   10.30
   1   2  -3  407.11   11.19
  -1   2   3  267.36    7.71
  -1  -2   3  417.80   11.88
  -1   2   3  356.14    9.75
   1   2  -3  388.50   10.52
   1   2  -2  139.54    5.01
  -1   2   2   91.13    3.39
  -1  -2   2  139.14    5.05
  -1   2   2  117.15    4.18
   1  -2  -2  100.31    3.68
   1   2  -2  113.60    4.07
   1   2  -1  429.58   11.60
  -1   2   1  302.58    8.31
  -1  -2   1  340.89    9.32
   1  -2  -1  395.85   10.51
  -1   2   1  382.40   10.16
   1  -2  -1  320.64    8.79
   1   2  -1  368.26   10.00
   1   2   0   29.20    1.17
  -1   2   0   21.39    1.02
  -1  -2   0   22.82    1.10
   1  -2   0   21.35    1.02
   1   2   0   22.25    1.02
   1   2   1 1393.79   17.86
  -1   2  -1 1327.29   17.45
  -1  -2  -1 1076.15   14.21
  -1   2  -1 1270.44   16.20
   1  -2   1 1211.25   15.46
   1  -2   1 1157.54   15.32
  -1   2  -2  333.28    9.20
   1   2   2  239.87    6.48
  -1  -2  -2  246.14    6.92
   1  -2   2  287.63    7.81
   1  -2   2  295.18    8.33
   1   2   2  288.76    8.09
  -1   2  -3 1019.88   13.90
   1   2   3  656.39    8.56
  -1  -2  -3  765.04   10.74
   1  -2   3  878.65   12.31
   1  -2   3  868.91   12.74
  -1   2  -4   21.46    1.06
   1   2   4   14.10    0.43
  -1  -2  -4   16.45    3.83
   1  -2   4   14.12    0.96
   1  -2   4   20.41    3.02
   1   2   4   18.30    3.13
  -1  -2  -5  283.33    7.72
  -1   2  -5  429.79   11.87
   1  -2   5  348.54    9.64
   1   2   5  338.45    9.49
   1  -2   5  337.85    9.33
   1   2   5  342.77    9.67
  -1  -2  -6   75.88    2.83
  -1   2  -6  101.90    3.93
   1  -2   6   72.89    3.00
   1   2   6   82.48    3.39
   1  -2   6   80.85    3.20
   1   2   6   83.34    3.34
  -1  -2  -7 1024.16   13.82
  -1   2  -7 1347.30   18.42
   1  -2   7 1114.22   15.70
   1   2   7 1053.24   15.24
   1  -2   7 1087.31   14.71
   1   2   7 1070.30   18.20
  -1  -2  -8  419.44    6.87
  -1   2  -8  526.47    8.91
   1  -2   8  440.02    8.12
   1   2   8  425.79    7.77
   1  -2   8  421.57    7.04
   1   2   8  421.17    9.25
  -1  -2  -9  507.93    8.28
  -1   2  -9  629.52   10.47
   1  -2   9  535.92   10.22
   1   2   9  478.52    8.60
   1  -2   9  504.32    8.29
   1   2   9  490.49    8.33
  -1  -2 -10  104.50    3.92
  -1   2 -10  114.74    4.13
   1  -2  10  102.40    4.61
   1   2  10   84.73    3.42
   1  -2  10   93.19    3.28
   1   2  10   94.11    3.99
  -1  -2 -11  146.21    3.96
  -1   2 -11  165.80    4.65
   1  -2  11  142.26    4.59
   1   2  11  131.70    4.09
   1  -2  11  133.86    3.67
   1   2  11  139.28    4.39
  -1  -2 -12   32.45    3.73
  -1   2 -12   30.64    1.41
   1  -2  12   34.13    5.64
   1   2  12   31.68    4.49
   1  -2  12   28.78    3.51
   1   2  12   29.97    4.17
  -1  -2 -13    0.13    0.47
  -1   2 -13    1.41    0.56
   1  -2  13    1.10    0.71
   1   2  13    0.35    0.57
   1  -2  13    0.31    0.20
   1   2  13    0.27    0.33
  -1  -2 -14   27.85    5.39
  -1   2 -14   30.32    4.75
   1  -2  14   26.74    3.65
   1   2  14   26.70    4.92
   1  -2  14   22.09    3.55
   1   2  14   26.54    3.35
  -1  -2 -15   12.76    1.83
  -1   2 -15   12.20    2.49
   1  -2  15   12.21    1.69
   1   2  15   11.65    1.89
   1  -2  15   10.32    1.19
   1   2  15    9.42    1.16
  -1  -2 -16   44.16    5.00
  -1   2 -16   47.52    7.38
   1  -2  16   41.43    6.23
   1   2  16   41.70    6.66
   1  -2  16   37.87    2.04
   1   2  16   36.58    4.19
  -1  -2 -17   47.49    5.19
  -1   2 -17   49.66    8.57
   1  -2  17   43.84    4.87
   1   2  17   43.08    5.70
   1  -2  17   31.72    3.07
   1   2  17   40.14    2.78
  -1  -2 -18   -0.13    0.70
  -1   2 -18    1.02    0.89
   1   2  18    1.80    1.12
   1  -2  18    1.56    0.69
   1   2  18    2.95    1.25
  -1  -2 -19   21.66    4.09
  -1   2 -19   22.53    4.13
   1  -2  19   20.97    3.77
   1   2  19   19.72    2.92
   1   2  19   14.32    2.47
  -1  -2 -20    1.05    0.54
  -1   2 -20   -0.20    0.56
   1  -2  20    0.71    1.20
   1   2  20    1.09    0.69
  -1   2 -21   38.83    7.01
   1  -2  21   34.45    5.20
   1   2  21   32.26    4.97
  -1   2 -22    3.27    0.74
   1  -2  22    2.93    1.26
   1   2  22    1.89    1.03
   1  -3 -22    6.95    1.09
   1   3 -22    7.45    1.56
  -1  -3  22    7.75    1.37
  -1   3  22    6.38    1.57
   1  -3 -21   12.21    1.42
   1   3 -21   10.43    2.00
  -1  -3  21    9.16    1.57
  -1   3  21    8.82    1.57
   1  -3 -20   24.15    4.02
   1   3 -20   26.68    5.03
  -1  -3  20   23.46    3.42
  -1   3  20   21.32    3.28
   1  -3 -19    2.32    0.60
   1   3 -19    3.11    0.63
  -1  -3  19    3.22    1.45
  -1   3  19    1.85    1.21
   1  -3 -18   21.30    2.72
   1   3 -18   30.16    4.58
  -1  -3  18   25.12    3.53
  -1   3  18   22.76    1.88
   1  -3 -17    3.52    0.77
   1   3 -17    6.03    1.36
  -1  -3  17    4.50    1.09
  -1   3  17    3.63    0.88
  -1   3  17    3.16    0.69
   1  -3 -16   -0.05    0.46
   1   3 -16    1.02    0.85
  -1  -3  16    0.60    0.66
  -1   3  16   -0.07    1.02
  -1   3  16    0.63    0.33
   1  -3 -15   13.64    1.89
   1   3 -15   17.73    2.38
  -1   3  15   15.03    1.72
  -1   3  15   13.57    1.94
   1  -3 -14    1.47    0.53
  -1   3  14    1.17    1.04
  -1   3  14    1.52    0.53
   1  -3 -13   57.44    7.17
   1   3 -13   81.01    2.79
  -1  -3  13   70.97    2.53
  -1   3  13   67.29    2.52
  -1   3  13   70.92    4.60
   1  -3 -12    1.17    0.54
   1   3 -12   -0.58    1.69
  -1  -3  12    1.33    0.59
  -1   3  12    1.08    0.48
  -1   3  12    0.47    0.25
   1  -3 -11   67.07    3.54
   1   3 -11   87.98    2.99
  -1  -3  11   88.59    3.10
  -1   3  11   82.88    2.94
  -1  -3  11   71.67    1.92
  -1   3  11   75.97    2.39
   1   3 -10  437.83   12.36
  -1  -3  10  401.88   11.30
  -1   3  10  367.54   10.43
  -1  -3  10  333.48    8.77
  -1   3  10  345.52   10.22
   1   3  -9   44.24    6.29
  -1   3   9   28.13    2.52
  -1  -3   9   31.30    1.79
  -1   3   9   30.04    3.87
  -1  -3   9   26.26    1.22
  -1   3   9   27.30    1.50
   1   3  -8   63.32    2.88
  -1   3   8   47.14    2.14
  -1  -3   8   62.26    2.75
  -1   3   8   50.56    2.32
  -1  -3   8   51.80    1.95
  -1   3   8   55.26    2.42
   1   3  -7  254.90    7.32
  -1   3   7  168.82    5.08
  -1  -3   7  233.58    6.74
  -1   3   7  211.23    6.05
  -1  -3   7  206.71    5.67
  -1   3   7  215.73    6.53
   1   3  -6    3.33    0.64
  -1   3   6    1.58    0.41
  -1  -3   6    2.74    1.14
  -1   3   6    1.37    0.35
  -1  -3   6    1.93    0.67
  -1   3   6    2.19    0.88
   1   3  -5  250.30    7.26
  -1   3   5  158.19    4.88
  -1  -3   5  240.81    6.95
  -1   3   5  208.46    5.93
  -1  -3   5  189.37    5.27
  -1   3   5  220.00    6.41
   1   3  -4  293.41    8.32
  -1   3   4  179.55    5.32
  -1  -3   4  276.76    7.82
  -1   3   4  234.97    6.57
  -1  -3   4  204.69    5.76
  -1   3   4  244.12    6.99
   1   3  -3   -1.74    0.87
  -1   3   3   -0.18    0.70
  -1  -3   3   -1.40    0.78
   1   3  -3   -0.80    0.70
  -1   3   3   -1.71    1.48
   1   3  -2 4461.19   57.10
  -1   3   2 3158.35   41.09
  -1  -3   2 4158.67   53.33
  -1   3   2 3589.27   45.56
   1  -3  -2 3155.73   41.40
   1   3  -2 3891.96   49.86
   1   3   1 2694.35   34.54
  -1   3  -1 2762.07   36.31
  -1  -3  -1 2193.35   28.47
   1  -3   1 2546.06   32.34
   1  -3   1 2370.46   31.08
   1   3   1 2522.57   32.95
  -1   3  -2 1631.59   21.65
   1   3   2 1258.21   16.52
  -1  -3  -2 1190.95   15.90
   1  -3   2 1392.25   17.94
   1  -3   2 1317.90   17.55
   1   3   2 1408.37   19.17
  -1   3  -3  209.41    6.08
   1   3   3  134.56    3.81
  -1  -3  -3  145.14    4.33
   1  -3   3  173.88    4.92
   1  -3   3  164.11    5.36
   1   3   3  165.05    4.99
  -1   3  -4  498.75   13.97
   1   3   4  289.71    7.89
  -1  -3  -4  334.77    9.68
   1  -3   4  403.67   11.04
   1  -3   4  381.26   10.58
   1   3   4  373.39   10.47
  -1   3  -5   83.55    3.41
   1   3   5   54.03    2.12
  -1  -3  -5   59.73    2.69
   1  -3   5   68.57    2.73
   1  -3   5   66.19    2.88
   1   3   5   66.29    3.14
  -1   3  -6   30.39    1.66
  -1  -3  -6   23.87    4.31
   1  -3   6   25.37    1.71
   1  -3   6   27.20    3.63
   1   3   6   30.78    3.81
  -1  -3  -7   11.99    1.65
  -1   3  -7   20.30    3.41
   1  -3   7   16.59    2.07
   1   3   7   14.92    1.80
   1  -3   7   15.51    2.09
   1   3   7   14.14    2.28
  -1  -3  -8   76.21    2.89
  -1   3  -8  110.98    4.33
   1  -3   8   89.50    3.67
   1   3   8   88.63    3.72
   1  -3   8   84.49    3.26
   1   3   8   80.95    3.32
  -1  -3  -9  171.80    5.52
  -1   3  -9  242.57    7.18
   1  -3   9  197.90    5.97
   1   3   9  187.20    5.83
   1  -3   9  186.75    5.38
   1   3   9  183.90    5.50
  -1  -3 -10  154.03    4.64
  -1   3 -10  201.02    6.31
   1  -3  10  167.02    5.69
   1   3  10  154.71    5.10
   1  -3  10  155.75    4.64
   1   3  10  158.16    4.89
  -1  -3 -11  108.99    3.16
  -1   3 -11  138.07    4.39
   1  -3  11  111.70    3.78
   1   3  11  100.24    5.25
   1  -3  11  105.18    3.08
   1   3  11  100.95    3.19
  -1  -3 -12   52.98    5.98
  -1   3 -12   64.12    2.20
   1  -3  12   58.49    7.73
   1   3  12   61.42    8.42
   1  -3  12   53.89    3.79
   1   3  12   53.08    3.47
  -1   3 -13    2.34    1.39
   1  -3  13    1.76    0.77
   1   3  13    1.24    0.42
   1  -3  13   -0.33    0.44
   1   3  13   -0.47    0.88
  -1  -3 -14  108.37    3.17
  -1   3 -14  127.16    4.06
   1  -3  14  108.11    4.08
   1   3  14   94.89    3.67
   1  -3  14   94.94    2.94
   1   3  14  104.22    8.00
  -1  -3 -15  155.20    5.99
  -1   3 -15  171.45    6.48
   1  -3  15  157.70    6.49
   1   3  15  136.23    5.66
   1  -3  15  130.68    4.75
   1   3  15  135.35    5.08
  -1  -3 -16    8.23    1.61
  -1   3 -16    7.45    1.51
   1  -3  16    8.22    1.79
   1   3  16    1.70    0.74
   1  -3  16    4.53    0.77
   1   3  16    4.41    1.68
  -1  -3 -17    1.59    0.59
  -1   3 -17    0.95    0.49
   1  -3  17    1.76    0.90
   1   3  17    0.84    0.63
   1   3  17    1.58    0.60
  -1  -3 -18   13.98    1.47
  -1   3 -18   18.28    2.68
   1  -3  18   13.64    1.81
   1   3  18   11.98    1.92
   1   3  18   11.28    1.84
  -1  -3 -19    0.58    0.59
  -1   3 -19    0.36    0.34
   1  -3  19    0.02    0.71
   1   3  19   -0.01    1.18
  -1   3 -20    2.68    0.93
   1  -3  20    1.03    0.84
   1   3  20    4.42    1.37
  -1   3 -21   43.82    8.24
   1  -3  21   46.62    3.04
   1   3  21   39.38    6.66
  -1   3 -22    1.47    0.71
   1  -3  22   -0.28    1.22
   1   3  22    0.41    0.85
   1  -4 -22   -0.62    0.83
   1   4 -22    1.46    0.77
  -1  -4  22    1.72    0.93
  -1   4  22    0.46    0.71
   1  -4 -21   74.30    8.30
   1   4 -21   86.94   14.89
  -1  -4  21   73.28    9.20
  -1   4  21   69.11    9.31
   1  -4 -20    3.01    0.73
   1   4 -20    3.56    1.09
  -1  -4  20    4.41    1.24
  -1   4  20    6.10    1.34
   1  -4 -19   27.87    3.90
   1   4 -19   36.37    6.76
  -1  -4  19   33.65    5.68
  -1   4  19   33.35    2.73
   1  -4 -18    7.30    1.22
   1   4 -18    9.79    2.22
  -1  -4  18    8.03    1.29
  -1   4  18    8.48    1.31
  -1   4  18    5.24    0.98
   1  -4 -17    1.35    0.67
   1   4 -17    1.30    0.99
  -1  -4  17    1.22    1.03
  -1   4  17    1.74    0.54
  -1   4  17    0.64    0.36
   1  -4 -16   17.59    3.32
   1   4 -16   29.41    3.85
  -1  -4  16   20.67    3.44
  -1   4  16   22.98    3.04
  -1   4  16   19.45    4.48
   1  -4 -15    2.46    0.87
   1   4 -15    4.51    1.36
  -1  -4  15    3.10    0.83
  -1   4  15    2.03    0.99
  -1   4  15    1.05    0.50
   1  -4 -14   92.03    3.74
   1   4 -14  129.47    4.73
  -1  -4  14  125.48    4.44
  -1   4  14   96.46    5.38
  -1   4  14  101.71    3.03
   1  -4 -13  113.42    3.64
   1   4 -13  159.37    4.89
  -1  -4  13  141.20    5.06
  -1   4  13  122.21    4.18
  -1   4  13  121.68    3.55
   1  -4 -12   41.94    5.48
   1   4 -12   51.11    2.04
  -1  -4  12   53.12    5.05
  -1   4  12   42.35    1.97
  -1   4  12   43.97    1.52
   1   4 -11  123.40    3.97
  -1  -4  11  132.48    4.20
  -1   4  11   97.12    3.23
  -1  -4  11  105.96    2.99
  -1   4  11  102.97    3.15
   1   4 -10 1068.11   28.55
  -1   4  10  708.39   19.08
  -1  -4  10  956.15   25.51
  -1   4  10  849.33   22.84
  -1  -4  10  783.44   20.37
  -1   4  10  833.89   24.18
   1   4  -9   47.55    4.95
  -1   4   9   30.37    2.56
  -1  -4   9   45.25    2.22
  -1   4   9   36.19    7.07
  -1  -4   9   33.68    1.35
  -1   4   9   39.46    5.91
   1   4  -8  106.11    4.60
  -1   4   8   73.89    3.35
  -1  -4   8  100.96    4.08
  -1   4   8   91.73    3.87
  -1  -4   8   85.67    3.12
  -1   4   8   94.63    3.74
   1   4  -7   12.09    2.05
  -1  -4   7   12.29    1.73
  -1   4   7    6.75    1.86
  -1  -4   7    7.05    1.14
  -1   4   7   14.49    2.74
  -1   4   6   55.68    2.42
  -1  -4   6   69.52    2.60
   1   4  -5 1796.02   24.23
  -1   4   5 1124.90   16.41
  -1  -4   5 1665.29   22.37
  -1   4   5 1412.43   18.77
  -1  -4   5 1284.55   17.06
  -1   4   5 1513.31   21.17
   1   4  -4  401.76   11.60
  -1   4   4  251.95    7.25
  -1  -4   4  367.57   10.68
  -1   4   4  304.94    8.51
  -1  -4   4  265.80    7.70
  -1   4   4  344.12    9.91
   1   4  -3    8.63    2.60
  -1   4   3    6.12    1.11
   1  -4  -3    5.76    1.15
  -1  -4   3    7.96    1.59
   1   4  -3    7.66    1.11
  -1   4   3    8.33    1.10
   1   4  -2 1177.74   15.96
  -1   4   2  843.40   12.18
   1  -4  -2  850.44   11.20
  -1  -4   2 1045.01   14.17
   1  -4  -2  837.16   11.84
   1   4  -2 1014.23   13.90
   1   4  -1 4339.83   55.61
  -1   4   1 3230.33   42.28
   1  -4  -1 3447.79   43.72
  -1  -4   1 3588.02   47.38
   1  -4  -1 3156.67   41.03
   1   4  -1 3744.47   48.21
   1   4   0  132.26    4.85
  -1   4   0  108.55    4.17
  -1  -4   0  111.01    4.15
   1  -4   0  124.66    4.36
   1  -4   0   98.41    3.85
   1   4   0  115.00    4.40
  -1   4  -1    1.83    0.34
   1   4   1    1.75    0.43
  -1  -4  -1    1.36    0.29
   1  -4   1   -0.81    0.91
   1  -4   1    2.00    0.39
   1   4   1    2.39    0.49
  -1   4  -2   35.80    1.73
   1   4   2   31.13    1.35
  -1  -4  -2   27.21    1.34
   1  -4   2   35.31    1.38
   1  -4   2   28.04    1.49
   1   4   2   34.41    1.69
  -1   4  -3   21.27    2.45
   1   4   3   14.73    1.38
  -1  -4  -3   16.38    2.40
   1  -4   3   17.74    0.67
   1  -4   3   14.71    0.83
   1   4   3   17.60    2.96
  -1   4  -4   29.05    1.89
   1   4   4   19.58    0.93
  -1  -4  -4   24.12    3.58
   1  -4   4   25.88    1.21
   1  -4   4   25.79    1.46
   1   4   4   29.50    4.45
  -1   4  -5  764.00   11.16
   1   4   5  467.07    6.61
  -1  -4  -5  544.60    8.24
   1  -4   5  644.14    9.19
   1  -4   5  602.49    9.93
   1   4   5  614.32    9.22
  -1   4  -6   98.52    4.82
   1   4   6   57.04    2.23
  -1  -4  -6   67.18    3.08
   1  -4   6   80.46    3.13
   1  -4   6   83.96    4.55
   1   4   6   76.12    5.26
  -1   4  -7  157.71    6.02
   1   4   7  101.78    3.11
  -1  -4  -7  113.71    3.98
   1  -4   7  134.56    4.16
   1  -4   7  126.60    4.94
   1   4   7  114.72    5.58
  -1   4  -8  463.45    8.34
   1   4   8  306.55    5.38
  -1  -4  -8  327.95    6.28
   1  -4   8  387.57    7.06
   1  -4   8  348.86    7.14
   1   4   8  344.17    6.36
  -1  -4  -9  217.55    6.27
  -1   4  -9  336.63    9.71
   1  -4   9  282.96    8.13
   1   4   9  262.68    7.75
   1  -4   9  261.21    7.36
   1   4   9  251.95    7.65
  -1  -4 -10   -0.32    0.33
  -1   4 -10    0.44    0.45
   1  -4  10    0.37    0.39
   1   4  10    0.44    0.90
   1  -4  10    0.46    0.33
   1   4  10   -0.71    1.47
  -1  -4 -11    2.11    0.42
  -1   4 -11    2.73    0.77
   1  -4  11    2.36    0.67
   1   4  11    1.47    0.80
   1  -4  11    1.87    0.41
   1   4  11    1.56    0.54
  -1  -4 -12   84.62    2.88
  -1   4 -12  119.04    3.83
   1  -4  12  105.46    3.70
   1   4  12   99.80    6.86
   1  -4  12   92.48    2.99
   1   4  12  103.33    3.43
  -1  -4 -13   10.89    2.05
  -1   4 -13   10.20    1.79
   1  -4  13   11.11    2.12
   1   4  13   10.55    1.45
   1  -4  13    8.53    1.58
   1   4  13    9.76    2.44
  -1  -4 -14   51.34    6.06
  -1   4 -14   65.51    2.75
   1  -4  14   59.00    8.77
   1   4  14   48.35    6.43
   1  -4  14   45.93    2.29
   1   4  14   53.53    2.49
  -1  -4 -15   75.71    7.40
  -1   4 -15   90.09    4.03
   1  -4  15   76.76    4.72
   1   4  15   81.27    9.50
   1  -4  15   67.40    6.95
   1   4  15   74.76    6.36
  -1  -4 -16   72.15    8.02
  -1   4 -16   88.22    4.34
   1  -4  16   80.01   10.85
   1   4  16   64.81    7.34
   1   4  16   68.08    5.90
  -1  -4 -17   26.04    4.70
  -1   4 -17   32.65    5.30
   1  -4  17   31.70    5.15
   1   4  17   25.99    4.11
   1   4  17   23.43    3.02
  -1  -4 -18    0.36    0.44
  -1   4 -18    0.32    0.48
   1  -4  18   -0.03    0.54
   1   4  18    1.61    0.93
   1   4  18    0.77    0.49
  -1   4 -19    1.15    0.58
   1  -4  19    1.90    1.11
   1   4  19    1.43    0.93
   1   4  19    0.30    0.38
  -1   4 -20    2.26    0.68
   1  -4  20    2.36    1.14
   1   4  20    1.00    0.94
   1   4  20    2.46    0.79
  -1   4 -21    1.49    0.85
   1  -4  21    1.59    1.22
   1   4  21    1.11    1.39
   1  -5 -21   18.57    3.47
   1   5 -21   24.10    5.10
  -1  -5  21   19.31    2.68
  -1   5  21   19.07    3.54
   1  -5 -20   14.46    1.69
   1   5 -20   15.62    3.24
  -1  -5  20   16.86    2.06
  -1   5  20   11.83    2.69
   1  -5 -19    7.56    1.39
  -1  -5  19    9.91    2.00
  -1   5  19    9.22    1.42
   1  -5 -18   19.52    3.53
   1   5 -18   26.19    4.67
  -1  -5  18   23.80    3.18
  -1   5  18   19.23    2.83
  -1   5  18   17.31    3.24
   1  -5 -17    0.13    0.43
   1   5 -17   -1.60    1.34
  -1  -5  17   -1.84    1.17
  -1   5  17    1.18    1.19
  -1   5  17    0.60    0.42
   1  -5 -16    1.60    0.64
   1   5 -16    1.74    1.14
  -1  -5  16   -0.49    1.14
  -1   5  16    0.92    1.02
  -1   5  16    1.02    0.43
   1  -5 -15   68.96    7.54
   1   5 -15   82.07    3.86
  -1  -5  15   76.44    5.21
  -1   5  15   66.29    5.55
  -1   5  15   78.34    7.04
   1  -5 -14  319.68   10.77
   1   5 -14  464.63   16.44
  -1  -5  14  407.78   14.02
  -1   5  14  355.42   12.16
  -1   5  14  358.07   11.88
   1  -5 -13  252.78    8.99
   1   5 -13  365.37   13.34
  -1  -5  13  336.33   12.16
  -1   5  13  276.05    9.78
  -1   5  13  285.98   10.02
   1   5 -12  119.70    3.14
  -1   5  12   95.29    7.08
  -1  -5  12  111.21    3.61
  -1   5  12   93.88    2.59
  -1   5  12   99.88    3.11
   1   5 -11   30.69    4.88
  -1   5  11   20.22    2.93
  -1  -5  11   30.31    3.69
  -1   5  11   24.14    3.54
  -1  -5  11   20.13    1.78
  -1   5  11   22.91    2.18
   1   5 -10   82.41    3.60
  -1   5  10   53.96    2.17
  -1  -5  10   72.65    2.80
  -1   5  10   70.46    5.60
  -1  -5  10   61.01    2.00
  -1   5  10   65.59    2.56
   1   5  -9    0.43    1.46
  -1   5   9   -0.21    0.58
  -1  -5   9    0.47    0.54
  -1   5   9   -0.24    0.56
  -1  -5   9    0.17    0.24
  -1   5   9    1.08    0.62
   1   5  -8    5.43    1.11
  -1   5   8    2.38    0.50
  -1  -5   8    9.03    1.90
  -1   5   8    3.65    0.68
  -1  -5   8    3.27    0.61
  -1   5   8    4.53    1.14
   1   5  -7  348.20    4.65
  -1   5   7  210.19    6.20
  -1  -5   7  311.22    8.84
  -1   5   7  265.63    3.29
  -1  -5   7  251.88    7.00
  -1   5   7  290.52    8.44
   1   5  -6   11.58    2.04
  -1   5   6    6.76    1.07
  -1  -5   6   10.87    2.00
  -1   5   6    8.79    1.30
  -1  -5   6    6.51    1.14
  -1   5   6    9.51    2.74
   1   5  -5   40.34    2.34
  -1   5   5   28.44    3.13
  -1  -5   5   33.90    1.70
  -1  -5   5   27.55    1.78
  -1   5   5   41.69    2.34
   1   5  -4  256.16    7.37
  -1   5   4  162.32    5.08
   1  -5  -4  172.80    4.94
  -1  -5   4  227.38    6.46
  -1  -5   4  171.81    5.00
  -1   5   4  213.72    6.37
   1   5  -3  150.08    2.56
  -1   5   3  104.14    3.04
   1  -5  -3  103.05    3.79
  -1  -5   3  134.45    5.05
   1   5  -3  131.77    3.56
   1   5  -2  287.94    8.41
  -1   5   2  203.60    6.08
   1  -5  -2  215.88    5.95
  -1  -5   2  234.45    6.82
   1  -5  -2  206.78    7.04
   1   5  -2  255.45    7.49
   1   5  -1  661.13    9.60
  -1   5   1  517.41    7.90
   1  -5  -1  560.88    7.49
  -1  -5   1  565.43    8.24
   1  -5  -1  481.33    7.82
   1   5  -1  581.95    9.12
   1   5   0  354.75    9.95
  -1   5   0  309.06    8.88
  -1  -5   0  307.06    8.64
   1  -5   0  326.10    8.78
   1  -5   0  292.36    8.56
   1   5   0  310.81    8.90
  -1   5  -1  277.60    8.06
   1   5   1  280.35    8.16
  -1  -5  -1  245.47    7.00
   1  -5   1  294.20    8.00
   1  -5   1  248.13    7.55
   1   5   1  278.15    8.23
  -1   5  -2   30.84    3.22
   1   5   2   20.39    1.81
  -1  -5  -2   20.69    3.24
   1  -5   2   23.46    1.06
   1  -5   2   21.14    3.92
   1   5   2   24.23    3.35
  -1   5  -3   77.12    4.58
   1   5   3   59.59    2.33
  -1  -5  -3   62.11    2.63
   1  -5   3   71.97    2.64
   1  -5   3   61.55    2.61
   1   5   3   70.80    3.53
  -1   5  -4  149.81    4.73
   1   5   4  103.27    3.12
  -1  -5  -4  113.00    3.57
   1  -5   4  134.68    3.87
   1  -5   4  120.78    3.92
   1   5   4  131.97    4.24
  -1   5  -5  122.66    4.93
   1   5   5   81.85    3.09
  -1  -5  -5   89.78    3.53
   1  -5   5  106.99    4.03
   1  -5   5   98.36    3.99
   1   5   5  109.59    6.11
  -1   5  -6   39.21    2.16
   1   5   6   25.83    1.24
  -1  -5  -6   28.44    2.80
   1  -5   6   34.95    1.66
   1  -5   6   29.21    1.76
   1   5   6   31.38    2.09
  -1   5  -7  133.18    4.81
   1   5   7   77.61    2.77
  -1  -5  -7   90.83    3.42
   1  -5   7  104.27    3.65
   1  -5   7  100.55    3.90
   1   5   7   97.36    3.74
  -1   5  -8  137.20    5.03
   1   5   8   85.74    3.03
  -1  -5  -8   98.46    3.77
   1  -5   8  114.87    4.05
   1  -5   8  107.66    3.90
   1   5   8  110.06    4.11
  -1   5  -9    7.46    1.59
   1   5   9    4.96    0.95
  -1  -5  -9    6.22    1.25
   1  -5   9    5.61    1.09
   1  -5   9    7.38    1.75
   1   5   9    4.17    1.32
  -1   5 -10  262.14    7.17
  -1  -5 -10  182.84    5.85
   1  -5  10  217.90    6.20
   1  -5  10  205.23    5.33
   1   5  10  212.43    6.20
  -1  -5 -11    5.73    1.24
  -1   5 -11   10.24    1.85
  -1  -5 -11    7.29    1.32
   1  -5  11    7.46    1.05
   1  -5  11    7.40    0.94
   1   5  11    6.60    1.13
  -1  -5 -12   33.91    3.41
  -1   5 -12   52.03    7.84
  -1  -5 -12   37.06    7.08
   1  -5  12   42.40    6.66
   1  -5  12   35.91    2.94
   1   5  12   42.65    3.63
  -1  -5 -13    7.59    1.46
  -1   5 -13   10.08    2.40
   1  -5  13    8.69    1.44
   1  -5  13    8.29    2.32
   1   5  13    8.60    2.13
  -1  -5 -14    8.46    1.60
   1  -5  14   10.22    2.27
   1   5  14   10.03    1.61
   1  -5  14    9.44    1.24
   1   5  14    8.37    1.36
  -1  -5 -15    8.53    1.05
  -1   5 -15   12.35    2.17
   1  -5  15   11.49    2.20
   1   5  15    8.34    1.38
   1  -5  15    6.18    0.82
   1   5  15    8.28    1.22
  -1  -5 -16    1.02    0.49
  -1   5 -16    0.16    0.61
   1  -5  16    0.78    0.71
   1   5  16    0.13    1.09
   1   5  16    1.39    0.57
  -1  -5 -17   20.96    3.75
  -1   5 -17   29.10    5.19
   1  -5  17   24.73    3.37
   1   5  17   21.83    2.16
   1   5  17   19.43    2.09
  -1   5 -18   37.71    6.54
   1  -5  18   29.21    5.31
   1   5  18   28.77    3.96
   1   5  18   27.00    1.67
  -1   5 -19   -0.13    1.01
   1  -5  19   -1.15    1.07
   1   5  19   -0.41    1.10
   1   5  19    0.96    0.57
  -1   5 -20    1.84    0.97
   1  -5  20    2.16    1.34
   1   5  20    0.08    0.42
  -1   5 -21    1.16    0.90
  -1  -5 -21    0.73    0.59
   1  -5  21    1.96    0.84
   1   6 -21    0.62    0.83
  -1  -6  21    1.20    1.05
  -1   6  21    0.51    0.58
   1  -6 -20    8.17    1.30
   1   6 -20   12.01    2.63
  -1  -6  20    9.57    1.57
  -1   6  20   10.67    1.57
   1  -6 -19    0.58    0.39
   1   6 -19    1.19    1.09
  -1  -6  19    0.84    0.97
  -1   6  19   -0.12    1.04
  -1   6  19    1.46    0.90
   1  -6 -18   35.77    4.59
   1   6 -18   53.54    8.73
  -1  -6  18   40.85    6.98
  -1   6  18   36.04    4.70
  -1   6  18   36.35    5.72
   1  -6 -17   44.10    5.40
   1   6 -17   72.55    8.35
  -1  -6  17   60.46    9.71
  -1   6  17   52.71    4.94
  -1   6  17   53.92    4.08
   1  -6 -16    0.13    0.75
   1   6 -16   -0.15    0.79
  -1  -6  16   -0.82    1.11
  -1   6  16   -0.63    0.99
  -1   6  16    4.49    1.83
   1  -6 -15    0.28    0.22
   1   6 -15   -1.31    1.40
  -1  -6  15   -1.07    1.07
  -1   6  15    1.61    0.56
  -1   6  15   -0.50    0.81
   1  -6 -14   66.47    8.03
   1   6 -14   98.59    4.54
  -1  -6  14   86.56   11.11
  -1   6  14   71.82    9.24
  -1   6  14   83.66    8.27
   1   6 -13  302.17   10.62
  -1   6  13  213.09    7.58
  -1  -6  13  255.85   10.04
  -1   6  13  220.76    8.63
  -1   6  13  239.71    8.30
   1   6 -12   72.09    9.42
  -1   6  12   45.82    5.18
  -1  -6  12   56.76    2.60
  -1   6  12   50.81    4.44
  -1  -6  12   45.72    2.76
  -1   6  12   59.29    5.34
   1   6 -11  188.76    5.59
  -1   6  11  131.88    8.49
  -1  -6  11  168.32    5.00
  -1   6  11  143.90    4.28
  -1  -6  11  153.17    3.96
  -1   6  11  155.15    4.92
   1   6 -10   52.57    2.51
  -1   6  10   34.18    2.77
  -1  -6  10   45.50    1.93
  -1   6  10   39.73    2.19
  -1  -6  10   40.13    2.92
  -1   6  10   40.91    3.44
   1   6  -9   23.98    3.68
  -1   6   9   14.37    2.28
  -1  -6   9   17.97    3.09
  -1   6   9   16.10    1.84
  -1  -6   9   16.67    1.28
  -1   6   9   20.42    3.09
   1   6  -8  164.83    4.93
  -1   6   8   98.42    3.15
  -1  -6   8  146.71    4.26
  -1   6   8  123.93    3.56
  -1  -6   8  121.07    3.73
  -1   6   8  137.52    4.28
   1   6  -7  249.89    8.10
  -1   6   7  148.24    4.81
   1  -6  -7  170.32    5.06
  -1  -6   7  221.62    7.15
  -1  -6   7  182.75    5.34
  -1   6   7  203.68    7.60
   1   6  -6   16.10    3.04
  -1   6   6    8.85    1.42
   1  -6  -6    8.20    1.74
  -1  -6   6   12.14    2.06
  -1  -6   6    9.64    1.47
  -1   6   6   13.82    2.48
   1   6  -5  231.32    7.90
  -1   6   5  132.82    4.30
   1  -6  -5  141.98    4.15
  -1  -6   5  183.47    5.43
  -1  -6   5  143.52    4.56
  -1   6   5  170.05    5.38
   1   6  -4  282.56    8.17
  -1   6   4  193.49    5.85
   1  -6  -4  198.01    5.55
  -1  -6   4  257.11    7.49
  -1  -6   4  199.45    5.85
  -1   6   4  244.76    7.29
   1   6  -3  492.36    9.13
  -1   6   3  349.95    6.53
   1  -6  -3  353.41    5.76
  -1  -6   3  451.64    7.64
   1  -6  -3  344.82    7.32
   1   6  -3  446.63    7.88
   1   6  -2 1876.75   28.88
  -1   6   2 1394.92   21.74
   1  -6  -2 1454.99   21.44
  -1  -6   2 1702.02   25.67
   1  -6  -2 1361.48   21.77
   1   6  -2 1677.06   25.66
   1   6  -1  629.90   10.82
  -1   6   1  515.15    9.03
  -1  -6   1  578.47    9.49
   1  -6  -1  569.32    8.63
   1  -6  -1  493.13    9.02
   1   6  -1  574.75   10.45
   1   6   0 1693.37   26.35
  -1   6   0 1571.61   24.47
  -1  -6   0 1556.11   23.87
   1  -6   0 1632.81   23.79
   1  -6   0 1392.50   21.82
   1   6   0 1617.51   24.86
   1   6   1 1581.93   24.49
  -1  -6  -1 1453.02   22.59
   1  -6   1 1380.23   22.93
   1   6   1 1588.79   24.57
  -1   6  -2  240.19    7.89
   1   6   2  202.77    5.95
  -1  -6  -2  202.67    5.86
   1  -6   2  230.93    6.26
   1  -6   2  187.11    5.73
   1   6   2  221.57    7.08
  -1   6  -3   91.95    3.84
   1   6   3   71.71    2.85
  -1  -6  -3   72.12    2.97
   1  -6   3   85.60    3.10
   1  -6   3   74.97    3.19
   1   6   3   82.34    4.09
  -1   6  -4   41.21    2.30
   1   6   4   29.54    2.56
  -1  -6  -4   31.40    1.62
   1  -6   4   36.00    1.75
   1  -6   4   33.12    2.05
   1   6   4   35.46    4.94
  -1   6  -5  121.45   10.68
   1   6   5   62.09    4.28
  -1  -6  -5   69.63    2.74
   1  -6   5   80.21    3.14
   1  -6   5   78.82    4.64
   1   6   5   89.49    6.68
  -1   6  -6  410.44   11.71
   1   6   6  242.32    6.80
  -1  -6  -6  287.19    8.22
   1  -6   6  342.38    9.38
   1  -6   6  315.90    9.65
   1   6   6  324.52    9.36
  -1   6  -7    3.01    0.62
   1   6   7    1.60    0.24
  -1  -6  -7    2.95    0.60
   1  -6   7    1.87    0.32
   1  -6   7    2.82    0.56
   1   6   7    0.67    1.80
  -1   6  -8  224.28    6.31
   1   6   8  132.59    3.66
  -1  -6  -8  159.81    4.63
   1  -6   8  188.42    5.06
   1  -6   8  181.88    4.96
   1   6   8  168.94    5.15
  -1   6  -9  307.67    7.77
   1   6   9  184.37    4.61
  -1  -6  -9  203.93    6.04
   1  -6   9  246.67    6.05
   1  -6   9  238.52    5.86
   1   6   9  231.24    6.03
  -1   6 -10    4.49    0.86
   1   6  10    3.65    0.55
  -1  -6 -10    4.66    0.87
   1  -6  10    3.18    0.96
   1  -6  10    4.17    0.77
  -1   6 -11   66.39    2.69
   1   6  11   41.48    4.16
  -1  -6 -11   51.68    6.58
   1  -6  11   57.55    7.25
   1  -6  11   52.50    2.60
   1   6  11   58.13    3.84
  -1  -6 -12    0.65    0.38
  -1   6 -12    1.33    0.61
  -1  -6 -12    0.91    0.66
   1  -6  12    1.76    0.52
   1  -6  12    1.64    0.46
   1   6  12    1.57    0.70
  -1  -6 -13   63.50    2.41
  -1   6 -13   98.69    4.24
  -1  -6 -13   72.38    8.16
   1  -6  13   81.99    5.25
   1  -6  13   72.90    2.24
   1   6  13   77.40    2.89
  -1  -6 -14   47.27    5.05
  -1   6 -14   65.66    2.93
  -1  -6 -14   53.75    7.41
   1  -6  14   58.81    8.03
   1  -6  14   50.97    4.41
   1   6  14   51.86    3.22
  -1  -6 -15    0.35    0.32
  -1   6 -15   -0.88    1.14
  -1  -6 -15    0.95    0.59
   1  -6  15    0.46    0.52
   1  -6  15    0.27    0.34
   1   6  15    1.18    0.99
  -1   6 -16    2.57    1.16
  -1  -6 -16    1.90    1.08
   1  -6  16    4.02    0.94
   1   6  16    2.59    0.60
  -1   6 -17   75.85    7.47
  -1  -6 -17   59.41    9.46
   1  -6  17   55.21   10.16
   1   6  17   57.57    7.90
  -1   6 -18   16.07    2.92
  -1  -6 -18   12.75    2.60
   1  -6  18   13.49    2.80
   1   6  18   11.16    2.44
  -1   6 -19   12.37    2.93
  -1  -6 -19    8.16    1.53
   1  -6  19    9.75    1.51
   1   6  19    8.50    1.98
  -1   6 -20   62.72   11.88
  -1  -6 -20   53.69   10.40
   1  -6  20   51.13   10.85
   1   6  20   40.84    6.99
   1   7 -20   -0.09    1.29
  -1  -7  20    1.29    0.77
  -1   7  20    1.48    0.74
   1  -7 -19    0.56    0.49
  -1  -7  19    2.55    1.41
  -1   7  19    2.30    1.12
  -1   7  19    1.21    0.58
   1   7 -18    1.85    1.67
  -1  -7  18    1.49    0.65
  -1   7  18    0.47    0.64
  -1   7  18    0.93    0.54
   1  -7 -17   35.04    4.99
   1   7 -17   55.83    5.27
  -1  -7  17   46.53    7.17
  -1   7  17   43.42    2.50
  -1   7  17   47.44    3.82
   1  -7 -16   52.78    6.94
   1   7 -16   81.42    3.92
  -1  -7  16   63.51   11.43
  -1   7  16   64.59    3.27
  -1   7  16   72.48    6.82
   1  -7 -15   64.47    3.14
   1   7 -15   90.88    4.44
  -1  -7  15   92.10    4.63
  -1   7  15   72.90    3.61
  -1   7  15   81.25    3.73
   1   7 -14  152.02   10.97
  -1   7  14  103.36    6.67
  -1  -7  14  132.23    5.93
  -1   7  14  109.75    5.25
  -1   7  14  120.63    5.56
   1   7 -13    1.45    0.79
  -1   7  13    0.30    0.38
  -1  -7  13    1.48    0.46
  -1   7  13    0.49    0.65
  -1   7  13   -0.03    0.97
   1   7 -12   52.37    7.08
  -1   7  12   34.21    5.17
  -1  -7  12   48.99    6.03
  -1   7  12   39.89    3.24
  -1  -7  12   33.50    3.06
  -1   7  12   48.62    6.27
   1   7 -11    4.35    0.95
  -1   7  11    3.04    0.61
  -1  -7  11    2.99    0.77
  -1  -7  11    2.62    0.79
  -1   7  11    2.25    0.64
   1   7 -10   12.46    1.78
  -1   7  10    7.18    0.96
   1  -7 -10    8.57    1.42
  -1  -7  10   10.71    1.85
  -1  -7  10    9.40    1.64
  -1   7  10   11.98    1.63
   1   7  -9    4.85    0.99
  -1   7   9    3.43    0.56
   1  -7  -9    3.07    0.83
  -1  -7   9    3.78    0.83
  -1  -7   9    3.71    0.90
  -1   7   9    5.09    1.07
   1   7  -8    1.52    0.79
  -1   7   8    0.00    0.66
   1  -7  -8    0.64    0.41
  -1  -7   8    0.50    0.41
  -1  -7   8    0.87    0.30
  -1   7   8   -0.07    0.80
   1   7  -7   10.23    1.90
  -1   7   7    6.40    1.36
   1  -7  -7    6.29    1.28
  -1  -7   7    8.87    1.61
  -1  -7   7    6.72    1.12
  -1   7   7   10.86    1.89
   1   7  -6  951.69   22.14
  -1   7   6  612.34   14.63
   1  -7  -6  662.49   15.16
  -1  -7   6  880.36   20.12
  -1  -7   6  696.70   16.09
  -1   7   6  818.92   20.71
   1   7  -5  315.39   13.49
  -1   7   5  197.86    6.07
   1  -7  -5  205.06    5.94
  -1  -7   5  275.23    8.34
  -1  -7   5  219.17    6.50
  -1   7   5  261.81    8.12
   1   7  -4  303.12    8.84
  -1   7   4  204.41    6.30
   1  -7  -4  220.63    6.28
  -1  -7   4  273.47    8.20
  -1  -7   4  221.72    6.54
   1   7  -3  602.70   16.54
  -1   7   3  431.27   12.01
   1  -7  -3  455.10   12.14
  -1  -7   3  558.01   14.98
   1  -7  -3  440.61   12.35
   1   7  -2   47.02    2.16
  -1   7   2   39.38    5.59
   1  -7  -2   39.46    1.49
  -1  -7   2   41.71    1.90
   1  -7  -2   38.08    6.34
   1   7  -2   47.33    5.63
   1   7  -1   66.62    2.71
  -1   7   1   50.17    2.71
  -1  -7   1   62.07    2.49
   1  -7  -1   61.28    2.09
   1  -7  -1   55.18    5.81
   1   7  -1   61.28    2.66
   1   7   0    2.62    0.57
  -1   7   0    5.46    1.19
  -1  -7   0    2.74    0.45
   1  -7   0    2.87    0.45
   1  -7   0    0.81    0.55
   1   7   0    3.68    0.65
   1   7   1    0.78    0.66
  -1   7  -1    0.94    0.66
   1  -7   1    0.06    0.14
   1  -7   1   -0.57    0.79
   1   7   1   -0.19    0.81
  -1   7  -2  146.01    4.85
   1   7   2  127.87    4.11
  -1  -7  -2  131.60    4.08
   1  -7   2  142.84   13.23
   1  -7   2  125.21    4.14
   1   7   2  141.89    4.68
  -1   7  -3   50.75    2.79
   1   7   3   34.27    1.84
  -1  -7  -3   40.52    1.84
   1  -7   3   43.13    1.63
   1  -7   3   38.21    1.97
   1   7   3   45.17    6.18
  -1   7  -4   21.07    4.16
   1   7   4   13.42    2.00
  -1  -7  -4   14.61    2.13
   1  -7   4   16.60    2.55
   1  -7   4   15.47    2.82
   1   7   4   19.23    2.47
  -1   7  -5    8.93    3.05
   1   7   5    4.77    1.04
  -1  -7  -5    4.59    0.85
   1  -7   5    4.93    0.69
   1  -7   5    7.23    2.99
   1   7   5    4.80    0.98
  -1   7  -6   71.50    2.82
   1   7   6   42.26    1.38
  -1  -7  -6   50.48    5.51
   1  -7   6   56.81    1.51
   1  -7   6   58.95    2.40
   1   7   6   63.21    7.96
  -1   7  -7   36.34    5.20
   1   7   7   21.81    2.67
  -1  -7  -7   24.13    4.64
   1  -7   7   29.76    3.26
   1  -7   7   29.99    4.16
   1   7   7   31.89    4.52
  -1   7  -8   42.09    6.34
   1   7   8   22.37    3.75
  -1  -7  -8   25.92    4.48
   1  -7   8   33.73    4.00
   1  -7   8   29.82    2.23
   1   7   8   34.26    4.91
  -1   7  -9   30.24    5.55
   1   7   9   14.09    2.44
  -1  -7  -9   19.59    4.02
   1  -7   9   35.42    2.43
   1   7   9   19.77    2.65
  -1   7 -10  128.44    3.68
   1   7  10   75.14    1.91
  -1  -7 -10   90.99    4.68
   1  -7  10  104.85    2.53
   1  -7  10  100.36    3.05
   1   7  10  112.58    7.84
  -1   7 -11    7.23    1.67
   1   7  11    3.90    0.89
  -1  -7 -11    4.85    1.74
   1  -7  11    5.70    1.30
   1   7  11    5.62    1.39
  -1   7 -12    0.78    0.62
   1   7  12    0.52    0.37
   1  -7  12    1.52    0.77
   1  -7  12    0.24    0.58
   1   7  12    1.14    0.68
  -1  -7 -13    7.87    1.86
  -1   7 -13   13.47    2.81
  -1  -7 -13   11.69    2.04
   1  -7  13   12.65    1.61
   1  -7  13   10.91    1.52
   1   7  13   10.72    1.45
  -1  -7 -14   71.01    3.02
  -1   7 -14  108.04    5.66
  -1  -7 -14   78.83   11.56
   1  -7  14   90.00    4.13
   1  -7  14   67.28    8.29
   1   7  14   84.95    6.28
  -1   7 -15   -0.03    1.36
  -1  -7 -15    0.88    0.73
   1  -7  15   -0.70    0.98
   1  -7  15    0.18    0.54
   1   7  15    0.34    0.52
  -1   7 -16  121.04    7.79
  -1  -7 -16   86.53    4.13
   1  -7  16   88.53   11.70
   1   7  16   99.80    5.03
  -1   7 -17    2.30    1.07
  -1  -7 -17    1.47    1.11
   1  -7  17    2.19    0.71
   1   7  17    1.36    0.37
  -1   7 -18   11.22    2.24
  -1  -7 -18   10.68    2.53
   1  -7  18   10.50    1.69
   1   7  18    9.22    2.46
  -1   7 -19   55.15   12.48
  -1  -7 -19   43.22    6.67
   1  -7  19   43.64    9.51
   1   7  19   48.49    4.46
  -1   7 -20    5.89    1.48
  -1  -7 -20    5.79    1.04
   1  -7  20    3.92    0.80
   1   7  20    3.38    0.53
   1   8 -19   73.01   13.79
   1  -8 -19   47.30    8.21
  -1  -8  19   51.22    9.28
  -1   8  19   48.50    8.55
   1  -8 -18   -0.12    0.37
   1   8 -18    0.33    0.89
   1  -8 -18    0.31    0.60
  -1  -8  18    0.43    0.51
  -1   8  18    0.81    0.92
   1  -8 -17   34.53    3.79
   1   8 -17   48.43    9.98
   1  -8 -17   34.42    7.83
  -1  -8  17   42.03    6.67
  -1   8  17   42.73    8.65
   1  -8 -16    4.73    0.89
   1   8 -16   10.17    2.11
   1  -8 -16    7.75    1.55
  -1  -8  16    7.68    2.25
  -1   8  16    6.84    1.42
   1   8 -15   46.50    7.91
  -1   8  15   29.35    5.78
   1  -8 -15   30.19    4.61
  -1  -8  15   39.17    4.88
  -1   8  15   38.78    3.09
   1   8 -14  205.06   12.81
  -1   8  14  139.72    5.60
   1  -8 -14  149.62    5.95
  -1  -8  14  180.88    7.17
  -1   8  14  168.10    6.70
   1   8 -13  378.08   15.65
  -1   8  13  252.91   10.00
   1  -8 -13  246.52    9.96
  -1  -8  13  322.70   13.44
  -1   8  13  304.55   14.32
   1   8 -12    1.03    0.93
  -1   8  12    1.30    0.56
   1  -8 -12    1.82    0.56
  -1  -8  12    2.38    0.87
  -1  -8  12    2.02    0.71
  -1   8  12    2.57    0.82
   1   8 -11   42.98    6.25
  -1   8  11   27.37    1.89
   1  -8 -11   32.06    1.72
  -1  -8  11   36.92    4.84
  -1  -8  11   29.72    2.12
  -1   8  11   36.16    5.25
   1   8 -10  161.56    6.59
  -1   8  10   98.25    3.43
   1  -8 -10  111.65    5.00
  -1  -8  10  137.76    4.33
  -1  -8  10  117.59    4.23
  -1   8  10  131.38    4.21
   1   8  -9  211.81    8.75
  -1   8   9  127.77    5.65
   1  -8  -9  146.32    5.50
  -1  -8   9  190.99    7.14
  -1  -8   9  160.68    5.98
  -1   8   9  171.91    6.66
   1   8  -8  119.19    3.95
  -1   8   8   74.08    2.35
   1  -8  -8   83.17    3.37
  -1  -8   8  108.78    2.65
  -1  -8   8   89.88    6.69
  -1   8   8  106.69    5.65
   1   8  -7   17.80    3.18
  -1   8   7    9.18    1.77
   1  -8  -7    9.28    1.44
  -1  -8   7   14.13    2.06
  -1  -8   7   13.34    3.04
  -1   8   7   17.10    3.06
   1   8  -6   10.95    1.75
  -1   8   6    5.57    0.85
   1  -8  -6    5.37    1.24
  -1  -8   6    7.95    1.59
  -1  -8   6    6.04    0.98
  -1   8   6    8.90    1.55
   1   8  -5   80.85    2.51
  -1   8   5   56.36    2.32
   1  -8  -5   57.95    1.49
  -1  -8   5   74.04    2.05
  -1  -8   5   62.30    2.10
   1   8  -4    8.50    1.66
  -1   8   4    4.81    0.88
   1  -8  -4    5.15    1.06
  -1  -8   4    6.89    1.29
   1  -8  -4    6.38    1.30
  -1  -8   4    6.04    1.14
   1   8  -3   22.47    4.29
  -1   8   3   15.17    2.64
   1  -8  -3   14.10    1.52
  -1  -8   3   18.11    2.59
  -1  -8   3   16.62    2.73
   1  -8  -3   16.73    2.97
   1   8  -2   17.87    3.11
  -1   8   2   12.72    2.22
   1  -8  -2   12.80    1.15
  -1  -8   2   16.15    2.15
   1  -8  -2   10.06    4.51
   1   8  -2   15.80    2.14
   1   8  -1  246.70    6.58
  -1   8   1  201.49    5.64
  -1  -8   1  234.30    5.90
   1  -8  -1  194.81    5.76
   1   8  -1  234.09    7.06
   1   8   0   78.28    3.05
  -1   8   0   74.26    2.96
  -1  -8   0   80.32    2.58
   1  -8   0   77.77    2.21
   1  -8   0   69.90    2.77
   1   8   0   77.77    3.12
  -1   8  -1   42.58    6.64
   1   8   1   37.70    2.77
  -1  -8  -1   37.27    4.66
   1  -8   1   39.05    1.28
   1  -8   1   31.63    5.99
   1   8   1   42.63    5.63
  -1   8  -2   27.99    4.67
   1   8   2   22.13    3.10
  -1  -8  -2   22.16    3.06
   1  -8   2   22.58    2.05
   1  -8   2   19.58    3.94
   1   8   2   24.21    3.51
  -1   8  -3  328.46    8.50
   1   8   3  262.10    6.70
  -1  -8  -3  279.73    6.96
   1  -8   3  303.50    7.32
   1  -8   3  275.05    7.92
   1   8   3  313.94    8.34
  -1   8  -4    5.86    1.32
   1   8   4    3.62    0.76
  -1  -8  -4    3.36    0.68
   1  -8   4    3.61    0.60
   1  -8   4    3.92    1.02
   1   8   4    3.46    0.74
  -1   8  -5   53.77    2.59
   1   8   5   37.15    2.77
  -1  -8  -5   46.09    1.75
   1  -8   5   47.81    1.34
   1  -8   5   46.75    2.99
   1   8   5   55.00    6.67
  -1   8  -6   24.52    3.84
   1   8   6   13.08    1.71
  -1  -8  -6   16.98    2.44
   1  -8   6   19.66    2.20
   1  -8   6   26.31    1.78
   1   8   6   22.44    2.73
  -1   8  -7   21.19    3.49
   1   8   7   11.13    2.26
  -1  -8  -7   15.47    2.44
   1  -8   7   14.63    2.80
   1  -8   7   14.55    3.63
   1   8   7   18.19    2.41
  -1   8  -8   24.16    4.35
   1   8   8   12.08    2.34
  -1  -8  -8   16.23    3.11
   1  -8   8   19.21    2.71
   1  -8   8   21.92    2.92
   1   8   8   21.43    3.04
  -1   8  -9    1.23    1.15
   1  -8   9    0.65    0.34
   1  -8   9    0.79    0.39
   1   8   9    1.64    0.91
  -1   8 -10   53.94    2.50
   1   8  10   30.39    3.64
  -1  -8 -10   41.75    4.34
   1  -8  10   41.93    6.06
   1  -8  10   43.53    1.90
   1   8  10   50.10    8.33
  -1   8 -11   66.31   11.70
   1   8  11   36.90    4.26
  -1  -8 -11   48.54    5.69
   1  -8  11   51.07    6.75
   1  -8  11   53.50    2.12
   1   8  11   59.43    8.02
  -1   8 -12  155.41    6.98
   1   8  12   96.21    4.10
  -1  -8 -12  107.10    5.14
   1  -8  12  126.73    5.46
   1  -8  12  122.32    5.25
   1   8  12  118.90    6.16
  -1   8 -13   79.24   13.65
  -1  -8 -13   56.74    6.69
   1  -8  13   62.48    3.16
   1  -8  13   62.41    4.52
   1   8  13   63.86    4.67
  -1   8 -14   87.77    4.38
  -1  -8 -14   63.99    7.12
   1  -8  14   66.10    8.47
   1  -8  14   60.72    5.40
   1   8  14   73.14    7.43
  -1   8 -15    6.10    1.52
  -1  -8 -15    9.35    1.32
   1  -8  15    5.30    1.26
   1   8  15    6.88    1.31
  -1   8 -16   81.32   13.66
  -1  -8 -16   64.03    8.61
   1  -8  16   61.98    7.86
   1   8  16   64.10    6.96
  -1   8 -17   37.47    6.63
  -1  -8 -17   28.17    4.34
   1  -8  17   29.43    5.14
   1   8  17   32.26    5.07
  -1   8 -18    2.52    1.43
  -1  -8 -18    0.85    0.74
   1  -8  18    1.67    0.79
   1   8  18    3.49    0.66
  -1   8 -19   16.34    3.69
  -1  -8 -19   11.60    2.06
   1  -8  19   13.38    2.52
   1   8  19   13.19    3.14
   1   9 -18   17.51    2.97
   1  -9 -18   11.72    2.00
  -1  -9  18   13.67    2.66
  -1   9  18   12.92    2.11
   1  -9 -17   11.31    2.65
   1   9 -17   19.50    4.12
   1  -9 -17   13.93    2.99
  -1  -9  17   17.05    3.62
  -1   9  17   17.81    3.98
   1   9 -16   27.54    4.55
   1  -9 -16   13.90    1.88
  -1  -9  16   20.22    3.03
  -1   9  16   20.41    3.27
   1   9 -15    0.98    0.68
  -1   9  15    0.92    0.51
   1  -9 -15   -0.10    0.89
  -1  -9  15    0.67    0.79
  -1   9  15    1.06    0.66
   1   9 -14  152.84   19.20
  -1   9  14   92.26   10.66
   1  -9 -14  109.16    5.49
  -1  -9  14  134.05    4.77
  -1   9  14  137.60   10.90
   1   9 -13   61.00    4.01
  -1   9  13   37.95    4.12
   1  -9 -13   44.48    8.04
  -1  -9  13   49.50    7.92
  -1   9  13   56.80    4.31
   1   9 -12   19.33    3.48
  -1   9  12   13.49    2.49
   1  -9 -12   13.52    2.26
  -1  -9  12   15.31    3.11
  -1  -9  12   10.87    2.58
  -1   9  12   15.69    2.53
   1   9 -11   16.68    2.81
  -1   9  11   10.37    1.51
   1  -9 -11    9.35    1.78
  -1  -9  11   12.08    1.88
  -1  -9  11   11.14    1.97
  -1   9  11   13.52    1.84
   1   9 -10   38.70    6.21
  -1   9  10   21.37    3.16
   1  -9 -10   24.96    3.15
  -1  -9  10   31.17    3.63
  -1  -9  10   26.15    4.25
  -1   9  10   32.80    3.51
   1   9  -9    2.11    1.06
  -1   9   9    2.57    1.15
   1  -9  -9    1.30    0.43
  -1  -9   9    2.53    0.71
  -1  -9   9    2.28    0.78
  -1   9   9    0.82    0.41
   1   9  -8   19.62    2.75
  -1   9   8   11.35    2.33
   1  -9  -8   12.12    1.70
  -1  -9   8   16.79    3.00
  -1  -9   8   14.32    1.91
  -1   9   8   19.77    2.49
   1   9  -7  251.03   10.11
  -1   9   7  170.52   10.31
   1  -9  -7  177.76    6.32
  -1  -9   7  230.14    8.20
  -1  -9   7  190.94    7.08
  -1   9   7  221.94    8.44
   1   9  -6   71.23    2.92
  -1   9   6   50.22    2.43
   1  -9  -6   50.49    1.48
  -1  -9   6   66.75    7.84
   1  -9  -6   50.99    2.36
  -1  -9   6   55.09    2.30
   1   9  -5    1.21    0.65
  -1   9   5    1.51    0.70
   1  -9  -5    0.02    0.31
  -1  -9   5    0.66    0.50
   1  -9  -5    3.28    0.91
  -1  -9   5    1.26    0.51
   1   9  -4  224.86    6.61
  -1   9   4  158.37    4.81
   1  -9  -4  174.11    4.31
  -1  -9   4  218.33    6.11
  -1  -9   4  180.29    8.91
   1  -9  -4  161.13    7.42
   1   9  -3  469.52   11.27
  -1   9   3  338.81    9.23
  -1  -9   3  442.73   10.32
   1  -9  -3  360.36    9.15
  -1  -9   3  345.87   10.69
   1   9  -2  236.04   13.04
  -1   9   2  185.59    5.62
  -1  -9   2  213.10    6.64
  -1  -9   2  171.86    5.46
   1  -9  -2  170.36    8.94
   1   9  -1  452.74   10.79
  -1   9   1  395.10    9.51
  -1  -9   1  457.72   10.12
   1  -9  -1  382.50    9.41
   1   9  -1  456.91   11.02
   1   9   0   60.65    2.57
  -1   9   0   57.20    3.58
  -1  -9   0   68.28    2.28
   1  -9   0   59.20    2.59
   1   9   0   68.51    2.77
  -1   9  -1    1.22    0.74
   1   9   1    1.82    0.62
  -1  -9  -1    2.59    0.55
   1  -9   1    2.06    0.90
   1   9   1    1.85    0.62
  -1   9  -2   15.79    3.03
   1   9   2   12.14    1.80
  -1  -9  -2   10.44    1.51
   1  -9   2   11.88    2.00
  -1   9  -3   60.11    7.47
   1   9   3   47.40    1.87
  -1  -9  -3   49.38    2.96
   1  -9   3   53.88    2.38
   1   9   3   63.15    7.42
  -1   9  -4    6.66    1.31
  -1  -9  -4    4.95    1.01
   1  -9   4    4.56    0.73
   1  -9   4    5.04    1.03
  -1   9  -5   90.65    6.38
   1   9   5   58.26    2.11
   1   9   5   81.67    9.09
  -1   9  -6   47.29   12.09
   1   9   6   30.76    4.11
  -1  -9  -6   31.36    5.38
   1  -9   6   37.69    1.26
   1  -9   6   43.04    6.68
   1   9   6   41.74    6.81
  -1   9  -7  112.41    4.01
   1   9   7   76.39    2.61
  -1  -9  -7   91.18    3.09
   1  -9   7  101.17    2.89
   1  -9   7   96.78    3.60
   1   9   7   95.68    4.06
  -1   9  -8  178.95    7.51
   1   9   8  112.62    4.31
  -1  -9  -8  127.93    5.36
   1  -9   8  150.58    5.46
   1  -9   8  143.74    6.30
   1   9   8  163.81   12.30
  -1   9  -9   13.71    1.96
   1   9   9    6.69    1.05
  -1  -9  -9    7.37    1.77
   1  -9   9    8.88    2.20
   1  -9   9   11.43    1.69
   1   9   9   11.29    2.08
  -1   9 -10   47.74    5.50
   1   9  10   25.20    2.14
  -1  -9 -10   29.76    4.73
   1  -9  10   30.79    5.77
   1  -9  10   31.72    6.11
   1   9  10   38.92    5.63
  -1   9 -11  156.59    7.10
   1   9  11   90.32    4.01
  -1  -9 -11  114.69    5.23
   1  -9  11  131.20    5.52
   1  -9  11  127.76    5.48
   1   9  11  145.63    8.97
  -1   9 -12   57.74    7.78
   1   9  12   28.60    3.61
  -1  -9 -12   42.49    6.90
   1  -9  12   44.77    5.72
   1  -9  12   47.11    4.63
   1   9  12   48.49    5.36
  -1   9 -13   -0.15    1.80
  -1  -9 -13    0.92    0.57
   1  -9  13    0.73    0.65
   1  -9  13    0.00    0.42
   1   9  13    1.51    0.79
  -1   9 -14   51.43    5.58
  -1  -9 -14   38.19    6.11
   1  -9  14   38.23    4.65
   1  -9  14   29.65    5.09
   1   9  14   43.71    5.59
  -1   9 -15    5.86    1.54
  -1  -9 -15    2.81    0.58
   1  -9  15    3.79    0.64
   1   9  15    4.04    1.05
  -1   9 -16   15.50    3.13
  -1  -9 -16   11.75    1.87
   1  -9  16   10.54    2.43
   1   9  16   11.61    1.88
  -1   9 -17    6.23    2.26
  -1  -9 -17    4.16    1.00
   1  -9  17    4.04    0.88
   1   9  17    4.57    1.06
  -1   9 -18    7.54    2.22
  -1  -9 -18    5.30    1.65
   1  -9  18    4.56    1.07
   1   9  18    6.67    1.19
   1  10 -17    5.11    1.14
   1 -10 -17    3.60    0.70
  -1 -10  17    3.51    0.87
  -1  10  17    2.97    1.21
   1  10 -16    3.54    1.38
  -1  10  16    0.82    0.56
   1 -10 -16    1.95    0.98
  -1 -10  16    1.90    0.87
  -1  10  16    1.65    0.73
   1  10 -15    1.60    1.03
  -1  10  15    0.74    0.55
   1 -10 -15    0.78    0.65
  -1 -10  15    0.79    0.60
  -1  10  15    0.68    0.49
   1  10 -14    0.25    1.03
  -1  10  14    0.89    0.36
   1 -10 -14    1.55    0.64
  -1 -10  14    1.38    0.54
  -1  10  14    1.68    0.74
   1  10 -13    4.53    1.33
  -1  10  13    1.43    0.63
   1 -10 -13    1.22    0.75
  -1 -10  13    3.18    0.69
  -1  10  13    1.80    0.78
   1  10 -12    5.42    1.00
  -1  10  12    3.01    0.77
   1 -10 -12    3.34    0.57
  -1 -10  12    5.00    1.32
  -1 -10  12    2.82    0.60
  -1  10  12    4.68    0.69
   1  10 -11   23.31    4.63
  -1  10  11   14.58    1.41
   1 -10 -11   14.92    2.96
  -1 -10  11   18.76    3.67
  -1 -10  11   17.77    2.34
  -1  10  11   23.99    3.42
   1  10 -10   13.81    2.45
  -1  10  10   10.16    1.46
   1 -10 -10    9.22    1.38
  -1 -10  10   12.56    2.24
  -1 -10  10   13.26    1.92
  -1  10  10   11.32    2.51
   1  10  -9   11.39    2.83
  -1  10   9    7.44    1.07
   1 -10  -9    6.65    1.51
  -1 -10   9    8.85    1.34
  -1 -10   9    8.34    1.72
  -1  10   9   11.86    1.54
   1  10  -8    4.97    1.34
  -1  10   8    2.09    0.62
   1 -10  -8    2.37    0.76
  -1 -10   8    1.83    0.63
   1 -10  -8    2.43    0.95
  -1 -10   8    2.10    0.69
   1  10  -7   74.42   10.90
  -1  10   7   45.63    6.09
   1 -10  -7   49.01    1.54
  -1 -10   7   64.68    2.33
   1 -10  -7   48.85    7.67
  -1 -10   7   56.88    3.21
   1  10  -6    9.23    1.49
  -1  10   6    4.51    1.28
  -1 -10   6    5.07    1.27
   1 -10  -6    5.11    1.47
  -1 -10   6    5.72    1.01
   1  10  -5   29.43    5.64
  -1  10   5   22.28    3.46
  -1 -10   5   24.34    4.94
   1 -10  -5   23.30    7.66
  -1 -10   5   25.02    1.78
   1  10  -4  521.06   17.78
  -1  10   4  388.16   13.59
  -1 -10   4  484.50   16.48
  -1 -10   4  397.02   14.86
   1 -10  -4  400.00   14.09
   1  10  -3    4.89    0.91
  -1  10   3    2.28    0.99
  -1 -10   3    2.89    0.43
  -1 -10   3    5.19    1.40
   1 -10  -3    6.21    1.82
   1  10  -2  178.88    7.82
  -1  10   2  143.43    5.80
  -1 -10   2  181.04    6.51
   1 -10  -2  150.53    6.36
  -1 -10   2  159.39   10.53
   1  10  -1   22.57    5.29
  -1  10   1   21.87    3.41
  -1 -10   1   21.89    4.25
  -1 -10   1   20.05    4.38
   1 -10  -1   20.13    3.63
   1  10   0   27.77    3.74
  -1  10   0   26.24    3.66
  -1 -10   0   24.36    5.17
   1 -10   0   29.36    4.60
   1  10   0   29.89    3.52
  -1  10  -1   12.83    2.30
   1  10   1   10.58    1.64
  -1 -10  -1   10.65    2.15
   1 -10   1   10.71    1.66
   1  10   1   12.78    2.63
  -1  10  -2   29.52    5.46
   1  10   2   35.56    7.64
  -1 -10  -2   46.67    1.97
   1 -10   2   25.06    4.20
   1  10   2   39.65    3.41
  -1  10  -3   35.85    2.83
   1  10   3   28.95    1.58
  -1 -10  -3   30.38    5.53
   1 -10   3   36.20    7.38
   1  10   3   37.91    4.59
  -1  10  -4    3.18    1.01
   1  10   4    1.18    0.94
  -1 -10  -4    6.90    1.12
   1 -10   4    4.13    1.25
   1  10   4    3.12    1.15
  -1  10  -5   40.74    8.08
   1  10   5   25.94    2.85
  -1 -10  -5   29.84    3.91
   1 -10   5   35.82    2.69
   1  10   5   36.09    6.34
  -1  10  -6  190.43    7.58
   1  10   6  130.65    4.90
  -1 -10  -6  160.35    6.24
   1 -10   6  184.04   13.90
   1  10   6  189.37   11.00
  -1  10  -7    8.69    1.41
   1  10   7    4.37    0.72
  -1 -10  -7    6.26    1.03
   1 -10   7    4.39    0.59
   1 -10   7    6.76    1.27
   1  10   7    6.51    1.23
  -1  10  -8   70.24   10.06
   1  10   8   35.74    4.24
  -1 -10  -8   51.21    2.11
   1 -10   8   57.29    1.85
   1 -10   8   55.11    2.71
   1  10   8   65.84    7.82
  -1  10  -9   38.22    6.33
   1  10   9   22.12    1.77
  -1 -10  -9   26.08    4.74
   1 -10   9   23.20    3.46
   1 -10   9   32.02    5.52
   1  10   9   35.15    6.04
  -1  10 -10    1.10    1.43
   1  10  10    0.89    0.69
  -1 -10 -10    0.69    0.39
   1 -10  10   -0.01    0.31
   1 -10  10   -0.27    0.70
   1  10  10    0.59    0.58
  -1  10 -11    8.28    1.70
   1  10  11    4.08    0.85
  -1 -10 -11    4.78    1.22
   1 -10  11    4.72    0.97
   1 -10  11    4.69    0.97
   1  10  11    7.77    1.70
  -1  10 -12    0.71    0.71
  -1 -10 -12    0.66    0.71
   1 -10  12    0.52    0.40
   1 -10  12    0.78    0.47
   1  10  12    0.26    0.53
  -1  10 -13    0.94    0.85
  -1 -10 -13    0.72    0.87
   1 -10  13    1.35    0.51
   1 -10  13   -0.51    0.56
   1  10  13   -0.20    1.24
  -1  10 -14   63.17   12.49
  -1 -10 -14   45.95    8.34
   1 -10  14   46.67    6.88
   1  10  14   55.67    7.39
  -1  10 -15    8.10    1.76
  -1 -10 -15    3.28    0.92
   1 -10  15    1.88    0.58
   1  10  15    3.97    0.91
  -1  10 -16    6.78    1.66
  -1 -10 -16    4.02    0.62
   1  10  16    6.88    1.57
  -1  10 -17    2.96    1.28
  -1 -10 -17    1.84    0.58
   1  10  17    3.45    1.06
   1  11 -16    8.22    2.64
  -1 -11  16    6.23    1.89
   1 -11 -16    5.66    1.85
   1  11 -15    5.77    1.56
  -1  11  15    1.63    0.51
  -1 -11  15    3.39    1.93
   1 -11 -15    3.38    0.57
   1  11 -14   28.75   14.98
  -1  11  14   14.44    2.10
  -1 -11  14   18.11    4.40
   1 -11 -14   18.14    2.93
   1  11 -13   29.22    5.68
  -1  11  13   20.58    2.84
  -1 -11  13   23.30    5.02
   1 -11 -13   27.27    5.24
   1  11 -12    2.45    0.96
  -1  11  12    1.80    0.65
  -1 -11  12    1.94    0.65
   1 -11 -12    1.01    0.82
   1  11 -11   36.19    5.00
  -1  11  11   20.12    3.19
  -1 -11  11   23.82    4.44
   1 -11 -11   24.54    5.17
  -1 -11  11   25.41    3.17
   1  11 -10   21.49    3.55
  -1  11  10   10.32    1.58
  -1 -11  10   15.21    2.09
   1 -11 -10   14.67    2.86
  -1 -11  10   15.74    2.37
   1  11  -9    9.92    1.71
  -1  11   9    3.77    0.93
  -1 -11   9    7.23    1.42
   1 -11  -9    5.75    1.11
  -1 -11   9    7.03    1.58
   1  11  -8    5.23    1.04
  -1  11   8    3.63    0.86
  -1 -11   8    3.30    0.78
   1 -11  -8    3.11    1.15
  -1 -11   8    3.48    1.30
   1  11  -7  129.43    5.72
  -1  11   7   82.14    3.99
  -1 -11   7  110.80    5.23
   1 -11  -7   96.76    5.03
  -1 -11   7  103.58    7.09
   1  11  -6    1.67    1.35
  -1  11   6    0.78    0.91
  -1 -11   6    0.54    0.46
   1 -11  -6    1.02    0.71
  -1 -11   6    0.06    0.66
   1  11  -5  181.34    8.56
  -1  11   5  127.27    5.86
  -1 -11   5  171.92    6.93
   1 -11  -5  144.08    6.80
  -1 -11   5  143.45    6.45
   1  11  -4   20.20    2.63
  -1  11   4   15.03    1.55
  -1 -11   4   14.54    3.16
   1 -11  -4   15.13    3.30
  -1 -11   4   13.78    1.79
   1  11  -3   27.54    4.09
  -1  11   3   23.04    3.21
  -1 -11   3   19.88    4.00
  -1 -11   3   23.90    3.82
   1 -11  -3   24.73    3.64
   1  11  -2    1.25    1.02
  -1  11   2   -0.40    0.99
  -1 -11   2    2.15    0.67
   1 -11  -2    2.55    0.91
  -1 -11   2    2.35    0.70
   1  11  -1    1.44    0.61
  -1  11   1    3.04    0.75
  -1 -11   1    1.34    0.43
  -1 -11   1    0.79    0.67
   1 -11  -1    1.04    0.60
   1  11   0   51.64    8.10
  -1  11   0   54.09    8.25
  -1 -11   0   52.62    5.49
  -1 -11   0   46.63    6.52
   1 -11   0   55.16   10.20
  -1  11  -1   51.72    3.95
   1  11   1   43.54    6.25
  -1 -11  -1   49.16    1.78
   1 -11   1   43.04    6.61
   1  11   1   53.71    7.82
  -1  11  -2    0.84    0.64
   1  11   2   -0.34    0.50
  -1 -11  -2    0.49    0.28
   1 -11   2    0.47    0.48
   1  11   2    1.40    0.95
  -1  11  -3    1.85    0.64
   1  11   3    2.47    0.74
  -1 -11  -3    2.45    0.68
   1 -11   3    2.57    0.83
   1  11   3    2.50    0.89
  -1  11  -4   24.72    3.86
   1  11   4   15.05    3.92
  -1 -11  -4   16.23    3.66
   1 -11   4   19.96    2.60
   1  11   4   26.81    5.25
  -1  11  -5   47.37    5.70
   1  11   5   30.63    3.47
  -1 -11  -5   31.46    5.28
   1 -11   5   42.13    2.79
   1  11   5   43.79    6.89
  -1  11  -6    3.09    0.85
   1  11   6    0.16    0.61
  -1 -11  -6    2.08    0.50
   1 -11   6    1.01    0.53
   1  11   6    0.78    0.98
  -1  11  -7   77.23   12.15
   1  11   7   51.35    2.57
  -1 -11  -7   66.40    3.14
   1 -11   7   67.31    8.39
   1  11   7   74.03    7.56
  -1  11  -8   52.69    8.54
   1  11   8   28.82    3.74
  -1 -11  -8   43.01    4.27
   1 -11   8   45.91    5.44
   1  11   8   48.02    5.38
  -1  11  -9   85.10   11.88
   1  11   9   44.90    7.28
  -1 -11  -9   59.29    7.34
   1 -11   9   76.04    5.51
   1  11   9   80.66    5.85
  -1  11 -10   20.51    2.88
   1  11  10    9.80    2.26
  -1 -11 -10   12.87    2.06
   1 -11  10   15.00    3.54
   1  11  10   18.60    2.83
  -1  11 -11  218.80    7.46
  -1 -11 -11  179.35    4.40
   1 -11  11  179.28    5.90
   1  11  11  196.61    6.41
  -1  11 -12  127.93    7.97
  -1 -11 -12  100.23    5.36
   1 -11  12  106.51    5.52
   1  11  12  101.87   12.42
  -1  11 -13   36.48    6.96
  -1 -11 -13   22.13    2.88
   1 -11  13   19.26    3.55
   1  11  13   29.37    4.20
  -1  11 -14   35.88    5.68
  -1 -11 -14   23.25    3.80
   1  11  14   28.50    4.24
  -1  11 -15   23.83    3.91
  -1 -11 -15   14.85    2.74
   1  11  15   20.62    3.46
   1  12 -14    1.70    1.15
   1 -12 -14    1.94    1.23
   1  12 -13   20.55    5.16
  -1  12  13   10.88    1.81
   1 -12 -13   13.99    2.98
   1  12 -12   -0.36    1.55
  -1  12  12   -0.06    0.58
   1 -12 -12    1.12    0.65
   1  12 -11    2.92    0.97
  -1  12  11    2.16    0.51
   1 -12 -11    2.89    1.05
  -1 -12  11    3.16    0.57
   1  12 -10   14.11    3.24
  -1  12  10    8.40    1.76
   1 -12 -10   10.66    2.20
  -1 -12  10    9.36    1.49
   1  12  -9   29.10    2.57
  -1  12   9   16.73    2.20
   1 -12  -9   20.82    5.21
  -1 -12   9   21.81    2.88
   1  12  -8   14.96    1.75
  -1  12   8    9.16    1.51
  -1 -12   8   10.09    2.21
   1 -12  -8   12.72    2.12
  -1 -12   8   11.48    1.25
   1  12  -7    2.05    1.03
  -1  12   7    2.78    1.09
  -1 -12   7    1.68    0.78
   1 -12  -7    1.31    0.98
  -1 -12   7    3.73    0.89
   1  12  -6   41.05    2.90
  -1  12   6   22.61    3.96
   1 -12  -6   25.45    4.55
  -1 -12   6   29.58    6.09
   1  12  -5    2.51    0.95
  -1  12   5    1.50    0.50
  -1 -12   5    1.04    0.49
   1 -12  -5    1.86    1.04
  -1 -12   5    2.45    0.86
   1  12  -4    2.51    0.85
  -1  12   4    1.33    0.66
  -1 -12   4    1.25    0.60
   1 -12  -4    2.88    1.18
  -1 -12   4    3.67    0.75
   1  12  -3    0.75    0.51
  -1  12   3   -0.64    0.81
  -1 -12   3    0.18    0.31
  -1 -12   3    1.69    0.73
   1 -12  -3   -0.23    1.18
   1  12  -2    1.92    0.74
  -1  12   2    1.44    0.94
  -1 -12   2    2.80    0.68
  -1 -12   2    3.01    0.65
   1 -12  -2    2.36    0.76
   1  12  -1   33.42    2.14
  -1  12   1   19.63    4.63
  -1 -12   1   24.95    4.39
   1 -12  -1   23.24    3.22
   1  12   0   11.85    2.70
  -1  12   0   10.30    2.12
  -1 -12   0    9.83    1.63
  -1 -12   0   10.05    1.48
   1 -12   0   15.28    2.71
  -1  12  -1    7.20    1.79
   1  12   1    7.22    1.18
  -1 -12  -1    4.78    1.24
  -1 -12  -1    4.91    1.29
   1 -12   1    6.56    1.45
  -1  12  -2   57.41    6.76
   1  12   2   49.97    7.49
   1 -12   2   64.59    4.41
  -1  12  -3   40.24    5.94
   1  12   3   28.18    4.58
  -1 -12  -3   29.05    5.77
   1 -12   3   38.88    4.90
   1  12   3   42.14    4.85
  -1  12  -4   81.96    9.33
   1  12   4   63.13    5.14
  -1 -12  -4   79.53    3.31
   1 -12   4   81.33    5.45
   1  12   4   90.55   12.02
  -1  12  -5    7.20    1.65
   1  12   5    5.35    1.09
  -1 -12  -5    3.69    1.17
   1 -12   5    4.96    1.08
   1  12   5    6.94    1.36
  -1  12  -6   13.12    2.28
   1  12   6    6.46    1.26
  -1 -12  -6    7.22    1.51
   1 -12   6   11.18    1.87
   1  12   6   11.07    1.76
  -1  12  -7   -0.43    1.16
   1  12   7    0.10    0.54
  -1 -12  -7    0.25    0.26
   1 -12   7   -0.14    0.80
   1  12   7    1.17    0.72
  -1  12  -8    0.91    0.70
   1  12   8    1.11    0.67
  -1 -12  -8   -0.04    0.33
   1 -12   8    2.09    0.62
   1  12   8    0.55    0.63
  -1  12  -9    1.89    1.36
   1  12   9    1.34    0.76
  -1 -12  -9    2.02    0.55
   1 -12   9    2.08    0.85
   1  12   9    1.95    0.91
  -1  12 -10    9.36    2.12
  -1 -12 -10    6.72    1.23
   1 -12  10    6.67    1.65
   1  12  10    6.18    3.58
  -1  12 -11    2.72    1.02
  -1 -12 -11    2.50    0.70
   1 -12  11    3.73    0.85
   1  12  11    5.77    1.46
  -1  12 -12   -0.17    1.27
   1 -12  12    1.70    0.94
   1  12  12    2.66    1.09
  -1  12 -13   13.07    2.24
   1  12  13   11.62    2.30
  -1  12 -14    0.52    0.77
   1  12  14   -0.17    0.78
   1  13 -12    5.00    1.09
   1 -13 -12    5.31    1.16
   1  13 -11    3.09    0.93
  -1  13  11    3.00    1.09
   1 -13 -11    2.75    1.60
   1  13 -10    2.54    1.00
  -1  13  10    1.56    0.79
   1 -13 -10    2.87    1.15
  -1 -13  10    0.92    0.58
   1  13  -9    2.05    1.21
  -1  13   9   -0.17    0.73
   1 -13  -9   -0.23    1.14
  -1 -13   9    0.43    0.37
   1  13  -8    4.49    1.24
  -1  13   8    1.12    0.82
   1 -13  -8    1.85    1.17
  -1 -13   8    1.74    0.60
   1  13  -7    0.70    0.68
  -1  13   7   -0.14    0.75
   1 -13  -7   -0.62    1.17
  -1 -13   7    1.13    0.79
   1  13  -6    0.72    0.85
  -1  13   6   -0.14    0.72
   1 -13  -6   -0.95    1.27
  -1 -13   6    0.81    0.28
   1  13  -5   20.08    3.11
  -1  13   5   12.06    2.53
   1 -13  -5   17.98    3.06
  -1 -13   5   15.99    2.11
   1  13  -4    6.77    1.51
  -1  13   4    6.60    0.98
   1 -13  -4    7.76    1.15
  -1 -13   4    6.77    1.41
   1  13  -3   -0.15    0.92
  -1  13   3   -0.10    0.87
   1 -13  -3    1.29    1.27
  -1 -13   3    1.17    0.83
   1  13  -2    6.13    1.51
  -1  13   2    5.89    1.58
  -1 -13   2    7.26    1.13
   1 -13  -2    2.79    0.86
   1  13  -1    1.54    0.94
  -1  13   1    0.15    0.69
  -1 -13   1    1.25    0.67
   1 -13  -1   -0.38    1.15
  -1  13   0   29.78    4.69
   1  13   0   32.50    3.84
  -1 -13   0   32.62    4.75
   1 -13   0   34.79    5.34
  -1  13  -1    4.97    1.10
   1  13   1    2.65    0.69
  -1 -13  -1    3.29    0.93
   1 -13   1    3.13    0.81
   1  13   2   14.42    1.96
  -1  13  -2   18.03    3.18
  -1 -13  -2   18.68    3.25
   1 -13   2   17.81    2.38
  -1  13  -3    2.91    1.50
   1  13   3   -0.24    0.70
  -1 -13  -3   -0.04    1.17
   1 -13   3    0.97    0.52
  -1  13  -4   30.57    4.79
   1  13   4   21.83    3.54
   1 -13   4   32.97    5.33
  -1  13  -5   13.09    2.12
   1  13   5    6.64    1.28
   1 -13   5    8.00    1.18
   1  13   5    6.29    2.17
  -1  13  -6   21.25    3.93
   1  13   6   12.77    2.08
   1 -13   6   22.31    2.88
   1  13   6   25.06    3.45
  -1  13  -7    1.75    1.13
   1  13   7    1.49    0.57
   1 -13   7    2.84    0.53
   1  13   7    3.24    1.03
  -1  13  -8    1.20    0.90
   1 -13   8    3.22    0.83
   1  13   8    2.46    1.27
  -1  13  -9   -0.09    0.88
   1 -13   9    0.98    0.94
   1  13   9    0.62    0.71
  -1  13 -10   10.86    2.25
   1 -13  10    9.29    1.31
   1  13  10    7.83    1.94
  -1  13 -11    2.72    1.39
   1 -13  11    2.03    0.62
   1  13  11    1.48    0.64
  -1  13 -12   80.85   15.57
   1  13  12   91.34    8.14
   1  14  -9   13.16    2.90
  -1  14   9    8.48    1.59
   1 -14  -9   11.83    3.26
  -1 -14   9   11.91    1.30
   1  14  -8    4.77    1.85
  -1  14   8    3.60    0.87
   1 -14  -8    6.38    1.53
  -1 -14   8    3.99    1.07
   1  14  -7    1.66    0.98
  -1  14   7    0.97    0.49
   1 -14  -7    1.60    0.69
  -1 -14   7   -0.07    0.82
   1  14  -6    8.84    1.92
  -1  14   6    5.64    1.63
   1 -14  -6    7.48    2.16
  -1 -14   6    7.58    1.04
   1  14  -5    2.36    0.87
  -1  14   5    1.58    0.56
   1 -14  -5   -0.85    1.35
  -1 -14   5   -0.43    0.81
   1  14  -4   -0.08    0.97
  -1  14   4   -0.28    0.71
   1 -14  -4    0.49    0.75
  -1 -14   4    0.58    0.54
   1  14  -3   -0.04    0.87
  -1  14   3    0.79    0.84
   1 -14  -3    0.76    0.95
   1  14  -2   11.32    2.59
  -1  14   2   10.18    1.63
   1 -14  -2   17.41    2.27
  -1 -14   2   10.42    1.59
   1  14  -1    6.82    1.53
  -1  14   1    5.78    1.31
  -1 -14   1    6.54    1.32
   1 -14  -1    6.03    1.49
  -1  14   0    6.64    1.55
   1  14   0    4.76    1.09
  -1 -14   0    9.18    1.46
   1 -14   0    7.05    1.31
  -1  14  -1   21.76    5.01
   1  14   1   19.39    4.79
  -1 -14  -1   24.04    3.94
   1 -14   1   25.60    4.14
  -1  14  -2    7.77    1.81
   1  14   2    7.44    1.35
  -1 -14  -2    6.69    1.34
   1 -14   2    7.72    1.16
  -1  14  -3    1.84    0.71
   1  14   3    0.79    0.77
  -1 -14  -3    1.66    1.19
   1 -14   3    0.64    1.09
  -1  14  -4   76.93    3.67
   1  14   4   44.80    7.91
  -1 -14  -4   61.87   10.88
   1 -14   4   67.66   12.87
  -1  14  -5    3.30    0.96
   1  14   5    3.09    0.82
  -1 -14  -5    3.88    1.39
   1 -14   5    4.29    1.01
  -1  14  -6    1.30    1.01
  -1 -14  -6    0.71    0.95
   1 -14   6   -0.31    0.84
  -1  14  -7    1.75    0.93
   1 -14   7   -0.36    0.84
  -1  14  -8    0.48    0.73
   1 -14   8    0.53    0.62
   1  14   8    0.98    0.75
  -1  14  -9    1.16    0.82
   1 -14   9    0.82    0.67
   1  14   9    1.57    1.11
   1  15  -5    3.46    1.13
  -1  15   5    3.18    0.92
  -1 -15   5    3.73    0.70
   1  15  -4    2.04    0.88
  -1  15   4    5.93    1.04
  -1 -15   4    7.23    1.36
   1 -15  -4    4.96    1.41
   1  15  -3    0.78    0.97
  -1  15   3    1.10    0.67
   1 -15  -3    1.14    0.87
  -1 -15   3   -0.24    0.88
   1  15  -2   21.61    2.78
  -1  15   2   14.77    3.89
   1 -15  -2   19.50    3.72
  -1 -15   2   23.14    2.74
   1  15  -1    4.09    1.42
  -1  15   1    3.21    0.88
   1 -15  -1    4.47    1.60
  -1 -15   1    5.34    1.62
  -1  15   0   18.10    3.51
   1  15   0   15.02    3.05
  -1 -15   0   16.11    2.94
   1 -15   0   21.89    3.15
  -1  15  -1    6.48    1.94
   1  15   1    5.83    1.39
  -1 -15  -1    4.89    1.09
   1 -15   1    6.26    1.86
  -1  15  -2    4.33    1.20
   1  15   2    3.53    1.00
  -1 -15  -2    5.86    1.51
   1 -15   2    5.98    1.42
  -1  15  -3    5.77    1.39
   1  15   3    4.50    1.92
  -1 -15  -3    7.28    1.68
   1 -15   3    7.51    2.31
  -1  15  -4   57.45    8.79
  -1 -15  -4   63.34   12.11
   1 -15   4   62.85    5.98
  -1  15  -5   25.24    4.46
  -1 -15  -5   17.98    4.39
   1 -15   5   22.06    3.49
   2   0 -23   -0.90    1.06
  -2   0  23   -1.00    1.23
   2   0 -22    7.51    1.23
  -2   0  22    6.54    1.48
   2   0 -21    0.68    0.74
  -2   0  21    1.56    0.88
   2   0 -20    0.52    0.54
  -2   0  20    2.46    1.19
   2   0 -19    1.08    0.83
  -2   0  19   -0.10    0.70
   2   0 -18   19.24    2.30
  -2   0  18   18.55    3.36
   2   0 -17    1.23    0.71
  -2   0  17    0.22    0.79
   2   0 -16    1.43    1.24
  -2   0  16    1.62    0.69
   2   0 -15    4.41    1.80
  -2   0  15    1.16    1.08
   2   0 -14   65.44    8.55
  -2   0  14   71.02    9.62
   2   0 -13   -0.97    1.06
  -2   0  13   -1.12    1.26
   2   0 -12  383.47    9.56
  -2   0  12  414.19   10.79
   2   0 -11   -1.59    0.80
  -2   0  11    0.55    0.45
   2   0 -10    0.69    0.52
   2   0 -10    0.46    0.10
   2   0  -9   -0.22    0.68
  -2   0   9    0.86    0.41
   2   0  -9    0.04    0.06
   2   0  -8   20.22    2.12
  -2   0   8   27.37    4.05
   2   0  -8   18.70    0.76
   2   0  -7    1.01    0.43
  -2   0   7    2.48    0.81
   2   0  -6   65.66    2.76
  -2   0   6   84.26    3.42
   2   0  -6   71.60    2.60
   2   0  -5   -0.67    0.44
  -2   0   5   -2.84    0.85
   2   0  -5   -0.60    0.39
  -2   0   4  829.62   11.56
  -2   0   4 1052.16   14.77
   2   0  -4  925.68   12.30
  -2   0   2   50.34    2.09
  -2   0   2   68.70    2.76
   2   0  -2   61.38    2.38
  -2   0   1   -0.34    0.31
  -2   0   1   -0.62    0.64
   2   0  -1    0.22    0.25
  -2   0   0    4.50    0.38
  -2   0   0    5.28    0.94
   2   0   0    4.43    0.72
   2   0   1    1.49    1.12
   2   0   2 7803.02   13.50
  -2   0  -3    1.66    1.05
  -2   0  -3    2.68    0.44
   2   0   3    2.13    0.70
  -2   0  -4 9999.99   17.54
  -2   0  -5   -0.50    0.42
   2   0   5   -0.93    0.90
   2   0   5   -0.59    0.97
  -2   0  -6   49.86    2.02
   2   0   6   40.26    2.88
   2   0   6   44.27    2.74
   2   0   7    2.91    1.40
  -2   0  -8    0.65    0.31
   2   0   8    1.28    0.55
   2   0   8    1.09    0.48
  -2   0  -9   -0.25    0.60
   2   0   9    0.91    0.65
   2   0   9   -0.20    0.71
  -2   0 -10  132.23    4.49
   2   0  10  104.05    4.01
   2   0  10  109.58    4.02
  -2   0 -11   -0.17    0.65
   2   0  11   -0.30    0.64
   2   0  11    0.11    0.49
  -2   0 -12    1.91    0.61
   2   0  12    2.84    0.75
   2   0  12    1.40    0.33
  -2   0 -13   -0.89    0.77
   2   0  13    0.59    0.52
   2   0  13   -0.29    0.60
  -2   0 -14   52.12    2.14
   2   0  14   43.99    7.16
   2   0  14   39.20    8.79
  -2   0 -15   -1.01    0.83
   2   0  15   -0.77    1.03
   2   0  15    0.40    0.22
  -2   0 -16   40.47    7.11
   2   0  16   34.66    8.20
   2   0  16   30.66    4.90
  -2   0 -17   -0.93    0.95
   2   0  17   -0.71    1.15
   2   0  17   -0.50    0.59
  -2   0 -18   49.22    6.01
   2   0  18   43.62    7.24
   2   0  18   39.10    2.03
  -2   0 -19    0.43    0.40
   2   0  19    1.57    1.05
   2   0  19    0.50    0.32
  -2   0 -20    0.73    0.59
   2   0  20    2.51    0.81
   2   0  21    0.74    0.72
   2   0  22    0.60    0.70
   2  -1 -23    5.95    1.87
   2   1 -23    4.36    0.74
  -2  -1  23    4.20    1.16
  -2   1  23    5.37    1.38
   2  -1 -22   10.88    1.92
   2   1 -22   10.42    2.05
  -2   1  22    8.72    2.72
  -2  -1  22    9.48    3.21
   2  -1 -21    3.16    0.68
   2   1 -21    4.28    1.09
  -2   1  21    5.43    2.04
  -2  -1  21    2.35    0.65
   2  -1 -20   59.37    6.32
   2   1 -20   61.19    6.14
  -2  -1  20   69.10   10.85
  -2   1  20   57.65    3.89
   2   1 -19    0.80    1.11
   2  -1 -19    2.07    1.34
  -2  -1  19   -0.79    1.22
  -2   1  19   -0.18    1.13
   2  -1 -18   47.68    5.87
   2   1 -18   52.29    5.12
  -2  -1  18   51.83    7.98
  -2   1  18   47.98    7.61
   2  -1 -17    7.84    1.24
   2   1 -17    8.75    1.65
  -2  -1  17    9.03    1.42
  -2   1  17    9.97    2.23
   2  -1 -16   28.54    4.69
   2   1 -16   30.26    7.82
  -2   1  16   27.74    4.30
  -2  -1  16   28.52    6.73
   2  -1 -15 1039.73  196.66
   2   1 -15 1172.32  221.75
  -2  -1  15 1076.28   36.63
  -2   1  15 1056.66   36.04
   2  -1 -14   11.02    1.41
   2   1 -14   12.52    2.12
  -2  -1  14   13.74    1.68
  -2   1  14   12.37    1.58
   2  -1 -13   94.36    3.36
   2   1 -13  106.00    3.70
  -2  -1  13  101.65    3.94
  -2   1  13  101.22    4.62
  -2   1  13   88.14    2.41
   2  -1 -12  105.27    3.52
   2   1 -12  114.12    3.89
  -2   1  12  119.86    4.02
  -2  -1  12  122.73    4.04
   2  -1 -11   94.17    3.68
   2   1 -11  105.53    4.91
  -2  -1  11  112.01    4.30
  -2   1  11  110.71    4.14
   2  -1 -10    3.94    0.74
   2   1 -10    3.14    1.80
  -2  -1  10    3.81    0.77
  -2   1  10    5.36    0.96
   2  -1 -10    2.84    0.64
   2  -1  -9  121.00    4.01
   2   1  -9  136.00    4.44
  -2  -1   9  152.55    4.81
  -2   1   9  148.94    4.77
   2  -1  -9  117.20    3.40
   2  -1  -8   61.75    2.66
   2   1  -8   74.15    3.14
  -2  -1   8   80.93    3.35
  -2   1   8   79.67    3.28
   2  -1  -8   64.25    2.47
   2   1  -7  295.60    9.15
  -2  -1   7  335.54    9.57
  -2   1   7  339.36    9.64
   2  -1  -7  270.02    7.42
   2   1  -6 2003.82   27.18
  -2   1   6 1829.92   24.82
  -2  -1   6 2352.52   30.96
  -2   1   6 2353.99   30.95
   2  -1  -6 1902.50   24.53
   2   1  -5 1370.16   19.50
  -2   1   5 1206.17   16.35
  -2  -1   5 1618.48   21.51
  -2   1   5 1602.94   21.16
   2  -1  -5 1331.76   17.45
   2   1  -5 1411.34   17.97
   2   1  -4 2221.25   29.06
  -2   1   4 1998.74   26.22
  -2  -1   4 2793.59   36.19
  -2   1   4 2736.30   35.33
   2  -1  -4 2338.87   30.06
   2   1  -4 2386.73   30.37
   2   1  -3   46.16    2.00
  -2  -1   3   66.53    3.09
  -2   1   3   63.77    3.08
   2  -1  -3   64.07    3.09
   2   1  -3   47.47    2.37
   2   1  -2  326.06    8.95
  -2   1   2  446.88   12.22
   2   1  -1  706.69    9.42
  -2   1   1  668.91    9.18
  -2  -1   1  849.07   11.55
  -2   1   1  846.44   11.39
   2  -1  -1  808.73   11.19
   2   1  -1  802.70   11.18
   2   1   0   16.78    0.80
  -2   1   0   17.11    2.14
  -2   1   0   16.58    0.83
   2  -1   0   16.80    2.95
   2   1   0   17.58    2.69
  -2   1  -1  466.98    6.63
  -2  -1  -1  444.08    5.86
  -2   1  -1  456.35    6.44
  -2  -1  -1  480.38    7.08
   2  -1   1  545.57    8.62
   2   1   1  538.03    7.89
  -2   1  -2  137.10    4.14
  -2  -1  -2  116.28    3.20
  -2   1  -2  113.90    1.73
  -2  -1  -2  126.09    4.28
   2  -1   2  144.28    4.68
  -2   1  -3    1.36    0.43
  -2   1  -3   -1.75    0.74
   2  -1   3   -2.14    1.08
   2   1   3   -0.97    1.46
  -2  -1  -4  763.14    9.89
  -2   1  -4  780.18   10.63
  -2  -1  -4  586.36    8.77
   2  -1   4  632.47    9.10
   2  -1   4  686.94    9.99
   2   1   4  668.06    9.57
  -2  -1  -5  632.95    8.38
  -2   1  -5  641.08    9.54
  -2  -1  -5  463.45    7.28
   2  -1   5  514.03    7.58
   2  -1   5  525.96    7.76
   2   1   5  534.98    9.03
  -2  -1  -6 1195.65   15.65
  -2   1  -6 1277.35   17.09
   2  -1   6 1023.59   14.19
   2  -1   6  991.51   13.75
   2   1   6 1031.81   14.87
  -2  -1  -7 2978.14   43.30
  -2   1  -7 3071.74   45.41
   2  -1   7 2516.93   13.28
   2   1   7 2478.77   36.98
   2  -1   7 2537.70   10.50
  -2  -1  -8  129.52    4.60
  -2   1  -8  132.91    2.21
   2  -1   8  105.62    2.52
   2   1   8  107.36    2.48
   2  -1   8  107.86    2.27
   2   1   8  110.91    2.37
  -2  -1  -9    5.07    1.09
  -2   1  -9    3.71    0.69
   2  -1   9    2.19    0.52
   2   1   9    1.49    0.97
   2  -1   9    2.26    0.44
   2   1   9    2.50    0.43
  -2  -1 -10   15.41    1.80
  -2   1 -10   17.08    3.03
   2  -1  10   10.89    1.13
   2   1  10   12.07    2.10
   2  -1  10   11.01    0.97
   2   1  10   11.04    2.27
  -2  -1 -11   15.33    2.03
  -2   1 -11   14.52    2.82
   2  -1  11   10.66    1.17
   2   1  11   12.54    1.57
   2  -1  11   11.60    2.41
   2   1  11   11.77    1.74
  -2  -1 -12    0.62    0.48
  -2   1 -12    1.26    0.45
   2   1  12    1.03    0.49
   2  -1  12    0.03    0.54
   2   1  12    1.04    0.53
  -2  -1 -13    1.83    0.54
  -2   1 -13    1.16    0.48
   2  -1  13    1.03    1.04
   2   1  13    0.34    0.58
   2  -1  13    3.02    0.74
   2   1  13    0.90    0.52
  -2   1 -14  245.88    8.66
  -2  -1 -14  251.40    8.91
   2  -1  14  200.64    7.70
   2   1  14  193.91    8.95
   2  -1  14  199.00    7.25
   2   1  14  196.98    7.20
  -2  -1 -15   39.13    5.42
  -2   1 -15   41.34    5.92
   2  -1  15   36.66    4.03
   2   1  15   32.58    3.65
   2  -1  15   31.89    2.92
   2   1  15   36.47    3.18
  -2  -1 -16   36.50    5.08
  -2   1 -16   35.64    5.73
   2  -1  16   31.65    4.49
   2   1  16   34.71    4.77
   2  -1  16   28.91    2.64
   2   1  16   28.11    2.15
  -2  -1 -17   92.92    4.13
  -2   1 -17   99.48    4.48
   2  -1  17   80.32   11.35
   2   1  17   78.01   10.32
   2  -1  17   69.90    6.59
   2   1  17   70.07    8.42
  -2  -1 -18    2.25    0.92
  -2   1 -18    0.96    0.52
   2  -1  18    0.76    1.45
   2   1  18    0.59    0.77
   2  -1  18    0.52    0.35
   2   1  18    1.34    0.78
  -2  -1 -19    1.62    0.78
  -2   1 -19    0.38    0.35
   2  -1  19    1.39    0.63
   2   1  19    0.71    1.32
   2   1  19   -0.01    0.62
  -2   1 -20    0.57    0.70
   2   1  20    1.09    0.56
   2  -1  20   -0.97    1.16
  -2   1 -21    3.56    1.21
   2   1  21    4.20    1.64
   2  -1  21    5.27    1.18
   2   1  22    0.35    0.58
   2  -1  22    0.30    0.66
   2  -2 -23   40.96    5.34
   2   2 -23   50.31    5.47
  -2  -2  23   35.95    7.75
  -2   2  23   38.21    4.68
   2  -2 -22   -0.57    0.98
   2   2 -22    1.44    0.75
  -2   2  22    0.75    0.72
  -2  -2  22    1.24    1.26
   2  -2 -21   42.23    4.49
   2   2 -21   44.32    5.74
  -2  -2  21   36.84    7.10
  -2   2  21   37.83    5.81
   2  -2 -20   93.92    3.56
   2   2 -20   98.35   11.27
  -2  -2  20   85.10   13.58
  -2   2  20   80.92    5.46
   2  -2 -19   12.86    2.04
   2   2 -19   15.52    2.49
  -2  -2  19   15.85    2.57
  -2   2  19   12.29    1.85
   2  -2 -18  143.06   15.40
   2   2 -18  149.28   17.80
  -2  -2  18  141.15    6.03
  -2   2  18  128.15    8.48
   2  -2 -17   85.02   10.61
   2   2 -17  104.88   11.67
  -2  -2  17   89.53    4.84
  -2   2  17   85.91   11.92
   2  -2 -16   69.73    8.52
   2   2 -16   81.51   10.12
  -2  -2  16   76.21    9.77
  -2   2  16   72.95   11.06
   2   2 -15   18.99    3.26
  -2  -2  15   15.63    4.59
  -2   2  15    6.51    0.84
   2  -2 -14  723.53   17.00
   2   2 -14  870.95   19.87
  -2  -2  14  817.50   19.44
  -2   2  14  751.92   18.80
  -2   2  14  714.13   15.54
   2  -2 -13   45.90    2.07
   2   2 -13   58.55    8.19
  -2  -2  13   55.33    4.44
  -2   2  13   59.59    5.19
  -2   2  13   40.59    2.00
   2  -2 -12  151.37    4.54
   2   2 -12  188.11    5.80
  -2  -2  12  184.75    5.37
  -2   2  12  176.46    5.98
  -2   2  12  161.39    4.14
   2  -2 -11   82.46    3.36
   2   2 -11  108.56    4.40
  -2  -2  11  105.64    4.16
  -2   2  11  107.37    4.14
  -2   2  11   89.87    3.15
   2  -2 -10  279.31    8.10
   2   2 -10  349.04   10.16
  -2  -2  10  339.84    9.99
  -2   2  10  329.60    9.36
   2   2  -9   94.72    3.93
  -2   2   9   85.80    6.32
  -2  -2   9   94.06    3.87
  -2   2   9   93.03    3.80
   2  -2  -9   71.59    2.80
   2   2  -8  817.57   13.47
  -2   2   8  648.42   10.73
  -2  -2   8  881.45   14.21
  -2   2   8  820.14   13.08
   2  -2  -8  624.03    9.83
   2   2  -7   64.71    4.27
  -2   2   7   52.78    2.38
  -2  -2   7   70.34    3.01
  -2   2   7   68.67    3.14
   2  -2  -7   57.98    2.27
   2   2  -6  106.17    4.14
  -2   2   6   83.19    3.45
  -2  -2   6  116.21    4.52
  -2   2   6  112.96    4.28
  -2  -2   6   85.03    2.96
   2  -2  -6   91.22    3.46
   2   2  -5  301.80    8.53
  -2   2   5  242.56    7.01
  -2  -2   5  348.15    9.80
  -2   2   5  335.60    9.30
   2  -2  -5  274.16    7.66
   2   2  -5  311.42    8.42
   2   2  -4  221.22    6.33
  -2   2   4  173.21    5.14
  -2  -2   4  252.52    7.24
  -2   2   4  247.44    6.89
   2  -2  -4  205.61    5.87
   2   2  -4  224.83    6.15
   2   2  -3   94.54    3.65
  -2   2   3   67.65    2.79
  -2  -2   3   98.52    3.85
  -2   2   3   99.40    3.66
   2  -2  -3   81.56    3.23
   2   2  -3   91.29    3.34
   2   2  -2  363.81   10.44
  -2   2   2  267.93    7.60
  -2  -2   2  355.44   10.07
  -2   2   2  388.85   10.51
   2  -2  -2  335.54    9.70
   2   2  -2  337.73    9.26
   2   2  -1   42.87    1.81
  -2  -2   1   34.64    1.66
  -2   2   1   44.97    1.89
   2  -2  -1   44.08    5.08
   2   2  -1   37.59    1.68
  -2   2   0    2.75    0.89
  -2  -2   0    2.46    0.76
  -2   2   0    4.06    0.46
   2  -2   0   11.42    5.00
   2   2   1  782.15   10.14
  -2   2  -1  618.77    8.95
  -2  -2  -1  592.54    8.67
   2  -2   1  652.85   11.59
   2   2   1  659.28    9.29
  -2   2  -2   38.64    2.10
  -2   2  -2   32.89    1.41
  -2  -2  -2   36.33    1.84
   2  -2   2   45.92    7.73
   2   2   2   39.46    1.92
  -2   2  -3  102.95    3.92
  -2  -2  -3   78.09    3.19
   2  -2   3   86.78    3.24
   2  -2   3   83.10    3.74
   2   2   3   83.27    3.30
  -2   2  -4  423.94   11.69
  -2  -2  -4  309.64    8.76
   2  -2   4  348.11    9.62
   2  -2   4  359.49   10.41
   2   2   4  369.83   10.36
  -2  -2  -5   17.62    0.40
  -2   2  -5   17.01    0.81
  -2  -2  -5   16.05    1.26
   2  -2   5   12.81    1.67
   2  -2   5   13.34    0.80
   2   2   5   12.06    1.93
  -2  -2  -6   60.14    2.14
  -2   2  -6   71.18    3.21
  -2  -2  -6   50.97    3.42
   2  -2   6   59.81    2.61
   2  -2   6   55.80    2.47
   2   2   6   61.49    2.74
  -2   2  -7  428.21    7.32
  -2  -2  -7  306.93    5.95
   2  -2   7  351.47    6.45
   2  -2   7  349.10    6.23
   2   2   7  342.78    6.27
  -2   2  -8  197.85    6.42
   2  -2   8  156.57    4.85
   2  -2   8  158.37    5.46
   2   2   8  162.42    5.08
  -2  -2  -9  100.66    3.40
  -2   2  -9  121.21    4.27
   2  -2   9   87.84    3.32
   2   2   9   89.68    3.59
   2  -2   9   93.57    3.43
   2   2   9   97.99    3.71
  -2  -2 -10   55.10    2.13
  -2   2 -10   64.39    2.84
   2  -2  10   44.00    2.16
   2   2  10   53.45    7.61
   2  -2  10   55.31    3.79
   2   2  10   47.79    2.23
  -2  -2 -11  149.47    3.92
  -2   2 -11  165.08    4.79
   2  -2  11  126.38    3.95
   2   2  11  122.53    4.00
   2  -2  11  126.19    4.64
   2   2  11  136.71    4.11
  -2  -2 -12   55.13    1.61
  -2   2 -12   57.76    2.25
   2  -2  12   42.12    1.74
   2   2  12   50.47    6.76
   2  -2  12   48.37    2.43
   2   2  12   49.91    6.76
  -2  -2 -13   52.23    2.54
  -2   2 -13   55.00    2.89
   2  -2  13   44.40    2.50
   2   2  13   45.53    4.34
   2  -2  13   43.88    2.96
   2   2  13   50.33    2.08
  -2  -2 -14   33.27    4.39
  -2   2 -14   34.88    4.90
   2  -2  14   32.72    4.90
   2   2  14   30.91    4.25
   2  -2  14   27.83    2.71
   2   2  14   27.78    5.51
  -2  -2 -15    7.47    1.41
  -2   2 -15    4.85    1.34
   2  -2  15    6.76    1.29
   2   2  15    6.69    1.18
   2  -2  15    6.94    0.84
   2   2  15    6.00    1.00
  -2  -2 -16   15.16    2.40
  -2   2 -16   16.07    2.75
   2  -2  16   13.77    1.45
   2   2  16   14.75    3.07
   2  -2  16   11.19    2.59
   2   2  16   14.63    2.35
  -2  -2 -17   37.04    5.12
  -2   2 -17   37.58    6.63
   2  -2  17   40.90    2.75
   2   2  17   34.91    4.05
   2  -2  17   27.54    2.99
   2   2  17   29.33    3.90
  -2  -2 -18   15.88    3.09
  -2   2 -18   20.61    3.92
   2  -2  18   20.55    3.19
   2   2  18   19.17    3.30
   2  -2  18   13.63    2.45
   2   2  18   14.80    2.56
  -2   2 -19   29.41    5.57
   2  -2  19   26.65    4.41
   2   2  19   23.73    4.13
   2   2  19   19.67    2.78
  -2   2 -20    3.37    0.88
   2  -2  20    3.34    1.18
   2   2  20    3.15    1.01
  -2   2 -21    1.17    0.85
   2  -2  21    1.01    1.14
   2   2  21    2.08    1.45
   2  -2  22    8.53    3.08
   2   2  22    8.43    1.87
   2  -3 -22   28.53    4.56
   2   3 -22   34.98    7.02
  -2  -3  22   31.69    4.45
  -2   3  22   26.34    4.11
   2  -3 -21   63.80   11.49
   2   3 -21   73.33   10.06
  -2  -3  21   64.07   10.97
  -2   3  21   53.36    6.61
   2  -3 -20    8.51    1.75
   2   3 -20   10.61    2.16
  -2  -3  20    8.49    1.87
  -2   3  20    8.77    1.81
   2  -3 -19  132.87   13.39
   2   3 -19  170.03    5.02
  -2  -3  19  138.59    4.93
  -2   3  19  137.07    4.38
   2  -3 -18   -0.01    0.99
   2   3 -18    0.95    0.69
  -2  -3  18    2.22    1.54
  -2   3  18    0.49    0.83
   2  -3 -17   18.94    2.47
   2   3 -17   28.02    3.03
  -2  -3  17   23.17    3.89
  -2   3  17   19.00    4.88
   2  -3 -16  459.49   16.16
   2   3 -16  588.29   21.39
  -2  -3  16  526.15   17.80
  -2   3  16  480.35   17.12
  -2   3  16  458.69   14.83
   2  -3 -15   21.60    3.01
   2   3 -15   30.07    4.29
  -2  -3  15   26.27    4.22
  -2   3  15   27.33    6.65
  -2   3  15   21.37    1.04
   2  -3 -14  213.03    7.89
   2   3 -14  264.68   10.22
  -2  -3  14  237.67    9.87
  -2   3  14  227.08    8.50
  -2   3  14  211.04    7.24
   2  -3 -13  227.57    6.03
   2   3 -13  329.26    8.23
  -2  -3  13  293.62    7.58
  -2   3  13  276.25    7.58
  -2   3  13  263.57    6.04
   2  -3 -12   16.50    1.88
   2   3 -12   22.52    2.78
  -2  -3  12   22.93    3.73
  -2   3  12   18.94    2.26
  -2   3  12   18.22    3.39
   2   3 -11  222.31    6.78
  -2  -3  11  207.32    5.81
  -2   3  11  190.99    5.31
  -2   3  11  187.98    5.23
   2   3 -10   18.37    2.56
  -2   3  10   15.55    2.06
  -2  -3  10   21.58    4.31
  -2   3  10   18.57    3.08
  -2   3  10   17.87    2.66
   2   3  -9  436.62   12.16
  -2   3   9  314.63    8.95
  -2  -3   9  420.54   11.73
  -2   3   9  387.00   10.70
   2   3  -8   10.18    1.70
  -2   3   8    9.93    1.18
  -2  -3   8   13.66    2.27
  -2   3   8   11.17    1.54
   2  -3  -8    7.62    1.66
  -2  -3   8    8.28    0.57
   2   3  -7  308.47    8.74
  -2   3   7  208.93    6.17
  -2  -3   7  303.94    8.64
  -2   3   7  279.60    7.80
   2  -3  -7  229.83    6.66
  -2  -3   7  237.31    6.24
   2   3  -6  422.87   12.31
  -2   3   6  296.54    8.66
  -2  -3   6  447.36   12.55
  -2   3   6  415.57   11.50
   2  -3  -6  332.56    9.41
   2   3  -5  626.15    9.51
  -2   3   5  421.83    6.62
  -2  -3   5  620.34    9.13
  -2   3   5  575.73    8.11
   2  -3  -5  481.15    7.73
   2   3  -5  558.98    7.59
   2   3  -4   95.24    4.48
  -2   3   4   64.12    2.70
  -2  -3   4   89.30    3.53
  -2   3   4   88.53    3.30
   2  -3  -4   69.70    3.07
   2   3  -4   79.61    2.96
   2   3  -3   73.67    3.47
  -2   3   3   42.23    1.90
  -2  -3   3   62.28    2.63
  -2   3   3   58.78    2.21
   2  -3  -3   50.90    2.15
   2   3  -3   62.62    2.75
   2   3  -2  212.42    6.03
  -2   3   2  139.15    4.26
  -2  -3   2  181.91    5.38
  -2   3   2  188.93    5.15
   2  -3  -2  163.54    4.86
   2   3  -2  169.73    4.90
   2   3  -1  723.67    9.83
  -2   3   1  497.46    7.40
  -2  -3   1  596.60    8.61
  -2   3   1  661.70    8.53
   2  -3  -1  570.35    8.57
   2   3  -1  594.88    8.45
  -2   3   0   68.96    2.82
  -2  -3   0   75.00    3.07
  -2   3   0   78.04    2.73
   2  -3   0   84.54    3.41
   2   3   0   77.72    3.06
   2   3   1  523.94    7.03
  -2   3  -1  421.13    3.52
  -2  -3  -1  403.66    3.67
   2  -3   1  427.38    3.74
   2   3   2   -0.05    0.13
  -2   3  -2    1.95    0.90
   2  -3   2    1.17    0.56
   2   3   2    0.16    0.30
  -2   3  -3  546.15    8.05
   2   3   3  380.10    5.04
  -2  -3  -3  442.80    6.82
   2  -3   3  468.76    6.62
   2  -3   3  496.79    7.50
   2   3   3  500.27    7.63
  -2   3  -4   20.57    1.40
   2   3   4   11.90    0.36
  -2  -3  -4   15.50    3.00
   2  -3   4   17.02    2.45
   2  -3   4   15.20    2.95
   2   3   4   14.80    3.53
  -2  -3  -5  171.06    4.68
  -2   3  -5  247.03    7.25
  -2  -3  -5  176.32    5.66
   2  -3   5  199.71    6.05
   2  -3   5  200.42    6.25
   2   3   5  206.64    6.20
  -2  -3  -6   45.28    1.65
  -2   3  -6   73.88    5.35
  -2  -3  -6   45.75    2.33
   2  -3   6   49.31    2.11
   2  -3   6   48.80    2.49
   2   3   6   48.42    2.27
  -2  -3  -8   86.66    2.82
  -2   3  -8  104.75    3.81
  -2  -3  -8   79.66    3.21
   2  -3   8   87.17    3.33
   2  -3   8   83.97    3.41
  -2  -3  -9    0.75    0.13
  -2   3  -9    1.98    0.47
  -2  -3  -9    0.45    0.41
   2  -3   9   -0.37    0.70
   2  -3   9    0.54    0.32
   2   3   9   -0.89    0.97
  -2  -3 -10   33.08    1.03
  -2   3 -10   40.14    2.39
  -2  -3 -10   34.32    5.86
   2  -3  10   34.69    4.87
   2  -3  10   29.45    1.87
   2   3  10   32.54    4.35
  -2  -3 -11    3.05    0.64
  -2   3 -11    3.35    0.91
   2  -3  11    3.64    0.78
   2  -3  11    3.13    0.69
   2   3  11    3.39    0.68
  -2  -3 -12    7.89    1.04
  -2   3 -12   10.10    1.92
   2  -3  12    7.59    1.34
   2   3  12    9.03    1.26
   2  -3  12    7.53    1.61
   2   3  12    8.30    1.47
  -2  -3 -13   18.64    2.00
  -2   3 -13   20.19    4.24
   2  -3  13   17.65    2.36
   2   3  13   15.48    2.03
   2  -3  13   16.25    2.70
   2   3  13   17.02    3.22
  -2  -3 -14   70.36    7.05
  -2   3 -14   76.77    2.85
   2  -3  14   65.83    3.13
   2   3  14   60.23    2.73
   2  -3  14   57.31    1.95
   2   3  14   61.46    7.07
  -2  -3 -15   22.59    3.33
  -2   3 -15   28.34    4.41
   2  -3  15   22.29    1.79
   2   3  15   18.89    3.13
   2  -3  15   20.92    2.59
   2   3  15   20.68    3.04
  -2  -3 -16    5.26    1.31
  -2   3 -16    5.07    1.19
   2  -3  16    8.93    1.62
   2   3  16    4.38    1.53
   2  -3  16    4.99    1.03
   2   3  16    4.68    1.03
  -2   3 -17   17.94    2.57
   2  -3  17   16.56    2.91
   2   3  17   14.37    1.79
   2  -3  17   11.55    1.93
   2   3  17   14.29    3.10
  -2   3 -18   27.89    5.71
   2  -3  18   26.81    2.32
   2   3  18   24.40    2.34
   2   3  18   20.27    3.03
  -2   3 -19   19.23    3.63
   2  -3  19   17.68    2.09
   2   3  19   15.08    2.54
   2   3  19   14.82    1.29
  -2   3 -20    3.42    1.18
   2  -3  20    3.71    1.07
   2   3  20    2.08    0.85
   2   3  20    2.59    0.78
  -2   3 -21    0.66    0.61
   2  -3  21    1.63    1.25
   2   3  21    1.25    1.14
   2  -4 -22    5.83    1.30
   2   4 -22    6.31    1.49
  -2  -4  22    3.90    1.08
  -2   4  22    4.73    1.56
   2  -4 -21   12.18    2.25
   2   4 -21   13.34    2.86
  -2  -4  21   12.18    2.13
  -2   4  21   12.02    2.07
   2  -4 -20    1.29    0.59
   2   4 -20    1.03    1.20
  -2  -4  20    1.26    1.21
  -2   4  20    1.87    1.24
   2  -4 -19    6.61    1.12
   2   4 -19    7.30    1.37
  -2  -4  19    8.06    1.79
  -2   4  19    6.76    1.92
   2  -4 -18    2.68    0.71
   2   4 -18    2.23    1.27
  -2  -4  18    3.22    1.09
  -2   4  18    4.17    1.22
   2  -4 -17   15.32    2.56
   2   4 -17   19.50    3.16
  -2  -4  17   19.43    3.24
  -2   4  17   17.21    2.47
  -2   4  17   14.69    1.78
   2  -4 -16   38.56    4.30
   2   4 -16   56.80    6.36
  -2  -4  16   48.73    6.23
  -2   4  16   47.03    5.44
  -2   4  16   37.95    1.53
   2  -4 -15   37.58    4.26
   2   4 -15   52.09    6.36
  -2  -4  15   47.16    5.24
  -2   4  15   40.14    5.25
   2  -4 -14  136.75    6.72
   2   4 -14  196.89    7.62
  -2  -4  14  181.51    7.29
  -2   4  14  177.59    6.97
  -2   4  14  158.99    5.80
   2  -4 -13  119.92    4.04
   2   4 -13  168.45    5.14
  -2  -4  13  155.61    4.99
  -2   4  13  142.16    4.80
  -2   4  13  139.99    3.92
   2   4 -12    0.08    1.26
  -2   4  12    1.49    0.68
  -2  -4  12    1.60    0.83
  -2   4  12    1.04    0.60
  -2   4  12    0.82    0.31
   2   4 -11   84.97    3.38
  -2   4  11   58.12    2.52
  -2  -4  11   80.50    3.27
  -2   4  11   76.61    2.79
  -2   4  11   72.28    2.42
   2   4 -10   19.71    2.95
  -2   4  10   13.38    1.51
  -2  -4  10   17.54    2.08
  -2   4  10   14.16    2.33
  -2   4  10   15.64    2.92
   2   4  -9  250.71    8.91
  -2   4   9  166.95    5.23
  -2  -4   9  234.99    7.39
  -2   4   9  211.08    6.83
  -2  -4   9  184.80    4.96
   2   4  -8    2.52    0.55
  -2   4   8    2.65    0.49
  -2  -4   8    2.87    0.59
  -2   4   8    1.86    0.68
   2  -4  -8    1.90    0.46
  -2  -4   8    2.12    0.51
   2   4  -7  151.22    7.35
  -2   4   7  106.13    3.84
  -2  -4   7  151.65    5.02
  -2   4   7  123.33    3.97
  -2  -4   7  111.42    3.24
   2   4  -6 1905.14   28.99
  -2   4   6 1229.50   19.10
  -2  -4   6 1799.58   27.25
  -2   4   6 1540.79   23.02
   2  -4  -6 1346.38   20.64
   2   4  -5  200.98    5.96
  -2   4   5  131.93    4.15
  -2  -4   5  192.45    5.75
   2  -4  -5  143.37    4.37
   2   4  -5  176.23    4.99
   2   4  -4  721.91   10.54
  -2   4   4  457.45    7.20
  -2  -4   4  665.61    9.88
  -2   4   4  579.25    7.98
   2  -4  -4  514.61    8.31
   2   4  -4  597.33    8.54
   2   4  -3  970.52   13.63
  -2   4   3  630.00   11.13
  -2  -4   3  883.92   12.48
  -2   4   3  794.89   10.50
   2  -4  -3  738.36   10.73
   2   4  -3  805.29   11.26
   2   4  -2  147.20    2.11
  -2   4   2  104.83    2.14
  -2  -4   2  126.69    4.80
  -2   4   2  116.02    4.05
   2  -4  -2  111.42    2.12
   2   4  -2  123.44    1.94
   2   4  -1  329.23    9.14
  -2   4   1  230.57    6.85
  -2  -4   1  268.70    7.71
   2  -4  -1  253.79    7.40
   2   4  -1  271.56    7.75
   2   4   0   94.09    3.52
  -2   4   0   87.19    3.52
  -2  -4   0   73.70    3.04
   2   4   0   80.94    3.27
   2   4   1   73.72    2.80
  -2   4  -1   60.06    2.56
  -2  -4  -1   57.36    2.49
   2  -4   1   57.72    2.60
   2   4   1   63.25    2.73
   2   4   2   76.27    2.83
  -2   4  -2   72.27    3.06
  -2  -4  -2   68.67    2.87
   2  -4   2   65.20    2.51
   2  -4   2   73.27    3.16
   2   4   2   71.96    3.08
  -2   4  -3   57.29    2.60
   2   4   3   43.42    1.67
  -2  -4  -3   44.64    2.13
   2  -4   3   57.21    2.21
   2  -4   3   51.32    2.68
   2   4   3   54.69    2.50
  -2   4  -4   41.09    2.08
   2   4   4   25.09    1.13
  -2  -4  -4   34.80    5.22
   2  -4   4   35.28    1.49
   2  -4   4   40.47    3.88
   2   4   4   39.10    5.52
  -2   4  -5  279.25    8.00
   2   4   5  174.06    4.70
  -2  -4  -5  212.71    6.49
   2  -4   5  230.97    6.47
   2  -4   5  247.68    8.59
   2   4   5  231.31    6.80
  -2   4  -6  265.82    7.99
   2   4   6  171.28    4.65
  -2  -4  -6  193.11    5.83
   2  -4   6  202.81    5.84
   2  -4   6  216.01    6.64
   2   4   6  198.64    6.01
  -2  -4  -7   48.62    1.70
  -2   4  -7   75.61    3.09
  -2  -4  -7   55.37    2.48
   2  -4   7   54.12    2.18
   2  -4   7   61.18    4.20
   2   4   7   49.66    2.20
  -2  -4  -8   75.40    2.53
  -2   4  -8  109.77    5.46
  -2  -4  -8   81.52    3.38
   2  -4   8   76.98    2.87
   2  -4   8   89.24    3.45
   2   4   8   82.93    3.75
  -2  -4  -9  390.11    8.96
  -2   4  -9  541.38   12.90
  -2  -4  -9  378.43    9.99
   2  -4   9  430.58   10.42
   2  -4   9  422.34   10.19
   2   4   9  426.08   10.46
  -2  -4 -10   24.63    1.00
  -2   4 -10   40.31    6.36
  -2  -4 -10   29.02    5.74
   2  -4  10   29.76    5.01
   2  -4  10   27.54    4.17
   2   4  10   27.78    4.17
  -2  -4 -11    1.98    0.56
  -2   4 -11    4.08    0.90
  -2  -4 -11    2.38    0.82
   2  -4  11    3.27    0.63
   2  -4  11    3.87    0.92
   2   4  11    2.93    0.89
  -2  -4 -12   19.80    3.15
  -2   4 -12   27.71    4.52
  -2  -4 -12   21.16    3.12
   2  -4  12   21.97    2.68
   2  -4  12   21.39    1.82
   2   4  12   23.71    2.64
  -2  -4 -13   17.40    2.77
  -2   4 -13   22.41    3.76
  -2  -4 -13   19.50    4.25
   2  -4  13   18.64    3.20
   2  -4  13   16.83    3.35
   2   4  13   18.44    2.23
  -2  -4 -14    6.94    1.77
  -2   4 -14    8.08    1.72
  -2  -4 -14    5.19    1.38
   2  -4  14    7.42    1.11
   2  -4  14    4.61    1.26
   2   4  14    6.01    1.05
  -2   4 -15   11.24    2.03
  -2  -4 -15    8.49    1.88
   2  -4  15   11.11    1.64
   2  -4  15    7.90    1.41
   2   4  15   10.44    1.74
  -2   4 -16   69.41    4.05
  -2  -4 -16   49.99    5.07
   2  -4  16   55.94    3.29
   2  -4  16   50.09    3.21
   2   4  16   55.58    3.00
  -2   4 -17   29.04    4.61
  -2  -4 -17   23.79    4.81
   2  -4  17   23.57    2.89
   2  -4  17   18.23    3.12
   2   4  17   21.18    2.96
  -2   4 -18    8.18    1.92
  -2  -4 -18    4.41    1.23
   2  -4  18    6.95    1.34
   2   4  18    5.52    1.63
  -2   4 -19    3.60    0.91
  -2  -4 -19    4.78    1.04
   2  -4  19    2.20    1.15
   2   4  19    2.62    0.58
  -2   4 -20    4.74    1.08
  -2  -4 -20    4.88    1.38
   2  -4  20    3.68    0.89
   2   4  20    2.15    0.83
  -2   4 -21    9.26    2.02
  -2  -4 -21    8.79    2.49
   2  -4  21    7.26    1.80
   2  -5 -21    0.63    0.56
   2   5 -21    0.78    0.88
  -2  -5  21    1.29    0.88
  -2   5  21    1.00    0.96
   2  -5 -20   11.30    1.88
   2   5 -20   15.13    2.35
  -2  -5  20   12.07    2.31
  -2   5  20   13.96    1.88
   2  -5 -19   11.80    1.77
   2   5 -19   15.12    2.61
  -2  -5  19   15.04    2.79
  -2   5  19   14.77    1.92
   2  -5 -18   16.38    1.80
   2   5 -18   24.19    3.08
  -2  -5  18   17.98    3.32
  -2   5  18   16.65    2.38
   2  -5 -17   10.99    1.59
   2   5 -17   17.97    2.85
  -2  -5  17   16.58    2.62
  -2   5  17   11.31    3.40
   2  -5 -16    1.26    0.63
   2   5 -16    3.55    1.14
  -2  -5  16    2.33    0.77
  -2   5  16    1.58    0.64
  -2   5  16    1.31    0.47
   2  -5 -15  107.88   11.98
   2   5 -15  174.58    7.17
  -2  -5  15  139.16    5.80
  -2   5  15  134.06    6.10
  -2   5  15  133.55    5.03
   2  -5 -14    0.24    0.96
   2   5 -14    0.53    0.79
  -2  -5  14    1.48    1.13
  -2   5  14    1.83    0.79
  -2   5  14    1.13    0.59
   2   5 -13  149.79    4.77
  -2   5  13  109.29   10.74
  -2  -5  13  138.75    4.55
  -2   5  13  129.72    8.61
  -2   5  13  126.35    4.83
   2   5 -12  118.40    3.36
  -2   5  12   78.15    3.48
  -2  -5  12  111.01    3.35
  -2   5  12   91.87    2.58
  -2   5  12   96.88    2.41
   2   5 -11   20.80    2.80
  -2   5  11   14.32    2.30
  -2  -5  11   19.08    2.72
  -2   5  11   13.25    1.71
  -2   5  11   17.21    2.70
   2   5 -10   71.88    2.86
  -2   5  10   50.87    6.25
  -2  -5  10   68.68    2.79
  -2   5  10   62.19    4.56
  -2  -5  10   50.03    1.11
   2   5  -9   23.79    3.35
  -2   5   9   16.99    1.92
  -2  -5   9   24.12    3.67
  -2   5   9   17.99    2.18
   2  -5  -9   18.36    3.24
   2   5  -8   -0.37    0.98
  -2   5   8    0.47    0.66
  -2  -5   8    0.04    0.63
  -2   5   8   -0.02    0.48
   2  -5  -8   -0.20    0.36
  -2  -5   8    0.08    0.17
   2   5  -7   92.86    7.31
  -2   5   7   54.86    5.88
  -2  -5   7   79.96    3.22
  -2   5   7   66.45    2.51
  -2  -5   7   57.44    2.16
   2  -5  -7   65.40    2.81
   2   5  -6  207.18    6.25
  -2   5   6  128.33    4.23
  -2  -5   6  189.45    5.84
  -2   5   6  158.97    4.95
   2  -5  -6  148.81    4.68
   2   5  -5   16.72    2.43
  -2   5   5   11.98    1.84
  -2  -5   5   16.35    2.49
  -2   5   5   12.49    0.65
   2  -5  -5   11.81    2.63
   2   5  -5   14.57    1.85
   2   5  -4   88.58    4.55
  -2   5   4   59.69    2.66
  -2  -5   4   75.81    3.38
  -2   5   4   67.88    2.52
   2  -5  -4   64.72    2.82
   2   5  -4   75.25    3.68
   2   5  -3   17.83    3.61
  -2   5   3   10.02    2.70
   2  -5  -3   15.66    0.88
  -2  -5   3   11.70    1.99
   2  -5  -3   13.20    3.25
   2   5  -2  329.27    9.10
  -2   5   2  229.18    6.70
  -2  -5   2  286.28    8.24
   2  -5  -2  251.08    7.29
   2   5  -2  272.00    7.68
   2   5  -1   93.34    3.52
  -2   5   1   62.81    2.93
  -2  -5   1   71.99    3.98
   2  -5  -1   70.81    3.04
   2   5  -1   73.43    3.12
   2   5   0  179.29    5.11
  -2   5   0  135.59    4.27
  -2  -5   0  151.48    4.62
   2  -5   0  144.05    4.61
   2   5   0  150.70    4.68
   2   5   1  697.04   10.80
  -2   5  -1  593.82    9.96
  -2  -5  -1  590.51    9.70
   2  -5   1  578.17    9.83
   2   5   1  619.58   10.42
  -2   5  -2  544.03    9.25
  -2  -5  -2  493.79    8.40
   2  -5   2  515.67    8.90
   2   5   2  531.11    9.21
  -2   5  -3  244.39    7.17
   2   5   3  197.38    5.44
  -2  -5  -3  206.59    6.06
   2  -5   3  212.67    5.74
   2  -5   3  230.64    6.77
   2   5   3  223.64    7.85
  -2   5  -4    3.29    0.72
   2   5   4    2.46    0.72
  -2  -5  -4    2.41    0.57
   2  -5   4    2.34    0.56
   2  -5   4    3.19    0.68
   2   5   4    2.50    0.65
  -2   5  -5    4.14    0.79
   2   5   5    2.00    0.37
  -2  -5  -5    2.78    0.71
   2  -5   5    2.21    0.55
   2  -5   5    1.72    0.49
   2   5   5    1.70    0.68
  -2   5  -6  295.52    8.69
   2   5   6  182.06    4.99
  -2  -5  -6  216.17    6.55
   2  -5   6  242.50    6.79
   2  -5   6  244.32    7.65
   2   5   6  254.44    7.52
  -2   5  -7    7.90    1.50
   2   5   7    4.09    0.82
  -2  -5  -7    5.26    0.99
   2  -5   7    3.01    0.65
   2  -5   7    5.94    1.29
   2   5   7    4.98    1.69
  -2   5  -8  150.64    4.45
  -2  -5  -8  107.65    4.10
   2  -5   8  122.94    3.52
   2  -5   8  129.21    3.90
   2   5   8  117.31    3.91
  -2  -5  -9   81.43    2.32
  -2   5  -9  120.07    3.84
  -2  -5  -9   93.00    3.33
   2  -5   9   96.58    3.10
   2  -5   9  100.67    3.37
   2   5   9   96.98    5.40
  -2  -5 -10    8.88    1.22
  -2   5 -10   15.86    3.07
  -2  -5 -10   11.21    1.91
   2  -5  10   10.26    1.58
   2  -5  10   10.29    2.43
   2   5  10    9.83    1.70
  -2   5 -11    5.57    1.19
   2  -5  11    3.82    0.75
   2  -5  11    3.20    0.87
  -2  -5 -12    0.82    0.26
  -2   5 -12    0.88    0.66
  -2  -5 -12    0.73    0.52
   2  -5  12    1.67    0.58
   2  -5  12    1.38    0.57
  -2   5 -13   14.74    2.59
  -2  -5 -13   10.34    1.84
   2  -5  13   12.35    2.07
   2  -5  13   10.41    2.20
   2   5  13   11.99    2.37
  -2   5 -14    0.24    0.88
  -2  -5 -14   -0.95    1.31
   2  -5  14    1.73    0.98
   2  -5  14    0.66    0.54
   2   5  14   -0.10    0.48
  -2   5 -15  133.22    5.98
  -2  -5 -15   94.60    4.67
   2  -5  15  107.72   12.11
   2  -5  15   97.59    4.54
   2   5  15  109.18    5.06
  -2   5 -16    8.92    1.59
  -2  -5 -16    4.45    1.36
   2  -5  16    6.36    1.42
   2  -5  16    7.60    1.31
   2   5  16    5.24    1.14
  -2   5 -17    5.01    1.05
  -2  -5 -17    5.39    1.40
   2  -5  17    7.27    1.35
   2   5  17    3.81    0.65
  -2   5 -18    2.40    0.87
  -2  -5 -18    1.76    1.08
   2  -5  18    2.73    1.22
   2   5  18    1.90    0.79
  -2   5 -19    0.81    0.99
  -2  -5 -19    0.55    0.57
   2  -5  19    3.14    2.01
   2   5  19    0.44    0.55
  -2   5 -20    9.77    2.16
  -2  -5 -20    9.40    1.99
   2  -5  20    8.21    1.55
   2   5  20    7.54    1.96
   2  -6 -21    5.67    0.93
   2   6 -21    6.16    2.28
  -2  -6  21    5.49    1.11
  -2   6  21    5.67    1.38
   2  -6 -20    0.70    0.68
   2   6 -20    1.85    1.06
  -2   6  20    1.27    0.74
   2  -6 -19    0.33    0.59
   2   6 -19    1.30    0.89
  -2  -6  19    0.16    0.66
  -2   6  19   -1.00    0.94
   2  -6 -18    0.08    0.30
   2   6 -18    1.23    0.59
  -2  -6  18    1.17    0.79
  -2   6  18    1.00    0.66
   2  -6 -18   -0.31    0.55
   2  -6 -17   30.47    3.54
   2   6 -17   45.84    6.19
  -2  -6  17   42.67    5.46
  -2   6  17   33.30    3.25
   2  -6 -16   14.16    2.70
   2   6 -16   22.25    3.45
  -2  -6  16   19.07    2.81
  -2   6  16   12.03    4.71
   2  -6 -15  144.58    6.28
   2   6 -15  223.13    9.64
  -2  -6  15  185.56    7.84
  -2   6  15  156.10    7.70
  -2   6  15  185.42   12.16
   2   6 -14   73.50    2.88
  -2   6  14   54.24    6.46
  -2  -6  14   66.74    9.45
  -2   6  14   56.91    7.83
  -2   6  14   63.98    5.55
   2   6 -13   12.99    1.92
  -2   6  13    8.06    1.16
  -2  -6  13   11.45    1.95
  -2   6  13    8.06    1.11
  -2   6  13    9.23    2.15
   2   6 -12   -2.39    1.34
  -2   6  12    0.61    0.47
  -2   6  12   -0.64    0.87
  -2   6  12   -0.10    0.82
   2   6 -11  185.14    6.01
  -2   6  11  118.30    5.10
  -2  -6  11  168.95    5.12
  -2   6  11  153.58    9.74
   2   6 -10   11.93    1.94
  -2   6  10   10.73    1.34
  -2  -6  10   12.77    2.43
  -2   6  10    8.23    1.15
   2  -6 -10    9.20    1.80
  -2  -6  10    9.53    1.02
   2   6  -9   24.29    4.29
  -2   6   9   14.72    1.24
  -2  -6   9   20.92    4.51
  -2   6   9   17.16    1.96
   2  -6  -9   16.54    3.18
  -2  -6   9   15.62    0.85
   2   6  -8   24.10    3.75
  -2   6   8   16.48    1.78
  -2  -6   8   24.11    3.16
  -2   6   8   17.89    1.55
   2  -6  -8   17.84    2.66
  -2  -6   8   16.63    1.33
   2   6  -7  135.39    4.36
  -2   6   7   81.32    2.97
  -2  -6   7  116.29    3.60
  -2   6   7   96.96    2.82
  -2  -6   7   92.64    2.73
   2  -6  -7   94.08    3.22
   2   6  -6   36.39    5.79
  -2   6   6   23.21    2.63
  -2  -6   6   33.11    3.61
  -2   6   6   24.67    1.19
   2  -6  -6   27.49    5.12
  -2  -6   6   23.45    2.08
   2   6  -5  114.86    4.30
  -2   6   5   73.97    3.12
   2  -6  -5   79.35    2.89
  -2  -6   5  104.68    3.86
   2  -6  -5   83.57    3.32
   2   6  -5   97.79    3.78
   2   6  -4    2.63    0.95
  -2   6   4    2.64    0.57
   2  -6  -4    1.45    0.24
  -2  -6   4    4.55    0.70
   2   6  -3 2343.63   35.57
  -2   6   3 1592.69   25.00
  -2  -6   3 2112.58   32.17
   2  -6  -3 1763.84   27.29
   2   6  -3 1970.14   31.90
   2   6  -2  651.89   10.85
  -2   6   2  447.26    8.38
  -2  -6   2  561.45    9.56
   2  -6  -2  501.47    9.04
   2   6  -2  525.44    9.30
   2   6  -1 1639.70   25.65
  -2   6   1 1241.53   19.89
  -2  -6   1 1482.79   22.66
   2  -6  -1 1287.07   20.41
   2   6  -1 1427.07   22.22
   2   6   0 2337.21   35.06
  -2   6   0 1860.99   28.85
  -2  -6   0 2038.12   31.03
   2  -6   0 1861.08   28.60
   2   6   0 2075.70   31.54
   2   6   1  154.53    5.06
  -2   6  -1  143.69    4.81
  -2  -6  -1  160.04    5.19
   2  -6   1  133.99    4.50
   2   6   1  151.19    5.74
  -2   6  -2  113.26    2.67
   2   6   2  115.09    3.49
  -2  -6  -2  111.48    3.70
   2  -6   2  109.75    3.82
   2   6   2  110.80    2.59
  -2   6  -3  462.66   12.87
   2   6   3  355.96    9.63
  -2  -6  -3  367.57   10.20
   2  -6   3  397.55   10.39
   2  -6   3  406.12   12.33
   2   6   3  411.41   11.56
  -2   6  -4  131.76    4.86
   2   6   4   95.25    3.39
  -2  -6  -4  105.12    3.85
   2  -6   4  108.30    3.50
   2  -6   4  112.52    4.15
   2   6   4  117.81    4.54
  -2   6  -5   98.55    5.17
   2   6   5   67.69    2.39
  -2  -6  -5   79.57    3.91
   2  -6   5   82.35    2.81
   2  -6   5   83.66    3.37
   2   6   5   88.43    3.70
  -2   6  -6  102.93    4.13
   2   6   6   64.77    2.30
  -2  -6  -6   78.56    4.35
   2  -6   6   80.32    2.36
   2  -6   6   87.30    3.63
   2   6   6   87.90    4.78
  -2   6  -7   32.13    5.77
   2   6   7   16.46    1.42
  -2  -6  -7   19.11    2.83
   2  -6   7   23.35    2.72
   2  -6   7   23.90    4.81
   2   6   7   22.92    3.56
  -2   6  -8   27.16    4.45
   2   6   8   15.45    2.45
  -2  -6  -8   19.42    3.26
   2  -6   8   21.22    3.15
   2  -6   8   23.89    3.12
   2   6   8   23.08    2.89
  -2   6  -9    2.13    0.82
   2   6   9    0.24    0.13
  -2  -6  -9    0.08    0.50
   2  -6   9   -0.04    0.41
   2  -6   9    0.26    0.49
   2   6   9    0.84    0.62
  -2  -6 -10   76.87    1.75
  -2   6 -10  117.02    3.30
  -2  -6 -10   87.68    2.76
   2  -6  10   92.54    2.40
   2  -6  10   92.17    3.20
   2   6  10  101.23    8.64
  -2   6 -11  111.65   11.54
  -2  -6 -11   70.31    3.20
   2  -6  11   79.52    2.89
   2  -6  11   83.03    4.63
   2   6  11   74.53    2.99
  -2   6 -12   -0.42    1.07
  -2  -6 -12    1.52    0.65
   2  -6  12    0.14    0.47
   2  -6  12   -0.84    0.67
   2   6  12    1.36    0.87
  -2   6 -13   13.06    3.02
  -2  -6 -13   15.00    1.44
   2  -6  13    9.75    1.60
   2  -6  13    9.05    1.46
   2   6  13   11.25    1.61
  -2   6 -14    2.55    0.70
   2  -6  14    2.26    0.63
   2  -6  14    1.66    0.55
   2   6  14    1.66    0.69
  -2   6 -15   27.46    6.02
  -2  -6 -15   23.10    4.78
   2  -6  15   24.38    3.57
   2  -6  15   19.01    3.83
   2   6  15   21.02    4.55
  -2   6 -16    1.03    0.92
  -2  -6 -16   -0.17    1.13
   2  -6  16    0.52    0.56
   2  -6  16    0.15    0.36
   2   6  16    0.64    0.49
  -2   6 -17    9.84    1.96
  -2  -6 -17    6.30    1.98
   2  -6  17    7.92    1.60
   2   6  17    6.72    1.73
  -2   6 -18    6.91    1.73
  -2  -6 -18    4.84    1.05
   2  -6  18    4.15    0.73
   2   6  18    5.24    0.83
  -2   6 -19    4.46    1.02
  -2  -6 -19    3.33    1.00
   2  -6  19    2.50    1.01
   2   6  19    2.47    1.08
  -2   6 -20   14.94    3.06
  -2  -6 -20   11.91    1.76
   2  -6  20   12.13    2.24
   2   6  20    9.94    2.79
   2  -7 -20   11.08    2.01
   2   7 -20   17.97    3.54
  -2  -7  20   12.30    2.51
  -2   7  20   10.89    1.58
   2  -7 -19    1.36    0.66
   2   7 -19   -2.24    1.45
  -2  -7  19   -0.71    1.09
  -2   7  19   -0.09    0.89
   2  -7 -18    2.47    0.64
   2   7 -18    2.68    1.18
  -2  -7  18    4.12    0.88
  -2   7  18    3.10    0.74
   2  -7 -18    2.55    0.66
   2  -7 -17    1.41    0.51
   2   7 -17    1.18    0.84
  -2  -7  17    1.73    0.79
  -2   7  17    0.93    0.52
   2  -7 -17   -0.16    0.68
   2  -7 -16    5.95    1.10
   2   7 -16    9.59    1.81
  -2  -7  16    9.30    1.86
  -2   7  16    6.60    1.17
   2  -7 -16    5.37    1.08
   2   7 -15  153.81    6.62
  -2   7  15  108.77    6.19
  -2  -7  15  144.78    5.94
  -2   7  15  118.56    5.11
   2  -7 -15  102.37    4.26
   2   7 -14  176.77    8.12
  -2   7  14  123.26    7.10
  -2  -7  14  160.36    7.00
  -2   7  14  122.92    5.75
   2   7 -13  175.49    7.32
  -2   7  13  116.35   11.74
  -2  -7  13  161.43    6.42
  -2   7  13  131.50    5.12
   2  -7 -13  114.60    4.62
   2   7 -12  135.05    5.87
  -2   7  12   84.93    3.97
  -2  -7  12  121.25    5.06
  -2   7  12   88.93   10.48
   2  -7 -12   81.81    3.69
   2   7 -11   85.52    3.55
  -2   7  11   55.69    5.37
  -2  -7  11   74.55    4.08
  -2   7  11   61.85    3.56
   2  -7 -11   58.81   12.14
   2   7 -10  490.38   12.56
  -2   7  10  315.20    8.24
  -2  -7  10  440.52   10.87
  -2   7  10  363.33    8.90
   2  -7 -10  329.58    8.31
  -2  -7  10  377.09    8.57
   2   7  -9   55.44    8.74
  -2   7   9   34.33    4.12
  -2  -7   9   45.80    2.02
  -2   7   9   34.41    1.40
   2  -7  -9   35.48    5.62
  -2  -7   9   34.00    2.36
   2   7  -8   31.98    1.79
  -2   7   8   22.29    2.59
  -2  -7   8   32.79    4.79
   2  -7  -8   22.98    1.44
  -2  -7   8   25.08    1.56
   2   7  -7   23.99    3.41
  -2   7   7   15.09    2.11
   2  -7  -7   12.51    2.24
  -2  -7   7   20.21    3.07
  -2  -7   7   14.25    1.91
   2  -7  -7   15.99    3.01
   2   7  -6    1.77    0.44
  -2   7   6   -0.04    0.73
   2  -7  -6    1.21    0.36
  -2  -7   6    1.21    0.64
   2  -7  -6   -0.25    0.77
  -2  -7   6    0.93    0.27
   2   7  -5   23.78    3.77
  -2   7   5   14.18    2.93
   2  -7  -5   13.42    1.38
  -2  -7   5   23.21    2.86
   2  -7  -5   15.33    3.34
   2   7  -5   18.98    2.82
   2   7  -4   54.90    2.59
  -2   7   4   37.39    2.01
   2  -7  -4   36.01    1.32
  -2  -7   4   53.12    2.37
   2  -7  -4   39.88    3.64
   2   7  -4   51.10    2.48
   2   7  -3  594.71   16.31
  -2   7   3  414.00   11.72
  -2  -7   3  521.14   14.30
   2  -7  -3  445.14   12.61
   2   7  -3  504.68   14.36
   2   7  -2  918.52   24.46
  -2   7   2  640.33   17.61
  -2  -7   2  797.26   22.18
   2  -7  -2  688.56   19.00
   2   7  -2  771.04   20.70
   2   7  -1  788.47   21.02
  -2   7   1  600.65   16.43
  -2  -7   1  709.70   19.04
   2  -7  -1  613.35   16.89
   2   7  -1  684.82   19.09
   2   7   0  381.96   11.19
  -2   7   0  304.27    8.82
  -2  -7   0  345.74   10.46
   2  -7   0  321.62    9.44
   2   7   0  349.92   10.03
   2   7   1    3.29    0.73
  -2   7  -1    2.48    0.64
  -2  -7  -1    2.92    0.55
   2  -7   1    2.95    0.61
   2   7   1    2.78    0.68
   2   7   2   20.18    3.36
  -2   7  -2   25.77    1.88
  -2  -7  -2   21.47    3.08
   2  -7   2   20.47    3.95
   2   7   2   21.13    2.45
  -2   7  -3   43.80    5.61
   2   7   3   34.86    3.29
  -2  -7  -3   37.07    4.43
   2  -7   3   38.37    6.67
   2   7   3   42.38    5.06
  -2   7  -4   17.50    3.33
   2   7   4   11.10    1.65
  -2  -7  -4   12.61    2.14
   2  -7   4   11.57    1.20
   2  -7   4   16.16    4.13
   2   7   4   14.14    2.74
   2   7   5    3.02    0.67
  -2  -7  -5    2.86    0.58
   2  -7   5   19.39    4.53
   2   7   5    4.01    1.05
  -2   7  -6  277.39    7.22
   2   7   6  186.04    4.38
  -2  -7  -6  217.11    5.63
   2  -7   6  223.24    5.25
   2  -7   6  245.01    6.53
   2   7   6  244.59    6.51
  -2   7  -7   68.44    2.85
   2   7   7   41.02    1.21
  -2  -7  -7   49.10    7.15
   2  -7   7   48.60    1.76
   2  -7   7   57.79    2.34
   2   7   7   60.86    7.51
  -2   7  -8   31.34    5.48
   2   7   8   16.53    1.59
  -2  -7  -8   24.15    3.50
   2  -7   8   20.81    1.04
   2  -7   8   23.76    1.82
   2   7   8   23.64    4.00
  -2   7  -9   71.75    2.80
   2   7   9   43.06    3.55
  -2  -7  -9   54.19    4.64
   2  -7   9   56.96    1.85
   2  -7   9   56.99    2.23
   2   7   9   64.26    8.04
   2   7  10    0.70    0.19
  -2  -7 -10    1.23    0.90
   2  -7  10   -0.50    0.61
   2  -7  10    1.15    0.58
   2   7  10    0.77    0.57
  -2  -7 -11  111.53    4.72
   2  -7  11  119.74   10.62
   2  -7  11  121.27    5.14
   2   7  11  122.96    7.24
  -2   7 -12   52.79    8.45
  -2  -7 -12   35.90    6.04
   2  -7  12   36.09    4.52
   2  -7  12   38.82    3.09
   2   7  12   39.12    4.76
  -2   7 -13    1.87    0.76
  -2  -7 -13    5.35    1.43
   2  -7  13    3.49    0.71
   2  -7  13    2.57    0.86
   2   7  13    3.26    0.91
  -2   7 -14   12.71    2.89
  -2  -7 -14   10.37    1.45
   2  -7  14    9.67    1.60
   2  -7  14    9.50    1.53
   2   7  14   10.34    1.40
  -2   7 -15    4.16    0.93
  -2  -7 -15    3.09    0.70
   2  -7  15    2.06    0.42
   2  -7  15    3.64    0.59
   2   7  15    4.14    0.77
  -2   7 -16    1.15    0.90
  -2  -7 -16   -0.25    1.01
   2  -7  16   -0.21    0.82
   2  -7  16    0.23    0.24
   2   7  16    0.68    0.85
  -2   7 -17    0.87    0.49
  -2  -7 -17   -0.29    1.02
   2  -7  17    0.64    0.59
   2   7  17    2.02    1.01
  -2   7 -18    7.29    1.60
  -2  -7 -18    8.70    1.92
   2  -7  18    6.16    1.09
   2   7  18    5.68    1.41
  -2   7 -19   29.97    6.21
  -2  -7 -19   27.12    4.92
   2  -7  19   22.64    3.70
   2   7  19   23.03    4.16
   2  -8 -19    2.55    1.39
   2   8 -19    4.60    1.54
  -2  -8  19    3.57    1.27
  -2   8  19    3.49    0.71
   2  -8 -18    0.00    0.86
   2   8 -18    1.31    1.12
  -2  -8  18    0.96    1.13
  -2   8  18    0.47    1.03
   2  -8 -18    0.61    0.65
   2  -8 -17   43.02    8.02
   2   8 -17   69.32   13.66
  -2  -8  17   53.24    9.37
  -2   8  17   57.54    3.62
   2  -8 -17   40.71    8.36
   2   8 -16   -0.14    1.46
  -2   8  16   -0.07    0.84
  -2  -8  16   -1.07    1.02
  -2   8  16    1.09    0.87
   2  -8 -16   -0.07    0.74
   2   8 -15   53.28    8.63
  -2   8  15   38.06    2.78
  -2  -8  15   43.12    7.20
  -2   8  15   37.27    2.91
   2  -8 -15   32.17    5.96
   2   8 -14    0.51    0.76
  -2   8  14    2.15    0.56
  -2  -8  14    0.65    0.67
  -2   8  14    0.95    0.52
   2  -8 -14    0.90    0.38
   2   8 -13   35.47    5.39
  -2   8  13   22.18    3.27
  -2  -8  13   29.52    5.60
  -2   8  13   24.28    1.60
   2  -8 -13   22.43    4.19
   2   8 -12   54.02    7.97
  -2   8  12   31.43    3.69
  -2  -8  12   50.77    8.12
   2  -8 -12   38.38    6.08
   2   8 -11  124.62    5.81
  -2   8  11   74.69    9.33
   2  -8 -11   76.32    3.69
  -2  -8  11  111.05    4.78
   2  -8 -11   77.15    3.64
  -2  -8  11   80.26    6.37
   2   8 -10   63.03    9.00
  -2   8  10   39.39    4.45
   2  -8 -10   43.16    1.79
  -2  -8  10   56.77    2.33
   2  -8 -10   39.68    1.98
  -2  -8  10   46.49    3.81
   2   8  -9  197.13    8.04
  -2   8   9  124.15   11.84
   2  -8  -9  127.45    4.77
  -2  -8   9  172.91    7.14
   2  -8  -9  123.55    6.05
  -2  -8   9  135.38    5.62
   2   8  -8   61.59    8.46
  -2   8   8   32.21    1.76
   2  -8  -8   33.15    4.45
  -2  -8   8   47.63    6.69
   2  -8  -8   36.00    1.89
  -2  -8   8   39.09    1.43
   2   8  -7   10.01    1.51
  -2   8   7    4.73    0.86
   2  -8  -7    4.11    0.86
  -2  -8   7    7.34    1.84
   2  -8  -7    6.43    1.09
  -2  -8   7    4.64    1.05
   2   8  -6   11.97    1.22
  -2   8   6    7.55    1.72
   2  -8  -6    6.37    0.95
  -2  -8   6   10.32    1.50
   2  -8  -6   11.39    2.34
  -2  -8   6    9.09    1.56
   2   8  -5    4.62    0.93
  -2   8   5    2.70    0.78
   2  -8  -5    2.46    0.55
  -2  -8   5    4.61    0.96
   2  -8  -5    3.27    1.14
  -2  -8   5    4.22    0.54
   2   8  -4  130.00    3.94
  -2   8   4   93.57    3.28
  -2  -8   4  121.41    3.60
   2  -8  -4   95.94    3.45
   2   8  -4  114.41    3.61
   2   8  -3   20.22    4.52
  -2   8   3   15.52    2.89
  -2  -8   3   18.72    2.35
   2  -8  -3   16.19    3.18
   2   8  -3   17.65    2.54
   2   8  -2    5.91    1.37
  -2   8   2    4.56    0.99
  -2  -8   2    5.48    1.14
   2  -8  -2    3.65    1.25
   2   8  -2    6.56    1.41
   2   8  -1    0.84    0.32
  -2   8   1   -0.91    1.08
  -2  -8   1    0.00    0.90
   2  -8  -1    0.68    0.60
   2   8  -1   -0.83    0.93
   2   8   0    5.65    1.10
  -2   8   0    3.02    0.79
  -2  -8   0    5.06    1.00
   2  -8   0    4.60    1.11
   2   8   0    4.31    1.12
   2   8   1   16.29    2.42
  -2   8  -1   15.19    2.99
  -2  -8  -1   15.73    2.71
   2  -8   1   14.82    3.32
   2   8   1   15.89    2.34
   2   8   2   26.15    1.54
  -2   8  -2   32.04    6.09
  -2  -8  -2   29.68    5.14
   2  -8   2   28.39    2.21
   2   8   2   30.02    4.30
  -2   8  -3   51.31    7.13
   2   8   3   41.51    1.40
  -2  -8  -3   41.95    3.10
   2  -8   3   42.24    2.42
   2   8   3   49.82    7.12
   2   8   4    0.44    0.37
  -2  -8  -4    0.00    0.64
   2  -8   4    1.10    0.46
   2   8   4   -0.84    1.08
  -2   8  -5  151.12    5.22
   2   8   5  107.67    3.26
  -2  -8  -5  129.38    4.04
   2  -8   5  124.94    3.30
   2  -8   5  133.58    4.31
   2   8   5  136.31    5.45
  -2   8  -6   27.45    4.46
   2   8   6   16.93    0.95
  -2  -8  -6   21.36    3.11
   2  -8   6   18.01    0.79
   2  -8   6   22.12    3.43
   2   8   6   25.90    3.40
  -2   8  -7    6.40    1.21
   2   8   7    2.72    0.64
  -2  -8  -7    3.85    0.71
   2  -8   7    2.76    0.43
   2  -8   7    3.60    0.64
   2   8   7    3.58    0.70
  -2   8  -8   24.66    4.00
   2   8   8    9.92    1.23
  -2  -8  -8   16.46    2.89
   2  -8   8   14.90    2.23
   2  -8   8   16.52    3.46
   2   8   8   15.72    2.40
  -2   8  -9  130.22    5.43
   2   8   9   75.03    4.82
  -2  -8  -9   93.43    3.93
   2  -8   9  101.21    4.51
   2  -8   9  112.21    4.52
   2   8   9  123.98    9.01
  -2   8 -10    0.52    0.85
  -2  -8 -10    1.38    0.88
   2  -8  10    0.49    0.30
   2  -8  10    0.58    0.57
   2   8  10    0.43    0.65
  -2   8 -11   36.60    6.21
  -2  -8 -11   19.44    5.64
   2  -8  11   25.08    3.05
   2  -8  11   25.05    5.14
   2   8  11   26.37    5.47
  -2   8 -12   70.89   12.21
  -2  -8 -12   53.82    6.95
   2  -8  12   52.89    7.23
   2  -8  12   60.05    6.01
   2   8  12   69.11    3.98
  -2   8 -13   19.45    3.70
  -2  -8 -13   12.26    2.17
   2  -8  13   13.82    1.82
   2  -8  13   13.38    2.12
   2   8  13   15.20    2.48
  -2   8 -14    4.17    1.36
  -2  -8 -14    1.93    0.72
   2  -8  14    1.25    0.59
   2  -8  14    1.47    0.85
   2   8  14    1.57    1.16
  -2   8 -15   11.86    2.68
  -2  -8 -15   10.25    1.83
   2  -8  15    9.89    1.36
   2  -8  15    8.67    1.92
   2   8  15    9.40    1.80
  -2   8 -16   -0.54    1.31
  -2  -8 -16   -1.42    1.01
   2  -8  16    0.27    0.34
   2   8  16   -0.48    0.86
  -2   8 -17    5.10    1.16
  -2  -8 -17    2.54    0.89
   2  -8  17    3.38    1.33
   2   8  17    2.51    1.01
  -2   8 -18    7.24    2.33
  -2  -8 -18    7.67    1.33
   2  -8  18    5.76    1.18
   2   8  18    7.86    1.52
   2  -9 -18    0.62    0.63
   2   9 -18    1.49    1.25
   2  -9 -18   -0.90    0.89
  -2  -9  18   -0.70    0.79
   2  -9 -18    0.48    0.42
   2   9 -17   27.16    5.63
   2  -9 -17   21.34    3.69
  -2  -9  17   23.21    5.01
   2  -9 -17   16.97    9.52
   2   9 -16    1.66    1.00
  -2   9  16    3.15    0.95
   2  -9 -16    1.18    1.10
  -2  -9  16    2.44    1.03
   2  -9 -16    2.23    0.62
   2   9 -15   69.55   10.03
  -2   9  15   41.66    7.03
   2  -9 -15   39.07    8.27
  -2  -9  15   53.59    9.62
   2  -9 -15   48.69    8.11
   2   9 -14    1.05    0.80
  -2   9  14   -0.27    0.71
   2  -9 -14    0.40    0.40
  -2  -9  14    1.67    0.85
   2  -9 -14    1.13    0.79
   2   9 -13   13.87    2.45
  -2   9  13   10.71    1.73
   2  -9 -13    9.95    1.81
  -2  -9  13   11.48    2.40
   2  -9 -13   10.67    4.27
   2   9 -12   73.81    5.98
  -2   9  12   45.02    4.66
   2  -9 -12   41.06    5.81
  -2  -9  12   56.23    9.09
   2  -9 -12   44.46    7.68
   2   9 -11   33.60    6.29
  -2   9  11   20.03    4.22
   2  -9 -11   20.04    3.28
  -2  -9  11   26.91    6.03
   2  -9 -11   21.81    4.76
  -2  -9  11   23.14    2.17
   2   9 -10   36.55    5.88
  -2   9  10   21.55    2.39
   2  -9 -10   20.68    2.67
  -2  -9  10   31.49    4.87
   2  -9 -10   23.13    4.43
  -2  -9  10   25.94    4.82
   2   9  -9   46.67    2.61
  -2   9   9   28.12    3.80
   2  -9  -9   26.72    2.82
  -2  -9   9   39.15    5.03
   2  -9  -9   31.63    6.10
  -2  -9   9   33.47    2.10
   2   9  -8    1.26    0.82
  -2   9   8    0.05    0.39
   2  -9  -8    0.51    0.30
  -2  -9   8    0.84    0.84
   2  -9  -8   -0.01    1.16
  -2  -9   8   -0.11    0.54
   2   9  -7  106.99    6.67
  -2   9   7   64.93    2.78
  -2  -9   7   86.21    3.18
   2  -9  -7   72.81    3.21
  -2  -9   7   74.38    5.75
   2   9  -6    2.09    0.44
  -2   9   6    1.72    0.62
  -2  -9   6    0.50    0.51
  -2  -9   6    0.89    0.45
   2  -9  -6    1.19    0.67
   2   9  -5   57.14    8.50
  -2   9   5   38.26    4.52
  -2  -9   5   55.14    4.39
  -2  -9   5   36.94    2.39
   2  -9  -5   37.45    6.74
   2   9  -4  393.81   12.07
  -2   9   4  279.14    7.52
  -2  -9   4  378.40   10.25
   2  -9  -4  329.30    8.76
   2   9  -4  371.09    9.19
   2   9  -3  212.37    6.45
  -2   9   3  153.55    5.35
  -2  -9   3  194.55    5.32
   2  -9  -3  168.48    5.40
   2   9  -3  199.11    5.67
   2   9  -2   63.08    3.61
  -2   9   2   50.26    2.44
  -2  -9   2   53.64    7.49
   2  -9  -2   50.40    3.73
   2   9  -2   54.81    6.85
   2   9  -1   22.12    3.04
  -2   9   1   16.59    2.87
  -2  -9   1   15.33    3.07
   2  -9  -1   17.01    3.66
   2   9   0  938.88   21.28
  -2   9   0  830.26   19.40
  -2  -9   0  924.76   20.91
   2  -9   0  845.28   19.42
   2   9   0  936.24   21.56
   2   9   1  198.89    6.66
  -2  -9  -1  193.75    5.28
   2  -9   1  189.63    8.01
   2   9   1  199.75   13.73
   2   9   2  505.03   12.39
  -2   9  -2  528.55   14.66
  -2  -9  -2  558.52   13.04
   2  -9   2  514.16   14.73
   2   9   2  552.83   13.60
  -2   9  -3  287.17    9.28
   2   9   3  244.17    6.76
  -2  -9  -3  273.62    7.69
   2  -9   3  279.66    7.70
   2   9   3  265.69    7.47
  -2   9  -4   75.27    8.76
   2   9   4   54.23    2.29
  -2  -9  -4   60.87    7.71
   2  -9   4   75.59    5.23
   2   9   4   72.19    8.82
  -2   9  -5   25.78    4.85
   2   9   5   16.12    2.30
  -2  -9  -5   21.22    3.80
   2  -9   5   22.06    3.63
   2   9   5   21.87    2.78
  -2   9  -6    7.32    4.52
   2   9   6    3.41    0.90
  -2  -9  -6    6.24    1.05
   2  -9   6    6.71    1.18
   2   9   6    4.94    0.85
  -2   9  -7    6.10    2.50
   2   9   7    3.39    0.90
  -2  -9  -7    4.11    1.25
   2  -9   7    4.15    1.16
   2   9   7    5.21    1.56
  -2   9  -8  169.53   10.47
   2   9   8  103.36    4.08
  -2  -9  -8  134.99    6.28
   2  -9   8  131.64    5.07
   2  -9   8  140.19    6.38
   2   9   8  141.24    7.24
  -2   9  -9   74.00    4.31
  -2  -9  -9   62.18    7.67
   2  -9   9   50.46    5.86
   2  -9   9   69.04    5.04
   2   9   9   67.58    9.06
  -2   9 -10  169.70    9.39
  -2  -9 -10  128.78    6.52
   2  -9  10  127.06    5.90
   2  -9  10  147.82    6.45
   2   9  10  143.07    6.86
  -2   9 -11   31.12    3.91
  -2  -9 -11   25.59    3.87
   2  -9  11   20.21    2.81
   2  -9  11   25.26    4.15
   2   9  11   26.64    3.88
  -2   9 -12    0.03    0.74
  -2  -9 -12   -0.14    0.77
   2  -9  12    1.06    0.59
   2  -9  12    0.71    0.74
   2   9  12   -0.09    0.61
  -2   9 -13   43.56    7.39
  -2  -9 -13   30.69    4.48
   2  -9  13   26.66    4.74
   2  -9  13   28.34    4.76
   2   9  13   36.23    6.82
  -2   9 -14   18.69    3.74
  -2  -9 -14   14.27    2.47
   2  -9  14   11.76    1.65
   2  -9  14    9.92    1.76
   2   9  14   13.21    3.72
  -2   9 -15   19.67    3.79
  -2  -9 -15   12.88    2.35
   2  -9  15   10.63    2.56
   2  -9  15   12.13    2.43
   2   9  15   14.71    3.13
  -2   9 -16    5.26    1.43
  -2  -9 -16    3.19    1.28
   2  -9  16    5.39    1.23
   2   9  16    6.48    1.93
  -2   9 -17   14.55    2.67
  -2  -9 -17   12.41    2.62
   2   9  17    9.14    1.65
   2  10 -17   -0.57    1.43
  -2  10  17    0.32    0.45
  -2 -10  17   -0.14    0.93
   2 -10 -17    1.03    0.58
   2  10 -16    8.36    1.56
  -2  10  16    2.92    0.86
  -2 -10  16    4.67    1.31
   2 -10 -16    3.35    0.71
   2  10 -15    1.44    0.88
  -2  10  15    1.30    0.62
  -2 -10  15    0.72    0.68
   2 -10 -15    1.35    0.61
   2  10 -14    7.93    1.91
  -2  10  14    3.60    1.03
  -2 -10  14    4.69    1.08
   2 -10 -14    4.39    0.93
   2  10 -13    2.95    1.53
  -2  10  13   -0.05    0.80
  -2 -10  13    1.49    0.72
   2 -10 -13    1.12    0.64
   2  10 -12   12.85    1.91
  -2  10  12    7.69    1.37
  -2 -10  12   12.62    1.85
   2 -10 -12   11.45    2.41
   2  10 -11   10.86    1.94
  -2  10  11    5.13    1.29
  -2 -10  11    9.23    2.10
   2 -10 -11    6.34    1.10
  -2 -10  11    7.43    1.24
   2  10 -10   21.30    4.80
  -2  10  10   13.22    3.18
  -2 -10  10   19.56    3.27
   2 -10 -10   15.23    3.50
  -2 -10  10   14.50    1.85
   2  10  -9    4.12    1.31
  -2  10   9    3.22    1.18
  -2 -10   9    3.86    0.75
   2 -10  -9    3.41    1.21
  -2 -10   9    2.86    0.75
   2  10  -8    1.13    0.93
  -2  10   8    0.26    0.88
  -2 -10   8    0.87    0.48
   2 -10  -8    0.24    0.69
  -2 -10   8   -0.03    0.54
   2  10  -7   12.85    2.52
  -2  10   7    8.38    1.85
  -2 -10   7    9.77    1.81
   2 -10  -7   11.24    2.73
  -2 -10   7    7.41    1.15
   2  10  -6   11.32    2.09
  -2  10   6    6.97    1.22
  -2 -10   6   11.35    1.67
   2 -10  -6    8.82    1.58
  -2 -10   6   10.14    1.26
   2  10  -5   28.66    5.12
  -2  10   5   17.42    4.69
  -2 -10   5   22.91    3.82
  -2 -10   5   19.48    3.94
   2 -10  -5   20.38    3.60
   2  10  -4    1.86    0.67
  -2  10   4    1.50    0.71
  -2 -10   4    2.12    0.56
  -2 -10   4    2.48    0.98
   2 -10  -4    2.46    0.88
   2  10  -3   79.66    8.15
  -2  10   3   61.21    6.59
  -2 -10   3   74.59    7.39
   2 -10  -3   61.07    9.56
   2  10  -2  899.84   30.05
  -2  10   2  725.12   24.75
  -2 -10   2  892.94   29.91
   2 -10  -2  782.23   27.19
   2  10  -2  870.90   29.09
   2  10  -1  286.36   13.30
  -2 -10   1  309.04   11.09
   2 -10  -1  250.87    9.54
   2  10  -1  282.19   10.64
   2  10   0  105.15    7.05
  -2  10   0  102.26    6.15
  -2 -10   0  110.97    3.45
   2 -10   0   98.42    3.75
   2  10   0  110.11   10.80
   2  10   1   10.40    1.72
  -2  10  -1   10.98    2.00
  -2 -10  -1    8.85    2.26
   2 -10   1    8.59    2.27
   2  10   1    9.38    2.22
  -2  10  -2   44.34    2.36
   2  10   2   42.28    1.79
  -2 -10  -2   47.13    6.03
   2 -10   2   49.51    8.49
   2  10   2   50.13    6.06
  -2  10  -3    1.21    0.61
   2  10   3   -0.35    0.60
  -2 -10  -3   -0.36    0.78
   2 -10   3   -0.02    1.02
   2  10   3   -1.21    1.11
  -2  10  -4   22.49    3.38
   2  10   4   16.72    2.42
  -2 -10  -4   18.40    2.39
   2 -10   4   22.77    3.77
   2  10   4   22.60    2.80
  -2  10  -5    5.86    1.85
   2  10   5    2.96    0.73
  -2 -10  -5    4.91    0.90
   2 -10   5    4.81    1.20
   2  10   5    4.56    1.01
  -2  10  -6    8.63    1.75
   2  10   6    3.69    0.99
  -2 -10  -6    7.11    1.80
   2 -10   6    7.85    0.89
   2  10   6    9.21    1.34
  -2  10  -7   16.05    3.45
   2  10   7    7.09    1.12
  -2 -10  -7    9.11    1.47
   2 -10   7   14.67    2.05
   2  10   7   13.28    2.12
  -2  10  -8   51.07    8.66
   2  10   8   26.64    2.33
  -2 -10  -8   38.97    4.30
   2 -10   8   39.82    2.74
   2  10   8   43.97    7.67
  -2  10  -9   32.52    6.05
  -2 -10  -9   30.50    4.20
   2 -10   9   30.19    4.04
   2  10   9   31.59    4.09
  -2  10 -10  208.17    8.58
  -2 -10 -10  160.03    6.19
   2 -10  10  168.04    7.56
   2  10  10  171.60    7.31
  -2  10 -11  116.65   18.61
  -2 -10 -11  100.75   10.56
   2 -10  11  110.33    5.09
   2  10  11  112.26   10.49
  -2  10 -12  187.62    6.56
  -2 -10 -12  140.82    5.20
   2 -10  12  148.83    6.59
   2  10  12  149.99   13.89
  -2  10 -13    2.72    1.09
  -2 -10 -13    3.97    0.87
   2 -10  13    2.93    0.91
   2  10  13    2.57    1.40
  -2  10 -14    2.31    1.11
  -2 -10 -14    2.62    0.79
   2 -10  14    1.66    0.57
   2  10  14    3.50    1.93
  -2  10 -15    6.31    1.50
  -2 -10 -15    6.12    1.21
   2  10  15    5.67    1.42
  -2  10 -16   15.22    2.90
  -2 -10 -16   11.77    2.24
   2  10  16   10.55    2.04
   2  11 -16    5.66    1.55
  -2  11  16    1.60    0.68
  -2 -11  16    1.80    1.09
   2 -11 -16    3.26    1.04
   2  11 -15    8.62    1.52
  -2  11  15    3.80    0.87
  -2 -11  15    6.86    1.87
   2 -11 -15    6.56    1.21
   2  11 -14    2.43    1.24
  -2  11  14    1.77    0.97
  -2 -11  14    2.57    1.11
   2 -11 -14    1.40    0.76
   2  11 -13    4.24    1.60
  -2  11  13    4.22    0.78
  -2 -11  13    4.10    1.14
   2 -11 -13    4.91    2.94
   2  11 -12    1.36    0.74
  -2  11  12    0.44    0.55
  -2 -11  12   -1.13    0.75
   2 -11 -12    0.54    0.55
   2  11 -11    2.20    0.96
  -2  11  11    1.83    0.84
  -2 -11  11    3.18    0.97
   2 -11 -11    1.17    0.85
   2  11 -10   62.89    3.47
  -2  11  10   42.80    3.55
  -2 -11  10   46.19    8.64
   2 -11 -10   46.09    7.46
  -2 -11  10   41.41    5.99
   2  11  -9   28.05    4.32
  -2  11   9   17.32    2.29
  -2 -11   9   20.54    5.01
   2 -11  -9   20.20    4.31
  -2 -11   9   17.03    3.54
   2  11  -8   18.38    3.61
  -2  11   8   12.05    1.60
  -2 -11   8   16.03    2.42
   2 -11  -8   13.95    3.36
  -2 -11   8   13.39    2.99
   2  11  -7   12.57    2.59
  -2  11   7    7.73    1.61
  -2 -11   7    8.34    1.95
   2 -11  -7    8.64    1.79
  -2 -11   7    7.45    1.51
   2  11  -6    6.60    1.19
  -2  11   6    3.99    1.08
  -2 -11   6    4.90    1.32
   2 -11  -6    4.29    1.21
  -2 -11   6    4.87    1.10
   2  11  -5   52.21    9.07
  -2  11   5   39.33    4.29
  -2 -11   5   45.71    7.31
  -2 -11   5   40.57    4.35
   2 -11  -5   46.27    5.86
   2  11  -4    5.82    0.99
  -2  11   4    6.45    1.53
  -2 -11   4    5.39    1.73
  -2 -11   4    4.73    0.83
   2 -11  -4    4.26    1.07
   2  11  -3  211.50    8.61
  -2  11   3  173.23    9.42
  -2 -11   3  207.22    8.22
  -2 -11   3  167.21    7.30
   2 -11  -3  175.61    8.80
   2  11  -2    8.75    1.78
  -2  11   2    9.09    1.56
  -2 -11   2    5.44    1.59
   2 -11  -2    5.09    2.16
   2  11  -2    7.24    1.32
   2  11  -1    1.90    1.00
  -2  11   1    4.18    0.81
  -2 -11   1    1.89    0.64
   2 -11  -1    2.10    0.97
   2  11  -1    2.63    1.11
   2  11   0    8.95    1.80
  -2  11   0    8.49    1.27
  -2 -11   0    7.74    1.48
   2 -11   0    7.94    1.31
   2  11   0    9.68    1.63
   2  11   1    0.20    0.41
  -2  11  -1   -0.09    1.00
  -2 -11  -1    0.15    0.44
   2 -11   1   -0.46    1.26
   2  11   1    1.97    1.17
  -2  11  -2   83.72    4.46
   2  11   2   78.73    3.88
  -2 -11  -2   89.42    4.06
   2 -11   2   95.41   12.07
   2  11   2   91.41   10.22
  -2  11  -3    2.61    1.06
   2  11   3    1.49    0.68
  -2 -11  -3    2.10    0.50
   2 -11   3    2.97    1.21
   2  11   3    2.48    0.96
  -2  11  -4   13.67    2.80
   2  11   4    6.42    1.24
  -2 -11  -4    8.52    2.08
   2 -11   4   15.05    4.31
   2  11   4    9.80    1.80
  -2  11  -5    1.08    0.96
   2  11   5    0.34    0.53
   2 -11   5   -0.16    1.00
   2  11   5    0.59    0.71
  -2  11  -6    1.30    1.09
   2  11   6    0.58    0.35
  -2 -11  -6   -0.05    0.72
   2 -11   6    1.83    0.70
   2  11   6    0.48    0.93
  -2  11  -7    8.27    1.30
   2  11   7    3.67    0.75
  -2 -11  -7    3.80    1.08
   2 -11   7    6.05    1.47
   2  11   7    8.32    1.75
  -2  11  -8    1.11    1.09
  -2 -11  -8    2.10    0.87
   2 -11   8    0.82    0.76
   2  11   8    1.51    0.98
  -2  11  -9   -0.63    1.30
  -2 -11  -9    0.81    0.54
   2 -11   9   -0.25    0.88
   2  11   9    2.42    1.22
  -2  11 -10   27.46    4.33
  -2 -11 -10   19.76    4.05
   2 -11  10   21.22    3.94
   2  11  10   25.62    3.98
  -2  11 -11  142.27   10.63
  -2 -11 -11  101.92   13.33
   2 -11  11  122.17    7.79
   2  11  11  120.62   14.70
  -2  11 -12  151.15    8.12
  -2 -11 -12  124.69    9.61
   2 -11  12  134.91    7.45
   2  11  12  129.87   18.02
  -2  11 -13   76.74   11.37
  -2 -11 -13   55.55    8.85
   2 -11  13   55.40    4.83
   2  11  13   62.85    8.00
  -2  11 -14    9.04    1.98
  -2 -11 -14    4.49    1.10
   2  11  14    6.46    1.08
  -2  11 -15    2.48    1.09
  -2 -11 -15    1.76    0.70
   2  11  15    3.32    1.34
   2  12 -14   33.20    8.40
  -2  12  14   21.13    3.86
   2 -12 -14   26.52    4.18
   2  12 -13    9.29    2.04
  -2  12  13    5.23    1.19
  -2 -12  13    7.48    1.70
   2 -12 -13    8.49    2.07
   2  12 -12    4.15    1.28
  -2  12  12    4.10    0.87
  -2 -12  12    2.98    1.18
   2 -12 -12    4.66    1.43
   2  12 -11   94.67    4.07
  -2  12  11   59.21    4.42
  -2 -12  11   84.52    3.23
   2 -12 -11   66.64   10.81
   2  12 -10   33.12    8.14
  -2  12  10   18.23    3.97
  -2 -12  10   26.24    4.07
   2 -12 -10   24.04    5.43
  -2 -12  10   19.85    4.05
   2  12  -9    2.67    0.86
  -2  12   9    1.16    0.80
  -2 -12   9    2.71    0.79
   2 -12  -9    2.11    0.93
  -2 -12   9    2.44    0.78
   2  12  -8    6.13    1.36
  -2  12   8    3.37    1.30
  -2 -12   8    5.20    1.02
  -2 -12   8    4.77    0.92
   2 -12  -8    6.95    1.32
   2  12  -7   12.84    1.64
  -2  12   7    9.80    1.44
  -2 -12   7   10.94    2.01
   2 -12  -7   10.66    3.14
  -2 -12   7   12.19    1.69
   2  12  -6    6.73    0.96
  -2  12   6    6.37    1.24
  -2 -12   6    4.66    1.02
  -2 -12   6    6.45    1.06
   2 -12  -6    7.11    1.25
   2  12  -5    1.59    0.72
  -2  12   5    0.15    0.88
  -2 -12   5    2.01    0.92
  -2 -12   5    1.25    0.58
   2 -12  -5    1.71    0.84
   2  12  -4   54.73    3.78
  -2  12   4   38.94    5.30
  -2 -12   4   43.68    7.25
  -2 -12   4   43.82    5.97
   2 -12  -4   46.44    8.64
   2  12  -3   12.55    2.01
  -2  12   3   10.97    4.50
  -2 -12   3   11.06    2.09
  -2 -12   3    8.46    2.49
   2 -12  -3   12.63    2.68
   2  12  -2   41.64    8.21
  -2  12   2   35.20   13.45
  -2 -12   2   46.30   17.87
  -2 -12   2   34.48    5.49
   2 -12  -2   41.37    6.50
   2  12  -1    5.55    1.00
  -2  12   1    5.75    1.38
  -2 -12   1    5.78    0.99
   2 -12  -1    4.22    0.99
   2  12  -1    4.30    0.85
   2  12   0   18.10    3.57
  -2  12   0   18.25    2.72
  -2 -12   0   17.99    2.88
   2 -12   0   21.17    4.41
   2  12   0   22.51    3.39
   2  12   1  127.61    8.09
  -2  12  -1  135.79    9.32
  -2 -12  -1  139.47    7.90
   2 -12   1  140.38   10.26
   2  12   1  155.47    7.66
   2  12   2   47.02    3.39
  -2  12  -2   49.56    8.99
  -2 -12  -2   50.98    6.61
   2 -12   2   52.72    4.59
   2  12   2   49.15    6.95
  -2  12  -3   33.30    7.05
   2  12   3   25.42    3.60
  -2 -12  -3   28.30    4.63
   2 -12   3   29.96    4.64
   2  12   3   36.75    5.41
  -2  12  -4    5.74    1.05
   2  12   4    3.76    0.66
  -2 -12  -4    3.92    0.87
   2 -12   4    5.55    0.85
   2  12   4    6.00    1.14
  -2  12  -5    4.89    1.40
   2  12   5    3.22    0.78
  -2 -12  -5    3.68    0.97
   2 -12   5    4.66    0.93
   2  12   5    3.60    1.02
  -2  12  -6   12.16    2.08
   2  12   6    5.99    1.25
  -2 -12  -6    9.51    2.20
   2 -12   6   10.42    1.66
   2  12   6   11.31    1.68
  -2  12  -7    7.00    2.18
  -2 -12  -7    7.21    1.62
   2 -12   7    9.35    1.60
   2  12   7    7.52    1.29
  -2  12  -8    1.56    1.42
  -2 -12  -8    0.80    0.46
   2 -12   8    1.17    0.46
   2  12   8    0.01    0.89
  -2  12  -9   10.51    2.98
  -2 -12  -9    7.61    1.83
   2 -12   9   10.10    2.50
   2  12   9   11.40    1.98
  -2  12 -10    5.64    2.10
  -2 -12 -10    5.28    0.93
   2 -12  10    3.68    1.15
   2  12  10    4.00    1.79
  -2  12 -11  200.39   99.93
  -2 -12 -11  160.82   80.54
   2 -12  11  183.04   91.28
   2  12  11  176.73    6.36
  -2  12 -12   12.65    2.04
  -2 -12 -12   14.64    3.93
   2 -12  12    9.00    1.79
   2  12  12   13.05    2.13
  -2  12 -13   42.33    9.36
  -2 -12 -13   34.81    5.01
   2  12  13   40.79    6.58
   2  13 -12    0.95    0.80
  -2  13  12    0.58    0.83
   2 -13 -12    0.58    0.58
   2  13 -11   32.94    5.83
  -2  13  11   18.91    3.51
   2 -13 -11   24.26    6.04
   2  13 -10    2.30    1.10
  -2  13  10    1.83    1.04
   2 -13 -10   -0.53    1.23
   2  13  -9    9.69    1.30
  -2  13   9    5.88    1.34
   2 -13  -9    6.17    1.17
  -2 -13   9    4.28    1.19
   2  13  -8   -0.41    1.26
  -2  13   8    1.26    0.47
   2 -13  -8   -0.02    1.12
  -2 -13   8    1.57    0.45
   2  13  -7    1.98    0.71
  -2  13   7    0.26    0.79
   2 -13  -7   -0.52    1.14
  -2 -13   7    1.53    0.69
   2  13  -6    3.41    0.99
  -2  13   6    1.61    0.50
  -2 -13   6    2.12    0.59
   2 -13  -6    2.38    0.99
   2  13  -5    1.86    0.94
  -2  13   5    2.78    0.84
   2 -13  -5    1.25    0.69
  -2 -13   5    1.76    0.70
   2  13  -4    1.51    0.64
  -2  13   4    2.51    1.42
  -2 -13   4    0.46    0.73
   2 -13  -4    2.42    1.56
   2  13  -3   31.10    4.48
  -2  13   3   28.54    2.18
  -2 -13   3   27.19    3.16
   2 -13  -3   33.06    4.76
   2  13  -2   -0.04    0.80
  -2  13   2    0.99    0.87
  -2 -13   2    1.49    0.48
   2 -13  -2    1.77    1.02
   2  13  -1    0.71    0.61
  -2  13   1    1.66    0.95
  -2 -13   1    1.32    1.11
   2 -13  -1    0.75    0.76
   2  13   0   20.98    3.32
  -2  13   0   22.61    3.80
  -2 -13   0   18.67    4.72
   2 -13   0   26.59    6.01
   2  13   1    1.53    0.58
  -2  13  -1    3.05    1.41
  -2 -13  -1    0.03    0.41
   2 -13   1   -0.27    1.22
   2  13   1    1.23    0.92
   2  13   2    9.78    1.59
  -2  13  -2   15.42    2.81
   2 -13   2   17.81    2.25
   2  13   2   16.79    2.62
  -2  13  -3    2.11    0.86
   2  13   3    1.11    0.32
   2 -13   3    2.48    0.72
   2  13   3    1.46    0.92
  -2  13  -4    0.19    0.57
   2  13   4    0.69    0.65
  -2 -13  -4    0.06    0.50
   2 -13   4   -0.26    1.07
   2  13   4    2.57    1.12
  -2  13  -5    1.24    1.14
   2 -13   5    1.93    0.81
   2  13   5    0.34    1.32
  -2  13  -6    3.23    1.28
   2 -13   6    2.62    0.59
   2  13   6    4.41    1.00
  -2  13  -7    2.89    1.02
   2 -13   7    2.39    0.83
   2  13   7    1.99    0.87
  -2  13  -8    1.62    0.82
   2 -13   8   -0.38    0.98
   2  13   8    1.84    0.97
  -2  13  -9    1.73    0.89
   2 -13   9    1.57    0.85
   2  13   9    4.77    0.81
  -2  13 -10    5.39    2.00
   2 -13  10    0.99    1.20
   2  13  10    3.01    1.22
  -2  13 -11   18.06    2.63
   2 -13  11   14.56    3.01
   2  13  11   19.25    3.99
   2  14  -9    2.31    0.84
  -2  14   9    0.77    1.02
   2 -14  -9    2.13    1.22
   2  14  -8    4.75    1.00
  -2  14   8    4.69    1.06
   2 -14  -8    6.72    1.49
  -2 -14   8    4.11    0.95
   2  14  -7    6.35    1.26
  -2  14   7    5.02    0.82
  -2 -14   7    5.16    1.45
   2 -14  -7    5.06    1.49
   2  14  -6    2.26    0.88
  -2  14   6    1.33    0.64
  -2 -14   6    2.59    1.03
   2 -14  -6    3.01    0.79
   2  14  -5    2.23    1.06
  -2  14   5    0.80    0.70
   2 -14  -5    2.10    0.92
  -2 -14   5    0.86    0.68
   2  14  -4    6.90    1.17
  -2  14   4    5.51    1.78
   2 -14  -4    6.30    1.32
  -2 -14   4    8.20    1.60
   2  14  -3    7.29    1.46
  -2  14   3    6.23    1.83
  -2 -14   3    6.30    1.13
   2 -14  -3    8.86    1.93
   2  14  -2    6.65    1.55
  -2  14   2    9.42    1.79
  -2 -14   2    7.39    1.28
   2 -14  -2   10.30    2.57
   2  14  -1    6.80    1.34
  -2  14   1    6.98    3.78
  -2 -14   1    9.31    2.25
   2 -14  -1    6.82    1.08
  -2  14   0   26.53    5.78
   2  14   0   23.41    4.20
  -2 -14   0   29.10    3.55
   2 -14   0   31.48    5.26
  -2  14  -1   26.55    2.86
   2  14   1   17.71    3.97
  -2 -14  -1   20.97   11.30
   2 -14   1   27.37    4.43
   2  14   2    6.34    0.95
  -2  14  -2   11.42    2.26
   2 -14   2   10.32    1.53
  -2  14  -3    7.99    1.34
   2  14   3    3.72    0.83
   2 -14   3    7.32    2.24
   2  14   3    6.50    1.47
  -2  14  -4    4.31    1.80
   2 -14   4    4.34    1.09
   2  14   4    5.53    1.21
  -2  14  -5    5.49    1.82
   2 -14   5    6.01    1.93
   2  14   5    6.87    1.40
  -2  14  -6   14.46    2.87
   2 -14   6   13.67    3.33
   2  14   6   13.18    2.06
  -2  14  -7    3.18    1.95
   2 -14   7    2.73    1.35
   2  14   7    1.46    0.81
  -2  14  -8   37.19    7.04
   2 -14   8   41.30    5.92
   2  14   8   39.39    6.14
   2  15  -4    0.75    0.78
  -2  15   4    0.32    0.56
  -2 -15   4    0.56    0.53
   2 -15  -4    0.73    0.91
   2  15  -3    0.99    0.90
  -2  15   3    0.72    0.82
  -2 -15   3    1.31    0.65
   2 -15  -3    0.61    1.09
   2  15  -2   -0.14    0.48
  -2  15   2    3.07    0.73
  -2 -15   2    1.69    0.90
   2 -15  -2    2.09    1.06
   2  15  -1    2.04    1.07
  -2  15   1    2.23    1.01
  -2 -15   1    3.77    0.57
   2 -15  -1    4.04    0.90
   2  15   0   10.37    2.72
  -2  15   0   15.45    2.95
  -2 -15   0   13.35    2.80
   2 -15   0   13.01    2.18
  -2  15  -1    4.60    1.22
   2  15   1    2.36    0.98
  -2 -15  -1    2.76    1.05
   2 -15   1    2.39    0.99
  -2  15  -2   20.94    2.68
  -2 -15  -2   16.82    3.47
   2 -15   2   21.12    3.59
  -2  15  -3    2.50    1.44
  -2 -15  -3    2.14    1.32
   2 -15   3    3.58    1.37
   3   0 -23   -0.22    0.57
  -3   0  23   -0.19    1.01
   3   0 -22   13.08    2.17
  -3   0  22   13.00    2.23
   3   0 -21   -0.36    1.22
  -3   0  21    1.51    0.97
   3   0 -20   26.66    3.88
  -3   0  20   19.75    3.34
   3   0 -19    0.98    0.99
  -3   0  19    0.36    0.76
   3   0 -18   18.97    3.15
  -3   0  18   21.03    3.13
   3   0 -17   -0.50    1.28
  -3   0  17   -0.89    1.23
   3   0 -16  546.47   18.35
  -3   0  16  531.92   18.13
   3   0 -15   -0.82    1.47
  -3   0  15   -0.33    1.43
   3   0 -14 1002.94    9.80
  -3   0  14 1026.59   23.09
   3   0 -13   -0.19    1.13
  -3   0  13    1.64    0.56
   3   0 -12  102.19    8.20
  -3   0  12  106.39    3.64
   3   0 -11    1.19    0.80
  -3   0  11   -0.36    0.90
   3   0 -10  108.92    4.17
  -3   0  10  133.86    5.20
   3   0  -9    0.00    0.43
  -3   0   9   -0.73    0.81
   3   0  -9    0.05    0.08
   3   0  -8  630.45   11.77
  -3   0   8  815.93   13.18
   3   0  -8  705.10   10.49
   3   0  -7   -0.32    0.60
  -3   0   7   -0.18    0.76
   3   0  -7    0.14    0.18
   3   0  -6  346.81    9.89
  -3   0   6  480.43    4.37
   3   0  -6  410.74    2.48
  -3   0   5    1.80    0.41
  -3   0   5    0.40    0.33
   3   0  -5   -0.14    0.35
  -3   0   4  142.66    4.43
  -3   0   4  199.01    5.86
   3   0  -4  171.81    4.90
  -3   0   3   -0.40    0.45
  -3   0   3    0.09    0.24
   3   0  -3   -0.13    0.45
  -3   0   2  196.47    5.66
  -3   0   2  266.65    7.57
   3   0  -2  242.03    6.85
  -3   0   1   -0.24    0.43
  -3   0   1   -0.92    0.83
   3   0  -1   -0.82    0.65
  -3   0   0 1222.20   16.10
  -3   0   0 1428.08   19.31
   3   0   0 1539.74   20.50
  -3   0  -1   -0.05    0.35
  -3   0  -1    0.12    0.16
   3   0   1   -0.27    0.68
  -3   0  -2  107.19    3.15
  -3   0  -2  125.23    3.87
   3   0   2  129.45    2.09
  -3   0  -3   -0.12    0.22
  -3   0  -3   -0.06    0.54
   3   0   3   -0.89    0.78
  -3   0  -4 1441.18   18.78
  -3   0  -4 1378.44   18.73
   3   0   4 1581.46   21.42
  -3   0  -5   -0.47    0.32
  -3   0  -5   -1.60    0.78
   3   0   5    0.40    0.39
  -3   0  -6 2500.58   36.51
  -3   0  -6 1954.68   29.66
   3   0   6 2318.06   34.91
  -3   0  -7   -0.99    0.46
  -3   0  -7   -0.98    0.94
   3   0   7   -1.19    1.18
  -3   0  -8  629.82   16.52
  -3   0  -8  470.79   13.20
   3   0   8  548.58   15.41
  -3   0  -9   -0.25    0.46
   3   0   9   -1.27    0.89
  -3   0 -10  186.98    4.73
   3   0  10  147.55    4.65
   3   0  10  145.16    4.57
  -3   0 -11   -0.16    0.48
   3   0  11   -0.20    0.93
   3   0  11    0.07    0.33
  -3   0 -12   17.74    2.33
   3   0  12   14.43    2.29
   3   0  12   15.58    3.30
  -3   0 -13    0.00    0.32
   3   0  13    0.46    0.68
   3   0  13    0.47    0.47
  -3   0 -14    0.90    0.46
   3   0  14    0.21    0.52
   3   0  14    0.83    0.50
  -3   0 -15    0.41    0.31
   3   0  15    0.49    0.57
   3   0  15    0.65    0.32
  -3   0 -16   40.66    5.94
   3   0  16   41.72    4.45
   3   0  16   37.21    4.98
  -3   0 -17   -0.47    0.59
   3   0  17   -0.13    0.62
   3   0  17   -0.23    0.69
  -3   0 -18    1.64    0.60
   3   0  18    1.29    1.23
   3   0  18    1.64    0.36
   3   0  19    1.28    1.27
   3   0  19    1.24    0.55
   3   0  20   31.77    6.50
   3   0  21    0.75    1.81
   3   1 -22    4.80    1.03
   3  -1 -22    2.26    0.80
  -3  -1  22    3.45    1.03
  -3   1  22    4.95    0.94
   3  -1 -21    0.66    0.98
   3   1 -21    1.13    0.95
  -3  -1  21    1.29    0.75
  -3   1  21   -0.28    1.18
   3  -1 -20   99.32    3.80
   3   1 -20   95.38   10.51
  -3  -1  20   90.02    6.39
  -3   1  20   92.52   11.56
   3  -1 -19    5.23    1.25
   3   1 -19    8.05    1.59
  -3  -1  19    6.10    1.25
  -3   1  19    5.22    1.26
   3  -1 -18   23.02    4.62
   3   1 -18   22.71    5.01
  -3  -1  18   21.40    3.11
  -3   1  18   22.58    4.81
   3  -1 -17    7.36    1.26
   3   1 -17   10.05    1.53
  -3  -1  17   11.32    2.19
  -3   1  17   12.09    2.21
   3  -1 -16   59.42    6.85
   3   1 -16   62.04    6.38
  -3  -1  16   64.99    9.31
  -3   1  16   51.87    4.64
   3  -1 -15   47.72    5.29
   3   1 -15   54.78    5.89
  -3   1  15   48.57    2.94
  -3  -1  15   56.43    6.82
   3  -1 -14   36.21    4.27
   3   1 -14   40.29    5.29
  -3   1  14   44.66    5.45
  -3  -1  14   46.61    4.89
   3  -1 -13  282.45    7.37
   3   1 -13  309.72    9.37
  -3  -1  13  317.02    8.81
  -3   1  13  322.79    8.07
   3  -1 -12    0.76    0.52
   3   1 -12    0.32    0.53
  -3  -1  12    1.82    0.55
  -3   1  12    2.17    0.52
   3  -1 -11  161.09    5.12
   3   1 -11  190.42    5.72
  -3   1  11  203.26    5.65
  -3  -1  11  209.39    5.84
   3  -1 -10   11.35    1.91
   3   1 -10   12.65    1.63
  -3  -1  10   14.55    2.66
  -3   1  10   14.78    2.36
   3  -1 -10   10.01    1.14
   3  -1  -9  613.11   10.56
   3   1  -9  689.75   11.59
  -3  -1   9  806.67   13.39
  -3   1   9  803.65   13.14
   3  -1  -9  683.17   10.41
   3   1  -8  139.03    4.55
  -3   1   8  163.94    5.09
  -3  -1   8  167.09    5.27
   3  -1  -8  133.93    4.08
   3   1  -7   57.03    5.30
  -3   1   7   55.22    5.36
  -3  -1   7   70.82    3.57
  -3   1   7   67.89    2.86
   3  -1  -7   61.14    2.58
   3   1  -7   55.56    1.94
   3   1  -6  161.22    5.02
  -3   1   6  161.05    5.04
  -3  -1   6  202.25    6.43
  -3   1   6  208.61    6.23
   3  -1  -6  190.30    5.59
   3   1  -6  174.87    4.83
   3   1  -5   38.34    4.42
  -3   1   5   32.68    1.68
  -3  -1   5   54.84    2.63
  -3   1   5   47.39    2.09
   3  -1  -5   37.10    1.65
   3   1  -5   32.53    5.32
   3   1  -4 2385.05   31.21
  -3   1   4 2247.98   29.72
  -3  -1   4 3181.36   41.34
  -3   1   4 3207.37   41.43
   3  -1  -4 2771.18   35.88
   3   1  -4 2669.82   34.30
   3   1  -3  263.87    7.60
  -3   1   3  247.05    7.09
  -3  -1   3  340.28    9.55
   3   1  -2   49.04    2.01
  -3   1   2   44.50    1.95
  -3  -1   2   64.82    2.81
  -3   1   2   65.17    2.54
   3  -1  -2   54.01    2.48
  -3  -1   1  100.28    3.87
  -3   1   0  601.74    8.46
  -3  -1   0  617.77    8.41
  -3  -1   0  687.02    9.94
  -3   1   0  735.22   10.16
   3  -1   0  761.14   10.70
   3   1   0  737.84   10.55
  -3   1  -1    5.67    0.67
  -3  -1  -1    4.01    0.73
  -3   1  -1    7.05    1.24
  -3  -1  -1    5.61    0.89
   3  -1   1    6.48    1.07
   3   1   1    5.05    1.23
  -3   1  -2   11.78    1.51
  -3  -1  -2   10.31    0.36
  -3   1  -2   11.53    2.27
  -3  -1  -2   12.97    1.53
   3  -1   2   13.51    2.06
   3   1   2   13.24    1.10
  -3   1  -3  127.79    3.80
  -3  -1  -3  103.25    2.93
  -3   1  -3  109.68    1.89
  -3  -1  -3  119.27    3.79
   3  -1   3  126.05    2.18
   3   1   3  129.47    4.08
  -3   1  -4   16.22    2.24
  -3  -1  -4   12.68    0.48
  -3  -1  -4   15.00    2.79
  -3   1  -4   15.51    1.26
   3  -1   4   16.93    2.56
   3   1   4   15.36    2.43
  -3   1  -5   10.73    2.17
  -3  -1  -5    8.88    0.46
  -3   1  -5    8.93    1.43
  -3  -1  -5   11.19    2.46
   3  -1   5   10.63    1.64
   3   1   5   10.55    1.91
  -3   1  -6  404.25    6.67
  -3  -1  -6  401.47    6.23
  -3   1  -6  314.70    6.11
  -3  -1  -6  320.86    6.02
   3  -1   6  353.43    6.44
   3   1   6  368.95    7.19
  -3  -1  -7  499.30    7.83
  -3   1  -7  506.46    8.28
  -3  -1  -7  383.93    7.14
  -3   1  -7  379.58    7.20
   3  -1   7  433.75    7.78
   3   1   7  439.33    7.96
  -3   1  -8 1282.14   33.50
  -3  -1  -8 1251.50   32.21
  -3  -1  -8  963.13   88.82
   3  -1   8 1021.43   27.51
   3  -1   8 1107.86  102.20
   3   1   8 1073.06   98.93
  -3   1  -9  478.04   12.97
  -3  -1  -9  481.09   12.70
  -3  -1  -9  375.14   10.80
   3  -1   9  384.42   10.97
   3  -1   9  396.22   11.11
   3   1   9  384.08   11.42
  -3  -1 -10  219.11    5.31
  -3   1 -10  223.20    5.68
  -3  -1 -10  166.09    5.02
   3  -1  10  173.52    6.36
   3  -1  10  184.04    5.16
   3   1  10  186.21    5.23
  -3  -1 -11   74.87    1.62
  -3   1 -11   76.33    2.17
  -3  -1 -11   66.04   10.12
   3  -1  11   60.01    2.23
   3  -1  11   61.27    2.55
   3   1  11   66.43    2.37
  -3  -1 -12   32.91    1.16
  -3   1 -12   32.55    1.43
   3  -1  12   27.33    4.00
   3  -1  12   28.97    3.48
   3   1  12   29.69    3.98
  -3  -1 -13   10.49    2.49
  -3   1 -13   12.25    2.11
   3  -1  13    7.52    1.32
   3   1  13    9.87    1.59
   3  -1  13    6.86    1.25
   3   1  13    8.74    1.40
  -3  -1 -14   19.98    3.72
  -3   1 -14   23.33    3.53
   3  -1  14   24.86    4.30
   3   1  14   21.86    2.12
   3  -1  14   22.78    4.61
   3   1  14   23.39    2.94
  -3  -1 -15   24.03    5.03
  -3   1 -15   27.99    4.58
   3   1  15   26.53    3.70
   3  -1  15   21.95    1.67
   3  -1  15   24.12    3.58
   3   1  15   23.61    3.38
  -3  -1 -16   10.00    1.61
  -3   1 -16   11.35    2.04
   3  -1  16    9.75    1.41
   3   1  16    8.42    1.35
   3  -1  16   10.79    1.63
   3   1  16   10.66    1.59
  -3   1 -17    2.72    0.88
   3   1  17    3.21    1.09
   3  -1  17    2.19    0.90
   3  -1  17    1.79    0.69
   3   1  17    1.74    0.88
  -3   1 -18    3.24    0.72
   3   1  18    0.71    0.52
   3  -1  18    2.25    0.82
   3  -1  18    1.29    0.48
   3   1  18    1.24    0.72
  -3   1 -19    2.28    0.37
   3  -1  19    1.80    0.69
   3   1  19    2.47    0.75
   3  -1  19    1.59    0.48
   3   1  19    3.47    0.70
   3  -1  20    6.04    1.09
   3   1  20    2.54    1.06
   3  -1  21    3.47    1.53
   3  -2 -22   13.27    2.20
   3   2 -22   15.74    2.49
  -3  -2  22   14.28    3.53
  -3   2  22   12.51    1.98
   3  -2 -21    6.86    1.18
   3   2 -21    8.84    1.74
  -3  -2  21    5.54    1.40
  -3   2  21    6.31    1.22
   3  -2 -20    8.03    1.11
   3   2 -20    6.69    1.61
  -3  -2  20    7.44    2.32
  -3   2  20    6.28    1.30
   3  -2 -19    1.33    0.62
   3   2 -19    0.94    1.15
  -3  -2  19    1.69    0.86
  -3   2  19    1.55    0.92
   3  -2 -18   98.34   10.47
   3   2 -18  117.64   11.96
  -3  -2  18  103.04   14.58
  -3   2  18  109.70    9.73
   3  -2 -17   67.90    8.35
   3   2 -17   84.00   12.16
  -3  -2  17   82.64    9.87
  -3   2  17   68.35    4.11
   3  -2 -16  571.04   19.86
   3   2 -16  674.80   24.42
  -3  -2  16  642.11   24.61
  -3   2  16  613.10   21.78
   3  -2 -15  295.11   10.41
   3   2 -15  333.86   11.65
  -3  -2  15  317.11   13.43
  -3   2  15  303.10   11.51
   3  -2 -14   95.74    3.61
   3   2 -14  103.59   11.64
  -3  -2  14   99.93    3.59
  -3   2  14   95.44    3.37
   3  -2 -13  165.29    5.27
   3   2 -13  214.48    6.35
  -3  -2  13  214.82    6.43
  -3   2  13  201.55    6.04
   3  -2 -13  156.25    4.00
   3  -2 -12   -0.42    0.82
   3   2 -12   -0.02    1.02
  -3  -2  12   -0.42    1.02
  -3   2  12    0.50    0.52
   3  -2 -12    0.35    0.15
   3   2 -11    3.44    0.69
  -3  -2  11    2.25    1.06
  -3   2  11    3.65    0.85
   3  -2 -11    2.20    0.51
   3   2 -10    0.69    0.67
  -3  -2  10   -1.38    1.35
  -3   2  10    0.69    0.55
   3  -2 -10    0.18    0.15
   3   2  -9  382.33   10.97
  -3   2   9  302.43    9.20
  -3  -2   9  404.10   12.06
  -3   2   9  390.42   10.82
   3  -2  -9  324.12    8.74
   3   2  -8    3.16    0.59
  -3   2   8    2.71    0.92
  -3  -2   8    1.28    0.55
  -3   2   8    1.60    0.53
   3  -2  -8    0.89    0.41
   3   2  -7  121.28   20.12
  -3   2   7  101.43    3.46
  -3  -2   7  142.70    4.61
  -3   2   7  133.27    4.96
   3  -2  -7  121.48    3.64
   3   2  -7  119.65    3.23
   3   2  -6 1471.26   26.03
  -3   2   6 1219.06   19.45
  -3  -2   6 1775.42   26.94
  -3   2   6 1690.71   25.34
   3  -2  -6 1427.07   21.42
   3   2  -6 1481.09   21.61
   3   2  -5  989.85   13.87
  -3   2   5  797.81   12.04
  -3  -2   5 1179.63   17.12
  -3   2   5 1133.19   15.43
   3  -2  -5  989.31   13.52
   3   2  -5  991.81   13.17
   3   2  -4   -0.10    2.09
  -3   2   4    1.25    0.51
  -3   2   4    1.32    0.47
   3  -2  -4    0.59    0.40
   3   2  -4    0.67    0.19
   3   2  -3  175.19    5.16
  -3   2   3  140.28    4.41
  -3  -2   3  200.14    5.97
  -3   2   3  205.70    6.02
   3  -2  -3  173.99    5.13
   3   2  -3  184.52    5.27
   3   2  -2   13.16    2.67
  -3   2   2   12.58    1.63
  -3  -2   2   18.42    2.35
  -3   2   2   16.02    0.66
   3  -2  -2   16.01    2.91
   3   2  -2   16.93    1.98
   3   2  -1   92.65    3.42
  -3   2   1   81.51    3.22
  -3  -2   1   96.92    3.79
  -3   2   1  102.89    3.75
   3  -2  -1   98.68    3.93
   3   2  -1   99.91    3.79
   3   2   0   57.00    2.17
  -3   2   0   51.73    2.25
  -3   2   0   58.42    2.30
  -3  -2   0   56.50    2.45
   3  -2   0   67.37    3.25
   3   2   0   51.27    2.15
   3   2   1  233.50    6.40
  -3   2  -1  206.31    5.99
  -3   2  -1  209.19    5.88
  -3  -2  -1  219.65    6.42
   3  -2   1  239.30    7.07
   3   2   1  227.72    6.60
   3   2   2  215.11    5.79
  -3   2  -2  175.86    5.16
  -3   2  -2  169.83    4.86
  -3  -2  -2  182.30    5.49
   3  -2   2  203.63    6.08
   3   2   2  183.57    7.45
  -3   2  -3   98.16    3.79
  -3   2  -3   87.57    3.34
  -3  -2  -3   89.03    3.67
   3  -2   3  105.71    4.27
   3   2   3   93.53    4.08
  -3   2  -4    7.31    1.20
  -3   2  -4    5.10    1.22
  -3  -2  -4    4.76    1.00
   3  -2   4    6.38    1.39
   3   2   4    8.20    1.01
  -3   2  -5   44.39    1.96
  -3   2  -5   31.76    1.53
  -3  -2  -5   34.48    5.36
   3  -2   5   40.35    2.19
   3   2   5   42.18    2.10
  -3   2  -6    1.78    0.36
  -3  -2  -6    1.44    0.40
   3  -2   6    1.26    0.44
   3   2   6    0.51    0.80
  -3   2  -7  183.00    5.52
  -3  -2  -7  174.33    4.68
  -3  -2  -7  139.07    4.82
   3  -2   7  151.44    4.67
   3  -2   7  153.79    4.88
   3   2   7  163.76    5.28
  -3  -2  -8   13.64    1.31
  -3   2  -8   14.44    2.79
  -3  -2  -8   11.85    2.70
   3  -2   8   12.93    1.61
   3  -2   8   13.59    2.36
   3   2   8   14.72    2.32
  -3  -2  -9   21.54    1.86
  -3   2  -9   23.26    3.99
  -3  -2  -9   18.25    2.88
   3  -2   9   18.02    1.30
   3  -2   9   18.76    3.59
   3   2   9   22.42    3.56
  -3  -2 -10   23.67    2.37
  -3   2 -10   23.82    2.84
  -3  -2 -10   20.06    3.19
   3  -2  10   21.24    3.00
   3  -2  10   20.05    3.63
   3   2  10   22.41    4.02
  -3  -2 -11    3.46    0.95
  -3   2 -11    4.87    0.98
  -3  -2 -11    5.01    0.95
   3  -2  11    4.01    0.83
   3  -2  11    2.99    0.72
   3   2  11    5.17    1.00
  -3  -2 -12   -0.28    0.33
  -3   2 -12    0.68    0.44
   3  -2  12    0.65    0.86
   3  -2  12   -0.09    0.69
   3   2  12    1.70    0.69
  -3  -2 -13    0.45    0.81
  -3   2 -13    1.38    0.64
  -3  -2 -13    0.07    1.03
   3  -2  13    0.96    0.38
   3  -2  13    2.38    0.66
   3   2  13    2.30    0.64
  -3   2 -14  270.27    9.77
  -3  -2 -14  194.22    7.42
   3  -2  14  225.52    8.20
   3  -2  14  237.30   12.13
   3   2  14  228.24    8.22
  -3   2 -15   80.87    3.73
  -3  -2 -15   74.39   11.78
   3  -2  15   63.43    3.36
   3  -2  15   71.72    3.49
   3   2  15   71.50    5.97
  -3   2 -16   87.30    3.81
  -3  -2 -16   71.05    7.94
   3  -2  16   71.59    9.80
   3  -2  16   73.30    4.09
   3   2  16   68.20    4.19
  -3   2 -17    2.29    0.86
  -3  -2 -17    1.41    0.94
   3  -2  17    1.47    0.67
   3  -2  17    2.56    0.55
   3   2  17    2.64    0.79
  -3   2 -18   -0.02    0.67
  -3  -2 -18   -0.41    1.08
   3  -2  18    0.52    1.04
   3  -2  18    0.65    0.47
   3   2  18    1.20    0.47
  -3   2 -19    3.62    0.84
  -3  -2 -19    4.84    1.38
   3  -2  19    4.48    1.19
   3  -2  19    3.27    0.82
   3   2  19    4.10    0.99
  -3  -2 -20    0.60    1.28
   3  -2  20    2.34    1.29
   3   2  20    0.54    0.56
  -3  -2 -21    5.78    1.50
   3  -2  21    5.70    1.48
   3  -3 -22   18.33    4.29
   3   3 -22   22.64    4.50
  -3  -3  22   19.40    4.24
  -3   3  22   17.46    3.70
   3  -3 -21    2.17    0.96
   3   3 -21    3.22    1.63
  -3  -3  21    2.35    0.98
  -3   3  21    1.77    1.09
   3  -3 -20   17.72    2.27
   3   3 -20   19.35    2.57
  -3  -3  20   18.30    3.08
  -3   3  20   16.45    2.21
   3  -3 -19   12.24    2.30
   3   3 -19   14.26    2.06
  -3  -3  19   11.12    3.18
  -3   3  19   11.37    2.40
   3  -3 -18    1.62    0.64
   3   3 -18   -0.05    1.57
  -3  -3  18    1.59    0.98
  -3   3  18    6.34    2.60
   3  -3 -17  105.25   12.13
   3   3 -17  137.97   13.44
  -3  -3  17  124.64   15.56
  -3   3  17  111.75    5.02
   3  -3 -16   43.01    5.52
   3   3 -16   53.71    6.79
  -3  -3  16   51.12    8.88
  -3   3  16   51.11    5.69
   3  -3 -15   88.50   12.04
   3   3 -15  121.32   13.54
  -3  -3  15  117.53   12.32
  -3   3  15   98.40    3.10
   3  -3 -14   53.41    6.84
   3   3 -14   64.47    8.78
  -3  -3  14   61.15    2.85
  -3   3  14   57.79    4.62
   3  -3 -14   43.73    1.55
   3  -3 -13  145.80    6.53
   3   3 -13  200.86    5.93
  -3  -3  13  197.86    5.97
  -3   3  13  183.45    5.35
   3  -3 -13  152.64    3.93
   3  -3 -12   22.22    2.87
   3   3 -12   29.90    4.74
  -3  -3  12   32.19    4.39
  -3   3  12   27.36    3.42
   3  -3 -12   22.71    0.98
   3   3 -11    0.76    0.52
  -3   3  11    2.00    0.88
  -3  -3  11    2.19    0.74
  -3   3  11    3.04    0.73
   3  -3 -11    2.28    0.58
   3   3 -10   58.67    7.75
  -3   3  10   41.05    3.17
  -3  -3  10   54.10    3.15
  -3   3  10   58.54    3.86
   3  -3 -10   45.29    1.32
   3   3  -9   17.63    2.27
  -3   3   9   13.96    1.83
  -3  -3   9   20.58    3.27
  -3   3   9   16.51    2.08
   3  -3  -9   13.53    2.51
   3   3  -8   -2.24    3.12
  -3   3   8    1.33    0.55
  -3  -3   8    1.09    0.46
  -3   3   8   -0.07    0.91
   3  -3  -8    0.45    0.39
   3   3  -7 1064.93   16.89
  -3   3   7  775.76   12.76
  -3  -3   7 1124.27   17.76
  -3   3   7 1078.74   16.72
   3  -3  -7  882.93   13.78
   3   3  -7  970.57   14.33
  -3   3   6  141.06    4.54
  -3  -3   6  208.08    6.23
  -3   3   6  205.78    5.83
   3  -3  -6  172.50    5.06
   3   3  -6  184.48    5.04
   3   3  -5    4.48    1.09
  -3   3   5    3.10    0.46
  -3  -3   5    4.65    0.97
  -3   3   5    4.93    0.85
   3  -3  -5    3.99    0.81
   3   3  -5    2.89    0.57
   3   3  -4   43.76    2.02
  -3   3   4   31.74    1.99
  -3  -3   4   46.45    2.30
  -3   3   4   46.26    1.96
   3   3  -4   41.95    1.79
   3   3  -3  626.91    9.10
  -3   3   3  447.84    7.24
  -3  -3   3  622.31    9.30
  -3   3   3  643.69    8.77
   3  -3  -3  564.55    8.48
   3   3  -3  569.58    8.20
   3   3  -2    0.47    0.22
  -3   3   2    0.50    0.55
  -3  -3   2    1.58    0.69
  -3   3   2    0.62    0.25
   3  -3  -2    2.27    0.61
   3   3  -2    0.62    0.22
   3   3  -1  209.44    5.94
  -3   3   1  150.95    4.64
  -3  -3   1  185.18    5.62
  -3   3   1  198.96    5.49
   3  -3  -1  180.46    5.49
   3   3  -1  188.34    5.55
   3   3   0  301.98    8.27
  -3   3   0  215.78    6.36
  -3   3   0  244.63    6.71
  -3  -3   0  252.37    7.39
   3  -3   0  252.50    7.97
   3   3   0  244.33    7.09
   3   3   1 1214.36   15.76
  -3   3  -1  905.32   12.77
  -3  -3  -1  962.22   13.56
   3  -3   1 1025.06   14.53
   3   3   1 1001.41   13.92
   3   3   2  169.39    4.61
  -3   3  -2  131.12    4.11
  -3   3  -2  114.71    1.51
  -3  -3  -2  127.71    4.16
   3  -3   2  146.84    6.51
   3   3   2  136.85    4.46
  -3   3  -3   13.75    2.41
  -3   3  -3   12.58    2.27
  -3  -3  -3   11.37    2.75
   3  -3   3   22.90    5.61
   3   3   3   13.74    2.62
  -3   3  -4  812.14   12.94
  -3   3  -4  645.81   10.28
  -3  -3  -4  690.76   11.37
   3  -3   4  782.08   13.95
   3   3   4  760.07   13.15
  -3   3  -5   18.15    3.78
  -3   3  -5   13.79    1.07
  -3  -3  -5   13.63    1.56
   3  -3   5   17.37    2.80
   3   3   5   16.23    3.11
  -3   3  -6  280.60    7.98
  -3  -3  -6  230.65   13.58
   3  -3   6  237.88    6.85
   3  -3   6  254.57    7.43
   3   3   6  255.60    7.50
  -3   3  -7   11.83    2.01
  -3  -3  -7    8.64    1.19
   3  -3   7    7.81    1.64
   3  -3   7   12.98    1.95
   3   3   7    7.86    0.87
  -3   3  -8   48.85    2.16
  -3  -3  -8   39.69    6.25
   3  -3   8   36.26    1.80
   3  -3   8   47.75    4.80
   3   3   8   41.67    2.69
  -3   3  -9    2.62    0.60
  -3  -3  -9    3.61    0.92
   3  -3   9    3.35    0.86
   3  -3   9    3.03    0.66
   3   3   9    3.15    0.84
  -3   3 -10    2.21    0.59
  -3  -3 -10   -0.03    0.89
   3  -3  10    1.09    0.34
   3  -3  10    0.99    0.75
   3   3  10    0.48    0.93
  -3   3 -11    5.68    1.03
  -3  -3 -11    6.10    0.93
   3  -3  11    6.34    0.86
   3  -3  11    4.11    0.84
   3   3  11    4.87    1.07
  -3   3 -12    6.44    1.23
   3  -3  12    4.85    0.86
   3  -3  12    5.01    0.87
  -3   3 -13    2.26    0.82
  -3  -3 -13    1.59    0.68
   3  -3  13    1.08    0.63
   3  -3  13    1.65    0.46
   3   3  13    0.36    1.16
  -3   3 -14    3.48    1.27
  -3  -3 -14    1.39    0.81
   3  -3  14    1.10    0.73
   3  -3  14    0.34    0.69
   3   3  14    1.72    0.81
  -3   3 -15    5.10    1.68
  -3  -3 -15    2.59    1.35
   3  -3  15    3.81    1.17
   3  -3  15    5.04    0.72
   3   3  15    5.09    1.08
  -3   3 -16  101.30    4.38
  -3  -3 -16   74.02    3.82
   3  -3  16   81.68   11.47
   3  -3  16   81.98    3.57
   3   3  16   74.10    8.59
  -3   3 -17   13.91    2.55
  -3  -3 -17   12.99    2.29
   3  -3  17   17.81    2.66
   3  -3  17   12.88    1.95
   3   3  17   11.70    2.08
  -3   3 -18    7.38    1.50
  -3  -3 -18    8.96    1.23
   3  -3  18    7.88    1.10
   3  -3  18    7.04    1.57
   3   3  18    9.39    1.82
  -3   3 -19   41.60    6.59
  -3  -3 -19   37.65    7.28
   3  -3  19   36.30    6.90
   3   3  19   31.70    5.96
  -3   3 -20    0.32    0.45
  -3  -3 -20   -0.10    0.60
   3  -3  20    0.27    0.71
   3   3  20    2.16    1.32
  -3  -3 -21   -0.79    1.15
   3  -3  21    0.76    0.89
   3  -4 -22    2.01    0.65
   3   4 -22    3.05    1.10
  -3  -4  22    1.79    1.05
  -3   4  22    3.28    1.78
   3  -4 -21    0.58    0.65
   3   4 -21   -0.58    1.37
  -3  -4  21    1.95    1.18
  -3   4  21    0.93    0.61
   3  -4 -20   20.55    2.87
   3   4 -20   28.72    4.13
  -3  -4  20   21.08    4.78
  -3   4  20   20.18    2.92
   3  -4 -19   68.11    8.01
   3   4 -19   91.94   12.15
  -3  -4  19   74.75   10.88
  -3   4  19   75.30    8.78
   3  -4 -18    1.28    0.78
   3   4 -18    0.12    0.64
  -3  -4  18    0.40    0.79
  -3   4  18    0.92    0.75
   3  -4 -17  147.33   16.80
   3   4 -17  205.28    8.42
  -3  -4  17  169.72    7.20
  -3   4  17  160.70    6.30
   3  -4 -16   87.06    9.87
   3   4 -16  128.84   13.42
  -3  -4  16  106.07    8.35
  -3   4  16   97.80   12.54
   3  -4 -15    8.32    1.93
   3   4 -15    8.09    1.34
  -3  -4  15    8.24    1.31
  -3   4  15    8.33    1.54
   3  -4 -15    5.93    1.42
   3  -4 -14   78.18    2.83
   3   4 -14  117.99   23.51
  -3  -4  14  108.89    4.89
  -3   4  14  100.80    4.42
   3  -4 -14   84.54    3.25
   3   4 -13   94.43   10.97
  -3  -4  13   84.32    3.22
  -3   4  13   81.90    9.44
   3  -4 -13   66.28    2.21
   3   4 -12   25.17    3.14
  -3   4  12   18.29    2.78
  -3  -4  12   27.27    2.84
  -3   4  12   24.46    4.01
   3  -4 -12   16.50    3.12
   3   4 -11   37.78    3.29
  -3   4  11   32.74    3.14
  -3  -4  11   40.09    5.22
  -3   4  11   32.17    3.49
   3  -4 -11   26.22    1.60
   3   4 -10    5.92    1.51
  -3   4  10    2.99    0.78
  -3  -4  10    4.83    1.14
  -3   4  10    4.49    0.75
   3  -4 -10    3.69    0.85
   3   4  -9   36.85    4.53
  -3   4   9   26.31    4.79
  -3  -4   9   35.76    2.07
  -3   4   9   33.90    2.48
   3  -4  -9   27.08    1.99
   3   4  -8   58.97    2.65
  -3   4   8   46.17    6.30
  -3  -4   8   58.63    2.64
  -3   4   8   52.19    2.54
  -3  -4   8   41.48    1.47
   3  -4  -8   46.72    2.18
   3   4  -7  141.78    4.96
  -3   4   7  100.38    9.61
  -3  -4   7  147.61   13.88
  -3   4   7  134.67   12.59
   3  -4  -7  110.29    4.71
   3   4  -7  131.00    3.78
   3   4  -6  310.01    8.94
  -3   4   6  204.03    7.22
  -3  -4   6  306.08    8.79
  -3   4   6  274.35    7.56
   3  -4  -6  242.43    7.11
   3   4  -6  260.33    7.14
   3   4  -5  334.41    4.33
  -3   4   5  219.41    6.58
  -3  -4   5  329.54    4.25
  -3   4   5  305.12    2.67
   3  -4  -5  265.73    3.54
   3   4  -5  285.30    4.93
   3   4  -4   47.47    5.38
  -3   4   4   28.52    4.64
  -3  -4   4   45.43    5.06
  -3   4   4   37.58    1.60
   3  -4  -4   32.79    1.74
   3   4  -4   35.66    1.61
   3   4  -3  241.71    6.90
  -3   4   3  158.67    4.91
  -3  -4   3  224.82    6.66
  -3   4   3  214.81    5.78
   3  -4  -3  194.95    6.06
   3   4  -3  197.22    5.64
   3   4  -2   21.88    1.12
  -3   4   2   16.47    3.03
  -3  -4   2   21.49    2.44
  -3   4   2   20.54    0.84
   3  -4  -2   20.89    3.48
   3   4  -2   20.67    2.65
   3   4  -1  362.86    6.00
  -3   4   1  256.19    5.07
  -3  -4   1  298.73    5.65
  -3   4   1  334.57    1.71
   3  -4  -1  293.34    5.60
   3   4  -1  305.92    5.53
   3   4   0  159.83    4.54
  -3   4   0  110.82    3.63
  -3  -4   0  121.26    4.00
   3  -4   0  127.27    4.28
   3   4   0  127.72    4.04
   3   4   1    4.77    1.02
  -3   4  -1    4.93    1.41
  -3   4  -1    3.04    0.60
  -3  -4  -1    6.12    1.37
   3   4   1    4.42    0.66
   3   4   2   18.99    0.53
  -3   4  -2   19.00    2.23
  -3   4  -2   13.96    1.74
   3  -4   2   28.83    6.68
   3   4   2   19.22    3.19
  -3   4  -3   48.98    2.30
   3   4   3   40.55    1.44
  -3   4  -3   39.51    1.59
  -3  -4  -3   44.53    2.21
   3  -4   3   55.48    3.28
   3   4   3   47.96    2.29
  -3   4  -4   28.26    1.58
  -3   4  -4   24.79    1.14
  -3  -4  -4   26.78    4.94
   3  -4   4   33.65    2.56
   3   4   4   33.11    3.51
  -3   4  -5    4.15    0.89
  -3  -4  -5    1.27    0.44
   3  -4   5    2.04    0.40
   3  -4   5    2.92    0.65
   3   4   5    1.50    0.53
  -3   4  -6  143.89    4.77
  -3  -4  -6  113.57   10.93
   3  -4   6  123.87    3.80
   3  -4   6  135.38    4.57
   3   4   6  126.12   11.92
  -3   4  -7  220.20    6.63
  -3  -4  -7  171.91    5.55
   3  -4   7  181.02    5.44
   3  -4   7  188.07    5.87
   3   4   7  183.19    6.41
  -3   4  -8  133.87    4.04
  -3  -4  -8  104.27    3.69
   3  -4   8  109.12    3.31
   3  -4   8  115.87    3.74
   3   4   8  106.21    3.55
  -3   4  -9   76.13    2.70
  -3  -4  -9   62.10    2.56
   3  -4   9   58.29    1.86
   3  -4   9   65.17    2.53
   3   4   9   61.31    2.33
  -3   4 -10   19.42    3.29
  -3  -4 -10   14.61    2.35
   3  -4  10   14.68    2.40
   3  -4  10   16.86    1.29
   3   4  10   16.24    2.99
  -3   4 -11  130.06    4.13
  -3  -4 -11   95.57    3.68
   3  -4  11   93.73    2.52
   3  -4  11  108.17    5.88
   3   4  11   98.29    2.95
  -3   4 -12  234.53    8.62
  -3  -4 -12  176.32    7.94
   3  -4  12  182.90    6.78
   3  -4  12  197.95    7.38
   3   4  12  199.08    7.72
  -3   4 -13    7.35    3.23
  -3  -4 -13    7.12    1.46
   3  -4  13    7.18    4.01
   3  -4  13    9.47    2.18
   3   4  13    8.20    1.75
  -3   4 -14    1.62    1.00
  -3  -4 -14    1.61    0.82
   3  -4  14    0.87    0.69
   3  -4  14    0.97    0.46
   3   4  14    1.11    0.59
  -3   4 -15   14.60    3.05
  -3  -4 -15   12.38    1.89
   3  -4  15   14.49    1.91
   3  -4  15   11.31    1.86
   3   4  15   12.03    1.58
  -3   4 -16   22.78    4.47
  -3  -4 -16   17.49    3.07
   3  -4  16   15.86    3.81
   3  -4  16   15.98    3.62
   3   4  16   18.56    3.35
  -3   4 -17   34.73    8.00
  -3  -4 -17   33.68    4.74
   3  -4  17   34.66    4.02
   3  -4  17   25.93    3.45
   3   4  17   27.51    3.21
  -3   4 -18    0.14    0.53
  -3  -4 -18    0.55    0.46
   3  -4  18    0.24    0.48
   3  -4  18    0.34    0.41
   3   4  18    0.60    0.43
  -3   4 -19    0.36    0.70
  -3  -4 -19    1.30    0.96
   3  -4  19   -1.69    0.97
   3   4  19    0.23    0.56
  -3   4 -20    9.16    2.18
  -3  -4 -20    9.34    2.22
   3  -4  20    9.08    2.80
   3   4  20    6.42    0.95
   3  -5 -21    1.55    0.53
   3   5 -21    0.71    1.70
  -3  -5  21    0.73    0.88
  -3   5  21   -0.73    0.92
   3  -5 -20    1.07    0.58
   3   5 -20    1.95    1.51
  -3  -5  20    1.04    0.85
  -3   5  20    1.24    1.46
   3  -5 -19    2.26    0.88
   3   5 -19    4.17    0.96
  -3  -5  19    2.51    0.82
  -3   5  19    4.33    0.95
   3  -5 -18    1.84    0.65
   3   5 -18    1.34    0.97
  -3  -5  18    1.64    0.84
  -3   5  18    0.17    0.30
   3  -5 -17  138.36    5.74
   3   5 -17  196.21    7.80
  -3  -5  17  168.66    7.06
  -3   5  17  145.77    6.24
   3  -5 -16  208.71    8.04
   3   5 -16  294.02   11.08
  -3  -5  16  262.92    9.89
  -3   5  16  236.51    8.86
   3  -5 -16  196.99    7.06
   3  -5 -15   98.38    8.27
   3   5 -15  143.28   15.51
  -3  -5  15  126.60    5.99
  -3   5  15  107.96    5.02
   3  -5 -15   99.43    4.34
   3   5 -14    7.30    1.43
  -3   5  14    4.76    0.90
  -3  -5  14    8.12    1.40
  -3   5  14    3.80    0.95
   3  -5 -14    1.41    0.59
   3   5 -13  133.39    4.42
  -3   5  13   80.20    9.10
  -3  -5  13  120.87    4.20
  -3   5  13   90.93    3.19
   3  -5 -13   78.81    2.65
   3   5 -12   17.37    2.42
  -3   5  12   14.04    2.52
  -3  -5  12   17.49    3.46
  -3   5  12   14.53    2.56
   3  -5 -12   13.29    2.48
   3   5 -11   33.44    5.63
  -3   5  11   22.08    2.80
  -3  -5  11   32.70    5.16
  -3   5  11   26.51    2.38
   3  -5 -11   21.43    3.32
   3   5 -10    5.78    1.44
  -3   5  10    3.30    1.07
  -3  -5  10    5.69    1.68
  -3   5  10    2.43    0.51
   3  -5 -10    2.56    0.53
   3   5  -9   53.57    6.66
  -3   5   9   36.70    4.18
  -3  -5   9   54.61    7.75
  -3   5   9   41.32    5.26
   3  -5  -9   39.80    1.61
  -3  -5   9   35.40    0.89
   3   5  -8   61.26    2.59
  -3   5   8   42.63    1.82
  -3  -5   8   69.12    7.58
  -3   5   8   55.21    5.55
  -3  -5   8   42.23    3.22
   3  -5  -8   45.41    1.59
   3   5  -7   15.62    1.97
  -3   5   7    9.67    1.82
  -3  -5   7   13.23    2.03
  -3   5   7    7.45    1.38
   3  -5  -7   10.54    1.98
   3   5  -7   10.02    1.44
   3   5  -6  120.43    4.52
  -3   5   6   77.67    3.15
  -3  -5   6  111.66    4.30
  -3   5   6   97.83    3.33
   3   5  -6  105.24    3.61
   3   5  -5  121.97    4.39
  -3   5   5   78.54    3.28
  -3  -5   5  107.10    4.53
  -3   5   5   92.08    3.04
   3  -5  -5   92.78    3.54
   3   5  -5   95.74    3.31
   3   5  -4   20.10    3.04
  -3   5   4   14.51    1.25
  -3  -5   4   19.28    3.62
  -3   5   4   13.52    1.28
   3  -5  -4   27.52    4.59
   3   5  -4   15.24    2.22
   3   5  -3   29.38    4.28
  -3   5   3   17.22    2.86
  -3  -5   3   25.13    3.88
  -3   5   3   19.62    0.81
   3  -5  -3   19.07    2.01
   3   5  -3   20.74    3.26
  -3   5   2    3.07    0.66
  -3  -5   2    3.97    1.89
   3  -5  -2    2.37    0.70
   3   5  -2    2.84    0.93
   3   5  -1    4.71    0.59
  -3   5   1    4.01    0.76
  -3  -5   1    3.31    0.75
   3  -5  -1    3.90    0.73
   3   5  -1    4.40    0.66
   3   5   0   50.85    2.14
  -3   5   0   37.11    1.98
  -3  -5   0   46.95    6.22
   3  -5   0   41.97    2.18
   3   5   0   43.49    5.65
   3   5   1  150.46    4.28
  -3   5  -1  115.68    3.94
  -3  -5  -1  125.35    4.15
   3  -5   1  151.41    5.33
   3   5   1  125.49    4.11
   3   5   2  225.14    6.27
  -3   5  -2  202.55    6.21
  -3  -5  -2  197.62    5.97
   3  -5   2  205.69    6.47
   3   5   2  212.57    6.53
  -3   5  -3  173.14    5.57
   3   5   3  154.11    4.27
  -3   5  -3  135.99    3.81
  -3  -5  -3  156.42    5.20
   3  -5   3  162.93    5.24
   3   5   3  165.21    5.54
  -3   5  -4  231.54    7.10
   3   5   4  167.06    4.51
  -3   5  -4  176.93    5.04
  -3  -5  -4  202.00    6.16
   3  -5   4  218.80    6.64
   3   5   4  208.03    6.90
  -3   5  -5  730.37   19.72
  -3  -5  -5  616.97   16.85
   3  -5   5  611.43   16.04
   3  -5   5  671.33   18.22
   3   5   5  646.34   18.95
  -3   5  -6    2.12    0.53
  -3  -5  -6    2.34    0.42
   3  -5   6    1.51    0.32
   3  -5   6    2.67    0.63
   3   5   6   -1.36    1.41
  -3   5  -7  115.45    3.74
  -3  -5  -7   92.89    3.31
   3  -5   7   93.89    2.80
   3  -5   7  105.81    3.85
   3   5   7   95.28    3.26
  -3   5  -8   90.99    2.64
  -3  -5  -8   70.05    3.77
   3  -5   8   72.50    2.93
   3  -5   8   80.80    2.91
   3   5   8   73.85    2.82
  -3   5  -9    0.85    0.53
  -3  -5  -9    0.85    0.50
   3  -5   9    0.15    0.34
   3  -5   9   -1.21    0.76
   3   5   9   -0.02    1.44
  -3   5 -10   62.53    4.26
  -3  -5 -10   48.71    5.28
   3  -5  10   48.24    1.74
   3  -5  10   53.07    2.20
   3   5  10   53.97    7.33
  -3   5 -11  209.30    8.07
  -3  -5 -11  155.06    6.25
   3  -5  11  158.91    6.22
   3  -5  11  193.09   12.77
   3   5  11  174.25    7.39
  -3   5 -12   26.19    5.05
   3  -5  12   19.62    3.00
   3  -5  12   21.55    2.32
   3   5  12   26.35    4.42
  -3   5 -13   20.44    3.78
  -3  -5 -13   15.79    2.58
   3  -5  13   17.17    3.12
   3  -5  13   16.03    2.37
   3   5  13   17.12    3.73
  -3   5 -14   12.54    2.40
  -3  -5 -14   11.27    1.60
   3  -5  14   10.32    1.99
   3  -5  14   10.01    2.16
   3   5  14   11.18    2.34
  -3   5 -15   10.38    1.94
  -3  -5 -15    8.50    1.75
   3  -5  15    9.25    1.79
   3  -5  15    8.30    1.54
   3   5  15    7.71    1.80
  -3   5 -16   14.98    2.82
  -3  -5 -16   11.37    2.08
   3  -5  16   13.31    3.02
   3  -5  16   10.92    1.73
   3   5  16   13.67    2.18
  -3   5 -17   27.20    5.06
  -3  -5 -17   23.85    5.28
   3  -5  17   25.59    3.68
   3  -5  17   18.19    5.25
   3   5  17   28.72    1.94
  -3   5 -18    1.09    0.86
  -3  -5 -18    1.26    0.94
   3  -5  18    0.84    0.38
   3   5  18    0.74    0.67
  -3   5 -19    2.08    0.89
  -3  -5 -19    0.91    0.80
   3  -5  19    1.39    0.78
   3   5  19    1.03    0.66
  -3   5 -20    0.69    0.72
  -3  -5 -20    1.84    1.37
   3  -5  20    1.71    0.96
   3   5  20    1.59    0.94
   3  -6 -21    8.23    1.42
   3   6 -21    7.19    1.43
  -3  -6  21    7.52    2.13
  -3   6  21    4.85    0.70
   3  -6 -20    1.97    0.80
   3   6 -20    4.23    0.98
  -3  -6  20    5.18    1.25
  -3   6  20    2.54    1.17
   3  -6 -19    4.68    0.84
   3   6 -19   10.46    1.68
  -3  -6  19   10.16    1.83
  -3   6  19    4.75    1.08
   3  -6 -18   29.10    5.24
   3   6 -18   42.27    6.83
  -3  -6  18   35.35    5.73
  -3   6  18   33.42    5.10
   3  -6 -17    6.28    1.40
   3   6 -17    7.52    1.72
  -3  -6  17    7.11    1.33
  -3   6  17    2.88    0.58
   3  -6 -17    4.22    1.02
   3  -6 -16   12.90    1.68
   3   6 -16   21.66    3.52
  -3  -6  16   14.68    2.91
  -3   6  16   13.25    1.47
   3  -6 -16   10.71    4.55
   3   6 -15   20.78    3.14
  -3   6  15   13.92    1.98
  -3  -6  15   18.72    3.41
  -3   6  15   14.51    2.09
   3  -6 -15   13.45    2.44
   3   6 -14   36.52    5.61
  -3   6  14   27.01    3.52
  -3  -6  14   34.25    4.39
  -3   6  14   28.81    4.29
   3  -6 -14   25.23    4.17
   3   6 -13    5.21    1.78
  -3   6  13    3.97    1.11
  -3  -6  13    5.06    1.44
  -3   6  13    1.61    0.64
   3  -6 -13    1.51    0.68
   3   6 -12   32.10    1.92
  -3   6  12   26.16    3.64
  -3  -6  12   38.74    6.40
  -3   6  12   29.43    4.50
   3  -6 -12   25.06    1.98
   3   6 -11  203.23    7.68
  -3   6  11  134.33    5.40
  -3  -6  11  187.05    7.64
  -3   6  11  153.42    5.70
   3  -6 -11  143.65    5.59
   3   6 -10   29.92    4.94
  -3   6  10   22.10    3.66
  -3  -6  10   32.45    4.85
  -3   6  10   23.72    2.24
   3  -6 -10   24.02    4.15
   3   6  -9  130.03    4.12
  -3   6   9   85.24    3.17
  -3  -6   9  127.41    4.32
  -3   6   9  105.55    3.04
  -3  -6   9   92.52    2.43
   3  -6  -9   97.42    3.52
   3   6  -8   27.28    4.02
  -3   6   8   16.31    2.46
  -3  -6   8   23.70    3.27
  -3   6   8   17.18    1.66
  -3  -6   8   14.73    2.09
   3  -6  -8   18.65    3.61
   3   6  -7   84.41    3.16
  -3   6   7   55.99    6.15
  -3  -6   7   86.57    4.22
  -3   6   7   63.06    2.02
   3  -6  -7   63.54    2.50
   3   6  -7   70.49    2.27
   3   6  -6   12.86    2.78
  -3   6   6    7.52    1.67
  -3  -6   6   12.18    2.69
  -3   6   6    7.57    1.39
   3  -6  -6    7.79    1.69
   3   6  -6    9.02    1.78
   3   6  -5   41.66    3.65
  -3   6   5   26.48    3.51
  -3  -6   5   39.00    5.03
  -3   6   5   29.28    1.15
   3  -6  -5   30.89    4.80
   3   6  -5   30.06    4.37
   3   6  -4   -0.33    0.58
  -3   6   4   -0.58    0.79
  -3  -6   4    0.10    0.61
  -3   6   4   -0.01    0.10
   3  -6  -4   -0.18    0.71
   3   6  -4   -0.12    0.34
   3   6  -3  155.22   14.72
  -3   6   3  106.18    3.79
  -3  -6   3  138.80    4.98
   3  -6  -3  116.94    4.38
   3   6  -3  128.20    4.11
   3   6  -2    3.89    0.92
  -3   6   2    3.15    0.53
  -3  -6   2    3.83    0.58
   3  -6  -2    2.26    0.82
   3   6  -2    3.09    0.77
   3   6  -1  915.66   24.03
  -3   6   1  649.62   18.37
  -3  -6   1  795.54   21.22
   3  -6  -1  744.02   20.13
   3   6  -1  765.23   20.78
   3   6   0  334.63    9.55
  -3   6   0  259.22    7.73
  -3  -6   0  290.44    8.40
   3  -6   0  275.93    8.18
   3   6   0  288.84    8.42
   3   6   1  525.62   13.95
  -3   6  -1  416.68   12.10
  -3  -6  -1  446.80   12.68
   3  -6   1  455.59   12.83
   3   6   1  464.24   12.95
   3   6   2  518.69   13.88
  -3   6  -2  482.26   13.98
  -3  -6  -2  500.60   13.77
   3  -6   2  503.82   14.02
   3   6   2  482.87   13.49
  -3   6  -3   17.17    3.56
   3   6   3   12.17    2.27
  -3   6  -3   12.13    1.00
  -3  -6  -3   15.35    3.09
   3  -6   3   14.02    3.18
   3   6   3   14.24    1.33
  -3   6  -4   43.14    6.83
   3   6   4   31.31    0.87
  -3  -6  -4   34.30    5.18
   3  -6   4   40.12    2.02
   3   6   4   46.46    6.43
  -3   6  -5  252.80    7.04
  -3  -6  -5  214.29    6.00
   3  -6   5  215.77    5.18
   3  -6   5  241.57    6.56
   3   6   5  238.80    6.58
  -3   6  -6   11.44    2.21
  -3  -6  -6    7.88    1.64
   3  -6   6    9.35    1.75
   3  -6   6   10.41    2.14
   3   6   6    9.21    1.73
  -3   6  -7   14.99    2.96
  -3  -6  -7   10.20    1.78
   3  -6   7   11.22    1.23
   3  -6   7   13.39    2.77
   3   6   7   13.02    2.11
  -3   6  -8    8.82    1.54
  -3  -6  -8    6.94    1.43
   3  -6   8    6.28    1.21
   3  -6   8    9.75    1.53
   3   6   8    7.01    1.31
  -3   6  -9   21.16    3.90
  -3  -6  -9   14.31    2.67
   3  -6   9   15.81    2.45
   3  -6   9   17.68    2.47
   3   6   9   15.92    2.81
  -3   6 -10   57.38    3.27
  -3  -6 -10   41.96    6.53
   3  -6  10   48.30    6.60
   3  -6  10   49.12    2.85
   3   6  10   51.08    7.42
  -3   6 -11   41.51    2.84
  -3  -6 -11   31.65    7.01
   3  -6  11   30.86    3.80
   3  -6  11   36.06    4.51
   3   6  11   38.24    5.75
  -3   6 -12   63.83    2.70
  -3  -6 -12   46.10    6.28
   3  -6  12   47.79    5.46
   3  -6  12   54.42    2.50
   3   6  12   53.53    9.01
  -3   6 -13    2.95    0.66
  -3  -6 -13    4.92    1.46
   3  -6  13    1.44    0.81
   3  -6  13    2.08    0.58
   3   6  13    3.02    1.03
  -3   6 -14    0.77    0.75
  -3  -6 -14    3.25    0.72
   3  -6  14    1.98    0.86
   3  -6  14    5.54    0.94
   3   6  14    3.54    0.70
  -3   6 -15   33.25    7.12
  -3  -6 -15   31.40    5.35
   3  -6  15   29.44    4.32
   3  -6  15   28.19    7.53
   3   6  15   27.91    3.15
  -3   6 -16   -0.56    1.03
  -3  -6 -16    0.44    0.47
   3  -6  16   -0.61    0.74
   3  -6  16    0.82    0.55
   3   6  16   -0.31    1.02
  -3   6 -17   24.17    4.79
  -3  -6 -17   24.90    4.85
   3  -6  17   19.52    4.27
   3  -6  17   17.11    3.36
   3   6  17   17.96    2.64
  -3   6 -18   23.89    5.95
  -3  -6 -18   24.98    3.61
   3  -6  18   21.48    3.89
   3   6  18   19.05    9.94
  -3   6 -19   -0.40    1.00
  -3  -6 -19    1.42    0.93
   3  -6  19    1.16    0.60
   3   6  19    0.67    0.76
   3  -7 -20    1.69    0.60
   3   7 -20    2.68    1.14
  -3  -7  20    3.22    0.83
  -3   7  20    2.72    0.86
   3  -7 -19    0.56    0.50
   3   7 -19    1.84    1.15
  -3  -7  19   -0.73    1.20
  -3   7  19    1.84    0.84
   3  -7 -18   14.94    2.56
   3   7 -18   22.57    3.18
  -3  -7  18   19.45    2.76
  -3   7  18   17.11    2.41
   3  -7 -17    0.85    0.61
   3   7 -17    0.06    1.04
  -3  -7  17    0.51    1.41
  -3   7  17   -0.04    0.75
   3  -7 -17   -0.25    0.58
   3   7 -16   53.83    8.40
  -3   7  16   40.52    7.83
  -3  -7  16   51.54    8.20
  -3   7  16   40.63    3.76
   3  -7 -16   39.67    4.98
   3   7 -15   56.72    7.67
  -3   7  15   35.68   13.48
  -3  -7  15   48.44    7.46
  -3   7  15   38.71   15.70
   3  -7 -15   36.61    6.53
   3   7 -14  105.97   12.45
  -3   7  14   72.33    8.14
  -3  -7  14   95.00   12.24
  -3   7  14   76.70    3.56
   3  -7 -14   66.17    3.18
   3   7 -13  181.61    8.99
  -3   7  13  132.89    6.15
  -3  -7  13  172.71    7.78
  -3   7  13  133.80    6.00
   3  -7 -13  127.01    5.40
   3   7 -12  157.97    6.27
  -3   7  12  114.60   11.37
  -3  -7  12  167.21    6.95
  -3   7  12  123.40    4.81
   3  -7 -12  117.12    4.85
   3   7 -11  195.18    8.71
  -3   7  11  126.97    5.31
  -3  -7  11  184.26    6.97
  -3   7  11  145.62    5.24
   3  -7 -11  138.03    5.46
   3   7 -10  375.86   13.55
  -3   7  10  237.53   10.71
  -3  -7  10  342.99   14.05
  -3   7  10  277.56    9.62
   3  -7 -10  270.23    9.65
   3   7  -9   47.12    5.64
  -3   7   9   27.66    5.20
  -3  -7   9   40.42    6.52
  -3   7   9   31.24    2.51
  -3  -7   9   27.01    2.21
   3  -7  -9   33.71    6.78
   3   7  -8  101.40   11.51
  -3   7   8   61.45    2.34
  -3  -7   8   87.82    3.55
  -3   7   8   73.64    1.69
  -3  -7   8   65.31    1.66
   3  -7  -8   67.66    3.12
   3   7  -7   97.85    3.46
  -3   7   7   61.57    7.14
  -3  -7   7   80.55    4.58
  -3   7   7   71.82    1.61
   3  -7  -7   67.65    2.64
   3   7  -7   77.57    2.80
   3   7  -6   12.52    1.86
  -3   7   6    9.02    1.37
  -3  -7   6   12.18    2.37
   3  -7  -6    9.77    2.16
   3   7  -6   11.57    1.43
   3   7  -5    0.41    0.40
  -3   7   5    0.43    0.41
  -3  -7   5    0.38    0.26
   3  -7  -5    1.22    0.45
   3   7  -5    0.24    0.38
   3   7  -4   18.69    3.04
  -3   7   4   12.37    2.40
  -3  -7   4   17.77    3.57
   3  -7  -4   12.75    3.26
   3   7  -4   14.09    1.92
   3   7  -3    9.97    1.96
  -3   7   3    6.62    1.36
  -3  -7   3    9.14    1.85
   3  -7  -3    7.97    1.59
   3   7  -3    6.21    1.42
   3   7  -2   -0.16    0.69
  -3   7   2    0.71    0.48
  -3  -7   2    1.07    0.59
   3  -7  -2    0.58    0.80
   3   7  -2    0.81    0.50
   3   7  -1   24.60    1.10
  -3   7   1   22.00    3.11
  -3  -7   1   25.84    4.69
   3  -7  -1   24.06    4.21
   3   7  -1   24.56    3.70
   3   7   0   10.04    1.67
  -3   7   0    7.38    1.33
  -3  -7   0    9.91    2.00
   3  -7   0    8.37    1.80
   3   7   0    9.19    1.37
   3   7   1   20.09    1.43
  -3   7  -1   21.14    3.00
  -3  -7  -1   19.47    2.32
   3  -7   1   20.54    4.62
   3   7   1   20.50    3.28
  -3   7  -2    5.33    1.43
   3   7   2    5.07    0.95
  -3  -7  -2    5.66    1.06
   3  -7   2    7.03    1.52
   3   7   2    6.20    1.30
  -3   7  -3   10.25    1.46
   3   7   3    7.03    1.55
  -3  -7  -3    9.03    1.45
   3  -7   3    8.21    1.45
   3   7   3    9.08    1.69
  -3   7  -4   36.25    2.28
   3   7   4   27.79    1.08
  -3  -7  -4   33.48    4.23
   3  -7   4   39.13    7.23
   3   7   4   37.29    4.40
  -3   7  -5  103.94    3.65
   3   7   5   67.77    2.32
  -3  -7  -5   90.38    3.75
   3  -7   5   83.58    2.18
   3  -7   5  100.40    3.64
   3   7   5   93.62   10.63
  -3   7  -6   -0.03    0.98
  -3  -7  -6   -0.63    0.80
   3  -7   6    0.26    0.17
   3  -7   6    0.00    1.07
   3   7   6    0.64    1.39
  -3   7  -7   81.53    2.96
  -3  -7  -7   61.58    2.46
   3  -7   7   61.73    1.59
   3  -7   7   69.64    2.69
   3   7   7   65.92    9.97
  -3   7  -8  361.70   12.74
  -3  -7  -8  298.59   10.71
   3  -7   8  283.23    9.56
   3  -7   8  329.49   11.74
   3   7   8  301.69   11.84
  -3   7  -9   32.11    5.53
  -3  -7  -9   21.66    4.23
   3  -7   9   20.90    2.69
   3  -7   9   29.10    4.72
   3   7   9   24.30    3.85
  -3   7 -10  160.71   13.95
  -3  -7 -10  105.96   13.14
   3  -7  10  103.37    4.05
   3   7  10  102.15    4.37
  -3   7 -11   67.59    9.60
  -3  -7 -11   50.72    8.43
   3  -7  11   47.27    1.75
   3  -7  11   59.31   11.84
   3   7  11   60.27   10.42
  -3   7 -12   64.78    8.23
  -3  -7 -12   49.83    7.09
   3  -7  12   46.65    1.84
   3  -7  12   61.49    4.51
   3   7  12   55.49    7.02
  -3   7 -13  216.22    8.31
  -3  -7 -13  168.20    6.89
   3  -7  13  169.22    6.41
   3  -7  13  180.72    6.96
   3   7  13  176.52    8.72
  -3   7 -14    1.68    0.99
  -3  -7 -14    0.48    0.96
   3  -7  14    1.24    0.98
   3  -7  14    1.56    0.68
   3   7  14    1.30    0.78
  -3   7 -15    2.45    0.81
  -3  -7 -15    0.85    0.76
   3  -7  15    1.63    0.42
   3  -7  15    2.05    0.63
   3   7  15    1.77    0.72
  -3   7 -16    1.49    0.86
  -3  -7 -16    0.86    1.37
   3  -7  16    1.01    0.46
   3  -7  16    0.94    0.54
   3   7  16    2.64    1.01
  -3   7 -17   -0.29    1.00
  -3  -7 -17    0.69    0.75
   3  -7  17    1.79    0.77
   3   7  17    0.54    0.64
  -3   7 -18    0.51    0.70
  -3  -7 -18   -1.48    1.16
   3  -7  18    0.99    0.80
   3   7  18   -1.57    0.93
   3  -8 -19    1.92    0.50
   3   8 -19    3.28    1.13
  -3  -8  19    4.07    1.55
  -3   8  19    2.00    0.60
   3  -8 -18    2.05    0.85
   3   8 -18    4.41    0.96
  -3  -8  18    1.59    0.92
  -3   8  18    2.21    1.06
   3   8 -17   13.25    2.14
  -3  -8  17   11.12    2.29
  -3   8  17    9.16    2.24
   3  -8 -17    8.10    1.96
   3   8 -16   66.41    8.94
  -3   8  16   42.12    4.42
  -3  -8  16   59.21   11.60
  -3   8  16   37.63    7.97
   3  -8 -16   39.43    7.14
   3   8 -15   -0.81    2.20
  -3   8  15    0.33    0.38
  -3  -8  15   -0.08    1.14
  -3   8  15    0.67    0.66
   3  -8 -15    0.74    0.85
   3   8 -14   25.64    3.33
  -3   8  14   17.95    2.67
  -3  -8  14   20.31    3.44
  -3   8  14   13.20    2.71
   3  -8 -14   16.96    3.95
   3   8 -13  119.47    6.53
  -3   8  13   74.95    6.52
  -3  -8  13  101.98    5.22
  -3   8  13   87.72    4.27
   3  -8 -13   83.82    3.92
   3   8 -12   32.33    3.86
  -3   8  12   14.40    2.17
  -3  -8  12   18.68    5.01
  -3   8  12   10.88    2.03
   3  -8 -12   14.28    2.54
   3   8 -11   25.81    5.47
  -3   8  11   19.24    2.51
  -3  -8  11   25.27    4.32
  -3   8  11   15.76    2.33
   3  -8 -11   19.18    4.39
   3   8 -10    5.58    1.44
  -3   8  10    6.18    0.89
  -3  -8  10    6.58    0.93
  -3   8  10    3.80    1.20
  -3  -8  10    4.06    1.03
   3  -8 -10    4.11    1.12
   3   8  -9  244.89    8.94
  -3   8   9  153.84    5.95
  -3  -8   9  225.97    8.74
  -3  -8   9  165.06    5.84
   3  -8  -9  175.57    6.68
   3   8  -8   37.30    6.30
  -3   8   8   25.36    1.74
   3  -8  -8   24.00    2.87
  -3  -8   8   38.80    5.06
  -3  -8   8   27.02    3.80
   3  -8  -8   30.65    6.20
   3   8  -7   24.43    3.63
  -3   8   7   18.13    2.23
  -3  -8   7   23.12    3.71
  -3  -8   7   14.40    3.11
   3  -8  -7   17.28    3.60
   3   8  -6    0.81    0.91
  -3   8   6    2.46    1.14
  -3  -8   6    3.42    0.74
   3  -8  -6    0.90    0.58
   3   8  -6    1.14    0.58
   3   8  -5    1.25    0.54
  -3   8   5    1.10    0.90
  -3  -8   5    0.58    0.45
   3  -8  -5    1.77    0.55
   3   8  -5    0.93    0.61
   3   8  -4    1.81    0.53
  -3   8   4    0.79    0.50
  -3  -8   4    2.19    0.59
   3  -8  -4   -0.93    0.93
   3   8  -4    1.40    0.73
   3   8  -3    5.27    0.88
  -3   8   3    4.06    0.70
  -3  -8   3    4.87    0.82
   3  -8  -3    3.76    0.92
   3   8  -3    4.07    1.09
   3   8  -2   46.55    1.73
  -3   8   2   31.48    2.55
  -3  -8   2   43.60    5.80
   3  -8  -2   38.08    4.92
   3   8  -2   40.33    5.27
   3   8  -1   83.33    5.24
  -3   8   1   57.69    2.51
  -3  -8   1   74.18    2.37
   3  -8  -1   64.79    2.70
   3   8  -1   65.62    8.59
   3   8   0   58.53    1.89
  -3   8   0   51.90    7.85
  -3  -8   0   59.09    2.19
   3  -8   0   53.45    2.16
   3   8   0   59.26    4.63
   3   8   1    5.88    1.44
  -3   8  -1    5.52    1.32
  -3  -8  -1    5.82    1.25
   3  -8   1    4.98    1.48
   3   8   1    6.55    1.17
   3   8   2   26.51    2.39
  -3   8  -2   31.09    6.56
  -3  -8  -2   25.84    3.17
   3  -8   2   27.25    5.04
   3   8   2   25.34    1.68
  -3   8  -3   45.32    3.59
   3   8   3   40.58    1.49
  -3  -8  -3   48.09    5.50
   3  -8   3   47.58    7.66
   3   8   3   50.77    5.77
  -3   8  -4   11.01    2.37
   3   8   4    6.48    1.62
  -3  -8  -4    9.38    1.61
   3  -8   4   10.45    2.02
   3   8   4   11.13    1.70
  -3   8  -5   61.78    9.43
   3   8   5   42.16    1.30
  -3  -8  -5   56.98    6.74
   3  -8   5   59.99    2.89
   3   8   5   59.82    7.08
  -3   8  -6   44.18   11.18
  -3  -8  -6   37.15    8.24
   3  -8   6   40.94   10.19
   3   8   6   36.26    5.20
  -3   8  -7    0.80    0.71
  -3  -8  -7    0.57    0.59
   3  -8   7    0.83    1.08
   3   8   7    0.85    0.52
  -3   8  -8   31.36    3.85
  -3  -8  -8   23.63    4.52
   3  -8   8   21.06    2.22
   3  -8   8   30.99    1.89
   3   8   8   24.57    5.85
  -3   8  -9  201.92    8.11
  -3  -8  -9  168.61    6.78
   3  -8   9  149.66    5.37
   3  -8   9  184.71    7.54
   3   8   9  171.50    7.99
  -3   8 -10  372.11   14.69
  -3  -8 -10  302.70   11.89
   3  -8  10  274.83   10.48
   3  -8  10  341.65   13.14
   3   8  10  315.23   12.65
  -3   8 -11  110.13    5.70
  -3  -8 -11   86.66    4.25
   3  -8  11   74.71    3.14
   3  -8  11   92.73    4.91
   3   8  11   94.37    5.83
  -3   8 -12    7.85    1.52
  -3  -8 -12    6.50    1.27
   3  -8  12    4.14    1.00
   3  -8  12    5.91    1.12
   3   8  12    5.10    1.18
  -3   8 -13    8.45    1.61
  -3  -8 -13    5.32    0.96
   3  -8  13    4.43    0.73
   3  -8  13    7.95    1.12
   3   8  13    7.66    1.65
  -3   8 -14   86.15    4.15
  -3  -8 -14   60.44    9.37
   3  -8  14   67.05    2.48
   3  -8  14   69.78    3.13
   3   8  14   64.97    8.52
  -3   8 -15    1.13    1.02
  -3  -8 -15    0.80    0.72
   3  -8  15   -0.02    0.67
   3  -8  15   -0.21    0.72
   3   8  15    0.57    0.80
  -3   8 -16    1.92    1.38
  -3  -8 -16    0.49    0.47
   3  -8  16    0.64    0.58
   3  -8  16    1.33    0.67
   3   8  16    1.91    1.11
  -3   8 -17    5.01    1.46
  -3  -8 -17    6.27    1.53
   3  -8  17    4.69    1.46
   3   8  17    5.58    0.94
  -3   8 -18    2.40    1.12
  -3  -8 -18    1.89    0.85
   3   8  18    2.65    1.08
   3  -9 -18    6.65    1.88
   3   9 -18    9.34    2.47
  -3  -9  18    8.01    1.76
   3   9 -17    9.20    1.83
  -3   9  17    5.27    1.64
  -3  -9  17    6.56    1.28
   3  -9 -17    3.49    1.02
   3   9 -16    9.94    1.85
  -3   9  16    7.31    1.47
  -3  -9  16    8.37    2.34
   3  -9 -16    7.07    1.76
   3   9 -15    7.15    1.81
  -3   9  15    3.94    1.06
  -3  -9  15    7.07    1.41
   3  -9 -15    3.35    0.81
   3   9 -14   19.54    2.45
  -3   9  14   10.19    1.33
   3  -9 -14    8.46    2.28
  -3  -9  14   17.82    2.72
   3  -9 -14   12.03    2.27
   3   9 -13  147.30    6.52
  -3   9  13   84.15    9.96
  -3  -9  13  124.10    5.25
   3  -9 -13  104.14    4.07
   3   9 -12   -1.46    1.84
  -3   9  12   -0.04    0.94
  -3  -9  12    1.33    1.33
   3  -9 -12    0.41    0.46
   3   9 -11   63.26   11.64
  -3   9  11   40.01    2.60
  -3  -9  11   62.79    3.48
   3  -9 -11   48.31    7.90
   3   9 -10   55.74    9.23
  -3   9  10   31.14    4.29
  -3  -9  10   48.03    6.54
  -3  -9  10   32.58    4.28
   3  -9 -10   38.30    6.07
   3   9  -9   -0.44    1.39
  -3   9   9    1.32    1.02
  -3  -9   9    0.48    0.65
  -3  -9   9    0.63    0.39
   3  -9  -9   -0.33    0.86
   3   9  -8    2.04    1.07
  -3   9   8    0.46    0.40
  -3  -9   8   -0.01    1.04
  -3  -9   8    0.67    0.36
   3  -9  -8    1.63    0.67
   3   9  -7   -0.03    0.91
  -3   9   7    1.57    0.80
  -3  -9   7    2.65    0.95
  -3  -9   7    0.46    0.27
   3  -9  -7    0.63    0.71
   3   9  -6   45.27    2.26
  -3   9   6   29.99    2.05
  -3  -9   6   38.77    5.39
   3  -9  -6   30.37    5.01
   3   9  -6   34.55    5.14
   3   9  -5   91.71    4.17
  -3   9   5   62.97    9.31
  -3  -9   5   83.61    3.16
   3  -9  -5   71.22    3.09
   3   9  -5   77.18    5.86
   3   9  -4   61.27    8.12
  -3   9   4   44.74    6.01
  -3  -9   4   59.75    6.55
   3  -9  -4   50.88    9.39
   3   9  -4   49.12    5.95
   3   9  -3  454.41   15.67
  -3   9   3  318.72   11.78
  -3  -9   3  441.97   15.25
   3  -9  -3  371.81   13.16
   3   9  -3  388.61   14.02
   3   9  -2  458.99   12.48
  -3   9   2  365.76    9.62
  -3  -9   2  443.98   13.06
   3  -9  -2  391.40   11.35
   3   9  -2  428.07   10.81
   3   9  -1  437.21   10.97
  -3   9   1  337.05    9.84
  -3  -9   1  407.34   10.91
   3  -9  -1  373.05   10.78
   3   9  -1  380.25   10.16
   3   9   0   14.55    2.78
  -3   9   0   13.66    2.18
  -3  -9   0   16.00    2.46
   3  -9   0   14.55    2.63
   3   9   0   11.87    2.04
   3   9   1  416.08   14.38
  -3   9  -1  384.31   13.55
  -3  -9  -1  443.97   15.19
   3  -9   1  427.37   14.96
   3   9   1  405.91   14.27
   3   9   2  115.59    3.38
  -3   9  -2  102.45    3.85
  -3  -9  -2  105.88    5.76
   3  -9   2  110.60    4.07
   3   9   2  121.15   10.08
  -3   9  -3    2.92    1.16
   3   9   3    1.40    0.75
   3  -9   3    1.74    0.66
  -3   9  -4   26.22    2.78
   3   9   4   15.49    3.10
  -3  -9  -4   25.37    3.57
   3  -9   4   25.65    5.78
   3   9   4   27.83    3.73
  -3   9  -5   17.56    2.58
   3   9   5    9.02    1.50
  -3  -9  -5   15.96    3.19
   3  -9   5   16.88    3.85
   3   9   5   16.74    2.12
  -3   9  -6   10.88    2.49
  -3  -9  -6    8.49    1.62
   3  -9   6    8.27    1.72
   3   9   6    5.19    1.54
  -3   9  -7   18.74    4.16
  -3  -9  -7   16.65    3.83
   3  -9   7   18.49    3.49
   3   9   7   16.00    1.62
  -3   9  -8    0.95    0.98
  -3  -9  -8   -1.32    1.05
   3  -9   8    0.38    1.08
   3   9   8   -0.32    1.24
  -3   9  -9   21.86    3.54
  -3  -9  -9   20.31    3.10
   3  -9   9   21.60    4.15
   3   9   9   15.40    2.98
  -3   9 -10   -0.12    1.30
  -3  -9 -10    0.66    1.32
   3  -9  10    1.81    0.98
   3   9  10   -0.97    1.52
  -3   9 -11   94.50    7.38
  -3  -9 -11   76.33   10.45
   3  -9  11   86.83    4.10
   3   9  11   84.26    4.43
  -3   9 -12  209.28    9.44
  -3  -9 -12  179.51    5.17
   3  -9  12  191.15    6.09
   3   9  12  183.00    7.26
  -3   9 -13   70.31    5.71
  -3  -9 -13   59.22    7.76
   3  -9  13   57.65    8.26
   3   9  13   62.22    7.78
  -3   9 -14    5.21    1.87
  -3  -9 -14    5.28    1.43
   3  -9  14    4.65    1.23
   3   9  14    7.23    1.26
  -3   9 -15   40.91    6.22
  -3  -9 -15   29.55    5.45
   3  -9  15   29.02    6.03
   3   9  15   35.17    4.23
  -3   9 -16   -1.06    1.16
  -3  -9 -16    1.30    1.04
   3   9  16    0.24    0.52
  -3   9 -17    1.03    0.71
  -3  -9 -17    2.34    0.75
   3   9  17    1.43    0.99
   3  10 -17   38.14    7.91
  -3  10  17   24.81    4.36
  -3 -10  17   29.33    6.65
   3 -10 -17   23.82    4.20
   3  10 -16    2.84    1.37
  -3  10  16    2.91    0.67
  -3 -10  16    3.01    1.01
   3 -10 -16    1.09    0.95
   3  10 -15    1.13    1.15
  -3  10  15    1.07    0.48
  -3 -10  15    1.05    0.91
   3 -10 -15   -0.18    0.83
   3  10 -14   24.48    5.42
  -3  10  14   14.78    1.93
  -3 -10  14   20.04    3.07
   3 -10 -14   15.87    3.46
   3  10 -13    4.92    1.62
  -3  10  13    3.05    0.54
  -3 -10  13    2.15    0.66
   3 -10 -13    3.96    1.22
   3  10 -12    1.49    1.51
  -3  10  12    3.66    0.87
  -3 -10  12    2.95    0.92
   3 -10 -12    2.07    0.61
   3  10 -11   14.95    3.26
  -3  10  11    8.16    1.28
  -3 -10  11   11.48    2.43
   3 -10 -11   10.02    2.38
   3  10 -10   18.47    3.54
  -3  10  10   10.08    4.12
  -3 -10  10   15.57    3.05
  -3 -10  10    9.14    2.09
   3 -10 -10   10.11    2.56
   3  10  -9    1.71    0.91
  -3  10   9    1.52    0.80
  -3 -10   9    4.03    1.19
  -3 -10   9    2.50    0.52
   3 -10  -9    3.06    1.22
   3  10  -8   -0.16    1.06
  -3  10   8   -0.13    0.84
  -3 -10   8    1.00    0.79
   3 -10  -8   -0.27    0.99
   3  10  -7    9.92    1.62
  -3  10   7    6.58    1.15
  -3 -10   7    8.63    1.91
  -3 -10   7    8.54    1.72
   3 -10  -7   10.06    1.97
   3  10  -6   25.60    3.68
  -3  10   6   18.17    2.96
  -3 -10   6   23.02    5.39
  -3 -10   6   14.77    3.14
   3 -10  -6   21.20    3.53
   3  10  -5    2.48    0.69
  -3  10   5    1.62    0.85
  -3 -10   5    2.67    0.77
   3 -10  -5    1.23    0.80
   3  10  -5    1.99    0.70
   3  10  -4  142.50    7.58
  -3  10   4  102.21    5.32
  -3 -10   4  144.75    5.87
   3 -10  -4  121.08    5.37
   3  10  -4  132.24    5.31
   3  10  -3  126.99    5.41
  -3  10   3   95.04    4.66
  -3 -10   3  128.33    5.14
   3 -10  -3  115.30    5.15
   3  10  -3  114.23    6.64
   3  10  -2   99.33    3.05
  -3  10   2   82.12    6.75
  -3 -10   2   87.24    3.37
   3 -10  -2   78.52    3.22
   3  10  -2   80.06    9.73
   3  10  -1  100.79   19.35
  -3 -10   1   97.40    2.97
   3 -10  -1   85.71    3.28
   3  10  -1   96.37    3.63
   3  10   0  671.79   22.71
  -3  10   0  620.43  118.17
  -3 -10   0  713.32  135.72
   3 -10   0  657.72  125.37
   3  10   0  707.20   24.30
   3  10   1   50.60    2.49
  -3  10  -1   46.62    8.18
  -3 -10  -1   50.72    4.58
   3 -10   1   52.85    7.80
   3  10   1   49.82    5.49
   3  10   2  104.56    4.18
  -3  10  -2  116.38   12.70
  -3 -10  -2  121.29    4.82
   3 -10   2  121.31   10.11
   3  10   2  111.04   13.09
  -3  10  -3   55.09    6.79
   3  10   3   41.36    2.49
  -3 -10  -3   53.42    2.28
   3 -10   3   55.60    9.51
   3  10   3   50.68    5.15
  -3  10  -4    0.39    0.82
   3  10   4    0.53    0.32
  -3 -10  -4    1.53    0.88
   3 -10   4    0.34    0.81
   3  10   4    1.84    0.62
  -3  10  -5    5.86    1.55
  -3 -10  -5    5.28    1.25
   3 -10   5    4.67    1.28
   3  10   5    1.37    0.92
  -3  10  -6  160.71    8.10
  -3 -10  -6  163.12    7.34
   3 -10   6  166.56    8.02
   3  10   6  163.83   11.97
  -3  10  -7   70.84    5.45
  -3 -10  -7   55.42    7.33
   3 -10   7   60.62    8.51
   3  10   7   62.76    7.28
  -3  10  -8    8.16    1.73
  -3 -10  -8    7.47    1.12
   3 -10   8    8.62    1.70
   3  10   8    7.42    1.71
  -3  10  -9   41.83    6.83
  -3 -10  -9   31.56    5.32
   3 -10   9   36.05    5.38
   3  10   9   37.13    6.79
  -3  10 -10   64.93   10.88
  -3 -10 -10   59.03    8.18
   3 -10  10   59.51    9.28
   3  10  10   62.10    7.65
  -3  10 -11    0.32    0.92
  -3 -10 -11    2.14    0.82
   3 -10  11    0.87    0.66
   3  10  11    1.29    0.95
  -3  10 -12   58.88   10.50
  -3 -10 -12   48.27    5.14
   3 -10  12   52.07    4.88
   3  10  12   52.68    9.16
  -3  10 -13   77.42   13.67
  -3 -10 -13   68.79   11.16
   3 -10  13   73.65    3.48
   3  10  13   76.63    6.51
  -3  10 -14   31.91    5.56
  -3 -10 -14   27.68    4.71
   3 -10  14   21.30    6.68
   3  10  14   27.82    4.22
  -3  10 -15   14.17    2.98
  -3 -10 -15    8.43    1.98
   3  10  15   10.30    2.07
   3  11 -15    2.55    1.58
  -3  11  15    1.90    1.12
  -3 -11  15    1.16    0.91
   3 -11 -15    1.96    0.70
   3  11 -14   -0.80    1.45
  -3  11  14   -0.18    0.75
  -3 -11  14   -0.54    0.90
   3 -11 -14    0.42    0.49
   3  11 -13    3.29    1.82
  -3  11  13    0.79    0.62
  -3 -11  13    1.20    0.95
   3 -11 -13   -0.08    0.92
   3  11 -12   -0.32    1.33
  -3  11  12    1.29    0.39
  -3 -11  12    1.36    1.11
   3 -11 -12    1.26    0.94
   3  11 -11   82.60    5.46
  -3  11  11   45.60    5.98
  -3 -11  11   58.06   10.23
   3 -11 -11   57.12    9.43
   3  11 -10    6.90    1.62
  -3  11  10    5.10    1.20
  -3 -11  10    3.66    0.93
   3 -11 -10    3.93    1.06
   3  11  -9    4.69    1.16
  -3  11   9    1.05    0.94
  -3 -11   9    2.32    0.63
   3 -11  -9    2.42    0.74
   3  11  -8    2.28    1.26
  -3  11   8    0.68    0.56
  -3 -11   8    0.54    0.94
  -3 -11   8    0.96    0.48
   3 -11  -8   -0.27    1.01
   3  11  -7   -0.09    1.01
  -3  11   7    1.44    1.13
  -3 -11   7    0.83    0.64
  -3 -11   7    0.46    0.36
   3 -11  -7    0.01    0.72
   3  11  -6    0.89    0.66
  -3 -11   6    0.84    0.60
  -3 -11   6    1.06    0.46
   3 -11  -6    1.38    0.56
   3  11  -5   34.21    2.81
  -3  11   5   24.87    2.72
  -3 -11   5   34.15    4.90
  -3 -11   5   22.95    4.06
   3 -11  -5   30.68    5.45
   3  11  -4    1.81    0.72
  -3  11   4    0.80    0.72
  -3 -11   4    2.64    0.69
   3 -11  -4   -0.06    0.81
   3  11  -4    1.86    0.93
   3  11  -3   52.93    2.67
  -3  11   3   39.86    5.36
  -3 -11   3   42.08    6.73
   3 -11  -3   39.34    6.41
   3  11  -3   42.18    6.38
   3  11  -2   10.02    2.82
  -3  11   2   13.87    2.40
  -3 -11   2   10.82    1.65
   3 -11  -2   10.82    2.74
   3  11  -2   12.12    2.10
   3  11  -1  117.97    5.26
  -3  11   1  104.31   12.51
  -3 -11   1  124.46    5.46
   3 -11  -1  111.52    5.81
   3  11  -1  112.41   15.05
   3  11   0    1.14    0.74
  -3  11   0    1.65    0.91
  -3 -11   0    1.36    0.85
   3 -11   0    1.09    0.64
   3  11   0    0.27    0.47
   3  11   1    1.26    0.52
  -3  11  -1   -0.46    1.08
  -3 -11  -1    2.33    0.54
   3 -11   1   -0.48    1.15
   3  11   1    2.11    0.80
   3  11   2    0.92    0.40
  -3  11  -2   -0.37    1.12
  -3 -11  -2    0.17    0.35
   3 -11   2    0.51    0.65
   3  11   2   -0.75    1.14
  -3  11  -3   38.73    6.83
   3  11   3   32.75    1.58
  -3 -11  -3   33.97    6.30
   3 -11   3   44.24    3.64
   3  11   3   40.21    4.95
  -3  11  -4   33.73    6.55
   3  11   4   17.88    3.76
  -3 -11  -4   26.05    5.06
   3 -11   4   35.73    5.16
   3  11   4   33.05    4.39
  -3  11  -5    2.08    1.05
  -3 -11  -5    3.05    0.74
   3 -11   5    2.19    1.21
   3  11   5    2.78    1.10
  -3  11  -6    4.30    0.94
  -3 -11  -6    5.21    1.07
   3 -11   6    4.93    1.05
   3  11   6    1.72    0.67
  -3  11  -7   42.36    7.90
  -3 -11  -7   29.98    4.94
   3 -11   7   37.15    5.78
   3  11   7   35.93    4.61
  -3  11  -8   36.27    5.74
  -3 -11  -8   26.02    3.67
   3 -11   8   30.05    6.92
   3  11   8   34.40    5.32
  -3  11  -9  100.13    6.76
  -3 -11  -9   86.81   10.70
   3 -11   9   92.49    8.10
   3  11   9   88.45   11.32
  -3  11 -10  149.69   18.11
  -3 -11 -10  127.75   12.78
   3 -11  10  132.34    9.68
   3  11  10  130.61   14.66
  -3  11 -11   30.77    4.72
  -3 -11 -11   26.06    3.79
   3 -11  11   24.80    5.66
   3  11  11   27.04    3.98
  -3  11 -12    7.09    1.35
  -3 -11 -12    5.15    1.00
   3 -11  12    5.69    1.39
   3  11  12    5.42    0.98
  -3  11 -13   62.00   10.73
  -3 -11 -13   56.42    6.58
   3 -11  13   46.16    9.50
   3  11  13   59.87    8.21
  -3  11 -14    0.92    0.98
  -3 -11 -14   -0.06    0.91
   3 -11  14    0.88    0.62
   3  11  14    1.67    0.87
   3  12 -14    3.56    1.35
  -3 -12  14    3.53    0.75
   3 -12 -14    2.92    1.09
   3  12 -13    6.40    1.06
  -3  12  13    3.65    1.02
  -3 -12  13    2.93    1.04
   3 -12 -13    3.72    1.06
   3  12 -12   10.17    2.29
  -3  12  12    9.95    1.38
  -3 -12  12    8.72    2.37
   3 -12 -12    7.62    1.86
   3  12 -11   24.98    3.80
  -3  12  11   13.66    3.23
  -3 -12  11   19.23    4.32
   3 -12 -11   22.99    4.47
   3  12 -10   27.90    5.89
  -3  12  10   19.13    3.15
  -3 -12  10   21.08    5.12
   3 -12 -10   22.90    4.17
   3  12  -9   19.07    3.04
  -3  12   9   15.27    1.63
  -3 -12   9   17.00    3.25
  -3 -12   9   13.47    2.07
   3 -12  -9   17.33    4.03
   3  12  -8    7.73    1.78
  -3  12   8    5.38    1.46
  -3 -12   8    3.66    0.89
   3 -12  -8    5.71    1.10
  -3 -12   8    4.16    0.73
   3  12  -7   25.36    4.79
  -3  12   7   19.56    3.45
  -3 -12   7   21.12    4.91
  -3 -12   7   21.28    3.34
   3 -12  -7   21.26    3.56
   3  12  -6    2.28    1.23
  -3  12   6    1.09    1.00
  -3 -12   6    1.43    1.15
  -3 -12   6    2.86    0.84
   3 -12  -6    0.89    0.88
   3  12  -5   56.08    2.54
  -3  12   5   36.83    5.77
  -3 -12   5   40.43    7.06
  -3 -12   5   33.08    5.53
   3 -12  -5   42.46    6.83
   3  12  -4   45.79    2.91
  -3  12   4   33.49    4.07
  -3 -12   4   38.21    7.13
  -3 -12   4   29.15    5.04
   3 -12  -4   38.19    7.63
   3  12  -3   49.22    7.78
  -3  12   3   44.58    7.16
  -3 -12   3   62.76    2.87
   3 -12  -3   44.97    6.59
   3  12  -3   48.75    9.01
   3  12  -2   36.85    7.45
  -3  12   2   36.05    5.94
  -3 -12   2   40.31    5.80
   3 -12  -2   40.97    7.14
   3  12  -2   39.53    5.28
   3  12  -1   73.06   10.35
  -3  12   1   75.55   10.45
  -3 -12   1   99.63    4.43
   3 -12  -1   91.15   11.67
   3  12  -1   91.23    4.49
   3  12   0  150.72    5.71
  -3  12   0  146.92    6.66
  -3 -12   0  169.19    6.35
   3 -12   0  153.12    6.47
   3  12   0  153.58    6.38
   3  12   1    0.06    0.48
  -3  12  -1    1.07    1.26
  -3 -12  -1    1.25    0.88
   3 -12   1    1.06    1.01
   3  12   1    0.44    0.93
  -3  12  -2    2.78    1.00
   3  12   2    1.14    0.57
  -3 -12  -2    2.33    0.59
   3 -12   2    1.83    1.18
   3  12   2    2.73    0.88
   3  12   3   12.25    2.48
  -3  12  -3   20.64    3.06
  -3 -12  -3   17.79    3.75
   3 -12   3   18.83    4.51
   3  12   3   22.40    3.99
  -3  12  -4    0.85    0.55
  -3 -12  -4   -0.03    0.84
   3 -12   4   -0.53    1.12
   3  12   4   -0.40    1.12
  -3  12  -5   16.45    2.16
  -3 -12  -5   11.56    2.41
   3 -12   5   15.48    2.70
   3  12   5   13.78    2.35
  -3  12  -6    6.41    1.55
  -3 -12  -6    3.29    1.00
   3 -12   6    4.58    1.42
   3  12   6    3.96    0.95
  -3  12  -7    7.05    2.26
  -3 -12  -7    7.67    1.50
   3 -12   7    9.46    1.80
   3  12   7    6.98    2.14
  -3  12  -8   81.96   14.02
  -3 -12  -8   66.83    9.94
   3 -12   8   74.17    9.42
   3  12   8   74.08    9.59
  -3  12  -9    1.18    0.76
  -3 -12  -9    2.65    1.08
   3 -12   9    0.15    0.98
   3  12   9   -0.43    1.36
  -3  12 -10   11.47    3.01
  -3 -12 -10    8.84    1.80
   3 -12  10   12.53    3.49
   3  12  10   10.37    2.11
  -3  12 -11   25.79    4.20
  -3 -12 -11   21.42    3.59
   3 -12  11   23.14    5.92
   3  12  11   27.00    3.62
  -3  12 -12    5.30    1.54
  -3 -12 -12    2.21    0.56
   3 -12  12    3.08    0.84
   3  12  12    2.30    1.04
   3  13 -11    3.70    0.84
  -3  13  11    2.60    0.55
   3 -13 -11    1.78    0.90
   3  13 -10   27.65    3.27
  -3  13  10   18.98    2.00
  -3 -13  10   18.74    4.94
   3 -13 -10   23.01    4.32
   3  13  -9   24.93    4.05
  -3  13   9   14.42    1.61
  -3 -13   9   16.86    4.29
   3 -13  -9   20.35    3.53
   3  13  -8    6.38    1.75
  -3  13   8    2.86    1.18
  -3 -13   8    6.27    1.19
   3 -13  -8    7.84    1.77
  -3 -13   8    2.88    0.51
   3  13  -7   10.81    2.29
  -3  13   7    8.32    1.62
  -3 -13   7    8.08    1.93
  -3 -13   7    9.72    1.50
   3 -13  -7   10.93    2.58
   3  13  -6    7.18    1.54
  -3  13   6    4.52    2.77
  -3 -13   6    5.29    1.52
  -3 -13   6    5.09    1.20
   3 -13  -6    6.90    1.06
   3  13  -5    1.63    1.40
  -3  13   5    1.51    1.27
  -3 -13   5    1.11    0.57
  -3 -13   5    0.05    0.55
   3 -13  -5    2.36    1.33
   3  13  -4   88.96    3.65
  -3  13   4   68.76    3.30
  -3 -13   4   92.10    3.62
  -3 -13   4   71.48    5.46
   3 -13  -4   79.42   10.90
   3  13  -3    6.06    1.44
  -3  13   3    6.16    2.26
  -3 -13   3    4.12    1.09
  -3 -13   3    3.20    0.71
   3  13  -2  250.37   59.33
  -3  13   2  201.15    6.75
  -3 -13   2  279.80    5.90
   3 -13  -2  248.94   59.25
   3  13  -2  256.56    7.22
   3  13  -1   41.69    7.94
  -3  13   1   39.84    5.87
  -3 -13   1   39.56    9.27
   3 -13  -1   46.47   10.73
   3  13  -1   48.31    6.30
   3  13   0    8.05    1.96
  -3  13   0   11.91    2.66
  -3 -13   0   10.38    1.91
   3 -13   0   10.61    2.28
   3  13   0   12.91    2.36
  -3  13  -1    0.69    0.76
   3  13   1    0.70    0.39
  -3 -13  -1    0.38    0.46
   3 -13   1   -0.32    1.33
   3  13   1    0.50    1.24
   3  13   2   10.67    2.10
  -3  13  -2   16.15    2.69
  -3 -13  -2   11.98    2.55
   3 -13   2   17.07    2.67
   3  13   2   12.82    2.58
  -3  13  -3    0.79    0.89
  -3 -13  -3    0.33    0.36
   3 -13   3   -0.77    1.19
   3  13   3    1.75    0.82
  -3  13  -4   14.74    3.80
  -3 -13  -4   12.38    2.22
   3 -13   4   16.62    2.37
   3  13   4   19.20    3.61
  -3  13  -5   -0.77    1.21
  -3 -13  -5    1.21    0.69
   3 -13   5   -0.59    1.16
   3  13   5    3.95    1.05
  -3  13  -6    1.54    0.70
  -3 -13  -6    0.04    0.65
   3  13   6    0.32    0.87
  -3  13  -7    1.23    1.04
  -3 -13  -7    0.69    0.79
   3 -13   7    1.18    0.62
   3  13   7   -0.25    1.31
  -3  13  -8   17.37    3.59
  -3 -13  -8   13.53    2.87
   3 -13   8   15.54    3.90
   3  13   8   15.48    3.57
  -3  13  -9    2.25    1.07
  -3 -13  -9    1.44    0.65
   3 -13   9    1.55    0.69
   3  13   9    1.53    1.18
  -3  13 -10    1.20    1.37
  -3 -13 -10    1.61    0.54
   3  13  10    1.13    1.23
   3  14  -8    6.72    2.05
  -3  14   8    2.42    0.86
   3 -14  -8    2.13    0.90
   3  14  -7    2.41    0.65
  -3  14   7    2.17    0.92
   3 -14  -7    2.50    1.16
  -3 -14   7    0.62    0.58
   3  14  -6    6.06    1.36
  -3  14   6    5.85    1.32
  -3 -14   6    3.92    1.19
   3 -14  -6    7.44    1.66
   3  14  -5   20.74    3.87
  -3  14   5   19.06    2.34
  -3 -14   5   18.40    4.32
   3 -14  -5   18.34    4.32
   3  14  -4   36.57    6.30
  -3  14   4   32.46    4.56
  -3 -14   4   35.74    5.13
   3 -14  -4   38.28    8.51
   3  14  -3    3.64    0.95
  -3  14   3    3.21    1.25
  -3 -14   3    3.09    1.05
   3 -14  -3    5.56    1.69
   3  14  -2    2.95    1.73
  -3  14   2    2.87    1.14
  -3 -14   2    2.05    0.74
   3 -14  -2    3.64    0.71
   3  14  -1    8.49    1.67
  -3  14   1    9.75    2.44
  -3 -14   1    6.16    1.55
   3 -14  -1    9.20    1.67
   3  14   0   14.23    2.48
  -3  14   0   17.92    2.75
   3 -14   0   22.23    3.71
   3  14   0   21.33    3.25
  -3  14  -1    0.39    1.16
   3 -14   1    1.04    0.82
   3  14   1    1.60    0.91
  -3  14  -2   12.25    1.93
   3 -14   2   15.56    2.63
   3  14   2   15.22    2.49
  -3  14  -3    8.72    1.86
   3 -14   3    8.76    1.59
   3  14   3   11.23    1.64
  -3  14  -4    0.38    0.54
   3 -14   4   -0.01    1.15
   3  14   4   -0.97    1.23
  -3  14  -5    8.08    2.29
   3 -14   5    8.79    1.64
   3  14   5    8.06    1.84
  -3  14  -6    0.17    0.93
   3 -14   6    0.84    0.65
   3  14   6    1.32    0.86
  -3  14  -7    9.04    1.99
   3 -14   7    9.51    2.35
   3  14   7    7.46    1.12
   4   0 -22   16.51    1.95
  -4   0  22    9.84    1.79
   4   0 -21    2.40    0.91
  -4   0  21    0.79    0.73
   4   0 -20   17.37    2.38
  -4   0  20   15.62    3.29
   4   0 -19   -1.11    1.19
  -4   0  19    2.48    0.90
   4   0 -18   14.13    2.26
  -4   0  18   15.96    1.93
   4   0 -17   -0.30    1.14
  -4   0  17    0.67    0.54
   4   0 -16   -0.46    1.11
  -4   0  16    1.61    1.34
   4   0 -15   -1.16    1.19
  -4   0  15    0.70    0.48
   4   0 -14  254.28    9.53
  -4   0  14  289.24   10.42
   4   0 -13   -0.38    1.00
  -4   0  13   -0.02    0.42
   4   0 -12    9.00    1.51
  -4   0  12   10.93    1.79
   4   0 -11   -1.20    0.84
  -4   0  11   -0.62    0.88
   4   0 -10   19.60    3.05
  -4   0  10   27.13    3.82
   4   0  -9   -0.96    0.79
  -4   0   9    1.34    0.40
   4   0  -9   -0.13    0.22
   4   0  -8  124.30    8.07
  -4   0   8  154.49    4.89
   4   0  -8  132.16    3.88
   4   0  -7   -0.33    0.61
  -4   0   7   -0.87    0.71
   4   0  -7    0.16    0.16
  -4   0   6    7.39    0.83
   4   0  -6    4.66    0.83
  -4   0   5   -0.09    0.64
  -4   0   5    0.97    0.56
   4   0  -5    0.16    0.27
  -4   0   4    2.86    0.44
  -4   0   4    4.19    0.61
   4   0  -4    2.02    0.35
  -4   0   3   -0.03    0.49
  -4   0   3   -0.06    0.68
   4   0  -3   -0.39    0.55
  -4   0   2  126.24    4.54
  -4   0   2  163.73    5.19
   4   0  -2  155.27    4.75
  -4   0   1    0.37    0.34
  -4   0   1    0.94    0.65
   4   0  -1    0.33    0.32
  -4   0   0 1688.18   22.27
  -4   0   0 2061.55   27.51
   4   0   0 2173.27   28.84
  -4   0  -1   -0.13    0.34
  -4   0  -1    0.25    0.36
   4   0   1   -1.16    1.21
  -4   0  -2  868.78   13.21
  -4   0  -2 1012.73   15.74
   4   0   2 1110.81   17.34
  -4   0  -3    0.21    0.19
  -4   0  -3    0.62    0.32
   4   0   3    2.19    0.79
  -4   0  -4  344.28    5.62
  -4   0  -4  359.32    6.81
   4   0   4  407.28    7.72
  -4   0  -5   -0.02    0.28
  -4   0  -5   -0.22    0.71
   4   0   5    0.17    0.65
  -4   0  -6 1179.12  108.53
  -4   0  -6 1127.83  103.95
   4   0   6 1316.24  121.31
  -4   0  -7   -0.17    0.41
  -4   0  -7   -1.54    0.96
   4   0   7   -1.31    1.52
  -4   0  -8 1233.70   27.09
  -4   0  -8 1060.62  102.90
   4   0   8 1214.76  117.58
  -4   0  -9   -0.06    0.39
  -4   0  -9   -0.72    1.07
   4   0   9    0.06    0.37
  -4   0 -10   68.97    1.61
  -4   0 -10   52.75    2.91
   4   0  10   61.97    3.61
  -4   0 -11   -0.75    0.49
  -4   0 -11   -0.65    1.36
   4   0  11   -0.72    1.06
  -4   0 -12   82.85    2.42
  -4   0 -12   76.48   10.19
   4   0  12   74.48    3.00
  -4   0 -13   -0.12    0.48
  -4   0 -13    1.06    0.70
   4   0  13    0.89    0.65
  -4   0 -14    1.81    0.53
  -4   0 -14    2.09    0.77
   4   0  14    2.66    0.80
  -4   0 -15    0.69    0.44
   4   0  15    0.96    0.59
  -4   0 -16   18.64    3.21
   4   0  16   18.07    2.78
  -4   0 -17    1.46    0.80
   4   0  17    1.02    0.58
  -4   0 -18    8.31    2.37
   4   0  18    6.15    1.00
  -4   0 -19    0.98    0.84
   4   0  19    1.19    0.46
  -4   0 -20    8.98    1.96
   4   0  20    7.60    1.21
   4   1 -22    8.76    1.50
   4  -1 -22    5.91    0.98
  -4   1  22    8.45    1.80
  -4  -1  22    9.18    2.34
   4  -1 -21    7.03    1.17
   4   1 -21    8.60    1.64
  -4   1  21    6.45    1.32
  -4  -1  21    7.80    1.92
   4  -1 -20   13.73    2.22
   4   1 -20   13.03    2.85
  -4   1  20   10.87    2.02
  -4  -1  20   13.36    2.32
   4  -1 -19   12.11    2.00
   4   1 -19   13.06    1.92
  -4  -1  19   12.78    1.70
  -4   1  19   13.42    2.15
   4  -1 -18   13.82    1.96
   4   1 -18   13.86    4.97
  -4  -1  18   17.89    2.41
  -4   1  18   15.58    2.14
   4  -1 -17    3.02    0.65
   4   1 -17    0.77    0.74
  -4   1  17    2.07    0.56
  -4  -1  17    2.73    0.98
   4  -1 -16   10.90    2.49
   4   1 -16   13.03    2.27
  -4   1  16   14.41    3.40
  -4  -1  16   14.13    2.40
   4  -1 -15   57.51    7.90
   4   1 -15   65.47    5.47
  -4  -1  15   65.94    8.32
  -4   1  15   67.19    8.52
   4  -1 -14   20.17    3.01
   4   1 -14   19.72    2.51
  -4  -1  14   24.74    3.68
  -4   1  14   20.64    3.00
   4  -1 -13   12.70    1.79
  -4   1  13   16.44    2.27
  -4  -1  13   21.20    3.72
   4  -1 -12    2.86    0.75
   4   1 -12    8.41    1.54
  -4  -1  12    5.27    1.40
  -4   1  12    4.45    0.95
   4  -1 -11   11.29    1.35
   4   1 -11   14.48    1.59
  -4  -1  11   20.97    4.13
  -4   1  11   15.65    1.27
   4  -1 -11    7.91    1.50
   4  -1 -10   27.34    3.64
   4   1 -10   29.05    3.40
  -4   1  10   34.35    5.36
  -4  -1  10   38.11    6.19
   4  -1 -10   23.32    2.73
   4  -1  -9  124.10    4.41
   4   1  -9  136.38    4.66
  -4  -1   9  166.36    5.39
  -4   1   9  167.16    5.27
   4  -1  -9  135.16    3.89
   4   1  -8    6.62    1.04
  -4   1   8    6.79    1.33
  -4  -1   8    9.90    1.62
  -4   1   8    9.49    1.56
   4  -1  -8    6.57    1.15
   4   1  -7  153.86    4.95
  -4   1   7  151.70    4.85
  -4  -1   7  218.65    6.61
  -4   1   7  201.19    5.99
   4  -1  -7  167.77    4.84
   4   1  -7  166.58    4.83
  -4   1   6  264.79    5.31
  -4  -1   6  368.48    6.79
  -4   1   6  369.20    6.54
   4  -1  -6  317.03    5.86
   4   1  -6  298.60    5.36
   4   1  -5  239.12    7.27
  -4   1   5  229.26    3.26
  -4  -1   5  324.34    9.15
  -4   1   5  329.20    3.56
   4  -1  -5  278.95    3.77
   4   1  -5  257.54    7.45
   4   1  -4  170.76    5.07
  -4   1   4  156.35    5.60
  -4   1   4  223.99    6.47
  -4  -1   4  225.69    6.69
   4  -1  -4  198.24    5.72
   4   1  -4  183.14    5.22
   4   1  -3   59.82    2.56
  -4   1   3   53.84    2.39
  -4  -1   3   77.26    3.17
  -4   1   3   80.31    3.19
   4  -1  -3   68.35    2.78
   4   1  -3   56.54    2.26
  -4   1   2  274.40    5.20
  -4  -1   2  295.46    5.49
  -4  -1   2  363.56    6.45
  -4   1   2  362.71    6.18
   4  -1  -2  348.45    6.14
   4   1  -2  331.86    5.84
  -4   1   1   41.97    1.92
  -4  -1   1   41.59    1.80
  -4  -1   1   49.71    2.29
  -4   1   1   49.17    2.22
   4  -1  -1   49.27    2.37
   4   1  -1   40.28    2.53
  -4   1   0  155.49    4.83
  -4  -1   0  158.57    4.49
  -4   1   0  180.95    5.24
  -4  -1   0  179.62    5.56
   4  -1   0  194.97    5.94
   4   1   0  199.02    5.87
  -4   1  -1   37.00    1.64
  -4  -1  -1   36.00    1.46
  -4  -1  -1   47.04    3.98
  -4   1  -1   43.53    1.89
   4  -1   1   48.59    2.33
   4   1   1   48.18    2.37
  -4   1  -2   21.42    1.76
  -4  -1  -2   24.44    3.35
  -4   1  -2   26.83    1.46
   4   1   2   26.38    4.16
  -4   1  -3    0.07    0.13
  -4  -1  -3    0.06    0.19
  -4   1  -3   -0.15    0.48
  -4  -1  -3    0.66    0.41
   4  -1   3    0.69    0.27
   4   1   3    0.53    0.71
  -4   1  -4   17.62    1.57
  -4  -1  -4   13.04    0.67
  -4   1  -4   20.09    2.49
  -4  -1  -4   14.16    2.41
   4   1   4   18.12    2.95
  -4   1  -5  153.72    4.69
  -4  -1  -5  130.61    3.61
  -4   1  -5  144.09    4.50
  -4  -1  -5  149.96    4.96
   4  -1   5  168.78    5.42
   4   1   5  163.95    5.26
  -4   1  -6   30.78    3.74
  -4  -1  -6   23.41    1.19
  -4  -1  -6   27.04    4.34
  -4   1  -6   25.39    2.35
   4  -1   6   29.23    2.28
   4   1   6   30.46    5.17
  -4   1  -7  149.80    4.63
  -4  -1  -7  128.02    3.61
  -4  -1  -7  132.91    4.44
  -4   1  -7  125.49    4.72
   4  -1   7  145.94    4.93
   4   1   7  143.41    4.86
  -4   1  -8  315.69    7.59
  -4  -1  -8  278.86    6.48
  -4   1  -8  263.85    7.01
  -4  -1  -8  265.78    7.12
   4  -1   8  302.50    8.94
   4   1   8  301.32    8.34
  -4  -1  -9  192.77    4.45
  -4   1  -9  205.41    5.13
  -4   1  -9  167.82    4.72
  -4  -1  -9  169.21    4.91
   4  -1   9  186.04    5.23
   4   1   9  194.53    5.45
  -4  -1 -10    0.29    0.18
  -4   1 -10   -0.44    0.61
  -4  -1 -10   -2.56    1.50
  -4   1 -10   -0.57    1.19
   4  -1  10   -1.62    1.12
   4   1  10   -0.46    1.32
  -4   1 -11  459.75   10.51
  -4  -1 -11  366.36    9.62
  -4   1 -11  364.39    9.70
   4  -1  11  412.08   10.25
   4   1  11  401.26   10.05
  -4   1 -12  454.68   15.06
  -4  -1 -12  361.47   16.47
  -4   1 -12  358.48   12.81
   4  -1  12  402.49   14.50
   4   1  12  409.72   14.19
  -4   1 -13   10.28    1.53
  -4  -1 -13    9.37    1.96
  -4   1 -13   10.16    2.22
   4  -1  13    8.65    2.08
   4   1  13   10.54    1.84
  -4   1 -14   26.80    5.31
  -4  -1 -14   26.77    4.51
  -4   1 -14   27.48    4.14
   4  -1  14   27.86    3.25
   4   1  14   27.82    4.52
  -4   1 -15    7.80    1.39
  -4   1 -15    7.50    1.33
  -4  -1 -15    8.63    2.04
   4  -1  15    9.60    1.83
   4   1  15    8.60    1.63
  -4   1 -16   17.44    4.11
  -4  -1 -16   19.08    2.91
  -4   1 -16   19.29    3.23
   4  -1  16   16.74    3.12
   4   1  16   19.21    3.07
  -4  -1 -17    6.41    1.31
  -4   1 -17    6.90    1.54
   4  -1  17    5.75    2.24
   4   1  17    5.31    1.50
  -4  -1 -18    8.43    1.42
  -4   1 -18    7.24    1.30
   4  -1  18    7.88    1.27
   4   1  18    8.57    1.80
  -4  -1 -19    1.68    0.71
  -4   1 -19   -0.03    0.80
   4  -1  19    2.12    1.03
   4   1  19   -0.18    0.72
  -4  -1 -20    1.40    0.86
  -4   1 -20    1.34    0.64
   4   1  20    0.77    0.65
   4  -2 -22   20.96    2.68
   4   2 -22   23.39    5.25
  -4  -2  22   18.95    3.31
  -4   2  22   17.58    3.98
   4  -2 -21    8.10    4.67
   4   2 -21    9.15    4.95
  -4  -2  21    6.09    1.19
  -4   2  21    6.55    1.12
   4  -2 -20   50.23   10.50
   4   2 -20   62.27   11.49
  -4  -2  20   53.44    9.02
  -4   2  20   50.98    6.85
   4  -2 -19    4.79    0.79
   4   2 -19    4.23    1.20
  -4  -2  19    3.40    1.00
  -4   2  19    4.22    0.99
   4  -2 -18   27.41    7.48
   4   2 -18   34.78    9.29
  -4  -2  18   30.38    3.43
  -4   2  18   29.60    3.87
   4  -2 -17   -0.33    1.15
   4   2 -17   -0.60    1.38
  -4  -2  17    0.48    0.67
  -4   2  17    0.84    0.54
   4  -2 -16   53.09    9.86
   4   2 -16   61.87    6.67
  -4  -2  16   68.27    6.36
  -4   2  16   60.68    8.40
   4  -2 -15   25.39    2.96
   4   2 -15   33.30    4.91
  -4  -2  15   31.16    2.08
  -4   2  15   31.79    4.26
   4  -2 -14  473.57   16.31
   4   2 -14  568.45   19.73
  -4  -2  14  570.42   20.59
  -4   2  14  579.19   19.71
   4  -2 -13  150.28    4.77
   4   2 -13  202.83    6.20
  -4  -2  13  203.82    7.22
  -4   2  13  196.86    5.90
   4  -2 -12   63.82    6.52
   4   2 -12   80.12    8.30
  -4  -2  12   78.00    3.32
  -4   2  12   73.89    3.32
   4  -2 -12   59.54    1.35
   4  -2 -11  127.17    4.10
   4   2 -11  155.72    4.64
  -4  -2  11  163.84    4.88
  -4   2  11  169.61    4.75
   4  -2 -11  138.75    3.70
   4   2 -10    3.21    0.95
  -4   2  10    2.37    0.66
  -4  -2  10    5.21    1.12
  -4   2  10    5.35    1.67
   4  -2 -10    3.82    0.86
   4   2  -9   74.20    8.35
  -4   2   9   59.79    3.73
  -4  -2   9   79.01    3.41
  -4   2   9   73.86    2.97
   4  -2  -9   67.47    2.48
   4   2  -8  158.00    5.24
  -4   2   8  129.64    4.41
  -4  -2   8  187.57    6.18
  -4   2   8  177.67    5.38
   4  -2  -8  149.46    4.46
   4   2  -8  151.95    4.20
   4   2  -7  493.44   13.60
  -4   2   7  416.87   11.66
  -4  -2   7  601.55   16.37
  -4   2   7  588.13   15.84
   4  -2  -7  494.62   13.20
   4   2  -7  497.30   12.98
   4   2  -6   72.70    4.19
  -4   2   6   65.86    7.56
  -4  -2   6   93.53    3.88
  -4   2   6   84.31    3.31
   4  -2  -6   77.32    3.77
   4   2  -6   72.96    2.71
   4   2  -5  168.36    5.21
  -4   2   5  140.91    5.37
  -4  -2   5  207.63    6.27
  -4   2   5  201.53    5.78
   4  -2  -5  176.28    5.30
   4   2  -5  173.83    5.22
   4   2  -4  512.20    8.59
  -4   2   4  426.70    7.52
  -4  -2   4  607.01   10.22
  -4   2   4  616.21    9.86
   4  -2  -4  539.10    9.27
   4   2  -4  534.15    8.65
   4   2  -3   15.16    1.70
  -4   2   3   13.04    1.60
  -4  -2   3   24.75    1.93
  -4   2   3   22.50    3.32
   4  -2  -3   20.80    4.03
   4   2  -3   14.45    1.07
   4   2  -2  228.46    6.39
  -4   2   2  204.52    6.01
  -4  -2   2  267.65    7.66
  -4   2   2  286.11    7.84
   4  -2  -2  271.19    8.17
   4   2  -2  249.25    7.22
   4   2  -1  151.35    8.25
  -4   2   1  134.52    4.17
  -4  -2   1  158.15    4.89
  -4   2   1  161.83    4.63
   4  -2  -1  164.12    5.37
   4   2  -1  150.99    4.52
   4   2   0  204.11    5.94
  -4   2   0  196.52    5.71
  -4   2   0  226.52    6.71
  -4  -2   0  229.49    6.75
   4  -2   0  248.78    7.44
   4   2   0  236.30    6.78
   4   2   1  130.76    3.71
  -4   2  -1  126.82    3.88
  -4  -2  -1  155.40    4.84
  -4   2  -1  145.27    4.23
   4  -2   1  162.90    5.06
   4   2   1  156.41    5.03
   4   2   2    6.85    0.71
  -4   2  -2    7.88    1.21
  -4   2  -2    8.26    1.03
  -4  -2  -2    8.94    1.06
   4  -2   2    9.79    1.67
   4   2   2    9.59    1.74
  -4   2  -3    2.07    0.48
  -4   2  -3    1.98    0.43
  -4  -2  -3    3.50    1.48
   4  -2   3    3.37    0.75
   4   2   3    3.67    0.86
  -4   2  -4  164.62    5.01
  -4  -2  -4  172.95    5.40
  -4   2  -4  160.38    4.76
   4  -2   4  190.06    6.60
   4   2   4  190.39    5.85
  -4   2  -5   88.66    3.22
  -4   2  -5   80.06    4.73
  -4  -2  -5   85.37    3.40
   4  -2   5   88.69    3.54
   4   2   5  102.41    8.45
  -4   2  -6   13.67    1.92
  -4   2  -6   11.59    2.56
  -4  -2  -6   10.17    3.57
   4  -2   6   16.05    2.72
   4   2   6   16.74    2.93
  -4   2  -7    3.79    0.62
  -4   2  -7    3.05    0.57
  -4  -2  -7    3.43    0.59
   4  -2   7    4.14    0.89
   4   2   7    5.92    1.37
  -4   2  -8   96.56    2.94
  -4   2  -8   77.95    2.75
  -4  -2  -8   79.87    3.12
   4  -2   8   99.27    8.43
   4   2   8   89.43    3.47
  -4   2  -9  107.54    3.15
  -4   2  -9   91.61    3.12
  -4  -2  -9   90.80    3.24
   4  -2   9  103.95    4.25
   4   2   9  107.80    6.24
  -4   2 -10  149.10    4.14
  -4   2 -10  110.30    4.01
  -4  -2 -10  111.13    5.11
   4  -2  10  126.37    4.10
   4   2  10  133.07    4.49
  -4   2 -11  398.52    9.47
  -4   2 -11  310.85    8.36
  -4  -2 -11  312.67    8.58
   4  -2  11  374.75    9.54
   4   2  11  363.31    9.30
  -4   2 -12   31.67    5.00
  -4  -2 -12   24.87    4.15
  -4   2 -12   24.80    4.00
   4  -2  12   27.87    5.49
   4   2  12   33.88    4.08
  -4   2 -13    3.21    0.81
  -4  -2 -13    3.21    0.87
   4  -2  13    3.02    0.69
   4   2  13    5.35    1.06
  -4   2 -14    4.41    1.05
  -4  -2 -14    2.91    0.69
   4  -2  14    3.23    0.76
   4   2  14    5.40    1.23
  -4   2 -15   -0.13    0.68
  -4  -2 -15   -0.73    1.09
   4  -2  15    1.12    1.10
   4   2  15    0.58    0.60
  -4   2 -16   14.39    2.90
  -4  -2 -16   16.51    3.81
   4  -2  16   14.69    2.33
   4   2  16   14.69    1.44
  -4   2 -17    2.58    0.59
  -4  -2 -17    2.82    0.93
   4   2  17    3.17    0.66
  -4  -2 -18    4.61    0.83
   4  -2  18    3.49    1.19
   4   2  18    4.17    0.77
  -4  -2 -19    0.40    0.79
   4  -2  19   -0.03    0.74
   4   2  19    0.66    0.70
  -4  -2 -20    7.15    2.33
  -4   2 -20   11.37    2.58
   4   2  20    6.63    1.02
   4  -3 -22    5.45    1.08
   4   3 -22    5.10    0.85
  -4  -3  22    4.72    1.23
  -4   3  22    5.58    1.37
   4  -3 -21   21.08    4.33
   4   3 -21   23.17    3.71
  -4  -3  21   18.40    4.66
  -4   3  21   18.43    2.43
   4  -3 -20   41.43    5.18
   4   3 -20   59.75    6.42
  -4  -3  20   43.46    6.21
  -4   3  20   40.60    6.30
   4  -3 -19    5.41    1.30
   4   3 -19    6.19    1.51
  -4  -3  19    6.80    2.00
  -4   3  19    5.39    1.44
   4  -3 -18    0.60    0.67
   4   3 -18    0.82    0.83
  -4  -3  18    1.18    0.99
  -4   3  18    1.16    1.05
   4  -3 -17    1.43    0.64
   4   3 -17    1.38    1.13
  -4  -3  17   -0.36    1.15
  -4   3  17   -0.86    1.10
   4  -3 -16   30.53    6.28
   4   3 -16   37.65    5.13
  -4  -3  16   38.87    4.97
  -4   3  16   34.35    4.40
   4  -3 -15  305.96   11.43
   4   3 -15  400.30   14.54
  -4  -3  15  377.53   14.17
  -4   3  15  347.40   13.14
   4  -3 -14  296.43   11.19
   4   3 -14  390.74   13.70
  -4  -3  14  380.42   13.69
  -4   3  14  365.72   12.37
   4  -3 -13   27.80    5.35
   4   3 -13   36.25    3.86
  -4  -3  13   34.83    4.30
  -4   3  13   31.80    2.78
   4  -3 -13   23.25    2.24
   4   3 -12   83.10    9.98
  -4   3  12   64.49    5.10
  -4  -3  12   88.14    3.75
  -4   3  12   75.91    3.32
   4  -3 -12   63.81    1.62
   4   3 -11   70.95    8.73
  -4   3  11   55.10    4.03
  -4  -3  11   69.38    2.98
  -4   3  11   67.71    5.25
   4  -3 -11   52.03    1.58
   4   3 -10  162.65    4.87
  -4   3  10  123.04    4.50
  -4  -3  10  168.39    4.90
  -4   3  10  161.12    4.66
   4  -3 -10  139.63    3.66
   4   3  -9   28.19    3.69
  -4   3   9   24.23    3.29
  -4  -3   9   34.33    5.16
  -4   3   9   31.84    3.91
   4  -3  -9   24.69    1.17
   4   3  -8   79.12    4.88
  -4   3   8   59.36    3.59
  -4  -3   8   81.21    3.42
  -4   3   8   77.64    2.97
   4  -3  -8   68.48    2.68
   4   3  -8   64.54    2.15
   4   3  -7   17.61    2.79
  -4   3   7   14.13    2.41
  -4  -3   7   22.34    4.09
  -4   3   7   18.16    0.97
   4  -3  -7   17.42    3.16
   4   3  -7   14.75    1.56
   4   3  -6   28.02    2.67
  -4   3   6   23.17    2.68
  -4  -3   6   36.58    5.62
  -4   3   6   35.53    2.81
   4  -3  -6   26.33    1.36
   4   3  -6   26.52    1.15
   4   3  -5  424.00    7.43
  -4   3   5  318.72    6.14
  -4  -3   5  460.17    8.26
  -4   3   5  462.61    7.85
   4  -3  -5  403.77    7.09
   4   3  -5  403.96    7.03
   4   3  -4   43.53    5.36
  -4   3   4   36.82    4.75
  -4  -3   4   46.50    2.29
  -4   3   4   48.70    3.96
   4  -3  -4   40.47    2.07
   4   3  -4   43.61    1.90
   4   3  -3    2.54    0.48
  -4   3   3    3.81    0.69
  -4  -3   3    3.97    0.77
  -4   3   3    4.58    0.76
   4  -3  -3    3.49    0.81
   4   3  -3    3.22    0.55
   4   3  -2   36.90    1.64
  -4   3   2   28.66    3.51
  -4  -3   2   34.58    1.86
  -4   3   2   39.58    1.65
   4  -3  -2   38.19    3.59
   4   3  -2   35.70    1.90
   4   3  -1  484.65    7.74
  -4   3   1  367.52    6.66
  -4  -3   1  447.68    8.41
  -4   3   1  465.20    7.35
   4  -3  -1  475.52    8.71
   4   3  -1  455.80    7.83
   4   3   0  592.06    9.16
  -4   3   0  445.65    7.72
  -4   3   0  523.36    8.18
  -4  -3   0  540.88    9.28
   4  -3   0  539.87   11.00
   4   3   0  522.87    9.51
   4   3   1 1057.37   15.72
  -4   3  -1  807.59   12.97
  -4   3  -1  834.83   12.93
  -4  -3  -1  897.92   15.31
   4  -3   1  932.33   16.02
   4   3   1  896.82   14.37
   4   3   2  576.17    8.59
  -4   3  -2  435.40    7.55
  -4   3  -2  419.72    6.94
  -4  -3  -2  464.26    8.25
   4  -3   2  497.57    9.15
   4   3   2  463.43   13.72
  -4   3  -3  405.90    7.12
  -4   3  -3  371.52    6.41
  -4  -3  -3  422.52    8.40
   4  -3   3  448.36    8.71
   4   3   3  434.43    8.64
  -4   3  -4   39.89    1.87
  -4   3  -4   38.38    2.33
  -4  -3  -4   38.63    5.87
   4  -3   4   44.63    2.27
   4   3   4   40.48    5.98
  -4   3  -5   61.05    2.86
  -4   3  -5   50.96    2.30
  -4  -3  -5   60.33    2.66
   4  -3   5   57.93    4.08
   4   3   5   57.25    3.01
  -4   3  -6   -0.22    0.56
  -4   3  -6    0.80    0.31
  -4  -3  -6   -0.84    0.81
   4  -3   6    0.67    0.44
   4   3   6   -0.23    0.95
  -4   3  -7  136.02    4.71
  -4   3  -7  113.12    7.37
  -4  -3  -7  117.21    3.88
   4  -3   7  144.58    9.25
   4   3   7  125.92    4.28
  -4   3  -8    0.15    0.37
  -4   3  -8    0.33    0.48
  -4  -3  -8    0.77    0.25
   4  -3   8    0.75    0.69
   4   3   8    0.62    1.24
  -4   3  -9   38.43    5.70
  -4   3  -9   30.05    1.64
  -4  -3  -9   29.59    5.04
   4  -3   9   35.56    6.01
   4   3   9   39.12    5.70
  -4   3 -10   26.85    5.33
  -4   3 -10   24.63    2.33
  -4  -3 -10   23.49    3.70
   4  -3  10   25.73    4.32
   4   3  10   26.95    4.06
  -4   3 -11    5.59    1.07
  -4  -3 -11    7.17    1.27
   4  -3  11    6.12    1.11
   4   3  11    7.24    1.72
  -4   3 -12    1.05    0.61
  -4  -3 -12   -0.32    1.01
   4  -3  12   -0.32    0.88
   4  -3  12   -0.02    0.87
   4   3  12    1.71    0.65
  -4   3 -13    0.73    0.41
  -4  -3 -13    0.75    0.81
   4  -3  13   -0.20    0.93
   4  -3  13    0.98    0.53
   4   3  13    1.42    0.61
  -4   3 -14   -0.33    0.57
  -4  -3 -14    1.32    0.62
   4  -3  14    0.00    0.90
   4  -3  14    1.13    0.65
   4   3  14    1.24    0.90
  -4   3 -15   17.61    3.11
  -4  -3 -15   15.63    2.13
   4  -3  15   15.38    2.45
   4  -3  15   16.19    1.58
   4   3  15   13.43    1.56
  -4   3 -16   12.49    2.37
  -4  -3 -16   12.76    1.78
   4  -3  16   11.03    2.02
   4  -3  16   11.18    2.40
   4   3  16   13.94    2.39
  -4   3 -17   -0.23    0.62
  -4  -3 -17    0.41    0.74
   4  -3  17   -0.02    0.98
   4  -3  17    0.46    0.80
   4   3  17    0.36    0.45
  -4   3 -18   -0.01    0.67
  -4  -3 -18   -0.16    1.16
   4  -3  18   -1.26    0.97
   4  -3  18    1.04    0.72
   4   3  18    1.70    0.57
  -4  -3 -19   19.06    3.17
   4  -3  19   19.08    3.08
   4  -3  19   13.37    3.60
   4   3  19   15.32    2.20
  -4  -3 -20   27.67    7.30
   4   3  20   22.95    3.48
   4  -4 -21    1.07    0.65
   4   4 -21    1.82    1.20
  -4  -4  21   -0.10    1.01
  -4   4  21    1.09    0.68
   4  -4 -20   42.57    6.91
   4   4 -20   60.43    6.76
  -4  -4  20   53.18    6.88
  -4   4  20   49.23    3.63
   4  -4 -19   19.62   10.90
   4   4 -19   25.19    3.80
  -4  -4  19   24.62    4.85
  -4   4  19   17.64    3.73
   4  -4 -18    9.58    1.61
   4   4 -18   13.65    2.02
  -4  -4  18   13.69    1.65
  -4   4  18    9.54    1.86
   4  -4 -17   35.67    5.53
   4   4 -17   49.98    5.14
  -4  -4  17   43.80    6.70
  -4   4  17   37.32    5.48
   4  -4 -16    0.81    0.57
   4   4 -16    0.82    0.89
  -4  -4  16    1.96    0.74
  -4   4  16   -0.22    0.97
   4  -4 -15  104.20   12.00
   4   4 -15  144.40    6.79
  -4  -4  15  132.13    6.45
  -4   4  15  127.55    5.68
   4  -4 -14   14.31    2.01
   4   4 -14   22.63    3.90
  -4  -4  14   22.46    4.56
  -4   4  14   19.14    2.85
   4  -4 -14   12.68    2.25
   4   4 -13   80.88    4.42
  -4   4  13   59.09    3.37
  -4  -4  13   79.75    3.14
  -4   4  13   69.01    8.60
   4  -4 -13   62.33    1.79
   4   4 -12   58.91    7.63
  -4   4  12   44.77    4.93
  -4  -4  12   54.49    7.66
  -4   4  12   46.34    4.66
   4  -4 -12   40.25    1.65
   4   4 -11   18.88    2.16
  -4   4  11   15.40    2.06
  -4  -4  11   21.32    3.92
  -4   4  11   15.86    4.63
   4  -4 -11   15.94    3.16
   4   4 -10    0.48    0.56
  -4   4  10    0.41    0.67
  -4  -4  10    0.61    0.73
  -4   4  10    0.48    0.42
   4  -4 -10    0.34    0.36
   4   4  -9  104.15    3.87
  -4   4   9   71.93    2.99
  -4  -4   9  107.24    3.77
  -4   4   9   96.23    3.33
   4  -4  -9   85.65    2.78
   4   4  -8    0.66    0.62
  -4   4   8    0.89    0.64
  -4  -4   8    0.71    0.52
  -4   4   8    1.37    0.42
   4  -4  -8    1.93    0.33
   4   4  -8    0.82    0.22
   4   4  -7   41.15    4.72
  -4   4   7   25.32    1.69
  -4  -4   7   39.79    4.33
  -4   4   7   34.28    1.80
   4  -4  -7   30.87    2.01
   4   4  -7   31.16    1.98
   4   4  -6    1.93    0.82
  -4   4   6    3.39    0.62
  -4  -4   6    2.31    0.82
  -4   4   6    3.41    0.63
   4  -4  -6    1.75    0.40
   4   4  -6    1.06    0.21
   4   4  -5  593.28   16.26
  -4   4   5  410.08   11.54
  -4  -4   5  584.56   16.14
  -4   4   5  562.32   15.00
   4  -4  -5  513.44   14.02
   4   4  -5  517.65   13.75
   4   4  -4  249.37    7.34
  -4   4   4  169.05    5.32
  -4  -4   4  249.03    7.36
  -4   4   4  239.32    6.62
   4  -4  -4  217.33    6.50
   4   4  -4  216.43    6.53
   4   4  -3    7.66    1.43
  -4   4   3    6.57    1.14
  -4  -4   3    7.67    1.17
  -4   4   3    7.06    0.92
   4  -4  -3    5.34    1.05
   4   4  -3    5.19    0.82
   4   4  -2  330.26    9.08
  -4   4   2  224.91    3.43
  -4  -4   2  291.39    8.65
  -4   4   2  316.31    8.48
   4  -4  -2  277.03    8.49
   4   4  -2  284.40    3.50
   4   4  -1  345.96    5.86
  -4   4   1  237.34    4.91
  -4  -4   1  295.78    5.84
  -4   4   1  315.45    2.36
   4  -4  -1  288.79    4.11
   4   4  -1  287.12    3.69
   4   4   0  132.11    3.81
  -4   4   0   92.68    3.95
  -4  -4   0  108.03    4.35
  -4   4   0  108.23    1.39
   4  -4   0  102.61    4.47
   4   4   0  103.17    6.69
   4   4   1  662.42   10.08
  -4   4  -1  474.10    8.91
  -4  -4  -1  532.24    9.61
  -4   4  -1  494.01    7.77
   4  -4   1  537.10    9.57
   4   4   1  564.90    9.68
   4   4   2    0.76    0.22
  -4   4  -2   -0.02    0.73
  -4   4  -2    1.18    0.31
  -4  -4  -2    0.79    0.51
   4  -4   2   -2.13    1.52
   4   4   2   -1.62    0.86
  -4   4  -3    1.93    0.44
  -4   4  -3    1.31    0.47
  -4  -4  -3    1.32    0.69
   4  -4   3    1.95    0.84
   4   4   3    1.57    0.58
  -4   4  -4   41.18    5.74
  -4   4  -4   32.38    1.40
  -4  -4  -4   36.09    2.33
   4  -4   4   43.78    6.93
   4   4   4   43.23    3.85
  -4   4  -5    9.65    1.74
  -4   4  -5    8.57    2.21
  -4  -4  -5   10.91    1.59
   4  -4   5   10.12    2.06
   4   4   5    9.49    1.62
  -4   4  -6   31.60    4.32
  -4   4  -6   22.60    1.65
  -4  -4  -6   26.01    2.80
   4  -4   6   28.92    5.23
   4   4   6   25.71    3.60
  -4   4  -7   40.97    1.78
  -4   4  -7   33.49    1.88
  -4  -4  -7   36.45    3.33
   4  -4   7   42.32    6.50
   4   4   7   37.05    6.38
  -4   4  -8    1.13    0.57
  -4   4  -8    1.10    0.52
  -4  -4  -8   -0.18    0.97
   4  -4   8    0.89    0.67
   4   4   8    1.55    1.21
  -4   4  -9    0.29    0.37
  -4   4  -9    0.81    0.65
  -4  -4  -9   -0.06    0.68
   4  -4   9    1.24    0.84
   4   4   9    1.82    0.96
  -4   4 -10   12.22    2.05
  -4  -4 -10   10.18    1.90
   4  -4  10   11.28    2.08
   4   4  10   11.16    2.10
  -4   4 -11  316.50   10.65
  -4  -4 -11  275.40    9.79
   4  -4  11  256.60    8.83
   4  -4  11  292.64   10.46
   4   4  11  300.03   10.60
  -4   4 -12   21.63    3.84
  -4  -4 -12   17.25    3.93
   4  -4  12   14.85    3.58
   4  -4  12   16.93    3.26
   4   4  12   17.31    2.64
  -4   4 -13   22.28    3.56
  -4  -4 -13   21.97    5.04
   4  -4  13   18.24    1.62
   4  -4  13   20.94    3.30
   4   4  13   21.54    2.76
  -4   4 -14   26.73    5.27
  -4  -4 -14   21.31    3.93
   4  -4  14   22.02    1.59
   4  -4  14   23.30    3.33
   4   4  14   25.76    3.51
  -4   4 -15   11.04    1.93
  -4  -4 -15    9.82    2.06
   4  -4  15    9.21    1.18
   4  -4  15    9.95    1.74
   4   4  15   11.83    2.78
  -4   4 -16   19.47    4.61
  -4  -4 -16   16.28    2.77
   4  -4  16   15.81    2.71
   4  -4  16   16.03    2.91
   4   4  16   16.96    2.34
  -4   4 -17    3.40    0.95
  -4  -4 -17    1.30    1.07
   4  -4  17    2.49    0.89
   4  -4  17    1.81    0.54
   4   4  17    1.78    0.59
  -4   4 -18    2.06    0.61
  -4  -4 -18    1.41    0.94
   4  -4  18    2.06    0.93
   4  -4  18    1.73    0.87
   4   4  18    1.78    0.72
  -4  -4 -19    1.05    0.65
   4  -4  19    0.46    0.55
   4  -5 -21   30.70    5.70
   4   5 -21   44.42    5.97
  -4  -5  21   36.53    8.42
  -4   5  21   28.73    3.99
   4  -5 -20    2.69    1.08
   4   5 -20    2.70    1.11
  -4  -5  20    5.32    1.14
  -4   5  20    2.12    0.74
   4  -5 -19    0.84    0.66
   4   5 -19    1.20    1.18
  -4  -5  19    1.58    0.67
  -4   5  19    0.49    0.50
   4  -5 -18    8.22    1.19
   4   5 -18    8.48    1.88
  -4  -5  18    7.00    1.49
  -4   5  18    5.43    1.54
   4  -5 -17   33.08    7.25
   4   5 -17   49.80    5.48
  -4  -5  17   42.90    6.47
  -4   5  17   36.28    5.19
   4   5 -16  106.81    7.56
  -4  -5  16  106.61    5.31
  -4   5  16   85.13   12.00
   4  -5 -15  175.33    6.97
   4   5 -15  262.96    9.83
  -4  -5  15  244.48    9.32
  -4   5  15  218.00    8.16
   4  -5 -15  190.37    6.96
   4   5 -14  143.69    6.39
  -4   5  14  109.45    9.51
  -4  -5  14  134.61    6.42
  -4   5  14  109.89   11.69
   4  -5 -14  100.64    4.29
   4   5 -13   14.51    3.10
  -4   5  13   16.23    1.92
  -4  -5  13   23.33    4.65
  -4   5  13   17.30    3.40
   4  -5 -13   13.97    3.12
   4   5 -12   -0.04    1.15
  -4   5  12    0.68    0.78
  -4  -5  12    1.97    1.20
  -4   5  12    0.28    0.40
   4  -5 -12    0.45    0.29
   4   5 -11   14.61    3.57
  -4   5  11    4.98    1.03
  -4  -5  11    9.21    2.42
  -4   5  11    6.65    1.34
   4  -5 -11    6.80    1.99
   4   5 -10   29.42    3.95
  -4   5  10   19.28    2.77
  -4  -5  10   29.54    4.26
  -4   5  10   18.84    2.85
   4  -5 -10   21.31    4.19
   4   5  -9   95.66    3.32
  -4   5   9   65.12    7.79
  -4  -5   9   93.35    3.48
  -4   5   9   79.31    2.49
   4  -5  -9   73.90    2.59
   4   5  -8   10.58    1.52
  -4   5   8   12.29    1.33
  -4  -5   8   10.41    1.51
  -4   5   8   14.66    3.59
   4   5  -8    6.68    1.72
   4   5  -7  491.30   11.80
  -4   5   7  323.31    8.41
  -4  -5   7  482.64   11.84
  -4   5   7  421.40    9.93
   4  -5  -7  390.98    9.58
   4   5  -7  397.14    9.39
   4   5  -6  361.59    8.96
  -4   5   6  245.93    6.67
  -4  -5   6  369.43    9.36
  -4   5   6  320.19    7.59
   4  -5  -6  295.26    7.71
   4   5  -6  314.44    7.51
   4   5  -5    5.00    0.74
  -4   5   5    1.71    0.82
  -4  -5   5    3.50    0.82
  -4   5   5    3.11    0.57
   4  -5  -5    4.25    0.67
   4   5  -5    2.82    0.52
   4   5  -4   82.35    6.37
  -4   5   4   47.86    3.49
  -4  -5   4   70.91    3.05
  -4   5   4   65.18    2.20
   4  -5  -4   61.63    2.80
   4   5  -4   61.84    2.63
   4   5  -3    0.42    0.35
  -4   5   3    0.33    0.46
  -4  -5   3   -0.79    0.88
  -4   5   3   -0.25    0.16
   4  -5  -3   -0.50    0.70
   4   5  -3   -0.37    0.51
   4   5  -2   90.22    3.25
  -4   5   2   61.43    2.86
  -4  -5   2   79.59    3.24
  -4   5   2   79.93    2.51
   4  -5  -2   70.55    2.98
   4   5  -2   73.30    3.34
   4   5  -1    8.82    1.33
  -4   5   1    6.02    1.24
  -4  -5   1    7.11    1.83
   4  -5  -1    6.78    1.32
   4   5  -1    7.10    1.15
   4   5   0  178.16    5.04
  -4   5   0  124.24    5.73
  -4  -5   0  152.07    4.94
   4  -5   0  143.81    4.83
   4   5   0  150.34    4.85
   4   5   1  210.04    5.77
  -4   5  -1  151.19    4.98
  -4  -5  -1  174.72    5.62
   4  -5   1  170.42    6.05
   4   5   1  164.11    5.24
   4   5   2   15.59    0.54
  -4   5  -2   12.53    2.04
  -4  -5  -2   14.22    2.07
  -4   5  -2   10.34    0.78
   4  -5   2   12.58    1.14
   4   5   2   11.40    1.88
  -4   5  -3    1.98    0.41
  -4  -5  -3    3.09    3.03
   4  -5   3    0.78    0.70
  -4   5  -4   22.77    3.66
  -4   5  -4   17.30    2.29
  -4  -5  -4   20.24    3.74
   4  -5   4   23.79    4.68
   4   5   4   24.25    4.50
  -4   5  -5  133.64    4.18
  -4   5  -5  108.24    3.13
  -4  -5  -5  121.69    4.25
   4  -5   5  130.61    4.49
   4   5   5  127.42    4.35
  -4   5  -6   22.55    4.59
  -4   5  -6   15.80    2.53
  -4  -5  -6   18.13    3.67
   4  -5   6   22.46    4.51
   4   5   6   21.61    3.27
  -4   5  -7    5.04    1.07
  -4   5  -7    3.42    1.20
  -4  -5  -7    5.83    1.23
   4  -5   7    6.05    1.40
   4   5   7    3.97    1.08
  -4   5  -8  150.82    4.60
  -4   5  -8  116.43    3.46
  -4  -5  -8  125.22    4.14
   4  -5   8  141.11    4.52
  -4   5  -9  612.12   20.45
  -4  -5  -9  513.62   18.18
   4  -5   9  557.41   19.56
   4   5   9  538.06   18.85
  -4   5 -10  624.15   20.94
  -4  -5 -10  519.43   18.27
   4  -5  10  521.99   17.45
   4  -5  10  576.57   20.41
   4   5  10  555.97   19.27
  -4   5 -11  171.48    7.46
  -4  -5 -11  140.71    5.81
   4  -5  11  135.88    5.12
   4  -5  11  159.45    7.95
   4   5  11  155.84    6.44
  -4   5 -12   21.70    5.71
  -4  -5 -12   18.55    2.97
   4  -5  12   14.01    1.57
   4  -5  12   18.07    3.98
   4   5  12   21.05    2.72
  -4   5 -13  185.23    7.08
  -4  -5 -13  149.11    6.21
   4  -5  13  146.36    5.74
   4  -5  13  171.45    9.17
   4   5  13  166.85    9.42
  -4   5 -14   79.85    3.70
  -4  -5 -14   70.25   10.93
   4  -5  14   62.75    7.86
   4  -5  14   70.89    7.54
   4   5  14   62.08    6.42
  -4   5 -15   25.71    3.91
  -4  -5 -15   17.49    3.02
   4  -5  15   21.74    3.06
   4  -5  15   20.76    2.52
   4   5  15   20.35    3.33
  -4   5 -16    1.67    0.71
  -4  -5 -16    1.30    0.83
   4  -5  16    0.82    0.84
   4  -5  16    1.76    0.85
   4   5  16    1.61    0.79
  -4   5 -17    2.33    0.75
  -4  -5 -17    2.08    1.41
   4  -5  17    0.62    0.88
   4  -5  17    2.45    0.73
   4   5  17    1.22    0.90
  -4   5 -18    3.16    1.18
  -4  -5 -18    3.59    0.72
   4  -5  18    2.26    1.20
   4  -5  18    2.36    1.12
   4   5  18    3.02    1.12
  -4   5 -19   10.31    2.16
  -4  -5 -19    9.33    1.63
   4  -5  19    9.67    2.41
   4   5  19    7.66    2.29
   4   6 -20   -0.35    1.45
  -4  -6  20    0.49    0.68
  -4   6  20    0.09    0.98
   4  -6 -19    8.87    1.30
   4   6 -19   15.05    2.44
  -4  -6  19   14.27    2.01
  -4   6  19   10.97    2.41
   4  -6 -18    3.10    0.80
   4   6 -18    4.17    1.05
  -4  -6  18    5.73    1.20
  -4   6  18    4.66    0.96
   4  -6 -17   18.44    3.25
   4   6 -17   23.53    3.83
  -4  -6  17   19.38    2.04
  -4   6  17   17.03    3.35
   4   6 -16   21.26    3.03
  -4  -6  16   15.87    1.73
  -4   6  16   13.10    2.90
   4  -6 -16   11.27    2.05
   4   6 -15    3.85    1.69
  -4   6  15    4.43    1.01
  -4  -6  15    5.66    1.32
  -4   6  15    2.64    0.61
   4  -6 -15    1.83    0.72
   4   6 -14  272.31   10.61
  -4   6  14  193.55    7.63
  -4  -6  14  239.77    9.32
  -4   6  14  206.73    7.55
   4  -6 -14  196.49    7.19
   4   6 -13    4.09    1.18
  -4   6  13    3.81    1.06
  -4  -6  13    4.31    0.90
  -4   6  13    2.27    1.01
   4  -6 -13    3.03    0.80
   4   6 -12    5.34    1.58
  -4   6  12    3.82    1.18
  -4  -6  12    6.02    1.81
  -4   6  12    4.00    1.12
   4  -6 -12    4.00    1.10
   4   6 -11   20.69    2.75
  -4   6  11   14.85    1.96
  -4  -6  11   21.99    3.14
  -4   6  11   12.36    2.12
   4  -6 -11   14.33    2.87
   4   6 -10    6.48    1.12
  -4   6  10    3.82    0.88
  -4  -6  10    3.89    0.99
  -4   6  10    2.79    0.63
   4  -6 -10    3.22    0.61
   4   6  -9   16.64    2.42
  -4   6   9    9.23    1.36
  -4  -6   9   17.91    2.92
  -4   6   9    9.92    1.63
   4  -6  -9   10.35    2.58
   4   6  -9   10.12    1.65
   4   6  -8  370.73    9.81
  -4   6   8  241.63    6.76
  -4  -6   8  355.46    8.96
  -4   6   8  280.18    6.68
   4  -6  -8  288.30    7.17
   4   6  -8  301.21    7.11
   4   6  -7  179.87    5.70
  -4   6   7  111.75    3.77
  -4  -6   7  168.40    5.02
  -4   6   7  137.57    3.38
   4  -6  -7  135.40    4.01
   4   6  -7  144.23    3.91
   4   6  -6    1.94    0.70
  -4   6   6    1.28    0.72
  -4  -6   6    0.44    0.61
  -4   6   6    0.93    0.59
   4  -6  -6    1.02    0.54
   4   6  -6    1.06    0.52
   4   6  -5  113.59    4.80
  -4   6   5   81.26    7.72
  -4  -6   5  106.04    3.80
  -4   6   5   90.13    2.36
   4  -6  -5   90.98    3.17
   4   6  -5   95.98    3.00
   4   6  -4   -0.34    0.59
  -4   6   4    0.65    0.58
  -4  -6   4    1.14    0.96
   4  -6  -4   -0.03    0.79
   4   6  -3   81.69    2.93
  -4   6   3   61.66    7.04
  -4  -6   3   75.38    2.79
   4  -6  -3   69.32    2.79
   4   6  -3   63.69    4.26
   4   6  -2  114.96    3.33
  -4   6   2   78.13    2.98
  -4  -6   2  101.32    3.51
   4  -6  -2   92.81    3.60
   4   6  -2   93.08    3.09
   4   6  -1  100.88    2.99
  -4   6   1   68.08    3.63
  -4  -6   1   86.70    3.07
   4  -6  -1   83.08    3.16
   4   6  -1   87.82    3.08
   4   6   0  111.13    4.42
  -4   6   0   84.54    3.29
  -4  -6   0   97.57    3.94
   4  -6   0   93.97    3.47
   4   6   0   91.00    3.25
   4   6   1  499.11   11.61
  -4   6  -1  388.81    9.99
  -4  -6  -1  432.88   11.16
   4  -6   1  444.56   11.08
   4   6   1  441.47   10.85
   4   6   2  131.76    3.32
  -4   6  -2  114.09    3.78
  -4  -6  -2  118.45    3.93
   4  -6   2  120.65    4.68
   4   6   2  118.50    3.93
  -4   6  -3   59.15    6.62
  -4  -6  -3   48.34    3.63
   4  -6   3   58.54    2.71
   4   6   3   54.75    9.22
  -4   6  -4   97.54    3.49
  -4   6  -4   76.22    2.00
  -4  -6  -4   95.35    3.34
   4  -6   4   98.89    3.70
   4   6   4   94.09    4.58
  -4   6  -5   41.79    2.09
  -4   6  -5   33.33    2.90
  -4  -6  -5   40.21    6.81
   4  -6   5   45.67    2.54
   4   6   5   46.38    7.15
  -4   6  -6   16.85    2.49
  -4   6  -6    9.98    1.86
  -4  -6  -6   16.14    2.11
   4  -6   6   18.58    2.43
   4   6   6   15.05    2.53
  -4   6  -7   65.40    2.62
  -4   6  -7   50.10    1.52
  -4  -6  -7   55.30    8.25
   4  -6   7   60.66    2.61
   4   6   7   62.90    8.21
  -4   6  -8  106.84    3.68
  -4   6  -8   84.03    2.63
  -4  -6  -8   97.69    3.95
   4  -6   8  106.08    4.04
   4   6   8   91.95    4.55
  -4   6  -9    4.44    1.58
  -4  -6  -9    2.82    0.95
   4  -6   9    4.42    1.23
   4   6   9    2.51    1.47
  -4   6 -10   62.23    8.00
  -4  -6 -10   53.85    8.41
   4  -6  10   46.56    5.94
   4  -6  10   63.33    7.90
   4   6  10   55.23    7.54
  -4   6 -11   30.65    6.31
  -4  -6 -11   22.20    5.40
   4  -6  11   18.81    3.40
   4  -6  11   24.06    2.75
   4   6  11   22.99    3.12
  -4   6 -12    0.72    0.51
  -4  -6 -12   -0.94    1.13
   4  -6  12    1.04    0.88
   4  -6  12    1.79    0.83
   4   6  12   -0.57    1.14
  -4   6 -13   10.28    1.67
  -4  -6 -13    7.95    1.41
   4  -6  13    8.75    1.24
   4  -6  13    9.06    1.56
   4   6  13    7.41    1.27
  -4   6 -14   11.30    2.31
  -4  -6 -14    8.15    1.86
   4  -6  14    7.77    1.45
   4  -6  14    8.69    1.21
   4   6  14    9.56    1.43
  -4   6 -15   17.73    3.32
  -4  -6 -15   18.25    2.78
   4  -6  15   14.87    2.74
   4  -6  15   18.26    2.93
   4   6  15   17.35    2.42
  -4   6 -16    0.24    0.95
  -4  -6 -16    1.41    0.87
   4  -6  16   -0.72    0.68
   4  -6  16    1.03    0.55
   4   6  16   -0.45    1.03
  -4   6 -17   -0.14    0.89
  -4  -6 -17    0.88    1.05
   4  -6  17    1.24    0.98
   4  -6  17    2.14    0.87
   4   6  17    0.75    0.74
  -4   6 -18    5.91    1.29
  -4  -6 -18    7.00    1.92
   4  -6  18    5.91    1.44
   4   6  18    6.60    1.78
   4  -7 -19   10.94    1.65
   4   7 -19   16.95    3.93
  -4  -7  19   11.54    2.15
  -4   7  19   10.01    1.29
   4  -7 -18   13.15    1.91
   4   7 -18   15.58    2.85
  -4  -7  18   17.46    2.97
  -4   7  18   14.38    1.60
   4  -7 -17    0.72    0.53
   4   7 -17    0.61    0.59
  -4  -7  17    1.68    1.10
  -4   7  17   -0.53    0.74
   4   7 -16   20.92    3.20
  -4   7  16   14.29    2.47
  -4  -7  16   19.17    3.59
  -4   7  16   12.09    2.90
   4  -7 -16   12.24    2.18
   4   7 -15   -1.61    1.45
  -4   7  15    2.78    1.11
  -4  -7  15    0.09    1.27
  -4   7  15   -0.04    0.45
   4  -7 -15   -0.37    0.66
   4   7 -14   44.75    4.88
  -4   7  14   29.90    3.16
  -4  -7  14   42.93    7.50
  -4   7  14   33.62    1.84
   4  -7 -14   35.55    1.89
   4   7 -13    6.81    2.18
  -4   7  13    3.37    0.90
  -4  -7  13    7.95    1.90
  -4   7  13    2.37    0.65
   4  -7 -13    2.07    0.90
   4   7 -12   74.18    8.47
  -4   7  12   47.26    7.43
  -4  -7  12   68.68   10.64
  -4   7  12   51.05    1.84
   4  -7 -12   50.33    7.75
   4   7 -11   89.34    4.14
  -4   7  11   66.65    7.99
  -4   7  11   66.62    2.86
   4  -7 -11   68.47    3.20
   4   7 -10  267.77    9.48
  -4   7  10  181.28   15.28
  -4  -7  10  253.68    9.70
  -4   7  10  195.52    6.59
   4  -7 -10  195.00    7.01
   4   7  -9   44.29    6.47
  -4   7   9   30.80    4.34
  -4  -7   9   43.43    6.25
  -4   7   9   29.39    1.30
  -4  -7   9   26.86    2.45
   4  -7  -9   32.63    5.70
   4   7  -8  366.05   12.75
  -4   7   8  238.80    8.99
  -4  -7   8  345.67   12.18
  -4   7   8  275.04    9.17
   4  -7  -8  271.76    9.72
   4   7  -8  301.57   10.33
   4   7  -7   80.28    4.49
  -4   7   7   55.16    2.73
  -4  -7   7   75.69    2.80
   4  -7  -7   60.52    2.57
   4   7  -7   66.33    1.95
   4   7  -6  565.76   13.90
  -4   7   6  358.83    9.39
  -4  -7   6  532.10   13.71
   4  -7  -6  435.01   11.60
   4   7  -6  449.32   10.68
   4   7  -5   42.25    6.46
  -4   7   5   31.10    5.35
  -4  -7   5   39.91    6.48
   4  -7  -5   32.56    6.64
   4   7  -5   33.81    4.84
   4   7  -4   47.15    3.56
  -4   7   4   29.40    1.75
  -4  -7   4   44.79    5.99
   4  -7  -4   37.85    1.85
   4   7  -4   33.99    5.07
   4   7  -3   12.78    2.29
  -4   7   3    9.55    1.63
  -4  -7   3   13.83    1.66
   4  -7  -3   12.65    2.00
   4   7  -3   10.96    1.87
   4   7  -2   73.63    5.47
  -4   7   2   54.30    6.75
  -4  -7   2   61.82    3.30
   4  -7  -2   58.70    2.42
   4   7  -2   56.38    2.07
   4   7  -1    2.86    0.86
  -4   7   1    3.24    1.19
  -4  -7   1    2.17    0.58
   4  -7  -1    3.10    1.32
   4   7  -1    3.58    1.05
   4   7   0   85.96    1.84
  -4   7   0   65.52    2.48
  -4  -7   0   77.86    2.64
   4  -7   0   75.13    2.63
   4   7   0   73.10    8.57
   4   7   1    3.51    1.02
  -4   7  -1    3.02    1.34
  -4  -7  -1    2.03    0.72
   4  -7   1    3.86    1.58
   4   7   1    4.21    0.88
   4   7   2    2.11    0.47
  -4  -7  -2    1.96    0.98
   4  -7   2    3.62    1.04
   4   7   2    1.91    0.49
  -4   7  -3   54.59    7.56
  -4  -7  -3   58.83    2.47
   4  -7   3   58.78    2.40
   4   7   3   59.42    7.22
  -4   7  -4    0.89    0.55
  -4  -7  -4    1.71    0.85
   4  -7   4   -1.83    1.08
   4   7   4    0.51    0.57
  -4   7  -5    1.18    0.58
  -4  -7  -5   -0.29    0.90
   4  -7   5    1.27    0.68
   4   7   5    0.74    0.63
  -4   7  -6   80.19    3.61
  -4   7  -6   64.19    1.92
  -4  -7  -6   72.35    3.05
   4  -7   6   87.67    6.18
   4   7   6   86.87    6.24
  -4   7  -7    2.63    0.47
  -4   7  -7    0.84    0.18
  -4  -7  -7    0.17    0.57
   4  -7   7    1.96    0.96
   4   7   7    1.44    1.01
  -4   7  -8   15.59    2.68
  -4   7  -8    9.52    1.61
  -4  -7  -8   10.44    2.54
   4  -7   8   14.42    1.97
   4   7   8   14.78    2.80
  -4   7  -9   45.15    6.51
  -4  -7  -9   38.17    5.54
   4  -7   9   43.18    3.65
   4   7   9   42.78    6.78
  -4   7 -10   47.31    8.90
  -4  -7 -10   38.55    6.40
   4  -7  10   32.14    4.07
   4  -7  10   50.46    2.78
   4   7  10   42.97    5.87
  -4   7 -11    3.39    0.81
  -4  -7 -11    3.32    1.26
   4  -7  11    3.06    0.54
   4  -7  11    2.36    0.81
   4   7  11    3.06    1.14
  -4  -7 -12   45.35    6.16
   4  -7  12   47.64    5.35
   4  -7  12   52.13    9.80
   4   7  12   55.73    6.38
  -4   7 -13   23.66    4.39
  -4  -7 -13   17.99    2.24
   4  -7  13   17.32    2.50
   4  -7  13   20.93    3.57
   4   7  13   20.44    4.30
  -4   7 -14   15.64    2.82
  -4  -7 -14   13.89    1.75
   4  -7  14    8.66    2.21
   4  -7  14   11.87    2.50
   4   7  14    9.96    1.62
  -4   7 -15   18.91    3.80
  -4  -7 -15   16.31    2.82
   4  -7  15   14.42    3.23
   4  -7  15   14.76    3.24
   4   7  15   18.30    2.90
  -4   7 -16   -0.09    0.92
  -4  -7 -16    0.53    0.67
   4  -7  16   -1.31    0.62
   4  -7  16    0.85    0.77
   4   7  16    0.47    0.73
  -4   7 -17   11.08    2.15
  -4  -7 -17    8.29    1.71
   4  -7  17    8.48    1.86
   4  -7  17    8.59    2.13
   4   7  17    8.26    1.67
   4  -8 -19    2.59    0.95
   4   8 -19    0.58    0.86
  -4  -8  19    2.73    0.99
   4  -8 -18    8.02    1.65
   4   8 -18   11.17    2.43
  -4  -8  18   12.55    2.70
   4   8 -17  173.42   13.20
  -4   8  17  113.88   14.41
  -4  -8  17  152.69    5.57
  -4   8  17  102.16   12.13
   4   8 -16   89.05    7.49
  -4   8  16   62.01    7.00
  -4  -8  16   78.69   13.07
  -4   8  16   60.31    6.37
   4  -8 -16   67.40    9.28
   4   8 -15  114.43    4.54
  -4   8  15   83.04    8.42
  -4  -8  15  110.19    4.00
  -4   8  15   80.77    4.15
   4  -8 -15   84.08    4.12
   4   8 -14  108.07    5.02
  -4   8  14   73.94    8.64
  -4  -8  14   94.71    8.47
  -4   8  14   77.56    3.90
   4  -8 -14   77.58    4.20
   4   8 -13    0.44    0.92
  -4   8  13    0.81    0.84
  -4  -8  13    0.34    0.62
  -4   8  13    0.69    0.55
   4  -8 -13    0.14    0.96
   4   8 -12   44.74    5.30
  -4   8  12   27.97    3.33
  -4  -8  12   41.90    6.87
  -4   8  12   29.35    2.75
   4  -8 -12   30.82    4.28
   4   8 -11  131.42    6.01
  -4   8  11   81.96   10.09
  -4  -8  11  117.91    6.12
  -4   8  11   93.12    3.95
   4  -8 -11   89.92    4.25
   4   8 -10    7.11    1.45
  -4   8  10    2.18    0.92
  -4  -8  10    5.69    1.10
  -4   8  10    2.38    0.82
   4  -8 -10    4.08    1.06
   4   8  -9   73.70    7.96
  -4   8   9   48.64    8.32
  -4  -8   9   70.99    3.60
  -4  -8   9   45.39    2.42
   4  -8  -9   53.24    2.36
   4   8  -8   62.85    6.99
  -4   8   8   39.34    6.82
  -4  -8   8   56.37    7.37
   4  -8  -8   43.30    2.20
   4   8  -8   40.44    5.77
   4   8  -7  143.47    4.45
  -4   8   7   98.06    3.87
  -4  -8   7  135.98    6.54
   4  -8  -7  114.42    3.93
   4   8  -7  118.52    4.48
   4   8  -6   39.32    6.10
  -4   8   6   27.79    5.55
  -4  -8   6   39.59    4.85
   4  -8  -6   30.53    6.44
   4   8  -6   28.41    4.04
   4   8  -5  213.81    7.84
  -4   8   5  136.74    5.73
  -4  -8   5  195.84    9.53
   4  -8  -5  168.90    6.60
   4   8  -5  167.62    6.19
   4   8  -4    0.31    0.48
  -4   8   4    0.00    0.57
  -4  -8   4    1.51    0.65
   4  -8  -4   -0.10    0.81
   4   8  -4    0.74    0.99
   4   8  -3   16.58    3.01
  -4   8   3   12.37    2.02
  -4  -8   3   17.51    4.27
   4  -8  -3   13.74    2.45
   4   8  -3   12.91    1.79
   4   8  -2    2.06    0.61
  -4   8   2    1.64    0.77
  -4  -8   2    1.17    0.58
   4  -8  -2   -0.02    0.94
   4   8  -2    1.60    0.57
   4   8  -1    7.18    1.32
  -4   8   1    7.07    1.35
  -4  -8   1    8.27    1.34
   4  -8  -1    6.16    1.57
   4   8  -1    6.39    1.27
   4   8   0    8.07    1.30
  -4   8   0    7.47    1.35
  -4  -8   0    7.61    1.12
   4  -8   0    7.37    1.59
   4   8   0    8.43    1.58
   4   8   1   14.16    1.55
  -4   8  -1   11.88    1.43
  -4  -8  -1   13.32    1.59
   4  -8   1   13.87    2.66
   4   8   1   12.36    3.11
   4   8   2    1.42    0.24
  -4   8  -2    1.43    0.77
  -4  -8  -2    3.39    1.16
   4   8   2   -0.19    0.93
  -4   8  -3    0.31    0.39
  -4  -8  -3    1.62    0.73
   4   8   3    1.54    1.01
  -4   8  -4   71.09    3.29
  -4  -8  -4   77.71    3.07
   4  -8   4   76.78    5.61
   4   8   4   78.43    6.11
  -4   8  -5    7.38    1.37
  -4  -8  -5    9.12    1.28
   4  -8   5    9.34    1.69
   4   8   5    6.37    1.12
  -4   8  -6    1.69    0.82
  -4  -8  -6    2.66    0.78
   4  -8   6    3.69    1.31
   4   8   6    1.09    1.31
  -4   8  -7  141.04    8.02
  -4  -8  -7  133.34    5.58
   4  -8   7  140.98    5.88
   4   8   7  142.64    6.07
  -4   8  -8   45.86    4.90
  -4  -8  -8   40.30    5.11
   4  -8   8   44.80    3.24
   4   8   8   39.43    6.05
  -4   8  -9  128.25    6.39
  -4  -8  -9  118.18   12.70
   4  -8   9  133.27    6.43
   4   8   9  113.88    5.29
  -4   8 -10  164.36    8.53
  -4  -8 -10  145.48   14.64
   4  -8  10  162.87    7.96
   4   8  10  140.82    6.98
  -4   8 -11  138.29    6.10
  -4  -8 -11  108.09    4.84
   4  -8  11  133.85    8.25
   4   8  11  127.66    7.18
  -4   8 -12   61.77   10.50
  -4  -8 -12   49.87   10.30
   4  -8  12   48.98    6.01
   4   8  12   50.28    6.48
  -4   8 -13   34.78    5.08
  -4  -8 -13   28.50    3.69
   4  -8  13   27.49    5.83
   4   8  13   27.38    5.10
  -4   8 -14    0.93    0.96
  -4  -8 -14   -0.55    1.23
   4  -8  14   -0.37    0.53
   4  -8  14    2.00    1.05
   4   8  14    1.28    0.76
  -4   8 -15   20.41    4.10
  -4  -8 -15   16.78    3.20
   4  -8  15   15.41    4.14
   4   8  15   18.03    2.55
  -4   8 -16   57.90   10.03
  -4  -8 -16   51.95   10.62
   4  -8  16   45.99    9.26
   4   8  16   56.43    4.90
  -4   8 -17    1.57    1.06
  -4  -8 -17    0.96    0.67
   4   8  17    3.39    0.77
   4   9 -17   78.44   10.97
  -4   9  17   47.94    6.77
  -4  -9  17   60.53   11.39
   4   9 -16    0.67    1.05
  -4   9  16    1.37    0.66
  -4  -9  16   -0.43    1.21
   4  -9 -16   -0.28    0.86
   4   9 -15   29.31    5.63
  -4   9  15   22.24    3.28
  -4  -9  15   29.20    4.42
   4  -9 -15   18.27   10.49
   4   9 -14   -0.01    0.69
  -4   9  14   -0.84    1.00
  -4  -9  14    0.52    0.68
   4  -9 -14    0.67    0.36
   4   9 -13    1.01    1.07
  -4   9  13    1.60    0.65
  -4  -9  13    1.23    0.93
   4  -9 -13    2.16    0.76
   4   9 -12    4.72    0.91
  -4   9  12    3.70    0.96
  -4  -9  12    4.23    1.08
   4  -9 -12    3.46    1.09
   4   9 -11   29.89    2.22
  -4   9  11   18.10    2.19
  -4  -9  11   24.40    2.92
   4  -9 -11   22.32    3.72
   4   9 -10   15.52    2.73
  -4   9  10   10.78    1.60
  -4  -9  10   14.92    3.70
   4  -9 -10   11.84    3.94
   4   9  -9  117.22    5.80
  -4   9   9   68.37    4.32
  -4  -9   9  101.93    5.02
  -4  -9   9   67.72    5.74
   4  -9  -9   92.92    4.59
   4   9  -8   15.46    2.67
  -4   9   8   11.79    1.53
  -4  -9   8   12.72    1.86
   4  -9  -8   10.80    2.33
   4   9  -7    0.52    0.68
  -4   9   7    0.34    1.06
  -4  -9   7    0.56    0.71
   4  -9  -7   -0.35    0.95
   4   9  -7    1.51    0.94
   4   9  -6   16.23    2.57
  -4   9   6   10.65    1.59
  -4  -9   6   14.02    2.48
   4  -9  -6   11.63    2.52
   4   9  -6   11.06    1.98
   4   9  -5   10.58    2.15
  -4   9   5    7.72    1.10
  -4  -9   5   13.95    2.75
   4  -9  -5   10.50    2.24
   4   9  -5    8.06    1.72
   4   9  -4   19.01    3.63
  -4   9   4   14.54    2.75
  -4  -9   4   18.00    3.05
   4  -9  -4   14.83    3.52
   4   9  -4   14.37    2.30
   4   9  -3   94.59    2.56
  -4   9   3   73.08    8.18
  -4  -9   3   87.31    3.18
   4  -9  -3   80.34    3.00
   4   9  -3   82.55    6.04
   4   9  -2    3.17    1.07
  -4   9   2    5.11    1.46
  -4  -9   2    2.56    0.93
   4  -9  -2    3.13    1.14
   4   9  -2    2.12    0.71
   4   9  -1  179.21    6.39
  -4   9   1  135.47    6.07
  -4  -9   1  171.28    7.07
   4  -9  -1  161.18    6.40
   4   9  -1  158.65    6.09
   4   9   0    5.90    1.59
  -4   9   0    6.46    1.73
  -4  -9   0    5.86    1.49
   4  -9   0    6.90    1.55
   4   9   0    4.46    1.13
   4   9   1   17.18    1.31
  -4   9  -1   10.78    1.84
  -4  -9  -1   21.32    4.02
   4  -9   1   13.15    2.61
   4   9   1   10.16    3.53
   4   9   2   52.86    1.88
  -4   9  -2   53.37    6.95
  -4  -9  -2   56.47    7.08
   4  -9   2   56.08    2.86
   4   9   2   55.46    6.19
  -4   9  -3  102.41    9.25
  -4  -9  -3  104.99    4.85
   4  -9   3  106.65    4.85
   4   9   3   97.97   21.64
  -4   9  -4    2.27    1.70
  -4  -9  -4    1.12    1.11
   4  -9   4    0.78    0.82
   4   9   4    1.98    1.23
  -4   9  -5  189.80    8.29
  -4  -9  -5  198.64    7.59
   4  -9   5  204.61    8.53
   4   9   5  195.90   15.66
  -4   9  -6   61.84    9.12
  -4  -9  -6   61.46    6.45
   4  -9   6   61.53    3.71
   4   9   6   56.73    7.21
  -4   9  -7   28.45    4.27
  -4  -9  -7   24.81    4.28
   4  -9   7   28.73    4.88
   4   9   7   29.89    2.87
  -4   9  -8   15.70    2.27
  -4  -9  -8   11.54    2.44
   4  -9   8   13.85    2.45
   4   9   8   14.42    2.49
  -4   9  -9   20.75    4.27
  -4  -9  -9   19.79    2.00
   4  -9   9   20.38    3.14
   4   9   9   16.84    2.89
  -4   9 -10   26.67    4.97
  -4  -9 -10   24.05    3.28
   4  -9  10   26.66    3.49
   4   9  10   23.44    4.67
  -4   9 -11   -0.14    1.07
  -4  -9 -11    1.81    0.98
   4  -9  11    1.31    0.76
   4   9  11   -0.54    1.16
  -4   9 -12   11.57    2.11
  -4  -9 -12    8.36    1.79
   4  -9  12    8.55    1.40
   4   9  12   11.92    2.34
  -4   9 -13    1.17    0.56
  -4  -9 -13    2.63    1.13
   4  -9  13    1.24    0.76
   4   9  13    2.89    0.72
  -4   9 -14   34.12    5.79
  -4  -9 -14   28.27    3.68
   4  -9  14   30.28    5.43
   4   9  14   29.21    3.94
  -4   9 -15   11.88    1.90
  -4  -9 -15   10.63    1.88
   4  -9  15   10.01    2.26
   4   9  15   13.68    1.96
   4  10 -16   17.76    3.47
  -4  10  16   13.68    2.97
  -4 -10  16   16.04    4.28
   4 -10 -16   11.71    2.62
   4  10 -15   41.38    7.44
  -4  10  15   22.90    3.87
  -4 -10  15   41.24    3.65
   4 -10 -15   28.47    6.69
   4  10 -14    9.52    1.74
  -4  10  14    4.30    0.94
  -4 -10  14    9.08    1.56
   4 -10 -14    7.54    1.82
   4  10 -13    3.90    1.54
  -4 -10  13    1.72    1.09
   4 -10 -13    2.16    0.69
   4  10 -12   36.13    5.91
  -4  10  12   21.71    2.77
  -4 -10  12   30.95    4.26
   4 -10 -12   28.40    5.53
   4  10 -11    1.21    0.97
  -4  10  11    0.15    0.90
  -4 -10  11    1.32    0.76
   4 -10 -11    1.10    0.65
   4  10 -10   29.17    3.98
  -4  10  10   17.96    3.88
  -4 -10  10   26.80    4.41
   4 -10 -10   23.21    4.65
   4  10  -9   22.94    3.94
  -4  10   9   15.79    2.12
  -4 -10   9   19.26    2.86
  -4 -10   9   12.17    2.22
   4 -10  -9   17.72    3.64
   4  10  -8    0.67    0.66
  -4  10   8   -0.85    0.98
  -4 -10   8   -0.56    0.87
  -4 -10   8    0.38    0.40
   4 -10  -8    0.82    0.88
   4  10  -7    1.83    0.77
  -4  10   7   -0.13    1.03
  -4 -10   7    1.14    0.71
   4 -10  -7    0.12    0.61
   4  10  -7   -0.06    0.70
   4  10  -6   51.98    9.64
  -4  10   6   37.22    7.07
  -4 -10   6   48.41    7.85
   4 -10  -6   42.41    8.74
   4  10  -6   39.94    6.02
   4  10  -5   72.01    4.49
  -4  10   5   49.25    7.19
  -4 -10   5   60.47    9.00
   4 -10  -5   56.56   10.86
   4  10  -5   55.50    8.28
   4  10  -4   68.05    3.38
  -4  10   4   46.30    5.92
  -4 -10   4   64.15    3.11
   4 -10  -4   54.58   12.29
   4  10  -4   53.18    8.21
   4  10  -3  118.23    5.17
  -4  10   3   86.36   11.50
  -4 -10   3  124.40    5.94
   4 -10  -3  109.09    5.39
   4  10  -3  105.29    5.03
   4  10  -2   20.78    1.44
  -4  10   2   16.97    3.44
  -4 -10   2   22.90    4.32
   4 -10  -2   20.64    3.42
   4  10  -2   17.95    2.32
   4  10  -1   41.06    2.37
  -4  10   1   33.56    6.60
  -4 -10   1   44.03    7.13
   4 -10  -1   37.22    7.60
   4  10  -1   38.78    5.73
   4  10   0   76.23    4.32
  -4  10   0   74.46    8.34
  -4 -10   0   83.04    5.59
   4 -10   0   80.46    4.61
   4  10   0   76.84   10.99
   4  10   1   10.34    1.64
  -4  10  -1   13.13    3.22
  -4 -10  -1   13.69    2.85
   4 -10   1   15.88    2.66
   4  10   1   11.66    2.22
   4  10   2  173.99    7.22
  -4  10  -2  182.51    8.30
  -4 -10  -2  196.20    9.68
   4 -10   2  208.34    9.43
   4  10   2  193.36    9.67
  -4  10  -3   77.25    7.43
  -4 -10  -3   82.30   12.35
   4 -10   3   98.42    5.64
   4  10   3   79.63   10.58
  -4  10  -4   38.31    6.40
  -4 -10  -4   37.43    5.16
   4 -10   4   43.17    3.28
   4  10   4   43.01    4.60
  -4  10  -5    4.13    1.14
  -4 -10  -5    3.02    0.65
   4 -10   5    3.62    0.82
   4  10   5    1.82    1.13
  -4  10  -6    2.53    1.24
  -4 -10  -6    2.49    0.92
   4 -10   6    4.13    1.12
   4  10   6   -0.54    1.45
  -4  10  -7   61.65   10.60
  -4 -10  -7   55.52    9.38
   4 -10   7   64.24    4.10
   4  10   7   59.69    3.44
  -4  10  -8   40.69    5.51
  -4 -10  -8   34.83    4.64
   4 -10   8   37.00    4.98
   4  10   8   32.50    3.74
  -4  10  -9   15.64    2.93
  -4 -10  -9   15.56    2.96
   4 -10   9   13.99    3.28
   4  10   9   12.21    2.42
  -4  10 -10    1.00    0.70
  -4 -10 -10   -0.56    1.10
   4 -10  10    1.02    0.86
   4  10  10    0.32    0.49
  -4  10 -11    2.87    1.27
  -4 -10 -11    2.01    0.89
   4 -10  11    2.49    0.79
   4  10  11    1.59    1.20
  -4  10 -12    1.31    0.83
  -4 -10 -12    2.91    1.75
   4 -10  12    3.24    1.04
   4  10  12    3.45    1.36
  -4  10 -13   13.77    2.42
  -4 -10 -13   10.45    2.60
   4 -10  13   10.89    2.93
   4  10  13    9.56    1.52
  -4  10 -14   28.58    4.55
  -4 -10 -14   24.95    4.21
   4 -10  14   21.76    6.15
   4  10  14   25.46    3.54
   4  11 -15   13.10    2.22
  -4  11  15    7.73    1.39
  -4 -11  15   11.77    2.85
   4 -11 -15    9.04    2.17
   4  11 -14   26.81    5.47
  -4  11  14   19.65    2.97
  -4 -11  14   20.60    5.00
   4 -11 -14   21.56    4.21
   4  11 -13    4.70    1.46
  -4  11  13    5.52    1.69
  -4 -11  13    4.77    1.28
   4 -11 -13    4.48    0.79
   4  11 -12   17.01    3.18
  -4  11  12   12.16    2.22
  -4 -11  12   13.98    3.35
   4 -11 -12   15.77    3.59
   4  11 -11    1.85    1.59
  -4  11  11    1.60    1.08
  -4 -11  11    1.33    1.11
   4 -11 -11    1.83    0.65
   4  11 -10    1.64    0.90
  -4  11  10    0.23    0.51
  -4 -11  10    1.29    0.61
   4 -11 -10    0.36    0.84
   4  11  -9   36.67    8.36
  -4  11   9   25.06    2.08
  -4 -11   9   34.19    6.29
   4 -11  -9   30.72    5.65
   4  11  -8    0.46    0.45
  -4  11   8    2.30    0.92
  -4 -11   8   -0.44    0.89
  -4 -11   8   -0.26    0.50
   4 -11  -8   -0.29    1.05
   4  11  -7    5.66    1.39
  -4  11   7    5.95    0.95
  -4 -11   7    4.03    1.06
  -4 -11   7    3.01    0.58
   4 -11  -7    4.61    1.11
   4  11  -6   31.28    4.92
  -4  11   6   23.76    6.27
  -4 -11   6   29.41    5.42
   4 -11  -6   29.01    5.71
   4  11  -6   28.73    4.67
   4  11  -5   27.45    4.94
  -4  11   5   23.89    3.23
  -4 -11   5   29.70    5.35
   4 -11  -5   27.90    5.69
   4  11  -5   25.32    4.12
   4  11  -4   17.53    2.92
  -4  11   4   12.30    1.92
  -4 -11   4   18.04    2.80
   4 -11  -4   12.42    5.29
   4  11  -4   15.02    2.18
   4  11  -3   27.75    4.53
  -4  11   3   21.08    3.53
  -4 -11   3   29.56    4.03
   4 -11  -3   28.05    6.58
   4  11  -3   24.79    3.97
   4  11  -2   10.92    2.23
  -4  11   2    9.84    2.16
  -4 -11   2   12.48    2.44
   4 -11  -2   10.22    2.65
   4  11  -2   11.76    1.87
   4  11  -1    8.22    2.02
  -4  11   1    6.26    1.94
  -4 -11   1    8.46    1.63
   4 -11  -1    8.46    1.62
   4  11  -1    7.20    1.25
   4  11   0   11.71    1.71
  -4  11   0   12.50    2.17
  -4 -11   0   13.16    2.00
   4 -11   0   11.65    2.51
   4  11   0   12.27    1.98
   4  11   1   34.73    5.90
  -4  11  -1   48.47    7.09
  -4 -11  -1   47.76    7.91
   4 -11   1   53.58    9.77
   4  11   1   45.45   18.00
  -4  11  -2    3.22    1.10
  -4 -11  -2    2.60    1.19
   4 -11   2    4.16    1.11
   4  11   2    3.19    0.95
  -4  11  -3   -0.09    1.20
  -4 -11  -3   -0.14    1.01
   4 -11   3    2.50    1.16
   4  11   3    0.16    0.81
  -4  11  -4   26.21    6.05
  -4 -11  -4   26.84    4.29
   4 -11   4   34.23    5.77
   4  11   4   28.35    4.44
  -4  11  -5  121.39   11.15
  -4 -11  -5  117.54    6.64
   4 -11   5  119.20    5.48
   4  11   5  102.98   15.03
  -4  11  -6    8.84    2.57
  -4 -11  -6   10.69    1.61
   4 -11   6    8.73    1.48
   4  11   6    9.36    1.89
  -4  11  -7   10.97    2.36
  -4 -11  -7    8.04    1.34
   4 -11   7    7.38    1.67
   4  11   7    5.52    1.09
  -4  11  -8    2.64    1.10
  -4 -11  -8   -0.33    1.01
   4 -11   8    0.73    0.99
   4  11   8   -0.13    1.29
  -4  11  -9   15.64    2.59
  -4 -11  -9   13.27    2.67
   4 -11   9   13.45    2.70
   4  11   9   13.40    2.56
  -4  11 -10   11.94    2.35
  -4 -11 -10   13.26    1.99
   4 -11  10   10.98    2.65
   4  11  10   14.12    1.77
  -4  11 -11    3.69    1.13
  -4 -11 -11   -0.24    1.01
   4 -11  11    0.07    0.63
   4  11  11    2.17    0.97
  -4  11 -12    2.03    0.97
  -4 -11 -12    2.03    1.42
   4 -11  12    1.75    0.82
   4  11  12    3.56    1.27
  -4  11 -13    3.92    0.83
  -4 -11 -13    3.90    1.00
   4 -11  13    2.80    0.82
   4  11  13    5.07    0.91
   4  12 -13   11.23    1.93
  -4  12  13    8.44    1.43
  -4 -12  13    7.60    1.70
   4 -12 -13    9.25    3.32
   4  12 -12   79.74    6.37
  -4  12  12   39.76    6.11
  -4 -12  12   53.33   10.26
   4 -12 -12   52.65    9.25
   4  12 -11    9.59    5.18
  -4  12  11   10.93    1.99
  -4 -12  11   11.09    3.33
   4 -12 -11    9.57    2.35
   4  12 -10    3.19    1.37
  -4  12  10    2.87    0.70
  -4 -12  10    1.98    0.88
   4 -12 -10    3.09    0.98
   4  12  -9   -0.46    1.02
  -4  12   9   -0.23    0.93
  -4 -12   9   -1.03    1.04
   4 -12  -9   -1.09    1.06
   4  12  -8    0.64    0.60
  -4  12   8   -0.89    0.99
  -4 -12   8   -0.09    0.96
  -4 -12   8    0.70    0.31
   4 -12  -8    0.47    0.46
   4  12  -7    8.09    1.80
  -4  12   7    7.31    1.52
  -4 -12   7    8.20    1.76
  -4 -12   7    7.33    1.48
   4 -12  -7    8.50    1.83
   4  12  -6   12.79    2.15
  -4  12   6   10.47    1.92
  -4 -12   6   10.06    2.80
  -4 -12   6    7.21    1.32
   4 -12  -6    9.91    1.95
   4  12  -5    3.16    1.39
  -4  12   5    2.38    0.78
  -4 -12   5    3.73    1.11
   4 -12  -5    4.73    0.95
   4  12  -5    4.48    0.94
   4  12  -4    4.70    0.90
  -4  12   4    2.69    0.93
  -4 -12   4    4.10    1.03
   4 -12  -4    4.46    1.18
   4  12  -4    3.84    1.21
   4  12  -3   46.13    3.57
  -4  12   3   39.84    6.23
  -4 -12   3   42.05    8.93
   4 -12  -3   44.04    7.46
   4  12  -3   42.47    6.04
   4  12  -2  142.93    9.65
  -4  12   2  131.35   14.64
  -4 -12   2  177.85    5.73
   4 -12  -2  153.83    4.93
   4  12  -2  151.64    4.80
   4  12  -1    6.09    1.53
  -4  12   1    8.69    1.88
  -4 -12   1    7.59    2.09
   4 -12  -1   11.48    2.26
   4  12  -1    7.21    1.49
   4  12   0    0.07    0.54
  -4  12   0    0.47    0.46
  -4 -12   0    1.59    0.72
   4 -12   0    0.22    1.10
   4  12   0    1.08    0.95
  -4  12  -1    0.88    0.85
  -4 -12  -1    0.49    0.81
   4 -12   1   -0.44    1.28
   4  12   1    0.97    0.67
  -4  12  -2    2.95    1.50
  -4 -12  -2    0.93    0.87
   4 -12   2    0.92    0.81
   4  12   2    1.66    0.74
  -4  12  -3   18.72    3.86
  -4 -12  -3   18.12    3.17
   4 -12   3   21.34    5.16
   4  12   3   23.00    3.64
  -4 -12  -4   -0.40    1.06
   4 -12   4   -1.02    1.25
   4  12   4   -0.49    1.26
  -4  12  -5   21.11    3.52
  -4 -12  -5   16.57    2.86
   4 -12   5   20.24    3.43
   4  12   5   19.39    3.24
  -4  12  -6    2.65    0.93
  -4 -12  -6    3.77    1.19
   4 -12   6    4.12    1.07
   4  12   6    2.91    0.80
  -4  12  -7    1.43    0.92
  -4 -12  -7    3.53    0.99
   4 -12   7    3.92    1.15
   4  12   7    1.35    0.86
  -4  12  -8    7.10    1.36
  -4 -12  -8    4.81    0.83
   4 -12   8    7.97    2.77
   4  12   8    4.84    1.31
  -4  12  -9    2.55    1.10
  -4 -12  -9    1.16    0.48
   4 -12   9    0.20    0.61
   4  12   9    1.53    1.12
  -4  12 -10    5.56    1.58
  -4 -12 -10    4.60    0.87
   4 -12  10    6.75    1.84
   4  12  10    5.60    1.03
  -4  12 -11   -0.33    1.14
  -4 -12 -11    0.76    0.58
   4 -12  11    0.57    0.57
   4  12  11   -0.57    1.25
   4  13 -10    0.21    0.62
  -4  13  10    0.67    0.47
  -4 -13  10    2.11    1.08
   4 -13 -10    0.48    0.75
   4  13  -9   18.93    5.00
  -4  13   9   19.44    2.32
  -4 -13   9   18.08    4.80
   4 -13  -9   20.03    4.87
   4  13  -8    5.64    1.57
  -4  13   8    2.70    0.95
  -4 -13   8    3.93    1.12
   4 -13  -8    3.84    1.00
   4  13  -7   70.22    5.76
  -4  13   7   45.99    7.29
  -4 -13   7   65.81    5.83
  -4 -13   7   40.39    6.09
   4 -13  -7   54.09    9.87
   4  13  -6   29.23    7.49
  -4  13   6   25.89    4.95
  -4 -13   6   31.98    6.09
  -4 -13   6   25.95    4.07
   4 -13  -6   29.32    5.73
   4  13  -5    1.18    1.00
  -4  13   5    1.53    0.85
  -4 -13   5    1.45    0.63
   4 -13  -5    0.65    0.97
   4  13  -4  375.02    6.78
  -4  13   4  291.29  145.90
  -4 -13   4  419.99  208.61
   4 -13  -4  370.68  184.25
   4  13  -4  354.34   10.78
   4  13  -3    6.58    1.28
  -4  13   3    9.09    1.75
  -4 -13   3    7.01    2.16
   4 -13  -3    4.45    2.00
   4  13  -3    5.44    1.63
   4  13  -2  237.78   11.20
  -4  13   2  212.32  112.81
  -4 -13   2  278.63   13.14
   4 -13  -2  266.16  141.41
   4  13  -2  264.63  140.55
   4  13  -1    1.36    0.88
  -4  13   1    3.57    1.71
  -4 -13   1    1.66    1.20
   4 -13  -1    3.62    1.07
   4  13  -1    1.43    0.68
  -4  13   0   54.45    8.59
  -4 -13   0   57.29   11.08
   4 -13   0   64.56   10.46
   4  13   0   59.14   10.42
  -4  13  -1    3.26    1.07
  -4 -13  -1    1.27    1.28
   4 -13   1    4.40    1.44
   4  13   1    3.52    1.64
  -4  13  -2    2.27    1.36
  -4 -13  -2    0.20    0.62
   4 -13   2    1.96    1.05
   4  13   2    1.18    1.01
  -4  13  -3    3.92    1.55
  -4 -13  -3    1.43    0.71
   4 -13   3    5.77    1.90
   4  13   3    1.53    0.81
  -4  13  -4    1.40    0.86
  -4 -13  -4    0.80    0.91
   4 -13   4    1.26    0.66
   4  13   4    1.11    0.96
  -4  13  -5    4.84    1.41
  -4 -13  -5    4.13    1.30
   4 -13   5    4.88    1.00
   4  13   5    1.62    1.67
  -4  13  -6   36.05    6.69
  -4 -13  -6   30.70    7.58
   4 -13   6   45.38    6.96
   4  13   6   35.53    6.45
  -4  13  -7    3.70    1.19
  -4 -13  -7    3.46    0.61
   4 -13   7    3.22    0.81
   4  13   7    5.37    1.05
  -4  13  -8    1.98    1.45
  -4 -13  -8    4.12    0.72
   4 -13   8    1.74    0.97
   4  13   8    4.03    1.29
   4  14  -6    1.56    0.64
  -4  14   6    0.83    0.64
  -4 -14   6    4.53    1.16
   4 -14  -6    4.32    1.02
   4  14  -5    1.22    0.57
  -4  14   5    0.20    0.72
  -4 -14   5    0.98    0.44
   4 -14  -5   -0.83    1.42
   4  14  -4    1.20    0.86
  -4  14   4    0.94    0.49
  -4 -14   4    0.66    0.59
   4 -14  -4    1.08    0.86
   4  14  -3    3.20    0.93
  -4  14   3    2.52    1.12
  -4 -14   3    2.56    0.78
   4 -14  -3    5.45    1.15
  -4  14   2    6.79    1.76
  -4 -14   2    5.13    1.14
   4 -14  -2    8.67    1.70
   4  14  -2    6.17    1.42
  -4  14   1    0.40    0.76
  -4 -14   1   -1.17    0.85
   4 -14  -1    1.01    0.88
   4  14  -1    2.72    1.22
  -4  14   0    1.82    1.14
  -4 -14   0    2.17    0.81
   4 -14   0    0.38    0.78
   4  14   0    2.05    1.13
  -4  14  -1    5.02    1.25
  -4 -14  -1    4.03    0.85
   4 -14   1    4.99    1.16
   4  14   1    4.30    1.18
  -4  14  -2   -0.12    1.07
  -4 -14  -2    0.92    0.81
   4 -14   2    0.82    1.18
   4  14   2    1.87    0.84
  -4  14  -3    3.31    1.22
   4 -14   3    3.11    1.49
   4  14   3    5.61    1.15
  -4  14  -4   -0.55    1.00
   4 -14   4    2.10    1.07
   4  14   4   -0.61    1.21
   5   0 -22    1.54    1.23
  -5   0  22    1.54    1.32
   5   0 -21    1.21    1.01
  -5   0  21   -1.07    1.21
   5   0 -20    4.84    0.97
  -5   0  20    5.46    1.29
   5   0 -19   -1.88    1.25
  -5   0  19   -1.06    1.19
   5   0 -18   28.37    6.07
  -5   0  18   28.58    5.42
   5   0 -17   -0.75    1.20
  -5   0  17    0.64    0.91
   5   0 -16   84.63    7.14
  -5   0  16   82.83    9.84
   5   0 -15    0.97    0.69
  -5   0  15   -1.26    1.06
   5   0 -14    8.26    1.27
  -5   0  14   10.77    1.51
   5   0 -13   -0.05    1.05
  -5   0  13    1.04    0.84
   5   0 -12   45.88    4.32
  -5   0  12   57.03    3.50
   5   0 -11   -0.60    0.93
  -5   0  11   -0.55    0.87
   5   0 -10   33.26    4.14
  -5   0  10   46.48    6.02
   5   0  -9    1.29    0.48
  -5   0   9    1.11    1.26
   5   0  -9    0.14    0.12
   5   0  -8   39.69    4.60
  -5   0   8   51.90    3.86
   5   0  -8   38.01    1.23
   5   0  -7    0.48    0.34
  -5   0   7    1.33    0.54
   5   0  -7   -0.54    0.47
  -5   0   6  173.37    6.94
  -5   0   6  236.73    7.00
   5   0  -6  197.70    5.68
  -5   0   5   -0.01    0.63
  -5   0   5    0.45    0.55
   5   0  -5   -0.19    0.42
  -5   0   4   16.25    2.58
  -5   0   4   25.74    3.24
   5   0  -4   18.33    2.81
  -5   0   3    0.33    0.35
  -5   0   3    0.09    0.36
   5   0  -3   -0.27    0.61
  -5   0   2   12.29    1.84
  -5   0   2   18.27    2.89
   5   0  -2   13.17    0.94
  -5   0   1    1.02    0.50
  -5   0   1    2.36    0.54
   5   0  -1    1.44    0.58
  -5   0   0 1747.81   26.48
  -5   0   0 2204.86   33.20
   5   0   0 2283.75   34.69
  -5   0  -1   -0.41    0.66
   5   0   1   -0.64    2.70
  -5   0  -2  576.70   15.20
  -5   0  -2  685.63   18.36
   5   0   2  747.39   20.10
  -5   0  -3    0.17    0.26
  -5   0  -3   -0.55    0.65
   5   0   3   -0.14    1.25
  -5   0  -4  240.99    6.64
  -5   0  -4  283.57    8.19
   5   0   4  322.16   10.10
  -5   0  -5    0.17    0.23
  -5   0  -5    0.31    0.37
   5   0   5   -0.45    1.02
  -5   0  -6    2.40    0.46
  -5   0  -6    2.16    0.72
   5   0   6    1.70    0.82
  -5   0  -7    0.18    0.18
  -5   0  -7   -0.12    0.82
   5   0   7   -0.16    1.06
  -5   0  -8  172.43    4.08
  -5   0  -8  188.41    5.38
   5   0   8  196.09    5.95
  -5   0  -9   -0.04    0.33
  -5   0  -9   -0.68    1.41
   5   0   9   -0.56    1.61
  -5   0 -10  554.09   19.85
   5   0  10  678.98   24.10
  -5   0 -11   -2.14    1.81
   5   0  11    0.31    1.59
  -5   0 -12   24.91    3.85
   5   0  12   28.67    3.66
  -5   0 -13    0.52    0.62
   5   0  13    2.49    1.28
  -5   0 -14   96.54    7.93
   5   0  14   96.65   11.72
  -5   0 -15   -0.36    1.08
   5   0  15    0.39    1.04
  -5   0 -16   41.95    2.85
   5   0  16   38.31    4.75
  -5   0 -17    0.29    0.46
   5   0  17    0.80    0.60
  -5   0 -18   58.41   10.16
   5   0  18   63.04    2.97
  -5   0 -19   -0.09    0.53
   5   0  19    0.33    0.54
   5  -1 -21   21.82    2.65
   5   1 -21   17.00    2.54
  -5  -1  21   17.21    3.31
  -5   1  21   14.97    3.42
   5  -1 -20  100.02   10.24
   5   1 -20   95.51   10.77
  -5  -1  20   85.81   13.35
  -5   1  20   85.05    7.96
   5  -1 -19    7.66    2.43
   5   1 -19    8.94    1.19
  -5   1  19    9.11    1.61
  -5  -1  19    6.28    1.23
   5  -1 -18   16.85    1.90
   5   1 -18   20.08    3.42
  -5   1  18   13.97    2.15
  -5  -1  18   16.89    2.65
   5  -1 -17   23.16    3.34
   5   1 -17   23.41    2.45
  -5  -1  17   23.62    3.61
  -5   1  17   24.58    2.71
   5  -1 -16   16.16    2.42
   5   1 -16   18.65    2.22
  -5  -1  16   18.33    2.19
  -5   1  16   18.09    3.06
   5  -1 -15   17.44    2.98
   5   1 -15   18.33    4.21
  -5  -1  15   19.22    2.91
  -5   1  15   16.21    2.38
   5  -1 -14   29.53    5.17
   5   1 -14   29.19    2.99
  -5   1  14   29.85    4.47
  -5  -1  14   33.54    5.19
   5  -1 -13    1.90    0.46
   5   1 -13    2.90    0.94
  -5  -1  13    4.11    0.72
  -5   1  13    3.19    0.86
   5  -1 -12    0.80    0.72
   5   1 -12   -0.57    1.04
  -5  -1  12    3.38    0.74
  -5   1  12    0.56    0.50
   5  -1 -11   66.06    5.12
   5   1 -11   70.18    4.01
  -5   1  11   80.85    2.58
  -5  -1  11   81.00    2.87
   5  -1 -10   -0.34    0.86
   5   1 -10    0.33    0.51
  -5  -1  10    1.96    0.56
  -5   1  10    2.21    0.58
   5  -1 -10    0.22    0.18
   5   1  -9   69.51    9.01
  -5  -1   9   83.13    3.13
  -5   1   9   80.01    3.28
   5  -1  -9   68.51    2.21
   5   1  -9   66.15    1.86
   5   1  -8    6.13    1.13
  -5   1   8    7.23    1.20
  -5  -1   8   10.59    2.44
  -5   1   8    9.74    1.91
   5  -1  -8    5.98    1.39
   5   1  -8    5.78    1.32
  -5   1   7  112.74    4.05
  -5  -1   7  171.34    5.50
  -5   1   7  153.52    4.94
   5  -1  -7  124.06    3.81
   5   1  -7  148.54    4.52
   5   1  -6   64.12    3.24
  -5   1   6   62.34    2.77
  -5  -1   6   86.71    3.47
  -5   1   6   89.89    3.45
   5  -1  -6   71.84    2.77
   5   1  -6   69.74    2.61
   5   1  -5  188.15    6.84
  -5   1   5  174.14    5.73
  -5   1   5  252.52    7.28
  -5  -1   5  253.55    7.61
   5  -1  -5  210.57    6.13
   5   1  -5  203.50    6.06
   5   1  -4  116.72    3.89
  -5   1   4  117.95    3.92
  -5  -1   4  161.78    5.13
  -5   1   4  151.35    4.75
   5  -1  -4  132.98    4.21
   5   1  -4  127.61    4.05
   5   1  -3   27.40    3.95
  -5   1   3   29.23    3.42
  -5   1   3   37.91    1.92
  -5  -1   3   35.61    2.36
   5  -1  -3   34.34    5.29
   5   1  -3   27.72    1.44
  -5   1   2   28.22    3.80
  -5  -1   2   33.08    3.72
  -5  -1   2   37.91    2.01
  -5   1   2   37.64    1.85
   5  -1  -2   35.97    1.95
   5   1  -2   35.15    5.28
  -5   1   1  144.25    4.49
  -5  -1   1  146.22    4.38
  -5  -1   1  179.43    5.59
  -5   1   1  190.71    5.69
   5  -1  -1  170.10    5.66
  -5   1   0 1196.31   18.52
  -5  -1   0 1247.75   19.17
  -5   1   0 1493.68   22.75
  -5  -1   0 1509.36   23.48
   5  -1   0 1542.76   23.91
   5   1   0 1515.68   23.53
  -5   1  -1   40.74    1.80
  -5  -1  -1   40.08    1.85
  -5   1  -1   50.08    2.34
  -5  -1  -1   53.43    3.65
   5  -1   1   53.47    2.72
   5   1   1   48.12    7.64
  -5   1  -2   85.55    3.07
  -5  -1  -2   88.95    2.99
  -5  -1  -2   97.76    3.72
  -5   1  -2   86.05    3.53
   5  -1   2  103.06    4.19
   5   1   2  107.19    5.25
  -5   1  -3    4.57    0.88
  -5  -1  -3    5.21    1.10
  -5  -1  -3    5.76    1.15
  -5   1  -3    7.64    1.68
   5  -1   3   10.28    1.90
   5   1   3    6.81    1.48
  -5   1  -4   70.60    2.69
  -5  -1  -4   67.33    2.26
  -5  -1  -4   84.15    5.73
  -5   1  -4   79.99    3.10
   5  -1   4   89.60    3.62
   5   1   4   92.14    3.78
  -5   1  -5    2.67    0.55
  -5  -1  -5    1.43    0.36
  -5  -1  -5    2.16    0.55
  -5   1  -5    3.22    0.72
   5  -1   5    3.37    0.78
   5   1   5    3.95    0.84
  -5   1  -6    7.14    1.36
  -5  -1  -6    7.71    1.67
   5   1   6    7.99    1.25
  -5   1  -7   75.11    2.36
  -5   1  -7   75.45    2.64
  -5  -1  -7   75.05    3.28
   5  -1   7   86.10    3.21
   5   1   7   85.37    3.29
  -5   1  -8    0.20    0.31
  -5   1  -8    0.58    0.33
  -5  -1  -8    0.68    0.66
   5  -1   8    0.72    0.71
   5   1   8    0.10    0.61
  -5   1  -9  148.63    4.19
  -5  -1  -9  148.75    9.27
  -5   1  -9  132.19    4.15
   5  -1   9  154.28    4.95
   5   1   9  165.73    5.37
  -5   1 -10  902.90   29.09
  -5  -1 -10  854.64   28.31
  -5   1 -10  822.61   29.95
   5  -1  10  997.11  188.63
   5   1  10  972.69   32.11
  -5   1 -11  310.67   10.01
  -5  -1 -11  282.64   11.05
  -5   1 -11  283.07    9.86
   5  -1  11  324.16   11.30
   5   1  11  317.23   13.89
  -5   1 -12   -0.03    0.47
  -5  -1 -12    0.46    0.67
  -5   1 -12   -1.05    1.56
   5  -1  12   -0.89    1.32
   5   1  12    1.78    0.92
  -5   1 -13  106.20    9.31
  -5  -1 -13   95.05    4.81
   5  -1  13  108.72    5.18
   5   1  13  101.16    4.91
  -5   1 -14   50.91    7.22
  -5  -1 -14   51.58    7.15
   5  -1  14   55.42    7.61
   5   1  14   53.46    6.23
  -5   1 -15   13.57    2.86
  -5  -1 -15   13.94    2.28
   5  -1  15   17.10    3.41
   5   1  15   15.52    2.42
  -5   1 -16    1.37    0.65
  -5  -1 -16    0.98    0.59
   5  -1  16    1.46    0.73
   5   1  16    1.35    1.04
  -5   1 -17    1.18    0.62
  -5  -1 -17    1.50    0.76
   5   1  17    2.03    0.59
   5  -1  17    2.21    1.06
  -5   1 -18   10.18    1.57
  -5  -1 -18    9.55    1.66
   5  -1  18   13.41    3.65
   5   1  18   11.62    2.27
  -5   1 -19   10.72    1.69
  -5  -1 -19   11.19    1.98
   5  -1  19   11.02    1.92
   5   1  19    8.88    1.82
   5  -2 -21    5.02    1.29
   5   2 -21    7.13    1.13
  -5  -2  21    3.26    0.94
  -5   2  21    5.81    1.07
   5  -2 -20    5.10    1.21
   5   2 -20    3.76    2.21
  -5  -2  20    4.07    0.76
  -5   2  20    6.29    1.49
   5  -2 -19    5.16    1.28
   5   2 -19    5.60    0.94
  -5  -2  19    4.29    1.14
  -5   2  19    5.86    1.51
   5  -2 -18    7.92    1.33
   5   2 -18    8.51    2.07
  -5  -2  18    8.40    1.47
  -5   2  18    7.74    1.59
   5  -2 -17   -0.82    1.18
   5   2 -17    2.05    1.30
  -5  -2  17    0.81    1.42
  -5   2  17    0.93    0.72
   5  -2 -16   26.51    3.36
   5   2 -16   28.73    5.80
  -5  -2  16   33.01    6.78
  -5   2  16   28.58    4.76
   5  -2 -15    4.36    1.19
   5   2 -15    5.92    1.16
  -5  -2  15    6.55    1.14
  -5   2  15    5.02    1.10
   5  -2 -14  221.58    8.50
   5   2 -14  266.80   20.10
  -5  -2  14  283.80   10.40
  -5   2  14  293.49   18.75
   5  -2 -13    0.18    0.57
   5   2 -13    1.33    0.49
  -5  -2  13    1.84    0.62
  -5   2  13    0.98    0.68
   5  -2 -12   93.46    9.46
   5   2 -12  120.23   11.17
  -5  -2  12  126.13    4.20
  -5   2  12  121.41    3.85
   5  -2 -12   94.25    2.56
   5   2 -11  219.48    6.39
  -5  -2  11  243.84    6.82
  -5   2  11  246.50    6.59
   5  -2 -11  194.24    4.79
   5   2 -10   10.06    1.38
  -5   2  10    9.80    1.50
  -5  -2  10   14.84    2.66
  -5   2  10   13.25    1.99
   5  -2 -10    5.79    1.42
   5   2  -9  544.59   12.27
  -5   2   9  457.43   10.71
  -5  -2   9  631.50   14.08
  -5   2   9  607.67   13.37
   5  -2  -9  506.83   11.11
   5   2  -8    0.55    0.29
  -5   2   8    2.49    0.76
  -5  -2   8    2.59    0.63
  -5   2   8    2.22    0.60
   5  -2  -8    1.81    0.73
   5   2  -8    1.06    0.34
   5   2  -7   38.96    4.25
  -5   2   7   35.25    4.17
  -5  -2   7   47.59    4.22
  -5   2   7   50.00    3.67
   5  -2  -7   36.80    2.66
   5   2  -7   39.86    1.14
   5   2  -6   -0.22    0.57
  -5   2   6   -0.02    0.73
  -5  -2   6    0.78    0.81
  -5   2   6   -0.45    0.59
   5  -2  -6   -0.77    0.61
   5   2  -6    0.05    0.16
   5   2  -5   69.12    2.80
  -5   2   5   67.41    7.56
  -5  -2   5   85.90    3.68
  -5   2   5   86.65    3.18
   5  -2  -5   73.15    2.96
   5   2  -5   75.19    2.77
   5   2  -4   64.96    2.85
  -5   2   4   59.30    2.58
  -5  -2   4   77.95    3.16
  -5   2   4   83.43    3.07
   5  -2  -4   70.89    2.86
   5   2  -4   73.07    2.87
   5   2  -3   17.20    1.92
  -5  -2   3   29.75    4.63
  -5   2   3   26.34    2.59
   5  -2  -3   21.30    4.43
   5   2  -3   18.48    2.80
   5   2  -2  141.26    4.24
  -5   2   2  142.89    4.55
  -5  -2   2  167.76    5.26
  -5   2   2  183.33    5.37
   5   2  -2  152.56    4.67
   5   2  -1    4.18    0.93
  -5   2   1    4.51    0.86
  -5  -2   1    6.42    0.92
  -5   2   1    6.74    1.29
   5  -2  -1    5.59    1.03
   5   2  -1    2.28    0.68
   5   2   0    6.25    1.17
  -5  -2   0    9.28    1.42
   5   2   0    5.40    1.48
   5   2   1  161.80    4.72
  -5   2  -1  160.36    4.93
  -5   2  -1  185.62    5.40
  -5  -2  -1  184.27    5.71
   5  -2   1  200.59    6.30
   5   2   1  192.98    5.89
   5   2   2   20.25    2.67
  -5   2  -2   26.81    1.47
  -5  -2  -2   36.86    5.59
  -5   2  -2   38.69    4.48
   5  -2   2   38.64    5.72
   5   2   2   38.35    4.05
   5   2   3    4.82    0.54
  -5   2  -3    5.98    1.28
  -5  -2  -3    7.73    1.74
  -5   2  -3    6.81    2.36
   5  -2   3    8.78    3.37
   5   2   3    7.55    1.23
  -5   2  -4    3.60    0.83
  -5  -2  -4    4.02    0.67
  -5   2  -4    3.45    0.54
   5  -2   4    5.84    0.93
   5   2   4    4.76    0.95
  -5   2  -5   23.20    2.77
  -5   2  -5   24.65    3.57
  -5  -2  -5   24.91    2.45
   5  -2   5   27.79    5.23
   5   2   5   26.04    1.52
  -5   2  -6   -0.24    0.42
  -5  -2  -6   -0.60    0.98
  -5   2  -6    0.27    0.23
   5  -2   6   -1.22    0.89
   5   2   6   -0.80    1.00
  -5   2  -7  125.51    3.47
  -5   2  -7  120.13    9.85
  -5  -2  -7  125.54    5.52
   5  -2   7  137.51    4.41
   5   2   7  133.99    4.50
  -5   2  -8  302.17    7.30
  -5   2  -8  275.46    7.09
  -5  -2  -8  280.68    8.47
   5  -2   8  327.05    8.57
   5   2   8  313.90    8.42
  -5   2  -9  695.47   15.80
  -5   2  -9  629.94   14.57
  -5  -2  -9  654.35   15.38
   5  -2   9  735.94   19.14
   5   2   9  726.57   19.13
  -5   2 -10  154.16    5.72
  -5  -2 -10  130.45    5.59
  -5   2 -10  133.39    5.85
   5  -2  10  153.07    6.39
   5   2  10  164.52    7.09
  -5   2 -11  387.27   12.88
  -5   2 -11  366.33   12.38
  -5  -2 -11  369.13   12.67
   5  -2  11  386.72   13.06
   5   2  11  391.76   13.44
  -5   2 -12   -0.27    0.55
  -5   2 -12    0.52    0.67
  -5  -2 -12   -0.48    1.49
   5  -2  12    0.60    0.51
   5   2  12    0.59    1.41
  -5   2 -13    6.22    1.54
  -5   2 -13    6.52    1.44
   5  -2  13    7.17    1.26
   5   2  13   20.53    4.73
  -5   2 -14    4.33    0.62
  -5   2 -14    4.84    0.77
  -5  -2 -14    5.12    1.06
   5  -2  14    4.83    1.14
   5   2  14    4.03    0.87
  -5   2 -15    9.05    1.15
  -5  -2 -15   18.77    5.77
   5  -2  15   10.12    1.56
   5   2  15    8.34    1.35
  -5   2 -16   10.62    1.90
  -5  -2 -16   11.08    1.82
   5  -2  16   10.69    1.48
   5   2  16   13.77    1.76
  -5   2 -17   -0.32    0.95
  -5  -2 -17   -0.05    1.09
   5  -2  17   -0.73    0.92
   5   2  17   -0.62    0.87
  -5   2 -18    8.83    1.65
  -5  -2 -18    8.37    1.70
   5  -2  18    7.17    3.81
   5   2  18    7.79    1.83
  -5   2 -19   17.86    2.64
  -5  -2 -19   18.02    3.75
   5  -2  19   15.64    2.71
   5   2  19   19.58    4.84
   5  -3 -21    5.13    1.24
   5   3 -21    2.62    0.78
  -5  -3  21    3.04    1.32
  -5   3  21    3.26    0.93
   5  -3 -20    1.07    1.28
   5   3 -20    0.82    0.82
  -5  -3  20    1.42    0.93
  -5   3  20    2.85    1.52
   5  -3 -19   14.66    2.45
   5   3 -19   18.55    2.24
  -5  -3  19   17.29    2.47
  -5   3  19   14.30    2.41
   5  -3 -18   24.37    3.20
   5   3 -18   35.45    7.37
  -5  -3  18   34.25    4.77
  -5   3  18   33.15    2.28
   5  -3 -17    4.47    1.36
   5   3 -17    4.62    1.10
  -5  -3  17    4.73    1.54
  -5   3  17    2.12    0.97
   5  -3 -16   45.50    5.25
   5   3 -16   56.82    7.19
  -5  -3  16   59.06    7.52
  -5   3  16   51.92    5.11
   5  -3 -15   41.74    6.37
   5   3 -15   53.64    6.31
  -5  -3  15   49.08    7.63
  -5   3  15   42.19    7.19
   5  -3 -14   31.96    3.93
   5   3 -14   43.97    4.61
  -5  -3  14   41.97    6.51
  -5   3  14   35.57    4.63
   5  -3 -13   16.01    3.50
   5   3 -13   20.66    3.34
  -5  -3  13   23.16    4.53
  -5   3  13   18.38    4.22
   5  -3 -13   13.61    2.54
   5   3 -12  236.90    8.88
  -5   3  12  187.69    8.67
  -5  -3  12  243.20    9.52
  -5   3  12  232.76    8.41
   5  -3 -12  192.16    6.88
   5   3 -11   -0.13    1.55
  -5   3  11    0.81    0.59
  -5  -3  11    1.01    0.90
  -5   3  11   -0.31    0.85
   5  -3 -11    0.35    0.27
   5   3 -10  110.30    9.19
  -5   3  10   95.04   11.22
  -5  -3  10  119.89    4.53
  -5   3  10  123.47    6.60
   5  -3 -10   93.41    2.14
   5   3  -9   57.22    3.83
  -5   3   9   47.63    4.44
  -5  -3   9   71.36    8.55
  -5   3   9   61.57    2.09
   5  -3  -9   51.89    2.12
   5   3  -8    7.88    1.15
  -5   3   8    7.60    1.37
  -5  -3   8   10.26    2.38
  -5   3   8    9.59    1.38
   5  -3  -8    6.71    1.09
   5   3  -8    6.22    1.05
   5   3  -7    8.76    1.53
  -5   3   7    6.74    1.44
  -5  -3   7   10.97    2.18
  -5   3   7    9.57    1.56
   5  -3  -7    7.95    1.56
   5   3  -7    6.50    1.47
   5   3  -6   33.68    2.78
  -5   3   6   32.06    3.45
  -5  -3   6   49.59    6.52
  -5   3   6   45.42    2.79
   5  -3  -6   37.88    1.73
   5   3  -6   36.57    1.17
   5   3  -5  158.18    5.06
  -5   3   5  122.96    4.24
  -5  -3   5  178.88    6.01
  -5   3   5  174.22    5.17
   5  -3  -5  164.35    5.16
   5   3  -5  149.09    4.48
   5   3  -4   10.06    1.34
  -5   3   4   11.70    1.47
  -5  -3   4   19.17    3.58
  -5   3   4   17.14    2.77
   5  -3  -4   13.14    2.06
   5   3  -4   14.43    2.69
   5   3  -3  234.31    6.65
  -5   3   3  185.27    5.72
  -5  -3   3  257.30    7.65
  -5   3   3  264.05    7.34
   5  -3  -3  229.52    6.99
   5   3  -3  228.55    6.81
   5   3  -2   46.25    2.04
  -5   3   2   39.48    2.01
  -5  -3   2   56.19    4.26
  -5   3   2   57.14    2.98
   5  -3  -2   51.33    2.50
   5   3  -2   47.05    6.32
   5   3  -1  141.27    7.55
  -5   3   1  105.05    3.59
  -5  -3   1  134.11    4.56
  -5   3   1  140.78    4.17
   5  -3  -1  134.26    4.57
   5   3  -1  124.70   11.75
   5   3   0  143.31    4.18
  -5   3   0  109.63    3.71
  -5  -3   0  149.27    5.02
  -5   3   0  141.48    4.27
   5  -3   0  144.57    5.69
   5   3   1  841.26   21.75
  -5   3  -1  641.82   17.26
  -5  -3  -1  791.57   21.76
  -5   3  -1  736.53   19.41
   5  -3   1  822.81   22.20
   5   3   1  787.96   21.10
   5   3   2  221.29    5.92
  -5   3  -2  165.22    5.23
  -5   3  -2  178.93    5.23
  -5  -3  -2  205.39    6.39
   5  -3   2  200.76    7.07
   5   3   2  173.52    5.45
  -5   3  -3    6.18    1.33
  -5   3  -3    5.48    0.99
  -5  -3  -3    5.86    0.98
   5  -3   3    6.48    1.40
   5   3   3    3.42    1.13
  -5   3  -4   10.10    1.87
  -5  -3  -4   10.21    2.03
  -5   3  -4    9.55    1.22
   5  -3   4   11.56    2.32
   5   3   4   12.96    1.82
  -5   3  -5    5.04    1.11
  -5   3  -5    2.05    0.61
  -5  -3  -5    1.09    0.68
   5   3   5    2.20    0.54
  -5   3  -6   15.22    2.44
  -5  -3  -6   16.95    3.00
  -5   3  -6   15.96    3.33
   5  -3   6   20.18    3.24
   5   3   6   19.92    2.71
  -5   3  -7    1.67    0.47
  -5   3  -7    1.30    0.35
  -5  -3  -7   -1.29    0.96
   5  -3   7    0.76    0.98
   5   3   7    0.85    0.90
  -5   3  -8  211.49    6.02
  -5   3  -8  189.44    5.30
  -5  -3  -8  204.66    6.45
   5  -3   8  227.28    6.69
   5   3   8  219.42    6.51
  -5   3  -9    1.47    0.52
  -5   3  -9    0.49    0.75
  -5  -3  -9    1.63    0.83
   5  -3   9    2.30    0.87
   5   3   9    2.04    0.95
  -5   3 -10  176.09    6.75
  -5   3 -10  159.04    5.96
  -5  -3 -10  156.79    6.17
   5  -3  10  183.64    7.07
   5   3  10  175.03    6.80
  -5   3 -11   59.73    2.19
  -5   3 -11   54.07    3.50
  -5  -3 -11   51.73    5.40
   5  -3  11   56.08    4.61
   5   3  11   68.68    8.90
  -5   3 -12    1.39    0.51
  -5   3 -12    2.02    0.46
  -5  -3 -12    1.05    0.93
   5  -3  12    1.59    0.93
   5   3  12   -0.44    1.14
  -5   3 -13    6.17    0.91
  -5   3 -13    5.71    1.19
  -5  -3 -13    6.79    1.29
   5  -3  13    6.65    1.29
   5   3  13    5.92    1.14
  -5   3 -14    5.26    1.24
  -5   3 -14    4.66    1.09
  -5  -3 -14    6.72    1.19
   5  -3  14    5.83    1.13
   5   3  14    5.34    1.01
  -5   3 -15   -0.67    0.47
  -5   3 -15    0.63    0.53
  -5  -3 -15   -0.75    1.11
   5  -3  15   -0.18    0.49
   5   3  15   -0.15    1.10
  -5   3 -16    1.19    0.53
  -5  -3 -16    1.43    0.60
   5  -3  16    1.30    0.56
   5   3  16    0.91    0.64
  -5   3 -17    2.19    0.89
  -5  -3 -17    1.34    0.69
   5  -3  17    2.49    0.96
   5   3  17    1.05    0.76
  -5   3 -18    0.90    0.93
  -5  -3 -18    1.48    0.71
   5  -3  18    3.29    0.96
   5   3  18    1.61    0.61
  -5   3 -19   50.40    8.83
  -5  -3 -19   52.37   12.40
   5  -3  19   54.27    3.71
   5   3  19   55.13    9.23
   5  -4 -21    5.07    1.16
   5   4 -21    8.86    1.46
  -5  -4  21    4.44    0.81
  -5   4  21    4.99    0.88
   5  -4 -20   10.79    2.13
   5   4 -20   12.23    2.86
  -5  -4  20    9.17    1.77
  -5   4  20   10.90    2.03
   5  -4 -19   10.07    1.42
   5   4 -19   13.65    1.85
  -5  -4  19   11.78    2.16
  -5   4  19   10.02    1.79
   5  -4 -18   59.47    7.20
   5   4 -18   85.19    7.61
  -5  -4  18   77.37    9.18
  -5   4  18   66.10    6.72
   5  -4 -17   25.72    3.95
   5   4 -17   41.68    7.50
  -5  -4  17   36.03    5.70
  -5   4  17   31.26    4.85
   5  -4 -16    5.87    0.99
   5   4 -16    9.18    1.80
  -5  -4  16    5.98    1.03
  -5   4  16    8.01    1.33
   5  -4 -15   50.56    5.54
   5   4 -15   69.50    5.89
  -5  -4  15   72.72   11.64
  -5   4  15   55.91    6.94
   5   4 -14   12.03    1.59
  -5  -4  14   14.06    1.99
  -5   4  14   10.91    1.77
   5  -4 -14    7.37    1.14
   5   4 -13  261.81    9.98
  -5   4  13  205.99   16.45
  -5  -4  13  256.50    9.75
  -5   4  13  231.46    8.28
   5  -4 -13  209.88    7.25
   5   4 -12   10.13    2.01
  -5   4  12    4.35    1.20
  -5  -4  12    8.17    1.86
  -5   4  12    3.18    1.00
   5  -4 -12    3.11    0.93
   5   4 -11  178.97    6.96
  -5   4  11  123.10    5.37
  -5  -4  11  173.85    6.94
  -5   4  11  157.84    9.19
   5  -4 -11  139.28    5.18
   5   4 -10   14.02    1.68
  -5   4  10   10.24    1.56
  -5  -4  10   14.07    2.19
  -5   4  10   12.31    1.77
   5  -4 -10   11.58    2.18
   5   4  -9    7.46    1.28
  -5   4   9    4.36    0.92
  -5  -4   9    9.81    1.80
  -5   4   9    7.73    1.05
   5  -4  -9    4.90    1.06
   5   4  -8    6.68    1.15
  -5   4   8    5.02    0.97
  -5  -4   8    8.06    1.29
  -5   4   8    6.39    1.24
   5  -4  -8    4.12    1.11
   5   4  -8    3.94    0.77
   5   4  -7   -0.65    0.70
  -5   4   7    1.10    0.44
  -5  -4   7   -0.13    0.99
  -5   4   7    0.94    0.54
   5  -4  -7   -0.02    0.58
   5   4  -7    0.45    0.30
   5   4  -6   26.70    3.23
  -5   4   6   17.77    3.04
  -5  -4   6   30.98    4.62
  -5   4   6   25.58    2.48
   5  -4  -6   22.69    4.06
   5   4  -6   19.18    2.62
   5   4  -5   28.29    3.66
  -5   4   5   20.54    2.43
  -5  -4   5   30.82    3.20
  -5   4   5   27.63    2.61
   5  -4  -5   23.78    5.64
   5   4  -5   24.44    2.79
   5   4  -4    3.37    0.63
  -5   4   4    1.57    0.62
  -5  -4   4    3.13    0.77
  -5   4   4    2.36    0.49
   5  -4  -4    2.55    0.72
   5   4  -3   51.26    4.98
  -5   4   3   37.05    5.41
  -5  -4   3   55.29    6.49
  -5   4   3   49.26    1.29
   5  -4  -3   44.12    1.93
   5   4  -3   42.31    1.61
   5   4  -2  435.26   11.82
  -5   4   2  314.29    9.10
  -5  -4   2  422.94   11.94
  -5   4   2  429.77   11.60
   5  -4  -2  393.05   11.19
   5   4  -2  376.86   10.82
   5   4  -1   59.80    2.28
  -5   4   1   38.94    2.06
  -5  -4   1   53.03    2.50
  -5   4   1   55.76    2.08
   5  -4  -1   52.17    6.77
   5   4  -1   50.00    2.34
   5   4   0    1.86    0.48
  -5   4   0   -0.55    0.66
  -5  -4   0    2.68    0.58
  -5   4   0    1.60    0.26
   5  -4   0    0.91    0.64
   5   4   0    1.24    0.55
   5   4   1   19.09    1.54
  -5   4  -1   12.94    2.12
  -5   4  -1   14.39    1.27
  -5  -4  -1   17.83    3.50
   5  -4   1   16.69    3.12
   5   4   1   13.50    2.51
  -5   4  -2    2.89    1.73
  -5  -4  -2    0.75    0.63
  -5   4  -2    0.74    0.22
   5  -4   2    2.05    1.13
   5   4   2   -0.75    1.05
  -5   4  -3  156.04    4.65
  -5   4  -3  162.17    4.24
  -5  -4  -3  174.19    5.18
   5  -4   3  182.16    7.37
   5   4   3  185.95    5.46
  -5   4  -4    8.65    1.81
  -5  -4  -4    8.60    1.89
  -5   4  -4    7.32    1.28
   5  -4   4    9.39    2.55
   5   4   4    8.18    1.86
  -5   4  -5   30.38    3.67
  -5   4  -5   27.53    2.90
  -5  -4  -5   30.51    4.85
   5  -4   5   38.48    5.50
   5   4   5   34.75    5.73
  -5   4  -6   12.80    1.92
  -5   4  -6   11.07    1.55
  -5  -4  -6   12.91    2.04
   5  -4   6   15.44    1.90
   5   4   6   12.95    2.10
  -5   4  -7   94.93    2.60
  -5   4  -7   86.25    2.18
  -5  -4  -7   94.45    3.80
   5  -4   7   99.98    4.52
   5   4   7  106.03    8.40
  -5   4  -8  247.24    8.77
  -5   4  -8  217.39    7.73
  -5  -4  -8  245.70    9.11
   5  -4   8  249.65   10.01
   5   4   8  247.94   10.29
  -5   4  -9   11.77    1.78
  -5   4  -9    9.72    1.67
  -5  -4  -9   11.30    2.12
   5  -4   9   13.31    1.92
   5   4   9   11.32    1.88
  -5   4 -10   56.13    7.89
  -5   4 -10   47.18    4.77
  -5  -4 -10   50.49    4.54
   5  -4  10   56.76    4.47
   5   4  10   55.43    7.96
  -5   4 -11   84.54    5.01
  -5   4 -11   77.29    6.33
  -5  -4 -11   85.55    4.09
   5  -4  11   88.58   11.80
   5   4  11   83.28   11.61
  -5   4 -12    1.35    0.45
  -5   4 -12   -0.12    0.81
  -5  -4 -12   -0.42    1.20
   5  -4  12   -0.33    0.97
   5   4  12   -1.03    1.36
  -5   4 -13   56.65    2.86
  -5   4 -13   43.64    3.76
  -5  -4 -13   45.66    5.20
   5  -4  13   53.18    3.98
   5   4  13   52.26    8.57
  -5   4 -14   29.98    5.78
  -5   4 -14   25.43    6.94
  -5  -4 -14   25.23    5.16
   5  -4  14   29.03    4.87
   5   4  14   24.39    4.22
  -5   4 -15   -0.68    0.59
  -5   4 -15    1.04    0.42
  -5  -4 -15    1.69    0.61
   5   4  15    0.34    0.63
  -5   4 -16    0.04    0.38
  -5   4 -16    0.87    0.70
  -5  -4 -16    0.75    0.59
   5  -4  16    0.59    0.91
   5   4  16    1.26    0.58
  -5   4 -17    7.53    1.13
  -5  -4 -17    7.37    1.64
   5  -4  17    7.53    1.60
   5   4  17    5.93    1.16
  -5   4 -18   10.65    1.92
  -5  -4 -18   11.67    2.81
   5  -4  18    8.33    1.81
   5   4  18   10.37    2.65
   5  -5 -20   -0.78    1.05
   5   5 -20    1.15    1.08
  -5  -5  20    0.66    0.89
  -5   5  20    2.40    1.06
   5  -5 -19   43.00    8.63
   5   5 -19   56.90    8.57
  -5  -5  19   44.46    7.42
  -5   5  19   37.09    7.76
   5  -5 -18   -0.86    1.10
   5   5 -18    1.78    1.30
  -5  -5  18    1.09    0.92
  -5   5  18    0.87    0.63
   5  -5 -17    1.46    0.90
   5   5 -17    1.20    1.16
  -5  -5  17    0.71    1.20
  -5   5  17    0.83    0.44
   5  -5 -16   19.72    3.27
   5   5 -16   27.90    3.30
  -5  -5  16   27.79    2.20
  -5   5  16   23.93    4.69
   5   5 -15   20.32    2.48
  -5  -5  15   16.75    2.34
  -5   5  15   13.53    5.27
   5   5 -14   51.03    6.11
  -5   5  14   34.99    3.97
  -5  -5  14   50.11    8.11
  -5   5  14   38.84    5.30
   5  -5 -14   36.47    1.59
   5   5 -13    2.37    1.21
  -5   5  13    2.88    1.35
  -5  -5  13    1.91    0.79
  -5   5  13    2.47    0.66
   5  -5 -13    1.95    0.49
   5   5 -12   40.98    5.39
  -5   5  12   32.71    4.40
  -5  -5  12   41.83    6.28
  -5   5  12   30.82    5.95
   5  -5 -12   28.80    5.04
   5   5 -11   58.95    6.24
  -5   5  11   42.35    5.38
  -5  -5  11   62.45    9.17
  -5   5  11   47.61    3.19
   5  -5 -11   43.43    1.74
   5   5 -10    1.82    1.07
  -5   5  10    1.13    0.71
  -5  -5  10    1.52    0.64
  -5   5  10    0.67    0.40
   5  -5 -10    0.39    0.28
   5   5  -9    5.70    0.86
  -5   5   9    4.55    0.92
  -5  -5   9    7.81    1.50
  -5   5   9    5.76    1.02
   5  -5  -9    5.80    1.16
   5   5  -8   37.74    4.01
  -5   5   8   25.41    3.38
  -5  -5   8   33.15    4.45
  -5   5   8   29.16    1.31
   5  -5  -8   24.35    4.70
   5   5  -8   24.91    2.26
   5   5  -7    4.70    1.03
  -5   5   7    3.45    0.88
  -5  -5   7    5.63    0.93
  -5   5   7    3.90    0.78
   5  -5  -7    4.84    1.22
   5   5  -7    2.38    0.87
   5   5  -6  100.40    3.34
  -5   5   6   65.58    2.83
  -5  -5   6   95.46    3.53
  -5   5   6   88.85    2.48
   5  -5  -6   87.23    3.43
   5   5  -6   74.62    1.81
   5   5  -5   62.35    2.06
  -5   5   5   46.48    2.08
  -5  -5   5   62.05    2.34
  -5   5   5   62.40    1.36
   5  -5  -5   53.79    2.10
   5   5  -5   54.44    2.91
   5   5  -4    4.02    0.85
  -5   5   4    1.29    0.85
  -5  -5   4    7.24    2.44
  -5   5   4    3.35    0.84
   5  -5  -4    3.11    0.77
   5   5  -4    2.87    0.67
   5   5  -3   -0.03    0.36
  -5   5   3   -0.01    0.47
  -5  -5   3    1.10    0.52
  -5   5   3    0.11    0.27
   5  -5  -3    2.10    1.06
   5   5  -3   -0.15    0.55
   5   5  -2   53.19    5.01
  -5   5   2   33.60    4.60
  -5  -5   2   42.65    4.52
  -5   5   2   41.62    1.09
   5  -5  -2   36.09    1.82
   5   5  -2   37.42    5.06
   5   5  -1    1.06    0.26
  -5   5   1    0.95    0.72
  -5  -5   1    0.63    0.54
  -5   5   1    0.33    0.22
   5  -5  -1    0.15    0.99
   5   5  -1    1.31    0.57
   5   5   0   16.56    2.20
  -5   5   0   13.04    1.18
  -5  -5   0   15.27    2.58
   5  -5   0   16.17    3.11
   5   5   0   14.92    1.99
   5   5   1    4.56    0.86
  -5   5  -1    4.81    1.22
  -5  -5  -1    6.05    1.28
  -5   5  -1    4.07    0.94
   5  -5   1    6.00    1.40
   5   5   1    4.65    1.00
  -5   5  -2   39.63    4.78
  -5  -5  -2   49.34    7.74
  -5   5  -2   38.47    2.38
   5  -5   2   47.21    7.38
   5   5   2   36.30    1.75
  -5   5  -3  160.40    4.67
  -5  -5  -3  167.14    5.19
  -5   5  -3  148.33    3.95
   5  -5   3  180.18    5.50
   5   5   3  166.62    4.96
  -5   5  -4    9.31    1.49
  -5   5  -4    6.06    1.41
  -5  -5  -4    8.10    1.72
   5  -5   4    9.54    1.78
   5   5   4    8.40    1.74
  -5   5  -5    1.70    0.52
  -5   5  -5    1.84    0.44
  -5  -5  -5    2.99    0.71
   5  -5   5    2.66    0.64
   5   5   5    2.88    0.94
  -5   5  -6   66.62    2.34
  -5   5  -6   57.54    2.34
  -5  -5  -6   62.19    2.60
   5  -5   6   68.23    3.36
   5   5   6   69.07    2.47
  -5   5  -7  152.07    6.77
  -5   5  -7  131.47    4.83
  -5  -5  -7  149.22    6.06
   5  -5   7  161.81    7.30
   5   5   7  154.14    6.18
  -5   5  -8   44.34    2.25
  -5   5  -8   36.86    2.20
  -5  -5  -8   39.35    7.29
   5  -5   8   48.02    7.96
   5   5   8   40.27    7.96
  -5   5  -9    8.93    1.59
  -5   5  -9    7.47    1.27
  -5  -5  -9    7.63    1.28
   5  -5   9    9.62    1.56
   5   5   9   10.71    2.41
  -5   5 -10  169.83    6.47
  -5   5 -10  139.31    6.73
  -5  -5 -10  163.42    6.71
   5  -5  10  162.28    7.98
   5   5  10  161.60    6.58
  -5   5 -11   29.51    4.16
  -5   5 -11   22.20    2.74
  -5  -5 -11   24.85    5.89
   5  -5  11   28.04    4.81
   5   5  11   32.02    3.73
  -5   5 -12   19.06    4.09
  -5   5 -12   12.66    1.71
  -5  -5 -12   16.75    2.73
   5  -5  12   17.65    1.64
   5   5  12   18.01    2.90
  -5   5 -13   19.60    2.74
  -5   5 -13   14.28    2.37
  -5  -5 -13   13.03    2.61
   5  -5  13   17.83    3.94
   5   5  13   17.01    2.43
  -5   5 -14    5.09    1.31
  -5   5 -14    3.51    0.76
  -5  -5 -14    7.19    1.55
   5  -5  14    6.50    1.50
   5   5  14    5.35    1.19
  -5   5 -15   15.53    3.49
  -5   5 -15   14.69    2.78
  -5  -5 -15   19.09    3.20
   5  -5  15   15.94    2.68
   5   5  15   15.37    2.19
  -5   5 -16    1.03    0.81
  -5   5 -16    0.51    0.43
  -5  -5 -16    1.57    0.82
   5  -5  16    0.68    1.02
   5   5  16    0.99    0.83
  -5   5 -17    0.13    0.35
  -5   5 -17   -0.46    0.68
  -5  -5 -17    0.43    0.72
   5  -5  17   -0.23    0.84
   5   5  17    2.17    1.09
  -5   5 -18    4.73    1.44
  -5  -5 -18    7.86    1.34
   5  -5  18    3.96    0.99
   5   5  18    6.81    1.34
   5  -6 -19   20.96    3.30
   5   6 -19   29.69    5.47
  -5  -6  19   23.35    6.16
  -5   6  19   17.79    2.93
   5  -6 -18    1.53    0.65
   5   6 -18    1.28    0.93
  -5  -6  18    1.94    0.66
  -5   6  18    0.55    0.54
   5  -6 -17   19.62    3.02
   5   6 -17   23.18    3.50
  -5  -6  17   24.63    3.12
  -5   6  17   18.36    3.11
   5   6 -16   17.20    3.52
  -5  -6  16   17.68    2.87
  -5   6  16   11.70    1.68
   5   6 -15   25.10    3.62
  -5   6  15   18.01    2.67
  -5  -6  15   21.22    5.31
  -5   6  15   16.28    3.09
   5  -6 -15   15.58    2.64
   5   6 -14   22.40    4.39
  -5   6  14   16.43    2.24
  -5  -6  14   22.64    3.65
  -5   6  14   15.16    2.64
   5  -6 -14   16.30    3.03
   5   6 -13   10.81    1.88
  -5   6  13    7.79    1.35
  -5  -6  13    8.87    1.68
  -5   6  13    7.15    1.41
   5  -6 -13    6.41    1.31
   5   6 -12   11.72    1.99
  -5   6  12    7.83    1.54
  -5  -6  12   12.94    2.09
  -5   6  12    7.39    1.28
   5  -6 -12    8.48    1.67
   5   6 -11    1.71    1.07
  -5   6  11    0.65    0.53
  -5  -6  11    1.60    0.69
  -5   6  11    1.04    0.38
   5  -6 -11    0.89    0.49
   5   6 -10  239.89    8.72
  -5   6  10  147.07    5.83
  -5  -6  10  226.55    8.38
  -5   6  10  183.44    6.33
   5  -6 -10  177.33    6.42
   5   6  -9   64.01    3.81
  -5   6   9   48.40    5.41
  -5  -6   9   71.10    9.13
  -5   6   9   50.80    3.10
   5  -6  -9   54.43    2.84
   5   6  -8    3.26    0.65
  -5   6   8    1.05    0.53
  -5  -6   8    3.42    0.72
  -5   6   8    1.78    0.59
   5  -6  -8    1.72    0.71
   5   6  -8    1.98    0.36
   5   6  -7    2.27    0.60
  -5   6   7    0.74    0.66
  -5  -6   7    0.78    0.75
  -5   6   7    0.46    0.22
   5  -6  -7    0.74    0.52
   5   6  -7    0.68    0.25
   5   6  -6  107.75    7.09
  -5   6   6   63.39    2.72
  -5  -6   6   94.78    3.21
  -5   6   6   88.38    1.64
   5  -6  -6   79.73    4.59
   5   6  -6   81.88    2.07
   5   6  -5  175.31    5.39
  -5   6   5  115.59    6.74
  -5  -6   5  163.84    8.20
   5  -6  -5  136.47    4.30
   5   6  -5  140.54    3.98
   5   6  -4  133.89    3.93
  -5   6   4   83.30    3.21
  -5  -6   4  116.38    6.12
   5  -6  -4  106.06    3.96
   5   6  -4  101.35    3.16
   5   6  -3   91.40    6.11
  -5   6   3   56.85    2.34
  -5  -6   3   73.03    2.49
   5  -6  -3   72.58    2.68
   5   6  -3   66.95    2.84
   5   6  -2   51.21    2.48
  -5   6   2   36.64    4.62
  -5  -6   2   51.31    5.67
   5  -6  -2   45.18    5.63
   5   6  -2   35.88    4.74
   5   6  -1  205.49    4.88
  -5   6   1  138.79    4.41
  -5  -6   1  172.14    4.99
   5  -6  -1  170.06    5.24
   5   6  -1  151.25    4.31
   5   6   0   21.30    1.59
  -5   6   0   19.52    2.60
  -5  -6   0   21.88    3.05
   5   6   0   20.71    3.43
   5   6   1  256.88    5.77
  -5   6  -1  186.57    7.82
  -5  -6  -1  224.73    7.01
   5  -6   1  216.73    6.12
   5   6   1  209.00    5.64
  -5   6  -2   61.24    2.43
  -5  -6  -2   72.58    2.86
   5  -6   2   71.47    2.91
   5   6   2   67.95    8.27
  -5   6  -3    9.40    1.26
  -5  -6  -3    9.08    1.69
   5  -6   3   11.16    2.56
   5   6   3    8.62    1.25
  -5   6  -4    3.33    0.77
  -5   6  -4    0.38    0.27
  -5  -6  -4    1.07    0.46
   5  -6   4    3.06    1.21
   5   6   4    0.60    0.59
  -5   6  -5    0.86    0.52
  -5   6  -5   -0.02    0.28
  -5  -6  -5    1.05    0.75
   5  -6   5    1.58    0.86
   5   6   5   -0.67    0.95
  -5   6  -6   38.12    9.34
  -5   6  -6   28.08    3.83
  -5  -6  -6   37.26    8.81
   5  -6   6   45.55    7.88
   5   6   6   37.50    4.60
  -5   6  -7    4.87    1.50
  -5   6  -7    3.13    1.02
  -5  -6  -7    3.28    0.95
   5  -6   7    4.83    1.48
   5   6   7    3.06    1.86
  -5   6  -8    5.74    1.43
  -5   6  -8    3.47    0.95
  -5  -6  -8    5.59    1.26
   5  -6   8    6.43    1.13
   5   6   8    4.85    1.56
  -5   6  -9   95.12    4.60
  -5   6  -9   74.47    3.88
  -5  -6  -9   88.07    9.18
   5  -6   9   95.29    4.71
   5   6   9   94.39    8.05
  -5   6 -10    1.91    0.58
  -5   6 -10    0.98    0.22
  -5  -6 -10    1.17    0.70
   5  -6  10    1.07    1.08
   5   6  10    1.11    0.77
  -5   6 -11    0.26    0.36
  -5   6 -11    1.32    0.64
  -5  -6 -11    1.28    0.68
   5  -6  11    0.40    0.62
   5   6  11    0.09    1.36
  -5   6 -12    0.58    0.47
  -5   6 -12    0.49    0.37
  -5  -6 -12    1.13    1.39
   5  -6  12    1.87    0.82
   5   6  12    0.81    0.74
  -5   6 -13   22.53    4.15
  -5   6 -13   18.50    2.77
  -5  -6 -13   22.29    4.45
   5  -6  13   24.02    4.22
   5   6  13   24.67    3.22
  -5   6 -14    0.55    0.65
  -5   6 -14    0.83    0.46
  -5  -6 -14   -0.09    1.19
   5  -6  14    0.45    0.65
   5   6  14   -0.29    1.13
  -5   6 -15    4.69    1.02
  -5   6 -15    4.23    0.72
  -5  -6 -15    7.94    1.50
   5  -6  15    5.85    1.35
   5   6  15    4.86    0.87
  -5   6 -16   21.90    4.32
  -5   6 -16   18.42    2.78
  -5  -6 -16   24.51    4.09
   5  -6  16   23.14    4.21
   5   6  16   24.57    5.47
  -5   6 -17    0.87    0.70
  -5   6 -17    0.91    0.40
  -5  -6 -17    2.06    0.83
   5  -6  17    0.73    0.68
   5   6  17   -0.30    1.01
   5  -7 -19   12.66    2.30
   5   7 -19   17.81    3.67
  -5  -7  19   16.08    3.85
   5  -7 -18    4.16    0.94
   5   7 -18    3.90    2.19
  -5  -7  18    3.42    2.07
  -5   7  18    0.64    0.70
   5   7 -17    3.45    1.62
  -5  -7  17    3.78    1.01
  -5   7  17    2.75    0.96
   5   7 -16    6.88    1.74
  -5   7  16    7.01    2.27
  -5  -7  16    7.53    3.13
  -5   7  16    5.84    3.45
   5   7 -15    2.25    1.42
  -5   7  15    1.29    0.87
  -5  -7  15    3.90    1.04
  -5   7  15    1.03    0.42
   5  -7 -15    2.06    0.46
   5   7 -14    0.58    1.32
  -5   7  14    1.64    0.96
  -5  -7  14    1.88    0.89
  -5   7  14   -0.16    0.63
   5  -7 -14   -0.83    0.80
   5   7 -13   55.94    7.73
  -5   7  13   39.07    4.37
  -5  -7  13   50.49    8.60
  -5   7  13   31.49    5.18
   5  -7 -13   39.25   16.23
   5   7 -12   14.37    1.97
  -5   7  12    7.78    1.31
  -5  -7  12   11.92    2.49
  -5   7  12    8.26    1.59
   5  -7 -12    9.96    1.60
   5   7 -11    1.27    0.60
  -5   7  11    0.96    1.13
  -5  -7  11    2.18    0.85
  -5   7  11    0.87    0.29
   5  -7 -11    3.31    0.75
   5   7 -10   17.61    1.90
  -5   7  10   13.33    2.81
  -5  -7  10   17.62    3.60
  -5   7  10   10.76    1.75
   5  -7 -10   14.45    3.12
   5   7  -9  185.42   10.81
  -5   7   9  117.02    5.15
  -5  -7   9  167.88    6.85
   5  -7  -9  140.25    6.03
   5   7  -8  173.13    7.17
  -5   7   8  123.31    5.18
  -5  -7   8  179.92    8.66
   5  -7  -8  144.83    6.12
   5   7  -8  147.96    5.26
   5   7  -7  239.13   10.85
  -5   7   7  162.40    6.62
  -5  -7   7  248.66    9.42
   5  -7  -7  191.21    8.17
   5   7  -7  184.95    7.87
   5   7  -6  536.02   18.14
  -5   7   6  354.12   12.82
  -5  -7   6  531.67   18.65
   5  -7  -6  423.35   14.94
   5   7  -6  433.26   14.65
   5   7  -5  811.84   26.62
  -5   7   5  506.33   18.16
  -5  -7   5  770.35   25.78
   5  -7  -5  633.47   22.33
   5   7  -5  605.01   21.38
   5   7  -4   24.39    3.90
  -5   7   4   11.80    1.56
  -5  -7   4   19.43    2.66
   5  -7  -4   18.47    3.70
   5   7  -4    9.25    1.43
   5   7  -3   10.09    1.39
  -5   7   3    6.26    1.23
  -5  -7   3   10.25    1.95
   5  -7  -3    7.85    2.02
   5   7  -3    6.96    1.41
   5   7  -2  199.38    5.16
  -5   7   2  135.72    4.50
  -5  -7   2  176.36    5.43
   5  -7  -2  165.91    5.42
   5   7  -2  159.18    4.79
   5   7  -1   82.00    1.93
  -5   7   1   58.23    2.75
  -5  -7   1   74.59    9.71
   5  -7  -1   66.45    2.82
   5   7  -1   62.73    8.19
   5   7   0   51.08    1.45
  -5   7   0   37.78    2.20
  -5  -7   0   43.74    5.82
   5  -7   0   44.46    7.20
   5   7   0   44.04    5.97
   5   7   1   23.61    3.47
  -5   7  -1   23.78    2.76
  -5  -7  -1   25.39    3.81
   5  -7   1   25.82    5.60
   5   7   1   28.99    4.44
  -5   7  -2   11.07    2.09
  -5  -7  -2   12.33    1.95
   5  -7   2   10.87    1.33
   5   7   2   14.64    2.31
  -5   7  -3   11.05    1.49
  -5  -7  -3   10.65    2.16
   5  -7   3   13.15    3.24
   5   7   3    7.69    1.24
  -5   7  -4    0.69    0.43
  -5  -7  -4    3.65    1.06
   5  -7   4    2.08    0.79
   5   7   4    1.49    0.69
  -5   7  -5   25.23    3.82
  -5  -7  -5   25.52    5.93
   5  -7   5   28.33    5.44
   5   7   5   23.41    3.47
  -5   7  -6    0.70    0.81
  -5  -7  -6    0.31    0.78
   5  -7   6   -0.40    1.17
   5   7   6   -1.48    1.42
  -5   7  -7    8.75    1.82
  -5  -7  -7    7.10    1.56
   5  -7   7    8.99    1.76
   5   7   7    9.52    1.73
  -5   7  -8   34.08    7.26
  -5  -7  -8   33.74    6.77
   5  -7   8   36.46    4.64
   5   7   8   34.08    4.22
  -5   7  -9    4.65    0.82
  -5   7  -9    3.82    0.50
  -5  -7  -9    5.28    1.03
   5  -7   9    8.33    1.52
   5   7   9    4.13    1.38
  -5   7 -10   85.06    4.63
  -5   7 -10   67.76    2.90
  -5  -7 -10   81.77    9.00
   5  -7  10   87.63    4.89
   5   7  10   80.75    8.94
  -5   7 -11    3.02    0.54
  -5   7 -11    1.17    0.62
  -5  -7 -11    1.85    0.81
   5  -7  11    3.29    0.73
   5   7  11    1.14    0.87
  -5   7 -12   -1.00    0.80
  -5   7 -12    0.83    0.38
  -5  -7 -12    0.22    0.66
   5  -7  12    0.40    0.45
   5   7  12   -1.66    1.10
  -5   7 -13   -0.57    0.83
  -5   7 -13    0.18    0.22
  -5  -7 -13   -0.62    1.11
   5  -7  13    0.73    0.37
   5   7  13    0.39    0.74
  -5   7 -14   28.04    4.01
  -5   7 -14   16.05    3.74
[truncated: 203,873 more chars]
