# Supplementary material for: Quaternary cocrystals: combinatorial synthetic strategies based on long-range synthon Aufbau modules (LSAM)
Source: IUCrJ. 2016 Jan 5;3(Pt 2):102–7. doi: 10.1107/S2052252515023957 (PMC4775158; doi:10.1107/S2052252515023957)
Supplement: Supplementary file 2 [file m-03-00102-sup3.zip › Checkcif Folder/13. TS PGL TMP DPE.cif]

 
data_shelx
 
_audit_creation_method            SHELXL-2013
_chemical_name_systematic
;
 ?
;
_chemical_name_common             ?
_chemical_melting_point           ?
_chemical_formula_moiety          ?
_chemical_formula_sum
 'C40 H48 N6 O6' 
_chemical_formula_weight          708.84

loop_
 _atom_type_symbol
 _atom_type_description
 _atom_type_scat_dispersion_real
 _atom_type_scat_dispersion_imag
 _atom_type_scat_source
 'C'  'C'   0.0033   0.0016
 'International Tables Vol C Tables 4.2.6.8 and 6.1.1.4'
 'H'  'H'   0.0000   0.0000
 'International Tables Vol C Tables 4.2.6.8 and 6.1.1.4'
 'N'  'N'   0.0061   0.0033
 'International Tables Vol C Tables 4.2.6.8 and 6.1.1.4'
 'O'  'O'   0.0106   0.0060
 'International Tables Vol C Tables 4.2.6.8 and 6.1.1.4'
 
_space_group_crystal_system       triclinic
_space_group_IT_number            2
_space_group_name_H-M_alt         'P -1'
_space_group_name_Hall            '-P 1'
 
_shelx_space_group_comment
;
The symmetry employed for this shelxl refinement is uniquely defined
by the following loop, which should always be used as a source of
symmetry information in preference to the above space-group names.
They are only intended as comments.
;
 
loop_
 _space_group_symop_operation_xyz
 'x, y, z'
 '-x, -y, -z'
 
_cell_length_a                    8.284(11)
_cell_length_b                    8.564(12)
_cell_length_c                    14.60(2)
_cell_angle_alpha                 78.65(5)
_cell_angle_beta                  87.26(6)
_cell_angle_gamma                 64.40(4)
_cell_volume                      915(2)
_cell_formula_units_Z             1
_cell_measurement_temperature     150(2)
_cell_measurement_reflns_used     ? 
_cell_measurement_theta_min       ? 
_cell_measurement_theta_max       ? 
 
_exptl_crystal_description        'Block' 
_exptl_crystal_colour             'Orange' 
_exptl_crystal_density_meas       ? 
_exptl_crystal_density_method     ?              
_exptl_crystal_density_diffrn     1.286          
_exptl_crystal_F_000              378
_exptl_transmission_factor_min    ?                                             
_exptl_transmission_factor_max    ?                                             
_exptl_crystal_size_max           0.450
_exptl_crystal_size_mid           0.320
_exptl_crystal_size_min           0.170
_exptl_absorpt_coefficient_mu     0.088
_shelx_estimated_absorpt_T_min    0.962
_shelx_estimated_absorpt_T_max    0.985
_exptl_absorpt_correction_type    'Multi-scan' 
_exptl_absorpt_correction_T_min   0.678 
_exptl_absorpt_correction_T_max   1.000 
_exptl_absorpt_process_details    'Jacobson, R. (1998) Private communication' 
 
_exptl_special_details
;
 ?
;
 
_diffrn_ambient_temperature       150(2)
_diffrn_radiation_wavelength      0.71073
_diffrn_radiation_type            MoK\a
_diffrn_source                    'Sealed Tube'                       
_diffrn_measurement_device_type   'Rigaku Mercury375R (2x2 bin mode)'
_diffrn_measurement_method        'profile data from \w-scans'
_diffrn_detector_area_resol_mean  ? 
_diffrn_reflns_number             8969
_diffrn_reflns_av_unetI/netI      0.0868
_diffrn_reflns_av_R_equivalents   0.0867
_diffrn_reflns_limit_h_min        -10
_diffrn_reflns_limit_h_max        10
_diffrn_reflns_limit_k_min        -10
_diffrn_reflns_limit_k_max        10
_diffrn_reflns_limit_l_min        -18
_diffrn_reflns_limit_l_max        18
_diffrn_reflns_theta_min          1.423
_diffrn_reflns_theta_max          26.999
_diffrn_reflns_theta_full         25.242
_diffrn_measured_fraction_theta_max   0.994
_diffrn_measured_fraction_theta_full  0.996
_diffrn_reflns_Laue_measured_fraction_max    0.994
_diffrn_reflns_Laue_measured_fraction_full   0.996
_diffrn_reflns_point_group_measured_fraction_max   0.994
_diffrn_reflns_point_group_measured_fraction_full  0.996
_reflns_number_total              3974
_reflns_number_gt                 2728
_reflns_threshold_expression      'I > 2\s(I)'
_reflns_Friedel_coverage          0.000
_reflns_Friedel_fraction_max      .
_reflns_Friedel_fraction_full     .
 
_reflns_special_details
;
 Reflections were merged by SHELXL according to the crystal
 class for the calculation of statistics and refinement.
 
 _reflns_Friedel_fraction is defined as the number of unique
 Friedel pairs measured divided by the number that would be
 possible theoretically, ignoring centric projections and
 systematic absences.
;
 
_computing_data_collection        ?
_computing_cell_refinement        ?
_computing_data_reduction         ?
_computing_structure_solution     ?
_computing_structure_refinement   'SHELXL-2013 (Sheldrick, 2013)'
_computing_molecular_graphics     ?
_computing_publication_material   ?
 
_refine_special_details
;
 ?
;
_refine_ls_structure_factor_coef  Fsqd
_refine_ls_matrix_type            full
_refine_ls_weighting_scheme       calc
_refine_ls_weighting_details
;
 w=1/[\s^2^(Fo^2^)+(0.0962P)^2^+0.7189P]
 where P=(Fo^2^+2Fc^2^)/3
;
_atom_sites_solution_primary      ?
_atom_sites_solution_secondary    ?
_atom_sites_solution_hydrogens    geom
_refine_ls_hydrogen_treatment     constr
_refine_ls_extinction_method      none
_refine_ls_extinction_coef        .
_refine_ls_number_reflns          3974
_refine_ls_number_parameters      235
_refine_ls_number_restraints      0
_refine_ls_R_factor_all           0.1038
_refine_ls_R_factor_gt            0.0744
_refine_ls_wR_factor_ref          0.2453
_refine_ls_wR_factor_gt           0.2246
_refine_ls_goodness_of_fit_ref    1.139
_refine_ls_restrained_S_all       1.139
_refine_ls_shift/su_max           0.000
_refine_ls_shift/su_mean          0.000
 
loop_
 _atom_site_label
 _atom_site_type_symbol
 _atom_site_fract_x
 _atom_site_fract_y
 _atom_site_fract_z
 _atom_site_U_iso_or_equiv
 _atom_site_adp_type
 _atom_site_occupancy
 _atom_site_site_symmetry_order  
 _atom_site_calc_flag
 _atom_site_refinement_flags_posn
 _atom_site_refinement_flags_adp
 _atom_site_refinement_flags_occupancy
 _atom_site_disorder_assembly
 _atom_site_disorder_group
O1 O 0.0752(3) 0.3931(3) 0.12050(15) 0.0312(5) Uani 1 1 d . . . . .
H1 H 0.0140 0.3502 0.0996 0.047 Uiso 1 1 calc R U . . .
O2 O -0.4559(3) 0.6418(3) 0.28256(17) 0.0370(6) Uani 1 1 d . . . . .
H2 H -0.4984 0.7071 0.3220 0.056 Uiso 1 1 calc R U . . .
N3 N -0.4001(4) 1.1596(3) 0.57434(18) 0.0284(6) Uani 1 1 d . . . . .
O3 O 0.0412(3) 0.7667(3) 0.32344(16) 0.0358(6) Uani 1 1 d . . . . .
H3 H -0.0297 0.8284 0.3591 0.054 Uiso 1 1 calc R U . . .
N2 N -0.2009(4) 0.9739(3) 0.44379(19) 0.0290(6) Uani 1 1 d . . . . .
C6 C 0.0590(4) 0.5764(4) 0.2239(2) 0.0279(7) Uani 1 1 d . . . . .
H6 H 0.1791 0.5573 0.2117 0.034 Uiso 1 1 calc R U . . .
C2 C -0.1958(4) 0.5200(4) 0.1998(2) 0.0280(7) Uani 1 1 d . . . . .
H2A H -0.2506 0.4650 0.1699 0.034 Uiso 1 1 calc R U . . .
C1 C -0.0217(4) 0.4963(4) 0.1809(2) 0.0272(7) Uani 1 1 d . . . . .
C15 C -0.4479(4) 1.2185(4) 0.4836(2) 0.0272(7) Uani 1 1 d . . . . .
C4 C -0.2114(4) 0.7095(4) 0.3052(2) 0.0282(7) Uani 1 1 d . . . . .
H4 H -0.2770 0.7834 0.3476 0.034 Uiso 1 1 calc R U . . .
C13 C -0.1561(4) 0.9118(4) 0.5344(2) 0.0266(7) Uani 1 1 d . . . . .
C5 C -0.0384(4) 0.6850(4) 0.2851(2) 0.0273(7) Uani 1 1 d . . . . .
C3 C -0.2878(4) 0.6251(4) 0.2630(2) 0.0280(7) Uani 1 1 d . . . . .
C14 C -0.2552(4) 1.0060(4) 0.6009(2) 0.0286(7) Uani 1 1 d . . . . .
N1 N -0.1167(4) 0.2316(4) 0.0638(2) 0.0349(7) Uani 1 1 d . . . . .
C16 C -0.3460(4) 1.1253(4) 0.4167(2) 0.0274(7) Uani 1 1 d . . . . .
C9 C -0.3226(4) 0.0876(4) -0.0010(2) 0.0299(7) Uani 1 1 d . . . . .
C18 C -0.2079(5) 0.9445(5) 0.7027(2) 0.0406(9) Uani 1 1 d . . . . .
H18A H -0.2947 1.0301 0.7370 0.061 Uiso 1 1 calc R U . . .
H18B H -0.0876 0.9332 0.7147 0.061 Uiso 1 1 calc R U . . .
H18C H -0.2104 0.8295 0.7236 0.061 Uiso 1 1 calc R U . . .
C20 C -0.3906(5) 1.1907(5) 0.3145(2) 0.0387(8) Uani 1 1 d . . . . .
H20A H -0.3030 1.1063 0.2798 0.058 Uiso 1 1 calc R U . . .
H20B H -0.3872 1.3055 0.2955 0.058 Uiso 1 1 calc R U . . .
H20C H -0.5108 1.2033 0.3009 0.058 Uiso 1 1 calc R U . . .
C17 C 0.0034(5) 0.7385(4) 0.5608(3) 0.0374(8) Uani 1 1 d . . . . .
H17A H 0.0543 0.6934 0.5043 0.056 Uiso 1 1 calc R U . . .
H17B H -0.0327 0.6542 0.6012 0.056 Uiso 1 1 calc R U . . .
H17C H 0.0935 0.7539 0.5944 0.056 Uiso 1 1 calc R U . . .
C19 C -0.6126(5) 1.3865(4) 0.4567(3) 0.0375(8) Uani 1 1 d . . . . .
H19A H -0.6650 1.4318 0.5130 0.056 Uiso 1 1 calc R U . . .
H19B H -0.6995 1.3648 0.4243 0.056 Uiso 1 1 calc R U . . .
H19C H -0.5817 1.4736 0.4152 0.056 Uiso 1 1 calc R U . . .
C8 C -0.1982(5) -0.0034(4) 0.0720(2) 0.0328(7) Uani 1 1 d . . . . .
H8 H -0.1811 -0.1189 0.1018 0.039 Uiso 1 1 calc R U . . .
C7 C -0.0995(5) 0.0703(5) 0.1020(2) 0.0339(7) Uani 1 1 d . . . . .
H7 H -0.0144 0.0038 0.1525 0.041 Uiso 1 1 calc R U . . .
C10 C -0.3412(5) 0.2559(5) -0.0411(2) 0.0372(8) Uani 1 1 d . . . . .
H10 H -0.4246 0.3249 -0.0920 0.045 Uiso 1 1 calc R U . . .
C12 C -0.4317(5) 0.0079(5) -0.0356(2) 0.0358(8) Uani 1 1 d . . . . .
H12A H -0.3511 -0.1106 -0.0476 0.043 Uiso 1 1 calc R U . . .
H12B H -0.4953 0.0824 -0.0953 0.043 Uiso 1 1 calc R U . . .
C11 C -0.2374(5) 0.3209(5) -0.0063(3) 0.0381(8) Uani 1 1 d . . . . .
H11 H -0.2527 0.4368 -0.0339 0.046 Uiso 1 1 calc R U . . .
 
loop_
 _atom_site_aniso_label
 _atom_site_aniso_U_11
 _atom_site_aniso_U_22
 _atom_site_aniso_U_33
 _atom_site_aniso_U_23
 _atom_site_aniso_U_13
 _atom_site_aniso_U_12
O1 0.0343(13) 0.0325(12) 0.0320(12) -0.0165(9) 0.0084(9) -0.0156(10)
O2 0.0311(13) 0.0393(14) 0.0460(14) -0.0207(11) 0.0100(10) -0.0157(11)
N3 0.0277(14) 0.0248(13) 0.0320(14) -0.0079(11) 0.0041(11) -0.0102(11)
O3 0.0376(13) 0.0380(13) 0.0412(14) -0.0203(10) 0.0061(10) -0.0201(11)
N2 0.0320(15) 0.0235(13) 0.0347(15) -0.0101(11) 0.0024(11) -0.0132(11)
C6 0.0307(17) 0.0261(16) 0.0280(15) -0.0051(12) 0.0018(12) -0.0133(13)
C2 0.0332(17) 0.0252(15) 0.0269(15) -0.0070(12) 0.0011(12) -0.0131(13)
C1 0.0330(17) 0.0222(15) 0.0229(14) -0.0046(11) 0.0024(12) -0.0088(13)
C15 0.0238(15) 0.0227(15) 0.0352(17) -0.0045(12) -0.0012(12) -0.0102(12)
C4 0.0333(17) 0.0229(15) 0.0270(15) -0.0069(12) 0.0050(12) -0.0103(13)
C13 0.0238(15) 0.0227(15) 0.0338(16) -0.0067(12) -0.0003(12) -0.0098(12)
C5 0.0341(17) 0.0231(15) 0.0253(15) -0.0033(12) -0.0026(12) -0.0130(13)
C3 0.0289(17) 0.0236(15) 0.0292(16) -0.0037(12) 0.0033(12) -0.0101(13)
C14 0.0289(16) 0.0225(15) 0.0359(17) -0.0064(12) 0.0002(13) -0.0121(13)
N1 0.0381(16) 0.0413(17) 0.0346(15) -0.0167(12) 0.0080(12) -0.0224(14)
C16 0.0304(16) 0.0223(15) 0.0311(16) -0.0057(12) -0.0013(12) -0.0125(13)
C9 0.0308(17) 0.0329(17) 0.0284(16) -0.0093(13) 0.0032(13) -0.0147(14)
C18 0.047(2) 0.0363(19) 0.0328(18) -0.0051(14) -0.0037(15) -0.0130(17)
C20 0.046(2) 0.0371(19) 0.0327(18) -0.0053(14) -0.0029(15) -0.0172(16)
C17 0.0316(18) 0.0275(17) 0.046(2) -0.0066(14) 0.0010(15) -0.0065(14)
C19 0.0309(18) 0.0281(17) 0.046(2) -0.0035(14) -0.0025(15) -0.0067(14)
C8 0.0376(19) 0.0308(17) 0.0308(17) -0.0063(13) 0.0032(14) -0.0156(15)
C7 0.0359(18) 0.0400(19) 0.0274(16) -0.0110(14) 0.0014(13) -0.0162(15)
C10 0.039(2) 0.0345(18) 0.0342(18) -0.0011(14) -0.0029(15) -0.0144(15)
C12 0.039(2) 0.043(2) 0.0315(18) -0.0093(14) 0.0003(14) -0.0223(16)
C11 0.042(2) 0.0322(18) 0.044(2) -0.0086(15) 0.0060(16) -0.0188(16)
 
_geom_special_details
;
 All esds (except the esd in the dihedral angle between two l.s. planes)
 are estimated using the full covariance matrix.  The cell esds are taken
 into account individually in the estimation of esds in distances, angles
 and torsion angles; correlations between esds in cell parameters are only
 used when they are defined by crystal symmetry.  An approximate (isotropic)
 treatment of cell esds is used for estimating esds involving l.s. planes.
;
 
loop_
 _geom_bond_atom_site_label_1
 _geom_bond_atom_site_label_2
 _geom_bond_distance
 _geom_bond_site_symmetry_2
 _geom_bond_publ_flag
O1 C1 1.352(4) . ?
O1 H1 0.8400 . ?
O2 C3 1.359(4) . ?
O2 H2 0.8400 . ?
N3 C15 1.335(5) . ?
N3 C14 1.342(4) . ?
O3 C5 1.351(4) . ?
O3 H3 0.8400 . ?
N2 C13 1.330(5) . ?
N2 C16 1.334(4) . ?
C6 C1 1.385(5) . ?
C6 C5 1.387(5) . ?
C6 H6 0.9500 . ?
C2 C3 1.382(5) . ?
C2 C1 1.389(5) . ?
C2 H2A 0.9500 . ?
C15 C16 1.396(5) . ?
C15 C19 1.489(5) . ?
C4 C5 1.382(5) . ?
C4 C3 1.383(5) . ?
C4 H4 0.9500 . ?
C13 C14 1.389(5) . ?
C13 C17 1.492(5) . ?
C14 C18 1.487(5) . ?
N1 C11 1.327(5) . ?
N1 C7 1.332(5) . ?
C16 C20 1.491(5) . ?
C9 C8 1.375(5) . ?
C9 C10 1.389(5) . ?
C9 C12 1.500(5) . ?
C18 H18A 0.9800 . ?
C18 H18B 0.9800 . ?
C18 H18C 0.9800 . ?
C20 H20A 0.9800 . ?
C20 H20B 0.9800 . ?
C20 H20C 0.9800 . ?
C17 H17A 0.9800 . ?
C17 H17B 0.9800 . ?
C17 H17C 0.9800 . ?
C19 H19A 0.9800 . ?
C19 H19B 0.9800 . ?
C19 H19C 0.9800 . ?
C8 C7 1.360(5) . ?
C8 H8 0.9500 . ?
C7 H7 0.9500 . ?
C10 C11 1.369(5) . ?
C10 H10 0.9500 . ?
C12 C12 1.531(7) 2_455 ?
C12 H12A 0.9900 . ?
C12 H12B 0.9900 . ?
C11 H11 0.9500 . ?
 
loop_
 _geom_angle_atom_site_label_1
 _geom_angle_atom_site_label_2
 _geom_angle_atom_site_label_3
 _geom_angle
 _geom_angle_site_symmetry_1
 _geom_angle_site_symmetry_3
 _geom_angle_publ_flag
C1 O1 H1 109.5 . . ?
C3 O2 H2 109.5 . . ?
C15 N3 C14 119.0(3) . . ?
C5 O3 H3 109.5 . . ?
C13 N2 C16 119.7(3) . . ?
C1 C6 C5 118.9(3) . . ?
C1 C6 H6 120.5 . . ?
C5 C6 H6 120.5 . . ?
C3 C2 C1 118.7(3) . . ?
C3 C2 H2A 120.6 . . ?
C1 C2 H2A 120.6 . . ?
O1 C1 C6 117.8(3) . . ?
O1 C1 C2 121.2(3) . . ?
C6 C1 C2 121.0(3) . . ?
N3 C15 C16 120.8(3) . . ?
N3 C15 C19 117.6(3) . . ?
C16 C15 C19 121.6(3) . . ?
C5 C4 C3 119.1(3) . . ?
C5 C4 H4 120.4 . . ?
C3 C4 H4 120.4 . . ?
N2 C13 C14 120.7(3) . . ?
N2 C13 C17 117.4(3) . . ?
C14 C13 C17 121.9(3) . . ?
O3 C5 C4 121.3(3) . . ?
O3 C5 C6 117.7(3) . . ?
C4 C5 C6 120.9(3) . . ?
O2 C3 C2 117.6(3) . . ?
O2 C3 C4 121.2(3) . . ?
C2 C3 C4 121.3(3) . . ?
N3 C14 C13 120.1(3) . . ?
N3 C14 C18 117.2(3) . . ?
C13 C14 C18 122.7(3) . . ?
C11 N1 C7 116.9(3) . . ?
N2 C16 C15 119.7(3) . . ?
N2 C16 C20 117.9(3) . . ?
C15 C16 C20 122.4(3) . . ?
C8 C9 C10 116.7(3) . . ?
C8 C9 C12 121.4(3) . . ?
C10 C9 C12 121.9(3) . . ?
C14 C18 H18A 109.5 . . ?
C14 C18 H18B 109.5 . . ?
H18A C18 H18B 109.5 . . ?
C14 C18 H18C 109.5 . . ?
H18A C18 H18C 109.5 . . ?
H18B C18 H18C 109.5 . . ?
C16 C20 H20A 109.5 . . ?
C16 C20 H20B 109.5 . . ?
H20A C20 H20B 109.5 . . ?
C16 C20 H20C 109.5 . . ?
H20A C20 H20C 109.5 . . ?
H20B C20 H20C 109.5 . . ?
C13 C17 H17A 109.5 . . ?
C13 C17 H17B 109.5 . . ?
H17A C17 H17B 109.5 . . ?
C13 C17 H17C 109.5 . . ?
H17A C17 H17C 109.5 . . ?
H17B C17 H17C 109.5 . . ?
C15 C19 H19A 109.5 . . ?
C15 C19 H19B 109.5 . . ?
H19A C19 H19B 109.5 . . ?
C15 C19 H19C 109.5 . . ?
H19A C19 H19C 109.5 . . ?
H19B C19 H19C 109.5 . . ?
C7 C8 C9 120.6(3) . . ?
C7 C8 H8 119.7 . . ?
C9 C8 H8 119.7 . . ?
N1 C7 C8 122.9(3) . . ?
N1 C7 H7 118.5 . . ?
C8 C7 H7 118.5 . . ?
C11 C10 C9 119.0(3) . . ?
C11 C10 H10 120.5 . . ?
C9 C10 H10 120.5 . . ?
C9 C12 C12 111.3(3) . 2_455 ?
C9 C12 H12A 109.4 . . ?
C12 C12 H12A 109.4 2_455 . ?
C9 C12 H12B 109.4 . . ?
C12 C12 H12B 109.4 2_455 . ?
H12A C12 H12B 108.0 . . ?
N1 C11 C10 123.9(3) . . ?
N1 C11 H11 118.1 . . ?
C10 C11 H11 118.1 . . ?
 
loop_
 _geom_torsion_atom_site_label_1
 _geom_torsion_atom_site_label_2
 _geom_torsion_atom_site_label_3
 _geom_torsion_atom_site_label_4
 _geom_torsion
 _geom_torsion_site_symmetry_1
 _geom_torsion_site_symmetry_2
 _geom_torsion_site_symmetry_3
 _geom_torsion_site_symmetry_4
 _geom_torsion_publ_flag
C5 C6 C1 O1 179.1(3) . . . . ?
C5 C6 C1 C2 -1.5(5) . . . . ?
C3 C2 C1 O1 179.2(3) . . . . ?
C3 C2 C1 C6 -0.2(5) . . . . ?
C14 N3 C15 C16 -2.0(5) . . . . ?
C14 N3 C15 C19 178.2(3) . . . . ?
C16 N2 C13 C14 -2.4(5) . . . . ?
C16 N2 C13 C17 177.7(3) . . . . ?
C3 C4 C5 O3 179.0(3) . . . . ?
C3 C4 C5 C6 -0.5(5) . . . . ?
C1 C6 C5 O3 -177.6(3) . . . . ?
C1 C6 C5 C4 1.9(5) . . . . ?
C1 C2 C3 O2 -178.0(3) . . . . ?
C1 C2 C3 C4 1.7(5) . . . . ?
C5 C4 C3 O2 178.3(3) . . . . ?
C5 C4 C3 C2 -1.3(5) . . . . ?
C15 N3 C14 C13 0.7(5) . . . . ?
C15 N3 C14 C18 -179.4(3) . . . . ?
N2 C13 C14 N3 1.5(5) . . . . ?
C17 C13 C14 N3 -178.5(3) . . . . ?
N2 C13 C14 C18 -178.4(3) . . . . ?
C17 C13 C14 C18 1.5(5) . . . . ?
C13 N2 C16 C15 1.0(5) . . . . ?
C13 N2 C16 C20 179.6(3) . . . . ?
N3 C15 C16 N2 1.2(5) . . . . ?
C19 C15 C16 N2 -179.0(3) . . . . ?
N3 C15 C16 C20 -177.3(3) . . . . ?
C19 C15 C16 C20 2.5(5) . . . . ?
C10 C9 C8 C7 -0.2(5) . . . . ?
C12 C9 C8 C7 179.5(3) . . . . ?
C11 N1 C7 C8 0.3(5) . . . . ?
C9 C8 C7 N1 0.2(5) . . . . ?
C8 C9 C10 C11 -0.3(5) . . . . ?
C12 C9 C10 C11 -179.9(3) . . . . ?
C8 C9 C12 C12 70.0(5) . . . 2_455 ?
C10 C9 C12 C12 -110.3(4) . . . 2_455 ?
C7 N1 C11 C10 -0.8(5) . . . . ?
C9 C10 C11 N1 0.8(6) . . . . ?
 
loop_
 _geom_hbond_atom_site_label_D 
 _geom_hbond_atom_site_label_H 
 _geom_hbond_atom_site_label_A 
 _geom_hbond_distance_DH 
 _geom_hbond_distance_HA 
 _geom_hbond_distance_DA 
 _geom_hbond_angle_DHA 
 _geom_hbond_site_symmetry_A 
O1 H1 N1  0.84 1.92 2.758(4) 173.7 .
O2 H2 N3  0.84 2.01 2.844(5) 173.8 2_476
O3 H3 N2  0.84 2.00 2.841(5) 179.2 .
C2 H2A N1  0.95 2.60 3.299(6) 130.6 .
C4 H4 N2  0.95 2.63 3.350(5) 133.0 .
C18 H18A O2  0.98 2.64 3.474(6) 143.2 2_476
C18 H18C O1  0.98 2.60 3.289(6) 127.3 2_566
C20 H20B O2  0.98 2.65 3.598(7) 162.3 1_565
C17 H17A O3  0.98 2.59 3.436(7) 144.9 .
C19 H19C O2  0.98 2.63 3.589(6) 165.8 1_565
C11 H11 O1  0.95 2.61 3.407(5) 141.3 2_565
 
_refine_diff_density_max    0.300
_refine_diff_density_min   -0.309
_refine_diff_density_rms    0.080

_shelxl_version_number 2013-2

_shelx_res_file
;
TITL datam in P-1
CELL  0.71073   8.2841   8.5645  14.6032   78.651   87.257   64.398
ZERR     1.00   0.0114   0.0122   0.0241    0.045    0.060    0.037
LATT   1
SFAC  C    H    N    O
UNIT  40 48 6 6
MERG   2
HTAB O1 N1
OMIT 0 54
EQIV $1 -x-1, -y+2, -z+1
HTAB O2 N3_$1
HTAB O3 N2
HTAB C2 N1
HTAB C4 N2
HTAB C18 O2_$1
EQIV $2 -x, -y+1, -z+1
HTAB C18 O1_$2
EQIV $3 x, y+1, z
HTAB C20 O2_$3
HTAB C17 O3
HTAB C19 O2_$3
EQIV $4 -x, -y+1, -z
HTAB C11 O1_$4
FMAP   2
PLAN   20
SIZE     0.170   0.320   0.450
ACTA
HTAB    2.00000
BOND   $H
CONF
L.S.  10
TEMP  -123.00
WGHT    0.096200    0.718900
FVAR       0.68055
MOLE    1
O1    4    0.075243    0.393079    0.120496    11.00000    0.03433    0.03248 =
         0.03197   -0.01651    0.00836   -0.01563
AFIX  83
H1    2    0.013950    0.350198    0.099626    11.00000   -1.50000
AFIX   0
O2    4   -0.455889    0.641808    0.282561    11.00000    0.03107    0.03928 =
         0.04599   -0.02070    0.01004   -0.01568
AFIX  83
H2    2   -0.498358    0.707130    0.321991    11.00000   -1.50000
AFIX   0
N3    3   -0.400146    1.159568    0.574336    11.00000    0.02775    0.02485 =
         0.03202   -0.00792    0.00405   -0.01015
O3    4    0.041172    0.766704    0.323443    11.00000    0.03764    0.03800 =
         0.04115   -0.02027    0.00609   -0.02014
AFIX  83
H3    2   -0.029673    0.828417    0.359082    11.00000   -1.50000
AFIX   0
N2    3   -0.200853    0.973946    0.443786    11.00000    0.03198    0.02352 =
         0.03470   -0.01007    0.00237   -0.01321
C6    1    0.059025    0.576426    0.223904    11.00000    0.03075    0.02607 =
         0.02803   -0.00512    0.00182   -0.01332
AFIX  43
H6    2    0.179146    0.557318    0.211705    11.00000   -1.20000
AFIX   0
C2    1   -0.195836    0.519992    0.199835    11.00000    0.03316    0.02523 =
         0.02690   -0.00702    0.00111   -0.01310
AFIX  43
H2A   2   -0.250604    0.465020    0.169943    11.00000   -1.20000
AFIX   0
C1    1   -0.021658    0.496266    0.180877    11.00000    0.03298    0.02219 =
         0.02291   -0.00462    0.00240   -0.00879
C15   1   -0.447908    1.218500    0.483571    11.00000    0.02384    0.02269 =
         0.03516   -0.00454   -0.00120   -0.01022
C4    1   -0.211393    0.709539    0.305246    11.00000    0.03327    0.02289 =
         0.02705   -0.00690    0.00497   -0.01030
AFIX  43
H4    2   -0.276993    0.783434    0.347573    11.00000   -1.20000
AFIX   0
C13   1   -0.156141    0.911785    0.534368    11.00000    0.02376    0.02267 =
         0.03384   -0.00665   -0.00028   -0.00977
C5    1   -0.038386    0.685006    0.285066    11.00000    0.03411    0.02311 =
         0.02528   -0.00335   -0.00263   -0.01298
C3    1   -0.287828    0.625093    0.263010    11.00000    0.02893    0.02360 =
         0.02925   -0.00372    0.00327   -0.01014
C14   1   -0.255170    1.006008    0.600889    11.00000    0.02892    0.02248 =
         0.03590   -0.00641    0.00023   -0.01213
N1    3   -0.116734    0.231600    0.063765    11.00000    0.03806    0.04135 =
         0.03458   -0.01670    0.00804   -0.02244
C16   1   -0.346002    1.125345    0.416669    11.00000    0.03041    0.02234 =
         0.03109   -0.00567   -0.00129   -0.01253
C9    1   -0.322586    0.087600   -0.000969    11.00000    0.03080    0.03295 =
         0.02837   -0.00931    0.00324   -0.01472
C18   1   -0.207945    0.944463    0.702744    11.00000    0.04712    0.03629 =
         0.03280   -0.00509   -0.00374   -0.01300
AFIX  33
H18A  2   -0.294727    1.030131    0.737046    11.00000   -1.50000
H18B  2   -0.087616    0.933169    0.714739    11.00000   -1.50000
H18C  2   -0.210375    0.829537    0.723558    11.00000   -1.50000
AFIX   0
C20   1   -0.390579    1.190727    0.314483    11.00000    0.04553    0.03706 =
         0.03267   -0.00535   -0.00292   -0.01718
AFIX  33
H20A  2   -0.303050    1.106296    0.279836    11.00000   -1.50000
H20B  2   -0.387196    1.305548    0.295524    11.00000   -1.50000
H20C  2   -0.510798    1.203324    0.300907    11.00000   -1.50000
AFIX   0
C17   1    0.003427    0.738461    0.560817    11.00000    0.03157    0.02753 =
         0.04609   -0.00658    0.00096   -0.00647
AFIX  33
H17A  2    0.054283    0.693402    0.504252    11.00000   -1.50000
H17B  2   -0.032724    0.654223    0.601206    11.00000   -1.50000
H17C  2    0.093498    0.753949    0.594362    11.00000   -1.50000
AFIX   0
C19   1   -0.612588    1.386510    0.456738    11.00000    0.03093    0.02807 =
         0.04576   -0.00352   -0.00252   -0.00668
AFIX  33
H19A  2   -0.664958    1.431761    0.513041    11.00000   -1.50000
H19B  2   -0.699454    1.364778    0.424271    11.00000   -1.50000
H19C  2   -0.581720    1.473550    0.415244    11.00000   -1.50000
AFIX   0
C8    1   -0.198195   -0.003448    0.072030    11.00000    0.03765    0.03082 =
         0.03075   -0.00625    0.00318   -0.01559
AFIX  43
H8    2   -0.181054   -0.118920    0.101794    11.00000   -1.20000
AFIX   0
C7    1   -0.099464    0.070306    0.102016    11.00000    0.03592    0.04004 =
         0.02744   -0.01097    0.00137   -0.01619
AFIX  43
H7    2   -0.014365    0.003805    0.152507    11.00000   -1.20000
AFIX   0
C10   1   -0.341157    0.255932   -0.041124    11.00000    0.03919    0.03448 =
         0.03419   -0.00114   -0.00286   -0.01439
AFIX  43
H10   2   -0.424633    0.324917   -0.091996    11.00000   -1.20000
AFIX   0
C12   1   -0.431706    0.007928   -0.035580    11.00000    0.03884    0.04320 =
         0.03148   -0.00927    0.00027   -0.02233
AFIX  23
H12A  2   -0.351068   -0.110610   -0.047557    11.00000   -1.20000
H12B  2   -0.495342    0.082396   -0.095316    11.00000   -1.20000
AFIX   0
C11   1   -0.237388    0.320929   -0.006300    11.00000    0.04160    0.03222 =
         0.04368   -0.00864    0.00604   -0.01883
AFIX  43
H11   2   -0.252675    0.436810   -0.033931    11.00000   -1.20000
AFIX   0
HKLF    4

REM  datam in P-1
REM R1 =  0.0744 for    2728 Fo > 4sig(Fo)  and  0.1038 for all    3974 data
REM    235 parameters refined using      0 restraints

END

WGHT      0.0903      0.9491

REM Instructions for potential hydrogen bonds
HTAB O1 N1
HTAB O2 N3_$1
HTAB O3 N2
HTAB C2 N1
HTAB C4 N2
HTAB C18 O2_$1
HTAB C18 O1_$2
HTAB C20 O2_$3
HTAB C17 O3
HTAB C19 O2_$3
HTAB C11 O1_$4

REM Highest difference peak  0.300,  deepest hole -0.309,  1-sigma level  0.080
Q1    1  -0.1892  1.1434  0.2059  11.00000  0.05    0.30
Q2    1  -0.4817  1.3271  0.3003  11.00000  0.05    0.30
Q3    1  -0.1008  0.4289  0.1488  11.00000  0.05    0.28
Q4    1   0.1630  0.4658  0.1384  11.00000  0.05    0.27
Q5    1  -0.1319  0.5798  0.2284  11.00000  0.05    0.26
Q6    1  -0.3802  0.3178  0.0122  11.00000  0.05    0.26
Q7    1  -0.5253  0.7591  0.3693  11.00000  0.05    0.25
Q8    1  -0.2000 -0.0022 -0.0677  11.00000  0.05    0.25
Q9    1  -0.2079  0.6426  0.2825  11.00000  0.05    0.25
Q10   1  -0.3360  0.0233 -0.0201  11.00000  0.05    0.25
Q11   1  -0.2422  0.2432 -0.0224  11.00000  0.05    0.24
Q12   1  -0.4170  0.6454 -0.0485  11.00000  0.05    0.24
Q13   1  -0.1866  0.3516  0.1344  11.00000  0.05    0.24
Q14   1  -0.2957  1.2415  0.5967  11.00000  0.05    0.24
Q15   1   0.0515  0.7834  0.7712  11.00000  0.05    0.23
Q16   1   0.1044  0.7977  0.4574  11.00000  0.05    0.23
Q17   1  -0.0274  0.6598  0.5269  11.00000  0.05    0.23
Q18   1  -0.4087  1.1120  0.2683  11.00000  0.05    0.23
Q19   1   0.0080  0.2227  0.1641  11.00000  0.05    0.23
Q20   1   0.1677  0.2962  0.0519  11.00000  0.05    0.23
;
_shelx_res_checksum   94372

_shelx_hkl_file
;
   0   0   1   -0.04    0.12
   0   0  -1   -0.16    0.10
   0   0  -1   -0.09    0.05
   0   0   1   -0.07    0.05
   0   0  -1   -0.09    0.10
   0   0   1   -0.20    0.10
   0   0  -3  408.68   10.60
   0   0   3  532.37   12.49
   0   0   3  454.51   11.76
   0   0  -4  670.17   17.45
   0   0   4  845.30   19.64
   0   0   4  657.45   18.40
   0   0  -5  320.56    9.68
   0   0   5  358.41    9.38
   0   0   5  300.36   12.00
   0   0  -6   89.31    4.83
   0   0   6  105.96    3.76
   0   0   6   90.42    4.70
   0   0  -7  635.16   22.16
   0   0   7  618.84   19.86
   0   0   7  606.76   21.47
   0   0  -8  475.45   17.66
   0   0   8  519.75   17.09
   0   0   8  447.51   17.75
   0   0  -9   31.51    4.12
   0   0   9   31.54    2.68
   0   0   9   33.26    8.32
   0   0 -10  116.26    9.45
   0   0  10  124.41    8.38
   0   0  10  109.84   11.37
   0   0 -11    3.66    2.49
   0   0  11    2.36    0.83
   0   0  11    4.41    2.23
   0   0 -12   15.43    3.53
   0   0  12   17.72    4.58
   0   0 -13    0.92    2.08
   0   0  13    1.79    0.89
   0   0 -14    1.65    2.82
   0   0  14    4.11    1.73
   0   0 -15    0.70    2.07
   0   0  15    0.23    1.89
   0   0 -16    5.20    3.64
   0   0  16    5.10    1.92
   0   0 -17    9.62    4.14
   0   0  17    9.01    2.30
   0   0 -18    7.14    4.52
   0   0  18    2.32    1.25
   0   1 -18   -0.07    2.35
   0  -1  18   -0.50    1.77
   0   1 -17    7.35    2.97
   0  -1  17    2.70    1.86
   0   1 -16    3.59    2.62
   0  -1  16    5.97    1.95
   0   1 -15   18.16    4.86
   0  -1  15   19.00    4.33
   0   1 -14    2.86    3.16
   0  -1  14    1.45    0.88
   0   1 -13   25.41    5.07
   0  -1  13   23.06    4.91
   0   1 -12    2.31    2.80
   0  -1  12    2.40    1.65
   0   1 -11    8.38    2.92
   0  -1  11    6.11    1.08
   0  -1  11   10.12    3.30
   0   1 -10   17.06    3.35
   0  -1  10   14.75    1.59
   0  -1  10   18.87    4.53
   0   1  -9   11.04    3.19
   0  -1   9   18.48    1.91
   0  -1   9   10.20    2.08
   0   1  -8  371.96    9.88
   0  -1   8  366.68    6.16
   0  -1   8  338.09   12.84
   0   1  -7   70.78    6.26
   0  -1   7   43.64    3.34
   0  -1   7   39.84    7.19
   0   1  -6  294.44   11.79
   0  -1   6  322.40   11.03
   0  -1   6  318.87   12.69
   0   1  -5   -0.02    1.41
   0  -1   5   -0.47    1.29
   0   1  -4  766.78   19.64
   0  -1   4  903.59   21.40
   0  -1   4  862.72   21.89
   0   1  -3 2934.11   67.48
   0  -1   3 3408.37   76.52
   0  -1   3 3313.53   75.35
   0  -1   2 3403.73   98.90
   0  -1   1  962.20   22.18
   0  -1   1  792.29   18.65
   0   1   1    1.29    0.35
   0  -1  -1    1.23    0.40
   0  -1  -2 1198.98   27.06
   0   1   2 1430.26   32.62
   0  -1  -2 1319.19   30.36
   0  -1  -3  109.38    3.73
   0   1   3  126.51    6.66
   0  -1  -3  109.21    4.54
   0  -1  -4  163.53    7.53
   0   1   4  161.40    5.40
   0  -1  -4  140.74    5.58
   0  -1  -5   44.65    4.54
   0   1   5   43.76    4.19
   0  -1  -5   43.53    4.78
   0  -1  -6    9.96    2.15
   0   1   6   13.46    2.07
   0  -1  -6   11.82    2.42
   0  -1  -7   58.79    4.98
   0   1   7   72.21    5.11
   0  -1  -7   63.28    5.75
   0  -1  -8   23.17    3.01
   0   1   8   27.86    2.60
   0   1   8   20.66    2.68
   0  -1  -9    0.46    1.35
   0   1   9    0.58    0.74
   0   1   9    1.72    0.94
   0  -1 -10   10.98    2.65
   0   1  10   12.00    1.84
   0   1  10    9.51    3.49
   0  -1 -11    7.25    2.13
   0   1  11    8.23    1.56
   0   1  11    9.07    3.16
   0  -1 -12  104.43    7.30
   0   1  12  117.32    5.09
   0   1  12   88.57    7.80
   0  -1 -13   17.26    3.45
   0   1  13   19.29    8.37
   0  -1 -14    5.50    3.81
   0   1  14    2.75    1.59
   0  -1 -15   -0.29    1.97
   0   1  15    1.57    1.55
   0  -1 -16   -1.87    2.02
   0   1  16    1.53    1.48
   0  -1 -17    2.24    2.26
   0   1  17    9.02    5.03
   0  -1 -18    8.38    3.51
   0   1  18    7.92    3.67
   0  -1 -19   -0.83    2.18
   0   1  19    3.68    2.01
   0   2 -17    2.86    3.91
   0  -2  17    1.53    2.65
   0   2 -16   11.84    4.89
   0  -2  16    7.53    2.99
   0   2 -15   32.83    6.24
   0  -2  15   23.21    4.36
   0   2 -14    1.82    2.28
   0  -2  14    3.58    2.81
   0   2 -13    2.34    2.27
   0  -2  13    0.12    1.76
   0   2 -12   19.09    4.41
   0  -2  12   14.25    4.30
   0   2 -11  156.49    9.09
   0  -2  11  131.27    8.34
   0   2 -10   20.43    4.18
   0  -2  10   17.44    1.88
   0  -2  10   18.84    3.71
   0   2  -9    9.74    3.09
   0  -2   9    7.30    1.49
   0  -2   9    6.94    2.39
   0   2  -8   78.28    7.00
   0  -2   8   81.20    5.91
   0  -2   8   80.43    6.96
   0   2  -7    3.46    1.46
   0  -2   7    2.57    0.83
   0  -2   7    1.80    1.22
   0   2  -6  154.70    7.84
   0  -2   6  142.90    9.33
   0  -2   6  156.01    8.20
   0  -2   5 1286.71   12.16
   0  -2   5 1195.71   14.88
   0   2  -4  175.24    6.96
   0  -2   4  207.20    7.20
   0  -2   4  190.17    7.36
   0   2  -3 3688.24  107.66
   0  -2   3 4134.56  120.25
   0  -2   3 3544.34  103.77
   0   2  -2   55.20    5.83
   0  -2   2   57.90    6.56
   0  -2   2   60.54    7.63
   0   2  -1 1966.54   44.99
   0  -2   1 2237.99   52.11
   0  -2   1 2127.17   50.00
   0   2   0    5.31    1.30
   0   2   0    5.67    1.53
   0  -2   0   18.17    4.80
   0   2   1  180.40   10.08
   0  -2  -1  183.55    7.48
   0  -2  -2   97.91    2.56
   0   2   2   75.81    7.36
   0  -2  -2   81.83    4.83
   0  -2  -3    2.26    0.51
   0   2   3    3.41    1.15
   0  -2  -3    1.01    1.71
   0  -2  -4  814.78   21.04
   0  -2  -5   84.52    3.75
   0   2   5  115.73    5.73
   0  -2  -5   86.43    5.49
   0  -2  -6   56.14    5.67
   0   2   6   58.12    5.83
   0  -2  -6   63.95    6.86
   0  -2  -7   37.70    3.67
   0   2   7   45.33    5.98
   0  -2  -7   34.13    3.38
   0   2   8    5.31    1.07
   0  -2  -8    4.79    1.53
   0  -2  -9   51.28    5.16
   0   2   9   47.12    5.67
   0  -2  -9   48.96    5.11
   0  -2 -10  149.39   10.84
   0   2  10  167.03   11.24
   0  -2 -10  159.76   11.86
   0  -2 -11    1.61    1.32
   0   2  11    3.94    1.16
   0  -2 -12   16.06    3.58
   0   2  12   23.91    4.09
   0  -2 -13    1.83    1.86
   0   2  13    2.75    1.91
   0   2  13    1.91    1.57
   0  -2 -14    6.75    3.32
   0   2  14    7.01    3.24
   0  -2 -15   20.11    4.20
   0   2  15   16.16    5.41
   0  -2 -16    4.01    3.47
   0   2  16    2.03    1.06
   0  -2 -17    6.04    3.56
   0   2  17    2.51    2.24
   0  -2 -18    0.45    1.84
   0   2  18   -0.36    1.84
   0  -2 -19    9.87    4.00
   0   2  19    7.84    3.33
   0   3 -16   20.94    5.27
   0  -3  16   22.68    5.14
   0   3 -15    4.62    3.68
   0  -3  15    6.61    3.70
   0   3 -14    2.54    2.44
   0  -3  14    1.36    2.79
   0   3 -13   31.88    5.65
   0  -3  13   20.45    3.80
   0   3 -12   24.56    5.01
   0  -3  12   19.09    3.52
   0   3 -11  111.66    9.40
   0  -3  11  106.38    9.13
   0   3 -10    6.44    4.33
   0  -3  10    5.26    1.56
   0  -3  10    6.04    2.74
   0   3  -9   15.16    3.39
   0  -3   9   19.48    2.21
   0  -3   9   12.66    3.37
   0   3  -8   45.03    4.73
   0  -3   8   43.54    3.36
   0  -3   8   43.82    4.78
   0   3  -7  230.17   15.76
   0  -3   7  222.01   14.44
   0  -3   7  228.80   16.21
   0   3  -6  403.48    9.76
   0  -3   6  442.80    8.62
   0  -3   6  413.06   11.19
   0   3  -5  598.57   10.77
   0  -3   5  635.64   10.22
   0  -3   5  571.35   11.94
   0   3  -4  390.70   14.52
   0  -3   4  436.98   15.95
   0  -3   4  417.76   16.37
   0   3  -3  599.19   20.21
   0  -3   3  732.95   24.99
   0  -3   3  590.13   21.01
   0   3  -2    6.10    1.60
   0  -3   2   10.19    2.89
   0   3  -1  155.95    5.16
   0   3  -1  207.64    8.59
   0  -3   1  165.99    8.30
   0   3   0  359.43    9.03
   0   3   0  441.63   14.15
   0  -3   0  361.00   11.00
   0   3   1    7.70    2.65
   0  -3  -1    4.63    1.75
   0   3   2   77.64   12.04
   0  -3  -2   67.02    6.97
   0   3   3   62.75    7.33
   0  -3  -3   49.05    5.12
   0  -3  -4    9.99    1.29
   0   3   4   15.38    4.40
   0  -3  -4   13.42    2.91
   0  -3  -5    0.34    0.36
   0   3   5    1.14    0.75
   0  -3  -5    1.95    2.36
   0  -3  -6   16.81    1.88
   0   3   6   20.74    5.19
   0  -3  -6   17.35    2.82
   0  -3  -7  112.38    3.96
   0   3   7  138.70    7.24
   0  -3  -7  112.66    5.40
   0  -3  -8   69.71    5.23
   0   3   8   81.73    6.12
   0  -3  -8   62.18    5.52
   0  -3  -9   19.26    2.58
   0   3   9   21.25    5.38
   0  -3  -9   18.35    3.42
   0  -3 -10   50.96    4.11
   0   3  10   61.48    4.20
   0  -3 -10   51.04    4.70
   0  -3 -11   31.71    4.00
   0   3  11   33.30    4.02
   0  -3 -11   25.61    4.17
   0  -3 -12   73.24    5.84
   0   3  12   77.79    5.45
   0  -3 -12   70.48    6.26
   0  -3 -13    0.52    1.61
   0   3  13    1.84    2.08
   0  -3 -13    2.13    2.82
   0  -3 -14    2.35    1.84
   0   3  14    1.31    1.21
   0  -3 -15   12.10    3.25
   0   3  15   12.97    4.05
   0  -3 -16   -0.23    1.56
   0   3  16    3.66    1.99
   0  -3 -17    0.00    1.62
   0   3  17    1.91    2.27
   0  -3 -18    5.40    2.93
   0   3  18    7.73    3.08
   0   3  19    4.05    2.27
   0   4 -15    1.17    2.55
   0  -4  15   -0.48    2.01
   0   4 -14    4.95    3.07
   0  -4  14    8.17    4.16
   0   4 -13    3.94    3.51
   0  -4  13   -2.16    2.17
   0   4 -12    3.67    2.83
   0  -4  12   -1.23    2.25
   0   4 -11   25.50    5.21
   0  -4  11   26.41    5.25
   0   4 -10    4.08    2.67
   0  -4  10   -0.58    2.39
   0   4  -9   36.47    4.61
   0  -4   9   32.59    5.16
   0   4  -8  391.64   14.02
   0  -4   8  404.56   15.37
   0   4  -7  215.42    8.47
   0  -4   7  216.82   10.44
   0   4  -6  155.50    7.23
   0  -4   6  148.92    8.84
   0   4  -5   13.72    2.42
   0  -4   5   18.72    4.50
   0   4  -4  150.45    5.83
   0  -4   4  138.01    6.98
   0   4  -3   31.19    3.44
   0   4  -3   31.81    5.75
   0  -4   3   26.18    8.28
   0   4  -2   38.25    4.01
   0   4  -2   46.45    5.01
   0  -4   2   41.11   11.12
   0   4  -1    6.13    1.11
   0   4  -1    9.13    2.18
   0  -4   1    8.83    2.66
   0   4   0   87.97    5.75
   0   4   0  109.30    9.47
   0  -4   0   99.02    7.86
   0   4   1   39.43    2.68
   0   4   1   54.11   10.96
   0  -4  -1   48.79    5.19
   0   4   2   32.67    3.67
   0  -4  -2   26.71    3.50
   0   4   3   24.57    3.64
   0  -4  -3   24.06    3.79
   0   4   4   95.35    7.98
   0  -4  -4   81.99    7.10
   0  -4  -5   32.28    2.21
   0   4   5   51.00   10.79
   0  -4  -5   36.79    4.17
   0  -4  -6    6.07    1.05
   0   4   6    5.93    1.70
   0  -4  -6    7.39    2.41
   0  -4  -7  151.73    4.15
   0   4   7  196.03    9.29
   0  -4  -7  159.82    7.28
   0  -4  -8  115.16    7.97
   0   4   8  141.50   15.67
   0  -4  -8  116.65    9.52
   0  -4  -9   19.69    2.33
   0   4   9   25.39    3.31
   0  -4  -9   20.65    3.07
   0  -4 -10   42.20    3.48
   0   4  10   49.28    4.37
   0  -4 -10   41.04    5.24
   0  -4 -11   18.13    2.49
   0   4  11   24.90    5.97
   0  -4 -11   23.48    4.10
   0  -4 -12    0.42    1.32
   0   4  12    0.60    0.84
   0  -4 -12    0.57    1.88
   0  -4 -13    0.59    1.22
   0   4  13    3.37    2.30
   0  -4 -13    3.77    3.12
   0  -4 -14   21.36    3.68
   0   4  14   25.70    4.12
   0  -4 -14   24.70    5.12
   0  -4 -15    6.33    2.62
   0   4  15    7.39    2.36
   0  -4 -15    2.85    2.22
   0  -4 -16   21.65    3.96
   0  -4 -17    8.53    3.06
   0   4  17    5.50    2.96
   0  -4 -18    4.16    2.67
   0   4  18    2.96    1.53
   0   5 -14    3.07    2.56
   0  -5  14    1.47    2.20
   0   5 -13    0.77    2.04
   0  -5  13    1.95    2.29
   0   5 -12    7.93    3.59
   0  -5  12    2.90    2.46
   0   5 -11   36.57    5.05
   0  -5  11   30.83    5.40
   0   5 -10  146.72    9.14
   0   5 -10  128.66    9.80
   0  -5  10  148.00   10.73
   0   5  -9    0.82    1.89
   0   5  -9    0.95    0.51
   0  -5   9    0.07    2.45
   0   5  -8   16.00    3.56
   0   5  -8   15.56    4.23
   0  -5   8   11.86    2.93
   0   5  -7   75.46    6.67
   0   5  -7   80.79   15.47
   0  -5   7   77.51    8.48
   0   5  -6  226.69    9.60
   0   5  -6  248.09   13.44
   0  -5   6  234.16   12.90
   0   5  -5    5.58    1.84
   0   5  -5    5.80    1.35
   0  -5   5    7.22    3.41
   0   5  -4    1.45    1.09
   0   5  -4    2.14    1.24
   0  -5   4   -0.69    1.86
   0   5  -3    5.49    1.62
   0   5  -3    6.76    1.67
   0  -5   3    1.38    1.92
   0   5  -2    7.61    1.59
   0   5  -2   12.28    3.13
   0  -5   2    9.48    3.14
   0   5  -1    5.55    1.29
   0   5  -1    7.81    1.78
   0  -5   1    5.03    2.62
   0   5   0   41.63    2.25
   0   5   0   58.92   13.68
   0  -5   0   44.39    4.57
   0  -5  -1   48.19    4.21
   0   5   2   20.22    5.65
   0  -5  -2   15.02    3.04
   0   5   3    2.37    1.27
   0  -5  -3    0.76    1.48
   0   5   4   76.42    7.12
   0  -5  -4   69.75    7.18
   0   5   5  237.09   21.08
   0  -5  -5  199.39   14.22
   0   5   6    1.54    0.96
   0  -5  -6    1.58    1.60
   0   5   7    0.54    0.79
   0  -5  -7    3.16    2.80
   0   5   8   25.32    7.68
   0  -5  -8   18.57    3.13
   0  -5  -9    2.69    1.27
   0   5   9    0.68    0.99
   0  -5  -9    1.85    1.82
   0  -5 -10    0.92    1.06
   0   5  10    1.07    1.67
   0  -5 -10    0.15    1.82
   0  -5 -11   69.16    5.31
   0   5  11   80.70    6.88
   0  -5 -11   64.99    6.68
   0  -5 -12   29.72    3.52
   0   5  12   41.53    5.10
   0  -5 -12   35.43    5.75
   0  -5 -13    1.62    1.12
   0   5  13    2.58    1.60
   0  -5 -13    4.92    2.89
   0  -5 -14    1.01    1.25
   0   5  14    3.81    2.57
   0  -5 -14    3.67    2.22
   0  -5 -15    8.19    2.72
   0   5  15   10.36    2.98
   0  -5 -15    7.21    3.47
   0  -5 -16    9.13    2.60
   0  -5 -16    3.88    2.59
   0   5  18    2.30    2.24
   0   6 -12    0.45    1.67
   0  -6  12    3.03    3.29
   0   6 -11   48.85    6.23
   0  -6  11   49.71    7.05
   0   6 -10    5.09    2.63
   0   6 -10    6.12    2.11
   0  -6  10    3.64    2.32
   0   6  -9   56.31    5.96
   0   6  -9   40.08   10.73
   0  -6   9   49.06    6.64
   0   6  -8   45.10    4.97
   0   6  -8   40.10   14.40
   0  -6   8   52.96    6.59
   0   6  -7   45.59    5.34
   0   6  -7   41.78   11.68
   0  -6   7   38.38    7.55
   0   6  -6   26.05    4.59
   0   6  -6   16.39    7.36
   0  -6   6   24.88    5.20
   0   6  -5    8.85    2.50
   0   6  -5   11.08    3.95
   0  -6   5    7.89    2.12
   0   6  -4    5.62    2.04
   0   6  -4    7.20    2.71
   0  -6   4    9.02    3.65
   0   6  -3    2.77    1.31
   0   6  -3    3.40    1.15
   0  -6   3    1.56    1.96
   0   6  -2    0.94    0.96
   0   6  -2    0.74    0.96
   0   6  -1    1.47    0.86
   0   6  -1    0.91    1.29
   0   6   0    2.46    1.94
   0  -6   0    0.79    1.92
   0   6   1   24.99    5.34
   0  -6  -1   19.33    3.46
   0   6   2  146.33    8.80
   0  -6  -2  115.58    7.43
   0   6   3    4.62    2.05
   0  -6  -3   -0.27    1.81
   0   6   4   37.58    8.39
   0  -6  -4   28.75    4.34
   0   6   5  144.23   11.66
   0  -6  -5  118.89    7.71
   0   6   6   -0.14    1.45
   0  -6  -6    0.52    1.75
   0   6   7    6.70    1.98
   0  -6  -7    1.97    1.90
   0   6   8    0.75    0.98
   0  -6  -8   -1.14    1.93
   0   6   9   64.14   17.75
   0  -6  -9   42.72    5.80
   0   6  10    6.23    2.02
   0  -6 -10    5.10    2.74
   0   6  11   23.06    4.12
   0  -6 -11   11.85    3.27
   0   6  12   47.82    5.38
   0  -6 -12   40.71    5.76
   0   6  13    4.86    2.35
   0  -6 -13    2.78    2.60
   0   6  14    2.99    2.81
   0  -6 -14   -0.71    2.21
   0   6  15   -0.13    1.59
   0  -6 -15    0.63    2.23
   0   6  16    7.21    4.29
   0  -6 -16   11.66    4.64
   0  -6 -17   14.85    4.36
   0   7 -10    1.11    1.81
   0  -7  10    2.96    1.38
   0   7  -9    1.41    1.69
   0   7  -9    2.36    1.51
   0  -7   9    0.83    2.16
   0   7  -8   -0.52    1.40
   0   7  -8    0.60    0.94
   0  -7   8    2.41    1.12
   0   7  -7   -1.27    1.26
   0   7  -7    1.58    1.02
   0  -7   7    1.59    2.14
   0   7  -6    4.96    2.25
   0   7  -6    2.86    1.25
   0  -7   6    3.13    2.15
   0   7  -5    0.41    1.05
   0   7  -5    2.48    1.91
   0  -7   5    2.64    3.57
   0   7  -4   16.42    2.84
   0   7  -4   21.32    5.62
   0  -7   4   19.61    4.00
   0   7  -3   50.13   12.75
   0  -7   3   37.84    5.98
   0   7  -2   21.02    6.01
   0  -7   2   13.97    4.22
   0   7  -1   16.67    4.30
   0  -7   1   16.43    3.92
   0   7   0    8.97    2.72
   0  -7   0    6.68    2.84
   0   7   1    2.93    1.74
   0  -7  -1    1.74    3.03
   0   7   2   15.17    4.96
   0  -7  -2   12.94    3.97
   0   7   3  180.49   14.26
   0  -7  -3  161.81   11.65
   0   7   4  237.26   16.62
   0  -7  -4  199.95   13.49
   0   7   5  265.09   21.47
   0  -7  -5  231.49   14.97
   0   7   6  191.50   14.79
   0  -7  -6  164.46   11.99
   0   7   7    2.45    2.33
   0  -7  -7   -0.29    2.04
   0   7   8    8.96    3.04
   0  -7  -8    9.11    4.02
   0   7   9    1.94    1.75
   0  -7  -9    0.25    2.08
   0   7  10    9.30    1.80
   0  -7 -10    5.84    3.19
   0   7  11   77.48    7.04
   0  -7 -11   40.69    6.34
   0   7  12   12.29    3.72
   0  -7 -12   14.89    4.92
   0   7  13   14.68    3.45
   0  -7 -13   11.95    4.04
   0   7  14    1.95    2.77
   0  -7 -14    0.27    2.35
   0   7  15    7.56    2.94
   0  -7 -15    5.02    2.75
   0   8  -8    2.11    0.97
   0  -8   8    1.74    1.99
   0   8  -7    5.85    1.89
   0  -8   7    6.56    3.01
   0   8  -6   11.36    3.31
   0  -8   6   10.59    3.46
   0   8  -5    1.95    1.29
   0  -8   5    1.01    2.19
   0   8  -4    0.59    0.88
   0  -8   4    1.30    2.25
   0   8  -3   50.69   16.38
   0  -8   3   51.77    6.62
   0   8  -2   29.99    8.14
   0  -8   2   32.85    5.48
   0   8  -1    5.41    4.53
   0  -8   1    4.04    2.93
   0   8   0   43.53   13.18
   0  -8   0   40.81    5.84
   0   8   1    1.98    1.29
   0  -8  -1    2.53    2.89
   0   8   2    4.52    1.56
   0  -8  -2    7.80    3.70
   0   8   3   -0.69    2.20
   0  -8  -3    3.24    3.02
   0   8   4   34.58    9.71
   0  -8  -4   29.22    5.50
   0   8   5   95.56   22.45
   0  -8  -5   77.19    7.16
   0   8   6   23.08    8.82
   0  -8  -6   15.94    4.47
   0   8   7    5.93    1.75
   0  -8  -7    3.84    2.59
   0   8   8   33.81    7.70
   0  -8  -8   33.58    5.80
   0   8   9   15.83    4.59
   0  -8  -9   13.26    4.22
   0   8  10   48.56   11.13
   0  -8 -10   31.82    5.77
   0   8  11    6.79    4.49
   0  -8 -11    8.39    4.58
   0   8  12   10.61    4.13
   0  -8 -12    6.14    3.55
   0   8  13   26.74    5.31
   0  -8 -13   22.44    4.73
   0   8  14    0.10    1.90
   0  -8 -14    0.59    2.41
   0   9  -5    0.30    1.38
   0  -9   5    3.07    2.29
   0   9  -4    1.48    1.43
   0  -9   4    2.23    2.27
   0   9  -3    3.08    1.32
   0  -9   3    0.78    2.24
   0   9  -2   13.60    3.64
   0  -9   2   15.93    4.88
   0   9  -1    0.66    1.16
   0  -9   1    1.81    2.35
   0  -9   0    2.55    2.42
   0   9   1    9.26    3.25
   0  -9  -1    7.35    3.88
   0   9   2   13.57    3.05
   0  -9  -2   16.28    4.94
   0   9   3   27.04    7.33
   0  -9  -3   22.91    5.17
   0   9   4    4.71    3.02
   0  -9  -4    6.17    4.30
   0   9   5   12.34    4.93
   0  -9  -5   10.13    3.76
   0   9   6    6.04    2.06
   0  -9  -6    7.68    4.10
   0   9   7    3.83    1.85
   0  -9  -7    1.44    2.28
   0   9   8    3.37    1.67
   0  -9  -8    1.05    3.39
   0   9   9   -0.34    1.34
   0  -9  -9    2.55    2.63
   0   9  10    2.36    2.03
   0  -9 -10    0.94    2.41
   0   9  11    0.45    2.12
   0  -9 -11    1.68    2.62
   0  10   2   -0.70    2.42
   0 -10  -2   -0.59    2.13
   0  10   3    2.54    2.14
   0 -10  -3    0.94    2.31
   0  10   4    1.77    1.30
   0 -10  -4    3.10    3.50
   0  10   5    2.95    2.83
   0 -10  -5    2.10    3.33
  -1   9   9   25.80    4.73
   1  -9  -9   21.97    5.80
  -1   9   8   11.96    5.55
   1  -9  -8    7.62    3.68
  -1   9   7    6.21    2.56
   1  -9  -7    8.76    4.51
  -1   9   6    2.30    1.79
   1  -9  -6   -0.10    2.15
  -1   9   5   11.62    3.32
   1  -9  -5    5.26    3.28
  -1   9   4    5.56    2.07
   1  -9  -4    2.57    2.38
  -1   9   3    3.20    2.01
   1  -9  -3    3.22    3.07
  -1   9   2    2.59    2.29
   1  -9  -2    6.05    4.07
  -1   9   1    5.77    3.18
   1  -9  -1    1.38    2.25
  -1   9   0    5.02    4.97
   1  -9   0    0.01    1.95
  -1   9  -1    7.95    4.37
   1  -9   1    2.53    2.18
  -1   9  -2    0.74    1.29
   1  -9   2    3.89    2.25
   1  -8 -13    5.78    4.04
  -1   8  12    3.34    2.23
   1  -8 -12    2.69    2.66
  -1   8  11   11.07    3.15
   1  -8 -11    2.90    2.50
  -1   8  10    3.35    1.90
   1  -8 -10    2.30    2.45
  -1   8   9   35.38    8.90
   1  -8  -9   38.46    6.16
  -1   8   8    9.47    6.56
   1  -8  -8    6.82    3.58
  -1   8   7    1.65    1.40
   1  -8  -7    3.21    3.14
  -1   8   6   33.99    8.43
   1  -8  -6   23.05    4.43
  -1   8   5   15.00    3.30
   1  -8  -5    8.07    3.24
  -1   8   4    1.53    1.81
   1  -8  -4    5.11    3.79
  -1   8   3    1.48    1.61
   1  -8  -3   -0.99    1.94
  -1   8   2    7.21    2.82
   1  -8  -2    3.68    3.12
  -1   8   1    0.82    1.53
   1  -8  -1    2.62    2.81
  -1   8   0    4.66    3.80
   1  -8   0    0.87    1.99
  -1   8  -1   12.68    3.62
   1  -8   1    3.83    2.86
  -1   8  -2    1.90    1.96
   1  -8   2    0.11    1.79
  -1   8  -3    0.98    1.10
   1  -8   3    2.22    1.94
  -1   8  -4   13.98    3.30
   1  -8   4   11.64    4.01
  -1   8  -5    0.91    1.90
   1  -8   5    1.57    2.41
  -1   8  -6    7.33    1.82
   1  -8   6    7.94    2.54
  -1   8  -7    0.66    2.12
   1  -8   7    2.07    2.76
  -1   7  15    1.83    1.98
   1  -7 -15    7.33    4.37
  -1   7  14    8.24    3.02
   1  -7 -14    8.48    4.05
  -1   7  13    0.85    1.93
   1  -7 -13    4.73    3.53
  -1   7  12    1.15    1.25
   1  -7 -12    3.10    3.53
  -1   7  11    9.65    3.81
   1  -7 -11    3.60    3.49
  -1   7  10    2.88    2.08
   1  -7 -10    1.74    2.44
  -1   7   9    2.47    1.44
   1  -7  -9    3.01    3.06
  -1   7   8    7.17    2.52
   1  -7  -8    8.71    3.78
  -1   7   7   25.54   14.06
   1  -7  -7   25.21    5.13
  -1   7   6    2.43    1.74
   1  -7  -6   -0.61    1.89
  -1   7   5    0.14    0.98
   1  -7  -5    0.80    1.90
  -1   7   4   37.41    7.31
   1  -7  -4   26.52    5.13
  -1   7   3    2.61    1.79
   1  -7  -3    0.97    2.66
  -1   7   2    3.96    1.99
   1  -7  -2    1.49    1.87
  -1   7   1    2.85    1.83
   1  -7  -1    1.51    1.93
  -1   7   0    1.25    1.95
   1  -7   0    2.42    2.69
  -1   7  -1   29.23    7.61
   1  -7   1   25.13    4.52
  -1   7  -2   38.61    6.19
   1  -7   2   23.85    4.30
  -1   7  -3    5.48    4.23
   1  -7   3    3.90    2.76
  -1   7  -4   16.71    4.38
   1  -7   4   10.00    3.18
  -1   7  -5    7.61    2.18
   1  -7   5    9.12    3.09
  -1   7  -6    6.87    2.57
  -1   7  -6    8.94    2.50
   1  -7   6    3.44    1.87
  -1   7  -7    1.46    1.80
  -1   7  -7    1.73    0.81
   1  -7   7    1.73    1.96
  -1   7  -8    7.41    2.33
  -1   7  -8    5.64    1.95
   1  -7   8    4.62    2.65
  -1   7  -9    1.98    2.16
  -1   7  -9    3.52    2.84
   1  -7   9    1.10    2.04
   1  -6 -16   -0.92    2.31
  -1   6  15    2.90    1.79
   1  -6 -15    4.73    3.47
  -1   6  14   13.83    3.82
   1  -6 -14   13.46    4.43
  -1   6  13   30.32    5.00
   1  -6 -13   23.42    5.73
  -1   6  12    2.68    1.46
   1  -6 -12    3.65    3.32
  -1   6  11   25.24    5.56
   1  -6 -11   12.78    3.71
  -1   6  10    1.86    2.43
   1  -6 -10    0.85    2.01
  -1   6   9    7.16    2.85
   1  -6  -9    8.48    3.42
  -1   6   8   11.01    3.80
   1  -6  -8    5.02    2.18
  -1   6   7   31.87   12.63
   1  -6  -7   31.04    4.49
  -1   6   6   11.53    2.33
   1  -6  -6    6.48    2.67
  -1   6   5   15.72    3.22
   1  -6  -5    8.98    2.95
  -1   6   4    0.69    2.13
   1  -6  -4    1.75    1.65
  -1   6   3    5.93    1.60
   1  -6  -3   -1.12    1.87
  -1   6   2   16.51    4.27
   1  -6  -2   12.58    3.10
  -1   6   1   67.09   16.10
  -1   6   0    8.80    1.84
   1  -6   0    5.50    2.32
  -1   6  -1   62.78   17.67
   1  -6   1   52.71    5.57
  -1   6  -2   48.47    4.24
  -1   6  -2   62.20   16.97
   1  -6   2   54.25    5.92
  -1   6  -3   31.98    3.32
  -1   6  -3   46.97   10.85
   1  -6   3   35.81    4.67
  -1   6  -4   52.79    4.55
  -1   6  -4   60.17    9.36
   1  -6   4   59.74    6.45
  -1   6  -5   34.41    4.05
  -1   6  -5   38.70   12.20
   1  -6   5   30.57    4.30
  -1   6  -6   -0.44    1.33
  -1   6  -6    2.77    1.73
   1  -6   6    1.24    2.02
  -1   6  -7    9.83    2.63
  -1   6  -7   14.07    4.11
   1  -6   7   11.27    3.68
  -1   6  -8    6.53    2.04
  -1   6  -8    6.05    2.38
   1  -6   8    8.50    2.89
  -1   6  -9   28.10    4.78
  -1   6  -9   16.92    4.93
   1  -6   9   20.04    4.16
  -1   6 -10   11.26    4.19
  -1   6 -10    5.18    2.03
   1  -6  10    5.22    1.98
  -1   6 -11   51.30    6.27
   1  -6  11   47.98    6.62
  -1   6 -12    3.68    2.68
   1  -5 -16    2.85    2.67
  -1   5  15    6.64    2.74
   1  -5 -15    4.49    2.54
   1  -5 -14    7.49    2.36
  -1   5  14    6.29    2.22
   1  -5 -14    5.60    3.72
   1  -5 -13   15.88    2.77
  -1   5  13   17.40    3.33
   1  -5 -13   10.95    2.92
   1  -5 -12    1.60    1.37
  -1   5  12    3.86    2.10
   1  -5 -12    7.25    3.21
   1  -5 -11    1.68    1.20
  -1   5  11    4.10    1.57
   1  -5 -11    2.13    2.16
   1  -5 -10   66.00    4.74
  -1   5  10   81.58    7.54
   1  -5 -10   70.21    7.78
   1  -5  -9   13.94    2.07
  -1   5   9   20.02    6.05
   1  -5  -9   18.65    3.40
  -1   5   8    2.66    1.83
   1  -5  -8    2.58    2.56
  -1   5   7    5.06    1.67
   1  -5  -7    5.39    2.83
  -1   5   6   15.16    3.61
   1  -5  -6   11.41    3.37
  -1   5   5   12.44    2.83
   1  -5  -5    9.45    3.16
  -1   5   4  216.33   11.62
   1  -5  -4  170.98    8.47
  -1   5   3   59.06    5.77
   1  -5  -3   49.93    5.13
  -1   5   2   18.97    4.83
   1  -5  -2   18.08    3.63
  -1   5   1   62.31    5.80
   1  -5  -1   47.94    4.48
  -1   5   0   32.06    2.40
  -1   5   0   46.38    9.55
   1  -5   0   35.67    4.35
  -1   5  -1   58.88    3.46
  -1   5  -1   81.64   18.05
   1  -5   1   68.57    6.10
  -1   5  -2   17.22    2.33
  -1   5  -2   19.08    5.38
   1  -5   2   16.69    3.23
  -1   5  -3   38.13    3.81
   1  -5   3   40.68    5.07
  -1   5  -4    4.04    2.08
   1  -5   4    3.55    2.26
  -1   5  -5  106.95    6.31
   1  -5   5   86.59   16.64
  -1   5  -6    7.03    2.16
   1  -5   6   14.95    3.66
  -1   5  -7   25.93    3.51
   1  -5   7   33.65    5.55
  -1   5  -8    1.92    1.78
   1  -5   8    0.92    2.14
  -1   5  -9   78.50   23.83
   1  -5   9   95.74    8.43
  -1   5 -10    8.33    3.40
   1  -5  10    3.78    2.61
  -1   5 -11   36.00    5.07
   1  -5  11   40.79    6.32
  -1   5 -12   12.23    4.46
   1  -5  12   11.67    3.93
  -1   5 -13    1.57    2.25
   1  -5  13    0.41    2.03
   1  -4 -18   -0.17    1.45
  -1   4  18    2.60    3.09
   1  -4 -17    1.87    1.50
  -1   4  17    0.93    2.06
   1  -4 -16    2.55    2.22
   1  -4 -15    0.30    1.29
   1  -4 -15    2.29    2.58
   1  -4 -14    0.35    1.25
  -1   4  14    0.77    1.13
   1  -4 -14    0.92    2.29
   1  -4 -13   28.97    3.92
  -1   4  13   30.68   10.17
   1  -4 -13   27.89    4.98
   1  -4 -12   20.30    3.05
  -1   4  12   27.50    3.29
   1  -4 -12   23.51    4.35
   1  -4 -11    3.37    1.37
  -1   4  11    8.60    2.16
   1  -4 -11   15.07    3.86
   1  -4 -10    4.83    1.66
  -1   4  10    7.31    2.19
   1  -4 -10    5.02    2.83
   1  -4  -9    6.27    1.55
  -1   4   9    6.62    2.47
   1  -4  -9    4.11    1.75
   1  -4  -8   53.11    3.31
  -1   4   8   70.71    8.08
   1  -4  -8   62.50    5.72
   1  -4  -7   12.09    1.59
  -1   4   7   21.18    3.80
   1  -4  -7   12.61    2.78
   1  -4  -6    2.02    0.80
  -1   4   6    1.49    1.67
   1  -4  -6    1.53    1.60
   1  -4  -5   95.73    5.79
  -1   4   5  129.91    6.20
   1  -4  -5   94.83    7.27
  -1   4   4   32.04    4.65
  -1   4   4   53.33   12.48
   1  -4  -4   48.12    5.03
  -1   4   3    3.37    2.13
   1  -4  -3    0.25    1.40
  -1   4   2  250.96    4.02
  -1   4   2  314.10   19.75
   1  -4  -2  284.29    8.40
  -1   4   1  865.90    8.45
  -1   4   1 1065.89   29.66
   1  -4  -1  891.95   14.90
  -1   4   0  431.05    7.07
   1  -4   0  447.16   10.85
  -1   4  -1  257.72    6.13
   1  -4   1  274.56    8.77
  -1   4  -2   45.15    4.14
   1  -4   2   25.69    3.22
   1  -4   2   34.18    4.00
  -1   4  -3   30.46    3.11
   1  -4   3   39.60    4.06
   1  -4   3   39.94    4.38
  -1   4  -4    5.98    1.95
   1  -4   4    6.27    1.88
   1  -4   4    5.13    2.15
  -1   4  -5    5.32    1.93
   1  -4   5    3.79    2.13
   1  -4   5    5.15    1.47
  -1   4  -6   68.94    5.55
   1  -4   6   70.93    5.29
   1  -4   6   68.23    6.38
  -1   4  -7  279.35   11.72
   1  -4   7  260.43   10.26
   1  -4   7  260.36   12.28
  -1   4  -8 1281.14  142.45
   1  -4   8 1380.85   57.13
   1  -4   8 1186.81   50.26
  -1   4  -9    9.09    3.27
   1  -4   9    1.87    1.78
   1  -4   9    2.08    2.17
  -1   4 -10    2.21    1.94
   1  -4  10    4.33    2.07
   1  -4  10    3.90    3.11
  -1   4 -11    7.23    2.72
   1  -4  11    7.28    1.93
   1  -4  11    9.37    3.79
  -1   4 -12    2.99    3.15
   1  -4  12    1.45    1.99
  -1   4 -13    3.10    2.12
  -1   4 -14   25.59    5.68
   1  -4  14   22.96    4.55
  -1   4 -15    8.38    3.63
   1  -4  15    3.73    2.92
   1  -3 -18    1.35    1.94
  -1   3  18    1.93    1.58
   1  -3 -17   -0.68    1.53
  -1   3  17    2.23    1.59
   1  -3 -16   11.66    3.19
  -1   3  16    9.55    2.92
  -1   3  15    3.17    2.90
   1  -3 -14    1.81    2.39
   1  -3 -13    2.40    1.44
  -1   3  13    4.92    2.11
   1  -3 -13    7.60    3.15
   1  -3 -12   37.00    4.26
  -1   3  12   37.75    9.66
   1  -3 -12   37.00    4.61
   1  -3 -11   35.15    3.58
  -1   3  11   27.97    2.92
   1  -3 -11   31.77    4.62
   1  -3 -10    0.79    1.14
  -1   3  10    1.34    1.51
   1  -3 -10    2.51    1.85
   1  -3  -9    2.96    1.48
  -1   3   9    4.97    1.08
   1  -3  -9    4.32    1.84
   1  -3  -8    0.91    1.01
  -1   3   8    1.23    1.22
   1  -3  -8    1.46    2.32
   1  -3  -7   28.92    2.90
  -1   3   7   38.44    7.39
   1  -3  -7   33.53    4.43
  -1   3   6  503.76   13.88
   1  -3  -5  117.06    7.58
  -1   3   5  139.99   10.85
   1  -3  -5  113.93    8.42
   1  -3  -4  408.35   13.46
  -1   3   4  486.13   19.39
   1  -3  -4  428.31   16.04
  -1   3   3    3.18    1.24
   1  -3  -3    0.19    1.59
  -1   3   2  285.68   16.91
   1  -3  -2  247.78   10.61
  -1   3   1  403.69   13.17
  -1   3   0  325.70   11.25
   1  -3   0  427.71   16.57
   1  -3   0  390.98   14.90
  -1   3  -1   61.38    4.79
   1  -3   1   74.69    6.85
   1  -3   1   59.29    5.50
  -1   3  -2  152.81   10.10
   1  -3   2  172.46    6.67
   1  -3   2  184.67    9.23
  -1   3  -3  141.51    9.73
   1  -3   3  151.11   10.56
   1  -3   3  137.44    9.97
  -1   3  -4  251.30    7.55
   1  -3   4  283.27    7.82
   1  -3   4  235.57    7.49
  -1   3  -5  301.81    8.86
   1  -3   5  304.05    8.29
   1  -3   5  304.52    9.80
  -1   3  -6  612.65   37.86
   1  -3   6  723.80   12.62
   1  -3   6  650.51   12.83
  -1   3  -7    3.58    2.46
   1  -3   7    2.98    2.19
   1  -3   7    4.62    2.91
  -1   3  -8   23.75    3.91
   1  -3   8   30.19    3.40
   1  -3   8   21.14    3.87
  -1   3  -9    2.07    1.97
   1  -3   9    1.37    0.99
   1  -3   9    0.49    2.05
  -1   3 -10   33.29    4.32
   1  -3  10   41.01    4.07
   1  -3  10   30.29    4.43
  -1   3 -11    3.63    2.37
   1  -3  11    2.14    1.83
   1  -3  11    1.44    1.88
  -1   3 -12   -1.65    1.79
   1  -3  12    3.18    1.69
   1  -3  12    1.61    2.02
  -1   3 -13   12.35    5.00
   1  -3  13    2.09    2.58
  -1   3 -14   -0.67    2.25
   1  -3  14    1.96    1.76
  -1   3 -15   -0.33    2.39
   1  -3  15    0.11    1.90
  -1   3 -16    4.65    4.51
   1  -3  16    3.94    3.61
   1  -2 -18    0.19    1.74
  -1   2  18    4.17    2.68
   1  -2 -17   18.96    4.97
  -1   2  17   12.63    3.64
   1  -2 -16   13.49    3.60
  -1   2  16   15.17    4.32
   1  -2 -15   16.36    3.60
  -1   2  15   17.65    4.07
   1  -2 -14   22.04    4.12
  -1   2  14   25.30    9.94
   1  -2 -13   21.04    3.62
  -1   2  13   23.65   10.72
   1  -2 -12  132.63    7.54
  -1   2  12  142.52    6.04
  -1   2  12  124.97    8.00
   1  -2 -11  105.89    6.11
  -1   2  11  115.59    5.08
   1  -2 -10   -0.42    1.19
  -1   2  10    0.48    0.81
   1  -2 -10   -1.07    1.69
   1  -2  -9    0.47    1.15
  -1   2   9   -0.25    0.75
   1  -2  -9    0.89    1.59
   1  -2  -8  180.01    6.20
  -1   2   8  212.97    6.98
   1  -2  -8  184.47    7.31
   1  -2  -7  331.92   12.34
  -1   2   7  394.67   16.15
   1  -2  -7  365.21   14.56
   1  -2  -6    6.60    1.48
  -1   2   6    8.16    1.74
   1  -2  -6    8.35    2.51
   1  -2  -5   58.86    5.64
  -1   2   5   67.30    6.43
   1  -2  -5   62.01    6.61
   1  -2  -4  613.05   15.29
  -1   2   4  735.04   19.07
   1  -2  -4  630.48   17.32
   1  -2  -3  929.31   21.98
  -1   2   3 1150.63   38.68
   1  -2  -3  918.63   23.36
   1  -2  -2  241.28    6.61
   1  -2  -2  280.52    9.26
  -1   2   1  261.81    7.53
   1  -2  -1  294.25    9.22
   1  -2  -1  265.05    8.28
  -1   2   0  238.43    6.94
   1  -2   0  188.63    6.34
  -1   2  -1   26.55    3.03
   1  -2   1   26.90    3.57
   1  -2   1   28.52    3.63
  -1   2  -2  102.69    9.03
   1  -2   2  100.58    4.91
   1  -2   2   93.49    5.03
  -1   2  -3  153.08    6.44
   1  -2   3  169.14    7.00
   1  -2   3  144.29    5.82
  -1   2  -4  235.57    9.86
   1  -2   4  254.42   10.14
   1  -2   4  232.00    9.81
  -1   2  -5  251.28   10.85
   1  -2   5  281.08   11.43
   1  -2   5  255.50   10.51
  -1   2  -6  339.09    9.12
   1  -2   6  398.33    8.88
   1  -2   6  323.30    8.67
  -1   2  -7   29.64    4.02
   1  -2   7   31.73    3.23
   1  -2   7   26.53    3.74
  -1   2  -8   48.21    4.95
   1  -2   8   47.53    3.41
   1  -2   8   43.91    4.30
  -1   2  -9    1.29    1.67
   1  -2   9    0.82    0.80
   1  -2   9    2.15    2.12
  -1   2 -10    0.81    1.87
   1  -2  10    3.00    1.50
   1  -2  10    2.86    1.94
  -1   2 -11   16.47    4.22
   1  -2  11   10.03    1.87
   1  -2  11    7.85    2.67
  -1   2 -12   16.45    4.77
   1  -2  12   10.16    2.68
   1  -2  12   10.97    3.45
  -1   2 -13   -1.05    2.26
   1  -2  13    0.12    1.72
  -1   2 -14    2.18    3.12
   1  -2  14    0.99    2.25
  -1   2 -15    1.31    1.58
   1  -2  15    2.16    2.50
  -1   2 -16    2.99    2.82
   1  -2  16    2.05    2.75
  -1   2 -17    0.26    2.37
   1  -2  17   -0.38    1.84
   1  -1 -18    2.44    2.39
  -1   1  18    7.10    2.23
   1  -1 -17    2.17    2.17
  -1   1  17    8.65    2.68
   1  -1 -16    9.44    3.55
  -1   1  16    2.90    2.11
   1  -1 -15    8.95    3.68
  -1   1  15   10.18    4.14
   1  -1 -14    8.93    3.18
  -1   1  14   13.45    3.37
   1  -1 -13  136.87    9.43
  -1   1  13  123.19   13.39
   1  -1 -12  220.97    9.97
  -1   1  12  203.80   14.88
   1  -1 -11  415.99   11.82
  -1   1  11  451.57    8.09
  -1   1  11  413.02   13.93
   1  -1 -10   69.02    6.42
  -1   1  10   70.82    5.15
  -1   1  10   64.28    6.99
   1  -1  -9   55.95    5.26
  -1   1   9   66.30    4.52
  -1   1   9   58.73    5.73
   1  -1  -8   21.18    2.90
  -1   1   8   34.01    2.93
   1  -1  -7  318.65   12.30
  -1   1   7  373.26   12.68
   1  -1  -7  305.20   12.25
   1  -1  -6   21.88    3.44
  -1   1   6   27.85    4.37
   1  -1  -6   28.32    4.15
   1  -1  -5 2466.75   56.76
  -1   1   5 2902.91   65.50
   1  -1  -5 2559.57   59.64
   1  -1  -4  134.78    6.17
   1  -1  -2 2486.51   56.73
   1  -1  -2 2635.15   61.52
   1  -1  -2 2684.81   62.45
   1  -1  -1  308.46    8.01
   1  -1  -1  338.47    9.45
  -1   1   0  682.54   16.55
   1  -1   0  678.76   17.07
   1  -1   0  611.31   14.81
   1  -1   1 2117.72   49.45
  -1   1  -2   89.58    6.18
   1  -1   2   78.04    5.98
   1  -1   2   97.51    6.35
  -1   1  -3 1455.71   34.83
   1  -1   3 1687.96   39.57
   1  -1   3 1160.53   27.43
  -1   1  -4   29.20    3.80
   1  -1   4   26.24    3.36
   1  -1   4   23.62    2.91
  -1   1  -5  301.56   10.20
   1  -1   5  356.84   10.59
   1  -1   5  279.26    8.77
  -1   1  -6   58.00    5.52
   1  -1   6   61.87    4.89
   1  -1   6   59.22    5.98
  -1   1  -7   76.34    6.64
   1  -1   7   77.00    5.76
   1  -1   7   63.75    6.69
  -1   1  -8    7.86    1.82
   1  -1   8   11.32    1.75
   1  -1   8   14.32    3.89
  -1   1  -9    4.28    2.08
   1  -1   9    4.07    1.09
   1  -1   9    6.85    2.06
  -1   1 -10    1.37    1.54
   1  -1  10    2.63    1.23
   1  -1  10    1.87    1.11
  -1   1 -11   -1.84    1.92
   1  -1  11   -0.51    0.98
   1  -1  11    0.29    0.60
  -1   1 -12    4.19    3.04
   1  -1  12    4.04    1.58
   1  -1  12    1.46    0.75
  -1   1 -13    5.50    3.48
   1  -1  13    2.91    1.36
  -1   1 -14   -0.40    1.99
   1  -1  14    2.49    1.30
  -1   1 -15    1.43    3.15
   1  -1  15    1.44    1.49
  -1   1 -16   17.18    5.70
   1  -1  16    7.79    2.72
  -1   1 -17    9.03    4.44
   1  -1  17    3.01    2.75
  -1   1 -18    1.11    2.53
   1   0 -18   37.88    6.07
  -1   0  18   42.72   10.82
   1   0 -17    8.58    4.74
  -1   0  17    5.43    2.53
   1   0 -16    5.47    3.48
  -1   0  16   -1.81    1.94
   1   0 -15    0.61    2.11
  -1   0  15    1.95    2.10
   1   0 -14    0.70    1.97
  -1   0  14    0.65    0.93
   1   0 -13   22.04    4.07
  -1   0  13   29.89    6.84
   1   0 -12   20.79    4.49
  -1   0  12   13.40    8.52
   1   0 -11   85.30    6.23
  -1   0  11   93.64   10.06
   1   0 -10   91.17    7.90
  -1   0  10   86.13   11.85
   1   0  -9  485.49   11.18
  -1   0   9  439.99   12.81
   1   0  -8   -0.79    1.38
  -1   0   8   -0.78    1.36
   1   0  -7   77.82    6.42
  -1   0   7   80.93    5.10
  -1   0   7   64.99    6.39
   1   0  -6   22.11    3.43
  -1   0   6   16.35    2.32
  -1   0   6   22.54    3.58
   1   0  -5   68.54    6.59
  -1   0   5   82.53    6.95
  -1   0   5   64.52    7.35
   1   0  -4  810.21   20.56
  -1   0   4  890.50   20.22
  -1   0   4  772.19   19.46
   1   0  -3   80.01    4.81
  -1   0   3   76.24    6.69
  -1   0   3   80.28    3.88
   1   0  -2  923.16   21.80
   1   0  -2  995.77   22.59
   1   0  -2  870.49   20.55
   1   0  -1    0.22    0.44
   1   0  -1    0.42    0.36
   1   0  -1    0.74    0.57
  -1   0  -2  212.30    6.63
   1   0   2  235.75    6.80
   1   0   2  197.40    5.99
   1   0   3 1828.70   43.08
  -1   0  -4  119.04    6.00
   1   0   4  129.77    5.38
   1   0   4  114.47    5.71
  -1   0  -5   50.84    5.42
   1   0   5   50.33    4.86
   1   0   5   45.01    4.72
   1   0   6   33.45    5.41
  -1   0  -7  149.32   10.85
   1   0   7  131.24    8.70
   1   0   7   97.37    8.95
  -1   0  -8  127.74    6.12
   1   0   8  112.88    4.23
   1   0   8   80.99    7.45
  -1   0  -9    7.63    2.71
   1   0   9    8.54    1.33
   1   0   9    8.01    2.17
  -1   0 -10   38.75    4.44
   1   0  10   37.88    2.91
   1   0  10   35.03    3.67
  -1   0 -11   15.46    3.53
   1   0  11   11.54    2.04
   1   0  11   15.11    3.97
  -1   0 -12    1.73    2.06
   1   0  12    0.98    1.38
   1   0  12   -0.40    1.03
  -1   0 -13    0.20    1.93
   1   0  13   -0.14    0.94
   1   0  13    1.35    1.62
  -1   0 -14    1.93    2.32
   1   0  14    3.04    1.68
  -1   0 -15    0.93    2.22
   1   0  15    0.59    0.81
  -1   0 -16   18.70    4.72
   1   0  16   13.87    3.97
  -1   0 -17   36.18    5.90
   1   0  17   24.46    8.22
  -1   0 -18    2.71    2.75
   1   0  18    0.94    2.17
   1   1 -18   -0.55    2.37
  -1  -1  18    3.66    2.03
   1   1 -17    3.34    2.65
  -1  -1  17   -0.55    2.06
   1   1 -16    3.42    3.43
  -1  -1  16    2.82    1.36
   1   1 -15    1.22    3.11
  -1  -1  15    1.29    1.72
   1   1 -14    3.44    2.29
  -1  -1  14    2.37    3.27
   1   1 -13   -0.95    1.99
  -1  -1  13    3.43    1.30
   1   1 -12  133.94    9.51
  -1  -1  12  121.08   14.22
   1   1 -11   13.77    2.88
  -1  -1  11   18.96    4.48
   1   1 -10   56.34    5.48
  -1  -1  10   61.75   11.57
   1   1  -9    6.72    1.80
  -1  -1   9   15.43    3.80
   1   1  -8  177.23    7.20
  -1  -1   8  159.91   11.73
   1   1  -7   97.78    7.80
  -1  -1   7   90.27    9.12
   1   1  -6    4.78    2.65
  -1  -1   6    2.82    0.42
  -1  -1   6    2.43    1.23
   1   1  -5   47.19    5.11
  -1  -1   5   45.97    7.66
   1   1  -4    7.08    1.79
   1   1  -4    9.74    1.21
  -1  -1   4    9.94    2.67
   1   1  -3  220.09    7.25
   1   1  -3  242.94    5.74
  -1  -1   3  223.69   11.41
   1   1  -2 1439.08   33.28
   1   1  -2 1962.41   43.69
  -1  -1   2 1382.44   32.17
   1   1  -1  114.66    3.61
   1   1  -1  163.36    4.36
  -1  -1   1  122.05    3.82
   1   1   0    1.92    0.49
   1   1   0    2.68    0.60
  -1  -1   0    4.18    0.76
  -1  -1  -1   20.23    2.07
  -1  -1  -1   17.23    1.72
  -1  -1  -2  546.97   13.19
   1   1   2  651.94   15.75
  -1  -1  -2  572.33   13.48
  -1  -1  -3  253.03    7.31
   1   1   3  293.37    8.14
  -1  -1  -3  249.99    6.88
  -1  -1  -4   27.20    3.47
   1   1   4   34.29    3.81
  -1  -1  -4   28.31    3.37
  -1  -1  -5  160.14    5.87
   1   1   5  183.27    8.07
  -1  -1  -5  155.42    5.45
  -1  -1  -6   60.06    6.14
   1   1   6   67.75    6.38
  -1  -1  -6   51.94    5.24
  -1  -1  -7   30.93    3.33
   1   1   7   26.48    2.24
   1   1   7   26.34    2.99
  -1  -1  -8  409.19   15.50
   1   1   8  441.84   18.21
   1   1   8  379.24   17.39
  -1  -1  -9    0.74    1.45
   1   1   9    2.05    1.05
   1   1   9    0.21    0.54
  -1  -1 -10   18.79    3.25
   1   1  10   17.42    2.04
   1   1  10   18.64    5.85
  -1  -1 -11    3.54    2.13
   1   1  11    5.14    1.55
   1   1  11    4.52    1.82
  -1  -1 -12    2.21    1.99
   1   1  12    1.35    1.10
   1   1  12    3.84    1.31
  -1  -1 -13   53.39    5.80
   1   1  13   49.02    4.25
   1   1  13   45.32   11.47
  -1  -1 -14   40.95    5.17
   1   1  14   37.12    3.52
   1   1  14   37.68   10.06
  -1  -1 -15    5.96    2.37
   1   1  15    5.71    1.87
  -1  -1 -16   -0.80    2.09
   1   1  16    0.28    1.32
  -1  -1 -17    0.07    2.18
   1   1  17    3.24    1.30
  -1  -1 -18    0.86    2.38
   1   1  18   -0.23    1.70
   1   2 -17    4.37    2.66
  -1  -2  17    2.13    1.68
   1   2 -16    2.26    2.51
  -1  -2  16   -0.44    2.01
   1   2 -15    5.43    3.89
  -1  -2  15    4.18    3.12
   1   2 -14    9.40    4.10
  -1  -2  14    8.77    3.02
   1   2 -13   26.84    5.13
  -1  -2  13   23.58    6.41
   1   2 -12   17.42    4.47
  -1  -2  12   11.06    9.34
   1   2 -11   24.54    4.19
  -1  -2  11   23.56    9.58
   1   2 -10   32.06    4.33
  -1  -2  10   19.48    6.14
   1   2  -9    1.03    1.64
  -1  -2   9    2.67    1.16
   1   2  -8   17.13    3.10
  -1  -2   8   12.91    4.42
   1   2  -7   22.39    3.32
  -1  -2   7   21.14    3.79
   1   2  -6   43.76    4.75
  -1  -2   6   48.78   11.64
   1   2  -5   25.48    3.53
   1   2  -5   25.06    4.39
  -1  -2   5   18.03    5.31
   1   2  -4    3.89    1.52
   1   2  -4    6.15    1.46
  -1  -2   4    2.76    1.24
   1   2  -3  837.32   21.02
   1   2  -3  875.97   20.73
  -1  -2   3  751.12   19.76
   1   2  -2  828.11   20.29
   1   2  -2 1012.11   24.71
  -1  -2   2  746.69   19.53
   1   2  -1   12.39    2.17
   1   2  -1   13.71    2.70
   1   2   0  981.38   22.59
   1   2   0 1072.52   25.80
  -1  -2   0  835.76   20.68
   1   2   1   55.63    4.89
   1   2   1   69.57    7.77
  -1  -2  -1   48.65    4.87
   1   2   2   53.57    5.80
  -1  -2  -2   51.03    5.27
  -1  -2  -3  232.12    6.37
   1   2   3  298.92    9.22
  -1  -2  -3  255.86    8.01
  -1  -2  -4   16.22    2.11
   1   2   4   19.26    2.92
  -1  -2  -4   14.81    2.31
  -1  -2  -5   88.48    3.89
   1   2   5  149.88    5.98
  -1  -2  -5   98.22    4.74
  -1  -2  -6   72.49    4.44
   1   2   6   72.50    6.94
  -1  -2  -6   71.52    7.05
  -1  -2  -7   22.33    2.72
   1   2   7   23.16    2.43
  -1  -2  -7   21.59    2.93
  -1  -2  -8    6.43    1.97
   1   2   8   11.67    2.63
  -1  -2  -8    5.37    1.60
  -1  -2  -9    0.75    1.33
   1   2   9    2.67    1.55
  -1  -2  -9   -0.15    1.38
  -1  -2 -10  146.84   10.93
   1   2  10  150.97   11.10
  -1  -2 -10  123.63    9.47
  -1  -2 -11    9.05    2.69
   1   2  11    4.87    1.57
   1   2  11    6.35    2.53
  -1  -2 -12  144.36    8.19
   1   2  12  143.91    7.70
   1   2  12  114.55    8.73
  -1  -2 -13   35.18    4.44
   1   2  13   38.43    3.63
   1   2  13   34.97   13.51
  -1  -2 -14   38.46    8.61
   1   2  14   37.32    3.90
   1   2  14   75.74    9.45
  -1  -2 -15    9.23    3.08
   1   2  15    4.14    1.57
  -1  -2 -16   25.99    5.41
   1   2  16   23.14    6.21
  -1  -2 -17   21.53    4.19
   1   2  17   20.68    6.03
  -1  -2 -18   15.64    4.96
   1   2  18   12.55    3.60
  -1  -2 -19   32.04    6.20
   1   2  19   22.74    6.42
   1   3 -16    0.14    2.03
  -1  -3  16    1.43    2.31
   1   3 -15    7.80    4.23
  -1  -3  15   20.09    5.21
   1   3 -14    3.98    3.97
  -1  -3  14    7.68    3.44
   1   3 -13   79.71    7.62
  -1  -3  13   73.30    7.06
   1   3 -12   23.75    4.92
  -1  -3  12   25.36    5.25
   1   3 -11   73.37    7.57
  -1  -3  11   63.29    7.26
   1   3 -10  100.32    7.46
  -1  -3  10   95.21    7.62
   1   3  -9   46.24    5.06
   1   3  -9   38.14    3.59
  -1  -3   9   42.33    5.26
   1   3  -8   32.48    3.96
   1   3  -8   26.79    6.52
  -1  -3   8   36.21    4.28
   1   3  -7   61.87    6.11
   1   3  -7   61.01    4.07
  -1  -3   7   56.53    6.17
   1   3  -6  116.17    5.68
   1   3  -6  121.82    6.91
  -1  -3   6  116.13    6.56
   1   3  -5  224.37    9.75
   1   3  -5  218.73   12.14
  -1  -3   5  192.39    9.68
   1   3  -4    3.12    1.68
   1   3  -4    3.08    0.83
  -1  -3   4    1.34    2.03
   1   3  -3    5.18    2.01
   1   3  -3    9.83    2.96
  -1  -3   3    7.61    2.98
   1   3  -2   19.25    2.41
   1   3  -2   30.83    6.34
  -1  -3   2   20.88    3.89
   1   3  -1   32.85    3.47
   1   3  -1   33.19    7.41
  -1  -3   1   32.11    4.45
   1   3   0  292.32    7.67
   1   3   0  299.12   15.24
  -1  -3   0  265.49   10.84
   1   3   1  448.33   10.60
   1   3   1  475.92   13.11
  -1  -3  -1  460.18   12.89
   1   3   2   18.90    4.71
  -1  -3  -2    9.70    2.16
  -1  -3  -3   26.55    2.49
   1   3   3   43.42    7.97
  -1  -3  -3   29.40    3.66
  -1  -3  -4  655.90   15.66
   1   3   4  816.40   21.73
  -1  -3  -4  616.46   16.55
  -1  -3  -5 1024.07   24.35
   1   3   5 1284.03   31.81
  -1  -3  -5 1071.32   27.14
  -1  -3  -6    8.45    1.52
   1   3   6   11.91    2.40
  -1  -3  -6   10.36    2.22
   1   3   7   83.67    6.64
  -1  -3  -7   65.27    5.68
  -1  -3  -8   53.21    4.40
   1   3   8   71.92    5.89
  -1  -3  -8   56.51    5.25
  -1  -3  -9   74.89    6.18
   1   3   9   90.95    7.26
  -1  -3  -9   72.41    6.71
  -1  -3 -10   48.07    3.94
   1   3  10   67.37    4.81
  -1  -3 -10   47.83    4.61
  -1  -3 -11  446.19   11.56
   1   3  11  520.70   13.85
  -1  -3 -11  437.49   12.62
  -1  -3 -12  113.73    7.37
   1   3  12  120.94    7.44
  -1  -3 -12  110.07    7.15
  -1  -3 -13   58.19    5.92
   1   3  13   62.66    9.55
  -1  -3 -14  149.82    9.35
   1   3  14  162.35    8.37
   1   3  14  161.52    9.26
  -1  -3 -15   11.59    3.49
   1   3  15    8.79    2.82
   1   3  15   16.66    4.33
  -1  -3 -16    6.12    3.34
   1   3  16    1.75    2.00
  -1  -3 -17    9.64    3.76
   1   3  17    2.97    1.47
  -1  -3 -18    2.08    2.49
   1   3  18   -0.50    1.62
  -1  -3 -19   24.74    5.17
   1   3  19   16.34    4.14
   1   4 -16    2.50    2.51
  -1  -4  16   -0.31    2.23
   1   4 -15   18.34    5.58
  -1  -4  15   12.85    3.78
   1   4 -14    1.07    2.26
  -1  -4  14    3.54    3.57
   1   4 -13   25.94    4.97
  -1  -4  13   27.06    5.58
   1   4 -12   23.67    5.26
  -1  -4  12   24.67    5.44
   1   4 -11  132.31   10.01
  -1  -4  11  115.98    9.69
   1   4 -10   20.89    4.25
  -1  -4  10   17.04    3.79
   1   4  -9   33.38    4.87
   1   4  -9   34.16    6.21
  -1  -4   9   35.64    5.64
   1   4  -8    1.53    1.76
   1   4  -8    0.61    0.49
  -1  -4   8    3.43    2.56
   1   4  -7    0.67    1.43
   1   4  -7    0.94    0.64
  -1  -4   7    5.21    3.92
   1   4  -6   14.11    2.68
   1   4  -6   14.82    3.36
  -1  -4   6   12.42    3.62
   1   4  -5  131.87    9.80
   1   4  -5  140.88   12.78
  -1  -4   5  121.42   10.22
   1   4  -4   48.59    4.49
   1   4  -4   42.74    6.69
  -1  -4   4   38.00    4.85
   1   4  -3   35.54    3.10
   1   4  -3   40.64    4.06
  -1  -4   3   43.56    5.49
   1   4  -2   59.39    4.75
   1   4  -2   74.00   10.34
  -1  -4   2   47.19    6.00
   1   4  -1  130.85    8.45
   1   4  -1  138.34   13.73
  -1  -4   1  113.71    9.37
   1   4   0   98.07    6.27
   1   4   0  103.89    9.68
  -1  -4   0  105.07    8.32
   1   4   1    0.95    0.40
   1   4   1    3.33    1.58
  -1  -4  -1   -0.08    1.75
   1   4   2  152.36   11.73
  -1  -4  -2  124.47    9.38
   1   4   3  288.78   15.42
  -1  -4  -3  237.75   10.34
  -1  -4  -4   75.76    4.57
   1   4   4  101.23    8.11
  -1  -4  -4   78.02    6.45
  -1  -4  -5  288.53    9.58
   1   4   5  358.14   19.04
  -1  -4  -5  298.54   12.12
  -1  -4  -6   18.68    1.53
   1   4   6   28.59    8.14
  -1  -4  -6   17.20    2.63
  -1  -4  -7   94.31    6.14
   1   4   7  122.08    8.67
  -1  -4  -7  103.69    7.93
  -1  -4  -8   56.48    3.50
   1   4   8   76.38    6.75
  -1  -4  -8   64.27    6.16
  -1  -4  -9    1.12    1.38
   1   4   9    2.42    0.63
  -1  -4  -9   -1.32    1.70
  -1  -4 -10    3.27    1.44
   1   4  10    1.69    2.15
  -1  -4 -10    4.12    2.07
  -1  -4 -11   31.64    3.66
   1   4  11   32.53    4.02
  -1  -4 -11   27.89    3.96
  -1  -4 -12  147.70    9.00
   1   4  12  186.61   11.21
  -1  -4 -12  144.11    9.69
  -1  -4 -13  143.37    9.77
   1   4  13  159.42   10.28
  -1  -4 -13  145.50   10.81
  -1  -4 -14   22.49    3.91
   1   4  14   20.66    3.39
  -1  -4 -14   20.05    4.28
  -1  -4 -15   22.51    3.86
   1   4  15   23.90    3.54
  -1  -4 -16   19.00    4.41
   1   4  16   20.97    3.62
   1   4  16   18.54    3.84
  -1  -4 -17   21.38    4.38
   1   4  17   14.95    5.40
  -1  -4 -18   61.63    6.72
   1   4  18   42.69   19.28
   1   5 -14   -0.31    2.07
  -1  -5  14   -0.56    2.24
   1   5 -13    1.02    2.14
  -1  -5  13   -0.52    2.54
   1   5 -12   13.57    4.38
  -1  -5  12    6.37    3.56
   1   5 -11    1.28    1.99
  -1  -5  11    1.19    3.37
   1   5 -10    1.30    1.99
  -1  -5  10    0.78    2.52
   1   5  -9    5.79    2.92
   1   5  -9    6.50    2.27
  -1  -5   9    4.17    2.44
   1   5  -8  169.21   10.77
   1   5  -8  168.97   11.92
  -1  -5   8  160.59   11.42
   1   5  -7   63.68    5.75
   1   5  -7   62.88    7.33
  -1  -5   7   64.59    7.18
   1   5  -6    5.26    2.22
   1   5  -6    6.54    1.33
  -1  -5   6    7.22    3.74
   1   5  -5   11.16    2.26
   1   5  -5   10.16    3.27
  -1  -5   5   10.54    4.42
   1   5  -4   76.57    4.99
   1   5  -4   83.59    9.55
  -1  -5   4   76.13    6.89
   1   5  -3  137.80    9.64
   1   5  -3  157.78   12.02
  -1  -5   3  131.53   12.85
   1   5  -2    2.62    1.08
   1   5  -2    3.36    1.45
  -1  -5   2    0.65    2.19
   1   5  -1  306.19    5.92
   1   5  -1  387.51   15.37
  -1  -5   1  314.90    9.84
   1   5   0   39.60    3.00
   1   5   0   54.63   11.19
  -1  -5   0   42.71    5.01
   1   5   1  420.71   13.12
  -1  -5  -1  347.15    9.65
   1   5   2   32.34    7.41
  -1  -5  -2   27.85    3.86
   1   5   3   15.76    5.26
  -1  -5  -3   11.66    2.40
   1   5   4   11.55    4.15
  -1  -5  -4    6.17    2.11
   1   5   5    0.48    2.19
  -1  -5  -5    2.92    1.65
   1   5   6  168.38   15.05
  -1  -5  -6  132.03   10.34
  -1  -5  -7   15.42    1.44
   1   5   7   25.04    6.63
  -1  -5  -7   20.01    3.39
  -1  -5  -8   31.33    2.38
   1   5   8   42.11    4.79
  -1  -5  -8   31.57    4.35
  -1  -5  -9   30.20    2.60
   1   5   9   53.18    5.43
  -1  -5  -9   46.11    5.69
  -1  -5 -10   66.15    3.87
   1   5  10   88.53   10.88
  -1  -5 -10   78.62    6.47
  -1  -5 -11  126.86    7.50
   1   5  11  180.97   11.22
  -1  -5 -11  149.94   10.68
  -1  -5 -12    0.37    1.15
   1   5  12    2.34    1.77
  -1  -5 -12    1.84    2.04
  -1  -5 -13    0.18    1.16
   1   5  13    3.93    2.52
  -1  -5 -13    0.16    1.84
  -1  -5 -14    0.44    1.68
   1   5  14    1.20    2.11
  -1  -5 -14    2.56    2.17
  -1  -5 -15   49.33    5.08
   1   5  15   41.39   10.48
  -1  -5 -15   48.53    6.83
  -1  -5 -16   21.32    4.36
   1   5  16   14.82    5.79
  -1  -5 -16   19.94    4.58
  -1  -5 -17    6.07    3.01
  -1  -5 -18   10.75    3.72
   1   5  18   12.81    3.95
   1   6 -13    5.77    3.34
  -1  -6  13    5.96    3.91
   1   6 -12    3.55    2.81
  -1  -6  12    3.13    3.77
   1   6 -11    5.94    2.80
  -1  -6  11   15.97    5.43
   1   6 -10   27.56    5.20
  -1  -6  10   28.38    6.17
   1   6  -9   61.40    6.03
   1   6  -9   48.23   15.40
  -1  -6   9   73.60    8.97
   1   6  -8   45.12    5.02
   1   6  -8   50.37    6.62
  -1  -6   8   49.16    7.66
  -1  -6   7  348.77   14.39
   1   6  -6  130.50    9.00
   1   6  -6  141.06   14.07
  -1  -6   6  134.83   10.83
   1   6  -5    2.78    2.36
   1   6  -5    1.73    0.91
  -1  -6   5    3.05    2.89
   1   6  -4   21.99    2.77
   1   6  -4    9.06    6.54
  -1  -6   4   14.27    5.26
   1   6  -3    1.45    1.49
   1   6  -3    0.27    1.09
   1   6  -2    0.44    0.70
   1   6  -2    1.61    0.84
   1   6  -1   25.36    2.36
   1   6  -1   37.96    9.83
  -1  -6   1   31.67    4.77
   1   6   0  229.09   13.10
  -1  -6   0  208.31    9.80
   1   6   1   41.48   11.38
  -1  -6  -1   39.35    6.06
   1   6   2   62.46   15.28
  -1  -6  -2   53.15    5.59
   1   6   3   15.16    3.42
  -1  -6  -3    7.39    2.83
   1   6   4   21.25    3.53
  -1  -6  -4   14.00    2.83
   1   6   5   16.35    4.26
  -1  -6  -5   12.68    3.39
   1   6   6   64.22   12.83
  -1  -6  -6   55.76    5.44
   1   6   7   33.90    9.73
  -1  -6  -7   31.04    4.49
   1   6   8  129.55   13.29
  -1  -6  -8  112.56    7.61
   1   6   9   62.54    6.40
  -1  -6  -9   41.61    6.90
   1   6  10   27.18    4.39
  -1  -6 -10   23.49    4.41
   1   6  11    0.04    0.97
  -1  -6 -11    2.18    2.21
   1   6  12   10.31    3.10
  -1  -6 -12    5.11    2.87
   1   6  13   12.16    3.24
  -1  -6 -13    7.63    3.05
   1   6  14    0.73    1.73
  -1  -6 -14    3.51    3.08
   1   6  15    3.58    2.25
  -1  -6 -15    4.01    2.56
   1   6  16   19.55    4.42
  -1  -6 -16   18.26    4.77
  -1  -6 -17   12.73    4.14
   1   7 -11   -0.28    1.56
  -1  -7  11    3.92    2.84
   1   7 -10    0.82    1.75
  -1  -7  10    0.14    2.58
   1   7  -9    3.19    2.15
  -1  -7   9    4.03    2.96
   1   7  -8   57.24    6.59
   1   7  -8   37.14    9.89
  -1  -7   8   43.50    8.85
   1   7  -7    2.54    1.97
   1   7  -7    3.23    1.59
  -1  -7   7    3.29    2.64
   1   7  -6   40.00    4.08
   1   7  -6   52.23   14.96
  -1  -7   6   40.71    5.94
   1   7  -5   20.08    3.29
   1   7  -5   26.54    9.95
  -1  -7   5   16.69    4.00
   1   7  -4    2.25    1.57
   1   7  -4    2.49    1.46
  -1  -7   4   -0.65    2.16
   1   7  -3    1.99    1.15
   1   7  -3    4.65    1.85
  -1  -7   3    3.21    2.38
   1   7  -2    5.21    1.65
  -1  -7   2    2.79    1.96
   1   7  -1   21.81    7.92
  -1  -7   1   24.82    4.59
   1   7   0    1.85    0.83
  -1  -7   0    5.72    2.67
   1   7   1   12.25    4.30
  -1  -7  -1    4.56    3.08
   1   7   2    7.23    2.09
  -1  -7  -2    3.56    2.86
   1   7   3   -0.39    1.10
  -1  -7  -3    1.39    1.81
   1   7   4  120.29   10.32
  -1  -7  -4  106.25    7.88
   1   7   5   33.09    9.36
  -1  -7  -5   33.65    4.95
   1   7   6   85.63   21.25
  -1  -7  -6   65.94    6.66
   1   7   7   49.80   15.72
  -1  -7  -7   36.00    4.86
   1   7   8  121.88   11.22
  -1  -7  -8   96.72    8.52
   1   7   9   -1.30    2.05
  -1  -7  -9    3.24    2.33
   1   7  10    0.06    2.03
  -1  -7 -10    1.57    2.27
   1   7  11   22.48    4.73
  -1  -7 -11   14.05    4.51
   1   7  12    2.67    2.67
  -1  -7 -12    5.23    3.59
   1   7  13    3.43    2.17
  -1  -7 -13    4.30    3.19
   1   7  14   30.08    5.01
  -1  -7 -14   29.99    5.98
   1   7  15    0.71    1.92
  -1  -7 -15    0.96    2.42
   1   7  16    5.00    2.87
  -1  -7 -16    1.75    2.43
  -1  -8   9   -0.73    2.49
  -1  -8   8    2.61    2.55
   1   8  -7    2.74    1.48
  -1  -8   7    3.91    3.52
   1   8  -6    3.77    1.86
  -1  -8   6    0.44    2.26
   1   8  -5    0.72    1.06
  -1  -8   5    2.66    3.25
   1   8  -4   15.29    2.68
  -1  -8   4    9.01    3.96
   1   8  -3    1.19    1.69
  -1  -8   3    4.38    3.38
   1   8  -2   12.11    3.03
  -1  -8   2    7.92    3.39
   1   8  -1    4.93    2.73
  -1  -8   1    5.62    3.03
   1   8   0   20.89    4.12
  -1  -8   0   11.92    3.83
   1   8   1   -1.59    2.07
  -1  -8  -1   -0.18    2.03
   1   8   2    3.26    2.64
  -1  -8  -2    1.13    2.14
   1   8   3  109.78   10.08
  -1  -8  -3   88.94    8.03
   1   8   4   42.68   10.02
  -1  -8  -4   46.79    6.55
   1   8   5  118.33    9.87
  -1  -8  -5  112.34   10.00
   1   8   6   22.84    5.24
  -1  -8  -6   12.63    4.11
   1   8   7   45.28   10.48
  -1  -8  -7   37.26    5.36
   1   8   8   11.45    3.90
  -1  -8  -8   11.27    3.69
   1   8   9    2.16    2.32
  -1  -8  -9    1.31    2.32
   1   8  10   89.42    8.11
  -1  -8 -10   70.53    7.10
   1   8  11   24.53    4.62
  -1  -8 -11   25.02    5.09
   1   8  12   10.98    3.67
  -1  -8 -12    9.69    4.24
   1   8  13   49.32    6.99
  -1  -8 -13   37.81    6.22
   1   8  14    2.74    2.74
  -1  -8 -14    3.55    3.58
  -1  -8 -15   46.18    7.45
   1   9  -6    0.95    1.81
  -1  -9   6    0.24    2.42
   1   9  -5    0.51    0.77
  -1  -9   5   -0.47    2.20
   1   9  -4   -0.18    1.56
  -1  -9   4    0.51    2.26
   1   9  -3    5.47    3.13
  -1  -9   3    4.80    4.32
   1   9  -2    3.55    2.28
  -1  -9   2    4.39    3.48
   1   9  -1   11.25    2.96
  -1  -9   1    5.79    4.02
   1   9   0   10.32    2.63
  -1  -9   0    1.68    2.41
   1   9   1   64.45   14.93
  -1  -9  -1   45.84    6.52
   1   9   2    4.97    2.32
  -1  -9  -2   11.39    4.56
   1   9   3  117.00   25.60
  -1  -9  -3   87.14    8.34
   1   9   4   23.69    4.33
  -1  -9  -4   13.73    4.66
   1   9   5   13.41    3.48
  -1  -9  -5   11.45    4.66
   1   9   6   17.37    3.54
  -1  -9  -6   22.80    5.61
   1   9   7    5.48    2.42
  -1  -9  -7    1.13    2.45
   1   9   8   86.02   29.33
  -1  -9  -8   65.63    7.16
   1   9   9    9.27    3.13
  -1  -9  -9    7.74    4.31
   1   9  10   12.38    4.52
  -1  -9 -10    7.03    3.49
   1   9  11   70.74    7.83
  -1  -9 -11   69.32    7.94
   1   9  12    1.65    2.58
  -1  -9 -12   -1.10    2.27
   1  10  -2    2.39    2.19
  -1 -10   2    0.36    2.35
   1  10  -1   17.35    4.68
  -1 -10   1   17.93    5.46
   1  10   0   35.27   11.12
  -1 -10   0   30.73    6.10
   1  10   1   34.60   10.36
  -1 -10  -1   29.55    6.02
   1  10   2   31.51   11.59
  -1 -10  -2   30.99    6.20
   1  10   3    7.92    3.11
  -1 -10  -3    9.41    3.67
   1  10   4   12.46    4.28
  -1 -10  -4    5.98    3.48
   1  10   5    6.46    3.65
  -1 -10  -5    4.98    2.82
   1  10   6   15.70    7.83
  -1 -10  -6   19.06    4.98
   1  10   7   11.69    3.35
  -1 -10  -7    7.13    3.88
   1  10   8    4.96    2.07
  -1 -10  -8    4.58    3.80
   1  10   9   52.08   16.77
  -1 -10  -9   52.76    7.38
   2  -9  -4    2.53    2.89
   2  -9  -3    3.42    3.27
   2  -8 -11    0.13    2.19
  -2   8  10    4.07    3.04
   2  -8 -10    1.48    2.48
  -2   8   9    6.15    3.54
   2  -8  -9    2.75    2.50
  -2   8   8   14.53    3.72
   2  -8  -8   13.37    4.58
  -2   8   7    4.26    2.21
   2  -8  -7    1.23    2.36
  -2   8   6    9.05    2.43
   2  -8  -6   12.06    4.24
  -2   8   5   26.68    4.82
   2  -8  -5   14.55    3.90
  -2   8   4   29.88    7.53
   2  -8  -4   25.99    5.12
  -2   8   3    0.54    2.65
   2  -8  -3    2.15    2.22
  -2   8   2    2.90    3.46
   2  -8  -2    1.92    1.93
  -2   8   1   -0.99    2.12
   2  -8  -1   -0.41    1.52
   2  -8   0    0.91    1.61
  -2   8  -1   13.97    3.69
   2  -8   1    6.12    2.32
  -2   8  -2    1.77    1.85
   2  -8   2    2.50    1.87
  -2   8  -3   15.75    7.69
   2  -8   3   13.50    4.00
  -2   8  -4    1.65    0.84
  -2   8  -5    3.27    1.67
   2  -8   5    2.26    1.96
  -2   7  13    6.11    2.20
   2  -7 -13    4.38    3.66
  -2   7  12    1.47    1.50
   2  -7 -12    0.16    2.17
   2  -7 -11    1.61    2.28
  -2   7  10   21.21    4.14
   2  -7 -10   16.59    4.78
  -2   7   9   17.74    3.68
   2  -7  -9   15.43    4.01
  -2   7   8   10.22    3.38
   2  -7  -8    8.93    4.11
  -2   7   7   31.77    9.16
   2  -7  -7   25.84    4.27
  -2   7   6    0.75    1.37
   2  -7  -6    0.77    1.97
  -2   7   5   -0.26    2.02
   2  -7  -5    3.98    2.60
  -2   7   4   12.02    3.24
   2  -7  -4    9.73    3.34
  -2   7   3    1.88    0.93
   2  -7  -3    1.53    2.50
  -2   7   2    1.21    1.12
   2  -7  -2    1.15    1.88
  -2   7   1    9.52    2.29
   2  -7  -1    6.00    2.72
  -2   7   0    1.64    1.95
   2  -7   0    0.20    1.84
  -2   7  -1   -0.44    2.19
   2  -7   1    2.27    2.63
  -2   7  -2   57.56    9.26
   2  -7   2   42.80    5.22
  -2   7  -3   -0.06    2.15
   2  -7   3    4.38    2.64
  -2   7  -4   14.61    3.82
   2  -7   4   15.14    3.62
  -2   7  -5    3.90    2.24
   2  -7   5    0.61    1.69
  -2   7  -6    5.44    2.55
   2  -7   6    4.25    2.50
  -2   7  -7   20.94    6.76
   2  -7   7   15.64    3.74
  -2   7  -8    8.06    3.87
   2  -7   8    8.74    3.63
   2  -6 -15   32.97    7.01
  -2   6  14    5.57    2.90
   2  -6 -14    5.55    4.32
  -2   6  13    2.55    1.21
   2  -6 -13    6.07    3.80
  -2   6  12   12.91    5.03
   2  -6 -12   20.63    5.77
  -2   6  11    3.49    1.50
   2  -6 -11    3.59    2.45
  -2   6  10    2.73    1.21
   2  -6 -10    1.68    3.08
  -2   6   9   66.64   16.38
   2  -6  -9   55.58    7.07
  -2   6   8   36.69    8.28
   2  -6  -8   29.96    4.88
  -2   6   7   26.07    5.62
   2  -6  -7   15.37    4.66
  -2   6   6   97.49    8.33
   2  -6  -6   76.40    7.10
  -2   6   5   44.56    8.36
   2  -6  -5   42.11    5.38
  -2   6   4  141.11   13.76
   2  -6  -4  116.57    9.19
  -2   6   3   25.28    5.37
   2  -6  -3   17.87    3.64
  -2   6   2    5.66    2.01
   2  -6  -2    2.16    2.61
  -2   6   1    2.75    2.41
   2  -6  -1    1.19    1.84
  -2   6   0   51.70    9.82
   2  -6   0   40.79    4.89
  -2   6  -1   31.67    8.33
   2  -6   1   17.55    4.54
  -2   6  -2    5.07    1.96
  -2   6  -2    9.56    2.57
   2  -6   2    6.65    2.64
  -2   6  -3   13.33    2.79
  -2   6  -3   11.13    3.82
   2  -6   3    8.61    2.84
  -2   6  -4   25.31    3.42
   2  -6   4   28.39    4.46
  -2   6  -5   -0.09    1.22
   2  -6   5    0.19    1.60
  -2   6  -6   10.30    3.05
   2  -6   6    9.05    2.61
  -2   6  -7    3.21    2.04
   2  -6   7    2.80    2.59
  -2   6  -8    0.97    1.50
   2  -6   8    1.51    1.66
  -2   6  -9   -1.31    1.63
   2  -6   9    0.82    1.65
  -2   6 -10    1.04    1.76
   2  -5 -16    0.83    2.46
   2  -5 -15    6.23    3.60
  -2   5  14    3.13    2.05
   2  -5 -14    1.31    2.52
  -2   5  13   41.20   16.05
   2  -5 -13   61.29    7.09
  -2   5  12   96.83   21.65
   2  -5 -12   88.01    8.22
  -2   5  11   22.46    6.41
   2  -5 -11   20.36    4.13
  -2   5  10   60.07   13.92
   2  -5 -10   54.20    6.52
  -2   5   9   12.12    8.78
   2  -5  -9   13.94    3.72
  -2   5   8    1.89    1.07
   2  -5  -8    1.27    2.03
  -2   5   7    5.66    1.65
   2  -5  -7   10.27    3.47
  -2   5   6  170.49   12.20
   2  -5  -6  147.25    8.60
  -2   5   5  291.95   14.42
   2  -5  -5  227.80   10.47
  -2   5   4  543.41   19.56
   2  -5  -4  466.52   13.67
  -2   5   3  113.41    8.98
   2  -5  -3  113.57    7.35
  -2   5   2   42.24    3.95
  -2   5   2   68.35    7.33
   2  -5  -2   53.86    4.91
  -2   5   1   46.85    3.03
  -2   5   1   62.98   18.69
   2  -5  -1   50.01    5.16
  -2   5   0    4.50    1.49
   2  -5   0    4.73    2.30
  -2   5  -1    1.27    1.38
   2  -5   1    4.07    2.36
  -2   5  -2    5.17    1.77
   2  -5   2    7.15    2.71
   2  -5   2    5.11    1.61
  -2   5  -3  199.34   10.86
   2  -5   3  241.41   13.97
   2  -5   3  198.31   11.55
  -2   5  -4    2.01    1.86
   2  -5   4    0.96    2.24
   2  -5   4    1.09    1.73
  -2   5  -5   60.34    6.02
   2  -5   5   74.61    6.90
   2  -5   5   49.25    5.54
  -2   5  -6   77.06    6.21
   2  -5   6  105.12    7.80
   2  -5   6   86.94    6.90
  -2   5  -7    6.66    2.54
   2  -5   7    8.26    3.08
   2  -5   7    8.68    2.23
  -2   5  -8   16.70    3.54
   2  -5   8   20.17    4.18
   2  -5   8   22.42    5.56
  -2   5  -9    6.50    2.89
   2  -5   9    2.96    1.69
   2  -5   9    4.41    2.46
  -2   5 -10    1.47    1.75
   2  -5  10   -0.80    1.37
   2  -5  10    0.96    1.66
  -2   5 -11   13.99    3.87
   2  -5  11   17.96    3.94
   2  -5  11   26.92    5.13
  -2   5 -12    6.78    3.36
   2  -5  12    6.19    3.30
   2  -4 -17   -1.89    1.45
  -2   4  17    0.00    2.14
   2  -4 -16    0.82    1.52
   2  -4 -15   16.33    3.86
   2  -4 -15   14.52    4.34
   2  -4 -14    2.41    1.57
  -2   4  14    2.76    1.51
   2  -4 -14    4.45    2.49
   2  -4 -13   22.25    3.50
  -2   4  13   38.39    4.02
   2  -4 -13   24.39    5.12
   2  -4 -12    9.80    2.16
  -2   4  12   15.62    3.63
   2  -4 -12   14.59    4.64
   2  -4 -11   17.20    2.77
  -2   4  11   22.88    5.43
   2  -4 -11   17.77    4.15
   2  -4 -10   93.35    6.40
  -2   4  10  118.00    8.94
   2  -4 -10  102.99    8.78
   2  -4  -9    2.68    1.66
  -2   4   9    3.90    1.31
   2  -4  -9    0.58    1.94
   2  -4  -8   21.36    2.69
  -2   4   8   24.93    5.30
   2  -4  -7    0.72    0.92
  -2   4   7    0.40    0.83
   2  -4  -7    5.05    2.59
   2  -4  -6   17.72    2.08
  -2   4   6   12.51    5.57
   2  -4  -6   14.84    3.32
  -2   4   5   14.63    5.36
   2  -4  -5   10.02    2.64
  -2   4   4   96.56   10.69
  -2   4   4  137.55   12.08
   2  -4  -4  114.12    9.19
  -2   4   3   23.74    8.01
   2  -4  -3   21.81    3.29
  -2   4   2    8.04    1.74
   2  -4  -2    5.45    2.01
  -2   4   1   78.91    5.91
   2  -4  -1   93.33    8.07
   2  -4  -1   79.45    6.88
   2  -4   0    4.90    2.26
   2  -4   0    4.09    2.01
  -2   4  -1   24.34    2.59
   2  -4   1   34.20    4.36
   2  -4   1   28.65    3.76
  -2   4  -2   45.27    3.89
   2  -4   2   53.16    5.11
   2  -4   2   39.96    3.73
  -2   4  -3   66.60    5.06
   2  -4   3   70.67    5.39
   2  -4   3   60.78    4.56
  -2   4  -4   86.41    5.22
   2  -4   4  103.90    6.73
   2  -4   4   91.21    5.90
  -2   4  -5   74.00    5.67
   2  -4   5   64.78    5.39
   2  -4   5   65.07   12.45
  -2   4  -6  148.69    8.57
   2  -4   6  175.17    9.00
   2  -4   6  161.15    8.81
  -2   4  -7    6.06    2.86
   2  -4   7   -1.74    1.95
   2  -4   7    1.51    1.45
  -2   4  -8    1.45    1.75
   2  -4   8    3.56    2.72
   2  -4   8    4.19    2.38
  -2   4  -9    0.24    1.70
   2  -4   9    3.03    2.20
   2  -4   9    1.65    1.62
  -2   4 -10    1.19    2.49
   2  -4  10   -0.69    1.38
   2  -4  10    3.11    2.51
  -2   4 -11   -1.37    1.82
   2  -4  11    0.32    1.50
   2  -4  11   -1.35    1.66
  -2   4 -12    5.50    3.66
   2  -4  12    3.10    2.18
   2  -4  12    0.89    1.71
  -2   4 -13    1.22    2.22
   2  -4  13    0.90    1.66
  -2   4 -14    0.27    2.29
   2  -4  14    2.49    2.78
   2  -3 -18   -0.77    1.75
  -2   3  18    0.68    1.43
   2  -3 -17   15.80    3.98
  -2   3  17   11.85    3.83
   2  -3 -16   31.31    4.58
  -2   3  16   20.48    5.83
   2  -3 -15   76.65    6.90
  -2   3  15   67.62    7.49
   2  -3 -14   13.50    3.34
   2  -3 -13   76.16    6.55
  -2   3  13   97.70    6.24
   2  -3 -13   84.40    8.37
   2  -3 -12   15.69    2.81
  -2   3  12   24.08    3.15
   2  -3 -12   17.07    4.18
   2  -3 -11    6.22    2.33
  -2   3  11    1.67    1.09
   2  -3 -11    3.75    1.99
   2  -3 -10   12.13    2.67
  -2   3  10   14.27    4.21
   2  -3 -10   13.73    3.58
   2  -3  -9    1.28    1.12
  -2   3   9    1.00    1.12
   2  -3  -9   -0.71    1.74
   2  -3  -8   46.02    3.61
  -2   3   8   50.65   11.96
   2  -3  -8   41.99    4.64
   2  -3  -7   11.35    1.95
  -2   3   7    8.79    3.76
   2  -3  -7   13.89    2.60
   2  -3  -6    3.00    1.05
  -2   3   6    3.20    0.85
   2  -3  -6    1.94    1.35
   2  -3  -5    5.01    1.37
  -2   3   5    6.57    2.35
   2  -3  -5    6.34    2.00
   2  -3  -4  127.90    4.23
  -2   3   4  161.59    9.50
   2  -3  -4  140.40    6.20
  -2   3   3   21.46    4.12
   2  -3  -3   21.56    2.92
  -2   3   2    2.87    1.12
   2  -3  -2    0.82    1.71
   2  -3  -2   14.05    3.30
  -2   3   1   37.41    7.75
   2  -3  -1   32.39    3.58
   2  -3  -1   33.49    3.00
  -2   3   0   24.38    4.47
   2  -3   0   30.85    3.91
   2  -3   0   31.06    3.41
  -2   3  -1   21.42    2.61
   2  -3   1   35.30    4.14
   2  -3   1   26.18    3.20
  -2   3  -2    1.21    1.16
   2  -3   2    1.13    1.61
   2  -3   2    2.02    1.24
  -2   3  -3   12.31    2.47
   2  -3   3   12.07    2.52
   2  -3   3   14.28    2.32
  -2   3  -4    3.90    1.88
   2  -3   4    5.81    2.32
   2  -3   4    3.23    1.74
  -2   3  -5   16.63    2.96
   2  -3   5   21.23    3.18
   2  -3   5   24.80    3.31
  -2   3  -6    3.91    2.28
   2  -3   6    3.52    2.01
   2  -3   6    2.58    1.74
  -2   3  -7   11.67    2.71
   2  -3   7   14.28    2.97
   2  -3   7   15.20    3.56
  -2   3  -8    2.70    2.33
   2  -3   8    2.07    2.61
   2  -3   8    2.64    1.83
  -2   3  -9    8.08    2.72
   2  -3   9    8.56    2.86
   2  -3   9    5.21    2.28
  -2   3 -10    2.18    2.61
   2  -3  10    2.08    1.93
   2  -3  10   -0.24    1.53
  -2   3 -11    2.19    2.71
   2  -3  11    0.94    1.81
   2  -3  11    4.23    2.38
  -2   3 -12    7.00    3.17
   2  -3  12    7.42    2.39
   2  -3  12    8.14    3.15
  -2   3 -13    2.19    3.38
   2  -3  13    0.33    1.67
  -2   3 -14   10.65    4.21
   2  -3  14   11.13    3.24
  -2   3 -15    1.93    2.89
   2  -3  15    1.43    1.81
   2  -2 -18    1.94    2.08
  -2   2  18    1.58    1.50
   2  -2 -17   30.67    5.10
  -2   2  17   24.63    8.72
   2  -2 -16   13.78    3.27
  -2   2  16   16.09    5.31
   2  -2 -15   22.36    4.24
  -2   2  15   16.71    5.36
   2  -2 -14   19.79    4.24
  -2   2  14    9.91    3.22
   2  -2 -13    0.63    1.75
  -2   2  13    3.39    2.01
   2  -2 -12   -0.89    1.54
  -2   2  12    0.26    0.69
  -2   2  12    2.94    2.84
   2  -2 -11    0.59    1.48
  -2   2  11   -0.03    0.73
   2  -2 -10    2.75    1.98
  -2   2  10    0.22    0.92
   2  -2 -10    0.90    1.85
  -2   2   9   11.76    2.42
   2  -2  -9    7.16    2.51
   2  -2  -8   37.99    3.54
  -2   2   8   44.02    5.67
   2  -2  -8   43.35    4.68
  -2   2   7   16.34    3.70
   2  -2  -7   13.84    2.86
  -2   2   6   26.52    6.92
   2  -2  -5  346.54   12.65
  -2   2   5  436.42   17.76
   2  -2  -5  373.93   14.85
   2  -2  -4  274.12   10.23
   2  -2  -4  300.89   12.51
   2  -2  -3   70.54    5.15
   2  -2  -3   79.12    6.46
   2  -2  -3   80.32    6.53
   2  -2  -2   49.61    5.65
   2  -2  -2   39.32    4.51
  -2   2   1    1.37    0.47
   2  -2  -1   11.10    2.56
  -2   2   0    0.80    0.77
   2  -2   0    4.74    1.87
   2  -2   0    4.24    1.55
  -2   2  -1   -0.14    0.83
   2  -2   1    9.50    3.38
  -2   2  -2    3.94    1.44
   2  -2   2    3.23    2.00
   2  -2   2    3.84    1.52
  -2   2  -3   40.61    4.09
   2  -2   3   39.12    4.05
   2  -2   3   35.55    2.80
  -2   2  -4  140.62   10.40
   2  -2   4  161.30   11.21
   2  -2   4  121.98    8.48
  -2   2  -5   67.81    5.76
   2  -2   5   88.82    6.83
   2  -2   5   61.39    5.38
  -2   2  -6    8.50    2.21
   2  -2   6   13.42    2.18
   2  -2   6   10.03    2.40
  -2   2  -7   49.49    4.64
   2  -2   7   50.82    3.88
   2  -2   7   45.99    4.20
  -2   2  -8   10.50    3.21
   2  -2   8    7.75    1.80
   2  -2   8    8.42    2.32
  -2   2  -9    5.22    3.26
   2  -2   9   -0.08    1.40
   2  -2   9    1.94    1.67
  -2   2 -10   27.89    5.21
   2  -2  10   21.96    3.02
   2  -2  10   21.01    3.68
  -2   2 -11    3.03    2.39
   2  -2  11    2.43    1.78
   2  -2  11   -1.03    1.58
  -2   2 -12    6.35    3.04
   2  -2  12   15.13    2.56
   2  -2  12    5.17    1.67
  -2   2 -13    9.33    3.94
   2  -2  13    6.40    2.22
   2  -2  13    6.62    2.73
  -2   2 -14    2.11    2.53
   2  -2  14    0.87    1.68
  -2   2 -15    1.98    2.62
   2  -2  15    0.77    1.71
  -2   2 -16    2.68    3.52
   2  -2  16   -1.07    1.57
   2  -1 -18   12.81    4.15
  -2   1  18   12.18    5.60
   2  -1 -17   26.26    5.70
  -2   1  17   30.99    7.57
   2  -1 -16    0.36    1.99
  -2   1  16   -0.67    2.22
   2  -1 -15    1.64    2.06
  -2   1  15    1.15    2.31
   2  -1 -14   10.84    3.22
  -2   1  14   12.45    3.42
   2  -1 -13   77.17    7.28
  -2   1  13   45.22   10.95
   2  -1 -12   15.58    3.53
  -2   1  12   15.90    7.46
   2  -1 -11   36.05    3.95
  -2   1  11   39.74    5.56
   2  -1 -10   11.48    2.42
  -2   1  10   12.91    1.56
  -2   1  10   11.53    2.85
   2  -1  -9   13.95    2.66
  -2   1   9   16.79    1.78
  -2   1   9   13.82    3.00
   2  -1  -8   31.79    3.74
  -2   1   8   31.40    5.14
   2  -1  -7  185.69    6.34
  -2   1   7  204.37    7.25
   2  -1  -7  187.74    7.07
   2  -1  -6   76.39    6.27
  -2   1   6   89.23    8.80
   2  -1  -6   85.20    7.00
   2  -1  -5   31.77    3.26
  -2   1   5   33.20    2.91
   2  -1  -5   47.07    5.38
   2  -1  -4    0.14    0.88
   2  -1  -4   -0.37    1.27
   2  -1  -4   -1.71    1.63
   2  -1  -3  391.55   11.13
   2  -1  -3  459.67   12.79
   2  -1  -3  388.79   11.42
   2  -1  -2  240.93    7.37
   2  -1  -2  278.47    8.71
   2  -1  -2  240.39    7.87
   2  -1  -1    2.67    1.29
   2  -1  -1    0.49    0.82
  -2   1   0   80.68    4.52
   2  -1   0   99.12    4.47
   2  -1   0   83.61    3.37
  -2   1  -1    5.30    1.64
   2  -1   1    6.45    1.30
  -2   1  -2  884.73   22.91
   2  -1   2  917.97   23.44
   2  -1   2  717.52   17.44
  -2   1  -3  621.63   16.97
   2  -1   3  598.85   16.61
   2  -1   3  487.19   12.57
  -2   1  -4   23.32    3.07
   2  -1   4   21.68    2.78
   2  -1   4   17.88    2.10
  -2   1  -5  130.48    9.62
   2  -1   5  150.70   10.36
   2  -1   5  123.68    8.33
  -2   1  -6  137.09    6.49
   2  -1   6  152.11    5.94
   2  -1   6  120.91    4.92
  -2   1  -7   24.33    3.92
   2  -1   7   19.83    2.18
   2  -1   7   14.28    1.89
  -2   1  -8    3.49    1.68
   2  -1   8   -0.75    1.12
  -2   1  -9   93.11    6.88
   2  -1   9   87.78    5.05
   2  -1   9   80.12    5.23
  -2   1 -10   61.00    6.48
   2  -1  10   49.94    4.71
   2  -1  10   45.92    4.50
  -2   1 -11   60.18    6.71
   2  -1  11   56.13    5.03
   2  -1  11   50.64    5.51
  -2   1 -12   10.41    4.11
   2  -1  12   30.23    3.30
   2  -1  12   10.29    3.65
  -2   1 -13   23.36    4.62
   2  -1  13   25.66    3.38
   2  -1  13   18.31    3.09
  -2   1 -14    1.06    2.20
   2  -1  14   -0.61    0.94
   2  -1  14    3.16    1.74
  -2   1 -15   26.70    5.56
   2  -1  15   13.98    2.99
  -2   1 -16   -0.37    2.25
   2  -1  16    1.04    1.53
  -2   1 -17    0.44    2.41
   2  -1  17    0.04    1.48
   2   0 -18    9.12    4.23
  -2   0  18   11.32    3.42
   2   0 -17    0.41    2.15
  -2   0  17    1.72    1.57
   2   0 -16    8.73    3.42
  -2   0  16    9.06    3.67
   2   0 -15   10.06    4.32
  -2   0  15   20.02    5.58
   2   0 -14   14.49    4.01
  -2   0  14   16.63    2.43
   2   0 -13    1.03    2.05
   2   0 -12   61.57    5.93
  -2   0  12   82.18   15.63
   2   0 -11    4.07    2.25
  -2   0  11    3.58    1.39
   2   0 -10    1.59    1.77
  -2   0  10    2.46    1.35
   2   0  -9   31.21    3.94
  -2   0   9   29.13   11.10
   2   0  -8   18.45    3.18
  -2   0   8   19.30    5.84
   2   0  -7   77.07    6.37
  -2   0   7   84.19    5.22
  -2   0   7   72.24    6.97
   2   0  -6  243.41   10.20
  -2   0   6  238.79    8.16
  -2   0   6  161.29   11.02
   2   0  -5 1300.97   32.03
  -2   0   5 1439.36   32.92
  -2   0   5 1294.25   32.03
   2   0  -4   87.16    4.78
   2   0  -4   87.90    3.28
  -2   0   4   79.20    4.51
   2   0  -3 1817.32   42.56
   2   0  -3 1993.81   45.46
   2   0  -2  933.86   23.71
   2   0  -2  987.42   23.88
   2   0  -2  932.94   23.20
   2   0  -1    4.03    1.91
   2   0  -1    9.84    2.01
   2   0   0   28.09    3.40
   2   0   0   43.18    4.14
  -2   0  -2   27.61    6.70
   2   0   2   43.34    5.61
   2   0   2   18.27    1.73
  -2   0  -3  296.78   12.99
   2   0   3  341.45   10.19
   2   0   3  256.49    6.66
  -2   0  -4   62.37    6.31
   2   0   4   74.39    7.17
  -2   0  -5    4.35    2.26
   2   0   5    0.24    1.22
   2   0   5    2.60    1.35
  -2   0  -6  359.84   13.98
   2   0   6  421.31   15.36
   2   0   6  328.48   12.65
  -2   0  -7   13.03    2.90
   2   0   7    4.06    1.70
   2   0   7    5.58    1.37
  -2   0  -8    0.97    3.13
   2   0   8   -0.57    1.05
   2   0   8    1.18    1.19
  -2   0  -9   33.02    4.42
   2   0   9   29.37    3.04
   2   0   9   26.13    5.26
  -2   0 -10   21.07    3.60
   2   0  10   20.76    2.78
   2   0  10   19.06    4.97
  -2   0 -11   55.54    5.86
   2   0  11   62.86    4.82
   2   0  11   57.50   12.06
  -2   0 -12   11.10    3.51
   2   0  12    8.66    1.91
   2   0  12    9.94    3.50
  -2   0 -13   77.13    7.81
   2   0  13   70.11    5.34
   2   0  13   65.10    6.40
  -2   0 -14    1.74    2.41
   2   0  14    0.29    1.15
   2   0  14    0.56    0.78
  -2   0 -15   37.98    5.95
   2   0  15   29.69    8.08
  -2   0 -16    7.34    4.70
   2   0  16    4.68    2.18
  -2   0 -17   -0.36    2.46
   2   0  17    1.71    1.94
  -2   0 -18    0.02    2.48
   2   0  18    5.31    2.88
   2   1 -18    3.61    2.68
  -2  -1  18    2.42    1.60
   2   1 -17    3.94    3.67
  -2  -1  17    5.31    2.63
   2   1 -16    0.72    2.20
  -2  -1  16    2.90    2.44
   2   1 -15    1.36    2.35
  -2  -1  15    0.91    1.48
   2   1 -14    2.44    2.24
  -2  -1  14    1.78    0.99
   2   1 -13    6.27    3.86
  -2  -1  13    1.76    1.32
   2   1 -12   -0.10    2.05
  -2  -1  12    2.88    2.41
   2   1 -11   24.09    4.17
  -2  -1  11   22.59    5.12
   2   1 -10  132.16    7.44
  -2  -1  10  102.55   10.52
   2   1  -9    3.82    2.12
  -2  -1   9    3.07    1.48
   2   1  -8    1.66    2.82
  -2  -1   8    0.61    0.73
   2   1  -7   35.17    4.05
  -2  -1   7   39.33   10.47
   2   1  -6    8.72    2.67
  -2  -1   6    8.02    3.14
   2   1  -5   52.48    5.73
  -2  -1   5   80.76    6.56
   2   1  -4  168.46    6.54
   2   1  -4  189.67    4.73
  -2  -1   4  166.17    9.39
   2   1  -3   21.46    3.11
   2   1  -3   25.01    2.36
  -2  -1   3   23.60    6.22
   2   1  -2  252.54    8.03
   2   1  -2  282.78    7.47
  -2  -1   2  243.19    9.36
   2   1  -1  131.35    5.17
   2   1  -1  131.12    4.53
  -2  -1   1  110.31    7.42
   2   1   0 1900.66   43.76
   2   1   0 2168.73   49.61
   2   1   1  939.09   23.58
  -2  -1  -1  789.52   18.07
  -2  -1  -2   72.18    8.17
   2   1   2   30.14    5.62
  -2  -1  -2   57.91    4.96
  -2  -1  -3    2.78    1.46
   2   1   3    0.09    3.67
  -2  -1  -3    3.52    0.83
  -2  -1  -4  539.73   14.67
  -2  -1  -4  518.18   13.17
  -2  -1  -5   -0.36    1.51
   2   1   5   -0.69    1.61
  -2  -1  -6   59.00    5.37
   2   1   6   58.14    4.80
   2   1   6   45.06    5.55
  -2  -1  -7 1113.20   36.86
   2   1   7 1247.94   14.40
   2   1   7 1010.49   32.53
  -2  -1  -8   57.88    5.48
   2   1   8   60.61    5.02
   2   1   8   50.04    4.84
  -2  -1  -9   14.30    3.17
   2   1   9   16.36    2.55
   2   1   9   16.14    3.90
  -2  -1 -10   22.27    3.83
   2   1  10    9.52    2.08
   2   1  10    9.23    2.36
  -2  -1 -11    2.63    2.88
   2   1  11    3.17    1.74
   2   1  11    0.76    1.17
  -2  -1 -12   22.09    4.32
   2   1  12   29.71    3.51
   2   1  12   24.24    6.64
  -2  -1 -13   12.12    3.50
   2   1  13   11.07    2.20
   2   1  13    9.03    2.24
  -2  -1 -14    1.31    2.07
   2   1  14    2.54    1.34
   2   1  14    3.82    1.33
  -2  -1 -15   29.30    4.93
   2   1  15   27.44    3.56
   2   1  15   20.83    6.37
  -2  -1 -16    1.39    2.19
   2   1  16    2.37    1.60
  -2  -1 -17  104.83    8.88
   2   1  17   79.81   22.81
  -2  -1 -18    2.09    1.65
   2   1  18    1.69    1.30
   2   2 -17    9.83    4.72
  -2  -2  17   11.02    3.82
   2   2 -16    3.67    2.66
  -2  -2  16    9.25    3.46
   2   2 -15    2.09    3.09
  -2  -2  15    1.01    2.01
   2   2 -14   27.75    5.50
  -2  -2  14   23.24    6.01
   2   2 -13  111.71    8.79
  -2  -2  13  113.25   25.72
   2   2 -12   37.41    5.18
  -2  -2  12   50.34   13.54
   2   2 -11    6.55    3.10
  -2  -2  11    9.25    3.11
   2   2 -10   20.95    3.89
  -2  -2  10   19.66    5.76
   2   2  -9    4.98    2.28
  -2  -2   9    1.70    1.22
   2   2  -8  266.11   17.95
  -2  -2   8  257.70   17.93
   2   2  -7  246.62    8.17
  -2  -2   7  220.01   13.97
   2   2  -6  160.79    6.59
  -2  -2   6  137.43   12.72
   2   2  -5   35.08    3.60
   2   2  -5   22.91    1.94
  -2  -2   5   21.14    3.06
   2   2  -4  191.21    7.38
   2   2  -4  206.59    5.47
  -2  -2   4  180.23    8.69
   2   2  -3  116.39    5.09
   2   2  -3  138.27    4.22
  -2  -2   3  111.49    5.42
   2   2  -2   83.44    4.33
   2   2  -2   89.03    4.02
  -2  -2   2   69.18    4.42
   2   2  -1 2830.50   64.53
   2   2  -1 3049.78   70.21
  -2  -2   1 2247.63   52.23
   2   2   0 3763.73   85.19
   2   2   0 4064.54   93.84
  -2  -2   0 3434.95  101.17
   2   2   1 4960.46  143.54
   2   2   1 5085.67  149.39
  -2  -2  -1 4656.66  135.16
  -2  -2  -2  371.99   11.98
  -2  -2  -2  363.56   10.74
  -2  -2  -3   21.39    2.54
   2   2   3   22.72    3.25
  -2  -2  -3   20.98    2.38
  -2  -2  -4  672.63   17.17
   2   2   4  700.72   18.12
  -2  -2  -4  662.69   16.48
  -2  -2  -5   88.42    4.36
   2   2   5  104.83    5.29
  -2  -2  -5   84.70    3.71
  -2  -2  -6   31.85    3.42
   2   2   6   31.67    3.31
  -2  -2  -6   24.25    2.51
  -2  -2  -7   80.73    6.56
   2   2   7   87.86    7.43
  -2  -2  -7   77.38    5.94
  -2  -2  -8  107.26    5.47
   2   2   8  125.62    5.48
  -2  -2  -8  101.38    4.62
  -2  -2  -9   11.65    2.87
   2   2   9   13.17    2.33
  -2  -2 -10   27.93    3.33
   2   2  10   30.79    3.04
   2   2  10   22.64    2.94
  -2  -2 -11    5.09    2.74
   2   2  11    1.25    1.01
   2   2  11    1.49    1.11
  -2  -2 -12    1.28    1.90
   2   2  12    1.10    1.39
   2   2  12    1.11    0.83
  -2  -2 -13    3.82    2.43
   2   2  13    4.31    1.64
   2   2  13    4.46    1.41
  -2  -2 -14   52.55    6.41
   2   2  14   55.90    4.88
   2   2  14   51.42   13.55
  -2  -2 -15   94.95    7.96
   2   2  15   98.79    6.02
   2   2  15   81.53    7.05
  -2  -2 -16   20.10    5.02
   2   2  16   11.79    3.47
  -2  -2 -17   32.68    5.87
   2   2  17   24.16    7.83
  -2  -2 -18    5.55    3.26
   2   2  18    8.56    3.10
   2   3 -17    5.63    3.34
  -2  -3  17    8.32    3.86
   2   3 -16   11.98    4.15
  -2  -3  16    8.10    3.73
   2   3 -15   42.92    7.09
  -2  -3  15   40.24    6.60
   2   3 -14   33.10    6.37
  -2  -3  14   35.31    5.97
   2   3 -13   28.53    4.99
  -2  -3  13   19.63    4.73
   2   3 -12    0.19    1.99
  -2  -3  12    1.26    2.21
   2   3 -11    9.98    3.34
  -2  -3  11   11.74    3.51
   2   3 -10    2.16    2.61
  -2  -3  10    0.62    1.96
   2   3  -9   10.23    2.69
  -2  -3   9   15.64    4.15
   2   3  -8   28.30    4.23
  -2  -3   8   25.56    3.92
   2   3  -7  247.94   16.82
  -2  -3   7  235.95   16.70
   2   3  -6    8.31    2.10
   2   3  -6   -0.12    0.33
  -2  -3   6    9.17    3.13
   2   3  -5  441.35   16.58
   2   3  -5  476.97   16.17
  -2  -3   5  417.00   16.23
   2   3  -4   12.19    2.15
   2   3  -4   19.77    4.29
  -2  -3   4   13.22    2.79
   2   3  -3  114.64    8.09
   2   3  -3  121.77    8.75
  -2  -3   3  123.16    9.50
   2   3  -2   24.50    3.16
   2   3  -2   25.56    3.34
  -2  -3   2   17.86    3.07
   2   3  -1   19.14    2.68
   2   3  -1   23.09    2.89
  -2  -3   1   15.11    2.94
   2   3   0  354.78    9.68
   2   3   0  449.74   12.46
  -2  -3   0  354.38   10.79
   2   3   1  100.49    4.06
   2   3   1   82.92    8.04
  -2  -3  -1   73.92    4.61
  -2  -3  -2 1067.61   25.11
   2   3   2 1277.98   31.02
  -2  -3  -2 1034.13   25.27
   2   3   3   -1.26    1.67
  -2  -3  -3   -1.07    1.26
  -2  -3  -4  153.66    5.20
   2   3   4  193.66    7.76
  -2  -3  -4  152.88    5.90
  -2  -3  -5   31.75    2.45
   2   3   5   49.08    5.02
  -2  -3  -5   39.99    3.98
  -2  -3  -6   26.19    2.70
   2   3   6   37.53    4.18
  -2  -3  -6   24.06    2.37
  -2  -3  -7   63.24    5.19
   2   3   7   74.31    6.29
  -2  -3  -7   57.31    4.90
  -2  -3  -8   37.14    3.83
   2   3   8   42.47    4.38
  -2  -3  -8   35.79    3.88
  -2  -3  -9   23.88    3.36
   2   3   9   27.22    3.52
  -2  -3  -9   25.65    3.14
  -2  -3 -10    1.56    2.38
   2   3  10    3.32    1.55
  -2  -3 -10    1.03    2.18
  -2  -3 -11   13.13    2.98
   2   3  11   13.15    2.91
  -2  -3 -11    7.79    2.17
  -2  -3 -12  304.86   11.74
   2   3  12  384.49   13.18
  -2  -3 -12  302.67   11.62
  -2  -3 -13   49.33    5.52
   2   3  13   51.77    5.33
   2   3  13   40.65    4.52
  -2  -3 -14   28.92    4.70
   2   3  14   32.65    3.77
   2   3  14   34.25    8.32
  -2  -3 -15   16.70    3.53
   2   3  15   15.55    2.94
   2   3  15   13.62    3.52
  -2  -3 -16  162.54    9.61
   2   3  16  171.71    7.88
   2   3  16  144.51    9.26
  -2  -3 -17   20.33    4.41
   2   3  17   16.53    7.12
  -2  -3 -18   -1.60    1.73
   2   3  18   -0.48    1.65
   2   4 -16    9.40    4.07
  -2  -4  16   12.65    4.48
   2   4 -15    2.14    2.55
  -2  -4  15    1.84    2.56
   2   4 -14    4.57    3.14
  -2  -4  14    2.74    2.67
   2   4 -13   21.49    6.37
  -2  -4  13    6.51    3.78
   2   4 -12   46.53    6.18
  -2  -4  12   39.56    6.31
   2   4 -11   13.65    4.29
  -2  -4  11   14.57    4.54
   2   4 -10   27.88    4.72
  -2  -4  10   18.49    3.99
   2   4  -9    1.65    1.56
  -2  -4   9    5.27    3.56
   2   4  -8   23.31    4.23
   2   4  -8   16.97    3.99
  -2  -4   8   17.80    3.75
   2   4  -7   -1.96    1.56
   2   4  -7   -0.23    0.56
  -2  -4   7    4.47    2.21
   2   4  -6   37.82    3.87
   2   4  -6   48.30    8.59
  -2  -4   6   33.36    4.71
   2   4  -5   55.55    5.02
   2   4  -5   63.87    8.09
  -2  -4   5   50.40    5.77
   2   4  -4  150.89    6.00
   2   4  -4  164.06    6.72
  -2  -4   4  140.72    7.09
   2   4  -3   27.93    3.26
   2   4  -3   30.18    5.45
  -2  -4   3   22.33    3.99
   2   4  -2  127.62    8.68
   2   4  -2  154.84   15.61
  -2  -4   2  130.33    9.68
   2   4  -1  265.98    9.84
   2   4  -1  308.74   13.13
  -2  -4   1  268.56   12.00
   2   4   0   41.92    3.44
   2   4   0   48.42    6.20
  -2  -4   0   58.85    6.71
   2   4   1  197.01    7.40
   2   4   1  245.22   12.57
  -2  -4  -1  191.43    9.22
   2   4   2  348.88   15.68
  -2  -4  -2  280.30   11.51
   2   4   3    6.14    3.01
  -2  -4  -3    3.62    2.04
  -2  -4  -4   52.94    3.91
   2   4   4   55.84    5.14
  -2  -4  -4   50.76    5.13
  -2  -4  -5  159.20    6.42
   2   4   5  198.81    7.28
  -2  -4  -5  154.32   10.80
  -2  -4  -6  128.91    4.41
   2   4   6  129.58    9.57
  -2  -4  -6   92.41    6.94
  -2  -4  -7    0.47    0.85
   2   4   7    7.05    2.43
  -2  -4  -7    2.74    1.95
  -2  -4  -8  167.48   11.40
   2   4   8  219.04   15.18
  -2  -4  -8  166.89   12.00
  -2  -4  -9   12.71    2.11
   2   4   9   20.00    3.33
  -2  -4  -9   14.97    2.58
  -2  -4 -10   76.69    4.93
   2   4  10   93.06    6.17
  -2  -4 -10   79.99    5.36
  -2  -4 -11   26.30    3.35
   2   4  11   27.15    3.60
  -2  -4 -11   29.41    3.88
  -2  -4 -12  114.73    7.80
   2   4  12  146.79    9.54
  -2  -4 -12  111.39    8.19
  -2  -4 -13  180.96   11.38
   2   4  13  228.70   14.11
  -2  -4 -13  189.28   12.14
  -2  -4 -14  183.62   10.90
   2   4  14  212.96   12.99
  -2  -4 -14  187.53   11.27
  -2  -4 -15    0.88    1.70
   2   4  15    0.62    1.37
  -2  -4 -16    1.66    1.71
   2   4  16    0.08    0.57
   2   4  16    1.58    2.31
  -2  -4 -17   13.82    3.48
   2   4  17   10.40    3.44
  -2  -4 -18    0.56    1.80
   2   4  18    0.59    1.26
   2   5 -15    2.96    3.25
  -2  -5  15   10.92    5.10
   2   5 -14    2.23    3.08
  -2  -5  14    2.20    2.82
   2   5 -13    0.24    2.02
  -2  -5  13   -2.09    2.63
   2   5 -12   13.39    3.90
  -2  -5  12   26.15    7.03
   2   5 -11    6.03    2.89
  -2  -5  11   10.33    4.71
   2   5 -10   19.37    3.88
  -2  -5  10   22.65    5.21
  -2  -5   9   23.24    5.62
   2   5  -8    1.74    1.88
   2   5  -8    3.96    1.50
  -2  -5   8    3.71    2.77
   2   5  -7   10.68    3.18
   2   5  -7    6.78    2.49
  -2  -5   7   22.97    5.44
   2   5  -6    1.30    1.52
   2   5  -6    2.06    0.78
  -2  -5   6    1.76    2.67
   2   5  -5   13.60    2.63
   2   5  -5   18.19    4.24
  -2  -5   5   12.49    3.80
   2   5  -4   14.36    2.44
   2   5  -4   21.33    5.41
  -2  -5   4   12.41    3.40
   2   5  -3    3.81    1.49
   2   5  -3    6.72    4.26
  -2  -5   3    9.55    3.21
   2   5  -2   22.92    2.76
   2   5  -2   25.77    7.32
  -2  -5   2   16.52    3.28
   2   5  -1  223.35    5.41
   2   5  -1  262.30   12.35
  -2  -5   1  227.89    8.33
   2   5   0   67.63    4.63
   2   5   0   80.64    8.11
  -2  -5   0   70.04    6.48
   2   5   1   36.22    2.85
   2   5   1   54.69    5.18
  -2  -5  -1   44.80    5.24
   2   5   2    1.94    2.50
  -2  -5  -2    2.97    2.56
   2   5   3   88.72    7.51
  -2  -5  -3   73.08    6.17
  -2  -5  -4   18.23    1.25
   2   5   4   27.87    7.13
  -2  -5  -4   18.82    3.00
  -2  -5  -5    2.14    0.65
   2   5   5    1.75    1.76
  -2  -5  -5    0.66    1.49
   2   5   6  177.16   13.01
  -2  -5  -6  117.32    9.30
  -2  -5  -7    5.31    1.13
   2   5   7    8.48    2.55
  -2  -5  -7   11.46    2.92
  -2  -5  -8    0.08    0.64
   2   5   8    2.38    2.01
  -2  -5  -8    1.37    1.80
  -2  -5  -9  294.40    7.50
   2   5   9  382.30   13.88
  -2  -5  -9  296.76   10.09
  -2  -5 -10   30.29    3.21
   2   5  10   35.13    5.16
  -2  -5 -10   23.74    3.64
  -2  -5 -11  285.06   13.79
   2   5  11  342.55   20.52
  -2  -5 -11  319.71   16.76
  -2  -5 -12    9.39    2.49
   2   5  12    0.60    1.80
  -2  -5 -12    7.72    3.01
  -2  -5 -13    6.94    2.15
   2   5  13    9.91    3.06
  -2  -5 -13    9.83    3.79
  -2  -5 -14    8.85    2.33
   2   5  14   12.33    3.20
  -2  -5 -14    9.98    3.36
  -2  -5 -15    2.00    2.08
   2   5  15    1.98    2.30
  -2  -5 -15    2.14    1.98
  -2  -5 -16   17.39    3.74
   2   5  16   20.03    4.07
  -2  -5 -16   23.23    4.71
  -2  -5 -17    4.38    3.01
   2   5  17    4.87    2.78
  -2  -5 -18    1.32    2.14
   2   5  18    0.61    1.56
   2   6 -13    5.14    3.41
  -2  -6  13    4.04    3.99
   2   6 -12   -0.13    1.81
  -2  -6  12   -2.28    2.69
   2   6 -11   -0.19    1.78
  -2  -6  11    3.58    3.86
   2   6 -10   16.81    3.79
  -2  -6  10   18.29    4.70
   2   6  -9    4.94    2.63
  -2  -6   9    2.04    2.76
   2   6  -8    5.17    2.12
   2   6  -8    8.04    1.72
  -2  -6   8    6.43    2.86
   2   6  -7    3.72    2.30
   2   6  -7    0.24    0.49
  -2  -6   7   -1.65    2.67
   2   6  -6    3.56    2.02
   2   6  -6    1.90    1.03
  -2  -6   6    1.55    2.63
   2   6  -5    0.53    1.19
   2   6  -5    1.87    0.79
  -2  -6   5   -2.78    2.82
   2   6  -4   46.72    4.00
   2   6  -4   49.92    4.74
  -2  -6   4   39.80    5.84
   2   6  -3   60.83    4.22
   2   6  -3   73.21    8.91
  -2  -6   3   57.06    7.86
   2   6  -2    1.16    1.17
   2   6  -2    1.27    0.94
  -2  -6   2    1.03    2.26
   2   6  -1   20.89    2.04
   2   6  -1   28.52    7.19
  -2  -6   1   23.64    4.38
   2   6   0    2.04    0.81
   2   6   0    3.58    1.19
  -2  -6   0    2.92    2.69
   2   6   1   59.68   12.73
  -2  -6  -1   57.46    6.23
   2   6   2  102.00   19.94
  -2  -6  -2   83.90    7.66
   2   6   3   51.28    7.15
  -2  -6  -3   46.51    4.07
   2   6   4   24.72    7.99
  -2  -6  -4   19.22    3.51
   2   6   5   14.53    3.19
  -2  -6  -5   14.41    2.95
   2   6   6    1.24    2.01
  -2  -6  -6    0.21    1.73
   2   6   7  241.07    9.92
  -2  -6  -7  195.66    8.80
   2   6   8   22.96    3.70
  -2  -6  -8   22.97    3.96
   2   6   9  324.28   13.45
  -2  -6  -9  265.26   11.99
  -2  -6 -10   11.10    1.88
   2   6  10   21.33    4.17
  -2  -6 -10   18.95    3.49
  -2  -6 -11   80.51    5.63
   2   6  11  106.51    8.67
  -2  -6 -11   83.33    7.78
  -2  -6 -12    2.65    1.44
   2   6  12    3.60    2.43
  -2  -6 -12    1.60    1.94
  -2  -6 -13   26.57    3.41
   2   6  13   35.72    4.79
  -2  -6 -13   32.27    5.27
  -2  -6 -14    7.37    2.23
   2   6  14    7.31    2.73
  -2  -6 -14    6.52    3.42
   2   6  15   -0.38    1.69
  -2  -6 -15    1.14    2.03
   2   6  16   13.45    4.74
  -2  -6 -16   15.22    4.28
   2   6  17   37.48    5.84
  -2  -6 -17   35.10    6.16
   2   7 -12    4.56    3.13
  -2  -7  12    5.85    5.17
   2   7 -11    0.60    1.79
  -2  -7  11    1.81    2.71
   2   7 -10    0.38    1.64
  -2  -7  10    2.24    2.78
   2   7  -9   -0.91    1.52
  -2  -7   9    5.22    4.85
   2   7  -8    3.56    2.62
   2   7  -8    6.38    1.89
  -2  -7   8   11.11    4.94
   2   7  -7    0.40    1.48
   2   7  -7   30.53    9.76
  -2  -7   7    4.58    4.98
   2   7  -6   49.47    4.95
   2   7  -6   57.96    7.93
  -2  -7   6   55.47    7.86
   2   7  -5    0.24    1.28
   2   7  -5    2.21    1.36
  -2  -7   5   -0.44    2.60
   2   7  -4   13.80    2.56
   2   7  -4   37.70    4.83
  -2  -7   4   23.94    5.41
   2   7  -3    1.45    1.36
   2   7  -3    1.50    0.77
  -2  -7   3    2.99    2.75
   2   7  -2   42.31    5.75
   2   7  -2   58.48   11.86
  -2  -7   2   45.64    6.51
   2   7  -1   23.29    4.15
  -2  -7   1   13.19    3.86
   2   7   0  111.90    8.87
  -2  -7   0   99.94    8.30
   2   7   1  129.17   12.09
  -2  -7  -1  110.91    8.13
   2   7   2   -0.46    2.08
  -2  -7  -2    2.61    3.45
   2   7   3   22.17    5.25
  -2  -7  -3   16.64    3.91
   2   7   4   97.63   20.80
  -2  -7  -4   87.65    7.69
   2   7   5  171.17   16.32
  -2  -7  -5  126.75    8.53
   2   7   6  108.67    9.36
  -2  -7  -6   79.33    6.63
   2   7   7    8.21    3.97
  -2  -7  -7    8.69    3.34
   2   7   8  476.37   25.04
  -2  -7  -8  359.79   20.00
   2   7   9  110.86    9.67
  -2  -7  -9   92.20    8.55
   2   7  10   28.52    4.39
  -2  -7 -10   20.23    5.18
   2   7  11    4.00    2.25
  -2  -7 -11    9.53    3.86
   2   7  12    4.81    3.19
  -2  -7 -12    0.53    2.02
   2   7  13   35.04    5.10
  -2  -7 -13   33.38    5.69
   2   7  14    2.08    2.68
  -2  -7 -14    0.88    2.12
   2   7  15    1.16    1.71
  -2  -7 -15   -0.15    1.97
   2   7  16   28.45    5.41
  -2  -7 -16   20.26    5.74
  -2  -8  10    2.62    3.28
   2   8  -9    4.06    3.10
  -2  -8   9    4.78    3.97
   2   8  -8    5.89    2.01
  -2  -8   8   11.58    4.88
   2   8  -7   18.91    3.57
   2   8  -7   19.39    3.75
  -2  -8   7   22.25    5.49
   2   8  -6    4.46    2.55
   2   8  -6    2.24    0.95
  -2  -8   6    2.60    3.80
   2   8  -5    3.15    0.97
  -2  -8   5   13.55    4.95
   2   8  -4   35.44   10.23
  -2  -8   4   33.13    5.56
   2   8  -3    1.10    1.41
  -2  -8   3    4.26    3.50
   2   8  -2   12.89    3.45
  -2  -8   2    3.21    2.47
   2   8  -1    5.05    1.73
  -2  -8   1    4.93    3.25
   2   8   0    6.41    2.34
  -2  -8   0    4.52    3.25
   2   8   1    5.60    1.78
  -2  -8  -1    4.31    3.16
   2   8   2   63.27   12.13
  -2  -8  -2   45.48    5.83
   2   8   3   12.68    3.58
  -2  -8  -3    9.52    3.83
  -2  -8  -4   17.94    5.27
   2   8   5   32.17    6.62
  -2  -8  -5   28.94    5.32
   2   8   6  744.10   23.32
   2   8   7   54.41    6.37
  -2  -8  -7   44.33    6.28
   2   8   8    1.88    2.29
  -2  -8  -8    1.40    2.30
   2   8   9   57.58    6.75
  -2  -8  -9   34.47    6.00
   2   8  10    2.81    2.47
  -2  -8 -10    5.15    3.43
   2   8  11   24.24    5.46
  -2  -8 -11   17.61    4.74
   2   8  12   22.69    5.34
  -2  -8 -12   15.48    4.27
   2   8  13   14.38    4.19
  -2  -8 -13   12.14    4.19
   2   8  14    0.81    2.03
  -2  -8 -14    2.73    2.49
   2   8  15    4.89    2.31
  -2  -8 -15    1.05    3.97
  -2  -9   7    4.14    3.64
   2   9  -6   13.48    3.26
  -2  -9   6   16.03    4.97
   2   9  -5   14.63    3.79
  -2  -9   5   14.42    4.39
   2   9  -4    8.09    2.52
  -2  -9   4    5.98    3.69
   2   9  -3   34.10   11.92
  -2  -9   3   30.88    5.74
   2   9  -2   84.60    9.76
  -2  -9   2   78.35    8.76
   2   9  -1    0.99    1.09
  -2  -9   1    0.58    2.18
   2   9   0    1.96    1.72
  -2  -9   0    1.41    2.44
   2   9   1   31.70    7.93
  -2  -9  -1   30.82    5.46
   2   9   2    4.23    2.57
  -2  -9  -2    5.01    3.55
   2   9   3   17.46    5.12
  -2  -9  -3   45.14    6.27
   2   9   4  355.59   20.65
  -2  -9  -4  314.76   13.85
   2   9   5  322.89   19.86
   2   9   6   44.96   14.56
  -2  -9  -6   48.62    7.13
   2   9   7    3.80    2.79
  -2  -9  -7    0.84    2.47
   2   9   8   15.49    4.16
  -2  -9  -8    9.77    3.47
   2   9   9    6.83    3.48
  -2  -9  -9    8.34    3.35
   2   9  10    1.33    2.44
  -2  -9 -10    1.36    2.12
   2   9  11    1.71    2.51
  -2  -9 -11    2.77    3.42
   2   9  12   27.32    6.10
  -2  -9 -12   15.19    4.28
   2   9  13   11.91    4.12
  -2  -9 -13    9.45    4.31
   2  10  -3   21.43    6.40
  -2 -10   3   16.59    4.59
   2  10  -2   10.65    4.24
  -2 -10   2    9.34    4.56
   2  10  -1    0.37    1.10
  -2 -10   1    1.02    2.69
   2  10   0    2.75    1.38
  -2 -10   0   -0.15    2.28
   2  10   1   70.92   17.47
  -2 -10  -1   65.77    7.81
   2  10   2    5.57    2.19
  -2 -10  -2    4.31    3.38
   2  10   3   58.72   12.15
  -2 -10  -3   54.69    7.87
   2  10   4    8.71    5.21
  -2 -10  -4    8.66    4.64
   2  10   5    1.94    1.09
  -2 -10  -5   -0.63    2.38
   2  10   6   36.11   12.20
  -2 -10  -6   32.54    6.27
   2  10   7    3.33    2.96
  -2 -10  -7    6.15    2.87
   2  10   8    3.38    2.83
  -2 -10  -8    1.44    2.51
   2  10   9    9.51    3.98
  -2 -10  -9    3.45    3.63
   2  10  10    5.25    5.05
  -2 -10 -10    1.56    2.60
  -3   8   7   10.15    2.59
   3  -8  -7    5.20    3.51
  -3   8   6    2.11    2.84
   3  -8  -6    7.00    3.37
  -3   8   5   10.90    3.78
   3  -8  -5    5.43    3.61
  -3   8   4    5.68    2.95
   3  -8  -4    1.18    1.74
  -3   8   3   44.61   12.96
   3  -8  -3   34.33    5.14
  -3   8   2   22.20    6.51
   3  -8  -2   19.44    4.59
  -3   8   1    2.42    1.29
   3  -8  -1   -0.13    1.83
  -3   8   0    9.79    4.23
   3  -8   0    3.89    2.68
  -3   8  -1    8.80    2.96
   3  -8   1    2.36    2.01
  -3   7  11    3.11    1.12
   3  -7 -11    2.09    3.22
  -3   7  10    2.18    2.24
   3  -7 -10    2.49    2.33
  -3   7   9   52.96   12.61
   3  -7  -9   45.01    6.41
  -3   7   8   11.17    2.95
   3  -7  -8   19.06    4.65
  -3   7   7    9.98    2.74
   3  -7  -7    4.13    2.34
  -3   7   6   43.22   13.39
   3  -7  -6   36.12    6.02
  -3   7   5   16.27    5.06
   3  -7  -5    4.21    2.17
  -3   7   4   17.68    6.17
   3  -7  -4   11.32    3.54
  -3   7   3    3.97    2.55
   3  -7  -3    3.05    2.39
  -3   7   2    5.00    2.42
   3  -7  -2   -0.42    1.43
  -3   7   1   -0.32    2.32
   3  -7  -1   -0.48    1.45
  -3   7   0   -0.72    2.31
   3  -7   0    1.01    1.55
  -3   7  -1   12.48    3.38
   3  -7   1   10.94    3.25
  -3   7  -2   -0.74    2.28
   3  -7   2    0.40    1.66
  -3   7  -3    0.15    2.07
   3  -7   3    3.04    1.91
  -3   7  -4    1.64    1.72
   3  -7   4    0.79    1.46
  -3   7  -5    2.58    2.10
   3  -7   5    0.55    1.46
  -3   7  -6    2.18    1.19
   3  -6 -14   19.41    5.22
  -3   6  13    2.32    1.37
   3  -6 -13    2.73    3.18
  -3   6  12    4.16    2.78
   3  -6 -12    4.51    2.55
  -3   6  11   19.36    3.91
   3  -6 -11   13.05    4.25
  -3   6  10    5.20    1.54
   3  -6 -10    4.46    4.08
  -3   6   9   45.94    9.45
   3  -6  -9   39.39    6.19
  -3   6   8    2.98    1.82
   3  -6  -8    0.48    1.97
  -3   6   7    3.79    1.79
   3  -6  -7    4.70    3.37
  -3   6   6    7.76    2.62
   3  -6  -6    4.28    2.55
  -3   6   5    1.66    2.97
   3  -6  -5    3.59    1.87
  -3   6   4   22.81    5.80
   3  -6  -4   16.30    3.68
  -3   6   3    4.11    1.79
   3  -6  -3    4.46    2.68
  -3   6   2    5.60    2.04
   3  -6  -2    2.95    2.13
  -3   6   1   17.40    4.03
   3  -6  -1    8.60    2.56
  -3   6   0   15.38    6.34
   3  -6   0   10.47    2.80
   3  -6   1    5.45    2.63
   3  -6   2   12.50    3.02
   3  -6   3   49.25    5.24
  -3   6  -4   12.29    2.94
   3  -6   4   11.64    3.17
  -3   6  -5    3.53    2.22
   3  -6   5    4.79    2.53
   3  -6   5    2.50    2.27
  -3   6  -6    0.55    1.33
   3  -6   6    3.97    2.26
   3  -6   6    1.23    1.61
  -3   6  -7    0.27    1.44
   3  -6   7    1.31    2.10
   3  -6   7   -1.17    1.46
  -3   6  -8   -0.09    1.53
   3  -6   8    2.21    2.66
   3  -6   8    4.41    2.90
  -3   6  -9    1.87    2.53
   3  -5 -15    2.72    3.64
   3  -5 -14   24.86    5.63
  -3   5  13    3.06    1.53
   3  -5 -13    4.20    3.43
  -3   5  12   10.49    2.41
   3  -5 -12    6.70    3.59
  -3   5  11    1.61    1.42
   3  -5 -11    1.35    2.11
  -3   5  10    2.73    1.54
   3  -5 -10    0.29    2.00
  -3   5   9   40.09    8.58
   3  -5  -9   33.88    5.60
  -3   5   8    4.52    2.59
   3  -5  -8    4.73    2.76
  -3   5   7    5.18    3.35
   3  -5  -7   -0.19    1.77
  -3   5   6   49.23   14.83
  -3   5   5   33.92    6.87
   3  -5  -5   28.33    5.19
  -3   5   4    2.77    1.15
   3  -5  -4    3.39    2.12
  -3   5   3    0.71    1.02
   3  -5  -3   -0.17    1.57
  -3   5   2    0.50    1.19
   3  -5  -2    0.53    1.56
   3  -5  -1   16.32    3.29
  -3   5   0   73.96    5.59
   3  -5   0   95.27    8.61
   3  -5   0   68.14    6.31
  -3   5  -1   74.90    5.96
   3  -5   1  108.80    9.36
   3  -5   1   72.32    6.29
  -3   5  -2   49.31    5.18
   3  -5   2   77.24    7.94
   3  -5   2   46.14    5.19
  -3   5  -3   13.89    3.56
   3  -5   3   16.45    4.79
   3  -5   3   14.32    3.59
  -3   5  -4   32.16    4.16
   3  -5   4   42.75    5.45
   3  -5   4   30.01    4.01
  -3   5  -5    0.99    1.37
   3  -5   5    2.11    1.86
   3  -5   5    1.37    1.39
  -3   5  -6   -0.42    1.44
   3  -5   6   -0.27    1.97
   3  -5   6    0.15    1.15
  -3   5  -7    0.67    1.66
   3  -5   7    1.08    1.88
   3  -5   7   -0.25    1.14
  -3   5  -8    2.00    1.75
   3  -5   8    0.32    1.77
   3  -5   8   -0.48    1.14
  -3   5  -9    0.90    2.41
   3  -5   9   -0.12    1.89
   3  -5   9   -0.02    1.31
  -3   5 -10   10.19    3.37
   3  -5  10    9.57    4.07
  -3   5 -11    8.31    3.22
   3  -5  11    7.41    3.19
  -3   4  16    4.67    3.97
   3  -4 -15    2.38    2.24
   3  -4 -14    0.06    1.17
   3  -4 -14    5.53    3.56
   3  -4 -13    2.28    2.11
  -3   4  13   -1.19    1.10
   3  -4 -13   -0.32    2.27
   3  -4 -12   10.99    3.06
  -3   4  12   16.86    4.61
   3  -4 -12   13.60    4.25
   3  -4 -11    4.92    1.66
  -3   4  11    9.94    2.81
   3  -4 -11    6.85    3.33
   3  -4 -10    2.26    1.67
  -3   4  10    3.67    1.27
   3  -4 -10    5.96    3.82
   3  -4  -9   13.18    2.43
  -3   4   9   13.10    3.25
   3  -4  -9    8.31    2.87
   3  -4  -8    3.57    1.94
  -3   4   8   -0.18    1.48
   3  -4  -8    4.10    2.79
   3  -4  -7   51.49    3.89
  -3   4   7   72.05   11.53
   3  -4  -7   62.06    6.10
  -3   4   6   78.26   14.82
   3  -4  -6   63.49    5.81
  -3   4   5    1.57    1.73
   3  -4  -4  244.83    9.59
  -3   4   3    6.98    2.61
   3  -4  -3   10.04    2.73
  -3   4   2   13.29    3.47
   3  -4  -2   20.63    3.91
   3  -4  -2   11.95    2.68
  -3   4   1    9.37    2.63
   3  -4  -1   24.02    4.34
   3  -4  -1   11.07    2.10
  -3   4   0   -0.67    1.15
   3  -4   0    3.30    2.94
   3  -4   0    2.73    1.69
  -3   4  -1    0.04    1.32
   3  -4   1    2.70    2.22
   3  -4   1    0.42    1.11
  -3   4  -2   12.50    2.37
   3  -4   2   17.21    3.57
   3  -4   2   15.08    3.06
  -3   4  -3   65.90    5.85
   3  -4   3   65.63    5.86
   3  -4   3   63.00    4.84
  -3   4  -4    8.35    3.09
   3  -4   4    8.56    3.16
   3  -4   4    7.33    2.28
  -3   4  -5   17.98    3.08
   3  -4   5   29.62    4.60
   3  -4   5   22.92    3.22
  -3   4  -6   18.12    4.50
   3  -4   6   19.85    5.01
   3  -4   6   16.96    3.78
  -3   4  -7   22.08    4.17
   3  -4   7   17.89    3.32
   3  -4   7   15.58    3.03
  -3   4  -8    3.31    2.73
   3  -4   8    1.19    1.73
   3  -4   8    2.00    1.13
  -3   4  -9    0.68    1.75
   3  -4   9    2.23    2.39
   3  -4   9    0.16    1.28
  -3   4 -10    2.46    2.65
   3  -4  10   -0.29    1.55
   3  -4  10    1.15    1.00
  -3   4 -11   21.08    5.46
   3  -4  11   11.88    3.34
   3  -4  11    4.52    2.36
  -3   4 -12    1.99    2.81
   3  -4  12    2.00    1.79
  -3   4 -13   -1.23    2.21
   3  -3 -17    9.22    3.30
  -3   3  17   10.59    4.13
   3  -3 -16    1.19    2.51
  -3   3  16    1.83    2.13
   3  -3 -15    4.33    2.03
  -3   3  15    0.24    2.13
   3  -3 -14    4.24    2.22
  -3   3  14    9.13    4.00
   3  -3 -13    0.90    1.47
   3  -3 -12   27.31    4.02
  -3   3  12   37.76    4.18
   3  -3 -12   33.84    5.76
   3  -3 -11   12.40    3.67
  -3   3  11   11.74    3.44
   3  -3 -11    8.40    3.24
   3  -3 -10   24.55    3.29
  -3   3  10   35.29    9.20
   3  -3 -10    1.89    2.17
   3  -3  -9  101.37    6.49
  -3   3   9   81.05   12.58
   3  -3  -9   91.99    7.04
  -3   3   8   42.40    6.49
   3  -3  -8   53.06    5.36
   3  -3  -7    0.09    0.94
  -3   3   7    1.45    0.74
   3  -3  -7    1.33    1.72
   3  -3  -6   -0.64    0.85
  -3   3   6    1.36    1.07
   3  -3  -6    0.39    1.38
   3  -3  -5   48.89    4.10
   3  -3  -5   45.36    4.32
   3  -3  -4   18.11    3.15
   3  -3  -4   19.73    3.19
  -3   3   3   13.25    3.70
   3  -3  -3   17.82    3.37
   3  -3  -3   12.04    2.48
  -3   3   2   69.57    7.73
   3  -3  -2   98.05    8.29
   3  -3  -2   79.19    6.53
   3  -3  -1   30.10    4.22
   3  -3  -1   22.12    2.78
  -3   3   0    0.24    0.79
   3  -3   0    8.44    4.04
   3  -3   0    0.17    1.02
  -3   3  -1    3.59    1.17
   3  -3   1    5.88    2.21
   3  -3   1    3.58    1.79
  -3   3  -2    0.09    1.19
   3  -3   2   -0.28    1.86
   3  -3   2    0.61    0.96
  -3   3  -3    0.96    1.41
   3  -3   3    3.28    1.96
   3  -3   3    2.98    1.67
  -3   3  -4    0.71    1.51
   3  -3   4    0.08    1.74
   3  -3   4    0.65    0.73
  -3   3  -5   39.63    4.78
   3  -3   5   44.64    4.75
   3  -3   5   38.38    3.29
  -3   3  -6   81.43    6.31
   3  -3   6   88.71    6.47
   3  -3   6   83.70    5.55
  -3   3  -7   32.60    4.78
   3  -3   7   30.92    4.45
   3  -3   7   25.09    7.57
  -3   3  -8   76.32    7.54
   3  -3   8   90.67    7.49
   3  -3   8   72.42    6.07
  -3   3  -9   31.19    5.43
   3  -3   9   19.97    4.75
   3  -3   9   13.87    4.88
  -3   3 -10    1.04    1.84
   3  -3  10    1.76    2.57
   3  -3  10   -0.47    1.26
  -3   3 -11    4.65    3.47
   3  -3  11    0.25    1.47
   3  -3  11    0.40    1.37
  -3   3 -12    7.38    3.76
   3  -3  12    3.35    1.67
   3  -3  12    3.45    2.17
  -3   3 -13    2.52    2.30
   3  -3  13   -0.04    1.48
  -3   3 -14   30.98    5.77
   3  -2 -17    3.89    2.58
  -3   2  17    4.90    1.75
   3  -2 -16   -0.10    1.61
  -3   2  16    1.58    1.97
   3  -2 -15    9.13    3.17
  -3   2  15    9.05    3.31
   3  -2 -14   -0.31    1.71
  -3   2  14    0.63    1.59
   3  -2 -13   -1.05    1.75
  -3   2  13    2.61    1.95
   3  -2 -12   29.69    4.26
  -3   2  12   37.94    5.87
   3  -2 -11  107.53    7.75
   3  -2 -10   19.69    3.49
  -3   2  10   24.93    5.04
   3  -2 -10   28.66    5.61
   3  -2  -9   18.42    3.75
  -3   2   9   11.00    4.47
   3  -2  -9   20.81    3.76
   3  -2  -8   20.71    2.99
  -3   2   8   23.11    5.05
   3  -2  -8   19.93    3.86
   3  -2  -7    8.59    2.18
  -3   2   7    2.34    1.39
   3  -2  -7   11.16    2.96
   3  -2  -6    6.82    2.07
  -3   2   6    4.16    1.92
   3  -2  -6    4.23    2.07
   3  -2  -5  470.51    9.31
   3  -2  -5  544.62   10.74
   3  -2  -5  465.07   10.57
   3  -2  -4   34.64    3.57
   3  -2  -4   37.13    4.31
   3  -2  -4   36.04    4.09
   3  -2  -3    0.04    0.99
   3  -2  -3   -1.11    1.44
   3  -2  -3   -0.63    1.26
  -3   2   2   14.33    4.72
   3  -2  -2   12.70    2.15
   3  -2  -2   10.08    1.63
  -3   2   1   89.46    9.83
   3  -2  -1  101.60    7.81
   3  -2  -1   91.94    6.77
  -3   2   0  943.04   18.00
   3  -2   0 1022.10   15.11
   3  -2   0  894.32   10.99
  -3   2  -1   63.76   11.65
   3  -2   1   36.84    3.27
  -3   2  -2  256.82   13.27
   3  -2   2  300.16    8.86
   3  -2   2  250.92    5.96
  -3   2  -3   58.57    5.44
   3  -2   3   64.29    5.84
   3  -2   3   53.70    4.28
  -3   2  -4   16.28    3.17
   3  -2   4   15.51    2.96
   3  -2   4   12.21    1.88
  -3   2  -5    1.09    1.64
   3  -2   5    0.68    1.63
   3  -2   5    0.11    0.93
  -3   2  -6   53.05    4.85
   3  -2   6   53.29    4.59
   3  -2   6   46.57    9.77
  -3   2  -7  334.50   11.49
   3  -2   7  350.57   11.36
   3  -2   7  295.64    8.29
  -3   2  -8  216.89   11.27
   3  -2   8  205.22    9.46
   3  -2   8  180.17    8.15
  -3   2  -9  144.21   10.72
   3  -2   9  124.26    8.31
   3  -2   9  103.93    7.12
  -3   2 -10   12.08    3.89
   3  -2  10   11.45    3.51
   3  -2  10   13.82    3.67
  -3   2 -11   13.99    4.57
   3  -2  11   12.64    2.66
   3  -2  11    8.50    2.36
  -3   2 -12   32.88    5.93
   3  -2  12   30.55    4.70
   3  -2  12   24.77    4.23
  -3   2 -13   35.98    6.06
   3  -2  13   35.69    4.37
   3  -2  13   35.20    4.55
  -3   2 -14   -0.74    2.27
   3  -2  14    0.24    1.30
  -3   2 -15    3.14    2.82
   3  -1 -18    4.39    2.77
  -3   1  18    2.05    1.74
   3  -1 -17    2.37    2.04
  -3   1  17    1.43    1.84
   3  -1 -16    7.89    3.53
  -3   1  16    3.77    1.80
   3  -1 -15   40.44    5.64
  -3   1  15   33.24    6.89
   3  -1 -14    9.51    2.86
  -3   1  14    9.54    2.49
   3  -1 -13    8.57    3.44
  -3   1  13    6.05    4.82
   3  -1 -12    3.21    2.19
  -3   1  12    7.45    2.54
   3  -1 -11   15.71    3.70
  -3   1  11    9.49    3.36
   3  -1 -10    1.72    1.68
  -3   1  10    3.32    1.79
  -3   1  10    3.62    2.31
   3  -1  -9   45.51    4.68
  -3   1   9   40.42    9.31
  -3   1   9   38.35    4.90
   3  -1  -8  379.33   24.47
  -3   1   8  377.02   26.41
   3  -1  -7  667.40   41.07
  -3   1   7  732.42   45.86
   3  -1  -7  673.71   41.81
   3  -1  -6  208.33    7.19
   3  -1  -6  205.82    7.76
   3  -1  -5  629.75   21.30
   3  -1  -5  596.63   21.28
   3  -1  -4  180.96    5.80
   3  -1  -4  163.20    7.68
   3  -1  -3   25.17    3.20
   3  -1  -3   27.66    2.95
   3  -1  -3   25.55    2.82
   3  -1  -2    4.87    1.60
   3  -1  -2    5.94    1.61
   3  -1  -2    7.41    1.72
  -3   1   1   16.99    3.94
   3  -1  -1   22.10    2.93
   3  -1  -1   19.01    2.18
  -3   1   0  643.80   22.56
   3  -1   0  602.88   21.05
   3  -1   0  629.61   20.46
  -3   1  -1  557.06   20.96
   3  -1   1  600.07   21.16
   3  -1   1  539.83   17.67
   3  -1   2   31.76    3.96
   3  -1   2   25.46    1.94
  -3   1  -3   46.59    5.89
   3  -1   3   55.03    5.34
   3  -1   3   46.37    3.55
  -3   1  -4  109.33    5.71
   3  -1   4  126.11    5.92
   3  -1   4   92.26    5.80
  -3   1  -5   32.06    4.14
   3  -1   5   38.92    4.30
   3  -1   5   31.17    3.97
  -3   1  -6    5.81    2.55
   3  -1   6    7.61    2.69
   3  -1   6    5.44    1.81
  -3   1  -7    6.20    2.39
   3  -1   7    9.26    2.36
   3  -1   7    9.34    2.22
  -3   1  -8   67.36    5.94
   3  -1   8   62.25    4.53
   3  -1   8   54.57    3.97
  -3   1  -9   20.45    4.22
   3  -1   9   27.20    3.85
   3  -1   9   22.75    2.93
  -3   1 -10   73.95    7.26
   3  -1  10   83.82    6.93
   3  -1  10   67.28    5.59
  -3   1 -11   38.27    5.22
   3  -1  11   41.12    3.97
   3  -1  11   31.45    3.18
  -3   1 -12    4.24    3.49
   3  -1  12    3.30    1.40
   3  -1  12    2.11    1.20
  -3   1 -13    4.85    3.33
   3  -1  13    3.39    1.68
   3  -1  13    1.67    1.92
  -3   1 -14   36.10    6.04
   3  -1  14   26.95    3.83
   3  -1  14   21.41    3.33
  -3   1 -15    5.56    4.33
   3  -1  15    1.24    1.30
  -3   1 -16    3.66    3.78
   3   0 -18    0.25    2.17
  -3   0  18    0.67    1.88
   3   0 -17    0.54    2.03
  -3   0  17    2.09    2.21
   3   0 -16    8.58    4.56
  -3   0  16    5.24    2.19
   3   0 -15   23.51    5.16
  -3   0  15   22.44    5.51
   3   0 -14   11.82    3.68
  -3   0  14   13.94    4.69
   3   0 -13   55.61    6.67
  -3   0  13   53.44   13.18
   3   0 -12  116.85    9.59
  -3   0  12   88.15   14.36
   3   0 -11   49.82    5.83
  -3   0  11   49.52   13.09
   3   0 -10  104.67    6.91
  -3   0  10   93.18    9.11
   3   0  -9   86.27    5.89
  -3   0   9   77.74    7.00
   3   0  -8   20.77    3.10
  -3   0   8   19.45    3.74
  -3   0   8   20.37    5.32
   3   0  -7  162.15    6.92
  -3   0   7  162.03    4.96
  -3   0   7  153.53    7.80
   3   0  -6    6.19    2.46
  -3   0   6    3.25    3.32
   3   0  -5  367.46   14.04
   3   0  -5  395.63   13.59
  -3   0   5  338.66   13.16
   3   0  -4  200.17    8.70
   3   0  -4  220.95    8.43
  -3   0   4  193.70    8.45
   3   0  -3  171.43    6.90
   3   0  -3  201.49    6.90
   3   0  -2    5.46    1.69
   3   0  -2    6.72    1.54
   3   0  -2    4.54    1.18
   3   0  -1    6.01    1.56
   3   0  -1    5.22    1.55
   3   0  -1    4.70    1.03
  -3   0   0   50.56    6.81
   3   0   0   69.70    6.80
   3   0   0   60.50    5.39
  -3   0  -1   57.26    6.43
   3   0   1   60.45    6.15
   3   0   1   49.28    4.29
  -3   0  -2   20.18    4.91
   3   0   2   23.55    3.30
  -3   0  -3    0.02    0.57
   3   0   3    0.98    1.53
   3   0   3    3.16    0.63
  -3   0  -4   66.00    6.95
   3   0   4   79.41    6.47
   3   0   4   57.02    5.02
  -3   0  -5   90.33    7.52
   3   0   5  145.08   10.65
   3   0   5  135.52    8.65
   3   0   6    3.96    2.39
   3   0   6    4.85    1.33
  -3   0  -7   38.20    5.09
   3   0   7   37.02    3.98
  -3   0  -8   92.92    8.37
   3   0   8  100.72    8.13
   3   0   8   74.99    5.96
  -3   0  -9    4.80    3.17
   3   0   9    2.66    1.28
   3   0   9    1.45    1.25
  -3   0 -10  154.57    8.77
   3   0  10  173.43    7.95
   3   0  10  130.64    6.09
  -3   0 -11    6.12    3.32
   3   0  11    4.74    2.38
  -3   0 -12   13.58    4.29
   3   0  12   13.75    3.04
  -3   0 -13    1.12    2.28
   3   0  13    1.35    1.72
   3   0  13    0.79    1.12
  -3   0 -14    4.28    3.38
   3   0  14    3.47    1.71
  -3   0 -15    7.45    4.10
   3   0  15    6.40    2.36
   3   0  15    3.75    1.88
  -3   0 -16    5.50    4.55
  -3   0 -17    2.47    2.68
   3   1 -17    2.77    3.50
  -3  -1  17    2.92    2.40
   3   1 -16   23.06    5.51
  -3  -1  16   12.91    4.44
   3   1 -15    1.44    2.32
  -3  -1  15    0.61    1.27
   3   1 -14   49.77    6.39
  -3  -1  14   46.27   13.40
   3   1 -13   28.84    5.42
  -3  -1  13   14.95    6.02
   3   1 -12  184.52   12.30
  -3  -1  12  180.29   12.92
   3   1 -11  325.74   13.52
  -3  -1  11  280.71   24.52
   3   1 -10   33.32    4.77
  -3  -1  10   29.56   12.96
   3   1  -9    5.49    2.12
  -3  -1   9    8.06    2.76
   3   1  -8    0.33    1.54
  -3  -1   8    0.28    0.95
   3   1  -7   99.83    7.52
  -3  -1   7   97.36   17.76
   3   1  -6    1.44    1.53
  -3  -1   6    1.98    1.40
  -3  -1   5   94.49    9.34
   3   1  -4   86.79    6.89
   3   1  -4   95.65    6.20
  -3  -1   4   80.03   11.15
   3   1  -3  357.40   11.18
   3   1  -3  395.72   10.52
  -3  -1   3  333.51   11.81
   3   1  -2  278.15    9.25
   3   1  -2  319.50    9.10
  -3  -1   2  255.60    9.44
   3   1  -1  450.26   12.93
   3   1  -1  526.79   13.97
  -3  -1   1  415.93   12.15
   3   1   0   36.84    4.24
  -3  -1  -1   45.74    5.21
   3   1   1   52.59    5.28
  -3  -1  -2    0.60    1.02
   3   1   2    3.35    1.20
  -3  -1  -3  133.53    9.19
   3   1   3  156.43    6.50
  -3  -1  -4   23.05    4.38
   3   1   4   29.64    3.83
   3   1   4   13.95    1.92
  -3  -1  -5   -1.42    1.63
   3   1   5   -0.51    1.50
   3   1   6   30.18    3.35
   3   1   6   19.85    2.12
  -3  -1  -7  128.96    6.66
   3   1   7  147.63    6.48
   3   1   7  101.48    4.85
  -3  -1  -8  206.05   14.57
   3   1   8  224.65   15.13
   3   1   8  162.99   12.36
  -3  -1  -9   28.16    3.86
   3   1   9   30.25    3.53
   3   1   9   25.27    5.19
  -3  -1 -10   22.84    3.77
   3   1  10   33.91    3.88
   3   1  10   20.11    4.93
  -3  -1 -11   32.68    5.05
   3   1  11   33.52    3.56
   3   1  11   26.83    8.28
  -3  -1 -12    0.43    2.01
   3   1  12    1.93    0.87
  -3  -1 -13    0.81    2.07
   3   1  13    4.55    2.33
   3   1  13    2.63    0.72
  -3  -1 -14    8.26    4.21
   3   1  14    6.64    2.12
   3   1  14    4.45    1.94
  -3  -1 -15    6.16    3.41
   3   1  15    0.40    1.25
   3   1  15    0.34    0.48
  -3  -1 -16    3.64    4.35
   3   1  16    4.48    1.52
  -3  -1 -17   29.33    5.98
  -3  -1 -18   13.92    5.13
   3   2 -17   44.29    6.51
  -3  -2  17   36.99    9.84
   3   2 -16    6.91    4.20
  -3  -2  16    7.17    3.96
   3   2 -15   21.96    5.51
  -3  -2  15   10.32    3.46
   3   2 -14    4.15    2.30
  -3  -2  14    1.32    1.80
   3   2 -13   16.67    4.48
  -3  -2  13   15.79    4.20
   3   2 -12    3.65    3.14
  -3  -2  12    6.82    1.75
   3   2 -11    5.08    2.57
  -3  -2  11    4.41    1.21
   3   2 -10   56.87    5.69
  -3  -2  10   54.87   12.36
   3   2  -9    7.52    2.59
  -3  -2   9    6.44    2.27
   3   2  -8   71.41    6.81
  -3  -2   8   54.09    6.57
   3   2  -7   80.43    6.95
  -3  -2   7   79.22   12.44
   3   2  -6  185.08    7.13
  -3  -2   6  167.26   15.35
   3   2  -5   48.84    5.06
   3   2  -5   53.70    3.50
  -3  -2   5   52.18   11.84
   3   2  -4   30.97    3.52
   3   2  -4   35.08    1.98
  -3  -2   4   34.96    8.92
   3   2  -3   10.02    2.30
   3   2  -3   10.35    1.68
  -3  -2   3    8.42    2.89
   3   2  -2  383.52   11.56
   3   2  -2  437.66   12.17
  -3  -2   2  354.18   11.68
   3   2  -1  192.44    6.91
   3   2  -1  160.78    8.96
  -3  -2   1  165.32    5.85
   3   2   0  111.65    4.99
   3   2   0  127.83    7.11
  -3  -2   0  100.07    4.28
   3   2   1   92.97    5.38
  -3  -2  -1   70.23    3.37
  -3  -2  -2   66.74   11.24
   3   2   2   62.21    6.71
  -3  -2  -2   53.46    4.83
  -3  -2  -3   26.74    6.13
   3   2   3   22.68    3.11
  -3  -2  -3   17.65    1.94
  -3  -2  -4   28.31    6.21
   3   2   4   52.17    5.95
  -3  -2  -4   45.61    4.23
  -3  -2  -5  533.77   21.35
   3   2   5  623.41   21.77
  -3  -2  -5  522.82   17.03
   3   2   6   57.13    5.51
  -3  -2  -6   45.67    3.62
  -3  -2  -7  139.54    6.66
   3   2   7  154.73    8.31
  -3  -2  -7  122.98    4.34
  -3  -2  -8   41.56    4.81
   3   2   8   46.56    4.76
  -3  -2  -9   43.18    4.32
   3   2   9   54.05    4.41
   3   2   9   41.12    4.46
  -3  -2 -10   62.06    5.63
   3   2  10   65.13    5.28
   3   2  10   48.27    4.69
  -3  -2 -11   45.50    5.15
   3   2  11   49.99    4.62
   3   2  11   37.37   10.74
  -3  -2 -12    3.70    2.97
   3   2  12    8.23    2.54
   3   2  12    3.37    0.83
  -3  -2 -13    8.04    3.09
   3   2  13   12.00    3.25
   3   2  13    9.15    3.41
  -3  -2 -14    9.09    3.77
   3   2  14    6.06    2.01
   3   2  14    5.34    2.49
  -3  -2 -15    8.68    3.89
   3   2  15    8.64    2.38
   3   2  15    3.93    1.30
  -3  -2 -16    1.51    2.28
   3   2  16    0.94    1.37
   3   2  16    1.20    0.92
  -3  -2 -17   23.43    5.55
   3   2  17   14.11    5.14
  -3  -2 -18    5.84    3.35
   3   3 -16   27.32    5.76
  -3  -3  16   20.29    5.31
   3   3 -15   25.45    5.32
  -3  -3  15   24.62    5.91
   3   3 -14    0.67    3.18
  -3  -3  14    3.89    1.85
   3   3 -13    1.94    2.24
  -3  -3  13    6.80    3.44
   3   3 -12   10.58    3.70
  -3  -3  12   12.05    3.39
   3   3 -11    0.40    1.85
  -3  -3  11   -0.35    2.41
   3   3 -10    2.08    2.69
  -3  -3  10   -0.23    1.94
   3   3  -9   14.43    3.68
  -3  -3   9   10.79    3.01
   3   3  -8   70.22    6.49
  -3  -3   8   47.43    8.99
   3   3  -7   18.29    3.24
  -3  -3   7   19.83    7.55
   3   3  -6    6.20    2.01
   3   3  -6    7.74    0.88
  -3  -3   6    8.16    2.77
   3   3  -5  153.86    6.46
   3   3  -5  169.60    3.49
  -3  -3   5  160.83    7.30
   3   3  -4  309.38   12.59
   3   3  -4  336.86   11.62
  -3  -3   4  286.84   12.25
   3   3  -3    6.11    1.94
   3   3  -3    5.87    1.00
  -3  -3   3    6.52    2.55
   3   3  -2   22.50    2.94
   3   3  -2   27.98    2.65
  -3  -3   2   23.53    3.78
   3   3  -1   39.03    4.53
   3   3  -1   47.06    5.14
  -3  -3   1   53.33    6.31
   3   3   0  737.62   19.29
   3   3   0  900.37   23.05
  -3  -3   0  694.47   18.34
   3   3   1   62.91    6.47
   3   3   1   45.38    6.34
  -3  -3  -1   30.35    8.95
  -3  -3  -2  684.48   19.21
   3   3   2  810.73   22.23
  -3  -3  -2  634.09   16.44
  -3  -3  -3  768.18   22.98
   3   3   3  967.26   25.85
  -3  -3  -3  811.72   20.52
  -3  -3  -4   35.47    6.89
   3   3   4   33.18    3.86
  -3  -3  -4   27.11    2.39
  -3  -3  -5   72.71    8.12
   3   3   5   93.44    7.38
  -3  -3  -5   74.71    5.50
  -3  -3  -6  257.41   10.52
   3   3   6  305.23   12.49
  -3  -3  -6  238.90    9.27
  -3  -3  -7  319.71    8.31
   3   3   7  370.12   11.77
  -3  -3  -7  297.62    7.11
  -3  -3  -8  252.05   16.82
   3   3   8  299.73   21.37
  -3  -3  -8  230.66   14.95
  -3  -3  -9   23.57    3.34
   3   3   9   30.01    4.16
  -3  -3  -9   17.17    2.30
  -3  -3 -10    2.40    2.42
  -3  -3 -10    3.65    2.07
  -3  -3 -11   64.62    5.52
   3   3  11   72.00    5.72
  -3  -3 -12    3.31    3.40
   3   3  12   -0.10    1.31
   3   3  12    1.87    1.65
  -3  -3 -13   14.92    3.72
   3   3  13    9.76    2.25
   3   3  13   10.12    2.98
  -3  -3 -14   30.57    5.22
   3   3  14   38.67    4.97
   3   3  14   23.79    6.67
  -3  -3 -15   13.66    3.99
   3   3  15   13.85    2.96
   3   3  15   11.73    3.83
  -3  -3 -16   29.63    4.88
   3   3  16   30.63    4.02
   3   3  16   22.07    4.51
  -3  -3 -17   23.68    4.97
   3   3  17   14.64    5.26
  -3  -3 -18    6.81    3.16
   3   3  18    4.01    1.84
   3   4 -16    3.51    4.52
  -3  -4  16    2.44    3.82
   3   4 -15    6.01    3.40
  -3  -4  15   10.61    4.75
   3   4 -14   17.94    4.88
  -3  -4  14   20.35    5.58
   3   4 -13   11.74    4.37
  -3  -4  13   15.05    4.80
   3   4 -12   16.63    4.54
  -3  -4  12   15.21    4.60
   3   4 -11    2.18    2.79
  -3  -4  11   21.45    5.31
   3   4 -10   -0.38    1.85
  -3  -4  10    0.25    2.43
   3   4  -9   18.84    3.79
  -3  -4   9   28.28    5.07
   3   4  -8    0.58    1.73
  -3  -4   8   -1.56    2.42
   3   4  -7   47.99    4.65
  -3  -4   7   34.58    4.60
   3   4  -6   75.78    7.03
   3   4  -6   79.48    5.58
  -3  -4   6   68.41    7.19
   3   4  -5   65.42    6.13
   3   4  -5   76.72    5.63
  -3  -4   5   66.22    7.40
   3   4  -4    3.35    1.60
   3   4  -4    2.50    0.69
  -3  -4   4    1.67    2.05
   3   4  -3   49.19    4.64
   3   4  -3   59.91    7.15
  -3  -4   3   41.46    4.64
   3   4  -2  135.53    9.29
   3   4  -2  139.49   10.64
  -3  -4   2  100.51    8.32
   3   4  -1    6.90    1.57
   3   4  -1   12.65    3.04
   3   4   0  280.24   10.59
   3   4   0  350.60   13.33
  -3  -4   0  307.15   12.76
   3   4   1   21.39    2.40
   3   4   1   24.59    3.07
  -3  -4  -1   30.34    4.40
  -3  -4  -2    2.65    1.05
  -3  -4  -3    0.40    0.66
   3   4   3    4.78    2.75
  -3  -4  -3    7.95    3.10
  -3  -4  -4  674.29   23.59
   3   4   4  891.88   30.32
  -3  -4  -4  591.58   20.23
  -3  -4  -5  113.18    9.98
   3   4   5  149.66   10.91
  -3  -4  -5  123.49    8.72
  -3  -4  -6    0.33    1.06
   3   4   6    1.21    1.34
  -3  -4  -6    1.43    1.10
  -3  -4  -7   55.94    4.82
   3   4   7   71.78    6.42
  -3  -4  -7   52.95    4.68
  -3  -4  -8    1.79    1.85
   3   4   8    0.69    1.35
  -3  -4  -8    0.76    1.25
  -3  -4  -9   13.36    2.57
   3   4   9   14.75    3.25
  -3  -4  -9   11.27    2.30
  -3  -4 -10   61.21    4.75
   3   4  10   68.05    5.46
  -3  -4 -10   66.47    4.77
  -3  -4 -11   46.62    5.47
   3   4  11   59.47   16.21
  -3  -4 -11   39.83    4.17
  -3  -4 -12   48.95    5.06
   3   4  12   59.83    5.87
  -3  -4 -12   50.05    5.07
  -3  -4 -13    1.07    1.80
   3   4  13    5.99    3.16
  -3  -4 -13    2.60    1.69
  -3  -4 -14  215.34   10.04
   3   4  14  234.20   12.13
  -3  -4 -15   47.27    5.75
   3   4  15   52.40   16.29
   3   4  15   41.76    4.77
  -3  -4 -16    8.19    3.48
   3   4  16   10.00    3.24
   3   4  16    7.79    3.15
  -3  -4 -17    0.25    1.79
   3   4  17    1.45    1.63
   3   4  17    2.27    1.63
  -3  -4 -18   16.51    3.98
   3   4  18    6.18    3.67
   3   5 -15    3.21    3.91
  -3  -5  15    1.83    3.54
   3   5 -14    3.93    2.57
  -3  -5  14    0.29    2.61
   3   5 -13    1.08    2.19
  -3  -5  13   -0.38    2.68
   3   5 -12   12.03    4.44
  -3  -5  12    6.81    3.97
   3   5 -11   18.54    3.83
  -3  -5  11   24.58    6.29
   3   5 -10   14.85    3.68
  -3  -5  10   17.27    4.74
   3   5  -9   68.26    7.45
  -3  -5   9   70.37    8.59
   3   5  -8    1.04    1.83
  -3  -5   8    3.14    2.93
   3   5  -7   48.74    5.09
   3   5  -7   49.55    3.04
  -3  -5   7   53.10    6.28
   3   5  -6    3.35    1.83
   3   5  -6    2.06    1.00
  -3  -5   6    3.30    2.83
   3   5  -5   60.10    4.95
   3   5  -5   87.31    4.39
  -3  -5   5   75.46    7.54
   3   5  -4   37.45    4.05
   3   5  -4   44.05    3.31
  -3  -5   4   31.46    5.20
   3   5  -3   12.32    2.19
   3   5  -3   18.15    2.44
  -3  -5   3   14.51    3.73
   3   5  -2    1.16    0.77
   3   5  -2    2.58    1.25
  -3  -5   2    1.91    2.15
   3   5  -1    2.33    1.47
   3   5  -1    0.24    1.12
  -3  -5   1   -1.65    1.91
   3   5   0  163.99    5.09
   3   5   0  210.29    7.09
  -3  -5   0  166.23    7.10
   3   5   1    4.76    1.27
   3   5   1    4.84    2.18
  -3  -5  -1    4.62    2.23
   3   5   2  452.61   10.55
  -3  -5  -2  376.37    9.67
  -3  -5  -3    2.42    1.48
   3   5   3    2.56    1.82
  -3  -5  -4  206.79    6.90
   3   5   4  276.96   10.07
  -3  -5  -4  223.78    7.39
  -3  -5  -5  347.46   10.52
   3   5   5  458.29   11.68
  -3  -5  -5  387.53    9.83
  -3  -5  -6  107.44    7.63
   3   5   6  153.54   12.15
  -3  -5  -6  128.85    9.85
  -3  -5  -7    0.05    0.72
   3   5   7   -1.11    1.80
  -3  -5  -7    2.76    2.08
  -3  -5  -8    8.48    2.18
   3   5   8    5.31    2.87
  -3  -5  -8    5.35    1.92
  -3  -5  -9    7.29    1.99
   3   5   9   13.21    3.04
  -3  -5  -9    9.96    2.69
  -3  -5 -10    1.83    1.94
   3   5  10    0.30    1.93
  -3  -5 -10    0.39    1.46
  -3  -5 -11    2.92    1.55
   3   5  11    5.93    3.67
  -3  -5 -11    3.03    1.97
  -3  -5 -12  474.73   12.00
   3   5  12  568.47   14.83
  -3  -5 -12  436.63   22.34
  -3  -5 -13   66.11    6.06
   3   5  13   80.72    7.36
  -3  -5 -13   65.63    6.13
  -3  -5 -14   44.79    5.44
   3   5  14   48.97   11.03
  -3  -5 -14   42.32    5.03
  -3  -5 -15    4.19    2.53
   3   5  15   11.09    3.53
  -3  -5 -15    7.90    3.03
  -3  -5 -16   10.74    3.24
   3   5  16   16.08    3.90
  -3  -5 -17    0.73    1.80
   3   5  17    2.88    1.90
   3   5  17   -0.98    1.61
  -3  -5 -18   -0.07    1.58
   3   5  18   -0.25    1.52
   3   6 -13    5.90    3.27
  -3  -6  13    9.24    4.48
   3   6 -12   21.63    4.64
  -3  -6  12   22.21    6.33
   3   6 -11    1.16    1.98
  -3  -6  11    6.06    5.02
   3   6 -10    0.86    1.87
  -3  -6  10    0.19    2.72
   3   6  -9   12.57    3.34
  -3  -6   9   13.08    5.05
   3   6  -8    1.61    2.23
  -3  -6   8    2.37    2.87
   3   6  -7    0.37    1.46
   3   6  -7    0.71    0.54
  -3  -6   7    1.90    3.06
   3   6  -6    5.83    2.05
   3   6  -6    8.57    2.45
  -3  -6   6   10.19    4.71
   3   6  -5    2.55    2.04
   3   6  -5    0.25    1.02
  -3  -6   5    5.43    4.43
   3   6  -4    0.67    1.16
   3   6  -4    1.19    1.17
  -3  -6   4    0.11    2.88
   3   6  -3   42.17    4.01
   3   6  -3   51.15   12.71
  -3  -6   3   48.67    6.70
   3   6  -2   11.46    2.29
   3   6  -2   13.76    3.23
  -3  -6   2    9.52    3.22
   3   6  -1  181.89    6.25
   3   6  -1  237.97   17.83
  -3  -6   1  194.42    9.08
   3   6   0    5.93    1.55
   3   6   0    2.73    2.09
  -3  -6   0    1.57    2.02
   3   6   1   31.44    2.63
   3   6   1   42.09    4.47
  -3  -6  -1   29.34    3.80
   3   6   2   45.66    4.72
  -3  -6  -2   39.20    4.36
  -3  -6  -3  100.19    8.14
   3   6   3  145.58   11.23
  -3  -6  -3  126.49   10.17
   3   6   4    9.29    3.18
  -3  -6  -4   10.11    2.43
  -3  -6  -5  210.65    5.54
   3   6   5  295.41   10.42
  -3  -6  -5  227.82    8.76
   3   6   6    5.34    1.59
  -3  -6  -7   20.01    2.31
   3   6   7   27.52    4.96
  -3  -6  -7   24.30    3.68
   3   6   8   17.72    3.79
  -3  -6  -8   -0.75    1.72
  -3  -6  -9   82.10    4.54
   3   6   9  128.31    8.87
  -3  -6  -9   94.65    6.62
  -3  -6 -10    6.50    1.97
   3   6  10    6.69    2.93
  -3  -6 -10    4.90    1.88
  -3  -6 -11   33.43    3.46
   3   6  11   50.25    5.95
  -3  -6 -11   35.33    4.53
  -3  -6 -12    4.95    2.14
   3   6  12    1.59    2.90
  -3  -6 -12    8.68    3.28
  -3  -6 -13   28.66    3.72
   3   6  13   32.19    8.63
  -3  -6 -13   31.18    4.65
  -3  -6 -14   30.08    4.33
   3   6  14   34.94    4.86
  -3  -6 -14   29.68    4.50
  -3  -6 -15    2.97    1.97
   3   6  15    4.62    2.02
  -3  -6 -15    2.94    2.09
  -3  -6 -16   -0.44    1.33
   3   6  16   -0.24    1.80
  -3  -6 -16    4.62    3.94
   3   6  17    6.51    3.27
  -3  -6 -17    3.25    2.26
   3   7 -12   35.92    5.81
  -3  -7  12   38.46    7.09
   3   7 -11    3.57    3.23
  -3  -7  11   -0.07    2.70
   3   7 -10   -0.67    1.73
  -3  -7  10    1.59    2.95
   3   7  -9    7.26    3.13
  -3  -7   9   13.75    5.34
   3   7  -8   23.27    4.04
  -3  -7   8   22.45    5.90
   3   7  -7   58.40    6.00
   3   7  -7   60.00    6.07
  -3  -7   7   60.66    7.70
   3   7  -6    5.43    2.50
   3   7  -6    5.59    2.41
  -3  -7   6    1.65    3.86
   3   7  -5    6.07    2.58
   3   7  -5    6.63    1.96
  -3  -7   5    7.40    4.46
   3   7  -4    5.19    1.85
   3   7  -4    8.20    2.49
  -3  -7   4   10.73    3.89
   3   7  -3   48.88    4.70
   3   7  -3   64.91   13.32
  -3  -7   3   50.40    9.57
   3   7  -2   69.26    5.09
   3   7  -2   91.44   19.25
  -3  -7   2   76.11   18.27
   3   7  -1    0.82    0.86
   3   7  -1   -0.08    1.00
  -3  -7   1   -0.19    2.22
   3   7   0   12.34    1.74
   3   7   0   21.35    4.15
  -3  -7   0   14.34    4.24
   3   7   1  250.92   15.89
  -3  -7  -1  202.03   10.58
   3   7   2   11.96    3.14
  -3  -7  -2   29.12    5.22
   3   7   3  146.43    8.20
  -3  -7  -3  142.95    9.08
   3   7   4   87.73    7.92
  -3  -7  -4   80.92    7.08
   3   7   5  122.11    9.11
  -3  -7  -5   92.94    7.54
   3   7   6   71.55    7.41
  -3  -7  -6   49.90    5.38
   3   7   7   53.62    8.46
  -3  -7  -7   43.43    5.71
   3   7   8    8.66    3.74
  -3  -7  -8    7.74    3.17
   3   7   9   49.55    5.86
  -3  -7  -9   11.65    3.03
   3   7  10    2.11    2.30
  -3  -7 -10    3.69    2.67
   3   7  11   15.45    4.51
  -3  -7 -11    7.24    2.71
   3   7  12   45.67    6.31
  -3  -7 -12   37.95    5.69
   3   7  13   11.53    3.78
  -3  -7 -13    6.23    2.92
   3   7  14    2.56    2.27
  -3  -7 -14    9.07    4.33
   3   7  15    3.88    3.04
  -3  -7 -15    3.21    2.17
   3   7  16   -0.58    1.73
  -3  -7 -16    1.74    1.75
   3   8 -10    2.14    1.92
  -3  -8  10    5.57    4.38
   3   8  -9    9.03    2.87
  -3  -8   9   12.42    5.71
   3   8  -8   20.42    3.77
  -3  -8   8   33.11    7.12
   3   8  -7  114.86    7.47
  -3  -8   7  127.01   11.36
   3   8  -6   84.66    6.76
   3   8  -6   86.12   11.16
  -3  -8   6   81.51    8.28
   3   8  -5   46.08    4.93
   3   8  -5   59.30    9.31
  -3  -8   5   51.49   12.36
   3   8  -4   34.48    3.81
   3   8  -4   58.94   13.01
  -3  -8   4   44.76   11.59
   3   8  -3   30.41    3.60
   3   8  -3   44.35    8.42
  -3  -8   3   28.77    5.61
   3   8  -2    2.89    1.63
  -3  -8   2    0.16    2.38
   3   8  -1    3.35    1.31
  -3  -8   1    3.03    3.91
   3   8   0   27.69    7.65
  -3  -8   0   23.66    5.00
   3   8   1   91.02   13.61
  -3  -8  -1   89.01    8.96
  -3  -8  -2    1.36    2.36
   3   8   3   14.73    3.52
  -3  -8  -3   11.56    4.01
   3   8   4   13.36    4.57
  -3  -8  -4   15.98    3.73
   3   8   5    4.96    2.76
  -3  -8  -5    5.11    2.90
   3   8   6   90.02    8.53
  -3  -8  -6   79.10    7.97
   3   8   7   18.02    5.53
  -3  -8  -7    4.34    3.00
   3   8   8    2.11    2.31
  -3  -8  -8    1.19    2.77
   3   8   9    2.37    2.23
  -3  -8  -9    5.13    2.87
   3   8  10   14.95    4.38
  -3  -8 -10    9.70    3.22
   3   8  11    1.62    2.36
  -3  -8 -11    3.71    3.40
   3   8  12    0.03    2.15
  -3  -8 -12    0.26    2.00
   3   8  13    4.12    3.36
  -3  -8 -13    3.51    2.19
   3   8  14   13.70    4.92
  -3  -8 -14    9.11    3.86
   3   8  15    2.83    3.25
  -3  -8 -15    0.30    2.34
  -3  -9   7   25.69    9.04
   3   9  -6    0.23    1.09
  -3  -9   6   -0.75    2.41
   3   9  -5    3.82    2.26
  -3  -9   5    4.79    3.89
   3   9  -4    6.26    3.01
  -3  -9   4    3.74    2.78
   3   9  -3    5.38    1.58
  -3  -9   3    8.76    4.66
   3   9  -2    2.90    1.68
  -3  -9   2    1.65    2.56
   3   9  -1    1.00    1.49
  -3  -9   1    8.42    3.70
   3   9   0    2.18    1.24
  -3  -9   0    1.17    2.38
   3   9   1    1.02    1.89
  -3  -9  -1    4.26    3.83
   3   9   2    2.84    1.96
  -3  -9  -2    1.81    2.43
   3   9   3   36.81    9.61
  -3  -9  -3   68.96    6.53
   3   9   5    1.26    2.46
   3   9   6    1.80    2.43
  -3  -9  -6   -0.12    2.31
   3   9   7    0.10    2.23
  -3  -9  -7    1.50    2.19
   3   9   8   11.22    4.35
  -3  -9  -8    6.99    3.08
   3   9   9   28.35    6.03
  -3  -9  -9   13.88    4.17
   3   9  10   10.39    3.99
  -3  -9 -10    5.90    3.59
   3   9  11    1.03    2.42
  -3  -9 -11    0.52    2.16
   3   9  12    6.54    3.50
  -3  -9 -12    7.79    3.92
   3   9  13    0.41    2.44
  -3  -9 -13   -1.16    2.18
   3  10  -4    2.37    2.24
  -3 -10   4    0.40    2.45
   3  10  -3   -0.31    1.73
  -3 -10   3   -0.96    2.46
   3  10  -2    5.63    2.14
  -3 -10   2   -0.08    2.35
   3  10  -1    1.37    1.55
  -3 -10   1    1.38    2.59
   3  10   0   -0.94    2.00
  -3 -10   0   12.63    3.84
   3  10   1    1.54    1.19
  -3 -10  -1   -0.58    2.30
   3  10   2   11.96    3.37
  -3 -10  -2    8.92    3.81
   3  10   3   31.26    5.77
  -3 -10  -3   27.85    5.91
   3  10   4    4.01    3.77
  -3 -10  -4    7.46    4.28
   3  10   5   29.65    6.97
  -3 -10  -5   15.57    4.84
   3  10   6   20.96    5.33
  -3 -10  -6   13.87    4.79
   3  10   7    0.30    2.46
  -3 -10  -7    1.87    2.54
   3  10   8    0.73    2.58
  -3 -10  -8    2.01    2.52
   3  10   9   22.39    6.32
  -3 -10  -9   14.44    4.08
   3  10  10    5.70    2.79
  -3 -10 -10    2.52    2.57
   3  10  11    4.57    4.08
  -3 -10 -11    3.48    3.56
  -3 -11  -3    0.70    2.42
   3  11   4   12.15    4.38
  -3 -11  -4   11.37    4.59
  -3 -11  -5    9.20    4.94
  -4   7   8    1.81    2.41
   4  -7  -8    4.74    3.35
  -4   7   7    2.92    1.77
   4  -7  -7    0.03    1.69
  -4   7   6    0.64    1.40
   4  -7  -6    0.81    1.59
  -4   7   5   -0.83    2.50
   4  -7  -5    0.55    1.67
  -4   7   4   18.84    5.17
   4  -7  -4    7.19    3.60
  -4   7   3    4.75    2.88
   4  -7  -3    3.24    2.14
  -4   7   2   30.22    9.43
   4  -7  -2   36.50    6.05
  -4   7   1    6.12    2.55
   4  -7  -1    0.47    1.70
  -4   7   0    4.98    3.10
  -4   7  -1    2.35    1.93
   4  -7   1    1.94    1.63
  -4   7  -2    7.01    3.18
   4  -7   2    2.54    2.17
  -4   7  -3   14.79    6.47
  -4   6  12    3.67    1.58
   4  -6 -12    0.23    2.17
  -4   6  11    3.66    2.19
   4  -6 -11    5.72    4.17
  -4   6  10    2.81    0.98
   4  -6 -10    1.00    2.18
  -4   6   9   17.08    3.31
   4  -6  -9    9.21    3.23
  -4   6   8    6.54    2.34
   4  -6  -8    3.26    2.43
  -4   6   7    7.27    3.25
   4  -6  -7    8.01    3.05
  -4   6   6    4.57    2.63
   4  -6  -6    3.91    2.89
  -4   6   5   21.51    7.95
   4  -6  -5   18.82    4.00
  -4   6   4   -0.20    2.20
   4  -6  -4    0.60    1.57
  -4   6   3   22.25   10.15
   4  -6  -3   20.87    3.92
  -4   6   2    6.04    3.71
   4  -6  -2   13.51    3.51
  -4   6   1   19.82    3.44
   4  -6  -1   13.35    3.44
   4  -6   0   29.15    4.14
   4  -6   1    6.49    2.78
   4  -6   2    4.06    2.45
   4  -6   3   29.11    6.25
   4  -6   3   18.24    3.68
   4  -6   4    4.64    3.59
   4  -6   4    1.06    1.73
   4  -6   5    3.40    3.51
   4  -6   6   15.47    4.11
   4  -5 -14   -0.49    2.24
   4  -5 -13    3.29    2.54
  -4   5  12    0.30    1.08
   4  -5 -12   -0.19    2.16
  -4   5  11    0.75    1.96
   4  -5 -11    2.85    3.05
  -4   5  10   -0.16    1.56
   4  -5 -10   -0.17    2.01
  -4   5   9   52.43   14.63
   4  -5  -9   57.30    6.46
  -4   5   8    1.87    1.43
   4  -5  -8    0.42    1.88
  -4   5   7   15.56    4.42
   4  -5  -7   15.75    3.53
  -4   5   6   35.44   15.42
   4  -5  -6   23.02    3.95
  -4   5   5   17.32    4.76
   4  -5  -5   19.40    4.04
  -4   5   4    8.29    2.69
   4  -5  -4    5.98    2.63
   4  -5  -3   36.79    4.86
  -4   5   2    8.77    2.28
   4  -5  -2   16.99    3.71
  -4   5   1    1.19    1.59
   4  -5  -1    7.59    3.76
   4  -5  -1    4.99    2.41
  -4   5   0   89.24    6.61
   4  -5   0  109.34    9.16
   4  -5   0   84.30    6.85
  -4   5  -1   13.72    5.57
   4  -5   1   25.07    4.58
   4  -5   1   16.31    3.17
  -4   5  -2    9.87    3.72
   4  -5   2   17.58    3.49
   4  -5   2   13.07    3.24
  -4   5  -3   36.87    4.69
   4  -5   3   36.05    5.82
   4  -5   3   29.69    4.02
  -4   5  -4    1.91    1.96
   4  -5   4    5.75    3.49
   4  -5   4    0.60    1.20
  -4   5  -5    1.30    2.04
   4  -5   5    0.12    2.09
   4  -5   5    0.42    1.07
  -4   5  -6   -0.52    1.40
   4  -5   6    2.31    2.23
  -4   5  -7    2.35    2.41
   4  -5   7    1.59    2.36
  -4   5  -8   82.36    8.00
   4  -5   8   97.21    8.91
  -4   5  -9   -0.46    1.68
   4  -5   9    3.20    2.67
   4  -4 -13    3.50    2.24
   4  -4 -13    6.99    3.53
   4  -4 -12    1.38    1.61
  -4   4  12    5.11    2.06
   4  -4 -12    3.54    2.65
   4  -4 -11    5.74    2.66
  -4   4  11    5.87    3.81
   4  -4 -11   10.61    3.97
   4  -4 -10    3.58    2.23
  -4   4  10    4.47    1.58
   4  -4  -9    0.91    1.06
  -4   4   9   -0.14    0.83
   4  -4  -9    2.10    1.95
   4  -4  -8   28.07    3.56
  -4   4   8   35.42   12.69
   4  -4  -8   36.20    4.74
  -4   4   7   11.05    3.59
   4  -4  -7    8.92    3.15
  -4   4   6   22.46    7.05
   4  -4  -6   21.63    3.72
   4  -4  -5  220.50   13.31
  -4   4   4   55.68   12.19
   4  -4  -4   96.88    7.49
   4  -4  -3    1.16    2.18
   4  -4  -2   65.63    6.90
   4  -4  -2   50.95    5.22
  -4   4   1    2.16    1.35
   4  -4  -1    1.53    2.32
   4  -4  -1    1.79    1.43
  -4   4   0    5.79    1.73
   4  -4   0   10.86    3.99
   4  -4   0    4.49    1.78
  -4   4  -1   63.12    5.76
   4  -4   1   76.64    7.83
   4  -4   1   57.94    5.10
  -4   4  -2    9.75    2.34
   4  -4   2   13.33    4.00
   4  -4   2   10.79    2.59
  -4   4  -3   66.61    6.58
   4  -4   3   83.92    7.41
   4  -4   3   64.42    5.27
  -4   4  -4   -0.35    1.56
   4  -4   4    2.20    2.49
   4  -4   4    0.28    1.06
  -4   4  -5    1.53    1.69
   4  -4   5    0.73    3.07
   4  -4   5   -0.51    0.92
  -4   4  -6    0.14    1.66
   4  -4   6    0.79    2.18
   4  -4   6    0.46    0.92
  -4   4  -7    1.70    2.36
   4  -4   7    3.49    2.32
  -4   4  -8    9.74    3.68
   4  -4   8    4.83    2.73
  -4   4  -9   12.51    3.65
   4  -4   9   13.62    3.86
  -4   4 -10    3.74    2.92
   4  -4  10    4.06    2.76
  -4   4 -11    2.89    3.06
   4  -4  11    0.23    1.74
   4  -3 -16    0.31    1.79
  -4   3  16    1.69    1.91
   4  -3 -15   -0.67    1.51
  -4   3  15    2.71    1.23
   4  -3 -14    0.63    1.59
  -4   3  14   -0.90    2.14
   4  -3 -13   13.38    3.53
   4  -3 -12   28.94    4.47
  -4   3  12   32.82    9.82
   4  -3 -12   35.70    5.88
   4  -3 -11   70.33    5.84
  -4   3  11   69.37   17.57
   4  -3 -11   73.74    6.84
   4  -3 -10   -0.92    1.26
  -4   3  10    1.40    1.08
   4  -3 -10    3.52    2.66
   4  -3  -9    2.45    1.85
  -4   3   9    1.58    1.54
   4  -3  -9    1.99    1.98
   4  -3  -8   23.48    5.63
  -4   3   8   29.11    5.31
   4  -3  -8   27.89    4.23
   4  -3  -7    3.87    1.78
  -4   3   7    6.63    1.91
   4  -3  -7    4.78    2.43
   4  -3  -6  277.83   10.08
   4  -3  -6  290.09   12.00
   4  -3  -5   13.90    2.81
   4  -3  -5   10.32    2.02
   4  -3  -4  314.80   11.13
   4  -3  -4  265.69    9.95
   4  -3  -3  656.26   16.25
   4  -3  -3  553.89   13.04
  -4   3   2   11.54    4.67
   4  -3  -2   38.88    5.32
   4  -3  -2   16.15    2.74
  -4   3   1    7.14    2.74
   4  -3  -1    8.63    3.41
   4  -3  -1   11.87    2.51
   4  -3   0   27.36    4.15
   4  -3   0   17.44    2.36
  -4   3  -1    5.62    1.77
   4  -3   1    4.76    2.39
   4  -3   1    2.42    1.11
  -4   3  -2    0.31    1.95
   4  -3   2   -0.59    1.85
   4  -3   2    0.15    0.89
  -4   3  -3    3.49    1.89
   4  -3   3    2.55    2.22
   4  -3   3   -0.26    0.95
  -4   3  -4   25.42    3.93
   4  -3   4   19.98    3.88
   4  -3   4   15.95    2.51
  -4   3  -5   69.85   18.49
   4  -3   5   75.87    7.12
   4  -3   5   62.61    5.26
  -4   3  -6   -0.75    1.78
   4  -3   6    0.48    2.16
   4  -3   6    0.63    1.00
  -4   3  -7   68.51    6.94
   4  -3   7   68.80    6.92
   4  -3   7   61.70    4.56
  -4   3  -8    0.19    1.73
   4  -3   8    0.31    1.97
  -4   3  -9    8.28    3.62
   4  -3   9    9.96    3.23
  -4   3 -10    0.92    2.25
   4  -3  10    1.05    1.80
  -4   3 -11    2.96    3.49
   4  -3  11   -1.04    1.67
  -4   3 -12    3.37    3.37
   4  -3  12    3.72    3.24
  -4   3 -13    1.92    3.48
   4  -3  13    2.87    2.68
  -4   2  17    1.00    1.46
   4  -2 -16    6.88    3.22
  -4   2  16    4.43    2.33
   4  -2 -15    2.30    2.29
  -4   2  15   -0.79    2.07
   4  -2 -14    1.44    2.18
  -4   2  14    1.75    1.44
   4  -2 -13    7.99    3.01
  -4   2  13   13.13    3.63
   4  -2 -12    0.63    1.85
  -4   2  12    1.16    1.99
   4  -2 -11  115.60    8.08
  -4   2  11   99.68   11.08
   4  -2 -10   38.03    4.73
  -4   2  10   27.88    5.06
   4  -2  -9  201.76   11.48
  -4   2   9  198.20   17.20
   4  -2  -9  200.94   12.41
   4  -2  -8  304.29   12.07
  -4   2   8  311.32   14.73
   4  -2  -8  293.65   13.52
   4  -2  -7  276.32    9.35
  -4   2   7  306.53   15.52
   4  -2  -7  279.25   10.26
   4  -2  -6   13.25    3.50
   4  -2  -6   21.31    3.23
   4  -2  -6   10.37    2.71
   4  -2  -5   80.44    5.45
   4  -2  -5   74.56    5.20
   4  -2  -5   72.76    5.30
   4  -2  -4   73.62    4.97
   4  -2  -4   95.62    6.07
   4  -2  -4   71.65    5.14
  -4   2   3   25.79    7.60
   4  -2  -3   31.65    4.08
   4  -2  -3   27.89    3.10
  -4   2   2    0.18    1.39
   4  -2  -2    1.22    1.83
   4  -2  -2   -0.38    0.95
  -4   2   1   29.33    6.40
   4  -2  -1   29.51    3.90
   4  -2  -1   24.95    2.87
  -4   2   0   15.56    3.08
   4  -2   0   16.21    3.21
   4  -2   0   12.81    1.98
  -4   2  -1   11.21    2.89
   4  -2   1   17.98    3.43
   4  -2   1    9.68    1.66
  -4   2  -2   82.31    6.52
   4  -2   2   86.44    6.13
   4  -2   2   71.80    3.67
  -4   2  -3   65.13   15.14
   4  -2   3   64.62    5.50
   4  -2   3   48.41    3.14
  -4   2  -4   41.16    4.34
   4  -2   4   47.39    4.64
   4  -2   4   39.71    2.95
  -4   2  -5   41.85    4.68
   4  -2   5   47.06    5.24
   4  -2   5   36.10    2.97
  -4   2  -6   43.68    5.82
   4  -2   6   44.40    4.67
   4  -2   6   37.78    3.23
  -4   2  -7    0.33    1.98
   4  -2   7    1.45    2.01
   4  -2   7    1.92    1.00
  -4   2  -8   17.26    4.09
   4  -2   8    2.12    3.57
   4  -2   8    0.25    0.78
  -4   2  -9    7.30    3.63
   4  -2   9    7.15    2.80
   4  -2   9    3.80    1.13
  -4   2 -10    3.84    3.05
   4  -2  10    3.70    3.01
  -4   2 -11    4.70    4.11
   4  -2  11    1.79    1.70
  -4   2 -12    3.49    2.66
   4  -2  12    0.32    1.60
  -4   2 -13   13.32    5.06
   4  -2  13    3.16    2.37
  -4   2 -14    1.44    2.69
   4  -2  14    0.16    1.64
   4  -1 -17   -0.04    1.79
  -4   1  17    0.81    0.91
   4  -1 -16   40.79    6.61
  -4   1  16   34.59   13.24
   4  -1 -15    3.74    3.29
  -4   1  15    2.20    1.79
   4  -1 -14    5.47    3.30
  -4   1  14    2.38    2.20
   4  -1 -13    2.75    2.64
  -4   1  13    1.39    1.31
   4  -1 -12   19.33    3.67
  -4   1  12   19.09    5.35
   4  -1 -11   74.75    7.20
  -4   1  11   55.24   18.67
   4  -1 -10  128.29    9.29
  -4   1  10  111.86   18.60
   4  -1  -9   55.76    5.52
  -4   1   9   23.76   10.72
   4  -1  -8   44.62    4.38
  -4   1   8   50.84    5.66
   4  -1  -7   11.18    2.59
   4  -1  -6   44.23    4.08
   4  -1  -6   44.49    3.45
   4  -1  -6   51.25   10.40
   4  -1  -5    0.57    1.20
   4  -1  -5   -0.73    1.04
   4  -1  -5    0.79    1.18
   4  -1  -4    7.69    1.81
   4  -1  -4   15.92    2.59
   4  -1  -4    7.43    1.84
   4  -1  -3   90.09    6.97
   4  -1  -3  119.19    5.59
   4  -1  -3   89.41    6.49
   4  -1  -2    0.22    1.43
   4  -1  -2    0.72    0.87
  -4   1   1   14.35    2.57
   4  -1  -1    3.61    0.94
  -4   1   0  193.16    8.47
   4  -1   0  207.26    7.51
   4  -1   0  182.32    4.95
  -4   1  -1  110.82    6.76
   4  -1   1  108.77    8.36
   4  -1   1   61.65    4.34
  -4   1  -2   75.64    7.17
   4  -1   2   83.57    7.08
   4  -1   2   69.13    4.54
  -4   1  -3   43.20    4.99
   4  -1   3   47.65    4.74
   4  -1   3   34.02    2.05
  -4   1  -4  198.22   15.55
   4  -1   4  225.63   15.59
   4  -1   4  174.33   10.94
  -4   1  -5    4.53    2.28
   4  -1   5    4.60    2.41
   4  -1   5    3.40    0.86
  -4   1  -6    5.89    3.01
   4  -1   6    0.93    1.77
   4  -1   6    2.49    0.90
  -4   1  -7   17.99    3.89
   4  -1   7   21.48    3.45
   4  -1   7   18.57    2.23
  -4   1  -8   83.04    8.39
   4  -1   8   76.48    6.36
   4  -1   8   55.53    3.48
  -4   1  -9    0.24    2.25
   4  -1   9    1.06    2.07
   4  -1   9    2.82    1.49
  -4   1 -10   28.71    5.95
   4  -1  10   28.73    4.52
  -4   1 -11   16.51    4.44
   4  -1  11    9.66    3.29
  -4   1 -12    0.95    2.61
   4  -1  12    2.15    2.28
  -4   1 -13    9.09    4.54
   4  -1  13    8.55    3.28
  -4   1 -14    5.16    3.53
   4  -1  14    0.79    1.64
  -4   1 -15   11.38    3.95
   4  -1  15    6.08    2.41
   4   0 -17    1.93    2.37
  -4   0  17    2.08    1.92
   4   0 -16    8.16    3.38
  -4   0  16   10.25    3.72
   4   0 -15    0.78    2.03
  -4   0  15    1.10    1.46
   4   0 -14    7.29    3.77
  -4   0  14    1.82    1.14
   4   0 -13    5.73    3.03
  -4   0  13    3.06    1.67
   4   0 -12   24.60    4.46
  -4   0  12   16.10    5.54
   4   0 -11   70.49    7.31
  -4   0  11   46.17    7.88
   4   0 -10   95.24    7.42
  -4   0  10   81.76    9.43
   4   0  -9   48.17    5.27
  -4   0   9   34.23    8.78
   4   0  -8   31.52    4.09
  -4   0   8   29.62    5.57
  -4   0   8   39.66    3.79
   4   0  -7   74.65    7.01
   4   0  -7   74.66    5.58
  -4   0   7   68.05    9.82
   4   0  -6   13.76    2.63
   4   0  -6   17.65    2.24
  -4   0   6   15.21    3.49
   4   0  -5    1.72    1.16
   4   0  -5    0.21    0.90
  -4   0   5    1.66    0.64
   4   0  -4  110.40    5.52
   4   0  -4  113.02    7.61
  -4   0   4  100.40    4.76
   4   0  -3   13.45    2.97
   4   0  -3   11.94    2.17
  -4   0   3    8.56    1.77
   4   0  -2  210.46    9.54
   4   0  -2  207.50    9.13
   4   0  -1   38.98    3.62
  -4   0   0   30.63    7.20
   4   0   0   31.48    3.50
  -4   0  -1  162.12   12.94
   4   0   1  196.64    9.44
  -4   0  -2  401.67   18.09
   4   0   2  474.25   17.89
   4   0   3   75.25    6.11
  -4   0  -4    4.23    1.14
   4   0   4    4.21    1.48
  -4   0  -5   43.73   10.25
   4   0   5   40.40    4.04
  -4   0  -6   54.96    6.10
   4   0   6   53.02    4.59
  -4   0  -7    5.89    3.32
   4   0   7    1.20    1.71
   4   0   7    0.28    0.37
  -4   0  -8   76.27    6.51
   4   0   8   87.92    6.17
   4   0   8   57.69    3.06
  -4   0  -9   15.41    3.83
   4   0   9   11.00    3.00
   4   0   9    5.84    1.67
  -4   0 -10   -1.27    2.29
   4   0  10    0.59    1.77
   4   0  10   -0.29    0.76
  -4   0 -11    2.00    2.37
   4   0  11    3.11    3.11
   4   0  11    1.38    1.16
  -4   0 -12   34.81    5.73
   4   0  12   39.94    5.31
  -4   0 -13    3.81    2.44
   4   0  13    6.96    2.52
  -4   0 -14    3.05    3.53
   4   0  14    4.74    2.71
  -4   0 -15    3.96    2.69
   4   0  15    4.00    2.42
  -4   0 -16    4.75    4.02
   4   1 -17    3.14    4.15
  -4  -1  17   -0.99    2.36
   4   1 -16   -0.86    2.29
  -4  -1  16    0.49    1.40
   4   1 -15    2.88    3.96
  -4  -1  15    3.41    2.52
   4   1 -14    6.72    3.19
  -4  -1  14    2.11    1.50
   4   1 -13   70.18    7.39
  -4  -1  13   55.56    8.78
  -4  -1  12    1.23    1.49
   4   1 -11  234.20   14.87
  -4  -1  11  198.57   22.38
   4   1 -10   42.04    5.38
  -4  -1  10   35.92    8.20
   4   1  -8   34.31    4.65
  -4  -1   8   29.65    8.40
   4   1  -7   10.01    3.09
   4   1  -7    4.22    0.92
  -4  -1   7    6.93    1.88
   4   1  -6   33.85    4.52
   4   1  -6   28.03    2.48
  -4  -1   6   32.52    6.64
   4   1  -5    1.09    1.59
   4   1  -5    0.00    0.63
  -4  -1   5   -1.45    1.24
   4   1  -4  374.16   14.72
   4   1  -4  383.86   13.55
  -4  -1   4  312.37   12.40
   4   1  -3  247.06   10.83
   4   1  -3  286.43   11.01
  -4  -1   3  217.47   11.88
   4   1  -1  798.60   27.25
   4   1  -1  916.23   30.18
  -4  -1   1  713.89   24.55
  -4  -1  -1  345.99   16.68
   4   1   1  401.19   15.05
  -4  -1  -3   18.33    6.63
   4   1   3   25.54    3.32
  -4  -1  -4  199.71   17.66
   4   1   4  236.30   10.57
  -4  -1  -5    9.92    9.41
   4   1   5    5.07    2.27
  -4  -1  -6   38.94    4.89
   4   1   6   53.79    5.27
  -4  -1  -7    3.47    3.33
   4   1   7    1.10    2.36
  -4  -1  -8   36.41    4.76
   4   1   8   36.30    3.94
  -4  -1  -9    0.91    2.07
   4   1   9   -0.47    1.66
  -4  -1 -10    9.16    3.58
   4   1  10    7.07    2.26
   4   1  10    4.98    1.61
  -4  -1 -11   45.55    6.20
   4   1  11   42.33    5.14
   4   1  11   22.09    6.20
  -4  -1 -12   42.63    6.41
   4   1  12   45.03    5.24
   4   1  12   25.81    7.79
  -4  -1 -13   35.68    6.07
   4   1  13   32.80    4.11
   4   1  13   19.80    4.11
  -4  -1 -14    9.98    4.09
   4   1  14    3.32    2.06
  -4  -1 -15    1.59    3.45
   4   1  15    0.74    1.48
  -4  -1 -16    5.88    2.90
   4   1  16    8.47    2.93
  -4  -1 -17    0.77    2.49
   4   2 -17   10.70    4.81
   4   2 -16   41.97    6.73
  -4  -2  16   39.20   10.26
   4   2 -15   54.52    7.29
  -4  -2  15   49.58   12.70
  -4  -2  14    6.80    3.59
   4   2 -13  133.50   10.36
  -4  -2  13   86.64   23.56
   4   2 -12   42.63    6.17
  -4  -2  12   43.93   12.04
   4   2 -11    7.63    3.77
  -4  -2  11    4.27    2.02
   4   2 -10   12.36    3.26
  -4  -2  10   13.40    5.18
   4   2  -9   24.51    3.88
  -4  -2   9   25.96    5.97
   4   2  -8    2.26    2.42
  -4  -2   8    3.21    2.05
   4   2  -7   61.35    6.53
  -4  -2   7   69.21   14.85
   4   2  -6   41.00    4.02
   4   2  -6   48.13    2.08
  -4  -2   6   48.53    8.79
   4   2  -5  152.77    7.39
   4   2  -5  170.00    4.03
  -4  -2   5  140.97   11.42
   4   2  -4  464.22   10.81
   4   2  -4  507.33    7.38
  -4  -2   4  418.72   15.31
   4   2  -3   54.42    5.30
   4   2  -3   55.49    4.37
  -4  -2   3   47.78   11.29
   4   2  -2  104.70    8.05
   4   2  -2  111.55    7.80
  -4  -2   2   92.97   12.91
   4   2  -1  259.08   11.15
   4   2  -1  313.24   11.86
  -4  -2   1  237.37   10.90
   4   2   0  202.09    9.28
   4   2   0  230.23    9.65
  -4  -2   0  179.75    7.00
  -4  -2  -1  131.45   14.40
   4   2   1  163.35   11.00
  -4  -2  -1  121.90    7.76
  -4  -2  -2   64.16    7.05
   4   2   2   61.00    5.43
  -4  -2  -2   32.39    1.86
  -4  -2  -3   11.14    2.71
   4   2   3    8.63    1.99
  -4  -2  -3    6.91    0.72
  -4  -2  -4    9.20    5.40
   4   2   4   15.29    2.77
  -4  -2  -4    7.84    0.67
  -4  -2  -5   28.36    6.07
   4   2   5   26.73    3.32
  -4  -2  -6   27.82    8.17
   4   2   6   25.98    3.49
   4   2   6   19.02    2.96
  -4  -2  -7  185.36   13.52
   4   2   7  217.40   15.24
   4   2   7  137.85   10.36
  -4  -2  -8    4.20    2.95
   4   2   8    2.03    1.89
   4   2   8    0.84    0.55
  -4  -2  -9   10.23    3.27
   4   2   9   14.96    3.08
   4   2   9    7.47    2.44
  -4  -2 -10   20.98    4.32
   4   2  10   12.84    2.61
   4   2  10    8.71    2.50
  -4  -2 -11   22.04    4.73
   4   2  11   19.17    3.39
   4   2  11   10.34    3.77
  -4  -2 -12   14.02    4.31
   4   2  12   11.87    2.91
   4   2  12    8.91    2.30
  -4  -2 -13   82.09    8.03
   4   2  13   69.37    6.44
   4   2  13   36.67   11.67
  -4  -2 -14    9.61    4.31
   4   2  14    7.42    2.70
   4   2  14    2.34    0.98
   4   2  15    0.43    1.33
  -4  -2 -16    4.06    4.03
   4   2  16    4.59    2.64
  -4  -2 -17    2.57    2.56
   4   3 -16    8.35    4.49
  -4  -3  16    8.27    4.67
   4   3 -15    1.51    2.50
  -4  -3  15    0.93    1.38
   4   3 -14   85.73    8.18
  -4  -3  14   89.54   23.02
   4   3 -13   11.88    4.10
  -4  -3  13    8.90    5.12
   4   3 -12    3.26    2.49
  -4  -3  12    2.65    2.46
   4   3 -11   12.05    3.74
  -4  -3  11   13.50    4.62
   4   3 -10   55.03    6.20
  -4  -3  10   49.03   13.77
   4   3  -9   58.65    5.57
  -4  -3   9   52.16    7.10
   4   3  -8    5.28    2.34
  -4  -3   8    8.70    3.72
   4   3  -7   87.86    6.00
  -4  -3   7   80.02   10.36
   4   3  -6   63.12    6.57
  -4  -3   6   59.64   10.08
   4   3  -5    3.33    1.87
   4   3  -5    3.03    0.74
  -4  -3   5    0.32    1.67
   4   3  -4  364.08    9.62
   4   3  -4  421.34    6.91
  -4  -3   4  358.20    9.44
   4   3  -3   43.03    4.52
   4   3  -3   50.75    5.44
  -4  -3   3   42.87    4.38
   4   3  -2    9.39    2.20
   4   3  -2    8.36    1.68
  -4  -3   2    9.48    2.50
   4   3  -1  170.59    8.13
   4   3  -1  198.07    8.53
  -4  -3   1  174.99    8.36
   4   3   0  673.46   23.26
   4   3   0  782.09   26.50
  -4  -3   0  643.71   21.60
   4   3   1  322.48   13.13
  -4  -3  -1  258.91    9.96
  -4  -3  -2  163.23    9.77
   4   3   2  211.97    9.85
  -4  -3  -2  160.12    6.80
  -4  -3  -3   24.29    4.53
   4   3   3   23.89    3.16
  -4  -3  -3   16.23    1.75
  -4  -3  -4   51.29    7.15
   4   3   4   45.86    4.79
  -4  -3  -4   38.18    3.16
  -4  -3  -5  194.53   10.09
   4   3   5  224.42    7.79
  -4  -3  -5  177.17    4.24
  -4  -3  -6   89.41    8.83
   4   3   6  108.09    8.94
  -4  -3  -6   73.35    4.88
  -4  -3  -7  167.28   12.43
   4   3   7  189.51   14.86
  -4  -3  -7  133.79    8.90
  -4  -3  -8   25.76    4.00
   4   3   8   37.23    4.67
  -4  -3  -8   27.24    2.52
  -4  -3  -9  125.45    7.41
   4   3   9  144.16   13.39
  -4  -3  -9  115.15    5.30
  -4  -3 -10   90.69    9.08
   4   3  10   99.62    6.78
  -4  -3 -11  147.36   10.03
   4   3  11  159.75   10.35
   4   3  11  101.15   10.44
  -4  -3 -12   53.14    6.38
   4   3  12   52.41    5.91
   4   3  12   34.86    8.68
  -4  -3 -13   82.93    7.60
   4   3  13   93.46    7.81
   4   3  13   66.76    8.88
  -4  -3 -14   48.78    6.51
   4   3  14   42.48    4.56
   4   3  14   38.25    9.68
  -4  -3 -15    4.06    3.20
   4   3  15    2.35    2.23
   4   3  15   -0.50    1.04
  -4  -3 -16    6.45    3.74
   4   3  16    3.38    1.87
  -4  -3 -17    3.25    3.47
   4   3  17    0.49    1.52
   4   4 -15    8.70    4.47
  -4  -4  15    8.34    4.69
   4   4 -14   11.53    4.17
  -4  -4  14   11.47    4.72
   4   4 -13    1.74    2.32
  -4  -4  13    4.20    4.22
   4   4 -12    3.93    2.50
  -4  -4  12    6.88    3.66
   4   4 -11    8.88    3.78
  -4  -4  11   10.67    4.13
   4   4 -10   21.40    5.48
  -4  -4  10   20.84    4.93
   4   4  -9   12.58    3.81
  -4  -4   9   11.52    3.30
   4   4  -8   99.38    7.42
  -4  -4   8   89.88    7.00
   4   4  -7  306.86   10.87
  -4  -4   7  311.85   12.10
   4   4  -6   17.57    3.05
   4   4  -6   19.26    1.77
  -4  -4   6   14.70    3.27
   4   4  -5    2.91    2.12
   4   4  -5    2.98    0.75
  -4  -4   5    4.90    2.89
   4   4  -4   52.03    4.34
   4   4  -4   61.35    3.34
  -4  -4   4   44.20    4.51
   4   4  -3   31.22    4.10
   4   4  -3   35.63    3.30
  -4  -4   3   29.62    4.14
   4   4  -2   15.68    2.34
   4   4  -2   14.36    1.96
  -4  -4   2   11.95    2.78
   4   4  -1  347.92    8.67
   4   4  -1  399.95    8.70
  -4  -4   1  336.14    9.34
   4   4   0  723.09   25.00
   4   4   0  798.86   28.54
  -4  -4   0  668.04   23.48
   4   4   1  615.11   21.55
   4   4   1  695.66   24.25
  -4  -4  -1  602.57   22.01
  -4  -4  -2  648.85   25.27
   4   4   2  712.28   25.00
  -4  -4  -2  690.76   23.52
  -4  -4  -3  164.15    8.43
   4   4   3  193.55    7.11
  -4  -4  -3  152.98    5.27
  -4  -4  -4   68.42    8.17
   4   4   4   77.88    6.66
  -4  -4  -4   64.62    4.94
  -4  -4  -5   34.49    6.56
   4   4   5   35.23    4.34
  -4  -4  -5   26.81    2.84
  -4  -4  -6    0.00    1.08
   4   4   6    0.07    1.86
  -4  -4  -6    6.09    1.33
  -4  -4  -7   11.48    2.67
   4   4   7   15.39    3.19
  -4  -4  -7   12.46    2.05
  -4  -4  -8    2.70    2.25
   4   4   8    2.84    1.59
  -4  -4  -8    1.38    1.64
  -4  -4  -9  205.89    8.76
   4   4   9  235.03    9.60
  -4  -4  -9  185.50    6.61
  -4  -4 -10   20.84    4.28
   4   4  10   23.37    3.95
  -4  -4 -10   19.26    2.96
  -4  -4 -11   87.52    7.54
   4   4  11   99.29    7.99
  -4  -4 -11   74.47    5.73
  -4  -4 -12   84.37    8.13
   4   4  12   70.15   10.04
  -4  -4 -12   62.03    5.87
  -4  -4 -14    1.84    2.12
   4   4  14    3.32    1.97
   4   4  14    1.26    0.78
  -4  -4 -15    1.62    2.05
   4   4  15    1.16    1.44
   4   4  15    0.92    0.81
  -4  -4 -16    1.72    2.51
   4   4  16    3.57    2.49
   4   4  16    1.43    1.08
  -4  -4 -17    2.35    2.08
   4   4  17    0.60    1.66
  -4  -4 -18    2.47    2.13
   4   5 -14   -1.28    2.25
  -4  -5  14    0.84    2.63
   4   5 -13   -0.10    2.23
  -4  -5  13   -1.71    2.59
   4   5 -12   -0.83    2.09
  -4  -5  12   -0.60    2.52
   4   5 -11    0.93    2.02
  -4  -5  11    4.94    3.97
   4   5 -10   -0.52    1.83
  -4  -5  10    4.04    2.84
   4   5  -9   22.32    4.23
  -4  -5   9   31.86    6.43
   4   5  -8   -0.80    1.90
  -4  -5   8   -0.54    2.75
   4   5  -7   10.80    3.01
  -4  -5   7   11.42    4.66
   4   5  -6  228.96   10.94
   4   5  -6  236.16    7.67
  -4  -5   6  214.37   11.27
   4   5  -5   37.27    4.44
   4   5  -5   38.95    2.90
  -4  -5   5   35.48    5.79
   4   5  -4    9.31    2.36
   4   5  -4   15.08    3.10
  -4  -5   4   27.11    5.11
   4   5  -3    7.52    2.43
   4   5  -3    7.49    1.67
  -4  -5   3    7.72    2.98
   4   5  -2   -0.04    1.12
   4   5  -2    1.53    1.50
  -4  -5   2   12.59    3.92
   4   5  -1   20.32    2.83
   4   5  -1   23.11    2.86
  -4  -5   1   17.83    3.24
   4   5   0  176.39    6.26
   4   5   0  201.43    7.06
  -4  -5   0  162.06   10.64
   4   5   1  158.01    5.72
   4   5   1  190.67    7.30
  -4  -5  -1  157.75    7.24
   4   5   2   17.44    3.48
  -4  -5  -2   13.27    2.40
  -4  -5  -3    3.83    3.03
   4   5   3    7.71    2.29
  -4  -5  -4    7.17    2.97
   4   5   4   27.41    4.08
  -4  -5  -5    0.02    0.81
  -4  -5  -6   47.56    5.09
   4   5   6   51.47    4.92
  -4  -5  -6   43.43    3.77
  -4  -5  -7    0.78    1.70
   4   5   7    1.25    2.10
  -4  -5  -7    0.05    1.00
  -4  -5  -8    4.18    2.31
   4   5   8   21.99    4.44
  -4  -5  -9   14.84    2.95
   4   5   9   16.00    2.92
  -4  -5  -9   13.91    2.80
  -4  -5 -10    3.16    2.61
   4   5  10    1.67    2.41
  -4  -5 -10    3.30    1.62
   4   5  11  105.57    9.28
  -4  -5 -12    3.67    1.86
   4   5  12    1.21    2.15
  -4  -5 -12    1.52    1.45
  -4  -5 -13    3.35    2.62
   4   5  13    4.57    2.81
  -4  -5 -13    2.43    2.30
  -4  -5 -14    4.10    2.49
   4   5  14    2.99    2.65
  -4  -5 -14    4.43    2.26
  -4  -5 -15    0.33    1.58
   4   5  15    0.95    1.88
  -4  -5 -16   -1.24    1.58
   4   5  16    0.07    1.78
   4   5  16    0.77    1.41
  -4  -5 -17    0.92    1.83
   4   5  17    0.55    1.80
   4   5  17   -0.08    1.43
   4   6 -13    2.48    3.21
  -4  -6  13    3.99    4.38
   4   6 -12    6.37    3.15
  -4  -6  12    6.92    4.36
   4   6 -11   51.03    6.30
  -4  -6  11   54.78    8.46
   4   6 -10   15.95    3.85
  -4  -6  10   20.53    6.09
   4   6  -9   48.41    6.12
  -4  -6   9   38.13    6.31
   4   6  -8    7.29    3.16
  -4  -6   8    4.67    2.85
   4   6  -7    1.84    1.68
  -4  -6   7    1.79    2.88
   4   6  -6    6.76    2.78
   4   6  -6    5.11    1.79
  -4  -6   6    0.70    2.82
   4   6  -5    2.19    1.70
  -4  -6   5   -0.56    2.78
   4   6  -4    2.64    1.97
   4   6  -4    3.37    2.63
  -4  -6   4    5.48    4.31
   4   6  -3    3.60    1.58
   4   6  -3    2.64    1.47
  -4  -6   3    0.36    2.62
   4   6  -2    0.83    1.18
   4   6  -2    2.04    1.68
  -4  -6   2    0.70    2.46
   4   6  -1   42.11    3.37
   4   6  -1   36.32    3.73
  -4  -6   1   39.35    4.58
   4   6   0   37.77    3.69
   4   6   0   47.68    4.41
  -4  -6   0   40.67   10.76
   4   6   1  135.33    5.58
   4   6   1  172.02    8.23
  -4  -6  -1  143.05    7.60
   4   6   2   40.58    5.13
  -4  -6  -2   30.88    4.39
  -4  -6  -3   32.27    6.08
   4   6   3   49.83    4.98
  -4  -6  -3   43.52    4.59
  -4  -6  -4   53.11    4.06
   4   6   4   41.05    4.44
   4   6   5   -0.36    1.92
  -4  -6  -5    1.68    1.18
  -4  -6  -6    0.63    0.52
   4   6   6    5.24    3.06
  -4  -6  -6    5.36    2.33
  -4  -6  -7   15.30    2.39
   4   6   7   19.84    3.97
  -4  -6  -7   11.81    2.64
  -4  -6  -8   15.73    2.90
   4   6   8   20.88    4.40
  -4  -6  -8   14.74    2.99
  -4  -6  -9    0.34    1.30
   4   6   9    0.29    2.39
  -4  -6  -9   -0.22    1.46
  -4  -6 -10   41.99    4.22
   4   6  10   57.34    6.65
  -4  -6 -10   51.39    5.42
  -4  -6 -11   42.66    4.58
   4   6  11   53.08    6.06
  -4  -6 -11   49.59    5.28
  -4  -6 -12   33.91    4.17
   4   6  12   29.88    4.79
  -4  -6 -12   30.84    4.51
  -4  -6 -13   31.44    4.61
   4   6  13   38.60    5.18
  -4  -6 -13   28.17    4.40
  -4  -6 -14    1.60    1.49
   4   6  14    1.87    2.06
  -4  -6 -14    0.33    1.48
  -4  -6 -15    3.00    2.76
   4   6  15    0.56    2.05
  -4  -6 -15    3.58    2.32
  -4  -6 -16   14.45    3.83
   4   6  16   13.60    4.62
  -4  -6 -16   12.83    3.35
  -4  -6 -17    2.84    2.18
   4   6  17    3.76    2.29
   4   7 -12   16.49    4.50
  -4  -7  12   19.51    6.71
   4   7 -11    0.00    1.72
  -4  -7  11    2.46    4.13
   4   7 -10    3.18    1.94
  -4  -7  10    2.01    3.01
   4   7  -9   -0.56    1.67
  -4  -7   9    2.24    4.05
   4   7  -8    7.51    2.61
  -4  -7   8    9.78    4.29
   4   7  -7   16.85    3.69
  -4  -7   7   19.19    5.82
   4   7  -6   19.27    3.90
   4   7  -6   19.56    4.33
  -4  -7   6   19.20    5.32
   4   7  -5    3.88    1.68
   4   7  -5    2.13    1.51
  -4  -7   5    1.37    2.94
   4   7  -4   21.64    3.38
   4   7  -4   30.81    3.37
  -4  -7   4   22.87    5.49
   4   7  -3    5.49    2.02
   4   7  -3    6.87    2.04
  -4  -7   3    9.19    2.97
   4   7  -2   23.29    2.88
   4   7  -2   24.51    3.73
  -4  -7   2   28.31   10.81
   4   7  -1   16.04    3.33
  -4  -7   1    8.49    3.55
   4   7   0    0.67    1.14
   4   7   0    2.27    2.28
  -4  -7   0    0.31    2.03
   4   7   1    0.20    0.72
   4   7   1    4.50    2.54
  -4  -7  -1    1.19    1.89
  -4  -7  -2    9.24    1.64
   4   7   2   13.29    3.37
  -4  -7  -2   18.70    3.97
   4   7   3  111.14    7.70
  -4  -7  -4    8.27    2.45
   4   7   4   32.79    4.92
  -4  -7  -4   33.11    4.67
   4   7   5   67.01    6.67
  -4  -7  -5   51.30    5.31
   4   7   6   20.04    4.31
  -4  -7  -6   10.35    2.58
  -4  -7  -7    0.21    0.74
  -4  -7  -7    3.32    2.54
   4   7   8   86.03    8.39
  -4  -7  -8   66.51    6.79
  -4  -7  -9    8.14    2.25
   4   7   9   20.77    5.54
  -4  -7  -9    5.60    2.41
  -4  -7 -10    8.44    1.88
   4   7  10   10.20    3.55
  -4  -7 -10    7.63    2.12
   4   7  11   25.37    4.29
  -4  -7 -11   22.31    4.13
   4   7  12   14.51    4.16
  -4  -7 -12    4.41    2.63
   4   7  13   15.47    3.74
  -4  -7 -13    9.55    3.15
   4   7  14   25.87    4.70
  -4  -7 -14    8.22    3.21
   4   7  15   12.70    3.61
  -4  -7 -15   11.04    3.39
   4   7  16    9.65    3.40
  -4  -7 -16    7.67    3.28
   4   8 -10    2.17    2.43
  -4  -8  10    2.04    3.08
   4   8  -9   11.15    4.00
  -4  -8   9    2.27    2.99
   4   8  -8    1.46    1.66
  -4  -8   8    1.29    2.98
   4   8  -7    4.39    2.45
  -4  -8   7   -0.82    2.86
   4   8  -6    9.38    2.65
   4   8  -6   12.04    2.76
  -4  -8   6   12.29    4.99
   4   8  -5    0.64    1.25
   4   8  -5    0.01    1.33
  -4  -8   5   -0.20    2.12
   4   8  -4   14.23    3.31
   4   8  -4   12.36    2.62
  -4  -8   4   12.13    3.19
   4   8  -3    0.68    1.11
   4   8  -3    0.71    1.49
  -4  -8   3    0.90    2.55
   4   8  -2    2.56    1.54
   4   8  -2    5.89    2.52
  -4  -8   2    6.40    2.66
   4   8  -1    3.26    1.23
   4   8  -1   10.60    3.71
  -4  -8   1    7.31    2.66
   4   8   0   -1.37    1.74
  -4  -8   0   -1.48    2.29
   4   8   1  147.13   11.10
  -4  -8  -1  116.29    9.56
   4   8   2   13.58    3.81
  -4  -8  -2   14.37    3.96
   4   8   3   67.34    6.99
  -4  -8  -3   60.39    6.72
   4   8   4   71.25    7.45
  -4  -8  -4   60.16    6.96
   4   8   5   48.00    6.52
  -4  -8  -5   26.10    4.51
   4   8   6    4.79    3.00
  -4  -8  -6    8.68    3.73
   4   8   7   28.10    5.31
  -4  -8  -7   15.09    3.23
   4   8   8    1.00    2.21
  -4  -8  -8    1.05    1.78
   4   8   9    8.46    3.80
  -4  -8  -9    3.75    2.38
   4   8  10    2.22    2.35
  -4  -8 -10    0.35    1.71
   4   8  11    1.01    2.29
  -4  -8 -11   -0.12    1.70
   4   8  12   -1.49    2.26
  -4  -8 -12   -0.11    1.69
   4   8  13   45.83    6.38
  -4  -8 -13   35.47    6.01
   4   8  14    1.99    2.50
  -4  -8 -14    1.73    2.68
   4   8  15   30.90    5.70
  -4  -8 -15   18.26    4.32
  -4  -9   8    9.17    4.02
  -4  -9   7   18.56    7.00
  -4  -9   6   12.18    5.85
   4   9  -5    3.32    2.15
  -4  -9   5    1.49    1.77
   4   9  -4    2.49    1.59
  -4  -9   4    9.10    4.89
   4   9  -3    2.10    1.68
  -4  -9   3    1.55    3.29
   4   9  -2    3.96    2.80
  -4  -9   2    2.36    2.64
   4   9  -1    2.37    1.89
  -4  -9   1    1.41    2.59
   4   9   0   28.86    4.75
  -4  -9   0   18.73    4.40
   4   9   1   37.44    5.43
  -4  -9  -1   24.89    5.20
   4   9   2   15.11    4.15
  -4  -9  -2   19.83    4.72
   4   9   3   -0.32    2.14
  -4  -9  -3    6.95    3.52
   4   9   4    8.22    3.40
  -4  -9  -4    6.25    3.83
   4   9   5    9.65    3.76
  -4  -9  -5    9.67    3.70
   4   9   6    7.99    3.43
  -4  -9  -6    5.41    3.24
   4   9   7    1.30    2.95
  -4  -9  -7    2.41    2.08
   4   9   8    4.44    3.47
  -4  -9  -8    3.93    2.97
   4   9   9    8.26    4.55
  -4  -9  -9    0.91    2.03
   4   9  10   15.94    4.81
  -4  -9 -10   15.94    4.04
   4   9  11    0.00    2.48
  -4  -9 -11    3.25    3.03
   4   9  12    0.01    2.40
  -4  -9 -12    3.23    3.10
   4   9  13   24.76    5.09
  -4  -9 -13   18.38    3.93
  -4 -10   5    1.69    2.95
   4  10  -4    8.48    3.17
  -4 -10   4    6.58    4.06
   4  10  -3    1.15    1.78
  -4 -10   3    1.73    2.69
   4  10  -2   -0.47    1.70
  -4 -10   2    3.34    2.76
   4  10  -1   -0.52    1.60
  -4 -10   1    1.76    2.28
   4  10   0    2.60    2.71
  -4 -10   0    5.50    3.86
   4  10   1    1.91    2.25
  -4 -10  -1    4.59    3.64
   4  10   2   20.84    4.81
  -4 -10  -2   14.39    4.51
   4  10   3    2.90    2.63
  -4 -10  -3    2.95    3.35
   4  10   4   35.05    6.72
  -4 -10  -4   25.15    5.14
   4  10   5   59.74    7.71
  -4 -10  -5   48.05    7.00
   4  10   6    7.81    4.17
  -4 -10  -6    1.12    2.33
   4  10   7   10.13    3.57
  -4 -10  -7    9.59    4.13
   4  10   8   11.07    4.55
  -4 -10  -8   12.00    4.34
   4  10   9    1.67    2.71
  -4 -10  -9    1.14    3.10
   4  10  10   14.60    4.76
  -4 -10 -10    5.57    3.24
   4  10  11   52.38    8.07
  -4 -10 -11   43.03    6.40
   4  11   1    3.71    3.13
  -4 -11  -1    3.72    2.86
   4  11   2    1.22    2.44
  -4 -11  -2    3.49    3.68
   4  11   3    1.15    2.62
  -4 -11  -3    4.19    3.75
   4  11   4   74.32    9.12
  -4 -11  -4   56.66    8.17
   4  11   5   49.20    7.61
  -4 -11  -5   43.20    8.06
   4  11   6   76.88    9.07
  -4 -11  -6   53.39    7.00
   5  -6  -9   23.38    5.09
  -5   6   8    2.40    2.04
   5  -6  -8    0.74    1.77
  -5   6   7    0.68    1.36
   5  -6  -7    0.36    1.84
  -5   6   6    4.28    2.90
   5  -6  -6    0.49    1.69
  -5   6   5   11.55    3.65
   5  -6  -5    8.05    2.44
  -5   6   4    7.29    2.97
   5  -6  -4   13.49    4.75
  -5   6   3   55.60   22.93
   5  -6  -3   51.09    5.67
  -5   6   2   -0.42    2.25
   5  -6  -2    9.77    3.07
   5  -6  -1    1.60    2.32
   5  -6   2    3.73    2.79
   5  -6   3   57.61    7.79
  -5   5  11    8.47    4.12
   5  -5 -11   11.46    3.54
  -5   5  10   20.09    6.67
   5  -5 -10   21.86    4.55
  -5   5   9    9.34    3.35
   5  -5  -9    6.90    3.22
  -5   5   8    5.68    2.49
   5  -5  -8    5.59    2.97
  -5   5   7    1.72    1.85
   5  -5  -7    0.13    1.56
  -5   5   6    3.35    2.70
   5  -5  -6    3.78    2.43
  -5   5   5    2.53    1.83
   5  -5  -5    3.31    2.12
   5  -5  -4    2.73    1.81
   5  -5  -3    3.43    1.86
   5  -5  -2  148.62   10.71
   5  -5  -2  114.54    7.55
   5  -5  -1   66.14    7.62
   5  -5  -1   55.17    5.57
  -5   5   0   16.66    3.00
   5  -5   0   28.94    6.71
   5  -5   0   20.22    3.42
  -5   5  -1   -0.04    1.21
   5  -5   1    6.47    4.05
   5  -5   1    0.70    1.15
  -5   5  -2   23.95    3.96
   5  -5   2   24.14    5.25
  -5   5  -3    6.22    2.65
   5  -5   3    8.90    3.81
  -5   5  -4    9.24    3.44
   5  -5   4   13.26    4.64
  -5   5  -5   -1.04    1.61
   5  -5   5    2.42    2.31
  -5   5  -6    1.42    1.81
   5  -5   6    5.00    3.62
  -5   5  -7    2.00    1.98
   5  -5   7    0.29    2.38
   5  -4 -12    1.41    2.31
  -5   4  11    7.82    3.05
   5  -4 -11   14.37    5.03
   5  -4 -10    1.89    1.48
  -5   4  10    0.44    0.58
   5  -4 -10   -1.03    1.67
  -5   4   9    0.57    1.31
   5  -4  -9    0.40    1.65
  -5   4   8    5.60    2.51
   5  -4  -8    6.92    3.06
  -5   4   7   12.45    3.75
   5  -4  -7    9.43    2.78
  -5   4   6    6.55    2.05
   5  -4  -6   12.55    3.10
   5  -4  -5    0.77    2.62
   5  -4  -4   97.69    8.37
   5  -4  -4   81.53    6.98
   5  -4  -3    8.65    4.06
   5  -4  -3    3.87    2.42
   5  -4  -2  140.71   10.15
   5  -4  -2  105.87    7.29
   5  -4  -1   14.22    4.15
   5  -4  -1    7.19    2.23
   5  -4   0  106.39    9.07
   5  -4   0   81.19    6.13
  -5   4  -1    3.07    2.06
   5  -4   1    5.29    3.49
   5  -4   1    4.50    1.59
  -5   4  -2    6.06    2.57
   5  -4   2   11.46    3.90
   5  -4   2    8.09    1.98
  -5   4  -3    4.69    2.98
   5  -4   3   10.46    4.84
  -5   4  -4   -0.50    1.69
   5  -4   4   -0.35    2.34
  -5   4  -5    2.07    1.63
   5  -4   5    2.81    2.46
  -5   4  -6    7.73    2.65
   5  -4   6    5.87    2.48
  -5   4  -7    0.97    1.97
   5  -4   7    0.44    3.16
  -5   4  -8   -0.09    1.66
   5  -4   8   -0.33    2.15
  -5   4  -9    2.56    2.59
   5  -4   9    2.85    3.43
  -5   4 -10   12.84    4.00
  -5   3  15    5.18    2.97
   5  -3 -14    5.76    2.31
  -5   3  14    3.67    1.36
   5  -3 -13   33.72    4.99
  -5   3  13   41.72    6.45
   5  -3 -12   22.61    3.98
   5  -3 -11    4.00    2.41
  -5   3  11    2.32    1.67
   5  -3 -10   29.87    4.23
  -5   3  10   27.83    8.90
   5  -3 -10   34.75    4.84
   5  -3  -9   15.12    3.25
  -5   3   9   15.72    4.76
   5  -3  -9   11.39    2.69
   5  -3  -8    2.26    2.16
  -5   3   8    1.64    2.01
   5  -3  -8    3.27    2.08
   5  -3  -7    5.76    2.26
  -5   3   7    1.84    4.25
   5  -3  -7    5.17    2.75
   5  -3  -6   29.73    4.01
   5  -3  -5   95.72    8.40
   5  -3  -5   83.51    7.09
   5  -3  -4   59.15    6.53
   5  -3  -4   48.94    5.46
   5  -3  -3  279.83   16.76
   5  -3  -3  205.96   12.26
   5  -3  -2  118.82    9.62
   5  -3  -2   96.47    7.19
   5  -3  -1   25.93    4.61
   5  -3  -1   18.09    2.74
   5  -3   0    4.84    3.18
   5  -3   0    1.25    1.14
  -5   3  -1    9.76    3.02
   5  -3   1   11.79    3.62
   5  -3   1    6.96    1.92
  -5   3  -2    3.05    2.17
   5  -3   2    3.75    3.38
   5  -3   2    1.17    0.97
  -5   3  -3   16.84    4.41
   5  -3   3   19.31    5.08
   5  -3   3   12.79    2.93
  -5   3  -4   28.51    4.59
   5  -3   4   34.01    5.27
  -5   3  -5    2.18    2.80
   5  -3   5   -0.19    2.38
  -5   3  -6    8.28    3.04
   5  -3   6   10.80    3.48
  -5   3  -7   17.49    4.53
   5  -3   7   27.46    5.54
  -5   3  -8   11.69    4.45
   5  -3   8   12.49    4.45
  -5   3  -9    2.08    2.12
   5  -3   9    0.18    1.96
  -5   3 -10    4.74    3.71
   5  -3  10    4.42    3.12
  -5   3 -11    2.57    2.50
   5  -3  11    0.48    1.84
   5  -2 -15   21.65    4.57
  -5   2  15   18.66    8.22
   5  -2 -14    5.26    2.94
  -5   2  14    0.23    1.41
   5  -2 -13   -0.36    1.48
  -5   2  13    1.00    1.64
   5  -2 -12   21.44    3.75
  -5   2  12   26.25    8.68
   5  -2 -11   -0.02    1.55
  -5   2  11    1.07    2.07
   5  -2 -10   10.99    3.03
  -5   2  10   12.95    3.71
   5  -2  -9    4.03    2.58
  -5   2   9    3.38    2.04
   5  -2  -8    4.54    1.33
  -5   2   8    3.69    2.21
   5  -2  -8    5.66    2.53
   5  -2  -7  179.79   11.32
   5  -2  -6    1.68    1.94
   5  -2  -6   -0.88    2.00
   5  -2  -5  603.27   13.40
   5  -2  -5  715.69   20.91
   5  -2  -5  599.28   13.15
   5  -2  -4   10.14    3.37
   5  -2  -4    6.17    2.16
  -5   2   3    6.14    1.67
   5  -2  -3    3.84    3.25
   5  -2  -3    3.71    1.72
  -5   2   2   10.43    2.40
   5  -2  -2    9.57    3.22
   5  -2  -1   99.60    7.04
   5  -2  -1   70.74    4.32
   5  -2   0    0.23    0.82
   5  -2   1    9.90    2.78
   5  -2   1    8.72    1.70
  -5   2  -2   55.17    8.35
   5  -2   2   61.41    5.95
   5  -2   2   36.95    7.14
  -5   2  -3   39.44    9.13
   5  -2   3   40.98    5.22
  -5   2  -4   25.02    5.29
   5  -2   4   26.06    4.72
  -5   2  -5    0.05    1.79
   5  -2   5    1.55    2.38
  -5   2  -6    3.63    2.84
   5  -2   6    3.32    3.40
  -5   2  -7    1.77    1.93
   5  -2   7    2.11    3.18
  -5   2  -8   48.45    6.06
   5  -2   8   53.32    6.38
  -5   2  -9   12.23    5.57
   5  -2   9    9.79    4.02
  -5   2 -10    1.09    2.44
   5  -2  10    1.36    1.97
  -5   2 -11    1.26    2.45
   5  -2  11    1.34    2.08
  -5   2 -12    4.65    4.52
   5  -2  12    0.88    1.81
  -5   2 -13    5.95    4.75
   5  -2  13    1.68    1.85
   5  -1 -16   -0.73    1.72
  -5   1  16    2.64    2.53
   5  -1 -15    1.79    1.85
  -5   1  15    2.05    2.14
   5  -1 -14    6.07    3.33
  -5   1  14    8.04    3.96
   5  -1 -13   12.58    4.20
  -5   1  13   10.49    4.79
   5  -1 -12   14.96    3.87
  -5   1  12   14.21    5.35
   5  -1 -11    6.76    2.55
  -5   1  11    7.32    1.88
   5  -1 -10   31.32    5.17
  -5   1  10   27.79    9.28
   5  -1  -9  219.33   13.65
  -5   1   9  214.21   17.12
  -5   1   9  207.85   25.22
   5  -1  -8   40.66    7.17
  -5   1   8   41.97   13.06
   5  -1  -7   60.12    5.25
   5  -1  -7   61.49    4.90
  -5   1   7   62.24    6.22
   5  -1  -6  118.44   19.80
   5  -1  -6  113.84    6.30
   5  -1  -5   53.28    5.03
   5  -1  -5   71.60    5.21
   5  -1  -5   55.55    4.81
   5  -1  -4   13.59    2.87
   5  -1  -4   13.46    2.69
   5  -1  -3  151.15    7.38
   5  -1  -3  125.46    5.68
  -5   1   2   26.99    4.67
   5  -1  -2   31.02    3.83
   5  -1  -2   24.87    2.79
  -5   1   1   55.89   10.67
   5  -1  -1   70.70    5.40
   5  -1  -1   55.17    3.58
  -5   1   0   36.34    8.52
   5  -1   0   42.23    4.72
   5  -1   0   33.38    2.52
  -5   1  -1   17.93    4.66
   5  -1   1   20.54    3.75
   5  -1   1   13.25    1.66
  -5   1  -2    2.59    1.31
   5  -1   2    2.42    2.73
   5  -1   2    1.87    0.54
  -5   1  -3   15.41    3.76
   5  -1   3   14.82    3.30
  -5   1  -4   29.27    8.31
   5  -1   4   29.80    4.77
  -5   1  -5   25.02    4.26
   5  -1   5   31.91    4.30
  -5   1  -6  154.50   11.07
   5  -1   6  158.64   10.99
  -5   1  -7   86.05    8.36
   5  -1   7   82.99    7.28
  -5   1  -8  110.45   12.82
   5  -1   8  122.27    8.94
  -5   1  -9    0.33    2.35
   5  -1   9    1.01    2.00
  -5   1 -10    7.82    3.80
   5  -1  10    6.52    2.81
  -5   1 -11   13.57    4.94
   5  -1  11    8.18    2.91
  -5   1 -12   17.83    5.17
   5  -1  12    9.26    2.57
  -5   1 -13   16.89    5.60
   5  -1  13    9.74    3.58
  -5   1 -14   28.82    6.38
   5  -1  14   23.67    4.31
   5   0 -16   10.92    4.05
  -5   0  16   13.88    4.97
   5   0 -15   24.13    5.34
  -5   0  15   16.29    3.85
   5   0 -14    0.32    1.86
  -5   0  14    2.12    1.91
   5   0 -13   17.33    4.34
  -5   0  13   17.27    4.38
   5   0 -12   30.90    4.98
  -5   0  12   35.08   10.91
   5   0 -11    0.92    1.57
  -5   0  11    1.05    1.07
   5   0 -10  153.23   10.70
  -5   0  10  141.69   28.64
   5   0  -9   -0.73    1.99
  -5   0   9   -0.49    1.61
   5   0  -8  348.73   13.36
  -5   0   8  331.44   16.30
   5   0  -7   -0.87    1.86
   5   0  -7    0.94    1.11
  -5   0   7   -0.12    1.48
   5   0  -6  141.13    7.77
   5   0  -6  141.05    5.65
  -5   0   6  132.10   18.43
   5   0  -5    3.91    1.99
   5   0  -5    5.83    1.94
  -5   0   5    4.63    1.28
   5   0  -4   48.40    4.43
  -5   0   4   35.93    8.48
   5   0  -3   38.42    4.09
   5   0  -3   39.10    3.63
  -5   0   3   31.95    8.22
   5   0  -2    2.11    1.18
  -5   0   2    4.63    1.11
  -5   0   1  165.93   12.58
   5   0  -1  184.68   13.15
  -5   0   1  133.10   10.09
  -5   0   0  183.35   14.06
   5   0   0  220.49   15.64
  -5   0   0  145.05   11.23
  -5   0  -1  242.85   25.62
   5   0   1  281.71   19.12
  -5   0  -2    2.92    2.79
  -5   0  -3   78.58   12.04
   5   0   3   87.09    7.73
  -5   0  -4    2.62    1.09
   5   0   4    1.49    1.87
  -5   0  -5   46.65    5.43
   5   0   5   58.19    5.50
  -5   0  -6   16.90    3.04
   5   0   6   15.90    3.60
  -5   0  -7  114.68    8.25
   5   0   7  103.22    7.16
  -5   0  -8  229.04   14.46
   5   0   8  258.46   15.16
  -5   0  -9   45.25   15.84
   5   0   9   46.38    5.34
  -5   0 -10  110.01    9.72
   5   0  10  110.29    8.57
  -5   0 -11   10.90    4.65
   5   0  11    7.13    2.74
  -5   0 -12    1.91    2.48
   5   0  12    0.41    1.65
  -5   0 -13    3.71    2.77
   5   0  13   -0.20    1.73
  -5   0 -14    7.92    5.24
   5   0  14    0.48    1.79
  -5   0 -15    7.60    5.11
   5   0  15    4.12    2.55
   5   1 -16    7.06    4.22
  -5  -1  16    4.42    1.97
   5   1 -15    3.81    3.35
  -5  -1  15   -0.05    1.62
   5   1 -14    0.48    2.32
  -5  -1  14    0.11    0.84
   5   1 -13   31.33    5.43
  -5  -1  13   33.26    8.83
   5   1 -12   23.26    4.62
  -5  -1  12   24.57    6.38
   5   1 -11   27.20    5.11
  -5  -1  11   22.94    6.28
   5   1 -10  115.95    9.75
  -5  -1  10  101.36   10.88
   5   1  -9   20.19    4.50
  -5  -1   9   22.38    5.58
   5   1  -8   81.99    6.85
  -5  -1   8   85.30   13.88
   5   1  -7   -0.95    1.68
   5   1  -7    1.28    0.92
  -5  -1   7   -0.28    1.43
   5   1  -6    2.34    1.50
   5   1  -6    3.54    1.15
  -5  -1   6    4.47    1.31
   5   1  -5    6.01    2.65
   5   1  -5    1.54    0.97
   5   1  -3   75.45    6.86
   5   1  -3   80.77    6.55
  -5  -1   3   68.96   11.24
   5   1  -2    7.54    2.35
   5   1  -2    8.77    1.73
  -5  -1   2    7.64    2.96
   5   1  -1   47.65    4.71
  -5  -1   1   34.42    4.31
  -5  -1   0    1.51    1.18
   5   1   0    1.60    1.63
  -5  -1   0    0.43    0.36
  -5  -1  -1  191.09   11.77
   5   1   1  226.05    7.82
  -5  -1  -2  304.69   10.61
   5   1   2  350.04   10.01
  -5  -1  -3    5.96    1.62
   5   1   3    6.14    2.77
  -5  -1  -4    1.85    1.70
   5   1   4    1.35    1.93
  -5  -1  -5   76.24   12.19
   5   1   5   59.61    5.16
  -5  -1  -6    4.70    3.21
   5   1   6    2.23    1.56
  -5  -1  -7   28.95    6.23
   5   1   7   30.02    4.05
  -5  -1  -8   87.51    7.70
   5   1   8   85.55    6.65
  -5  -1  -9   28.10    4.81
   5   1   9   32.16    4.41
  -5  -1 -10    5.44    4.05
   5   1  10    4.31    2.49
  -5  -1 -11   15.79    4.74
   5   1  11    8.81    3.08
  -5  -1 -12    0.25    2.38
   5   1  12   -0.01    1.58
  -5  -1 -13    3.52    3.78
   5   1  13    5.38    3.14
  -5  -1 -14    1.11    2.57
   5   1  14    4.44    2.61
  -5  -1 -15    5.04    3.95
   5   1  15    1.88    2.54
  -5  -1 -16    2.82    2.82
   5   1  16   -1.08    1.71
   5   2 -16   15.65    4.93
  -5  -2  16   10.79    3.98
   5   2 -15   14.76    4.95
  -5  -2  15   14.03    6.10
   5   2 -14    3.50    2.57
  -5  -2  14    6.69    3.57
   5   2 -13   31.51    6.09
  -5  -2  13   32.44    7.03
   5   2 -12  136.86    9.60
  -5  -2  12  133.25   10.94
   5   2 -11  226.62   13.55
  -5  -2  11  199.49   13.74
   5   2 -10   11.30    3.88
  -5  -2  10    6.90    3.21
   5   2  -9   78.90    7.64
  -5  -2   9   74.35   12.20
   5   2  -8    1.13    2.53
  -5  -2   8   -0.80    1.58
   5   2  -7   43.33    5.16
  -5  -2   7   39.08    7.17
   5   2  -6   -0.42    1.51
   5   2  -6    0.64    0.78
  -5  -2   6   -0.48    1.50
   5   2  -5  167.74   12.53
   5   2  -5  166.48   11.04
  -5  -2   5  145.37   11.37
   5   2  -4   68.16    7.14
   5   2  -4   77.47    6.02
  -5  -2   4   63.66   13.07
   5   2  -3  142.46    7.15
   5   2  -3  124.70    5.02
  -5  -2   3   94.10    9.03
   5   2  -2    0.85    1.53
   5   2  -2    2.49    1.78
   5   2  -1   15.30    2.85
   5   2  -1   18.53    2.48
  -5  -2   1   14.29    1.83
   5   2   0   86.98    6.51
  -5  -2   0   65.63    4.51
  -5  -2  -1    7.22    1.85
   5   2   1    5.70    2.09
  -5  -2  -1    3.45    0.85
  -5  -2  -2   47.43    9.36
   5   2   2   48.52    4.89
  -5  -2  -3   11.44    4.27
   5   2   3   11.63    2.69
  -5  -2  -4   14.86    5.01
   5   2   4   18.15    2.95
  -5  -2  -5   55.29    5.80
   5   2   5   63.68    6.26
  -5  -2  -6   27.41    5.32
   5   2   6   29.85    4.14
  -5  -2  -7   11.57    2.92
   5   2   7   14.88    2.95
  -5  -2  -8  145.09    8.75
   5   2   8  142.40    8.10
  -5  -2  -9  207.34   11.00
   5   2   9  192.57    9.88
  -5  -2 -10   40.03   10.67
   5   2  10   39.29    4.68
  -5  -2 -11   40.24    6.43
   5   2  11   36.53    5.50
  -5  -2 -12   13.67    4.78
   5   2  12   17.37    3.83
  -5  -2 -13    6.89    3.88
   5   2  13    2.38    1.91
  -5  -2 -14    3.39    2.52
   5   2  14    0.46    1.79
  -5  -2 -15    1.71    2.43
   5   2  15    1.64    1.87
  -5  -2 -16    5.94    3.62
   5   2  16    5.47    3.43
   5   3 -15   10.76    4.63
  -5  -3  15   10.53    2.99
   5   3 -14    6.20    4.49
  -5  -3  14    2.40    2.73
   5   3 -13  133.60   10.22
  -5  -3  13  109.91   23.96
   5   3 -12  148.95   10.89
  -5  -3  12  122.47   23.92
   5   3 -11    2.43    3.31
  -5  -3  11    2.15    1.23
   5   3 -10  120.22    9.57
  -5  -3  10  122.45   18.38
   5   3  -9    3.09    2.22
  -5  -3   9    1.14    1.42
   5   3  -8   23.69    4.60
  -5  -3   8   24.66    5.28
   5   3  -7    6.91    3.11
  -5  -3   7    6.61    1.90
   5   3  -6   12.81    3.47
   5   3  -6   11.61    1.49
  -5  -3   6    8.71    2.32
   5   3  -5    2.52    2.38
   5   3  -5    2.80    0.93
  -5  -3   5    0.86    1.23
   5   3  -4   63.33    6.28
   5   3  -4   57.65    3.38
  -5  -3   4   64.98    5.99
   5   3  -3    5.97    1.67
   5   3  -3    6.80    1.62
  -5  -3   3    4.68    2.08
   5   3  -2  178.94    7.35
   5   3  -2  213.12    6.53
  -5  -3   2  168.91    6.29
   5   3  -1    2.02    1.73
   5   3  -1    2.75    1.54
  -5  -3   1    3.67    2.14
   5   3   0    7.64    2.28
   5   3   0    6.44    1.87
  -5  -3   0    6.59    1.79
  -5  -3  -1  108.80    5.65
   5   3   1  122.26    5.76
  -5  -3  -1   94.62    3.86
  -5  -3  -2  111.43    7.98
   5   3   2  123.83    5.90
  -5  -3  -2   99.49    3.41
  -5  -3  -3    0.10    1.10
   5   3   3   -0.61    1.73
  -5  -3  -3   -0.35    0.41
  -5  -3  -4   41.53   10.78
   5   3   4   48.73    4.68
  -5  -3  -4   33.43    1.76
  -5  -3  -5    1.72    1.71
   5   3   5   -1.30    2.07
  -5  -3  -6  192.53   17.49
   5   3   6  222.64   15.78
  -5  -3  -7  106.54    9.88
   5   3   7  131.79    7.76
  -5  -3  -8   41.51    5.08
   5   3   8   45.54    4.87
  -5  -3  -9   75.32    7.09
   5   3   9   60.16    5.99
  -5  -3 -10   44.01    7.06
   5   3  10   34.00    4.47
  -5  -3 -11    8.73    3.29
   5   3  11    6.77    3.10
  -5  -3 -12   19.95    5.11
   5   3  12   18.93    4.32
  -5  -3 -13   21.91    4.64
   5   3  13   24.02    4.19
  -5  -3 -14    0.06    2.20
   5   3  14    2.33    2.51
  -5  -3 -15    5.85    3.41
   5   3  15   10.04    3.82
  -5  -3 -16   17.68    4.70
   5   3  16   13.69    3.38
  -5  -3 -17    1.45    2.54
   5   3  17    4.21    2.61
   5   4 -15    2.10    2.58
  -5  -4  15    3.90    3.96
   5   4 -14   29.56    5.78
  -5  -4  14   21.14    4.66
   5   4 -13   14.15    4.87
  -5  -4  13   11.44    4.26
   5   4 -12    2.88    3.21
  -5  -4  12    1.57    2.50
   5   4 -11    8.98    3.65
  -5  -4  11    5.94    3.34
   5   4 -10    7.23    3.68
  -5  -4  10    6.85    3.23
   5   4  -9    7.33    3.71
  -5  -4   9    9.82    4.17
  -5  -4   8    1.82    2.33
   5   4  -7   10.78    3.66
  -5  -4   7   13.42    4.05
   5   4  -6    9.65    3.09
   5   4  -6    6.18    1.24
  -5  -4   6    0.19    2.07
   5   4  -5   21.68    3.99
   5   4  -5   22.98    2.13
  -5  -4   5   23.35    4.43
   5   4  -4   -1.97    1.78
   5   4  -4   -0.10    0.71
  -5  -4   4    1.11    2.01
   5   4  -3   22.57    3.30
   5   4  -3   27.94    2.89
  -5  -4   3   26.82    3.94
   5   4  -2   16.27    2.76
   5   4  -2   19.32    2.43
  -5  -4   2   15.12    2.85
   5   4  -1   99.77    8.20
   5   4  -1  113.61    8.60
  -5  -4   1   91.45    7.49
   5   4   0   84.42    7.33
   5   4   0  100.62    8.05
  -5  -4   0   73.71    6.22
   5   4   1   10.32    2.40
  -5  -4  -1    8.04    2.13
  -5  -4  -2  102.90    8.10
   5   4   2  121.80    6.06
  -5  -4  -2   90.29    4.14
  -5  -4  -3    1.36    0.82
   5   4   3    2.93    2.06
  -5  -4  -3    0.54    0.73
  -5  -4  -4   66.92    8.38
   5   4   4   87.48    7.63
  -5  -4  -4   71.21    5.45
  -5  -4  -5    0.64    1.77
   5   4   5    0.12    1.96
  -5  -4  -6    3.88    1.20
   5   4   6    4.26    2.31
  -5  -4  -6    1.30    0.71
  -5  -4  -7    0.93    1.02
   5   4   7    4.19    2.81
  -5  -4  -7    1.28    1.18
   5   4   8   17.39    3.31
  -5  -4  -9   33.35    4.36
   5   4   9   40.43    9.92
  -5  -4  -9   28.99    2.59
  -5  -4 -10   23.19    4.27
   5   4  10   12.54    7.12
  -5  -4 -10   17.05    2.31
  -5  -4 -11   28.58    4.73
   5   4  11   47.88    5.66
  -5  -4 -12    2.14    2.04
   5   4  12   -0.58    2.05
   5   4  12    2.07    1.00
  -5  -4 -13   -0.44    2.01
   5   4  13    0.60    1.86
  -5  -4 -14    4.41    3.69
   5   4  14    1.77    2.57
  -5  -4 -15    0.06    1.99
   5   4  15    2.32    2.01
  -5  -4 -16    2.95    3.00
   5   4  16    1.53    1.86
  -5  -4 -17   -0.07    1.90
   5   4  17    0.80    1.77
   5   5 -14    2.05    2.59
  -5  -5  14    3.88    4.18
   5   5 -13   -0.14    2.20
  -5  -5  13    0.16    2.69
   5   5 -12    0.82    2.22
  -5  -5  12    2.57    2.69
   5   5 -11    2.82    2.13
  -5  -5  11    2.55    2.62
   5   5 -10   13.44    4.53
  -5  -5  10   12.11    4.81
   5   5  -9    3.46    3.04
  -5  -5   9    1.49    2.72
   5   5  -8    0.89    1.86
  -5  -5   8    2.04    2.67
  -5  -5   7    0.88    2.62
   5   5  -6    5.87    3.10
   5   5  -6    4.11    1.44
  -5  -5   6    6.00    2.53
   5   5  -5   23.00    3.79
   5   5  -5   25.01    2.52
  -5  -5   5   25.99    5.08
   5   5  -4    2.81    1.68
   5   5  -4   -0.90    0.81
  -5  -5   4    1.24    2.42
   5   5  -3   18.92    3.61
   5   5  -3   19.81    4.68
  -5  -5   3   15.54    3.82
   5   5  -2   -0.16    1.43
   5   5  -2    0.09    1.05
   5   5  -1   27.37    3.57
   5   5  -1   27.00    3.13
   5   5   0   75.98    6.72
   5   5   0   84.90    7.17
  -5  -5   0   73.70    7.03
   5   5   1  273.18   18.07
   5   5   1  339.00   22.13
  -5  -5  -1  248.10   21.63
  -5  -5  -2   21.47    5.87
   5   5   2   21.96    3.27
  -5  -5  -2   14.27    2.66
  -5  -5  -3    1.68    1.39
   5   5   3    8.71    2.85
  -5  -5  -3    1.32    1.19
  -5  -5  -4    5.70    1.43
   5   5   4    3.46    2.23
  -5  -5  -4    4.98    1.76
  -5  -5  -5   11.54    2.70
   5   5   5   18.57    4.00
  -5  -5  -5   13.68    2.15
  -5  -5  -6    0.48    1.38
   5   5   6    0.34    1.87
  -5  -5  -6    1.65    1.32
  -5  -5  -7    0.28    1.57
   5   5   7   -0.69    2.06
  -5  -5  -7    4.35    1.87
  -5  -5  -8   58.35    4.91
   5   5   8   64.79    6.11
  -5  -5  -8   52.08    4.12
  -5  -5  -9   18.68    3.67
   5   5   9   21.50    4.08
  -5  -5  -9   16.13    2.51
  -5  -5 -10   35.31    5.32
   5   5  10   39.80    5.29
  -5  -5 -10   34.89    3.86
  -5  -5 -11   14.53    4.01
   5   5  11   24.31    6.13
  -5  -5 -11   22.32    3.46
  -5  -5 -12   24.02    4.65
   5   5  12   30.06    7.87
  -5  -5 -12   20.71    3.32
  -5  -5 -13   12.07    3.79
   5   5  13   10.19    4.02
  -5  -5 -13    4.49    1.82
  -5  -5 -14    4.34    3.51
   5   5  14    3.38    2.64
  -5  -5 -15    1.09    1.78
   5   5  15   -0.09    1.95
   5   5  16    2.39    2.67
   5   5  17    2.44    1.95
   5   6 -13    0.36    2.08
  -5  -6  13    0.00    2.95
   5   6 -12    1.64    2.21
  -5  -6  12   -0.79    2.77
   5   6 -11    6.27    3.46
  -5  -6  11    8.41    5.05
   5   6 -10    3.15    2.93
  -5  -6  10    3.10    3.00
   5   6  -9    1.47    2.69
  -5  -6   9    1.20    2.84
   5   6  -8   10.57    3.37
  -5  -6   8    4.58    3.13
   5   6  -7    3.81    2.76
  -5  -6   7    6.74    4.08
   5   6  -6    0.81    1.88
   5   6  -6    1.35    1.01
  -5  -6   6   -1.43    2.99
   5   6  -5   42.37    6.57
   5   6  -5   49.60    4.30
  -5  -6   5   50.10    6.89
   5   6  -4    4.06    2.78
   5   6  -4    2.09    1.35
  -5  -6   4    1.25    3.06
   5   6  -3    0.76    1.38
   5   6  -3    3.45    1.86
  -5  -6   3    0.93    2.57
   5   6  -2    0.06    1.28
   5   6  -2    3.45    2.35
  -5  -6   2    6.35    2.55
   5   6  -1    5.31    2.30
   5   6  -1    0.54    1.50
  -5  -6   1    3.50    3.17
   5   6   0  216.12    7.90
   5   6   0  286.32    9.97
  -5  -6   0  228.00    9.85
   5   6   1   10.34    2.30
   5   6   1   11.59    2.96
  -5  -6  -1   12.43    3.31
  -5  -6  -2  200.51    9.22
   5   6   2  265.07    9.86
  -5  -6  -2  205.03    8.69
  -5  -6  -3    0.76    0.62
   5   6   3    1.81    1.86
  -5  -6  -3   -0.39    1.37
  -5  -6  -4    0.38    0.84
   5   6   4    1.86    2.78
  -5  -6  -4    2.01    1.82
   5   6   5    0.41    1.92
  -5  -6  -5    3.19    1.56
  -5  -6  -6    7.03    2.54
   5   6   6   13.34    2.87
  -5  -6  -6   11.05    2.56
  -5  -6  -7   31.24    3.73
   5   6   7   41.79    5.27
  -5  -6  -7   27.41    3.34
  -5  -6  -8   76.23    6.54
   5   6   8   87.10    7.56
  -5  -6  -8   71.56    5.66
  -5  -6  -9   14.60    3.40
   5   6   9   28.72    5.05
  -5  -6  -9    7.68    2.24
  -5  -6 -10   81.88    6.21
   5   6  10   89.45    8.00
  -5  -6 -10   66.50    5.58
  -5  -6 -11   55.11    5.35
   5   6  11   60.35    6.70
  -5  -6 -11   55.67    5.39
  -5  -6 -12   42.68    4.68
   5   6  12   58.29    7.49
  -5  -6 -12   37.51    4.15
  -5  -6 -13   34.77    4.83
   5   6  13   34.82    4.82
  -5  -6 -13   26.64    3.62
  -5  -6 -14    2.79    2.85
   5   6  14    0.93    2.50
  -5  -6 -14    1.28    1.81
  -5  -6 -15    4.44    3.07
   5   6  15    1.01    1.84
  -5  -6 -16    2.26    1.88
   5   6  16    1.82    2.21
   5   7 -11   13.64    4.44
  -5  -7  11    8.11    3.47
   5   7 -10    0.87    1.81
  -5  -7  10    6.21    5.23
   5   7  -9    5.06    3.45
  -5  -7   9   -1.67    2.90
   5   7  -8    9.11    3.67
  -5  -7   8   12.99    5.28
   5   7  -7    2.80    2.49
  -5  -7   7    0.38    2.84
   5   7  -6   16.78    3.48
  -5  -7   6   23.26    5.13
   5   7  -5   -0.34    1.38
   5   7  -5   -0.49    0.97
  -5  -7   5    0.13    2.98
   5   7  -4    0.26    1.28
   5   7  -4    3.48    1.80
  -5  -7   4    1.41    2.33
   5   7  -3   14.12    2.84
   5   7  -3   18.27    3.31
  -5  -7   3   19.37    5.61
   5   7  -2  138.31    9.17
   5   7  -2  162.90   10.32
  -5  -7   2  134.27   10.98
   5   7  -1  152.62    9.35
   5   7  -1  182.23   10.75
  -5  -7   1  155.68   10.78
   5   7   0   77.88    7.03
  -5  -7   0   72.87    7.73
   5   7   1   55.82    5.66
  -5  -7  -1   52.20    6.21
  -5  -7  -2   57.50    9.93
   5   7   2   88.76    7.27
  -5  -7  -2   70.51    6.45
  -5  -7  -3   14.87    2.75
   5   7   3   27.91    4.62
  -5  -7  -3   16.87    3.17
  -5  -7  -4    8.06    2.23
   5   7   4   11.24    3.14
  -5  -7  -4    9.01    2.89
  -5  -7  -5   21.02    5.39
   5   7   5   36.93    5.03
  -5  -7  -5   37.54    5.67
   5   7   6  106.90    9.01
  -5  -7  -6   83.54    7.00
  -5  -7  -7   69.52    5.67
   5   7   7  114.46    9.87
  -5  -7  -7   82.00    7.23
   5   7   8    2.01    2.35
  -5  -7  -8    2.31    2.59
  -5  -7  -9    1.46    1.12
   5   7   9    7.22    3.65
  -5  -7  -9    1.36    1.48
  -5  -7 -10    2.67    1.98
   5   7  10    8.44    3.61
  -5  -7 -10    0.24    1.34
  -5  -7 -11   32.58    4.41
   5   7  11   26.23    5.14
  -5  -7 -11   19.04    3.78
  -5  -7 -12   62.73    5.51
   5   7  12   76.19    7.49
  -5  -7 -12   64.14    5.55
  -5  -7 -13   41.95    4.63
   5   7  13   46.82   13.61
  -5  -7 -13   42.77    5.18
  -5  -7 -14   29.76    4.13
   5   7  14   41.47    5.40
  -5  -7 -14   33.44    5.02
   5   7  15    5.42    3.26
  -5  -7 -15    1.73    1.67
   5   7  16   47.09   13.01
   5   8 -10    1.41    1.72
  -5  -8  10    7.94    5.60
   5   8  -9    0.75    1.75
  -5  -8   9    1.48    3.14
   5   8  -8    5.87    3.61
  -5  -8   8    2.66    3.19
   5   8  -7   17.32    4.12
  -5  -8   7   11.44    4.38
   5   8  -6    2.33    2.67
  -5  -8   6    0.60    2.83
   5   8  -5   18.13    3.82
   5   8  -5   22.50    3.38
  -5  -8   5   24.65    6.92
   5   8  -4    0.05    1.21
   5   8  -4    0.40    1.44
  -5  -8   4    6.00    4.82
   5   8  -3    0.16    1.15
   5   8  -3    1.24    1.44
  -5  -8   3    0.46    2.44
   5   8  -2    0.39    1.12
   5   8  -2   -0.02    1.59
  -5  -8   2    0.58    2.09
   5   8  -1   12.97    2.78
   5   8  -1   20.91    4.38
  -5  -8   1   17.13    4.75
   5   8   0    1.38    1.09
   5   8   0    3.40    2.31
  -5  -8   0   -0.08    2.36
   5   8   1   12.20    3.76
  -5  -8  -1    8.87    3.26
  -5  -8  -2    3.67    0.89
   5   8   2    6.85    3.13
  -5  -8  -2    9.76    3.45
   5   8   3   26.93    4.77
  -5  -8  -3   28.96    4.91
   5   8   4   11.97    4.32
  -5  -8  -4   10.72    3.84
   5   8   5   95.58    8.30
  -5  -8  -5   82.84    7.14
   5   8   6   78.92    7.82
  -5  -8  -6   60.55    6.33
   5   8   7    4.01    3.37
  -5  -8  -7    0.68    1.69
   5   8   8    8.47    3.69
  -5  -8  -8    2.73    1.77
   5   8   9   19.99    5.62
  -5  -8  -9   15.71    3.67
   5   8  10    1.75    2.41
  -5  -8 -10    0.31    1.54
   5   8  11   10.66    3.61
  -5  -8 -11    5.68    2.25
   5   8  12   14.38    3.78
  -5  -8 -12    9.02    2.80
   5   8  13    5.01    4.09
  -5  -8 -13    3.47    3.04
   5   8  14   39.72    6.41
  -5  -8 -14   42.00    6.28
   5   8  15    8.93    3.02
  -5  -8 -15    5.71    2.82
  -5  -9   7   -0.13    2.69
  -5  -9   6   12.18    4.94
  -5  -9   5    7.99    4.09
   5   9  -4    2.89    1.81
  -5  -9   4    1.87    2.75
   5   9  -3    9.20    2.90
  -5  -9   3    4.67    3.55
   5   9  -2    8.90    2.98
  -5  -9   2    3.26    3.55
   5   9  -1   64.17    6.25
  -5  -9   1   51.88    6.62
   5   9   0   28.69    4.80
  -5  -9   0   19.20    4.45
   5   9   1   15.45    4.55
  -5  -9  -1   11.69    3.87
   5   9   2    1.05    2.08
  -5  -9  -2   -0.89    2.08
   5   9   3    4.72    2.30
  -5  -9  -3    3.08    2.18
   5   9   4   56.25    7.53
  -5  -9  -4   36.28    5.54
   5   9   5   21.48    5.37
  -5  -9  -5   14.36    4.46
   5   9   6    4.24    3.49
  -5  -9  -6    3.74    3.32
   5   9   7    3.37    2.65
  -5  -9  -7    0.60    1.75
   5   9   8    2.12    2.65
  -5  -9  -8    1.54    1.84
   5   9   9    3.76    2.83
  -5  -9  -9    1.70    1.89
   5   9  10    1.40    2.60
  -5  -9 -10   -0.26    1.72
   5   9  11    0.12    2.61
  -5  -9 -11   -0.05    1.77
   5   9  12    1.68    2.83
  -5  -9 -12    1.06    1.87
   5   9  13   35.25    8.96
  -5  -9 -13   21.83    4.39
  -5 -10   5   15.56    5.47
  -5 -10   4   15.35    6.24
   5  10  -3    7.24    2.84
  -5 -10   3    8.17    4.54
   5  10  -2    1.37    1.78
  -5 -10   2    6.45    3.60
   5  10  -1    8.42    2.55
  -5 -10   1   11.53    4.49
   5  10   0   21.58    6.24
  -5 -10   0   21.96    5.14
   5  10   1   30.73    5.87
  -5 -10  -1   25.52    5.85
   5  10   2   32.61    5.73
  -5 -10  -2   22.79    4.94
   5  10   3   13.87    4.83
  -5 -10  -3    7.65    3.37
   5  10   4   25.87    5.95
  -5 -10  -4   17.64    4.98
   5  10   5    3.33    2.77
  -5 -10  -5    0.19    2.09
   5  10   6   -0.58    2.56
   5  10   7    1.50    2.46
  -5 -10  -7   20.08    3.85
   5  10   8    0.87    2.70
  -5 -10  -8    3.20    2.41
   5  10   9    0.32    1.83
  -5 -10  -9   -0.88    2.00
   5  10  10    6.62    3.65
  -5 -10 -10    6.78    3.44
   5  10  11   48.69    7.35
  -5 -10 -11   24.89    4.97
   5  11   1    6.14    2.53
  -5 -11  -1   14.73    5.27
   5  11   2   17.40    3.78
  -5 -11  -2   13.27    4.77
   5  11   3   15.67    5.08
  -5 -11  -3    5.68    3.63
   5  11   4    4.46    3.76
  -5 -11  -4    2.68    2.54
   5  11   5    6.85    4.17
  -5 -11  -5    2.60    3.12
   5  11   6    3.57    2.98
  -5 -11  -6    3.57    2.40
  -6   5   8   -0.09    0.93
   6  -5  -8   -0.35    1.72
  -6   5   7    2.66    2.02
   6  -5  -7   11.19    3.76
  -6   5   6    8.85    4.35
   6  -5  -6   10.34    3.16
  -6   5   5    2.31    1.72
   6  -5  -5    1.87    2.53
   6  -5  -4   -0.71    1.54
   6  -5  -2    7.26    4.30
   6  -5  -1   34.36    6.49
   6  -5   0    5.41    2.86
   6  -5   1    7.37    3.08
   6  -5   2   -2.34    2.75
   6  -5   3    6.92    3.83
   6  -4 -11    6.63    3.26
  -6   4  10    5.02    2.08
   6  -4 -10    7.48    3.14
  -6   4   9   17.68    5.30
   6  -4  -9   14.22    3.97
  -6   4   8   34.42   12.86
   6  -4  -8   42.33    5.66
  -6   4   7    5.67    2.61
   6  -4  -7    2.74    1.94
   6  -4  -6    2.17    1.73
   6  -4  -5   24.91    4.48
   6  -4  -4    2.91    3.19
   6  -4  -4    2.80    2.00
   6  -4  -3    5.84    3.55
   6  -4  -3    3.71    1.81
   6  -4  -2   24.99    4.90
   6  -4  -2   14.17    2.88
  -6   4   1   10.69    2.67
   6  -4  -1   12.40    4.37
  -6   4   0   22.08    5.85
   6  -4   0   40.48    6.37
  -6   4  -1   16.79    4.23
   6  -4   1   29.51    5.62
  -6   4  -2   18.33    3.85
   6  -4   2   22.36    5.40
  -6   4  -3   -0.48    1.64
   6  -4   3   -0.48    2.60
  -6   4  -4    8.23    3.27
   6  -4   4   11.45    4.43
  -6   4  -5   -0.70    1.72
   6  -4   5    0.76    2.54
  -6   4  -6   11.09    3.63
   6  -4   6   15.78    4.21
  -6   4  -7   28.33    5.28
   6  -4   7   28.52    6.53
  -6   3  13    0.31    1.49
   6  -3 -12   37.73    5.72
  -6   3  12   37.88    5.83
   6  -3 -11    5.35    2.60
  -6   3  11    5.90    3.25
   6  -3 -10    7.49    3.02
  -6   3  10    7.13    2.34
  -6   3   9   27.11    7.23
   6  -3  -9   25.48    5.99
  -6   3   8   12.48    4.30
   6  -3  -8   10.87    3.19
  -6   3   7    5.85    2.54
   6  -3  -7    7.82    2.39
   6  -3  -6    2.30    2.06
   6  -3  -6    1.94    2.20
   6  -3  -5   58.25    6.33
   6  -3  -5   40.37    4.42
   6  -3  -4   22.82    4.70
   6  -3  -4   13.91    2.58
   6  -3  -3    2.43    2.73
   6  -3  -3    2.30    1.81
   6  -3  -2   30.34    5.41
   6  -3  -2   20.98    3.55
  -6   3   1    1.10    1.31
   6  -3  -1   -0.02    2.12
   6  -3  -1   -0.66    0.97
   6  -3   0   11.19    3.62
  -6   3  -1    6.83    3.29
   6  -3   1    9.50    4.00
  -6   3  -2    5.18    1.17
   6  -3   2    4.17    2.81
  -6   3  -3   10.07    4.19
   6  -3   3   18.53    5.00
  -6   3  -4    0.57    1.68
   6  -3   4    1.13    2.47
  -6   3  -5    0.55    1.87
   6  -3   5    3.16    2.64
  -6   3  -6    9.43    2.94
   6  -3   6    7.52    3.65
  -6   3  -7    6.56    3.14
   6  -3   7    7.85    4.08
  -6   3  -8    5.23    3.46
   6  -3   8    5.14    3.22
  -6   3  -9   16.83    4.89
   6  -3   9   22.15    5.88
   6  -2 -14   84.88    8.46
  -6   2  14   75.47   17.86
   6  -2 -13    2.93    2.56
  -6   2  13    0.89    1.47
   6  -2 -12    4.59    2.67
  -6   2  12    9.97    4.03
   6  -2 -11   63.77    6.77
  -6   2  11   61.78   12.88
   6  -2 -10    7.54    3.29
  -6   2  10    4.55    2.01
  -6   2  10    4.08    2.40
   6  -2  -9    8.47    3.46
  -6   2   9    4.20    1.21
  -6   2   9    7.52    2.80
   6  -2  -8   38.52    4.61
   6  -2  -7   27.77    5.19
   6  -2  -7   28.77    3.99
   6  -2  -6    2.75    2.32
   6  -2  -6    1.62    0.93
   6  -2  -5   23.95    5.65
   6  -2  -5   19.89    4.49
   6  -2  -4  203.45   10.14
   6  -2  -4  156.63    8.68
   6  -2  -3  117.82    8.51
   6  -2  -3   86.55    5.95
   6  -2  -2   16.64    3.91
   6  -2  -2    8.75    1.97
   6  -2  -1    0.44    1.88
   6  -2  -1    1.03    1.19
  -6   2   0    1.12    1.33
   6  -2   0    5.54    3.33
  -6   2  -1   24.92    8.68
   6  -2   1   39.12    5.56
  -6   2  -2   12.36    4.08
   6  -2   2   10.44    3.55
  -6   2  -3   70.53   19.26
   6  -2   3   85.92    8.23
  -6   2  -4    1.47    1.90
   6  -2   4    0.52    2.36
  -6   2  -5    6.71    3.28
   6  -2   5    6.21    3.12
  -6   2  -6   15.77    4.03
   6  -2   6   14.91    4.12
  -6   2  -7    2.15    2.99
   6  -2   7    4.66    3.32
  -6   2  -8    2.31    2.58
   6  -2   8    4.53    3.23
  -6   2  -9    3.76    3.42
   6  -2   9    1.09    2.30
  -6   2 -10   -0.31    2.26
   6  -2  10   -0.71    2.15
  -6   2 -11   -0.37    2.44
   6  -2  11    5.30    3.18
   6  -1 -14    0.40    1.72
  -6   1  14    1.86    1.90
   6  -1 -13   32.61    5.46
  -6   1  13   22.80    8.03
   6  -1 -12   14.13    3.90
  -6   1  12   11.68    3.98
   6  -1 -11   40.94    6.06
  -6   1  11   36.71   10.88
  -6   1  10    2.48    1.33
   6  -1  -9    2.45    2.76
  -6   1   9    0.38    1.10
  -6   1   9    0.49    0.96
   6  -1  -8    0.91    1.53
  -6   1   8    6.05    1.63
   6  -1  -7    2.33    2.41
   6  -1  -7    0.60    1.37
  -6   1   7    2.11    1.25
   6  -1  -6   10.25    3.11
   6  -1  -6   10.81    2.69
  -6   1   6   10.83    2.87
   6  -1  -5  233.65   13.55
  -6   1   5  178.89   10.79
   6  -1  -4   83.33    7.06
   6  -1  -3   77.85    7.33
   6  -1  -2  245.96   14.05
   6  -1  -1    3.71    2.80
   6  -1  -1    1.77    1.37
   6  -1   0    0.01    1.87
  -6   1  -1    8.54    2.23
   6  -1   1    8.99    3.24
  -6   1  -2    1.34    1.17
   6  -1   2   -0.54    1.93
  -6   1  -3    2.03    1.48
   6  -1   3    1.69    3.00
  -6   1  -4    7.30    2.18
   6  -1   4   13.37    4.22
  -6   1  -5   13.45    4.17
   6  -1   5   15.45    4.87
  -6   1  -6    0.43    2.04
   6  -1   6    1.18    2.47
  -6   1  -7    3.82    3.76
   6  -1   7    2.26    1.93
  -6   1  -8    5.84    3.36
   6  -1   8    5.37    3.32
  -6   1  -9   12.85    4.40
   6  -1   9   10.14    3.78
  -6   1 -10    8.87    4.59
   6  -1  10    3.55    2.82
  -6   1 -11    3.73    2.89
   6  -1  11    6.47    3.45
  -6   1 -12    3.38    2.99
   6  -1  12   10.99    4.10
  -6   1 -13   11.57    5.64
   6  -1  13    9.06    3.71
   6   0 -15    4.92    3.17
  -6   0  15    7.38    3.08
   6   0 -14    2.42    3.00
  -6   0  14    2.70    2.04
   6   0 -13    0.91    2.08
  -6   0  13    2.70    1.44
   6   0 -12    2.53    2.12
  -6   0  12    0.66    0.78
   6   0 -11    7.34    3.28
  -6   0  11    6.52    2.46
   6   0 -10    6.80    3.06
  -6   0  10    4.31    1.86
   6   0  -9    8.87    3.59
  -6   0   9    5.47    2.19
   6   0  -8   38.17    5.36
   6   0  -8   35.94    3.82
  -6   0   8   34.16   10.53
   6   0  -7   13.28    3.96
   6   0  -7   14.66    2.79
  -6   0   7    9.64    2.29
   6   0  -6    8.55    2.95
   6   0  -6    0.36    1.09
  -6   0   6    0.93    1.04
   6   0  -5   39.78    4.70
   6   0  -5   43.04    4.44
  -6   0   5   36.89    8.00
   6   0  -4   82.01    5.82
  -6   0   4   66.10   11.61
   6   0  -3    8.60    2.83
  -6   0   3    7.43    1.73
   6   0  -2   -0.57    1.67
  -6   0   2    0.98    0.55
   6   0  -1    0.25    1.74
  -6   0   1    1.68    0.83
   6   0   0    8.66    2.77
   6   0   1   25.78    3.87
  -6   0  -2    4.80    2.65
   6   0   2    2.26    2.85
  -6   0  -3   -1.25    1.61
   6   0   3    1.61    2.00
  -6   0  -4    0.62    1.59
   6   0   4    0.75    1.98
  -6   0  -5   -0.39    1.90
   6   0   5    0.29    2.18
  -6   0  -6   26.96    6.71
   6   0   6   33.63    4.99
  -6   0  -7    9.71    4.27
   6   0   7   11.16    4.18
  -6   0  -8    7.28    3.41
   6   0   8   12.05    3.94
  -6   0  -9   23.88    5.50
   6   0   9   26.28    4.33
  -6   0 -10    9.40    4.23
   6   0  10    4.47    2.75
  -6   0 -11   16.22    5.20
   6   0  11   10.73    3.88
  -6   0 -12    0.97    2.49
   6   0  12    1.67    2.13
  -6   0 -13    2.11    2.87
   6   0  13    0.15    1.87
  -6   0 -14   18.33    5.76
   6   0  14   11.58    3.99
   6   1 -15   19.99    4.79
  -6  -1  15   23.15    7.69
   6   1 -14    4.05    2.45
  -6  -1  14    4.87    2.33
   6   1 -13    8.85    4.42
  -6  -1  13    5.83    1.74
   6   1 -12   24.13    5.08
  -6  -1  12   21.54    6.91
   6   1 -11    0.94    1.97
  -6  -1  11    0.45    1.04
   6   1 -10   -0.15    1.87
  -6  -1  10    4.28    1.92
   6   1  -9    2.05    2.39
  -6  -1   9    0.62    1.50
   6   1  -8   21.65    4.22
  -6  -1   8   16.34    4.31
   6   1  -7   49.04    6.45
   6   1  -7   45.72    4.06
  -6  -1   7   41.53    8.44
   6   1  -6    7.73    3.59
   6   1  -6    9.34    2.16
  -6  -1   6    3.85    1.75
   6   1  -5    8.74    2.14
   6   1  -5   11.50    2.46
  -6  -1   5    8.22    2.19
   6   1  -4    9.56    2.76
   6   1  -4   10.02    2.17
  -6  -1   4   10.92    2.95
   6   1  -3    1.76    1.86
   6   1  -3    0.52    1.27
  -6  -1   3    1.52    1.09
   6   1  -2   42.05    4.77
   6   1  -2   62.45    4.93
  -6  -1   2   46.09    4.36
  -6  -1   1   12.15    2.88
   6   1  -1   13.27    2.94
  -6  -1   1   11.19    2.16
  -6  -1   0   10.45    1.81
   6   1   0   18.79    3.60
  -6  -1   0    3.00    0.89
  -6  -1  -1   -0.27    1.45
   6   1   1    3.72    2.94
  -6  -1  -2    1.14    1.04
   6   1   2    5.33    2.51
  -6  -1  -3   46.12   11.33
   6   1   3   46.63    4.74
  -6  -1  -4   76.98   17.97
   6   1   4   84.85    6.09
  -6  -1  -5   37.64   10.64
   6   1   5   37.13    4.62
  -6  -1  -6    3.95    2.59
   6   1   6   -0.59    2.07
  -6  -1  -7   20.94    3.91
   6   1   7   19.60    4.23
  -6  -1  -8   -1.62    2.30
   6   1   8   -0.47    2.40
  -6  -1  -9  203.70   13.32
   6   1   9  217.17   12.80
  -6  -1 -10   11.72    3.79
   6   1  10   15.41    3.94
   6   1  11    0.61    2.04
  -6  -1 -12    1.91    2.74
   6   1  12    0.91    2.00
  -6  -1 -13    1.59    2.68
   6   1  13    1.32    1.99
  -6  -1 -14    5.26    4.63
   6   1  14    1.64    2.58
  -6  -1 -15    2.71    2.95
   6   1  15    0.69    1.72
   6   2 -15   15.17    5.16
  -6  -2  15    7.16    2.97
   6   2 -14    2.92    2.64
  -6  -2  14    0.59    2.65
   6   2 -13   -0.35    2.26
  -6  -2  13    1.54    2.50
   6   2 -12    1.99    2.38
  -6  -2  12    3.82    3.74
   6   2 -11   20.14    4.95
  -6  -2  11   19.24    5.02
   6   2 -10   28.49    5.14
  -6  -2  10   24.01    6.69
   6   2  -9   11.77    4.56
  -6  -2   9   11.78    3.30
   6   2  -8    5.55    2.64
  -6  -2   8    7.25    1.86
   6   2  -7   41.70    7.26
   6   2  -7   37.96    3.03
  -6  -2   7   33.41    8.61
   6   2  -6    6.24    3.00
   6   2  -6    2.74    1.14
  -6  -2   6    4.51    1.37
   6   2  -5    8.75    3.12
   6   2  -5   10.47    1.91
  -6  -2   5    9.20    2.84
   6   2  -4   43.78    5.57
   6   2  -4   44.26    3.79
  -6  -2   4   37.45    7.78
   6   2  -3   43.90    4.78
   6   2  -3   54.23    4.19
  -6  -2   3   44.07    6.73
   6   2  -2    3.79    1.62
  -6  -2   2    4.17    1.10
   6   2  -1   64.20    4.99
  -6  -2   1   47.50    3.17
  -6  -2   0    6.79    5.37
   6   2   0   15.48    3.08
  -6  -2   0    5.54    1.25
  -6  -2  -1   12.79    1.95
   6   2   1   16.64    3.17
  -6  -2  -2   54.92    8.66
   6   2   2   61.68    5.78
  -6  -2  -3    7.60    1.34
   6   2   3    5.19    1.87
  -6  -2  -4    3.43    2.39
   6   2   4    1.02    1.90
  -6  -2  -5   10.51    2.59
   6   2   5    8.25    3.03
  -6  -2  -6  215.38   16.10
   6   2   6  279.03   12.21
  -6  -2  -7   36.29    7.40
   6   2   7   31.36    4.62
  -6  -2  -8   92.29   20.18
   6   2   8  105.10    8.52
  -6  -2  -9   14.78    5.08
   6   2   9   12.09    4.19
  -6  -2 -10    4.27    3.64
   6   2  10    4.59    2.80
  -6  -2 -11    5.16    3.60
   6   2  11    9.70    3.60
  -6  -2 -12    0.50    2.44
   6   2  12    5.87    3.24
  -6  -2 -13   31.04    7.06
   6   2  13   28.92    4.67
  -6  -2 -14    4.37    4.05
   6   2  14    3.24    2.78
  -6  -2 -15    6.04    3.75
   6   2  15    5.89    3.36
   6   3 -14    8.30    3.60
  -6  -3  14    4.12    2.38
   6   3 -13    7.09    4.23
  -6  -3  13   12.99    4.52
   6   3 -12    0.48    2.26
  -6  -3  12    4.05    2.22
   6   3 -11   -0.21    2.13
  -6  -3  11   -1.06    1.95
   6   3 -10   43.53    6.41
  -6  -3  10   41.11   10.17
   6   3  -9   18.28    5.52
  -6  -3   9   15.62    4.78
   6   3  -8    4.82    2.72
  -6  -3   8    3.51    3.35
   6   3  -7    3.32    2.85
  -6  -3   7    0.61    0.62
   6   3  -6    0.79    1.76
   6   3  -6    1.66    1.06
  -6  -3   6    0.49    1.44
   6   3  -5   15.54    3.67
   6   3  -5   16.07    2.30
  -6  -3   5   13.89    3.70
   6   3  -4   13.03    3.22
   6   3  -4   17.49    2.55
  -6  -3   4   15.61    3.06
   6   3  -3  207.64   11.17
   6   3  -3  226.34    7.98
  -6  -3   3  202.58    8.03
   6   3  -2   22.17    4.13
   6   3  -2   22.33    2.98
  -6  -3   2   19.99    3.12
   6   3  -1   12.17    3.27
   6   3  -1   16.47    2.71
  -6  -3   1   10.65    2.03
   6   3   0   37.16    3.98
  -6  -3   0   28.94    2.70
  -6  -3  -1   68.03    9.97
   6   3   1   69.82    5.11
  -6  -3  -1   54.38    3.13
  -6  -3  -2    0.21    1.33
   6   3   2   -0.63    1.73
  -6  -3  -2    1.46    0.93
  -6  -3  -3   31.33    4.39
   6   3   3   36.46    4.31
  -6  -3  -4   81.65   11.59
   6   3   4   62.50    5.38
  -6  -3  -5   24.42    6.31
   6   3   5   22.38    3.81
  -6  -3  -6  149.84   12.45
   6   3   6  160.11    8.53
  -6  -3  -7   42.89    8.09
   6   3   7   43.64    5.32
  -6  -3  -8   13.28    3.21
   6   3   8   14.93    3.67
  -6  -3  -9   47.62    6.46
   6   3   9   49.12    5.60
  -6  -3 -10    3.50    3.44
   6   3  10    3.15    2.01
  -6  -3 -11   10.87    2.90
   6   3  11   12.49    3.31
  -6  -3 -12   10.68    4.38
   6   3  12   11.00    3.89
  -6  -3 -13    4.13    2.72
   6   3  13    2.75    2.66
  -6  -3 -14   72.15    8.06
   6   3  14   74.69    7.06
  -6  -3 -15    3.03    3.55
  -6  -3 -16   -0.35    2.32
   6   3  16    0.63    1.80
   6   4 -14    4.56    3.53
  -6  -4  14    3.38    4.07
   6   4 -13    0.99    2.39
  -6  -4  13    1.02    3.67
   6   4 -12   55.76    7.46
  -6  -4  12   51.82    7.90
   6   4 -11   25.36    5.64
  -6  -4  11   20.78    4.40
   6   4 -10   18.54    4.77
  -6  -4  10   16.90    4.28
   6   4  -9   15.18    4.33
  -6  -4   9   12.97    3.44
   6   4  -8   14.59    4.04
   6   4  -7    0.84    1.96
  -6  -4   7    2.31    2.39
   6   4  -6    5.33    3.24
   6   4  -6    1.71    0.82
  -6  -4   6    0.21    1.73
   6   4  -5   28.04    4.64
   6   4  -5   22.29    2.34
  -6  -4   5   17.10    3.14
   6   4  -4   14.48    3.01
   6   4  -4   16.08    2.45
  -6  -4   4   12.43    3.08
   6   4  -3   61.30    6.38
   6   4  -3   59.57    4.30
  -6  -4   3   54.03    5.33
   6   4  -2    2.49    2.14
   6   4  -2    0.39    1.18
   6   4  -1    4.45    2.23
   6   4  -1    5.20    2.04
  -6  -4   1    3.21    1.70
   6   4   0   15.03    3.53
   6   4   0   10.65    2.16
  -6  -4   0   10.52    2.26
  -6  -4  -1  171.72    7.88
   6   4   1  199.74    8.39
  -6  -4  -1  151.01    6.14
  -6  -4  -2   31.98    8.21
   6   4   2   25.74    3.46
  -6  -4  -2   26.21    2.48
  -6  -4  -3  218.36   22.23
   6   4   3  256.48   10.36
  -6  -4  -3  191.09    5.68
  -6  -4  -4   21.83    5.85
   6   4   4   20.83    3.71
  -6  -4  -4   27.97    2.20
  -6  -4  -5   47.78    8.97
   6   4   5   48.49    5.04
   6   4   6    2.82    2.36
  -6  -4  -7   89.87   15.82
   6   4   7  106.02    8.21
  -6  -4  -8   26.43    6.83
   6   4   8   28.92    4.61
  -6  -4  -9   13.06    3.93
   6   4   9   10.72    4.12
  -6  -4 -10   46.21    5.85
   6   4  10   43.63    5.66
  -6  -4 -11    9.60    3.17
   6   4  11   15.82    4.31
  -6  -4 -12   29.90    5.62
   6   4  12   30.28    5.26
  -6  -4 -13   66.96    7.53
   6   4  13   66.14    7.10
  -6  -4 -14   11.64    4.31
   6   4  14    8.11    3.53
  -6  -4 -15    2.54    2.55
   6   4  15    3.94    2.30
  -6  -4 -16    7.39    4.04
   6   4  16    4.11    2.11
   6   5 -13    3.28    2.71
  -6  -5  13    4.08    4.01
   6   5 -12    0.20    2.14
  -6  -5  12   -1.51    2.49
   6   5 -11    7.49    3.21
  -6  -5  11    5.32    3.86
   6   5 -10   45.71    6.69
  -6  -5  10   27.83    5.55
   6   5  -9   35.62    5.48
  -6  -5   9    8.60    4.28
   6   5  -8    3.17    2.16
  -6  -5   8    0.55    2.59
   6   5  -7    9.31    2.94
  -6  -5   7   12.28    4.70
   6   5  -6    0.41    1.88
  -6  -5   6   -2.23    2.33
   6   5  -5    0.58    2.13
   6   5  -5    2.38    1.11
  -6  -5   5    1.44    2.01
   6   5  -4   32.36    5.17
   6   5  -4   40.59    3.62
  -6  -5   4   35.48    5.40
   6   5  -3   55.04    6.19
   6   5  -3   49.07   10.19
  -6  -5   3   43.57    5.45
   6   5  -2   67.87    6.28
   6   5  -2   63.19    7.92
  -6  -5   2   45.61    5.39
   6   5  -1  119.98    7.89
   6   5  -1  125.39    6.81
  -6  -5   1  110.07    7.50
   6   5   0  673.46   16.61
  -6  -5   0  530.77   12.73
   6   5   1   15.50    3.30
  -6  -5  -1   14.42    6.34
  -6  -5  -2   18.45    8.41
   6   5   2   15.29    3.02
  -6  -5  -2   25.21    3.45
  -6  -5  -3  125.91   12.44
   6   5   3  174.50    8.36
  -6  -5  -3  132.86    5.55
  -6  -5  -4   -0.30    1.00
   6   5   4    1.48    2.87
  -6  -5  -4    0.87    0.89
  -6  -5  -5   -0.38    1.40
   6   5   5    0.30    2.11
  -6  -5  -5    0.27    0.76
  -6  -5  -6  103.27   10.18
   6   5   6  128.31    8.38
  -6  -5  -6  101.48    4.84
  -6  -5  -7   93.43    9.12
   6   5   7  121.50   16.40
  -6  -5  -7   85.25    5.60
  -6  -5  -8   29.05    4.41
   6   5   8   29.15    4.81
  -6  -5  -8   20.32    2.43
  -6  -5  -9    2.48    1.86
  -6  -5 -10    0.27    1.80
   6   5  10   -2.11    2.44
  -6  -5 -11   13.61    4.76
   6   5  11   17.35    4.08
  -6  -5 -12   17.80    4.24
   6   5  12   16.94    4.34
  -6  -5 -13   15.87    3.40
   6   5  13   15.42    4.08
  -6  -5 -14   -0.06    1.78
   6   5  14    1.14    2.15
  -6  -5 -15    2.15    2.75
   6   5  15    3.09    2.22
  -6  -5 -16    2.78    2.80
   6   5  16    3.09    2.16
   6   6 -12    2.35    3.16
  -6  -6  12    6.65    5.28
   6   6 -11    2.59    2.31
  -6  -6  11    4.05    3.06
   6   6 -10    1.04    2.12
  -6  -6  10    5.46    4.19
   6   6  -9    6.75    2.94
  -6  -6   9    2.36    2.72
   6   6  -8    9.07    3.62
  -6  -6   8    7.51    3.01
   6   6  -7   36.85    5.43
  -6  -6   7   38.23    6.19
   6   6  -6    6.43    3.37
  -6  -6   6    7.10    4.20
   6   6  -5  117.95    8.66
   6   6  -5  118.45    6.36
  -6  -6   5  116.11    9.59
   6   6  -4   15.39    3.68
   6   6  -4   11.32    2.38
  -6  -6   4    9.84    3.42
   6   6  -3   35.16    4.82
   6   6  -3   41.71    3.93
  -6  -6   3   35.52    5.10
   6   6  -2  568.10   26.41
   6   6  -2  637.13   29.12
  -6  -6   2  550.37   26.25
   6   6  -1   46.41    5.94
   6   6  -1   49.89    8.56
  -6  -6   1   47.47    5.58
   6   6   0   27.74    4.05
   6   6   0   29.28    3.92
  -6  -6   0   30.99    6.82
   6   6   1  272.14   13.86
  -6  -6  -1  229.61   10.16
  -6  -6  -2  355.36   16.58
   6   6   2  449.41   20.32
  -6  -6  -2  368.78   12.84
   6   6   3   66.30    5.65
  -6  -6  -3   68.79    5.49
  -6  -6  -4    0.45    1.41
   6   6   4    0.90    2.15
  -6  -6  -4    4.18    2.06
  -6  -6  -5   34.93    7.16
   6   6   5   43.32    9.23
  -6  -6  -5   28.54    3.08
   6   6   6   -0.52    2.52
  -6  -6  -6    3.60    1.76
  -6  -6  -7    0.68    1.44
   6   6   7    2.31    2.46
  -6  -6  -7    0.76    1.04
  -6  -6  -8   16.60    5.07
   6   6   8   17.12    4.99
  -6  -6  -8   13.34    3.15
  -6  -6  -9   36.61    4.91
   6   6   9   45.61    6.60
  -6  -6  -9   36.19    3.99
  -6  -6 -10   50.13    5.99
   6   6  10   74.60    7.44
  -6  -6 -10   51.07    4.68
  -6  -6 -11    1.41    1.24
   6   6  11    4.69    2.74
  -6  -6 -12    8.33    2.69
   6   6  12   10.12    3.31
  -6  -6 -13    1.99    1.88
   6   6  13    4.40    2.91
  -6  -6 -14    0.33    1.78
   6   6  14    2.19    3.06
  -6  -6 -15    5.83    3.75
   6   6  15    4.14    3.41
   6   7 -11    0.60    2.07
  -6  -7  11    2.53    3.12
   6   7 -10    2.72    2.08
  -6  -7  10    3.19    3.21
   6   7  -9    8.61    3.75
  -6  -7   9   15.60    5.59
   6   7  -8    2.57    2.63
  -6  -7   8    0.23    2.92
   6   7  -7   10.77    3.71
  -6  -7   7    9.88    4.13
   6   7  -6   31.56    4.75
  -6  -7   6   31.62    5.73
   6   7  -5   62.04    6.32
   6   7  -5   65.14    4.51
  -6  -7   5   73.13    8.15
   6   7  -4   69.41    6.94
   6   7  -4   77.13    7.69
  -6  -7   4   82.83    8.57
   6   7  -3    0.07    1.51
   6   7  -3    0.81    1.38
  -6  -7   3    0.03    2.72
   6   7  -2  142.89    8.93
   6   7  -2  157.86    9.05
  -6  -7   2  147.20    9.94
   6   7  -1    5.39    2.45
   6   7  -1    7.74    2.82
  -6  -7   1    7.03    3.21
   6   7   0   44.19    5.21
   6   7   0   58.52    6.03
  -6  -7   0   43.02    6.03
   6   7   1  100.27    8.27
  -6  -7  -1   84.38    7.57
  -6  -7  -2    4.07    2.14
   6   7   2    3.23    1.98
  -6  -7  -2    4.42    2.02
  -6  -7  -3    4.45    2.08
   6   7   3    4.93    2.60
  -6  -7  -3    3.72    1.92
  -6  -7  -4    3.39    2.45
   6   7   4    5.60    2.83
  -6  -7  -4    4.11    2.16
  -6  -7  -5    0.09    0.73
   6   7   5    1.65    2.25
  -6  -7  -5    2.07    1.90
   6   7   6   70.87    6.88
  -6  -7  -6   59.69    5.44
  -6  -7  -7    1.61    1.39
   6   7   7   -0.75    2.44
  -6  -7  -7    0.34    1.17
  -6  -7  -8    6.88    2.41
   6   7   8    6.63    2.80
  -6  -7  -8    3.40    1.83
  -6  -7  -9    7.05    2.84
   6   7   9   10.02    4.19
  -6  -7  -9    7.90    2.25
  -6  -7 -10   24.72    3.82
   6   7  10   38.70    8.56
  -6  -7 -10   27.02    3.85
  -6  -7 -11    4.70    2.55
   6   7  11    1.99    2.58
  -6  -7 -11    1.89    1.67
  -6  -7 -12   -0.58    1.46
   6   7  12   -0.87    2.46
  -6  -7 -12   -0.11    1.11
  -6  -7 -13    3.92    2.94
   6   7  13    1.66    2.40
  -6  -7 -14    2.23    1.65
   6   7  14    9.65    4.59
   6   7  15    1.62    2.52
   6   8  -9   -0.77    1.56
  -6  -8   9    1.75    3.10
   6   8  -8    0.13    1.69
   6   8  -7   14.16    4.70
  -6  -8   7   11.94    5.49
   6   8  -6   10.39    3.23
  -6  -8   6    8.23    4.07
   6   8  -5   37.45    5.22
  -6  -8   5   31.00    5.92
   6   8  -4   24.98    4.31
   6   8  -4   20.40    6.26
  -6  -8   4   24.51    5.34
   6   8  -3   35.21    4.29
   6   8  -3   55.86    5.43
  -6  -8   3   46.71    6.22
   6   8  -2    9.69    3.14
   6   8  -2    6.51    2.24
  -6  -8   2    7.23    2.91
   6   8  -1   33.15    4.35
   6   8  -1   39.19    5.02
  -6  -8   1   37.96    5.59
   6   8   0    1.19    1.75
   6   8   0    0.70    1.76
  -6  -8   0    1.13    1.98
   6   8   1    1.11    2.57
  -6  -8  -1   -0.62    1.79
   6   8   2   67.28    6.98
  -6  -8  -2   59.26    6.56
   6   8   3    0.98    2.11
  -6  -8  -3   -1.30    1.71
   6   8   4   14.37    4.09
  -6  -8  -4    9.34    3.29
  -6  -8  -5   12.68    3.66
   6   8   5   25.36    4.63
  -6  -8  -5   22.17    3.87
   6   8   6   -1.72    2.32
  -6  -8  -6   -0.09    1.30
  -6  -8  -7   16.98    5.48
   6   8   7   33.18    6.15
  -6  -8  -7   25.89    4.01
  -6  -8  -8    8.72    2.31
   6   8   8   14.06    4.41
  -6  -8  -8   12.98    3.22
   6   8   9    4.53    3.34
  -6  -8  -9    2.05    2.06
   6   8  10    6.09    3.50
  -6  -8 -10    3.62    2.28
   6   8  11    0.42    1.35
  -6  -8 -11   -0.04    1.37
   6   8  12   40.44    6.28
  -6  -8 -12   24.89    4.92
   6   8  13    7.21    4.11
   6   8  14   31.56    5.54
   6   9  -7   21.99    4.86
  -6  -9   7   33.32    7.56
   6   9  -6    1.18    1.66
  -6  -9   6   -1.35    3.03
   6   9  -5   93.07    7.71
  -6  -9   5  105.40   10.18
   6   9  -4    5.09    3.01
   6   9  -4    4.65    2.35
  -6  -9   4    5.74    3.94
   6   9  -3    2.62    2.34
   6   9  -3   -0.63    1.42
  -6  -9   3    1.28    1.08
   6   9  -2   11.59    2.76
   6   9  -2   15.67    3.29
  -6  -9   2   12.87    3.86
   6   9  -1    0.49    1.60
  -6  -9   1    3.50    2.59
   6   9   0    3.16    2.90
  -6  -9   0    1.25    2.08
   6   9   1    8.99    3.73
  -6  -9  -1    9.33    4.28
   6   9   2    3.71    2.32
  -6  -9  -2    5.28    2.63
   6   9   3   10.65    3.81
  -6  -9  -3    9.42    3.26
   6   9   4    8.52    3.78
  -6  -9  -4   10.45    3.70
   6   9   5   12.86    4.99
  -6  -9  -5    9.34    3.22
   6   9   6    2.93    2.37
  -6  -9  -6    3.51    2.25
   6   9   7   34.42    5.84
  -6  -9  -7   24.76    4.01
   6   9   8    6.64    3.67
  -6  -9  -8    4.75    2.43
   6   9   9   22.05    4.85
  -6  -9  -9   11.01    3.01
   6   9  10    4.01    3.03
  -6  -9 -10   -0.61    1.57
   6   9  11    4.53    3.86
  -6  -9 -11    0.46    1.70
   6   9  12   12.20    5.00
  -6  -9 -12    7.77    3.30
  -6 -10   4    8.79    4.27
   6  10  -3    0.35    1.41
  -6 -10   3    1.30    2.70
   6  10  -2   -0.58    1.49
  -6 -10   2   -0.24    2.49
   6  10  -1    5.22    3.24
  -6 -10   1    1.06    2.49
   6  10   0    2.31    1.84
  -6 -10   0    4.42    3.46
   6  10   1   27.68    4.69
  -6 -10  -1   22.70    5.32
   6  10   2   26.89    5.00
  -6 -10  -2   21.39    4.67
   6  10   3    1.62    2.41
  -6 -10  -3    4.35    2.43
   6  10   4   11.64    3.26
  -6 -10  -4    7.71    3.61
   6  10   5   43.59    6.56
  -6 -10  -5   33.54    5.92
   6  10   6   -0.26    2.60
  -6 -10  -6    6.39    3.51
   6  10   7   10.90    4.22
  -6 -10  -7   11.45    3.86
   6  10   8    3.90    3.79
  -6 -10  -8    3.47    2.89
   6  10   9    2.02    2.73
  -6 -10  -9    3.89    2.16
   6  10  10    2.18    3.85
  -6 -10 -10    1.49    1.89
   6  11   2    3.50    2.40
  -6 -11  -2    1.40    2.36
   6  11   3   20.67    4.85
  -6 -11  -3   14.99    5.19
   6  11   4    1.65    2.73
  -6 -11  -4   -0.49    2.22
   6  11   5    2.18    2.48
  -6 -11  -5    0.65    2.26
  -7   4   7    1.51    1.01
   7  -4  -4   11.84    4.68
   7  -4  -3   20.28    3.96
   7  -4  -2    6.26    4.32
  -7   4   1    0.55    0.62
   7  -4  -1    1.72    2.40
  -7   4   0    3.23    2.40
   7  -4   0   13.37    4.77
  -7   4  -1    1.86    2.45
   7  -4   1   10.91    4.74
  -7   4  -2    2.26    2.63
   7  -4   2    9.16    4.22
  -7   4  -3    0.14    1.87
   7  -4   3    0.82    2.70
  -7   3  10    4.73    2.32
  -7   3   9    7.64    3.05
  -7   3   9   10.98    3.44
  -7   3   8    4.55    1.37
  -7   3   8    2.03    1.88
  -7   3   7    1.40    1.11
  -7   3   6    1.67    1.15
   7  -3  -6    4.48    3.44
   7  -3  -6    0.60    0.68
   7  -3  -5    0.29    1.96
   7  -3  -5    2.42    2.20
   7  -3  -4   10.58    4.05
  -7   3   3    2.51    1.37
   7  -3  -3    3.82    2.97
   7  -3  -2    2.94    2.53
  -7   3   1    3.23    1.24
   7  -3  -1    3.63    3.96
   7  -3   0   -1.30    2.60
  -7   3  -1    9.11    3.28
   7  -3   1    6.15    3.64
  -7   3  -2    8.25    3.96
   7  -3   2   14.71    5.46
  -7   3  -3    3.55    2.88
   7  -3   3    8.23    4.90
  -7   3  -4    0.34    1.78
   7  -3   4    0.81    2.50
  -7   3  -5    2.91    2.85
   7  -3   5   -0.18    2.40
  -7   3  -6    5.44    3.32
   7  -3   6    3.18    2.96
  -7   2  12    2.10    1.85
   7  -2 -11    0.69    1.79
  -7   2  11    0.51    1.18
   7  -2 -10   -0.07    1.63
  -7   2  10    1.44    1.05
   7  -2  -9    2.96    2.50
  -7   2   9    2.81    1.23
  -7   2   9    4.17    2.17
  -7   2   8    2.28    1.83
   7  -2  -7   14.31    3.74
  -7   2   7    6.86    2.28
  -7   2   6    1.85    2.11
   7  -2  -6    1.93    1.84
   7  -2  -5    2.07    2.68
  -7   2   4   11.05    2.88
   7  -2  -4   16.90    4.43
   7  -2  -3    8.10    3.42
  -7   2   2    2.82    1.57
   7  -2  -2    2.97    2.94
   7  -2  -1    8.28    3.86
  -7   2   0    2.84    1.99
   7  -2   0    0.10    2.16
  -7   2  -1    5.33    2.68
   7  -2   1    6.78    3.97
  -7   2  -2    7.83    2.79
   7  -2   2    7.43    4.18
  -7   2  -3    6.19    2.13
   7  -2   3    3.85    2.69
  -7   2  -4    3.12    1.51
   7  -2   4    2.44    2.50
  -7   2  -5   -0.66    1.90
   7  -2   5    1.97    2.48
  -7   2  -6    3.45    3.13
   7  -2   6    4.39    3.66
  -7   2  -7    2.99    3.18
   7  -2   7    3.41    3.19
  -7   2  -8   10.48    5.34
   7  -2   8    3.08    2.63
  -7   2  -9    2.75    3.80
   7  -2   9    2.50    2.62
  -7   1  13   -0.59    2.11
   7  -1 -12    2.07    1.86
  -7   1  12    1.76    1.43
   7  -1 -11    4.98    2.48
  -7   1  11    2.59    1.18
   7  -1 -10    3.26    2.91
  -7   1  10   -1.26    1.62
   7  -1  -9    3.77    2.63
  -7   1   9    2.10    0.92
   7  -1  -8    7.69    3.30
   7  -1  -8    4.48    2.25
  -7   1   8    3.28    1.61
   7  -1  -7    0.27    1.91
   7  -1  -7    3.92    3.00
  -7   1   7    1.96    1.12
   7  -1  -6   23.45    4.35
  -7   1   6   16.90    3.92
   7  -1  -5   11.27    3.35
  -7   1   5    8.24    2.21
   7  -1  -4    8.78    3.09
  -7   1   4    4.02    1.47
   7  -1  -3   13.43    3.36
  -7   1   3    7.93    2.00
   7  -1  -2    5.97    2.97
   7  -1  -1   23.09    4.43
   7  -1   0    4.09    2.87
  -7   1  -1   -0.27    1.60
   7  -1   1    3.45    3.01
   7  -1   2   18.63    4.48
  -7   1  -3   21.40    4.74
   7  -1   3   18.49    4.72
  -7   1  -4    4.03    2.11
   7  -1   4    0.44    2.56
  -7   1  -5    7.97    3.80
   7  -1   5    7.28    3.32
  -7   1  -6    9.69    4.45
   7  -1   6    4.82    2.45
  -7   1  -7    2.42    3.63
   7  -1   7    0.75    2.43
  -7   1  -8    4.18    3.57
   7  -1   8    2.58    2.54
  -7   1  -9    0.55    1.55
   7  -1   9    1.77    2.43
  -7   1 -10   12.05    4.70
   7  -1  10   11.92    4.38
  -7   1 -11    5.07    2.76
   7  -1  11    7.19    3.80
   7   0 -13   -1.03    1.87
  -7   0  13    0.83    1.87
   7   0 -12    6.19    4.01
  -7   0  12    4.24    1.87
   7   0 -11    7.90    3.85
  -7   0  11   -0.13    1.42
   7   0 -10    0.42    1.90
  -7   0  10    1.58    1.51
   7   0  -9   12.03    3.67
  -7   0   9    8.33    2.62
   7   0  -8    9.63    3.41
   7   0  -8   10.68    2.59
  -7   0   8   11.09    3.30
   7   0  -7    2.28    2.70
   7   0  -7    0.19    1.12
  -7   0   7   -0.25    1.29
   7   0  -6   16.14    4.17
   7   0  -6    8.52    2.55
  -7   0   6    9.10    2.85
   7   0  -5    9.31    3.33
  -7   0   5    7.68    2.43
   7   0  -4  154.95    9.62
  -7   0   4   85.20   14.79
  -7   0   3   10.37    3.50
   7   0  -3   10.16    3.01
  -7   0   3    5.46    1.56
   7   0  -2   45.14    5.22
   7   0  -1   48.77    5.49
  -7   0   0   14.58    3.93
   7   0   0   13.34    3.72
  -7   0  -1    2.02    1.18
   7   0   1    1.30    1.90
  -7   0  -2    3.02    1.77
   7   0   2    2.70    2.81
  -7   0  -3    2.55    1.89
   7   0   3    0.36    2.11
  -7   0  -4   25.04    7.02
   7   0   4   35.56    5.66
  -7   0  -5   19.61    4.56
   7   0   5   20.03    4.57
  -7   0  -6    5.37    2.66
   7   0   6    4.35    3.56
  -7   0  -7    1.52    2.60
   7   0   7    1.28    2.47
  -7   0  -8   34.07    5.73
   7   0   8   46.78    6.18
  -7   0  -9   27.44    6.18
   7   0   9   34.00    5.55
  -7   0 -10   51.10   14.64
   7   0  10   50.26    7.03
  -7   0 -11    6.64    3.89
   7   0  11    6.73    3.85
  -7   0 -12   22.80    5.79
   7   0  12   17.33    4.39
   7   1 -13    2.76    3.02
  -7  -1  13    3.67    2.11
   7   1 -12    4.12    3.32
  -7  -1  12    4.68    2.37
   7   1 -11    6.08    3.88
  -7  -1  11    2.73    1.75
   7   1 -10   12.46    4.16
  -7  -1  10    9.78    4.26
   7   1  -9   40.45    5.98
  -7  -1   9   26.04    8.01
   7   1  -8    2.57    2.77
  -7  -1   8    1.64    1.11
   7   1  -7   18.84    4.31
   7   1  -7    9.56    1.92
  -7  -1   7    9.72    2.77
   7   1  -6   24.46    4.76
   7   1  -6   20.90    4.41
  -7  -1   6   23.60    5.11
   7   1  -5   21.33    4.20
   7   1  -5   26.96    3.52
  -7  -1   5   18.77    3.18
   7   1  -4   11.91    3.93
   7   1  -4   10.85    2.78
  -7  -1   4   10.31    2.16
   7   1  -3   51.26    7.57
  -7  -1   3   30.96    6.82
   7   1  -2   31.96    4.03
  -7  -1   2   19.00    3.93
   7   1  -1   10.50    3.21
   7   1   0    9.37    3.24
   7   1   1    5.64    2.57
  -7  -1  -2    1.74    1.93
   7   1   2    1.99    2.08
   7   1   3   12.52    4.56
  -7  -1  -4    3.21    2.36
   7   1   4    3.03    2.48
  -7  -1  -5    1.16    2.64
   7   1   5    5.52    3.61
  -7  -1  -6   72.88   14.88
   7   1   6   72.18    7.59
  -7  -1  -7  248.42   12.36
   7   1   7  270.69   12.83
  -7  -1  -8   59.98    6.78
   7   1   8   56.76    6.06
  -7  -1  -9   10.53    4.95
   7   1   9    9.79    3.99
  -7  -1 -10   -0.80    2.58
   7   1  10    2.22    2.41
  -7  -1 -11   75.21    9.28
   7   1  11   80.41    8.03
  -7  -1 -12   10.26    4.42
   7   1  12    8.05    3.54
  -7  -1 -13    1.28    2.92
   7   1  13    0.22    1.98
   7   2 -13    0.18    2.21
  -7  -2  13    6.61    2.88
   7   2 -12   21.03    5.70
  -7  -2  12   10.28    4.29
   7   2 -11    6.49    2.77
  -7  -2  11   11.92    3.08
   7   2 -10    0.76    2.25
  -7  -2  10   -2.36    1.77
   7   2  -9    6.33    3.74
  -7  -2   9    5.89    1.29
   7   2  -8    9.07    3.55
  -7  -2   8   10.22    2.49
   7   2  -7    1.89    2.91
   7   2  -7    0.61    0.79
  -7  -2   7    0.55    0.96
   7   2  -6    2.46    2.79
   7   2  -6    2.17    1.41
  -7  -2   6    0.63    0.86
   7   2  -5   10.24    3.79
   7   2  -5   13.39    2.49
  -7  -2   5    8.71    2.65
   7   2  -4   11.78    3.71
   7   2  -4   11.73    2.48
  -7  -2   4    9.94    3.64
   7   2  -3   61.11    6.38
   7   2  -3   72.08    6.17
  -7  -2   3   48.67    9.46
   7   2  -2    1.35    1.59
   7   2  -1   12.12    3.45
   7   2   0   11.36    3.08
   7   2   1  125.45    8.50
   7   2   2   42.54    6.93
  -7  -2  -3  198.88   12.59
   7   2   3  232.56   13.94
  -7  -2  -4   65.86    8.31
   7   2   4   60.87    6.79
  -7  -2  -5    5.17    2.57
   7   2   5    0.34    2.45
  -7  -2  -6  269.21   24.67
   7   2   6  333.55   13.35
  -7  -2  -7   83.01   14.81
   7   2   7   77.77    7.92
  -7  -2  -8   38.24    8.27
   7   2   8   41.31    5.30
  -7  -2  -9  267.13   13.33
   7   2   9  269.14   12.75
  -7  -2 -10   45.94    7.47
   7   2  10   41.30    5.24
  -7  -2 -11    8.12    4.24
   7   2  11   12.12    4.01
  -7  -2 -12    5.32    2.97
   7   2  12    3.51    2.48
  -7  -2 -13    5.99    4.12
   7   2  13    4.87    3.43
  -7  -2 -14    3.31    2.97
   7   2  14    3.11    3.17
   7   3 -13    6.94    4.30
  -7  -3  13    2.47    2.14
   7   3 -12    3.41    3.53
  -7  -3  12    7.51    5.01
   7   3 -11    2.20    2.54
  -7  -3  11    9.58    3.13
   7   3 -10   20.88    5.22
  -7  -3  10   12.43    3.08
   7   3  -9    3.70    3.16
  -7  -3   9    1.99    2.39
   7   3  -8    7.32    3.65
  -7  -3   8   10.25    3.11
   7   3  -7    1.56    2.23
  -7  -3   7    2.32    1.43
   7   3  -6   25.91    5.00
   7   3  -6   17.74    3.63
  -7  -3   6   17.68    6.10
   7   3  -5   68.11    7.63
   7   3  -5   41.03    3.43
  -7  -3   5   44.88    8.37
   7   3  -4   84.88    8.16
   7   3  -4   85.88    6.27
  -7  -3   4   68.80    5.69
   7   3  -3    3.60    2.55
   7   3  -3    0.20    1.16
  -7  -3   3    0.38    1.12
   7   3  -2    2.59    2.01
   7   3  -2    3.46    1.74
  -7  -3   2    4.92    2.02
   7   3  -1   22.89    3.22
  -7  -3   1   23.40    2.88
   7   3   0   18.24    3.87
  -7  -3   0   21.59    2.37
   7   3   1  188.01    9.60
   7   3   2   32.51    4.63
  -7  -3  -3   22.40    6.29
   7   3   3   26.32    4.44
  -7  -3  -4  249.65   21.32
   7   3   4  284.76   16.04
   7   3   5  137.47    9.94
  -7  -3  -6  106.19   13.29
   7   3   6  127.90   10.09
  -7  -3  -7    0.62    0.99
   7   3   7   -1.73    2.50
  -7  -3  -8   77.06   20.81
   7   3   8   89.57    7.95
  -7  -3  -9    2.62    2.54
   7   3   9    4.19    3.03
  -7  -3 -10    7.49    4.99
   7   3  10    3.23    3.70
  -7  -3 -11   -0.52    2.28
   7   3  11    3.06    3.77
  -7  -3 -12    0.56    2.40
   7   3  12    3.30    2.42
  -7  -3 -13    2.44    2.68
   7   3  13    3.66    2.40
  -7  -3 -14    5.64    3.74
   7   3  14    4.41    2.60
   7   4 -13   15.81    4.85
  -7  -4  13    9.87    4.32
   7   4 -12   14.77    4.30
  -7  -4  12    8.52    3.09
   7   4 -11   51.44    8.17
  -7  -4  11   36.50    5.75
   7   4 -10   12.88    4.91
  -7  -4  10    5.28    3.67
   7   4  -9    5.32    3.98
  -7  -4   9    3.75    2.99
   7   4  -8   13.16    4.38
  -7  -4   8   12.58    4.04
   7   4  -7    5.82    3.11
  -7  -4   7    4.42    2.71
   7   4  -6   29.57    5.24
  -7  -4   6   25.73    4.33
   7   4  -5  103.74    9.10
   7   4  -5   90.75    6.35
  -7  -4   5   91.28    7.92
   7   4  -4    2.87    2.12
   7   4  -4    3.12    1.65
  -7  -4   4    2.20    2.42
   7   4  -3    1.75    2.26
   7   4  -3   11.94    2.38
  -7  -4   3   18.05    3.23
   7   4  -2    4.59    2.38
   7   4  -2    2.90    2.28
  -7  -4   2    5.78    2.29
   7   4  -1   21.66    4.08
   7   4  -1   33.37    4.17
  -7  -4   1   23.84    3.17
   7   4   0   26.18    3.76
  -7  -4   0   16.09    2.72
   7   4   1    2.05    2.07
  -7  -4  -1    1.55    1.02
   7   4   2  140.93    8.20
   7   4   3   39.51    4.85
  -7  -4  -4  147.09   12.49
   7   4   4  161.03   10.88
  -7  -4  -5   31.58   10.39
   7   4   5   28.55    4.44
  -7  -4  -6   64.20   13.53
   7   4   6   72.31    7.05
  -7  -4  -7    9.11    2.84
   7   4   7    7.26    3.26
  -7  -4  -8    8.19    3.06
   7   4   8    5.18    3.10
   7   4   9    0.83    2.52
  -7  -4 -10    7.40    2.67
   7   4  10   22.73    4.28
  -7  -4 -11    4.72    2.82
   7   4  11    5.45    3.65
  -7  -4 -12    3.24    3.39
   7   4  12    4.03    2.36
  -7  -4 -13    2.05    3.26
   7   4  13    5.62    3.05
  -7  -4 -14    2.41    2.60
   7   4  14    0.57    2.24
  -7  -4 -15    3.72    3.76
   7   4  15    1.15    2.36
   7   5 -12   12.43    5.58
  -7  -5  12   11.47    5.03
   7   5 -11   21.07    5.03
  -7  -5  11   13.81    4.30
   7   5 -10   33.02    6.80
  -7  -5  10   30.49    5.72
   7   5  -9   38.51    6.42
  -7  -5   9   34.78    5.82
   7   5  -8    1.16    2.32
  -7  -5   8    3.39    2.20
   7   5  -7   75.35    7.65
  -7  -5   7   55.31    6.01
   7   5  -6   60.08    6.58
  -7  -5   6   28.84    5.29
   7   5  -5   10.04    2.50
  -7  -5   5    8.14    3.74
   7   5  -4   71.06    7.32
   7   5  -4   57.25    4.71
  -7  -5   4   53.91    5.89
   7   5  -3   47.25    6.00
   7   5  -3   64.44    5.51
  -7  -5   3   53.93    6.05
   7   5  -2   12.80    3.57
   7   5  -2   15.71    3.00
  -7  -5   2   16.30    3.11
   7   5  -1   57.54    5.78
  -7  -5   1   37.57    5.83
   7   5   0   34.94    4.64
  -7  -5   0   35.02    5.96
   7   5   1  120.18    8.66
  -7  -5  -1   70.34   11.39
  -7  -5  -2   12.69    4.20
   7   5   2    9.90    3.10
  -7  -5  -2   11.34    2.21
  -7  -5  -3  243.28   17.98
   7   5   3  313.53   16.60
  -7  -5  -3  236.68   11.34
  -7  -5  -4   50.22    7.66
   7   5   4   49.73    7.48
  -7  -5  -5    4.47    1.28
   7   5   5    4.71    2.45
  -7  -5  -6    6.97    1.77
   7   5   6    5.50    2.75
  -7  -5  -7   12.98    4.77
   7   5   7    0.27    2.33
  -7  -5  -8    1.62    1.63
   7   5   8   -0.89    2.40
  -7  -5  -9    0.76    1.90
   7   5   9   -0.25    2.43
  -7  -5 -10    1.68    2.99
   7   5  10    3.28    3.72
  -7  -5 -11    0.70    2.03
   7   5  11    1.05    2.37
  -7  -5 -12    2.38    1.40
   7   5  12    2.55    2.40
   7   5  13   -0.26    2.18
  -7  -5 -14    7.43    3.88
   7   5  14    8.93    4.27
  -7  -5 -15    5.79    3.68
   7   5  15    3.80    3.63
   7   6 -11   30.97    6.15
  -7  -6  11   23.69    5.92
   7   6 -10    2.21    2.44
  -7  -6  10    1.13    2.77
   7   6  -9   11.74    4.63
  -7  -6   9    9.10    4.44
   7   6  -8   -0.86    2.12
  -7  -6   8    1.51    2.60
   7   6  -7    1.68    2.18
  -7  -6   7    3.22    3.05
   7   6  -6   17.99    4.07
  -7  -6   6   28.47    5.87
   7   6  -5    6.49    3.24
   7   6  -5   10.39    2.30
  -7  -6   5   16.47    4.15
   7   6  -4   12.44    3.39
   7   6  -4   12.78    2.30
  -7  -6   4   18.03    4.71
   7   6  -3    0.35    1.84
  -7  -6   3   -0.33    1.95
   7   6  -2   10.46    3.28
   7   6  -2   15.01    4.58
  -7  -6   2    9.10    3.06
   7   6  -1  163.15   10.59
  -7  -6   1  138.79   10.54
   7   6   0   -0.11    1.28
  -7  -6   0    0.86    1.83
   7   6   1  372.26   20.27
  -7  -6  -1  283.67   15.22
   7   6   2    3.86    3.39
  -7  -6  -2    3.69    2.22
  -7  -6  -3    5.22    1.27
   7   6   3    6.91    3.92
  -7  -6  -3    2.78    1.68
   7   6   4   26.98    3.76
  -7  -6  -4   20.87    3.04
  -7  -6  -5    8.19    2.68
   7   6   5    7.89    3.62
  -7  -6  -5    7.47    2.31
  -7  -6  -6    7.15    2.45
   7   6   6    6.96    2.98
   7   6   7   -1.15    2.27
  -7  -6  -8   32.16    6.53
   7   6   8   43.27    6.07
  -7  -6  -9    7.99    2.30
   7   6   9   16.36    5.46
  -7  -6 -10    3.28    2.57
   7   6  10   -0.65    2.27
  -7  -6 -11    1.49    1.53
   7   6  11    2.90    2.60
  -7  -6 -12    0.39    1.74
   7   6  12    2.46    2.51
  -7  -6 -13   20.64    4.75
   7   6  13   25.87    5.55
  -7  -6 -14   11.29    3.86
   7   6  14    9.49    3.06
   7   7 -10    8.72    4.07
  -7  -7  10    9.92    4.98
   7   7  -9    6.74    3.42
  -7  -7   9    1.84    3.00
   7   7  -8    3.36    2.22
  -7  -7   8    6.84    4.17
   7   7  -7   16.44    4.29
  -7  -7   7   15.67    5.57
   7   7  -6    2.73    2.19
  -7  -7   6   14.51    4.80
   7   7  -5    0.36    1.89
  -7  -7   5    1.54    2.46
   7   7  -4   62.84    6.25
   7   7  -4   76.59    5.62
  -7  -7   4   65.99    6.68
   7   7  -3   74.43   13.03
   7   7  -3   74.75    7.09
  -7  -7   3   74.64    6.90
   7   7  -2   14.74    3.49
   7   7  -2   16.37    3.10
  -7  -7   2   12.86    3.68
   7   7  -1   26.45    4.07
  -7  -7   1   22.28    4.55
   7   7   0  297.12   11.25
  -7  -7   0  203.59   12.75
  -7  -7  -1   13.49    3.77
   7   7   1   11.83    3.47
  -7  -7  -1   10.43    3.15
   7   7   2   14.79    4.05
  -7  -7  -2   14.62    3.70
   7   7   3   46.49    5.90
  -7  -7  -3   27.70    3.63
   7   7   4    3.11    2.83
  -7  -7  -4   -0.02    1.07
  -7  -7  -5    7.53    1.61
   7   7   5   13.63    4.16
  -7  -7  -5    6.57    2.02
   7   7   6    2.52    3.25
  -7  -7  -6   -0.22    0.92
  -7  -7  -7    2.86    1.92
   7   7   7    5.78    3.80
  -7  -7  -7    5.79    2.11
  -7  -7  -8    4.73    2.02
   7   7   8   10.07    4.26
  -7  -7  -9   24.01    4.47
   7   7   9   34.16    5.86
  -7  -7 -10    4.12    3.06
   7   7  10    0.29    2.46
  -7  -7 -11    8.34    3.35
   7   7  11    9.21    3.71
  -7  -7 -12   40.41    6.47
   7   7  12   45.89    6.96
  -7  -7 -13    2.85    2.50
   7   7  13    1.75    2.14
  -7  -7 -14   -0.57    1.71
   7   7  14    5.59    3.52
   7   8  -8    2.60    1.98
  -7  -8   8    3.78    3.06
   7   8  -7    1.54    1.83
  -7  -8   7    4.41    3.69
   7   8  -6    1.31    1.92
  -7  -8   6    6.17    4.20
   7   8  -5    2.03    1.81
  -7  -8   5   -3.18    2.57
   7   8  -4   70.46    6.65
  -7  -8   4   90.47    8.76
   7   8  -3    3.29    1.75
   7   8  -3    6.49    2.83
  -7  -8   3    7.54    3.93
   7   8  -2   50.86    5.78
   7   8  -2   46.83   12.79
  -7  -8   2   47.14   11.05
   7   8  -1    3.96    2.97
   7   8  -1    0.35    1.42
  -7  -8   1   -0.83    1.82
   7   8   0    6.98    2.84
  -7  -8   0    3.37    2.36
  -7  -8  -1   34.34    9.13
   7   8   1   59.33    6.21
  -7  -8  -1   42.02    5.38
  -7  -8  -2    9.73    2.91
   7   8   2   15.65    4.52
  -7  -8  -2   15.90    3.74
   7   8   3   27.37    5.73
  -7  -8  -3   21.17    3.75
   7   8   4    1.21    2.11
  -7  -8  -4    0.25    1.35
  -7  -8  -5    4.33    1.69
   7   8   5    6.51    3.70
  -7  -8  -5    2.02    1.90
  -7  -8  -6    3.35    1.53
   7   8   6    2.82    2.41
  -7  -8  -6    3.86    2.06
  -7  -8  -7    1.23    1.46
   7   8   7    2.35    1.25
  -7  -8  -7    2.05    1.80
  -7  -8  -8    1.45    1.11
   7   8   8    2.99    2.65
  -7  -8  -8    0.86    1.19
  -7  -8  -9   13.66    3.16
   7   8   9   19.02    4.90
  -7  -8  -9    7.47    2.14
  -7  -8 -10    3.48    2.49
   7   8  10    5.19    4.04
   7   8  11   59.34    8.11
   7   8  12   22.32    5.38
   7   8  13   16.46    5.95
   7   9  -6   10.05    3.14
  -7  -9   6   20.22    5.56
   7   9  -5   39.63    6.13
  -7  -9   5   51.52   12.04
   7   9  -4   10.43    3.86
  -7  -9   4    6.59    2.76
   7   9  -3    8.99    3.27
   7   9  -3   11.88    3.28
  -7  -9   3    8.84    3.73
   7   9  -2    3.82    2.57
   7   9  -2    5.86    2.51
  -7  -9   2    6.67    3.98
   7   9  -1    3.49    2.01
   7   9  -1    2.03    3.03
  -7  -9   1    1.74    2.16
   7   9   0    1.61    2.14
  -7  -9   0    1.98    2.00
  -7  -9  -1    0.01    0.61
   7   9   1   -1.09    1.57
  -7  -9  -1    0.86    1.80
  -7  -9  -2    2.09    0.86
   7   9   2    1.82    2.06
  -7  -9  -2    3.67    2.42
   7   9   3    0.88    2.28
  -7  -9  -3    2.23    2.90
   7   9   4    1.32    2.37
  -7  -9  -4    2.02    1.76
   7   9   5   35.97    5.58
  -7  -9  -5   28.88    4.80
   7   9   6    6.79    4.39
  -7  -9  -6    2.74    1.60
   7   9   7   23.21    5.34
  -7  -9  -7   23.66    4.88
   7   9   8    9.46    3.35
  -7  -9  -8    7.92    2.94
   7   9   9    0.46    2.51
  -7  -9  -9    3.32    2.56
   7   9  10    0.00    1.53
   7   9  11    4.78    3.05
  -7 -10   3   11.43    4.81
   7  10  -2    3.57    2.19
  -7 -10   2    2.81    3.64
   7  10  -1    8.92    2.82
  -7 -10   1   11.21    4.31
   7  10   0   -0.58    1.72
  -7 -10   0    1.61    2.38
   7  10   1    7.99    2.91
  -7 -10  -1    5.26    3.37
   7  10   2    4.45    3.29
  -7 -10  -2   -1.48    1.98
   7  10   3    0.29    2.08
  -7 -10  -3    3.22    2.64
   7  10   4    0.28    2.37
  -7 -10  -4    1.20    1.81
   7  10   5    4.41    3.69
  -7 -10  -5    3.86    2.56
   7  10   6   42.23    6.61
  -7 -10  -6   28.73    5.24
   7  10   7    7.58    4.44
  -7 -10  -7   -0.64    1.63
   7  10   8    1.90    2.74
  -7 -10  -8    0.16    1.69
   7  10   9    9.79    4.64
  -7 -10  -9    6.48    3.11
  -8   3   4    5.42    2.41
   8  -3  -4   13.73    4.69
   8  -3  -3    0.30    2.38
   8  -3  -2    7.11    4.34
  -8   3   1    5.67    2.72
   8  -3  -1   12.25    4.51
   8  -3   0    2.91    2.80
  -8   3  -1    1.78    2.03
   8  -3   1   13.71    4.71
  -8   2   8    6.92    2.41
  -8   2   7    1.69    1.60
   8  -2  -7    0.24    1.67
   8  -2  -6    9.13    3.50
   8  -2  -5    5.39    3.11
   8  -2  -4   19.40    4.51
  -8   2   3    2.51    1.58
   8  -2  -3    4.30    2.46
   8  -2  -2    0.16    2.26
   8  -2  -1    1.72    2.35
   8  -2   0    4.58    2.59
  -8   2  -1    6.66    2.99
   8  -2   1   11.09    4.68
  -8   2  -2    2.63    1.44
   8  -2   2   -0.69    2.50
  -8   2  -3    0.98    0.96
   8  -2   3    6.22    3.66
  -8   2  -4   -0.15    2.03
   8  -2   4    2.20    2.66
  -8   2  -5   33.03    5.61
   8  -2   5   43.83    7.13
   8  -1 -10   -0.61    1.51
  -8   1  10    1.20    0.92
  -8   1   9   -0.59    1.52
  -8   1   8   13.32    3.17
   8  -1  -7   25.21    4.90
  -8   1   7   11.92    3.54
  -8   1   6    9.30    6.83
   8  -1  -6   45.18    5.19
   8  -1  -5   -0.53    1.41
   8  -1  -4   10.33    3.35
   8  -1  -3    9.18    3.77
   8  -1  -2    0.38    2.12
   8  -1  -1   -0.48    2.15
  -8   1   0   -0.60    1.85
   8  -1   0    0.95    2.22
  -8   1  -1   -0.25    1.78
   8  -1   1    2.03    2.60
   8  -1   2   10.34    4.50
  -8   1  -3   41.85    9.80
   8  -1   3   42.25    6.17
  -8   1  -4   12.89    3.54
   8  -1   4   10.11    3.87
  -8   1  -5    6.42    4.37
   8  -1   5    5.94    3.89
  -8   1  -6    8.87    3.66
   8  -1   6   12.99    5.52
  -8   1  -7    1.62    2.65
   8  -1   7    2.13    2.69
  -8   1  -8   11.72    4.70
   8  -1   8   15.14    4.71
   8   0 -11    0.59    1.79
  -8   0  11    0.35    1.03
   8   0 -10    0.15    1.83
  -8   0  10   -0.28    1.56
   8   0  -9   23.85    5.32
  -8   0   9    9.25    5.51
   8   0  -8   22.68    5.24
  -8   0   8   19.62    7.93
   8   0  -7    4.67    2.84
   8   0  -7    4.46    2.48
  -8   0   7    5.14    1.84
   8   0  -6   16.42    3.79
  -8   0   6    9.54    2.47
   8   0  -5   43.02    5.31
   8   0  -4   52.45    5.92
   8   0  -3   28.58    4.46
   8   0  -2    3.45    2.71
   8   0  -1    1.67    2.84
   8   0   0   16.98    4.17
  -8   0  -1   19.51    3.97
   8   0   1   20.81    4.96
   8   0   2   47.15    6.05
   8   0   3   37.69    6.02
  -8   0  -4    0.59    1.62
   8   0   4    3.74    3.35
  -8   0  -5    2.35    2.41
   8   0   5    0.51    2.44
  -8   0  -6    2.30    3.48
   8   0   6    1.50    2.45
  -8   0  -7    5.09    3.84
   8   0   7    3.14    2.68
  -8   0  -8    7.00    3.99
   8   0   8    3.16    3.61
  -8   0  -9    4.10    3.10
   8   0   9    3.25    2.63
   8   0  10    4.59    2.77
  -8  -1  12    1.27    2.34
   8   1 -11   57.53    7.49
  -8  -1  11   42.35    8.80
   8   1 -10   13.82    4.86
  -8  -1  10    7.84    4.00
   8   1  -9    1.58    2.22
  -8  -1   9    3.08    1.66
   8   1  -8    0.75    2.03
  -8  -1   8    0.47    0.61
   8   1  -7    2.99    2.97
   8   1  -7    0.00    1.18
  -8  -1   7    1.56    1.54
   8   1  -6    7.79    3.19
   8   1  -6    8.20    2.61
  -8  -1   6    4.69    1.37
   8   1  -5   11.29    3.80
   8   1  -5   10.13    2.77
  -8  -1   5    5.86    1.87
   8   1  -4   41.31    5.13
  -8  -1   4   21.36    5.90
   8   1  -3   22.71    3.82
   8   1  -2  146.26    8.56
   8   1  -1    6.26    3.11
   8   1   0    2.20    2.07
   8   1   1   89.73    7.58
   8   1   2  107.42    8.46
  -8  -1  -3   20.00    6.62
   8   1   3   20.29    4.41
  -8  -1  -4   21.17    7.56
   8   1   4   17.52    4.50
  -8  -1  -5   34.39   10.13
   8   1   5   38.85    6.31
  -8  -1  -6    2.90    2.56
   8   1   6   -0.12    2.38
  -8  -1  -7   -0.06    2.42
   8   1   7   -0.44    2.43
  -8  -1  -8    2.66    2.70
   8   1   8    9.30    4.76
  -8  -1  -9   15.37    5.38
   8   1   9   13.20    3.93
  -8  -1 -10   10.67    4.24
   8   1  10   10.15    4.33
  -8  -1 -11   -1.95    2.60
   8   1  11    3.03    2.72
   8   2 -12   16.26    5.04
  -8  -2  12   11.04    3.58
   8   2 -11    1.91    2.43
  -8  -2  11   -0.86    1.71
   8   2 -10    4.49    3.46
  -8  -2  10    1.41    1.41
   8   2  -9    6.89    3.72
  -8  -2   9    2.41    1.59
   8   2  -8    1.66    1.21
  -8  -2   8    3.78    2.00
  -8  -2   7    0.77    0.86
   8   2  -6   15.14    4.50
   8   2  -6   14.38    3.46
  -8  -2   6   11.25    2.66
   8   2  -5    0.11    2.06
   8   2  -5   -1.05    1.25
  -8  -2   5    1.95    1.64
   8   2  -4    4.34    2.94
   8   2  -4   -0.14    1.33
  -8  -2   4   -0.54    1.03
   8   2  -3   50.26    5.33
   8   2  -2    1.25    1.94
   8   2  -1   87.32    7.50
   8   2   0   49.36    6.00
   8   2   1    7.27    3.48
   8   2   2   86.34    8.07
  -8  -2  -3   24.61    5.02
   8   2   3   26.31    4.75
  -8  -2  -4    2.99    1.83
   8   2   4    4.45    3.35
   8   2   5    0.17    2.09
  -8  -2  -6    3.10    2.04
   8   2   6   -2.05    2.30
  -8  -2  -7    9.06    2.93
   8   2   7   12.11    3.95
  -8  -2  -8    2.58    1.76
   8   2   8    4.15    2.43
  -8  -2  -9   40.99    7.08
   8   2   9   40.18    5.94
  -8  -2 -10    5.32    4.31
   8   2  10    7.97    4.11
  -8  -2 -11    1.43    2.94
   8   2  11    0.96    2.33
  -8  -2 -12    1.39    2.83
   8   2  12   -0.20    2.08
   8   3 -12    4.50    3.63
  -8  -3  12    5.21    3.42
   8   3 -11    1.69    3.40
  -8  -3  11    2.96    2.14
   8   3 -10    2.68    3.36
  -8  -3  10    0.52    0.96
   8   3  -9    0.93    2.33
  -8  -3   9    1.18    2.16
   8   3  -8    0.80    2.20
  -8  -3   8    1.26    1.62
   8   3  -7    0.02    2.06
  -8  -3   7    0.98    0.95
   8   3  -6    8.19    3.37
   8   3  -6    6.52    2.23
  -8  -3   6    7.06    2.68
   8   3  -5   32.32    6.00
   8   3  -5   28.80    3.62
  -8  -3   5   23.61    4.07
   8   3  -4    0.93    2.26
   8   3  -4    1.51    1.19
  -8  -3   4    0.61    1.26
   8   3  -3   33.59    5.85
   8   3  -3   31.25    4.02
  -8  -3   3   23.92    3.53
   8   3  -2    6.58    2.97
  -8  -3   2    3.39    1.53
  -8  -3   1   -0.14    1.93
   8   3  -1    3.92    2.18
   8   3   0   31.18    4.76
   8   3   1    2.45    1.70
  -8  -3  -2   -0.31    2.48
   8   3   2    4.13    2.98
   8   3   3    0.01    2.05
  -8  -3  -4    7.49    2.92
   8   3   4    6.25    3.48
  -8  -3  -5   15.51    3.12
   8   3   5   22.31    4.72
  -8  -3  -6    2.58    1.20
   8   3   6    0.97    2.50
  -8  -3  -7   32.36    7.27
   8   3   7   26.16    4.57
  -8  -3  -8   52.29   17.47
   8   3   8   57.23    6.60
  -8  -3  -9   16.06    7.82
   8   3   9   16.56    4.25
  -8  -3 -10   23.48    5.37
   8   3  10   27.82    5.09
  -8  -3 -11    9.63    4.04
   8   3  11    5.66    2.59
  -8  -3 -12    5.03    3.76
   8   3  12    2.08    2.40
   8   4 -11   10.67    3.30
  -8  -4  11   -0.29    2.47
   8   4 -10   -0.83    2.21
  -8  -4  10    1.62    2.19
   8   4  -9   -0.92    2.28
  -8  -4   9    0.62    2.04
   8   4  -8    3.16    3.20
  -8  -4   8    2.01    2.54
   8   4  -7    0.45    2.12
  -8  -4   7   -0.13    1.67
   8   4  -6   29.97    6.14
  -8  -4   6   29.01    4.89
   8   4  -5    1.29    2.93
   8   4  -5   -0.14    0.99
   8   4  -4    1.40    2.15
   8   4  -4    3.22    1.80
  -8  -4   4    1.88    1.77
   8   4  -3    3.33    2.92
   8   4  -3    1.16    1.47
  -8  -4   3    3.30    2.40
   8   4  -2    8.07    3.26
   8   4  -2   12.05    3.61
  -8  -4   2    7.68    2.52
   8   4  -1   15.24    4.49
   8   4   0   24.31    4.54
   8   4   1    7.62    3.04
   8   4   2   24.32    4.21
  -8  -4  -3    1.80    1.55
   8   4   3    1.92    2.10
   8   4   4   36.32    5.27
  -8  -4  -5    2.71    2.05
   8   4   5    0.47    2.20
  -8  -4  -6    0.90    2.19
   8   4   6    1.39    2.25
  -8  -4  -7   13.07    2.90
   8   4   7   14.23    3.69
  -8  -4  -8   11.85    3.75
   8   4   8   17.28    4.80
  -8  -4  -9   34.88    5.97
   8   4   9   38.96    5.82
  -8  -4 -10    2.60    2.72
   8   4  10    1.15    2.52
  -8  -4 -11    1.03    2.49
   8   4  11    9.69    4.64
  -8  -4 -12    1.15    2.61
   8   4  12    0.70    2.45
  -8  -4 -13    1.99    3.56
   8   4  13    0.78    2.27
   8   5 -11    4.95    4.62
  -8  -5  11    6.66    4.89
   8   5 -10   10.25    4.13
  -8  -5  10    7.53    3.37
   8   5  -9    1.64    2.49
  -8  -5   9    5.76    3.57
   8   5  -8    8.49    4.36
  -8  -5   8    4.69    3.01
   8   5  -7   40.65    7.23
  -8  -5   7   28.75    5.26
   8   5  -6   41.82    6.81
  -8  -5   6   25.97    5.23
   8   5  -5   28.95    6.14
  -8  -5   5   35.67    5.08
   8   5  -4    4.93    3.00
   8   5  -4    3.36    2.14
  -8  -5   4    5.83    2.19
   8   5  -3   45.96    6.21
   8   5  -3   50.95    4.74
  -8  -5   3   40.58    4.61
   8   5  -2   13.55    3.71
   8   5  -2    9.94    2.41
  -8  -5   2    8.38    2.52
   8   5  -1    9.09    2.94
  -8  -5   1    8.80    2.74
  -8  -5   0    7.21    2.13
   8   5   0    8.98    3.21
  -8  -5   0    4.05    1.64
   8   5   1   38.79    5.10
   8   5   2   52.73    5.87
   8   5   3    1.07    1.94
  -8  -5  -4   -0.12    1.84
   8   5   4    0.36    1.99
  -8  -5  -5    2.45    1.24
   8   5   5    1.37    2.09
  -8  -5  -6   10.28    3.45
   8   5   6    7.16    3.22
  -8  -5  -7    2.52    1.71
   8   5   7    4.97    3.08
  -8  -5  -8    3.23    2.48
   8   5   8    6.51    3.37
  -8  -5  -9    2.58    2.26
   8   5   9    2.59    2.53
  -8  -5 -10    4.92    3.36
   8   5  10    4.99    3.68
  -8  -5 -11   20.97    4.91
   8   5  11   15.50    5.30
  -8  -5 -12    0.56    2.39
   8   5  12   -1.42    2.41
  -8  -5 -13   39.55    7.72
   8   5  13   37.29    6.42
   8   6 -10   27.16    5.70
  -8  -6  10   23.22    5.05
   8   6  -9    6.87    3.75
  -8  -6   9    5.82    3.09
   8   6  -8   47.20    7.40
  -8  -6   8   38.77    6.61
   8   6  -7   13.71    4.08
  -8  -6   7   11.45    3.55
   8   6  -6   19.95    5.00
  -8  -6   6   19.57    4.48
   8   6  -5   60.32    7.74
  -8  -6   5   47.42    6.71
   8   6  -4    0.63    2.11
   8   6  -4    2.20    1.75
  -8  -6   4    1.01    2.04
   8   6  -3   42.12    6.26
   8   6  -3   45.35    4.57
  -8  -6   3   34.82    4.50
   8   6  -2   18.71    4.91
   8   6  -2   10.48    2.42
  -8  -6   2    7.33    3.29
   8   6  -1    8.23    3.55
   8   6  -1   11.14    3.34
  -8  -6   1    4.55    1.77
   8   6   0    9.16    3.05
  -8  -6   0    5.72    1.90
  -8  -6  -1   -0.05    1.20
   8   6   1    2.85    2.07
  -8  -6  -1    0.49    1.07
   8   6   2    0.20    1.62
  -8  -6  -2   -0.14    0.85
   8   6   3    1.30    1.83
   8   6   4   13.92    3.58
  -8  -6  -5    3.33    2.76
  -8  -6  -6    1.42    2.02
   8   6   6   16.15    4.85
  -8  -6  -7   36.85    7.57
   8   6   7   41.33    5.48
  -8  -6  -8    2.86    1.56
   8   6   8    2.28    2.52
  -8  -6  -9   10.77    3.45
   8   6   9   14.68    4.74
  -8  -6 -10   13.56    4.45
   8   6  10   11.10    4.47
  -8  -6 -11    0.83    2.72
   8   6  11    0.15    2.43
  -8  -6 -12    3.55    2.99
   8   6  12   -0.40    2.24
  -8  -6 -13   28.65    5.56
   8   6  13   25.67    5.61
   8   7  -8    8.55    4.74
  -8  -7   8    5.63    3.91
   8   7  -7    1.86    2.97
  -8  -7   7    7.38    4.20
   8   7  -6    1.40    2.04
  -8  -7   6    0.59    2.33
   8   7  -5    0.70    1.81
  -8  -7   5    0.99    2.23
   8   7  -4   -0.85    1.96
  -8  -7   4    6.14    3.67
   8   7  -3    4.48    3.35
   8   7  -3    3.95    2.25
  -8  -7   3    6.26    3.75
   8   7  -2   11.05    3.34
   8   7  -2   11.43    3.18
  -8  -7   2    7.94    3.22
   8   7  -1   23.12    4.53
   8   7  -1   25.69    4.15
  -8  -7   1   23.80    5.97
   8   7   0   21.09    5.87
  -8  -7   0   20.74    4.07
   8   7   1  109.28    7.80
  -8  -7  -1   84.41    6.72
   8   7   2    6.15    3.12
  -8  -7  -2    1.67    1.70
  -8  -7  -3   -0.05    1.27
   8   7   3    0.50    1.82
  -8  -7  -3    0.06    0.94
  -8  -7  -4   17.64    3.67
   8   7   4   25.20    4.85
   8   7   5   22.29    4.82
   8   7   6    3.10    2.75
  -8  -7  -7   17.22    5.13
   8   7   7   22.22    6.68
  -8  -7  -8    9.28    2.19
   8   7   8   16.48    5.51
  -8  -7  -9    2.70    2.22
   8   7   9    5.81    3.84
  -8  -7 -10    2.58    1.98
   8   7  10    3.33    2.81
  -8  -7 -11    0.79    1.90
   8   7  11    2.12    2.84
  -8  -7 -12    1.56    0.99
   8   7  12    2.07    2.76
   8   8  -7   14.80    4.44
  -8  -8   7   10.69    4.23
   8   8  -6    5.93    2.35
  -8  -8   6   13.98    5.04
   8   8  -5   16.97    4.33
  -8  -8   5   14.66    4.81
   8   8  -4    1.47    1.92
  -8  -8   4    0.12    2.21
   8   8  -3    7.30    2.80
   8   8  -3    6.44    2.34
  -8  -8   3    6.23    3.06
   8   8  -2    5.85    2.75
   8   8  -2    2.08    1.76
  -8  -8   2    2.83    2.19
   8   8  -1   24.53    4.91
   8   8  -1   27.60    4.39
  -8  -8   1   29.17    5.35
   8   8   0   12.36    2.58
  -8  -8   0   13.25    3.73
   8   8   1   18.27    3.79
  -8  -8  -1   20.19    4.55
   8   8   2  123.05    9.08
  -8  -8  -2  103.24    7.39
  -8  -8  -3    9.46    2.76
   8   8   3   16.64    4.27
  -8  -8  -3   15.15    3.67
   8   8   4   -0.09    2.10
  -8  -8  -4    4.06    1.81
  -8  -8  -5    0.67    1.62
   8   8   5    3.87    2.54
  -8  -8  -6    1.06    1.10
   8   8   6    1.89    2.65
  -8  -8  -7    1.82    0.76
   8   8   7    0.27    1.28
  -8  -8  -8   -0.08    1.30
   8   8   8   -0.85    2.50
  -8  -8  -9    1.73    1.93
   8   8   9    5.99    3.75
  -8  -8 -10    0.87    1.60
   8   8  10    0.84    2.73
  -8  -8 -11    0.93    1.61
   8   8  11    2.90    2.83
   8   9  -4    2.24    2.54
  -8  -9   4    3.32    2.80
   8   9  -3    9.19    4.02
  -8  -9   3    2.76    2.10
   8   9  -2    1.64    1.77
   8   9  -2   -0.44    1.42
  -8  -9   2   -0.16    2.00
   8   9  -1   13.31    3.65
  -8  -9   1    9.90    3.76
   8   9   0    4.92    2.64
  -8  -9   0    4.35    2.29
  -8  -9  -1    4.57    1.58
   8   9   1    8.66    3.02
  -8  -9  -1    5.36    2.69
  -8  -9  -2    5.60    2.85
   8   9   2    4.67    2.47
  -8  -9  -2   10.99    3.74
  -8  -9  -3    4.77    2.14
   8   9   3    7.24    3.39
  -8  -9  -3    6.94    2.98
  -8  -9  -4    0.50    1.08
   8   9   4    6.38    3.14
  -8  -9  -4    1.87    2.08
   8   9   5    6.27    3.41
  -8  -9  -5    0.60    1.35
   8   9   6    0.44    2.37
   8   9   7    6.23    4.14
   8   9   8    2.94    2.94
   8   9   9   10.17    4.26
   8   9  10   31.23    6.91
  -8 -10   1    8.13    3.48
   8  10   0    5.62    2.80
  -8 -10   0    1.60    1.86
   8  10   1    3.73    2.93
  -8 -10  -1   -0.06    1.87
   8  10   2    5.00    3.18
  -8 -10  -2    2.62    1.82
   8  10   3    3.51    3.60
  -8 -10  -3    5.82    3.21
   8  10   4    5.10    2.75
  -8 -10  -4    5.48    3.32
   8  10   5   11.09    4.38
  -8 -10  -5    5.95    2.61
   8  10   6    7.55    3.75
  -8 -10  -6    0.60    1.56
   9  -1  -5    3.14    2.69
   9  -1  -4   11.29    3.97
   9  -1  -3    1.01    1.82
   9  -1  -2    7.10    3.45
   9  -1  -1   -1.02    2.32
   9  -1   0    1.67    2.74
   9  -1   1   -0.47    2.62
   9  -1   2    4.33    3.79
  -9   1  -3    1.96    2.19
   9  -1   3    4.84    3.37
  -9   0   6    5.34    1.75
   9   0  -6    6.32    3.00
  -9   0   5    1.28    1.69
   9   0  -5    0.40    1.73
   9   0  -4    0.93    1.80
   9   0  -3   12.85    3.76
   9   0  -2    6.79    3.37
   9   0  -1    8.89    4.10
   9   0   0    3.35    2.28
   9   0   1   11.55    4.17
  -9   0  -2   20.03    6.13
   9   0   2   24.24    5.83
  -9   0  -3    2.15    1.45
   9   0   3   -0.04    2.38
   9   0   4    1.57    2.73
  -9   0  -5    0.44    2.05
   9   0   5    4.81    3.82
  -9   0  -6   -0.22    2.42
   9   0   6    0.66    2.62
   9   1  -9    2.82    3.19
   9   1  -8    0.79    2.08
   9   1  -7    7.99    3.36
   9   1  -6    5.02    2.82
   9   1  -5    1.87    1.47
   9   1  -4    5.70    3.02
   9   1  -3   24.93    4.28
   9   1  -2    2.45    2.49
   9   1  -1   32.50    5.51
   9   1   0   26.67    5.64
   9   1   1   -1.27    2.10
   9   1   2    2.24    2.51
   9   1   3   11.44    4.12
   9   1   4   11.34    3.92
   9   1   5    1.12    2.47
  -9  -1  -6    0.31    1.79
   9   1   6   -0.79    2.35
  -9  -1  -7    8.66    3.05
   9   1   7    4.17    3.41
  -9  -1  -8    4.57    4.09
   9   1   8    5.07    2.67
   9   2  -9   29.04    6.31
  -9  -2   9   18.06    5.28
   9   2  -8    4.71    3.92
  -9  -2   8    2.80    1.01
   9   2  -7    1.98    2.48
   9   2  -6    8.82    3.67
   9   2  -5    8.68    3.18
   9   2  -4   10.99    3.00
   9   2  -3   94.86    6.93
   9   2  -2   56.28    5.98
   9   2  -1   -0.12    1.75
   9   2   0   17.55    4.49
   9   2   1    7.32    3.49
   9   2   2    8.72    3.74
   9   2   3   10.99    4.08
   9   2   4    3.26    2.74
  -9  -2  -5    6.69    6.30
   9   2   5   12.83    3.79
  -9  -2  -6    6.15    2.28
   9   2   6    5.96    3.52
  -9  -2  -7   19.28    5.93
   9   2   7   13.46    4.15
  -9  -2  -8    7.56    4.40
   9   2   8    5.31    3.41
  -9  -2  -9    6.44    4.97
   9   2   9    4.81    3.61
   9   3  -9   -0.13    2.21
  -9  -3   9    8.85    3.59
   9   3  -8   -0.98    2.24
  -9  -3   8    1.65    1.80
   9   3  -7    0.57    2.38
  -9  -3   7   -0.59    1.51
   9   3  -6    7.21    4.37
  -9  -3   6    4.20    2.22
   9   3  -5    2.67    2.43
   9   3  -5    0.31    1.19
   9   3  -4    9.24    2.85
   9   3  -3    6.10    2.59
  -9  -3   2    2.81    3.02
   9   3  -2    5.99    2.68
   9   3  -1    8.55    3.62
   9   3   0    1.19    1.95
   9   3   1    1.99    2.01
   9   3   2    3.74    2.76
   9   3   3    2.38    2.33
  -9  -3  -4    2.40    1.35
   9   3   4   -0.56    2.35
   9   3   5   -0.50    2.61
  -9  -3  -6   30.12    7.75
   9   3   6   28.67    5.89
  -9  -3  -7   46.94    8.52
   9   3   7   53.83    6.61
  -9  -3  -8   22.13    5.24
   9   3   8   23.61    5.70
  -9  -3  -9   19.16    6.62
   9   3   9   13.79    3.97
  -9  -3 -10    3.75    3.84
   9   3  10    7.43    3.72
   9   4  -9   11.39    4.69
  -9  -4   9    8.88    2.92
  -9  -4   8    7.67    3.57
   9   4  -7   15.91    4.53
  -9  -4   7   10.16    3.69
   9   4  -6   19.34    5.34
  -9  -4   6   10.67    2.90
   9   4  -5    2.36    2.45
  -9  -4   5    2.67    2.18
   9   4  -4   16.23    4.70
   9   4  -4   11.37    2.87
   9   4  -3   -0.72    1.23
   9   4  -2   12.14    3.48
   9   4  -1    8.23    2.70
   9   4   0   24.79    4.65
   9   4   1   20.85    4.24
   9   4   2   34.37    5.11
   9   4   3   24.18    4.34
   9   4   4    1.94    2.55
   9   4   5   22.48    4.64
  -9  -4  -6    0.99    1.48
   9   4   6    0.70    2.47
  -9  -4  -7    6.37    3.82
   9   4   7   10.61    3.68
  -9  -4  -8   18.51    7.32
   9   4   8   21.62    5.40
  -9  -4  -9   20.66    4.89
   9   4   9   20.34    4.63
  -9  -4 -10   51.19    7.31
   9   4  10   48.94    7.18
  -9  -4 -11    0.54    2.74
   9   4  11    3.27    3.00
   9   5  -9   46.62    7.74
  -9  -5   9   47.57    7.14
   9   5  -8   14.98    5.61
  -9  -5   8   10.69    3.87
   9   5  -7    3.17    2.65
  -9  -5   7    1.36    2.88
  -9  -5   6    0.80    1.90
   9   5  -5    7.38    3.52
  -9  -5   5   12.18    3.67
   9   5  -4    9.25    4.54
   9   5  -4    4.77    1.97
  -9  -5   4    4.31    1.76
   9   5  -3    1.48    2.20
   9   5  -3    4.36    2.58
  -9  -5   3    0.36    1.35
   9   5  -2    1.99    1.94
   9   5  -1    0.97    1.46
   9   5   0    0.31    1.64
   9   5   1   38.45    5.21
   9   5   2   13.23    4.17
  -9  -5  -3    7.81    2.66
   9   5   3    0.85    1.98
   9   5   4    1.40    2.23
  -9  -5  -5   10.88    3.34
   9   5   5    8.58    3.84
  -9  -5  -6    2.29    1.95
   9   5   6    3.63    2.86
  -9  -5  -7    5.59    2.54
   9   5   7    9.58    4.57
  -9  -5  -8   16.88    3.13
   9   5   8   15.57    4.58
  -9  -5  -9    5.13    3.59
   9   5   9    6.55    4.27
  -9  -5 -10    6.44    4.68
   9   5  10    1.43    2.65
  -9  -5 -11    7.94    4.91
   9   5  11    1.47    2.94
   9   6  -8    0.39    2.31
  -9  -6   8    2.01    2.26
   9   6  -7    8.80    4.56
  -9  -6   7    7.81    4.27
   9   6  -6    2.22    2.54
  -9  -6   6    5.41    3.53
   9   6  -5    1.93    2.35
  -9  -6   5    7.84    3.96
   9   6  -4    9.88    4.51
  -9  -6   4    3.30    2.00
   9   6  -3    3.29    3.21
   9   6  -3    4.01    2.35
  -9  -6   3    1.22    1.62
   9   6  -2    0.11    1.46
  -9  -6   2    0.65    2.04
   9   6  -1    3.51    2.25
   9   6   0    0.24    1.60
   9   6   1    3.35    2.45
   9   6   2   18.74    4.50
  -9  -6  -3    2.81    1.89
   9   6   3    5.43    3.65
  -9  -6  -4    4.30    2.16
   9   6   4    0.96    2.19
  -9  -6  -5    4.63    2.34
   9   6   5   -1.24    2.20
  -9  -6  -6    1.81    2.38
   9   6   6    0.02    2.37
   9   6   7    3.37    2.84
  -9  -6  -8   10.48    3.45
   9   6   8   19.21    5.11
  -9  -6  -9    1.31    2.13
   9   6   9    0.55    2.41
  -9  -6 -10    3.22    2.64
   9   6  10    1.74    2.73
  -9  -6 -11    3.14    3.19
   9   6  11   -0.04    2.58
   9   7  -6    0.45    2.24
  -9  -7   6    4.17    2.40
   9   7  -5    2.61    2.45
  -9  -7   5    2.02    3.11
   9   7  -4    1.07    2.08
  -9  -7   4    0.04    1.93
   9   7  -3    3.28    2.22
  -9  -7   3    2.63    2.05
   9   7  -2    5.26    3.50
   9   7  -2    5.03    2.22
  -9  -7   2    4.09    2.05
   9   7  -1    0.95    1.60
  -9  -7   1    1.86    2.14
  -9  -7   0    4.29    1.44
   9   7   0    4.92    2.62
   9   7   1    2.18    2.29
  -9  -7  -2    3.95    1.77
   9   7   2    0.96    1.81
   9   7   3    5.61    3.72
   9   7   4   -0.31    2.24
  -9  -7  -5   10.27    4.34
   9   7   5    8.56    3.35
  -9  -7  -6   11.15    2.51
   9   7   6   17.05    4.68
   9   7   7    3.44    2.83
  -9  -7  -8   19.74    5.97
   9   7   8   26.73    5.64
  -9  -7  -9    2.41    1.73
   9   7   9   10.28    4.64
  -9  -7 -10    6.03    3.15
   9   7  10    6.47    4.12
   9   8  -5    0.61    2.00
  -9  -8   5    1.19    2.03
   9   8  -4    2.24    2.04
  -9  -8   4   -0.13    1.99
   9   8  -3    3.45    2.60
  -9  -8   3    2.22    2.12
   9   8  -2    0.95    1.56
  -9  -8   2    1.07    1.84
   9   8  -1    1.21    2.12
  -9  -8   1    1.35    2.33
  -9  -8   0    9.10    4.64
   9   8   0   14.65    3.96
  -9  -8   0    7.28    2.39
   9   8   1    3.47    2.51
   9   8   2   30.22    5.50
  -9  -8  -3    9.43    2.56
   9   8   3    7.55    2.69
  -9  -8  -4    4.49    2.05
   9   8   4    8.78    3.86
   9   8   5   11.98    3.38
  -9  -8  -6    8.88    3.46
   9   8   6   11.80    3.48
   9   8   7   35.62    6.67
  -9  -8  -8    7.99    4.46
   9   8   8   10.29    3.47
  -9  -8  -9   -0.27    1.68
   9   8   9    2.65    2.82
  -9  -9   2    1.99    2.11
   9   9  -1   -0.27    1.35
  -9  -9   1    0.26    1.88
  -9  -9   0   30.80   10.27
   9   9   0   48.60    6.46
  -9  -9   0   33.98    5.57
   9   9   1    2.45    1.64
  -9  -9  -1    2.46    2.73
   9   9   2   51.54    6.39
   9   9   3   30.74    5.11
   9   9   4   19.03    5.38
  -9  -9  -5   10.05    3.52
   9   9   5   26.75    6.09
   9   9   6    1.16    2.72
   9   9   7   -1.48    2.47
  10   1  -3    0.43    1.76
  10   1  -2   15.81    4.56
  10   1  -1   30.13    4.84
  10   1   0    8.75    3.75
  10   1   1    1.31    2.12
 -10  -1  -2   -0.19    2.28
  10   1   2    1.65    2.38
  10   2  -4   52.93    5.94
  10   2  -3    0.71    1.87
  10   2  -2    8.97    3.75
  10   2  -1    0.28    1.68
  10   2   0    2.02    2.90
  10   2   1    9.41    3.39
  10   2   2    1.42    2.48
  10   2   3    5.85    3.40
  10   2   4   10.78    4.27
 -10  -2  -5    1.46    3.26
  10   2   5    1.75    3.69
  10   3  -4    1.78    1.99
  10   3  -3   14.38    3.88
  10   3  -2   25.25    4.51
  10   3  -1    2.83    2.49
  10   3   0    1.80    1.96
  10   3   1    0.69    2.03
  10   3   2    4.65    3.50
  10   3   3   -1.36    2.29
 -10  -3  -4    8.12    3.23
  10   3   4    5.96    3.73
 -10  -3  -5    7.05    3.40
  10   3   5    9.57    4.17
 -10  -3  -6    2.49    1.72
  10   3   6    7.19    4.32
 -10  -3  -7   11.97    3.24
  10   4  -6    1.75    2.65
  10   4  -5    1.56    2.59
 -10  -4   3    6.30    2.68
  10   4  -3    0.75    1.51
  10   4  -2    2.98    2.62
  10   4  -1   -0.95    1.61
  10   4   0    1.37    1.78
  10   4   1    2.81    2.13
  10   4   2    0.44    2.15
  10   4   3   11.90    4.07
  10   4   4    8.02    3.77
 -10  -4  -5    4.10    2.82
  10   4   5   10.18    4.33
 -10  -4  -6    2.98    2.63
  10   4   6    0.91    2.49
 -10  -4  -7    3.49    3.14
  10   4   7    2.20    2.80
  10   5  -6    3.72    3.70
  10   5  -5   -0.37    2.31
  10   5  -3    1.80    1.63
  10   5  -2    6.22    2.63
  10   5  -1    6.63    2.82
  10   5   0   -0.30    1.55
  10   5   1    5.01    3.03
  10   5   2   32.54    5.23
  10   5   3   -0.38    2.10
 -10  -5  -4    2.82    1.58
  10   5   4    4.52    3.49
 -10  -5  -5    3.41    2.39
  10   5   5    9.86    5.04
 -10  -5  -6    3.79    2.86
  10   5   6    4.54    4.17
 -10  -5  -7    4.44    2.33
  10   5   7    0.14    2.52
 -10  -5  -8   29.28    6.25
  10   5   8   41.86    6.96
  10   6  -5    0.50    2.34
  10   6  -4   10.18    3.99
  10   6  -2    0.23    1.40
  10   6  -1    3.57    2.58
  10   6   0   18.91    3.61
  10   6   1   13.57    3.75
  10   6   2    3.00    2.88
  10   6   3   18.82    4.30
  10   6   4    1.73    2.34
 -10  -6  -5    4.61    1.65
  10   6   5    9.45    3.66
 -10  -6  -6    1.22    1.21
  10   6   6    1.22    2.76
 -10  -6  -7    6.36    3.34
  10   6   7    7.62    2.92
 -10  -6  -8    1.61    3.14
  10   7  -1   26.27    4.53
 -10  -7   0    9.55    3.33
  10   7   0   25.98    5.34
  10   7   1   -0.67    1.69
  10   7   2    0.40    1.66
  10   7   3    5.06    3.07
  10   7   4    1.59    2.37
 -10  -7  -5    3.56    2.23
  10   7   5    1.29    2.79
 -10  -7  -6    5.45    2.47
  10   7   6    1.66    2.89
 -10  -7  -7   -1.53    1.93
  10   7   7    2.07    2.61
  10   8   0    7.19    3.20
  10   8   1    2.99    2.67
  10   8   2   -0.42    1.73
 -10  -8  -3    3.31    1.78
  10   8   3    2.72    2.92
  10   8   4    2.73    2.38
 -10  -8  -5    1.50    3.11
  10   8   5    1.93    2.59
   0   0   0    0.00    0.00
;
_shelx_hkl_checksum   44110
