# Supplementary material for: Quaternary cocrystals: combinatorial synthetic strategies based on long-range synthon Aufbau modules (LSAM)
Source: IUCrJ. 2016 Jan 5;3(Pt 2):102–7. doi: 10.1107/S2052252515023957 (PMC4775158; doi:10.1107/S2052252515023957)
Supplement: Supplementary file 2 [file m-03-00102-sup3.zip › Checkcif Folder/14. QS ORC TMP PHE HMB.cif]

 
data_shelx
 
_audit_creation_method            SHELXL-2013
_chemical_name_systematic
;
 ?
;
_chemical_name_common             ?
_chemical_melting_point           ?
_chemical_formula_moiety          ?
_chemical_formula_sum
 'C29 H31 N3 O2' 
_chemical_formula_weight          453.57

loop_
 _atom_type_symbol
 _atom_type_description
 _atom_type_scat_dispersion_real
 _atom_type_scat_dispersion_imag
 _atom_type_scat_source
 'C'  'C'   0.0033   0.0016
 'International Tables Vol C Tables 4.2.6.8 and 6.1.1.4'
 'H'  'H'   0.0000   0.0000
 'International Tables Vol C Tables 4.2.6.8 and 6.1.1.4'
 'N'  'N'   0.0061   0.0033
 'International Tables Vol C Tables 4.2.6.8 and 6.1.1.4'
 'O'  'O'   0.0106   0.0060
 'International Tables Vol C Tables 4.2.6.8 and 6.1.1.4'
 
_space_group_crystal_system       triclinic
_space_group_IT_number            2
_space_group_name_H-M_alt         'P -1'
_space_group_name_Hall            '-P 1'
 
_shelx_space_group_comment
;
The symmetry employed for this shelxl refinement is uniquely defined
by the following loop, which should always be used as a source of
symmetry information in preference to the above space-group names.
They are only intended as comments.
;
 
loop_
 _space_group_symop_operation_xyz
 'x, y, z'
 '-x, -y, -z'
 
_cell_length_a                    8.9943(15)
_cell_length_b                    9.5169(16)
_cell_length_c                    14.927(3)
_cell_angle_alpha                 74.162(5)
_cell_angle_beta                  77.589(5)
_cell_angle_gamma                 89.115(6)
_cell_volume                      1199.2(4)
_cell_formula_units_Z             2
_cell_measurement_temperature     150(2)
_cell_measurement_reflns_used     ? 
_cell_measurement_theta_min       ? 
_cell_measurement_theta_max       ? 
 
_exptl_crystal_description        'Plate' 
_exptl_crystal_colour             'Yellow' 
_exptl_crystal_density_meas       ? 
_exptl_crystal_density_method     ?              
_exptl_crystal_density_diffrn     1.256          
_exptl_crystal_F_000              484
_exptl_transmission_factor_min    ?                                             
_exptl_transmission_factor_max    ?                                             
_exptl_crystal_size_max           0.200
_exptl_crystal_size_mid           0.200
_exptl_crystal_size_min           0.150
_exptl_absorpt_coefficient_mu     0.079
_shelx_estimated_absorpt_T_min    0.984
_shelx_estimated_absorpt_T_max    0.988
_exptl_absorpt_correction_type    'Multi-scan' 
_exptl_absorpt_correction_T_min   0.796 
_exptl_absorpt_correction_T_max   1.000 
_exptl_absorpt_process_details    'Jacobson, R. (1998) Private communication' 
 
_exptl_special_details
;
 ?
;
 
_diffrn_ambient_temperature       150(2)
_diffrn_radiation_wavelength      0.71073
_diffrn_radiation_type            MoK\a
_diffrn_source                    'Sealed Tube'                       
_diffrn_measurement_device_type   'Rigaku Mercury375R (2x2 bin mode)'
_diffrn_measurement_method        'profile data from \w-scans'
_diffrn_detector_area_resol_mean  ? 
_diffrn_reflns_number             12751
_diffrn_reflns_av_unetI/netI      0.0429
_diffrn_reflns_av_R_equivalents   0.0365
_diffrn_reflns_limit_h_min        -11
_diffrn_reflns_limit_h_max        11
_diffrn_reflns_limit_k_min        -12
_diffrn_reflns_limit_k_max        12
_diffrn_reflns_limit_l_min        -19
_diffrn_reflns_limit_l_max        19
_diffrn_reflns_theta_min          2.997
_diffrn_reflns_theta_max          27.484
_diffrn_reflns_theta_full         25.242
_diffrn_measured_fraction_theta_max   0.997
_diffrn_measured_fraction_theta_full  0.998
_diffrn_reflns_Laue_measured_fraction_max    0.997
_diffrn_reflns_Laue_measured_fraction_full   0.998
_diffrn_reflns_point_group_measured_fraction_max   0.997
_diffrn_reflns_point_group_measured_fraction_full  0.998
_reflns_number_total              5486
_reflns_number_gt                 3925
_reflns_threshold_expression      'I > 2\s(I)'
_reflns_Friedel_coverage          0.000
_reflns_Friedel_fraction_max      .
_reflns_Friedel_fraction_full     .
 
_reflns_special_details
;
 Reflections were merged by SHELXL according to the crystal
 class for the calculation of statistics and refinement.
 
 _reflns_Friedel_fraction is defined as the number of unique
 Friedel pairs measured divided by the number that would be
 possible theoretically, ignoring centric projections and
 systematic absences.
;
 
_computing_data_collection        ?
_computing_cell_refinement        ?
_computing_data_reduction         ?
_computing_structure_solution     ?
_computing_structure_refinement   'SHELXL-2013 (Sheldrick, 2013)'
_computing_molecular_graphics     ?
_computing_publication_material   ?
 
_refine_special_details
;
 ?
;
_refine_ls_structure_factor_coef  Fsqd
_refine_ls_matrix_type            full
_refine_ls_weighting_scheme       calc
_refine_ls_weighting_details
;
 w=1/[\s^2^(Fo^2^)+(0.0723P)^2^+0.2791P]
 where P=(Fo^2^+2Fc^2^)/3
;
_atom_sites_solution_primary      ?
_atom_sites_solution_secondary    ?
_atom_sites_solution_hydrogens    mixed
_refine_ls_hydrogen_treatment     mixed
_refine_ls_extinction_method      none
_refine_ls_extinction_coef        .
_refine_ls_number_reflns          5486
_refine_ls_number_parameters      321
_refine_ls_number_restraints      0
_refine_ls_R_factor_all           0.0801
_refine_ls_R_factor_gt            0.0555
_refine_ls_wR_factor_ref          0.1537
_refine_ls_wR_factor_gt           0.1406
_refine_ls_goodness_of_fit_ref    1.053
_refine_ls_restrained_S_all       1.053
_refine_ls_shift/su_max           0.008
_refine_ls_shift/su_mean          0.000
 
loop_
 _atom_site_label
 _atom_site_type_symbol
 _atom_site_fract_x
 _atom_site_fract_y
 _atom_site_fract_z
 _atom_site_U_iso_or_equiv
 _atom_site_adp_type
 _atom_site_occupancy
 _atom_site_site_symmetry_order  
 _atom_site_calc_flag
 _atom_site_refinement_flags_posn
 _atom_site_refinement_flags_adp
 _atom_site_refinement_flags_occupancy
 _atom_site_disorder_assembly
 _atom_site_disorder_group
C30 C 0.2473(3) 0.1475(3) 0.04114(17) 0.0523(6) Uani 1 1 d . . . . .
H30A H 0.2058 0.2181 0.0759 0.078 Uiso 1 1 calc R U . . .
H30B H 0.3156 0.1990 -0.0193 0.078 Uiso 1 1 calc R U . . .
H30C H 0.3042 0.0759 0.0798 0.078 Uiso 1 1 calc R U . . .
H2O H 0.751(3) 0.283(3) 0.4660(16) 0.051(6) Uiso 1 1 d . . . . .
H1O H 0.749(3) 0.584(3) 0.1716(16) 0.054(6) Uiso 1 1 d . . . . .
N2 N 0.89990(15) 0.67758(15) 0.20159(10) 0.0260(3) Uani 1 1 d . . . . .
N3 N 1.13781(16) 0.79807(16) 0.25887(11) 0.0316(3) Uani 1 1 d . . . . .
C13 C 0.87034(19) 0.74366(17) 0.27193(12) 0.0260(4) Uani 1 1 d . . . . .
C5 C 0.68503(17) 0.37273(17) 0.31334(11) 0.0229(3) Uani 1 1 d . . . . .
H5 H 0.7593 0.4369 0.3199 0.028 Uiso 1 1 calc R U . . .
O2 O 0.68945(15) 0.20761(14) 0.46667(8) 0.0320(3) Uani 1 1 d . . . . .
O1 O 0.66969(14) 0.53096(14) 0.15973(8) 0.0316(3) Uani 1 1 d . . . . .
C23 C 1.0838(2) 0.59719(19) 0.08716(13) 0.0311(4) Uani 1 1 d . . . . .
H23 H 1.0047 0.5577 0.0669 0.037 Uiso 1 1 calc R U . . .
C24 C 1.04651(18) 0.66972(17) 0.15972(12) 0.0258(4) Uani 1 1 d . . . . .
N1 N 0.89673(15) 0.41726(15) 0.47763(10) 0.0261(3) Uani 1 1 d . . . . .
C18 C 0.99089(19) 0.80540(18) 0.30018(12) 0.0280(4) Uani 1 1 d . . . . .
C14 C 0.7168(2) 0.74971(19) 0.32091(13) 0.0319(4) Uani 1 1 d . . . . .
H14 H 0.6361 0.7066 0.3040 0.038 Uiso 1 1 calc R U . . .
C19 C 1.16663(19) 0.73017(18) 0.18940(12) 0.0280(4) Uani 1 1 d . . . . .
C7 C 0.52713(18) 0.15131(18) 0.37499(12) 0.0253(4) Uani 1 1 d . . . . .
H7 H 0.4930 0.0644 0.4246 0.030 Uiso 1 1 calc R U . . .
C20 C 1.3201(2) 0.7145(2) 0.14482(14) 0.0360(4) Uani 1 1 d . . . . .
H20 H 1.4013 0.7544 0.1631 0.043 Uiso 1 1 calc R U . . .
C17 C 0.9525(2) 0.8764(2) 0.37444(13) 0.0355(4) Uani 1 1 d . . . . .
H17 H 1.0307 0.9198 0.3933 0.043 Uiso 1 1 calc R U . . .
C6 C 0.63539(18) 0.24531(18) 0.38466(11) 0.0233(3) Uani 1 1 d . . . . .
C2 C 0.51718(18) 0.31131(18) 0.22194(11) 0.0252(4) Uani 1 1 d . . . . .
H2 H 0.4769 0.3344 0.1660 0.030 Uiso 1 1 calc R U . . .
C11 C 1.04460(18) 0.42497(18) 0.43466(12) 0.0254(4) Uani 1 1 d . . . . .
C4 C 0.62503(18) 0.40597(18) 0.23193(11) 0.0240(4) Uani 1 1 d . . . . .
C21 C 1.3511(2) 0.6424(2) 0.07591(14) 0.0387(5) Uani 1 1 d . . . . .
H21 H 1.4542 0.6315 0.0474 0.046 Uiso 1 1 calc R U . . .
C15 C 0.6860(2) 0.8167(2) 0.39133(14) 0.0371(4) Uani 1 1 d . . . . .
H15 H 0.5834 0.8205 0.4236 0.045 Uiso 1 1 calc R U . . .
C10 C 0.85016(18) 0.49176(18) 0.54252(12) 0.0258(4) Uani 1 1 d . . . . .
C12 C 1.0912(2) 0.3401(2) 0.36269(14) 0.0365(4) Uani 1 1 d . . . . .
H12A H 1.0023 0.2845 0.3598 0.055 Uiso 1 1 calc R U . . .
H12B H 1.1695 0.2725 0.3815 0.055 Uiso 1 1 calc R U . . .
H12C H 1.1322 0.4078 0.2998 0.055 Uiso 1 1 calc R U . . .
C9 C 0.68336(19) 0.4796(2) 0.58861(14) 0.0363(4) Uani 1 1 d . . . . .
H9A H 0.6276 0.4298 0.5556 0.054 Uiso 1 1 calc R U . . .
H9B H 0.6452 0.5777 0.5845 0.054 Uiso 1 1 calc R U . . .
H9C H 0.6684 0.4235 0.6558 0.054 Uiso 1 1 calc R U . . .
C1 C 0.46840(18) 0.18330(18) 0.29350(12) 0.0250(4) Uani 1 1 d . . . . .
C16 C 0.8054(2) 0.8817(2) 0.41776(14) 0.0394(5) Uani 1 1 d . . . . .
H16 H 0.7810 0.9297 0.4668 0.047 Uiso 1 1 calc R U . . .
C22 C 1.2326(2) 0.5836(2) 0.04613(13) 0.0357(4) Uani 1 1 d . . . . .
H22 H 1.2565 0.5346 -0.0024 0.043 Uiso 1 1 calc R U . . .
C8 C 0.3555(2) 0.0767(2) 0.28332(14) 0.0339(4) Uani 1 1 d . . . . .
H8A H 0.4059 0.0243 0.2378 0.051 Uiso 1 1 calc R U . . .
H8B H 0.2710 0.1298 0.2600 0.051 Uiso 1 1 calc R U . . .
H8C H 0.3162 0.0065 0.3455 0.051 Uiso 1 1 calc R U . . .
C27 C 0.1184(2) 0.06971(19) 0.02108(13) 0.0326(4) Uani 1 1 d . . . . .
C26 C -0.0317(2) 0.07488(19) 0.07073(12) 0.0317(4) Uani 1 1 d . . . . .
C28 C 0.1496(2) -0.0069(2) -0.04833(12) 0.0322(4) Uani 1 1 d . . . . .
C29 C 0.3139(2) -0.0126(3) -0.10032(16) 0.0524(6) Uani 1 1 d . . . . .
H29A H 0.3241 -0.0980 -0.1256 0.079 Uiso 1 1 calc R U . . .
H29B H 0.3813 -0.0202 -0.0558 0.079 Uiso 1 1 calc R U . . .
H29C H 0.3420 0.0765 -0.1531 0.079 Uiso 1 1 calc R U . . .
C25 C -0.0669(3) 0.1548(2) 0.14746(15) 0.0519(6) Uani 1 1 d . . . . .
H25A H 0.0201 0.1510 0.1777 0.078 Uiso 1 1 calc R U . . .
H25B H -0.1573 0.1081 0.1956 0.078 Uiso 1 1 calc R U . . .
H25C H -0.0863 0.2570 0.1186 0.078 Uiso 1 1 calc R U . . .
 
loop_
 _atom_site_aniso_label
 _atom_site_aniso_U_11
 _atom_site_aniso_U_22
 _atom_site_aniso_U_33
 _atom_site_aniso_U_23
 _atom_site_aniso_U_13
 _atom_site_aniso_U_12
C30 0.0491(13) 0.0526(14) 0.0535(14) -0.0047(11) -0.0198(11) -0.0106(11)
N2 0.0233(7) 0.0245(7) 0.0286(8) -0.0047(6) -0.0054(6) -0.0012(6)
N3 0.0299(8) 0.0315(8) 0.0333(8) -0.0079(7) -0.0074(6) -0.0059(6)
C13 0.0271(8) 0.0206(8) 0.0268(9) -0.0020(7) -0.0041(7) -0.0004(6)
C5 0.0182(8) 0.0254(8) 0.0273(9) -0.0112(7) -0.0043(6) -0.0021(6)
O2 0.0393(7) 0.0309(7) 0.0268(7) -0.0040(5) -0.0138(5) -0.0076(6)
O1 0.0305(7) 0.0332(7) 0.0282(7) 0.0000(5) -0.0101(5) -0.0084(5)
C23 0.0312(9) 0.0304(9) 0.0328(10) -0.0102(8) -0.0074(7) -0.0009(7)
C24 0.0250(8) 0.0225(8) 0.0270(9) -0.0022(7) -0.0055(7) -0.0024(6)
N1 0.0217(7) 0.0297(8) 0.0295(8) -0.0107(6) -0.0083(6) 0.0032(6)
C18 0.0297(9) 0.0242(8) 0.0281(9) -0.0039(7) -0.0063(7) -0.0024(7)
C14 0.0276(9) 0.0293(9) 0.0362(10) -0.0060(8) -0.0053(7) 0.0001(7)
C19 0.0253(8) 0.0250(8) 0.0310(9) -0.0034(7) -0.0060(7) -0.0037(7)
C7 0.0248(8) 0.0244(8) 0.0255(8) -0.0075(7) -0.0016(7) -0.0020(7)
C20 0.0234(9) 0.0425(11) 0.0395(11) -0.0082(9) -0.0052(8) -0.0040(8)
C17 0.0414(11) 0.0315(10) 0.0346(10) -0.0105(8) -0.0084(8) -0.0031(8)
C6 0.0224(8) 0.0275(9) 0.0228(8) -0.0112(7) -0.0050(6) 0.0015(6)
C2 0.0236(8) 0.0325(9) 0.0220(8) -0.0101(7) -0.0069(6) -0.0002(7)
C11 0.0246(8) 0.0278(9) 0.0254(9) -0.0087(7) -0.0075(7) 0.0054(7)
C4 0.0212(8) 0.0272(9) 0.0237(8) -0.0083(7) -0.0031(6) 0.0010(6)
C21 0.0255(9) 0.0440(11) 0.0408(11) -0.0083(9) 0.0008(8) 0.0022(8)
C15 0.0346(10) 0.0343(10) 0.0366(10) -0.0074(8) 0.0012(8) 0.0058(8)
C10 0.0226(8) 0.0291(9) 0.0262(9) -0.0077(7) -0.0063(7) 0.0042(7)
C12 0.0335(10) 0.0441(11) 0.0387(11) -0.0228(9) -0.0082(8) 0.0070(8)
C9 0.0219(9) 0.0482(12) 0.0398(11) -0.0162(9) -0.0038(8) 0.0019(8)
C1 0.0192(8) 0.0288(9) 0.0304(9) -0.0157(7) -0.0028(7) -0.0004(6)
C16 0.0483(12) 0.0356(11) 0.0338(10) -0.0138(8) -0.0024(9) 0.0036(9)
C22 0.0367(10) 0.0352(10) 0.0335(10) -0.0114(8) -0.0015(8) 0.0039(8)
C8 0.0287(9) 0.0375(10) 0.0390(10) -0.0163(8) -0.0064(8) -0.0080(8)
C27 0.0338(10) 0.0295(9) 0.0308(10) 0.0008(7) -0.0109(8) -0.0001(8)
C26 0.0415(10) 0.0266(9) 0.0238(9) -0.0024(7) -0.0065(8) 0.0078(8)
C28 0.0296(9) 0.0319(10) 0.0262(9) 0.0028(7) -0.0010(7) 0.0063(7)
C29 0.0353(11) 0.0602(15) 0.0475(13) -0.0013(11) 0.0029(9) 0.0103(10)
C25 0.0724(16) 0.0495(13) 0.0390(12) -0.0191(10) -0.0152(11) 0.0176(11)
 
_geom_special_details
;
 All esds (except the esd in the dihedral angle between two l.s. planes)
 are estimated using the full covariance matrix.  The cell esds are taken
 into account individually in the estimation of esds in distances, angles
 and torsion angles; correlations between esds in cell parameters are only
 used when they are defined by crystal symmetry.  An approximate (isotropic)
 treatment of cell esds is used for estimating esds involving l.s. planes.
;
 
loop_
 _geom_bond_atom_site_label_1
 _geom_bond_atom_site_label_2
 _geom_bond_distance
 _geom_bond_site_symmetry_2
 _geom_bond_publ_flag
C30 C27 1.509(3) . ?
C30 H30A 0.9800 . ?
C30 H30B 0.9800 . ?
C30 H30C 0.9800 . ?
N2 C24 1.343(2) . ?
N2 C13 1.343(2) . ?
N3 C18 1.342(2) . ?
N3 C19 1.343(2) . ?
C13 C14 1.425(2) . ?
C13 C18 1.432(2) . ?
C5 C6 1.382(2) . ?
C5 C4 1.391(2) . ?
C5 H5 0.9500 . ?
O2 C6 1.3690(19) . ?
O2 H2O 0.91(2) . ?
O1 C4 1.366(2) . ?
O1 H1O 0.95(2) . ?
C23 C22 1.367(3) . ?
C23 C24 1.417(2) . ?
C23 H23 0.9500 . ?
C24 C19 1.435(2) . ?
N1 C11 1.340(2) . ?
N1 C10 1.344(2) . ?
C18 C17 1.429(2) . ?
C14 C15 1.350(3) . ?
C14 H14 0.9500 . ?
C19 C20 1.422(2) . ?
C7 C1 1.386(2) . ?
C7 C6 1.388(2) . ?
C7 H7 0.9500 . ?
C20 C21 1.365(3) . ?
C20 H20 0.9500 . ?
C17 C16 1.349(3) . ?
C17 H17 0.9500 . ?
C2 C1 1.386(2) . ?
C2 C4 1.392(2) . ?
C2 H2 0.9500 . ?
C11 C10 1.396(2) 2_766 ?
C11 C12 1.501(2) . ?
C21 C22 1.416(3) . ?
C21 H21 0.9500 . ?
C15 C16 1.424(3) . ?
C15 H15 0.9500 . ?
C10 C11 1.396(2) 2_766 ?
C10 C9 1.502(2) . ?
C12 H12A 0.9800 . ?
C12 H12B 0.9800 . ?
C12 H12C 0.9800 . ?
C9 H9A 0.9800 . ?
C9 H9B 0.9800 . ?
C9 H9C 0.9800 . ?
C1 C8 1.505(2) . ?
C16 H16 0.9500 . ?
C22 H22 0.9500 . ?
C8 H8A 0.9800 . ?
C8 H8B 0.9800 . ?
C8 H8C 0.9800 . ?
C27 C26 1.401(3) . ?
C27 C28 1.401(3) . ?
C26 C28 1.395(3) 2 ?
C26 C25 1.518(3) . ?
C28 C26 1.395(3) 2 ?
C28 C29 1.522(3) . ?
C29 H29A 0.9800 . ?
C29 H29B 0.9800 . ?
C29 H29C 0.9800 . ?
C25 H25A 0.9800 . ?
C25 H25B 0.9800 . ?
C25 H25C 0.9800 . ?
 
loop_
 _geom_angle_atom_site_label_1
 _geom_angle_atom_site_label_2
 _geom_angle_atom_site_label_3
 _geom_angle
 _geom_angle_site_symmetry_1
 _geom_angle_site_symmetry_3
 _geom_angle_publ_flag
C27 C30 H30A 109.5 . . ?
C27 C30 H30B 109.5 . . ?
H30A C30 H30B 109.5 . . ?
C27 C30 H30C 109.5 . . ?
H30A C30 H30C 109.5 . . ?
H30B C30 H30C 109.5 . . ?
C24 N2 C13 117.62(14) . . ?
C18 N3 C19 116.80(14) . . ?
N2 C13 C14 119.61(15) . . ?
N2 C13 C18 121.10(15) . . ?
C14 C13 C18 119.27(16) . . ?
C6 C5 C4 119.31(14) . . ?
C6 C5 H5 120.3 . . ?
C4 C5 H5 120.3 . . ?
C6 O2 H2O 108.2(14) . . ?
C4 O1 H1O 111.2(14) . . ?
C22 C23 C24 120.58(16) . . ?
C22 C23 H23 119.7 . . ?
C24 C23 H23 119.7 . . ?
N2 C24 C23 119.76(15) . . ?
N2 C24 C19 120.87(15) . . ?
C23 C24 C19 119.34(15) . . ?
C11 N1 C10 119.32(14) . . ?
N3 C18 C17 119.57(16) . . ?
N3 C18 C13 121.77(15) . . ?
C17 C18 C13 118.66(16) . . ?
C15 C14 C13 119.99(17) . . ?
C15 C14 H14 120.0 . . ?
C13 C14 H14 120.0 . . ?
N3 C19 C20 119.61(16) . . ?
N3 C19 C24 121.83(15) . . ?
C20 C19 C24 118.54(16) . . ?
C1 C7 C6 120.50(15) . . ?
C1 C7 H7 119.8 . . ?
C6 C7 H7 119.8 . . ?
C21 C20 C19 120.24(17) . . ?
C21 C20 H20 119.9 . . ?
C19 C20 H20 119.9 . . ?
C16 C17 C18 120.03(17) . . ?
C16 C17 H17 120.0 . . ?
C18 C17 H17 120.0 . . ?
O2 C6 C5 121.86(14) . . ?
O2 C6 C7 117.80(15) . . ?
C5 C6 C7 120.33(15) . . ?
C1 C2 C4 120.05(15) . . ?
C1 C2 H2 120.0 . . ?
C4 C2 H2 120.0 . . ?
N1 C11 C10 120.54(15) . 2_766 ?
N1 C11 C12 117.41(15) . . ?
C10 C11 C12 122.04(15) 2_766 . ?
O1 C4 C5 121.53(14) . . ?
O1 C4 C2 118.10(14) . . ?
C5 C4 C2 120.38(15) . . ?
C20 C21 C22 121.23(17) . . ?
C20 C21 H21 119.4 . . ?
C22 C21 H21 119.4 . . ?
C14 C15 C16 120.81(17) . . ?
C14 C15 H15 119.6 . . ?
C16 C15 H15 119.6 . . ?
N1 C10 C11 120.14(15) . 2_766 ?
N1 C10 C9 117.28(15) . . ?
C11 C10 C9 122.57(15) 2_766 . ?
C11 C12 H12A 109.5 . . ?
C11 C12 H12B 109.5 . . ?
H12A C12 H12B 109.5 . . ?
C11 C12 H12C 109.5 . . ?
H12A C12 H12C 109.5 . . ?
H12B C12 H12C 109.5 . . ?
C10 C9 H9A 109.5 . . ?
C10 C9 H9B 109.5 . . ?
H9A C9 H9B 109.5 . . ?
C10 C9 H9C 109.5 . . ?
H9A C9 H9C 109.5 . . ?
H9B C9 H9C 109.5 . . ?
C7 C1 C2 119.42(15) . . ?
C7 C1 C8 119.35(16) . . ?
C2 C1 C8 121.21(15) . . ?
C17 C16 C15 121.19(17) . . ?
C17 C16 H16 119.4 . . ?
C15 C16 H16 119.4 . . ?
C23 C22 C21 120.05(17) . . ?
C23 C22 H22 120.0 . . ?
C21 C22 H22 120.0 . . ?
C1 C8 H8A 109.5 . . ?
C1 C8 H8B 109.5 . . ?
H8A C8 H8B 109.5 . . ?
C1 C8 H8C 109.5 . . ?
H8A C8 H8C 109.5 . . ?
H8B C8 H8C 109.5 . . ?
C26 C27 C28 120.05(17) . . ?
C26 C27 C30 120.40(18) . . ?
C28 C27 C30 119.55(18) . . ?
C28 C26 C27 119.32(17) 2 . ?
C28 C26 C25 120.01(18) 2 . ?
C27 C26 C25 120.66(18) . . ?
C26 C28 C27 120.60(16) 2 . ?
C26 C28 C29 120.35(18) 2 . ?
C27 C28 C29 119.04(18) . . ?
C28 C29 H29A 109.5 . . ?
C28 C29 H29B 109.5 . . ?
H29A C29 H29B 109.5 . . ?
C28 C29 H29C 109.5 . . ?
H29A C29 H29C 109.5 . . ?
H29B C29 H29C 109.5 . . ?
C26 C25 H25A 109.5 . . ?
C26 C25 H25B 109.5 . . ?
H25A C25 H25B 109.5 . . ?
C26 C25 H25C 109.5 . . ?
H25A C25 H25C 109.5 . . ?
H25B C25 H25C 109.5 . . ?
 
_refine_diff_density_max    0.255
_refine_diff_density_min   -0.223
_refine_diff_density_rms    0.047

_shelxl_version_number 2013-2

_shelx_res_file
;
TITL datam in P-1
CELL  0.71073   8.9943   9.5169  14.9266   74.162   77.589   89.115
ZERR     2.00   0.0015   0.0016   0.0026    0.005    0.005    0.006
LATT   1
SFAC  C    H    N    O
UNIT  58 62 6 4
MERG   2
FMAP   2
PLAN   20
SIZE     0.150   0.200   0.200
ACTA
BOND   $H
L.S.  10
TEMP  -123.00
WGHT    0.072300    0.279100
FVAR       0.19440
C30   1    0.247292    0.147500    0.041138    11.00000    0.04909    0.05265 =
         0.05347   -0.00468   -0.01976   -0.01062
AFIX 137
H30A  2    0.205764    0.218108    0.075946    11.00000   -1.50000
H30B  2    0.315571    0.198972   -0.019275    11.00000   -1.50000
H30C  2    0.304225    0.075925    0.079765    11.00000   -1.50000
AFIX   0
H2O   2    0.751207    0.282545    0.465971    11.00000    0.05094
H1O   2    0.749174    0.583915    0.171620    11.00000    0.05435
MOLE    1
N2    3    0.899899    0.677580    0.201591    11.00000    0.02335    0.02454 =
         0.02858   -0.00474   -0.00539   -0.00122
N3    3    1.137811    0.798071    0.258868    11.00000    0.02987    0.03153 =
         0.03327   -0.00793   -0.00737   -0.00593
C13   1    0.870343    0.743665    0.271930    11.00000    0.02707    0.02057 =
         0.02678   -0.00204   -0.00411   -0.00044
C5    1    0.685028    0.372727    0.313338    11.00000    0.01819    0.02540 =
         0.02733   -0.01118   -0.00430   -0.00210
AFIX  43
H5    2    0.759348    0.436918    0.319855    11.00000   -1.20000
AFIX   0
O2    4    0.689446    0.207605    0.466666    11.00000    0.03930    0.03086 =
         0.02675   -0.00400   -0.01376   -0.00764
O1    4    0.669690    0.530962    0.159730    11.00000    0.03045    0.03316 =
         0.02816    0.00002   -0.01012   -0.00838
C23   1    1.083820    0.597191    0.087164    11.00000    0.03117    0.03045 =
         0.03284   -0.01022   -0.00739   -0.00090
AFIX  43
H23   2    1.004746    0.557659    0.066852    11.00000   -1.20000
AFIX   0
C24   1    1.046510    0.669721    0.159723    11.00000    0.02503    0.02245 =
         0.02703   -0.00217   -0.00550   -0.00241
N1    3    0.896727    0.417257    0.477634    11.00000    0.02170    0.02975 =
         0.02947   -0.01068   -0.00834    0.00321
C18   1    0.990893    0.805400    0.300176    11.00000    0.02970    0.02416 =
         0.02814   -0.00391   -0.00628   -0.00236
C14   1    0.716794    0.749711    0.320913    11.00000    0.02761    0.02933 =
         0.03616   -0.00604   -0.00527    0.00008
AFIX  43
H14   2    0.636129    0.706619    0.304014    11.00000   -1.20000
AFIX   0
C19   1    1.166626    0.730169    0.189403    11.00000    0.02534    0.02502 =
         0.03099   -0.00338   -0.00595   -0.00373
C7    1    0.527130    0.151309    0.374991    11.00000    0.02478    0.02444 =
         0.02546   -0.00755   -0.00156   -0.00199
AFIX  43
H7    2    0.493049    0.064399    0.424610    11.00000   -1.20000
AFIX   0
C20   1    1.320097    0.714534    0.144824    11.00000    0.02341    0.04250 =
         0.03954   -0.00820   -0.00520   -0.00395
AFIX  43
H20   2    1.401302    0.754420    0.163087    11.00000   -1.20000
AFIX   0
C17   1    0.952545    0.876377    0.374442    11.00000    0.04143    0.03149 =
         0.03455   -0.01047   -0.00843   -0.00314
AFIX  43
H17   2    1.030698    0.919839    0.393330    11.00000   -1.20000
AFIX   0
C6    1    0.635389    0.245309    0.384661    11.00000    0.02235    0.02745 =
         0.02279   -0.01123   -0.00503    0.00145
C2    1    0.517175    0.311310    0.221943    11.00000    0.02362    0.03249 =
         0.02201   -0.01007   -0.00689   -0.00019
AFIX  43
H2    2    0.476949    0.334434    0.166048    11.00000   -1.20000
AFIX   0
C11   1    1.044604    0.424966    0.434663    11.00000    0.02464    0.02779 =
         0.02542   -0.00873   -0.00745    0.00543
C4    1    0.625025    0.405965    0.231934    11.00000    0.02117    0.02722 =
         0.02368   -0.00828   -0.00314    0.00100
C21   1    1.351123    0.642438    0.075908    11.00000    0.02549    0.04404 =
         0.04082   -0.00828    0.00079    0.00222
AFIX  43
H21   2    1.454158    0.631521    0.047378    11.00000   -1.20000
AFIX   0
C15   1    0.686006    0.816689    0.391330    11.00000    0.03456    0.03434 =
         0.03659   -0.00741    0.00117    0.00583
AFIX  43
H15   2    0.583421    0.820485    0.423646    11.00000   -1.20000
AFIX   0
C10   1    0.850162    0.491762    0.542515    11.00000    0.02257    0.02905 =
         0.02618   -0.00771   -0.00627    0.00422
C12   1    1.091182    0.340079    0.362693    11.00000    0.03353    0.04411 =
         0.03865   -0.02284   -0.00822    0.00697
AFIX 137
H12A  2    1.002319    0.284535    0.359804    11.00000   -1.50000
H12B  2    1.169466    0.272493    0.381458    11.00000   -1.50000
H12C  2    1.132177    0.407775    0.299816    11.00000   -1.50000
AFIX   0
C9    1    0.683359    0.479641    0.588608    11.00000    0.02189    0.04816 =
         0.03985   -0.01622   -0.00382    0.00191
AFIX 137
H9A   2    0.627641    0.429778    0.555590    11.00000   -1.50000
H9B   2    0.645181    0.577689    0.584531    11.00000   -1.50000
H9C   2    0.668419    0.423549    0.655776    11.00000   -1.50000
AFIX   0
C1    1    0.468399    0.183297    0.293500    11.00000    0.01922    0.02877 =
         0.03040   -0.01568   -0.00284   -0.00043
C16   1    0.805414    0.881711    0.417757    11.00000    0.04826    0.03559 =
         0.03385   -0.01377   -0.00239    0.00359
AFIX  43
H16   2    0.781022    0.929712    0.466774    11.00000   -1.20000
AFIX   0
C22   1    1.232574    0.583592    0.046129    11.00000    0.03667    0.03522 =
         0.03347   -0.01141   -0.00155    0.00389
AFIX  43
H22   2    1.256486    0.534630   -0.002409    11.00000   -1.20000
AFIX   0
C8    1    0.355530    0.076673    0.283324    11.00000    0.02869    0.03753 =
         0.03896   -0.01635   -0.00642   -0.00796
AFIX 137
H8A   2    0.405915    0.024291    0.237837    11.00000   -1.50000
H8B   2    0.271015    0.129798    0.260007    11.00000   -1.50000
H8C   2    0.316174    0.006508    0.345503    11.00000   -1.50000
AFIX   0
MOLE    2
C27   1    0.118406    0.069713    0.021081    11.00000    0.03377    0.02950 =
         0.03081    0.00082   -0.01093   -0.00007
C26   1   -0.031702    0.074882    0.070732    11.00000    0.04150    0.02655 =
         0.02380   -0.00237   -0.00647    0.00779
C28   1    0.149587   -0.006861   -0.048331    11.00000    0.02958    0.03185 =
         0.02621    0.00280   -0.00103    0.00627
C29   1    0.313909   -0.012631   -0.100323    11.00000    0.03533    0.06023 =
         0.04748   -0.00132    0.00293    0.01026
AFIX 137
H29A  2    0.324148   -0.097983   -0.125584    11.00000   -1.50000
H29B  2    0.381319   -0.020173   -0.055793    11.00000   -1.50000
H29C  2    0.342045    0.076549   -0.153064    11.00000   -1.50000
AFIX   0
C25   1   -0.066894    0.154826    0.147455    11.00000    0.07242    0.04947 =
         0.03899   -0.01906   -0.01520    0.01756
AFIX 137
H25A  2    0.020127    0.150979    0.177737    11.00000   -1.50000
H25B  2   -0.157260    0.108098    0.195594    11.00000   -1.50000
H25C  2   -0.086274    0.257027    0.118582    11.00000   -1.50000
AFIX   0
HKLF    4

REM  datam in P-1
REM R1 =  0.0555 for    3925 Fo > 4sig(Fo)  and  0.0801 for all    5486 data
REM    321 parameters refined using      0 restraints

END

WGHT      0.0720      0.2782

REM Highest difference peak  0.255,  deepest hole -0.223,  1-sigma level  0.047
Q1    1   0.6486  0.3758  0.6050  11.00000  0.05    0.26
Q2    1   0.5317  0.1556  0.3108  11.00000  0.05    0.24
Q3    1   0.2718  0.2564 -0.0052  11.00000  0.05    0.23
Q4    1   0.3575  0.0771  0.2150  11.00000  0.05    0.22
Q5    1   0.6192  0.4132  0.2887  11.00000  0.05    0.22
Q6    1   0.3141 -0.0156 -0.1659  11.00000  0.05    0.21
Q7    1   1.1089  0.7038  0.1751  11.00000  0.05    0.21
Q8    1   0.1419  0.0586 -0.0380  11.00000  0.05    0.20
Q9    1   0.0234  0.2534  0.1129  11.00000  0.05    0.20
Q10   1   0.2148 -0.0207 -0.0619  11.00000  0.05    0.20
Q11   1   0.9670  0.8628  0.3263  11.00000  0.05    0.20
Q12   1   0.6090  0.5235  0.5281  11.00000  0.05    0.20
Q13   1   0.5424  0.3775  0.2308  11.00000  0.05    0.19
Q14   1   1.0626  0.3971  0.3920  11.00000  0.05    0.19
Q15   1   0.6806  0.4998  0.6501  11.00000  0.05    0.19
Q16   1   0.3476  0.1002  0.0233  11.00000  0.05    0.19
Q17   1   0.3722 -0.0433  0.3185  11.00000  0.05    0.19
Q18   1   1.0440  0.3753  0.3073  11.00000  0.05    0.18
Q19   1   0.7993  0.7475  0.3097  11.00000  0.05    0.18
Q20   1   0.7786  0.4765  0.5736  11.00000  0.05    0.18
;
_shelx_res_checksum   37602

_shelx_hkl_file
;
   0   0  -3    1.72    0.06
   0   0  -3    1.70    0.06
   0   0   4    7.35    0.17
   0   0  -4    8.90    0.21
   0   0   5    0.84    0.05
   0   0  -5    0.71    0.06
   0   0   6    2.64    0.11
   0   0  -6    2.88    0.13
   0   0   7    0.89    0.08
   0   0  -7    0.57    0.12
   0   0   8   11.25    0.34
   0   0  -8   11.24    0.37
   0   0   9   28.72    0.82
   0   0   9   27.39    0.49
   0   0  -9   30.16    0.89
   0   0  10    0.71    0.05
   0   0  10    1.00    0.12
   0   0 -10    1.06    0.13
   0   0  11   -0.04    0.08
   0   0 -11    0.13    0.10
   0   0  12    3.59    0.26
   0   0 -12    4.52    0.33
   0   0  13   11.41    0.60
   0   0 -13   12.90    0.63
   0   0  14    0.18    0.13
   0   0 -14   -0.10    0.14
   0   0  15    0.56    0.18
   0   0 -15    0.40    0.20
   0   0  16    1.38    0.27
   0   0 -16    0.60    0.22
   0   0  17    0.76    0.23
   0   0 -17    0.58    0.21
   0   0  18    0.61    0.23
   0   0 -18    0.27    0.27
   0   1 -17    0.10    0.17
   0  -1  17    0.21    0.21
   0   1 -16    0.71    0.19
   0  -1  16    0.10    0.18
   0   1 -15    0.23    0.17
   0  -1  15    0.46    0.16
   0   1 -14    2.23    0.34
   0  -1  14    2.79    0.32
   0   1 -13    5.97    0.44
   0  -1  13    6.38    0.41
   0   1 -12   10.70    0.54
   0  -1  12    8.31    0.30
   0  -1  12    9.54    0.48
   0   1 -11    7.47    0.42
   0  -1  11    7.09    0.33
   0  -1  11    6.56    0.22
   0   1 -10    3.76    0.23
   0  -1  10    3.54    0.15
   0  -1  10    3.48    0.19
   0   1  -9    3.08    0.23
   0  -1   9    2.74    0.12
   0  -1   9    3.11    0.17
   0   1  -8    1.43    0.12
   0  -1   8    1.45    0.10
   0  -1   8    1.11    0.07
   0   1  -7    1.87    0.14
   0  -1   7    1.90    0.08
   0  -1   7    1.66    0.11
   0   1  -6    7.61    0.32
   0  -1   6    7.85    0.21
   0   1  -5    1.90    0.10
   0   1  -5    1.64    0.10
   0  -1   5    1.55    0.07
   0   1  -4   -0.04    0.04
   0   1  -4    0.01    0.04
   0  -1   4    0.06    0.03
   0   1  -3  186.32    2.72
   0   1  -3  186.54    2.54
   0  -1   3  189.16    2.32
   0   1  -2   22.04    0.30
   0   1  -2   21.61    0.32
   0  -1   2   21.58    0.30
   0   1   2   50.41    0.39
   0  -1  -2   47.41    0.62
   0   1   3   49.14    0.68
   0  -1  -3   46.77    0.70
   0   1   4    1.14    0.06
   0   1   4    1.05    0.02
   0  -1  -4    1.19    0.06
   0   1   5   15.19    0.33
   0  -1  -5   15.98    0.35
   0   1   6    7.56    0.09
   0   1   6    8.06    0.22
   0  -1  -6    7.84    0.22
   0   1   7    0.18    0.06
   0  -1  -7    0.10    0.06
   0   1   8   48.62    1.20
   0  -1  -8   52.55    1.28
   0   1   9   47.46    1.26
   0  -1  -9   49.43    1.36
   0   1  10    1.00    0.13
   0  -1 -10    0.72    0.12
   0   1  11    3.66    0.23
   0  -1 -11    4.36    0.25
   0   1  12    0.13    0.09
   0  -1 -12    0.07    0.10
   0   1  13    0.10    0.11
   0  -1 -13   -0.02    0.09
   0   1  14    3.77    0.28
   0  -1 -14    3.07    0.29
   0   1  15    0.07    0.10
   0  -1 -15   -0.11    0.13
   0   1  16    3.36    0.42
   0  -1 -16    4.01    0.43
   0   1  17   -0.03    0.15
   0  -1 -17   -0.08    0.15
   0   1  18    0.38    0.28
   0  -1 -18    0.70    0.26
   0   2 -17    0.17    0.21
   0  -2  17   -0.05    0.18
   0   2 -16    0.55    0.27
   0  -2  16    0.57    0.24
   0   2 -15    0.11    0.13
   0  -2  15   -0.08    0.15
   0   2 -14   -0.01    0.15
   0  -2  14   -0.06    0.11
   0   2 -13    1.68    0.21
   0  -2  13    1.56    0.19
   0   2 -12    4.36    0.37
   0  -2  12    4.17    0.22
   0  -2  12    4.89    0.28
   0   2 -11    1.31    0.21
   0  -2  11    1.58    0.14
   0  -2  11    1.04    0.12
   0   2 -10   19.22    0.76
   0  -2  10   18.37    0.67
   0  -2  10   17.81    0.53
   0   2  -9    1.00    0.16
   0  -2   9    1.10    0.10
   0  -2   9    1.49    0.14
   0   2  -8    0.23    0.08
   0  -2   8    0.25    0.08
   0  -2   8    0.18    0.06
   0   2  -7   13.91    0.46
   0  -2   7   13.30    0.35
   0   2  -6    1.35    0.15
   0   2  -6    2.04    0.11
   0  -2   6    2.16    0.11
   0   2  -5   -0.02    0.03
   0   2  -4   19.10    0.38
   0   2  -4   19.42    0.44
   0  -2   4   19.49    0.41
   0   2  -3   18.76    0.38
   0   2  -3   19.20    0.35
   0  -2   3   18.93    0.39
   0   2  -2  890.52   12.85
   0  -2   2  885.42   12.61
   0   2  -1   70.50    1.06
   0   2  -1   71.39    0.76
   0  -2   1   74.38    1.11
   0   2   0   27.69    0.43
   0   2   0   26.71    0.27
   0  -2   0   28.55    0.43
   0   2   1    6.03    0.09
   0  -2  -1    6.10    0.13
   0  -2  -1    6.25    0.12
   0   2   2   15.70    0.22
   0  -2  -2   13.80    0.26
   0  -2  -2   15.00    0.22
   0   2   3   50.89    0.73
   0  -2  -3   55.15    0.89
   0  -2  -3   50.68    0.60
   0   2   4   28.19    0.48
   0  -2  -4   28.11    0.55
   0  -2  -4   26.02    0.31
   0   2   5    2.91    0.12
   0  -2  -5    2.69    0.11
   0   2   6   24.85    0.55
   0  -2  -6   22.29    0.53
   0   2   7   23.07    0.56
   0  -2  -7   21.79    0.59
   0   2   8   33.73    0.84
   0  -2  -8   32.91    0.86
   0   2   9    4.70    0.22
   0  -2  -9    4.35    0.21
   0   2  10    2.16    0.15
   0  -2 -10    2.10    0.19
   0   2  11   -0.14    0.09
   0  -2 -11    0.09    0.10
   0   2  12    2.03    0.23
   0  -2 -12    2.03    0.24
   0   2  13   -0.07    0.11
   0  -2 -13    0.14    0.10
   0   2  14    0.13    0.11
   0  -2 -14    0.10    0.11
   0   2  15    5.27    0.38
   0  -2 -15    5.42    0.44
   0   2  16    6.21    0.43
   0  -2 -16    5.87    0.51
   0   2  17    4.25    0.42
   0  -2 -17    3.62    0.45
   0   2  18   -0.04    0.18
   0  -2 -18    0.48    0.22
   0   3 -16   -0.04    0.16
   0  -3  16    0.12    0.14
   0   3 -15    0.04    0.18
   0  -3  15    0.09    0.13
   0   3 -14    0.10    0.20
   0  -3  14    0.32    0.14
   0   3 -13    1.24    0.18
   0  -3  13    0.83    0.16
   0  -3  13    0.85    0.14
   0   3 -12    2.10    0.22
   0  -3  12    2.24    0.23
   0  -3  12    1.40    0.17
   0   3 -11    0.31    0.15
   0  -3  11    0.39    0.10
   0  -3  11    0.40    0.13
   0   3 -10    3.23    0.29
   0  -3  10    2.77    0.22
   0  -3  10    2.81    0.19
   0   3  -9    3.15    0.24
   0  -3   9    3.12    0.18
   0  -3   9    3.36    0.20
   0   3  -8    0.69    0.11
   0  -3   8    0.78    0.11
   0  -3   8    0.62    0.11
   0   3  -7    8.67    0.29
   0   3  -7    8.69    0.37
   0  -3   7    8.55    0.30
   0   3  -6    3.78    0.17
   0   3  -6    4.89    0.22
   0  -3   6    3.59    0.16
   0   3  -5    2.46    0.15
   0   3  -5    2.55    0.11
   0  -3   5    2.60    0.13
   0   3  -4   10.83    0.27
   0   3  -4   11.00    0.35
   0  -3   4   11.29    0.34
   0   3  -3   72.64    1.47
   0  -3   3   75.50    1.49
   0   3  -2    8.49    0.23
   0   3  -2    8.64    0.17
   0  -3   2    9.36    0.26
   0   3  -1  341.38    5.56
   0  -3   1  336.08    5.63
   0   3   0   12.44    0.17
   0   3   0   12.86    0.29
   0  -3   0   13.49    0.30
   0   3   1    8.49    0.21
   0   3   1    8.51    0.13
   0  -3  -1    8.25    0.21
   0  -3  -2   15.36    0.30
   0  -3  -2   15.61    0.33
   0   3   3   55.45    0.82
   0  -3  -3   55.20    0.85
   0  -3  -3   56.46    1.05
   0   3   4    8.19    0.18
   0  -3  -4    9.15    0.25
   0  -3  -4    8.59    0.17
   0   3   5   13.07    0.30
   0  -3  -5   13.18    0.35
   0  -3  -5   12.93    0.23
   0   3   6   25.62    0.59
   0  -3  -6   25.10    0.66
   0  -3  -6   25.57    0.37
   0   3   7  114.87    2.42
   0  -3  -7  112.16    1.38
   0  -3  -7  113.30    2.61
   0   3   8   12.49    0.38
   0  -3  -8   11.73    0.40
   0   3   9   11.37    0.38
   0  -3  -9   10.47    0.43
   0   3  10    0.43    0.10
   0  -3 -10    0.55    0.10
   0   3  11    0.33    0.09
   0  -3 -11    0.30    0.10
   0   3  12   -0.09    0.10
   0  -3 -12    0.04    0.07
   0   3  13    1.43    0.22
   0  -3 -13    1.69    0.21
   0   3  14    3.56    0.28
   0  -3 -14    2.90    0.28
   0   3  15    0.27    0.14
   0  -3 -15    0.22    0.13
   0   3  16    0.01    0.13
   0  -3 -16    0.23    0.17
   0   3  17    3.73    0.41
   0  -3 -17    2.84    0.40
   0   3  18    0.15    0.19
   0  -3 -18    0.12    0.18
   0   4 -15    1.73    0.37
   0  -4  15    1.74    0.29
   0   4 -14    0.97    0.28
   0  -4  14    0.91    0.23
   0   4 -13    0.47    0.18
   0  -4  13    0.19    0.14
   0  -4  13    0.05    0.12
   0   4 -12    0.13    0.13
   0  -4  12   -0.05    0.08
   0  -4  12    0.02    0.10
   0   4 -11    0.31    0.13
   0  -4  11    0.17    0.09
   0  -4  11   -0.04    0.11
   0   4 -10    0.46    0.16
   0  -4  10    0.10    0.10
   0  -4  10    0.04    0.10
   0   4  -9    0.73    0.18
   0  -4   9    1.08    0.14
   0  -4   9    0.67    0.10
   0   4  -8    1.80    0.21
   0  -4   8    1.68    0.17
   0  -4   8    1.82    0.14
   0   4  -7   -0.02    0.06
   0   4  -7    0.03    0.05
   0  -4   7   -0.02    0.05
   0   4  -6   11.33    0.35
   0   4  -6   11.41    0.42
   0  -4   6   11.15    0.38
   0   4  -5    0.68    0.10
   0   4  -5    0.27    0.07
   0  -4   5    0.47    0.08
   0   4  -4   45.43    1.14
   0   4  -4   48.10    0.95
   0  -4   4   46.52    1.16
   0   4  -3    6.30    0.23
   0  -4   3    6.00    0.25
   0   4  -2    1.56    0.06
   0   4  -2    1.76    0.13
   0  -4   2    1.93    0.15
   0   4  -1   -0.07    0.06
   0   4   0    0.77    0.07
   0  -4   0    1.00    0.08
   0   4   1    4.07    0.15
   0   4   1    4.02    0.09
   0  -4  -1    4.24    0.15
   0   4   2    1.36    0.06
   0  -4  -2    1.21    0.10
   0  -4  -2    1.26    0.09
   0   4   3   13.62    0.26
   0  -4  -3   14.26    0.39
   0  -4  -3   13.30    0.32
   0   4   4   37.54    0.68
   0  -4  -4   38.22    0.73
   0  -4  -4   38.89    0.92
   0   4   5    7.94    0.22
   0  -4  -5    7.43    0.19
   0  -4  -5    7.76    0.26
   0   4   6    5.97    0.20
   0  -4  -6    5.39    0.15
   0  -4  -6    5.45    0.25
   0   4   7   50.20    1.13
   0  -4  -7   48.88    1.26
   0  -4  -7   50.36    0.82
   0   4   8    5.82    0.23
   0  -4  -8    6.41    0.15
   0  -4  -8    6.56    0.28
   0   4   9    1.15    0.10
   0  -4  -9    0.76    0.12
   0  -4  -9    0.96    0.05
   0   4  10    0.79    0.14
   0  -4 -10    0.81    0.15
   0   4  11    4.24    0.25
   0  -4 -11    4.31    0.26
   0   4  12    0.79    0.18
   0  -4 -12    0.72    0.15
   0   4  13    1.63    0.21
   0  -4 -13    1.23    0.20
   0   4  14    6.80    0.40
   0  -4 -14    5.87    0.42
   0   4  15    3.35    0.32
   0  -4 -15    3.48    0.33
   0   4  16    1.05    0.24
   0  -4 -16    0.59    0.21
   0   4  17    0.63    0.25
   0  -4 -17    0.65    0.27
   0   4  18   -0.01    0.22
   0  -4 -18    0.38    0.19
   0   5 -14    1.73    0.34
   0  -5  14    1.29    0.28
   0   5 -13    0.30    0.19
   0  -5  13    0.22    0.16
   0  -5  13    0.62    0.16
   0   5 -12    0.27    0.20
   0  -5  12    0.36    0.14
   0  -5  12    0.26    0.14
   0   5 -11   -0.01    0.13
   0  -5  11    0.12    0.11
   0  -5  11    0.21    0.12
   0   5 -10    0.31    0.14
   0  -5  10    0.05    0.10
   0  -5  10    0.05    0.12
   0   5  -9    0.10    0.18
   0  -5   9    0.44    0.11
   0  -5   9    0.53    0.14
   0   5  -8    1.10    0.20
   0  -5   8    1.36    0.13
   0  -5   8    1.13    0.18
   0   5  -7    4.91    0.23
   0   5  -7    4.57    0.32
   0  -5   7    4.88    0.31
   0   5  -6    1.25    0.17
   0   5  -6    1.02    0.10
   0  -5   6    0.82    0.16
   0   5  -5    3.76    0.16
   0   5  -5    3.52    0.24
   0  -5   5    3.71    0.21
   0   5  -4    2.72    0.20
   0   5  -4    2.62    0.12
   0  -5   4    2.10    0.20
   0   5  -3   34.25    0.67
   0   5  -3   32.83    0.90
   0  -5   3   32.74    0.93
   0   5  -2    2.29    0.13
   0   5  -2    2.00    0.08
   0  -5   2    1.88    0.17
   0   5  -1   14.25    0.27
   0   5  -1   15.60    0.46
   0  -5   1   16.02    0.48
   0   5   0    4.63    0.10
   0   5   0    5.03    0.21
   0  -5   0    5.08    0.22
   0   5   1    2.26    0.14
   0   5   1    2.09    0.07
   0  -5  -1    1.48    0.15
   0   5   2    7.32    0.17
   0   5   2    7.54    0.28
   0  -5  -2    7.09    0.25
   0   5   3    0.08    0.03
   0  -5  -3    0.11    0.06
   0  -5  -3    0.14    0.06
   0  -5  -4   25.34    0.60
   0  -5  -4   27.23    0.71
   0   5   5  127.45    2.36
   0  -5  -5  132.47    3.03
   0  -5  -5  127.16    2.47
   0   5   6   14.49    0.37
   0  -5  -6   13.45    0.49
   0  -5  -6   14.40    0.35
   0   5   7    1.32    0.10
   0  -5  -7    1.20    0.08
   0  -5  -7    1.30    0.13
   0   5   8    2.31    0.15
   0  -5  -8    2.40    0.20
   0  -5  -8    1.83    0.09
   0   5   9    1.76    0.13
   0  -5  -9    1.45    0.09
   0  -5  -9    1.60    0.19
   0   5  10    0.43    0.11
   0  -5 -10    0.51    0.12
   0   5  11    2.94    0.20
   0  -5 -11    2.55    0.27
   0   5  12    0.42    0.14
   0  -5 -12    0.32    0.13
   0   5  13    0.43    0.15
   0  -5 -13    0.20    0.14
   0   5  14    4.52    0.37
   0  -5 -14    4.24    0.33
   0   5  15    1.47    0.23
   0  -5 -15    1.81    0.30
   0   5  16    0.19    0.14
   0  -5 -16   -0.20    0.15
   0   5  17   -0.02    0.17
   0  -5 -17   -0.04    0.18
   0   5  18    1.51    0.28
   0  -5 -18    0.98    0.34
   0   6 -13    0.53    0.21
   0   6 -12    1.50    0.35
   0  -6  12    1.51    0.26
   0   6 -11    0.11    0.12
   0  -6  11   -0.01    0.10
   0  -6  11   -0.04    0.12
   0   6 -10    0.37    0.22
   0  -6  10    0.48    0.13
   0  -6  10    0.46    0.14
   0   6  -9    0.28    0.15
   0  -6   9   -0.03    0.13
   0  -6   9    0.06    0.08
   0   6  -8    0.61    0.14
   0  -6   8    0.14    0.12
   0   6  -7    3.51    0.31
   0  -6   7    2.85    0.15
   0  -6   7    3.30    0.25
   0   6  -6   -0.07    0.09
   0   6  -6    0.11    0.06
   0  -6   6    0.09    0.09
   0   6  -5    0.23    0.06
   0   6  -5    0.24    0.10
   0  -6   5    0.12    0.12
   0   6  -4   21.62    0.79
   0   6  -4   21.88    0.53
   0  -6   4   23.00    0.78
   0   6  -3    0.06    0.04
   0   6  -3    0.06    0.09
   0  -6   3    0.07    0.08
   0   6  -2    1.99    0.16
   0   6  -2    1.96    0.09
   0  -6   2    2.57    0.17
   0   6  -1    7.15    0.17
   0   6  -1    8.22    0.33
   0  -6   1    7.91    0.36
   0   6   0    0.04    0.03
   0   6   0    0.05    0.06
   0  -6   0    0.11    0.08
   0   6   1    3.06    0.09
   0   6   1    3.79    0.18
   0  -6  -1    3.68    0.21
   0   6   2    1.03    0.06
   0   6   2    1.01    0.13
   0  -6  -2    1.34    0.14
   0   6   3    9.19    0.22
   0   6   3    9.55    0.34
   0  -6  -3    9.50    0.34
   0   6   4    0.05    0.04
   0  -6  -4    0.54    0.08
   0  -6  -4   -0.08    0.07
   0   6   5   13.75    0.35
   0  -6  -5   13.49    0.42
   0  -6  -5   12.97    0.47
   0   6   6    8.62    0.27
   0  -6  -6    9.73    0.42
   0  -6  -6    8.73    0.28
   0   6   7    7.75    0.26
   0  -6  -7    7.49    0.26
   0  -6  -7    6.98    0.33
   0   6   8    0.28    0.07
   0  -6  -8    0.34    0.10
   0  -6  -8    0.30    0.07
   0   6   9    0.11    0.08
   0  -6  -9   -0.10    0.09
   0  -6  -9    0.13    0.05
   0   6  10    0.48    0.11
   0  -6 -10    0.31    0.06
   0  -6 -10    0.45    0.14
   0   6  11    0.50    0.12
   0  -6 -11    0.36    0.14
   0   6  12    0.72    0.16
   0  -6 -12    0.56    0.19
   0   6  13    0.33    0.13
   0  -6 -13    0.24    0.13
   0   6  14    0.56    0.20
   0  -6 -14    0.63    0.18
   0   6  15    0.89    0.24
   0  -6 -15    0.84    0.21
   0   6  16   -0.08    0.13
   0  -6 -16    0.17    0.14
   0   6  17    0.04    0.17
   0  -6 -17    0.02    0.19
   0   6  18    0.28    0.19
   0  -6 -18    0.27    0.25
   0   7 -12    0.20    0.18
   0  -7  12    0.16    0.19
   0   7 -11    0.47    0.24
   0  -7  11    0.28    0.20
   0   7 -10   -0.34    0.15
   0  -7  10    0.24    0.14
   0   7  -9   -0.01    0.14
   0  -7   9    0.27    0.13
   0   7  -8    0.06    0.13
   0  -7   8   -0.06    0.12
   0   7  -7    1.83    0.25
   0  -7   7    1.37    0.24
   0   7  -6    0.09    0.10
   0  -7   6    0.13    0.14
   0   7  -5    5.28    0.34
   0  -7   5    4.97    0.33
   0   7  -4    1.21    0.16
   0  -7   4    1.02    0.21
   0   7  -3    0.56    0.16
   0  -7   3    0.93    0.18
   0   7  -2    0.02    0.08
   0  -7   2    0.10    0.11
   0   7  -1    0.37    0.13
   0  -7   1    0.71    0.12
   0   7   0    0.17    0.09
   0  -7   0   -0.12    0.10
   0   7   1    3.41    0.24
   0  -7  -1    3.26    0.26
   0   7   2    0.73    0.14
   0   7   2    0.55    0.06
   0  -7  -2    0.68    0.11
   0   7   3    4.85    0.15
   0   7   3    5.19    0.26
   0  -7  -3    4.68    0.25
   0   7   4   23.26    0.53
   0   7   4   22.90    0.81
   0  -7  -4   22.80    0.72
   0   7   5    2.55    0.13
   0  -7  -5    2.97    0.17
   0  -7  -5    2.33    0.22
   0   7   6    0.07    0.06
   0  -7  -6    0.04    0.08
   0  -7  -6    0.03    0.07
   0   7   7    1.66    0.12
   0  -7  -7    1.28    0.20
   0  -7  -7    1.42    0.14
   0   7   8    3.35    0.19
   0  -7  -8    3.89    0.26
   0  -7  -8    3.79    0.20
   0   7   9    0.19    0.08
   0  -7  -9   -0.02    0.06
   0  -7  -9    0.09    0.10
   0   7  10    0.85    0.14
   0  -7 -10    1.08    0.16
   0  -7 -10    0.83    0.10
   0   7  11    3.43    0.21
   0  -7 -11    2.48    0.32
   0   7  12    4.55    0.31
   0  -7 -12    3.97    0.39
   0   7  13   -0.04    0.12
   0  -7 -13   -0.04    0.12
   0   7  14    0.58    0.17
   0  -7 -14    0.86    0.20
   0   7  15    3.93    0.33
   0  -7 -15    3.24    0.35
   0   7  16    0.93    0.25
   0  -7 -16    0.93    0.26
   0   7  17    1.48    0.24
   0  -7 -17    0.81    0.34
   0   8 -10    0.06    0.16
   0  -8  10   -0.16    0.16
   0   8  -9    0.12    0.15
   0  -8   9    0.06    0.16
   0   8  -8    0.31    0.18
   0  -8   8    0.64    0.17
   0   8  -7    0.34    0.17
   0  -8   7    0.47    0.16
   0   8  -6    0.11    0.15
   0  -8   6    0.09    0.15
   0   8  -5    0.05    0.10
   0  -8   5   -0.06    0.13
   0   8  -4   10.38    0.59
   0  -8   4   10.55    0.58
   0   8  -3    1.34    0.21
   0  -8   3    1.19    0.20
   0   8  -2    0.56    0.17
   0  -8   2    0.76    0.14
   0   8  -1    1.10    0.16
   0  -8   1    1.06    0.20
   0   8   0    0.53    0.12
   0  -8   0    0.26    0.12
   0   8   1    4.42    0.33
   0  -8  -1    4.88    0.28
   0   8   2    0.50    0.15
   0  -8  -2    0.56    0.12
   0   8   3    2.29    0.25
   0  -8  -3    2.42    0.24
   0   8   4    0.63    0.15
   0  -8  -4    0.40    0.14
   0   8   5    0.47    0.10
   0   8   5    0.03    0.05
   0  -8  -5   -0.13    0.10
   0   8   6   -0.01    0.06
   0  -8  -6    0.00    0.11
   0  -8  -6   -0.12    0.09
   0   8   7    0.18    0.08
   0  -8  -7    0.20    0.13
   0  -8  -7    0.15    0.09
   0   8   8    0.75    0.11
   0  -8  -8    0.36    0.13
   0  -8  -8    0.78    0.15
   0   8   9    0.78    0.11
   0  -8  -9    0.25    0.15
   0  -8  -9    0.27    0.11
   0   8  10    0.51    0.13
   0  -8 -10    0.84    0.12
   0  -8 -10    1.02    0.18
   0   8  11    0.73    0.14
   0  -8 -11    0.62    0.18
   0  -8 -11    0.45    0.12
   0   8  12    3.75    0.29
   0  -8 -12    4.30    0.40
   0   8  13    0.41    0.12
   0  -8 -13    0.11    0.18
   0   8  14    5.09    0.36
   0  -8 -14    4.98    0.50
   0   8  15    0.23    0.15
   0  -8 -15   -0.01    0.14
   0   8  16    3.07    0.34
   0  -8 -16    3.17    0.38
   0   8  17    0.49    0.22
   0  -8 -17    1.19    0.31
   0   9  -8    0.16    0.17
   0  -9   8   -0.03    0.19
   0   9  -7    1.57    0.27
   0  -9   7    1.70    0.32
   0   9  -6    1.22    0.22
   0  -9   6    0.78    0.22
   0   9  -5    0.45    0.22
   0  -9   5    1.11    0.23
   0   9  -4    0.51    0.17
   0  -9   4    0.67    0.18
   0   9  -3   -0.11    0.14
   0  -9   3    0.00    0.15
   0   9  -2    0.25    0.13
   0  -9   2    0.27    0.16
   0   9  -1    1.51    0.20
   0  -9   1    1.22    0.20
   0   9   0    0.21    0.16
   0  -9   0    0.25    0.16
   0   9   1   -0.03    0.12
   0  -9  -1   -0.06    0.10
   0   9   2   -0.07    0.10
   0  -9  -2    0.12    0.10
   0   9   3    0.90    0.20
   0  -9  -3    1.19    0.21
   0   9   4    3.69    0.28
   0  -9  -4    3.15    0.27
   0   9   5   10.37    0.52
   0  -9  -5   10.58    0.50
   0   9   6    3.96    0.31
   0  -9  -6    4.01    0.30
   0   9   7    0.02    0.07
   0   9   7    0.10    0.07
   0  -9  -7    0.07    0.12
   0   9   8    0.85    0.12
   0  -9  -8    0.91    0.23
   0  -9  -8    0.77    0.16
   0  -9  -9    0.09    0.14
   0  -9  -9   -0.00    0.09
   0   9  10    0.55    0.12
   0  -9 -10    0.66    0.18
   0  -9 -10    0.56    0.13
   0   9  11    0.18    0.09
   0  -9 -11    0.03    0.18
   0  -9 -11    0.19    0.11
   0   9  12    0.06    0.11
   0  -9 -12   -0.01    0.14
   0   9  13    0.93    0.19
   0  -9 -13    0.93    0.28
   0   9  14   -0.08    0.12
   0  -9 -14    0.03    0.14
   0   9  15    2.78    0.32
   0  -9 -15    1.64    0.43
   0   9  16    0.44    0.21
   0  -9 -16    0.27    0.26
   0  10  -6    1.37    0.33
   0 -10   6    1.27    0.33
   0  10  -5    0.18    0.18
   0 -10   5    0.08    0.17
   0  10  -4    0.13    0.16
   0 -10   4    0.01    0.19
   0  10  -3    0.27    0.15
   0 -10   3   -0.02    0.18
   0  10  -2   -0.06    0.13
   0 -10   2    0.05    0.12
   0  10  -1   -0.07    0.14
   0 -10   1    0.02    0.15
   0  10   0    0.80    0.19
   0 -10   0    0.81    0.20
   0  10   1    0.19    0.14
   0 -10  -1   -0.12    0.14
   0  10   2    0.38    0.20
   0 -10  -2    0.44    0.19
   0  10   3    4.03    0.33
   0 -10  -3    3.66    0.38
   0  10   4   18.08    0.85
   0 -10  -4   17.44    0.82
   0  10   5    1.18    0.27
   0 -10  -5    1.84    0.25
   0  10   6    1.05    0.23
   0 -10  -6    0.95    0.21
   0  10   7    0.04    0.14
   0 -10  -7    0.23    0.12
   0  10   8    0.53    0.16
   0 -10  -8    0.16    0.16
   0 -10  -9   -0.06    0.10
   0 -10  -9    0.08    0.13
   0 -10 -10    0.20    0.12
   0 -10 -10    0.21    0.16
   0  10  11   -0.11    0.11
   0 -10 -11   -0.01    0.18
   0  10  12   -0.05    0.10
   0 -10 -12    0.18    0.17
   0  10  13   -0.04    0.12
   0 -10 -13    0.36    0.21
   0  10  14   -0.07    0.13
   0 -10 -14   -0.10    0.16
   0  11  -3    0.56    0.22
   0 -11   3    0.03    0.19
   0  11  -2    0.31    0.20
   0 -11   2    0.03    0.17
   0  11  -1   -0.21    0.20
   0 -11   1   -0.16    0.18
   0  11   0    0.04    0.19
   0 -11   0    0.16    0.19
   0  11   1    2.78    0.35
   0 -11  -1    1.89    0.32
   0  11   2    3.93    0.45
   0 -11  -2    3.19    0.42
   0  11   3   10.46    0.64
   0 -11  -3    9.26    0.68
   0  11   4    0.95    0.21
   0 -11  -4    0.99    0.25
   0  11   5    2.52    0.35
   0 -11  -5    2.16    0.33
   0  11   6    1.00    0.21
   0 -11  -6    0.78    0.21
   0  11   7    0.08    0.16
   0 -11  -7    0.02    0.15
   0  11   8    0.36    0.20
   0 -11  -8    0.15    0.18
   0  11   9    0.55    0.18
   0 -11  -9    0.31    0.19
   0  11  10    0.12    0.13
   0 -11 -10   -0.13    0.12
   0 -11 -11    0.07    0.20
   0 -11 -12    1.26    0.35
   0  12   1    1.57    0.37
   0 -12  -1    1.43    0.30
   0  12   2    0.20    0.18
   0 -12  -2    0.06    0.17
   0  12   3   -0.13    0.17
   0 -12  -3    0.09    0.18
   0  12   4    0.25    0.19
   0 -12  -4    0.23    0.18
   0  12   5   -0.01    0.16
   0 -12  -5    0.02    0.16
   0  12   6    0.21    0.19
   0 -12  -6    0.43    0.23
   0  12   7    1.47    0.30
   0 -12  -7    1.95    0.34
   0  12   8    0.12    0.13
   0 -12  -8   -0.10    0.12
   0  12   9    0.11    0.23
   0 -12  -9    0.36    0.20
   1 -12  -8    1.19    0.25
  -1  12   8    0.21    0.24
   1 -12  -7    2.64    0.38
  -1  12   7    3.35    0.37
   1 -12  -6    3.07    0.39
  -1  12   6    3.18    0.38
   1 -12  -5    0.09    0.17
  -1  12   5   -0.02    0.18
   1 -12  -4    0.24    0.26
  -1  12   4    1.00    0.23
   1 -12  -3    0.55    0.24
  -1  12   3    0.52    0.26
   1 -12  -2    0.58    0.30
  -1  12   2    0.91    0.27
   1 -12  -1    1.35    0.32
  -1  12   1    0.84    0.26
   1 -11 -12   -0.06    0.16
   1 -11 -11    0.62    0.28
   1 -11 -10   -0.07    0.19
   1 -11  -9    0.23    0.14
  -1  11   9    0.32    0.22
   1 -11  -8    0.88    0.19
  -1  11   8    1.02    0.22
   1 -11  -7    1.23    0.35
  -1  11   7    9.06    0.50
   1 -11  -6    0.33    0.22
  -1  11   6    1.01    0.24
   1 -11  -5    4.82    0.46
  -1  11   5    5.43    0.43
   1 -11  -4    0.76    0.21
  -1  11   4    0.92    0.25
   1 -11  -3    0.07    0.18
  -1  11   3    0.25    0.19
   1 -11  -2    0.12    0.18
  -1  11   2    0.11    0.18
   1 -11  -1    0.85    0.22
  -1  11   1    0.91    0.26
   1 -11   0    2.52    0.40
  -1  11   0    3.32    0.34
   1 -11   1    0.06    0.15
  -1  11  -1   -0.11    0.14
   1 -11   2    0.24    0.17
  -1  11  -2   -0.02    0.19
   1 -11   3    0.09    0.17
  -1  11  -3    0.15    0.19
   1 -10 -14   -0.04    0.19
  -1  10  14    0.02    0.10
   1 -10 -13    0.14    0.18
  -1  10  13    0.22    0.15
   1 -10 -12    0.13    0.16
  -1  10  12    0.13    0.14
   1 -10 -11    0.22    0.16
  -1  10  11    0.29    0.14
   1 -10 -10    1.77    0.26
   1 -10 -10    0.62    0.17
  -1  10  10    0.62    0.16
   1 -10  -9    0.50    0.13
   1 -10  -9    0.55    0.18
  -1  10   9    0.53    0.13
   1 -10  -8    0.41    0.16
   1 -10  -8    0.42    0.15
  -1  10   8    0.14    0.10
   1 -10  -7    2.88    0.29
  -1  10   7    2.59    0.33
   1 -10  -6    0.49    0.17
  -1  10   6    0.58    0.16
   1 -10  -5    1.06    0.19
  -1  10   5    1.25    0.23
   1 -10  -4    2.29    0.29
  -1  10   4    2.70    0.32
   1 -10  -3    0.71    0.18
  -1  10   3    0.99    0.22
   1 -10  -2    2.41    0.25
  -1  10   2    1.99    0.26
   1 -10  -1    0.02    0.14
  -1  10   1    0.34    0.16
   1 -10   0   -0.04    0.15
  -1  10   0   -0.01    0.11
   1 -10   1    3.59    0.36
  -1  10  -1    4.77    0.39
   1 -10   2    0.36    0.21
  -1  10  -2    0.75    0.17
   1 -10   3    0.17    0.13
  -1  10  -3    0.03    0.16
   1 -10   4    0.43    0.25
  -1  10  -4    0.83    0.24
   1 -10   5    1.30    0.30
  -1  10  -5    0.84    0.27
   1 -10   6    1.14    0.30
  -1  10  -6    0.79    0.23
   1  -9 -15    5.68    0.52
  -1   9  15    5.92    0.50
   1  -9 -14    0.14    0.17
  -1   9  14    0.12    0.15
   1  -9 -13    0.04    0.16
  -1   9  13    0.02    0.12
   1  -9 -12    0.06    0.17
  -1   9  12   -0.06    0.09
   1  -9 -11    0.64    0.24
  -1   9  11    0.74    0.16
   1  -9 -10    7.23    0.48
   1  -9 -10    6.05    0.34
  -1   9  10    7.11    0.38
   1  -9  -9    0.32    0.13
   1  -9  -9    0.29    0.19
  -1   9   9    0.59    0.13
   1  -9  -8    0.38    0.13
   1  -9  -8    0.26    0.17
  -1   9   8    0.23    0.11
   1  -9  -7    2.12    0.25
   1  -9  -7    2.27    0.23
  -1   9   7    2.42    0.18
   1  -9  -6    1.80    0.22
  -1   9   6    1.74    0.21
  -1   9   6    1.58    0.15
   1  -9  -5    1.10    0.15
  -1   9   5    1.19    0.14
  -1   9   5    0.97    0.21
   1  -9  -4    0.74    0.15
  -1   9   4    0.81    0.09
  -1   9   4    1.06    0.16
   1  -9  -3    1.10    0.20
  -1   9   3    0.93    0.20
   1  -9  -2   11.70    0.58
  -1   9   2   11.51    0.56
   1  -9  -1    4.91    0.35
  -1   9   1    5.82    0.34
   1  -9   0    3.17    0.31
  -1   9   0    2.59    0.25
   1  -9   1    1.12    0.19
  -1   9  -1    1.18    0.18
   1  -9   2    0.72    0.17
  -1   9  -2    0.50    0.14
   1  -9   3    0.82    0.18
  -1   9  -3    0.58    0.16
   1  -9   4    0.02    0.11
  -1   9  -4   -0.01    0.12
   1  -9   5    0.14    0.20
  -1   9  -5    0.38    0.18
   1  -9   6   -0.06    0.16
  -1   9  -6    0.12    0.14
   1  -9   7    1.15    0.27
  -1   9  -7    1.71    0.30
  -1   9  -8    0.55    0.25
   1  -8 -16    0.27    0.21
  -1   8  16    0.34    0.21
   1  -8 -15    1.19    0.34
  -1   8  15    1.33    0.23
   1  -8 -14    0.10    0.16
  -1   8  14   -0.05    0.12
   1  -8 -13    0.25    0.15
  -1   8  13    0.08    0.11
   1  -8 -12    0.82    0.24
  -1   8  12    0.73    0.17
   1  -8 -11    0.45    0.21
  -1   8  11    0.63    0.15
   1  -8 -10    1.13    0.21
   1  -8 -10    1.24    0.13
  -1   8  10    1.40    0.16
   1  -8  -9    0.01    0.08
   1  -8  -9    0.12    0.15
  -1   8   9    0.25    0.10
   1  -8  -8    6.40    0.43
   1  -8  -8    5.75    0.29
  -1   8   8    6.40    0.31
   1  -8  -7    0.12    0.09
   1  -8  -7    0.08    0.10
  -1   8   7    0.05    0.08
   1  -8  -6    1.31    0.17
   1  -8  -6    1.34    0.15
  -1   8   6    1.14    0.12
   1  -8  -5   -0.04    0.10
   1  -8  -5    0.14    0.10
  -1   8   5    0.10    0.07
   1  -8  -4    0.62    0.11
  -1   8   4    0.02    0.09
  -1   8   4    0.03    0.06
   1  -8  -3    4.88    0.32
  -1   8   3    4.25    0.26
  -1   8   3    3.95    0.18
   1  -8  -2    1.87    0.20
  -1   8   2    2.05    0.19
   1  -8  -1   13.79    0.59
  -1   8   1   13.30    0.60
   1  -8   0    5.00    0.37
  -1   8   0    4.77    0.29
   1  -8   1    0.93    0.18
  -1   8  -1    1.11    0.18
   1  -8   2    0.89    0.21
  -1   8  -2    0.72    0.16
   1  -8   3   -0.02    0.11
  -1   8  -3   -0.11    0.11
   1  -8   4    3.23    0.28
  -1   8  -4    2.65    0.23
   1  -8   5    0.19    0.17
  -1   8  -5    0.10    0.11
   1  -8   6    9.36    0.55
  -1   8  -6    9.11    0.49
   1  -8   7    0.79    0.21
  -1   8  -7    1.39    0.24
   1  -8   8    5.06    0.43
  -1   8  -8    5.15    0.40
   1  -8   9    0.38    0.21
  -1   8  -9    0.73    0.24
   1  -8  10    0.22    0.24
  -1   8 -10    0.86    0.25
   1  -7 -17   -0.05    0.21
  -1   7  17    0.09    0.17
   1  -7 -16    0.01    0.20
  -1   7  16   -0.11    0.17
   1  -7 -15    0.96    0.22
  -1   7  15    0.70    0.20
   1  -7 -14   -0.15    0.14
  -1   7  14    0.40    0.15
   1  -7 -13    0.14    0.14
  -1   7  13    0.16    0.12
   1  -7 -12    2.51    0.32
  -1   7  12    2.67    0.23
   1  -7 -11    0.85    0.20
  -1   7  11    0.68    0.16
   1  -7 -10    3.71    0.32
   1  -7 -10    2.94    0.15
  -1   7  10    3.64    0.25
   1  -7  -9    5.54    0.25
   1  -7  -9    6.30    0.36
  -1   7   9    5.75    0.31
   1  -7  -8    3.29    0.21
   1  -7  -8    4.34    0.26
  -1   7   8    3.80    0.23
   1  -7  -7    8.84    0.46
   1  -7  -7    8.26    0.31
  -1   7   7    8.37    0.34
   1  -7  -6   -0.04    0.10
   1  -7  -6    0.05    0.06
  -1   7   6    0.03    0.06
   1  -7  -5    0.20    0.09
   1  -7  -5    0.08    0.09
  -1   7   5    0.30    0.07
   1  -7  -4    3.26    0.21
   1  -7  -4    3.51    0.20
  -1   7   4    3.51    0.17
   1  -7  -3   17.19    0.59
  -1   7   3   17.31    0.64
  -1   7   3   17.77    0.48
   1  -7  -2    5.70    0.28
  -1   7   2    5.11    0.18
  -1   7   2    4.92    0.29
   1  -7  -1    0.07    0.09
  -1   7   1    0.00    0.10
  -1   7   1    0.15    0.05
   1  -7   0    1.37    0.18
  -1   7   0    1.59    0.10
  -1   7   0    1.76    0.15
   1  -7   1    0.61    0.14
  -1   7  -1    0.28    0.12
   1  -7   2    0.22    0.15
  -1   7  -2    0.28    0.06
  -1   7  -2    0.40    0.12
   1  -7   3    0.05    0.13
  -1   7  -3    0.12    0.05
  -1   7  -3    0.02    0.10
   1  -7   4   -0.28    0.11
  -1   7  -4   -0.10    0.08
  -1   7  -4    0.08    0.05
   1  -7   5    1.70    0.24
  -1   7  -5    2.26    0.19
  -1   7  -5    2.21    0.15
   1  -7   6    2.47    0.25
  -1   7  -6    2.42    0.18
  -1   7  -6    2.88    0.26
   1  -7   7   10.42    0.56
  -1   7  -7    9.53    0.42
  -1   7  -7   11.61    0.54
   1  -7   8    0.03    0.12
  -1   7  -8   -0.00    0.09
  -1   7  -8    0.31    0.13
   1  -7   9    0.08    0.13
  -1   7  -9    0.16    0.13
   1  -7  10   -0.05    0.16
  -1   7 -10   -0.17    0.17
   1  -7  11    0.51    0.23
  -1   7 -11    1.09    0.23
  -1   7 -12   -0.00    0.16
   1  -6 -18    1.75    0.40
  -1   6  18    1.59    0.37
   1  -6 -17    0.43    0.21
  -1   6  17    0.22    0.23
   1  -6 -16    0.22    0.23
  -1   6  16    0.22    0.16
   1  -6 -15    0.48    0.22
  -1   6  15    0.41    0.17
   1  -6 -14    0.54    0.18
  -1   6  14    0.27    0.18
   1  -6 -13    1.21    0.21
  -1   6  13    1.14    0.22
   1  -6 -12    7.62    0.46
  -1   6  12    7.49    0.44
   1  -6 -11    2.91    0.30
  -1   6  11    3.32    0.26
   1  -6 -10    0.46    0.16
  -1   6  10    0.45    0.11
   1  -6  -9    0.76    0.13
   1  -6  -9    0.58    0.07
  -1   6   9    0.42    0.10
   1  -6  -8    1.55    0.16
   1  -6  -8    1.40    0.09
  -1   6   8    1.36    0.12
   1  -6  -7    2.19    0.18
   1  -6  -7    1.90    0.12
  -1   6   7    2.26    0.15
   1  -6  -6    5.47    0.31
   1  -6  -6    5.82    0.22
  -1   6   6    6.02    0.24
   1  -6  -5   12.82    0.40
   1  -6  -5   11.82    0.44
  -1   6   5   13.07    0.39
   1  -6  -4    2.22    0.16
   1  -6  -4    2.19    0.18
  -1   6   4    2.13    0.12
   1  -6  -3    9.46    0.32
   1  -6  -3    9.12    0.38
  -1   6   3    9.49    0.27
   1  -6  -2   38.31    1.02
  -1   6   2   38.91    0.83
  -1   6   2   38.31    1.07
   1  -6  -1    2.94    0.19
  -1   6   1    2.41    0.11
  -1   6   1    2.54    0.18
   1  -6   0   23.49    0.73
  -1   6   0   21.34    0.48
  -1   6   0   23.38    0.68
   1  -6   1    0.37    0.10
  -1   6  -1    0.59    0.08
  -1   6  -1    0.42    0.06
   1  -6   2    0.21    0.11
  -1   6  -2    0.38    0.08
  -1   6  -2    0.08    0.06
   1  -6   3    1.57    0.17
  -1   6  -3    1.66    0.11
  -1   6  -3    1.57    0.13
   1  -6   4    2.61    0.21
  -1   6  -4    2.37    0.14
  -1   6  -4    2.39    0.20
   1  -6   5    2.76    0.26
  -1   6  -5    2.54    0.22
  -1   6  -5    2.55    0.15
   1  -6   6   45.17    1.59
  -1   6  -6   46.50    1.51
  -1   6  -6   46.42    1.27
   1  -6   7    0.33    0.16
  -1   6  -7    0.70    0.16
  -1   6  -7    0.49    0.11
   1  -6   8    0.86    0.20
  -1   6  -8    0.90    0.17
  -1   6  -8    1.00    0.14
   1  -6   9    0.01    0.10
  -1   6  -9   -0.00    0.09
  -1   6  -9    0.17    0.13
   1  -6  10   -0.07    0.13
  -1   6 -10   -0.02    0.14
   1  -6  11    0.07    0.12
   1  -6  11   -0.01    0.10
  -1   6 -11    0.01    0.13
   1  -6  12    0.04    0.15
   1  -6  12    0.12    0.12
  -1   6 -12    0.06    0.17
   1  -6  13    1.10    0.25
  -1   6 -13    1.12    0.25
   1  -5 -18   -0.01    0.24
  -1   5  18   -0.19    0.18
   1  -5 -17    1.35    0.28
  -1   5  17    0.99    0.32
   1  -5 -16    0.04    0.16
  -1   5  16    0.20    0.16
   1  -5 -15    0.05    0.16
  -1   5  15    0.34    0.18
   1  -5 -14   -0.14    0.12
  -1   5  14    0.12    0.14
   1  -5 -13    0.03    0.16
  -1   5  13    0.19    0.14
   1  -5 -12   20.08    0.93
  -1   5  12   19.55    0.79
   1  -5 -11   10.12    0.56
  -1   5  11   11.42    0.47
   1  -5 -10    1.88    0.18
  -1   5  10    1.58    0.16
   1  -5  -9    0.28    0.04
   1  -5  -9    0.34    0.11
  -1   5   9    0.38    0.10
   1  -5  -8    0.01    0.03
   1  -5  -8    0.02    0.07
  -1   5   8   -0.09    0.06
   1  -5  -7    0.07    0.04
   1  -5  -7    0.12    0.07
  -1   5   7   -0.02    0.06
   1  -5  -6    4.40    0.15
   1  -5  -6    4.83    0.22
  -1   5   6    4.65    0.19
   1  -5  -5   40.26    0.85
   1  -5  -5   39.40    1.05
  -1   5   5   38.88    0.91
   1  -5  -4   22.99    0.68
   1  -5  -4   24.68    0.59
  -1   5   4   25.78    0.60
   1  -5  -3    7.40    0.28
   1  -5  -3    7.72    0.27
  -1   5   3    7.85    0.23
   1  -5  -2    3.03    0.15
   1  -5  -2    3.58    0.18
  -1   5   2    3.01    0.12
   1  -5  -1    0.75    0.13
  -1   5   1    1.02    0.10
  -1   5   1    1.01    0.07
   1  -5   0    4.94    0.24
  -1   5   0    4.27    0.13
  -1   5   0    4.21    0.17
   1  -5   1   23.31    0.65
  -1   5  -1   21.75    0.47
  -1   5  -1   21.87    0.57
   1  -5   2   17.35    0.55
  -1   5  -2   16.48    0.37
  -1   5  -2   17.46    0.50
   1  -5   3    9.29    0.38
  -1   5  -3    9.05    0.26
  -1   5  -3    9.45    0.34
   1  -5   4    0.40    0.09
  -1   5  -4    0.25    0.06
  -1   5  -4    0.27    0.09
   1  -5   5   18.15    0.64
  -1   5  -5   17.27    0.58
  -1   5  -5   17.12    0.51
   1  -5   6    0.14    0.10
  -1   5  -6   -0.15    0.09
  -1   5  -6   -0.11    0.07
   1  -5   7   34.26    1.14
  -1   5  -7   32.20    1.09
  -1   5  -7   32.65    0.98
   1  -5   8    1.13    0.15
  -1   5  -8    0.81    0.18
   1  -5   9    1.55    0.19
  -1   5  -9    1.25    0.18
  -1   5  -9    1.05    0.16
   1  -5  10    0.22    0.15
  -1   5 -10    0.29    0.13
  -1   5 -10    0.64    0.16
   1  -5  11    0.70    0.16
   1  -5  11    0.65    0.18
  -1   5 -11    0.77    0.17
   1  -5  12    0.33    0.12
   1  -5  12    0.02    0.14
  -1   5 -12   -0.12    0.17
   1  -5  13    0.58    0.14
   1  -5  13    0.28    0.17
  -1   5 -13    0.39    0.21
   1  -5  14    3.86    0.39
  -1   5 -14    3.89    0.47
   1  -4 -18    1.08    0.34
  -1   4  18    0.85    0.25
   1  -4 -17    1.40    0.29
  -1   4  17    0.80    0.26
   1  -4 -16    0.15    0.18
  -1   4  16   -0.10    0.15
   1  -4 -15    3.74    0.43
  -1   4  15    3.39    0.31
   1  -4 -14    5.39    0.44
  -1   4  14    6.72    0.46
   1  -4 -13    0.87    0.16
  -1   4  13    0.57    0.16
   1  -4 -12    5.15    0.38
  -1   4  12    5.94    0.34
   1  -4 -11    0.08    0.09
  -1   4  11   -0.06    0.10
   1  -4 -10    8.86    0.43
  -1   4  10    8.35    0.38
   1  -4  -9   -0.11    0.09
  -1   4   9   -0.08    0.09
   1  -4  -8   -0.00    0.06
   1  -4  -8    0.02    0.02
  -1   4   8    0.00    0.06
   1  -4  -7    0.39    0.11
  -1   4   7    0.42    0.09
   1  -4  -6    9.43    0.20
   1  -4  -6   10.07    0.36
  -1   4   6   10.07    0.31
   1  -4  -5   32.57    0.60
   1  -4  -5   33.13    0.83
  -1   4   5   32.17    0.73
   1  -4  -4   34.00    0.79
   1  -4  -4   32.61    0.65
  -1   4   4   31.47    0.68
   1  -4  -3    0.49    0.06
   1  -4  -3    0.62    0.07
  -1   4   3    0.62    0.06
   1  -4  -2    5.86    0.19
   1  -4  -2    5.62    0.17
  -1   4   2    5.88    0.16
   1  -4  -1    7.59    0.21
  -1   4   1    6.49    0.20
  -1   4   1    7.48    0.18
   1  -4   0    3.13    0.13
  -1   4   0    1.23    0.09
   1  -4   1    2.85    0.15
  -1   4  -1    3.20    0.11
  -1   4  -1    3.29    0.13
   1  -4   2    0.04    0.08
  -1   4  -2    0.10    0.05
  -1   4  -2    0.03    0.04
   1  -4   3   29.63    0.75
  -1   4  -3   29.60    0.68
  -1   4  -3   30.95    0.64
   1  -4   4  439.35    9.21
  -1   4  -4  437.97    8.73
  -1   4  -4  436.52    8.14
   1  -4   5    0.22    0.10
  -1   4  -5    0.35    0.09
  -1   4  -5    0.32    0.07
   1  -4   6    1.65    0.15
  -1   4  -6    1.45    0.15
  -1   4  -6    1.53    0.13
   1  -4   7    1.20    0.14
  -1   4  -7    0.89    0.12
  -1   4  -7    0.99    0.13
   1  -4   8    0.43    0.13
  -1   4  -8    0.95    0.13
  -1   4  -8    0.63    0.15
   1  -4   9    5.72    0.30
  -1   4  -9    5.35    0.30
  -1   4  -9    5.71    0.35
   1  -4  10    5.80    0.34
  -1   4 -10    5.80    0.34
  -1   4 -10    6.62    0.42
   1  -4  11    1.34    0.17
   1  -4  11    0.64    0.14
  -1   4 -11    1.38    0.22
   1  -4  12    1.73    0.19
   1  -4  12    2.21    0.23
  -1   4 -12    2.81    0.28
   1  -4  13    1.85    0.25
   1  -4  13    1.43    0.21
  -1   4 -13    1.46    0.25
   1  -4  14   -0.04    0.14
  -1   4 -14    0.13    0.13
   1  -4  15    0.04    0.12
  -1   4 -15   -0.01    0.12
   1  -3 -18   -0.04    0.16
  -1   3  18   -0.06    0.15
   1  -3 -17    0.04    0.16
  -1   3  17    0.18    0.15
   1  -3 -16    0.22    0.19
  -1   3  16    0.07    0.14
   1  -3 -15    0.46    0.21
  -1   3  15    0.46    0.16
   1  -3 -14    4.34    0.34
  -1   3  14    4.19    0.38
   1  -3 -13    0.69    0.18
  -1   3  13    1.27    0.18
   1  -3 -12    5.17    0.37
  -1   3  12    5.20    0.31
   1  -3 -11    4.80    0.28
  -1   3  11    4.24    0.26
   1  -3 -10    1.26    0.15
  -1   3  10    1.28    0.13
   1  -3  -9    6.66    0.29
  -1   3   9    7.24    0.29
   1  -3  -8    2.51    0.15
  -1   3   8    2.80    0.15
   1  -3  -7    1.29    0.03
   1  -3  -7    1.34    0.11
  -1   3   7    1.28    0.12
   1  -3  -6   25.12    0.65
  -1   3   6   24.07    0.59
   1  -3  -5    3.87    0.16
   1  -3  -5    3.66    0.08
  -1   3   5    4.23    0.14
   1  -3  -4   32.24    0.49
   1  -3  -4   31.55    0.72
  -1   3   4   33.69    0.66
   1  -3  -3    0.43    0.05
  -1   3   3    0.44    0.05
   1  -3  -2    0.25    0.04
   1  -3  -2    0.40    0.05
  -1   3   2    0.33    0.04
   1  -3  -1   14.30    0.30
   1  -3  -1   14.12    0.30
  -1   3   1   14.41    0.27
   1  -3   0    4.15    0.13
  -1   3   0    4.04    0.12
  -1   3   0    4.03    0.10
   1  -3   1    0.02    0.04
  -1   3  -1   -0.03    0.03
  -1   3  -1   -0.01    0.03
   1  -3   2    3.29    0.13
  -1   3  -2    3.61    0.12
  -1   3  -2    3.56    0.11
   1  -3   3   35.33    0.75
  -1   3  -3   34.29    0.67
  -1   3  -3   34.59    0.67
   1  -3   4    1.52    0.14
  -1   3  -4    1.67    0.11
  -1   3  -4    1.19    0.09
   1  -3   5  216.17    4.38
  -1   3  -5  214.25    4.25
  -1   3  -5  217.48    4.22
   1  -3   6    7.14    0.26
  -1   3  -6    6.87    0.24
  -1   3  -6    7.44    0.28
   1  -3   7   18.85    0.53
  -1   3  -7   21.34    0.63
  -1   3  -7   20.58    0.61
   1  -3   8    0.42    0.08
  -1   3  -8    0.38    0.10
  -1   3  -8    0.47    0.11
   1  -3   9   14.08    0.50
  -1   3  -9   14.83    0.58
  -1   3  -9   14.64    0.54
   1  -3  10    0.16    0.09
  -1   3 -10    0.18    0.13
  -1   3 -10    0.27    0.11
   1  -3  11    9.41    0.40
  -1   3 -11    9.83    0.52
   1  -3  12    0.12    0.11
   1  -3  12   -0.01    0.08
  -1   3 -12    0.06    0.13
   1  -3  13    1.21    0.23
   1  -3  13    1.32    0.17
  -1   3 -13    1.47    0.23
   1  -3  14    2.08    0.25
  -1   3 -14    2.75    0.32
   1  -3  15    0.89    0.23
  -1   3 -15    0.61    0.24
   1  -3  16    0.04    0.16
  -1   3 -16    0.17    0.18
   1  -2 -18    0.02    0.19
  -1   2  18    0.17    0.21
   1  -2 -17    0.48    0.28
  -1   2  17    0.83    0.21
   1  -2 -16   -0.04    0.17
  -1   2  16   -0.05    0.13
   1  -2 -15    1.24    0.31
  -1   2  15    2.22    0.24
   1  -2 -14    0.82    0.22
  -1   2  14    0.69    0.20
   1  -2 -13    0.66    0.21
  -1   2  13    0.96    0.19
   1  -2 -12    0.22    0.13
  -1   2  12    0.36    0.10
   1  -2 -11    0.81    0.18
  -1   2  11    1.13    0.16
   1  -2 -10    1.82    0.17
  -1   2  10    1.69    0.18
   1  -2  -9    0.70    0.11
  -1   2   9    0.60    0.11
   1  -2  -8    4.03    0.20
  -1   2   8    4.11    0.19
   1  -2  -7    9.26    0.32
  -1   2   7    9.27    0.31
   1  -2  -6   61.71    1.38
  -1   2   6   60.16    1.27
   1  -2  -5    8.45    0.24
  -1   2   5    9.18    0.24
   1  -2  -4   14.86    0.17
   1  -2  -4   14.12    0.34
  -1   2   4   15.11    0.33
   1  -2  -3  159.53    1.72
   1  -2  -3  159.65    2.59
  -1   2   3  156.87    2.41
   1  -2  -2  169.37    2.03
   1  -2  -2  169.73    2.49
  -1   2   2  172.43    2.42
   1  -2  -1    0.82    0.04
   1  -2  -1    0.71    0.05
  -1   2   1    0.79    0.05
   1  -2   0  150.58    2.08
   1  -2   0  148.21    1.87
  -1   2   0  148.48    1.89
   1  -2   1    1.53    0.09
  -1   2  -1    1.27    0.06
  -1   2  -1    1.19    0.05
   1  -2   2 1418.64   20.59
   1  -2   3    4.62    0.16
  -1   2  -3    5.02    0.13
  -1   2  -3    4.72    0.12
   1  -2   4    0.32    0.04
  -1   2  -4    0.29    0.05
  -1   2  -4    0.29    0.05
   1  -2   5   15.26    0.37
  -1   2  -5   14.09    0.36
  -1   2  -5   14.17    0.35
   1  -2   6    1.64    0.10
  -1   2  -6    1.28    0.12
  -1   2  -6    1.59    0.11
   1  -2   7    1.72    0.11
  -1   2  -7    1.79    0.13
  -1   2  -7    1.57    0.13
   1  -2   8    2.19    0.13
  -1   2  -8    2.66    0.17
  -1   2  -8    2.58    0.17
   1  -2   9    0.52    0.08
  -1   2  -9    0.61    0.10
  -1   2  -9    0.52    0.10
   1  -2  10    5.60    0.23
  -1   2 -10    6.02    0.29
  -1   2 -10    5.73    0.29
   1  -2  11   37.21    1.20
   1  -2  11   35.78    1.03
  -1   2 -11   38.01    1.33
   1  -2  12    3.15    0.23
   1  -2  12    2.83    0.19
  -1   2 -12    3.42    0.30
   1  -2  13    6.91    0.44
  -1   2 -13    6.66    0.42
   1  -2  14    0.11    0.11
  -1   2 -14    0.10    0.15
   1  -2  15    0.13    0.13
  -1   2 -15    0.19    0.15
   1  -2  16    0.56    0.20
  -1   2 -16    0.15    0.23
   1  -2  17    0.22    0.19
  -1   2 -17    0.11    0.21
   1  -1 -18   -0.02    0.18
  -1   1  18    0.14    0.16
   1  -1 -17    0.06    0.14
  -1   1  17    0.02    0.14
   1  -1 -16   -0.12    0.18
  -1   1  16   -0.00    0.17
   1  -1 -15    0.24    0.30
  -1   1  15    4.46    0.32
   1  -1 -14    6.88    0.48
  -1   1  14    7.80    0.52
   1  -1 -13    0.93    0.24
  -1   1  13    1.45    0.22
   1  -1 -12    0.76    0.17
  -1   1  12    0.58    0.17
   1  -1 -11    0.08    0.08
  -1   1  11   -0.06    0.07
   1  -1 -10    0.46    0.11
  -1   1  10    0.51    0.12
   1  -1  -9    1.23    0.14
  -1   1   9    1.24    0.12
   1  -1  -8    1.16    0.13
  -1   1   8    0.69    0.11
   1  -1  -7    5.01    0.21
  -1   1   7    4.25    0.18
   1  -1  -6    1.05    0.11
  -1   1   6    0.58    0.07
   1  -1  -5   24.89    0.58
  -1   1   5   23.65    0.51
   1  -1  -4    0.09    0.05
  -1   1   4    0.12    0.03
   1  -1  -3  127.94    1.98
  -1   1   3  126.68    1.91
   1  -1  -2   35.01    0.33
   1  -1  -2   34.11    0.51
  -1   1   2   36.34    0.53
   1  -1  -1  282.05    2.92
   1  -1  -1  279.97    2.62
  -1   1   1  280.67    3.29
   1  -1   0   10.19    0.14
   1  -1   0   10.14    0.11
  -1   1   0   10.68    0.12
  -1   1   0   10.03    0.15
  -1   1  -1   34.34    0.43
  -1   1  -1   33.54    0.30
   1  -1   2    1.13    0.05
  -1   1  -2    1.25    0.04
  -1   1  -2    1.34    0.05
  -1   1  -3 1101.05   15.23
   1  -1   4    0.86    0.05
  -1   1  -4    0.69    0.05
  -1   1  -4    0.88    0.07
   1  -1   5   35.95    0.65
  -1   1  -5   36.32    0.68
  -1   1  -5   35.03    0.71
   1  -1   6    0.05    0.03
  -1   1  -6    0.10    0.05
   1  -1   7    0.47    0.06
  -1   1  -7    0.37    0.09
  -1   1  -7    0.47    0.07
   1  -1   8    2.87    0.13
  -1   1  -8    3.55    0.19
  -1   1  -8    3.49    0.18
   1  -1   9    1.34    0.09
  -1   1  -9    1.28    0.15
  -1   1  -9    1.40    0.13
   1  -1  10    3.87    0.17
  -1   1 -10    4.26    0.26
  -1   1 -10    4.13    0.22
   1  -1  11   37.92    1.22
   1  -1  11   34.33    0.88
  -1   1 -11   38.16    1.19
   1  -1  12    0.94    0.15
   1  -1  12    0.94    0.11
  -1   1 -12    0.97    0.16
   1  -1  13    1.66    0.18
   1  -1  13    1.33    0.14
  -1   1 -13    1.80    0.23
   1  -1  14    0.74    0.20
  -1   1 -14    0.79    0.17
   1  -1  15    0.44    0.18
  -1   1 -15    0.30    0.15
   1  -1  16    0.91    0.21
  -1   1 -16    0.09    0.17
   1  -1  17   -0.04    0.14
  -1   1 -17    0.14    0.14
   1   0 -17    0.14    0.18
  -1   0  17    0.15    0.16
   1   0 -16    0.94    0.29
  -1   0  16    0.89    0.25
   1   0 -15    1.48    0.32
  -1   0  15    2.02    0.29
   1   0 -14   -0.03    0.12
  -1   0  14    0.04    0.10
   1   0 -13    9.04    0.53
  -1   0  13    9.74    0.50
   1   0 -12   13.59    0.65
  -1   0  12   11.88    0.55
   1   0 -11    0.24    0.13
   1   0 -10    1.60    0.21
  -1   0  10    2.32    0.17
   1   0  -9    0.31    0.10
  -1   0   9    0.37    0.04
  -1   0   9    0.47    0.10
   1   0  -8    0.45    0.08
  -1   0   8    0.27    0.03
  -1   0   8    0.39    0.08
   1   0  -7    0.66    0.10
  -1   0   7    0.79    0.09
   1   0  -6   10.10    0.34
  -1   0   6   11.12    0.32
  -1   0   6   10.21    0.17
   1   0  -5   10.36    0.29
  -1   0   5   11.12    0.28
  -1   0   5   10.06    0.16
   1   0  -4   29.31    0.58
  -1   0   4   28.68    0.54
  -1   0   4   28.21    0.34
   1   0  -3    4.04    0.12
  -1   0   3    4.41    0.07
  -1   0   3    4.13    0.11
   1   0  -2  101.98    1.40
  -1   0   2  103.17    0.95
  -1   0   2  101.42    1.30
  -1   0   1    1.80    0.04
   1   0   2    0.06    0.01
   1   0   2    0.06    0.01
  -1   0  -2    0.13    0.02
  -1   0  -2    0.08    0.01
   1   0   3    5.85    0.10
  -1   0  -3    5.55    0.10
  -1   0  -3    5.61    0.12
   1   0   4   10.94    0.18
  -1   0  -4   10.74    0.21
  -1   0  -4   10.70    0.24
   1   0   5   22.95    0.36
  -1   0  -5   23.08    0.51
  -1   0  -5   22.11    0.42
   1   0   6    1.93    0.06
  -1   0  -6    1.69    0.10
  -1   0  -6    1.83    0.10
   1   0   7    0.32    0.05
  -1   0  -7    0.53    0.08
  -1   0  -7    0.24    0.06
   1   0   8   22.37    0.45
  -1   0  -8   21.71    0.60
  -1   0  -8   24.62    0.64
   1   0   9    1.99    0.09
  -1   0  -9    2.10    0.14
  -1   0  -9    2.25    0.16
   1   0  10    3.69    0.20
   1   0  10    4.04    0.14
  -1   0 -10    3.98    0.22
   1   0  11   17.70    0.63
  -1   0 -11   18.53    0.66
   1   0  12    7.60    0.23
   1   0  12    9.08    0.41
  -1   0 -12    9.12    0.43
   1   0  13    0.03    0.14
  -1   0 -13    0.30    0.11
   1   0  14    1.25    0.22
  -1   0 -14    0.96    0.21
   1   0  15   -0.17    0.14
  -1   0 -15   -0.01    0.12
   1   0  16    0.33    0.19
  -1   0 -16    0.27    0.19
   1   0  17    1.84    0.33
  -1   0 -17    1.22    0.25
   1   0  18    6.08    0.59
  -1   0 -18    4.64    0.56
   1   1 -17    1.64    0.37
  -1  -1  17    1.51    0.35
   1   1 -16    0.39    0.28
  -1  -1  16    0.76    0.20
   1   1 -15    2.27    0.40
  -1  -1  15    2.86    0.33
   1   1 -14    0.13    0.14
  -1  -1  14    0.15    0.15
   1   1 -13   12.28    0.67
  -1  -1  13   13.06    0.61
   1   1 -12    0.67    0.17
  -1  -1  12    0.66    0.17
   1   1 -11   13.56    0.67
  -1  -1  11   13.53    0.60
   1   1 -10    0.60    0.12
  -1  -1  10    0.21    0.11
  -1  -1  10    0.24    0.05
   1   1  -9    2.76    0.22
  -1  -1   9    2.84    0.19
  -1  -1   9    2.08    0.10
   1   1  -8    1.60    0.14
  -1  -1   8    1.85    0.14
  -1  -1   8    1.46    0.08
   1   1  -7    1.34    0.14
  -1  -1   7    1.72    0.11
  -1  -1   7    1.72    0.08
   1   1  -6    0.90    0.18
  -1  -1   6    1.79    0.09
  -1  -1   6    1.99    0.11
   1   1  -5   18.78    0.46
  -1  -1   5   18.40    0.34
  -1  -1   5   17.76    0.40
   1   1  -4    2.71    0.11
  -1  -1   4    2.49    0.08
  -1  -1   4    2.79    0.10
   1   1  -3  101.44    1.72
  -1  -1   3   98.68    1.45
  -1  -1   3  101.45    1.36
   1   1  -2   19.65    0.37
  -1  -1   2   21.14    0.32
  -1  -1   2   20.35    0.29
   1   1  -1    5.25    0.12
  -1  -1   1    5.88    0.11
  -1  -1   1    5.38    0.08
   1   1   0   10.77    0.11
  -1  -1   0   10.65    0.10
  -1  -1   0   10.98    0.16
  -1  -1  -1  405.67    4.43
  -1  -1  -1  405.72    3.18
  -1  -1  -2   29.62    0.37
  -1  -1  -2   30.19    0.38
  -1  -1  -2   30.23    0.37
  -1  -1  -3    0.68    0.03
  -1  -1  -3    0.62    0.04
  -1  -1  -3    0.62    0.04
  -1  -1  -4    1.54    0.07
  -1  -1  -4    1.54    0.07
  -1  -1  -4    1.79    0.06
   1   1   5   40.11    0.53
  -1  -1  -5   40.67    0.72
  -1  -1  -5   40.59    0.76
   1   1   6    7.20    0.13
  -1  -1  -6    7.04    0.21
  -1  -1  -6    6.92    0.19
  -1  -1  -7   33.81    0.75
  -1  -1  -7   34.42    0.79
   1   1   8    0.08    0.03
  -1  -1  -8   -0.01    0.05
  -1  -1  -8    0.16    0.06
   1   1   9   18.70    0.57
   1   1   9   18.57    0.34
  -1  -1  -9   19.10    0.57
   1   1  10   25.35    0.78
   1   1  10   25.79    0.48
  -1  -1 -10   26.43    0.80
   1   1  11    0.11    0.10
  -1  -1 -11    0.10    0.08
   1   1  12    2.22    0.21
  -1  -1 -12    2.23    0.21
   1   1  13    2.13    0.19
  -1  -1 -13    1.57    0.19
   1   1  14    0.39    0.14
  -1  -1 -14    0.35    0.13
   1   1  15    0.05    0.11
  -1  -1 -15    0.01    0.10
   1   1  16   -0.06    0.15
  -1  -1 -16    0.01    0.14
   1   1  17    0.14    0.20
  -1  -1 -17    0.23    0.19
   1   1  18    0.76    0.28
  -1  -1 -18    0.55    0.25
   1   2 -16    7.44    0.59
  -1  -2  16    7.12    0.53
   1   2 -15    1.26    0.30
  -1  -2  15    0.86    0.25
   1   2 -14   -0.17    0.14
  -1  -2  14    0.06    0.11
   1   2 -13    3.42    0.37
  -1  -2  13    4.31    0.35
   1   2 -12    5.31    0.39
  -1  -2  12    5.80    0.39
   1   2 -11    4.67    0.36
  -1  -2  11    4.89    0.30
  -1  -2  11    3.67    0.19
   1   2 -10    1.04    0.22
  -1  -2  10    1.53    0.11
  -1  -2  10    1.62    0.17
   1   2  -9   -0.09    0.11
  -1  -2   9    0.13    0.08
  -1  -2   9    0.09    0.06
   1   2  -8    0.97    0.12
  -1  -2   8    0.78    0.09
  -1  -2   8    0.90    0.08
   1   2  -7    0.93    0.13
  -1  -2   7    1.17    0.08
  -1  -2   7    1.06    0.09
   1   2  -6    4.62    0.23
  -1  -2   6    3.39    0.14
  -1  -2   6    3.57    0.16
   1   2  -5   14.17    0.47
  -1  -2   5   12.58    0.31
  -1  -2   5   12.53    0.32
   1   2  -4    7.04    0.22
  -1  -2   4    5.99    0.18
  -1  -2   4    6.21    0.17
   1   2  -3   16.44    0.39
  -1  -2   3   14.66    0.26
  -1  -2   3   14.77    0.32
   1   2  -2   30.04    0.59
  -1  -2   2   29.48    0.40
  -1  -2   2   30.21    0.54
   1   2  -1   25.86    0.49
  -1  -2   1   27.31    0.47
   1   2   0   87.76    1.38
  -1  -2   0   91.76    1.35
   1   2   1   11.66    0.22
  -1  -2  -1   11.58    0.22
  -1  -2  -2   23.07    0.27
  -1  -2  -2   23.95    0.39
  -1  -2  -2   23.78    0.41
  -1  -2  -3    6.18    0.13
  -1  -2  -3    7.00    0.17
  -1  -2  -3    6.61    0.13
  -1  -2  -4    3.11    0.09
  -1  -2  -4    3.61    0.10
  -1  -2  -4    3.18    0.12
  -1  -2  -5   13.65    0.34
  -1  -2  -5   14.27    0.25
   1   2   6    0.78    0.06
  -1  -2  -6    0.62    0.05
  -1  -2  -6    0.85    0.07
   1   2   7   20.24    0.51
   1   2   7   19.81    0.31
  -1  -2  -7   21.46    0.54
   1   2   8    9.72    0.30
   1   2   8    9.16    0.17
  -1  -2  -8    9.44    0.32
   1   2   9   18.27    0.30
   1   2   9   19.67    0.59
  -1  -2  -9   17.97    0.55
   1   2  10   25.58    0.76
   1   2  10   23.84    0.41
  -1  -2 -10   25.11    0.76
   1   2  11    0.37    0.12
  -1  -2 -11    0.38    0.10
   1   2  12    0.09    0.08
  -1  -2 -12    0.11    0.10
   1   2  13    0.14    0.12
  -1  -2 -13    0.06    0.11
   1   2  14    0.11    0.09
  -1  -2 -14   -0.07    0.08
   1   2  15    0.16    0.14
  -1  -2 -15    0.56    0.16
   1   2  16    5.67    0.46
  -1  -2 -16    5.07    0.43
   1   2  17    1.86    0.28
  -1  -2 -17    1.27    0.25
   1   2  18    0.15    0.22
  -1  -2 -18    0.30    0.17
   1   2  19    0.23    0.20
  -1  -2 -19   -0.06    0.19
   1   3 -15    1.87    0.38
  -1  -3  15    1.99    0.26
   1   3 -14    0.07    0.18
  -1  -3  14    0.07    0.14
   1   3 -13    0.31    0.15
  -1  -3  13    0.01    0.14
   1   3 -12    0.41    0.15
  -1  -3  12    0.29    0.11
  -1  -3  12    0.18    0.14
   1   3 -11    0.69    0.19
  -1  -3  11    1.23    0.16
  -1  -3  11    0.89    0.13
   1   3 -10    3.32    0.29
  -1  -3  10    3.69    0.25
  -1  -3  10    3.64    0.20
   1   3  -9   -0.13    0.10
  -1  -3   9    0.06    0.07
  -1  -3   9   -0.01    0.06
   1   3  -8   -0.07    0.09
  -1  -3   8    0.10    0.06
  -1  -3   8    0.05    0.06
   1   3  -7    1.39    0.16
  -1  -3   7    1.03    0.11
  -1  -3   7    1.23    0.10
   1   3  -6    0.08    0.06
  -1  -3   6    0.00    0.06
  -1  -3   6    0.06    0.05
   1   3  -5    7.24    0.28
  -1  -3   5    6.99    0.22
  -1  -3   5    7.20    0.20
   1   3  -4   32.04    0.83
  -1  -3   4   30.68    0.71
  -1  -3   4   30.70    0.57
   1   3  -3   46.40    1.04
  -1  -3   3   44.68    0.70
  -1  -3   3   44.83    0.98
   1   3  -2    1.50    0.09
  -1  -3   2    1.27    0.09
   1   3  -1    9.56    0.25
  -1  -3   1    9.01    0.25
   1   3   0    0.31    0.06
  -1  -3   0    0.19    0.05
   1   3   1    5.50    0.15
  -1  -3  -1    4.97    0.15
   1   3   2    0.59    0.02
   1   3   2    0.62    0.06
  -1  -3  -2    0.80    0.05
   1   3   3    8.18    0.14
  -1  -3  -3    7.77    0.21
  -1  -3  -3    7.97    0.18
   1   3   4   20.16    0.35
  -1  -3  -4   20.09    0.45
  -1  -3  -4   19.93    0.38
   1   3   5    1.99    0.08
  -1  -3  -5    1.90    0.12
  -1  -3  -5    1.75    0.08
   1   3   6    6.53    0.19
  -1  -3  -6    6.36    0.16
  -1  -3  -6    6.15    0.22
   1   3   7   68.57    1.47
  -1  -3  -7   69.02    1.62
  -1  -3  -7   70.18    1.13
   1   3   8   15.19    0.45
  -1  -3  -8   14.64    0.28
  -1  -3  -8   14.34    0.45
   1   3   9   10.07    0.35
   1   3   9    9.31    0.19
  -1  -3  -9   10.00    0.36
   1   3  10   27.10    0.81
  -1  -3 -10   28.12    0.88
   1   3  11    0.07    0.08
  -1  -3 -11   -0.01    0.08
   1   3  12    0.77    0.15
  -1  -3 -12    0.60    0.14
   1   3  13    0.33    0.15
  -1  -3 -13    0.47    0.15
   1   3  14    0.97    0.16
  -1  -3 -14    0.64    0.19
   1   3  15    3.95    0.33
  -1  -3 -15    4.13    0.38
   1   3  16    0.61    0.20
  -1  -3 -16    0.18    0.21
   1   3  17    0.19    0.15
  -1  -3 -17    0.22    0.17
   1   3  18   -0.08    0.18
  -1  -3 -18    0.18    0.17
   1   3  19    0.22    0.18
  -1  -3 -19    0.18    0.24
   1   4 -15    0.14    0.25
  -1  -4  15    0.29    0.18
   1   4 -14    0.58    0.22
  -1  -4  14    0.36    0.19
   1   4 -13    0.04    0.14
  -1  -4  13    0.05    0.12
   1   4 -12    0.19    0.13
  -1  -4  12   -0.02    0.10
  -1  -4  12    0.10    0.12
   1   4 -11    0.01    0.15
  -1  -4  11   -0.03    0.10
  -1  -4  11    0.29    0.11
   1   4 -10    0.57    0.13
  -1  -4  10    0.12    0.10
  -1  -4  10    0.05    0.11
   1   4  -9    1.22    0.23
  -1  -4   9    1.41    0.16
  -1  -4   9    1.46    0.14
   1   4  -8    3.74    0.32
  -1  -4   8    4.11    0.20
  -1  -4   8    3.79    0.22
   1   4  -7    0.73    0.17
  -1  -4   7    0.55    0.09
  -1  -4   7    0.82    0.11
   1   4  -6    0.88    0.13
  -1  -4   6    1.17    0.10
  -1  -4   6    0.80    0.08
   1   4  -5    0.03    0.07
  -1  -4   5    0.03    0.04
  -1  -4   5    0.09    0.07
   1   4  -4    0.73    0.10
  -1  -4   4    0.97    0.10
   1   4  -3    0.39    0.08
  -1  -4   3    0.30    0.04
  -1  -4   3    0.45    0.08
   1   4  -2   55.94    1.27
  -1  -4   2   52.77    1.20
  -1  -4   2   48.81    0.64
   1   4  -1    6.73    0.24
  -1  -4   1    7.49    0.26
   1   4   0   41.66    0.96
  -1  -4   0   40.78    0.93
   1   4   1   24.13    0.57
  -1  -4  -1   23.09    0.58
   1   4   2    4.35    0.07
   1   4   2    4.88    0.17
  -1  -4  -2    4.47    0.16
   1   4   3    8.11    0.14
  -1  -4  -3    8.81    0.26
  -1  -4  -3    8.18    0.23
   1   4   4   11.85    0.23
  -1  -4  -4   14.73    0.35
  -1  -4  -4   11.89    0.35
   1   4   5    0.66    0.06
  -1  -4  -5    0.88    0.09
  -1  -4  -5    0.81    0.07
   1   4   6    0.01    0.04
  -1  -4  -6    0.10    0.04
  -1  -4  -6   -0.02    0.06
   1   4   7   14.21    0.37
  -1  -4  -7   12.97    0.42
  -1  -4  -7   13.17    0.31
   1   4   8    1.78    0.13
  -1  -4  -8    1.64    0.08
  -1  -4  -8    1.58    0.14
   1   4   9   -0.03    0.05
  -1  -4  -9   -0.09    0.06
  -1  -4  -9    0.03    0.03
   1   4  10    0.14    0.10
  -1  -4 -10    0.18    0.04
  -1  -4 -10    0.13    0.11
   1   4  11    2.50    0.21
  -1  -4 -11    2.28    0.24
   1   4  12    0.48    0.15
  -1  -4 -12    0.61    0.13
   1   4  13    0.19    0.10
  -1  -4 -13    0.03    0.10
   1   4  14    0.56    0.18
  -1  -4 -14    1.49    0.21
   1   4  15    0.56    0.13
  -1  -4 -15   -0.09    0.13
   1   4  16    2.28    0.25
  -1  -4 -16    1.72    0.25
   1   4  17    6.70    0.54
  -1  -4 -17    5.63    0.47
   1   4  18    0.70    0.27
  -1  -4 -18    0.71    0.26
   1   4  19    0.36    0.21
  -1  -4 -19    0.21    0.20
   1   5 -14    0.28    0.25
   1   5 -13    2.64    0.40
  -1  -5  13    1.65    0.27
   1   5 -12    0.14    0.20
  -1  -5  12    0.24    0.13
  -1  -5  12    0.24    0.14
   1   5 -11    4.43    0.41
  -1  -5  11    4.38    0.33
  -1  -5  11    5.03    0.33
   1   5 -10    0.60    0.21
  -1  -5  10    0.71    0.14
  -1  -5  10    0.63    0.16
   1   5  -9    2.23    0.30
  -1  -5   9    2.25    0.18
  -1  -5   9    1.81    0.19
   1   5  -8    1.78    0.27
  -1  -5   8    1.74    0.19
  -1  -5   8    1.76    0.15
   1   5  -7    1.28    0.18
  -1  -5   7    0.54    0.13
  -1  -5   7    0.40    0.08
   1   5  -6   -0.01    0.10
  -1  -5   6    0.01    0.05
  -1  -5   6    0.16    0.07
   1   5  -5    0.06    0.08
  -1  -5   5    0.18    0.09
  -1  -5   5    0.12    0.04
   1   5  -4    0.60    0.12
  -1  -5   4    0.40    0.05
  -1  -5   4    0.42    0.11
   1   5  -3    4.15    0.21
  -1  -5   3    4.32    0.24
   1   5  -2   14.30    0.47
  -1  -5   2   12.53    0.42
   1   5  -1    0.43    0.07
  -1  -5   1    0.18    0.10
   1   5   0    0.22    0.07
  -1  -5   0    0.44    0.08
   1   5   1    1.64    0.14
  -1  -5  -1    1.88    0.12
   1   5   2    1.85    0.04
   1   5   2    2.01    0.12
  -1  -5  -2    2.05    0.12
   1   5   3    0.12    0.03
   1   5   3    0.11    0.06
   1   5   4    0.16    0.03
  -1  -5  -4    0.06    0.07
  -1  -5  -4    0.31    0.07
   1   5   5    6.00    0.17
  -1  -5  -5    5.86    0.24
  -1  -5  -5    6.37    0.21
   1   5   6   26.08    0.59
  -1  -5  -6   27.15    0.77
  -1  -5  -6   27.50    0.64
   1   5   7    1.47    0.10
  -1  -5  -7    1.20    0.15
  -1  -5  -7    1.54    0.10
   1   5   8    0.42    0.08
  -1  -5  -8    0.41    0.10
  -1  -5  -8    0.30    0.07
   1   5   9    3.78    0.20
  -1  -5  -9    3.83    0.24
  -1  -5  -9    3.61    0.16
   1   5  10    1.36    0.12
  -1  -5 -10    1.10    0.08
  -1  -5 -10    0.99    0.14
   1   5  11    0.62    0.11
  -1  -5 -11    0.47    0.13
   1   5  12    3.57    0.23
  -1  -5 -12    3.02    0.26
   1   5  13    1.37    0.17
  -1  -5 -13    1.44    0.23
   1   5  14    0.56    0.18
  -1  -5 -14    0.49    0.19
   1   5  15    0.36    0.17
  -1  -5 -15    0.20    0.15
   1   5  16    0.34    0.15
  -1  -5 -16    0.19    0.19
   1   5  17    0.18    0.18
  -1  -5 -17    0.86    0.22
   1   5  18    1.20    0.23
  -1  -5 -18    0.78    0.31
   1   5  19    0.64    0.28
  -1  -5 -19    0.27    0.27
   1   6 -12    0.40    0.23
  -1  -6  12    0.12    0.16
   1   6 -11    0.46    0.19
  -1  -6  11    0.45    0.18
   1   6 -10    3.59    0.42
  -1  -6  10    2.92    0.33
   1   6  -9    0.31    0.18
  -1  -6   9    0.35    0.14
  -1  -6   9    0.19    0.10
   1   6  -8    4.22    0.37
  -1  -6   8    3.66    0.21
  -1  -6   8    3.63    0.28
   1   6  -7    0.37    0.19
  -1  -6   7    0.71    0.13
  -1  -6   7    0.51    0.10
  -1  -6   6    5.82    0.34
  -1  -6   6    4.83    0.19
  -1  -6   5    0.00    0.04
  -1  -6   5   -0.01    0.07
   1   6  -4    0.04    0.09
  -1  -6   4   -0.00    0.10
   1   6  -3   -0.05    0.08
  -1  -6   3    0.15    0.09
   1   6  -2   29.00    0.95
  -1  -6   2   28.17    0.87
   1   6  -1    0.88    0.14
  -1  -6   1    0.62    0.14
   1   6   0    2.78    0.18
  -1  -6   0    2.75    0.21
   1   6   1    0.63    0.11
  -1  -6  -1    0.76    0.10
   1   6   2    1.37    0.16
  -1  -6  -2    1.31    0.15
   1   6   3    4.05    0.23
   1   6   3    3.71    0.09
  -1  -6  -3    4.48    0.20
   1   6   4    2.09    0.08
   1   6   4    1.85    0.17
  -1  -6  -4    1.95    0.13
   1   6   5    0.34    0.05
  -1  -6  -5    0.44    0.09
  -1  -6  -5    0.57    0.09
   1   6   6    2.82    0.12
  -1  -6  -6    3.32    0.18
  -1  -6  -6    2.86    0.19
   1   6   7    3.06    0.14
  -1  -6  -7    3.34    0.24
  -1  -6  -7    3.17    0.16
   1   6   8    6.82    0.27
  -1  -6  -8    6.76    0.25
  -1  -6  -8    7.37    0.38
   1   6   9    2.53    0.16
  -1  -6  -9    2.69    0.21
  -1  -6  -9    2.86    0.15
   1   6  10    2.73    0.19
  -1  -6 -10    2.47    0.14
  -1  -6 -10    2.47    0.21
   1   6  11    0.48    0.12
  -1  -6 -11    0.37    0.08
  -1  -6 -11    0.44    0.15
   1   6  12    0.20    0.10
  -1  -6 -12    0.29    0.15
   1   6  13    0.54    0.13
  -1  -6 -13    0.46    0.16
   1   6  14    1.13    0.17
  -1  -6 -14    0.89    0.23
   1   6  15    0.08    0.14
  -1  -6 -15    0.03    0.15
   1   6  16    0.42    0.15
  -1  -6 -16    0.08    0.16
   1   6  17    0.14    0.20
  -1  -6 -17    0.50    0.22
   1   6  18    0.03    0.19
  -1  -6 -18   -0.15    0.16
   1   7 -11   -0.02    0.22
  -1  -7  11    0.16    0.16
   1   7 -10    0.03    0.18
  -1  -7  10    0.35    0.17
   1   7  -9    0.07    0.18
   1   7  -8    0.16    0.17
  -1  -7   8    0.04    0.14
   1   7  -7    1.34    0.28
  -1  -7   7    1.79    0.25
   1   7  -6    0.14    0.12
  -1  -7   6    0.11    0.11
   1   7  -5    9.35    0.55
  -1  -7   5    9.12    0.52
   1   7  -4    0.03    0.11
  -1  -7   4    0.20    0.10
   1   7  -3    3.11    0.23
  -1  -7   3    2.34    0.22
   1   7  -2    1.89    0.19
  -1  -7   2    2.46    0.23
   1   7  -1   11.03    0.49
  -1  -7   1    9.20    0.44
   1   7   0    0.49    0.11
  -1  -7   0    0.21    0.13
   1   7   1    0.88    0.16
  -1  -7  -1    1.31    0.18
   1   7   2    2.95    0.19
  -1  -7  -2    2.82    0.20
   1   7   3    6.94    0.37
  -1  -7  -3    7.05    0.31
   1   7   4    1.57    0.17
  -1  -7  -4    0.95    0.16
   1   7   5   -0.11    0.10
   1   7   5    0.00    0.04
  -1  -7  -5   -0.15    0.07
   1   7   6    7.01    0.21
  -1  -7  -6    7.32    0.34
  -1  -7  -6    7.68    0.36
   1   7   7    8.75    0.28
  -1  -7  -7    9.31    0.47
  -1  -7  -7   10.12    0.40
   1   7   8    4.23    0.19
  -1  -7  -8    4.31    0.23
  -1  -7  -8    4.73    0.33
   1   7   9    0.05    0.07
  -1  -7  -9    0.27    0.10
  -1  -7  -9   -0.04    0.07
   1   7  10    0.03    0.08
  -1  -7 -10    0.00    0.07
  -1  -7 -10    0.15    0.10
   1   7  11    0.66    0.12
  -1  -7 -11    0.98    0.18
  -1  -7 -11    0.36    0.09
   1   7  12    2.88    0.25
  -1  -7 -12    2.41    0.33
   1   7  13    5.91    0.35
  -1  -7 -13    5.82    0.47
   1   7  14    0.30    0.17
  -1  -7 -14    0.38    0.17
   1   7  15    6.75    0.46
  -1  -7 -15    5.22    0.44
   1   7  16    1.53    0.25
  -1  -7 -16    1.46    0.27
   1   7  17    0.13    0.15
  -1  -7 -17   -0.08    0.18
   1   7  18    0.23    0.23
  -1  -7 -18    0.34    0.20
   1   8 -10    0.09    0.22
  -1  -8  10    0.16    0.16
   1   8  -9   -0.05    0.22
  -1  -8   9   -0.17    0.18
   1   8  -8    0.12    0.18
  -1  -8   8    0.02    0.16
   1   8  -7    1.20    0.26
  -1  -8   7    0.77    0.23
   1   8  -6    0.38    0.17
  -1  -8   6    0.44    0.16
   1   8  -5    0.41    0.19
  -1  -8   5    0.44    0.19
   1   8  -4   13.36    0.65
  -1  -8   4   12.16    0.64
   1   8  -3    1.05    0.20
  -1  -8   3    0.63    0.16
   1   8  -2    1.21    0.20
  -1  -8   2    0.71    0.17
   1   8  -1    0.60    0.13
  -1  -8   1    0.33    0.17
   1   8   0    0.46    0.12
  -1  -8   0    0.49    0.14
   1   8   1    8.11    0.41
  -1  -8  -1    7.45    0.41
   1   8   2    6.30    0.33
  -1  -8  -2    5.33    0.33
   1   8   3    1.39    0.18
  -1  -8  -3    1.04    0.20
   1   8   4   15.78    0.68
  -1  -8  -4   14.97    0.64
   1   8   5   -0.05    0.09
  -1  -8  -5   -0.02    0.11
   1   8   6    6.79    0.38
   1   8   6    6.67    0.23
  -1  -8  -6    6.80    0.37
   1   8   7    4.62    0.20
  -1  -8  -7    5.39    0.31
  -1  -8  -7    5.43    0.33
   1   8   8    3.66    0.18
  -1  -8  -8    4.16    0.27
  -1  -8  -8    3.75    0.25
   1   8   9    1.60    0.13
  -1  -8  -9    1.57    0.20
  -1  -8  -9    1.50    0.17
   1   8  10    0.04    0.08
  -1  -8 -10   -0.06    0.11
  -1  -8 -10    0.17    0.08
   1   8  11    0.69    0.12
  -1  -8 -11    0.43    0.11
  -1  -8 -11    0.78    0.21
   1   8  12    0.14    0.12
  -1  -8 -12    0.42    0.15
   1   8  13    0.24    0.13
  -1  -8 -13    0.08    0.15
   1   8  14    5.51    0.36
  -1  -8 -14    5.41    0.51
   1   8  15    1.79    0.28
  -1  -8 -15    2.23    0.31
   1   8  16    4.19    0.40
  -1  -8 -16    4.08    0.44
   1   8  17    1.41    0.31
  -1  -8 -17    2.01    0.38
   1   9  -8   -0.08    0.19
  -1  -9   8   -0.05    0.18
   1   9  -7    0.32    0.20
  -1  -9   7    0.18    0.21
   1   9  -6    0.28    0.18
  -1  -9   6    0.48    0.18
   1   9  -5    0.88    0.21
  -1  -9   5    0.67    0.24
   1   9  -4    0.23    0.19
  -1  -9   4    0.20    0.16
   1   9  -3    3.57    0.36
  -1  -9   3    2.73    0.35
   1   9  -2   -0.04    0.12
  -1  -9   2   -0.06    0.12
   1   9  -1    0.31    0.18
  -1  -9   1    0.47    0.15
   1   9   0    0.32    0.14
  -1  -9   0    0.37    0.18
   1   9   1    3.40    0.32
  -1  -9  -1    3.04    0.34
   1   9   2    3.29    0.27
  -1  -9  -2    2.28    0.32
   1   9   3   24.60    1.02
  -1  -9  -3   25.26    1.03
   1   9   4   14.76    0.73
  -1  -9  -4   12.94    0.69
   1   9   5    7.19    0.46
  -1  -9  -5    7.10    0.41
   1   9   6    0.17    0.16
  -1  -9  -6    0.37    0.15
   1   9   7    1.97    0.21
  -1  -9  -7    1.72    0.23
   1   9   8    0.05    0.10
  -1  -9  -8    0.03    0.10
   1   9   9    0.00    0.06
  -1  -9  -9   -0.07    0.08
  -1  -9  -9   -0.02    0.12
   1   9  10    0.93    0.13
  -1  -9 -10    1.01    0.16
  -1  -9 -10    1.04    0.24
   1   9  11    1.26    0.15
  -1  -9 -11    0.92    0.17
  -1  -9 -11    1.32    0.22
   1   9  12   -0.02    0.10
  -1  -9 -12   -0.21    0.18
   1   9  13    0.16    0.12
  -1  -9 -13    0.00    0.19
   1   9  14   -0.08    0.10
  -1  -9 -14    0.23    0.13
   1   9  15    3.55    0.32
  -1  -9 -15    3.68    0.49
   1   9  16    3.77    0.42
  -1  -9 -16    4.12    0.45
   1  10  -6    3.65    0.52
  -1 -10   6    4.03    0.44
   1  10  -5    0.67    0.28
  -1 -10   5    0.89    0.28
   1  10  -4    0.60    0.23
  -1 -10   4    0.30    0.19
   1  10  -3    0.26    0.17
  -1 -10   3    0.07    0.15
   1  10  -2    0.39    0.20
  -1 -10   2    0.30    0.18
   1  10  -1    0.40    0.18
  -1 -10   1   -0.04    0.13
   1  10   0    0.48    0.22
  -1 -10   0    0.53    0.22
   1  10   1    0.03    0.15
  -1 -10  -1    0.09    0.13
   1  10   2   10.14    0.60
  -1 -10  -2    9.38    0.59
   1  10   3    6.08    0.44
  -1 -10  -3    6.12    0.42
   1  10   4    0.66    0.20
  -1 -10  -4    1.15    0.23
   1  10   5    1.03    0.27
  -1 -10  -5    1.26    0.22
   1  10   6    8.42    0.50
  -1 -10  -6    6.77    0.46
   1  10   7    0.47    0.20
  -1 -10  -7    0.35    0.17
   1  10   8    0.09    0.13
  -1 -10  -8    0.12    0.14
   1  10   9    1.92    0.27
  -1 -10  -9    1.75    0.24
  -1 -10 -10    0.05    0.12
  -1 -10 -11    0.35    0.15
  -1 -10 -11    0.51    0.18
  -1 -10 -12    2.63    0.39
  -1 -10 -13    1.94    0.37
  -1 -10 -14    0.87    0.24
  -1 -10 -15    0.42    0.23
   1  11  -3    0.55    0.24
  -1 -11   3    0.27    0.22
   1  11  -2    0.49    0.20
  -1 -11   2   -0.13    0.18
   1  11  -1   -0.19    0.20
  -1 -11   1   -0.08    0.17
   1  11   0    0.80    0.21
  -1 -11   0    0.46    0.26
   1  11   1    0.18    0.16
  -1 -11  -1    0.11    0.16
   1  11   2    1.22    0.26
  -1 -11  -2    1.29    0.29
   1  11   3    7.79    0.62
  -1 -11  -3    7.74    0.63
   1  11   4   10.30    0.65
  -1 -11  -4   10.28    0.67
   1  11   5    0.99    0.21
  -1 -11  -5    0.58    0.26
   1  11   6    1.24    0.25
  -1 -11  -6    1.23    0.24
   1  11   7    0.77    0.26
  -1 -11  -7    1.00    0.20
   1  11   8   -0.17    0.14
  -1 -11  -8    0.14    0.13
   1  11   9    1.89    0.32
  -1 -11  -9    1.14    0.26
   1  11  10   -0.11    0.16
  -1 -11 -10    0.29    0.15
   1  11  11    1.12    0.29
  -1 -11 -11    0.73    0.18
  -1 -11 -13    0.17    0.23
   1  12   2    1.26    0.26
  -1 -12  -2    0.43    0.32
   1  12   3    6.64    0.66
  -1 -12  -3    6.23    0.65
   1  12   4    2.57    0.35
  -1 -12  -4    2.33    0.42
   1  12   5    1.03    0.25
  -1 -12  -5    0.77    0.31
   1  12   6    0.79    0.27
  -1 -12  -6    0.40    0.28
   1  12   7    0.29    0.22
  -1 -12  -7    0.12    0.22
   1  12   8    0.35    0.22
  -1 -12  -8    0.07    0.19
   1  12   9   -0.14    0.18
  -1 -12  -9    0.44    0.18
   2 -12  -7    0.18    0.16
  -2  12   7   -0.13    0.15
   2 -12  -6    1.26    0.30
  -2  12   6    1.45    0.35
   2 -12  -5    3.81    0.48
  -2  12   5    4.97    0.53
   2 -12  -4    1.13    0.31
  -2  12   4    1.43    0.28
   2 -12  -3    0.06    0.14
  -2  12   3    0.01    0.15
   2 -12  -2    0.04    0.14
  -2  12   2    0.01    0.17
   2 -11 -11    0.00    0.17
   2 -11 -10   -0.17    0.21
   2 -11  -9    0.10    0.16
   2 -11  -8    3.46    0.36
  -2  11   8    3.79    0.38
   2 -11  -7    3.00    0.35
  -2  11   7    3.56    0.36
   2 -11  -6    0.49    0.19
  -2  11   6    0.05    0.21
   2 -11  -5    5.64    0.50
  -2  11   5    7.01    0.49
   2 -11  -4    0.73    0.23
  -2  11   4    0.80    0.24
   2 -11  -3    0.17    0.14
  -2  11   3    0.02    0.17
   2 -11  -2    0.30    0.17
  -2  11   2    0.37    0.16
   2 -11  -1   -0.05    0.18
  -2  11   1   -0.07    0.16
   2 -11   0    1.32    0.27
  -2  11   0    1.47    0.30
   2 -11   1    0.80    0.25
  -2  11  -1    0.21    0.18
   2 -11   2    1.64    0.36
  -2  11  -2    1.47    0.30
   2 -11   3   -0.04    0.24
  -2  11  -3   -0.29    0.19
   2 -10 -13    0.28    0.20
  -2  10  13    0.25    0.18
   2 -10 -12    0.73    0.24
  -2  10  12    0.59    0.20
   2 -10 -11    0.03    0.16
  -2  10  11   -0.12    0.10
   2 -10 -10    0.34    0.16
  -2  10  10    0.10    0.11
   2 -10  -9    0.92    0.24
   2 -10  -9    0.89    0.16
  -2  10   9    0.35    0.15
   2 -10  -8    3.50    0.40
   2 -10  -8    2.94    0.29
  -2  10   8    3.09    0.26
   2 -10  -7    1.62    0.25
  -2  10   7    1.98    0.20
   2 -10  -6    1.89    0.21
  -2  10   6    1.64    0.20
  -2  10   6    2.45    0.29
   2 -10  -5    1.05    0.18
  -2  10   5    1.10    0.20
   2 -10  -4    0.17    0.13
  -2  10   4   -0.04    0.11
   2 -10  -3   -0.15    0.11
  -2  10   3    0.12    0.13
   2 -10  -2   -0.02    0.13
  -2  10   2    0.18    0.12
   2 -10  -1    0.75    0.19
  -2  10   1    0.82    0.21
   2 -10   0    0.81    0.26
  -2  10   0    1.14    0.21
   2 -10   1    2.41    0.29
  -2  10  -1    1.67    0.28
   2 -10   2    9.65    0.64
  -2  10  -2   10.46    0.57
   2 -10   3    0.75    0.17
  -2  10  -3   -0.08    0.19
   2 -10   4   -0.23    0.20
  -2  10  -4   -0.09    0.16
   2 -10   5    0.01    0.15
  -2  10  -5   -0.11    0.16
   2 -10   6    0.24    0.16
  -2  10  -6   -0.17    0.14
   2  -9 -15    0.34    0.27
  -2   9  15    0.96    0.20
   2  -9 -14    0.33    0.19
  -2   9  14    0.02    0.13
   2  -9 -13    0.86    0.31
  -2   9  13    1.39    0.25
   2  -9 -12    0.13    0.15
  -2   9  12    0.05    0.11
   2  -9 -11   -0.22    0.14
  -2   9  11    0.01    0.13
   2  -9 -10    0.75    0.23
  -2   9  10    0.69    0.14
   2  -9  -9    0.49    0.13
   2  -9  -9    0.43    0.17
  -2   9   9    0.54    0.14
   2  -9  -8    2.73    0.33
   2  -9  -8    2.77    0.23
  -2   9   8    2.86    0.24
   2  -9  -7    1.27    0.19
   2  -9  -7    0.98    0.17
  -2   9   7    1.19    0.16
   2  -9  -6    2.00    0.23
   2  -9  -6    2.48    0.28
  -2   9   6    2.32    0.20
   2  -9  -5   -0.11    0.08
  -2   9   5   -0.03    0.07
  -2   9   5    0.19    0.09
   2  -9  -4    0.02    0.09
  -2   9   4    0.12    0.09
  -2   9   4   -0.06    0.07
   2  -9  -3    2.38    0.28
  -2   9   3    3.30    0.26
  -2   9   3    2.22    0.17
   2  -9  -2   -0.19    0.14
  -2   9   2   -0.01    0.11
  -2   9   2    0.14    0.07
   2  -9  -1    2.85    0.29
  -2   9   1    2.86    0.26
  -2   9   1    2.03    0.16
   2  -9   0    2.86    0.28
  -2   9   0    2.49    0.24
   2  -9   1    0.84    0.22
  -2   9  -1    0.55    0.17
   2  -9   2    1.27    0.26
  -2   9  -2    1.02    0.20
   2  -9   3    0.92    0.25
  -2   9  -3    0.71    0.18
   2  -9   4    1.52    0.25
  -2   9  -4    1.66    0.21
   2  -9   5    1.00    0.25
  -2   9  -5    0.40    0.20
   2  -9   6   -0.10    0.15
  -2   9  -6    0.17    0.11
   2  -9   7    0.80    0.24
  -2   9  -7    1.07    0.25
   2  -9   8    0.25    0.18
  -2   9  -8    0.30    0.22
   2  -8 -16    0.07    0.21
  -2   8  16    0.27    0.17
   2  -8 -15    0.18    0.19
  -2   8  15   -0.18    0.16
   2  -8 -14    0.39    0.26
  -2   8  14    0.63    0.21
   2  -8 -13    0.40    0.17
  -2   8  13    0.05    0.15
   2  -8 -12   -0.06    0.13
  -2   8  12   -0.01    0.09
   2  -8 -11    2.05    0.28
  -2   8  11    2.36    0.22
   2  -8 -10    4.41    0.37
  -2   8  10    4.43    0.32
   2  -8  -9    7.19    0.33
   2  -8  -9    9.42    0.55
  -2   8   9    9.17    0.45
   2  -8  -8    0.72    0.22
  -2   8   8    1.53    0.18
   2  -8  -7    1.20    0.14
   2  -8  -7    0.75    0.17
  -2   8   7    1.25    0.15
   2  -8  -6    0.64    0.13
   2  -8  -6    0.66    0.16
  -2   8   6    0.42    0.11
   2  -8  -5    0.14    0.09
   2  -8  -5   -0.10    0.08
  -2   8   5    0.05    0.07
   2  -8  -4    0.16    0.14
  -2   8   4    0.43    0.12
  -2   8   4    0.66    0.11
   2  -8  -3    0.83    0.16
  -2   8   3    1.06    0.17
  -2   8   3    0.95    0.12
   2  -8  -2    0.40    0.16
  -2   8   2    0.42    0.10
  -2   8   2    0.64    0.12
   2  -8  -1    0.13    0.14
  -2   8   1    0.26    0.11
   2  -8   0   14.66    0.61
  -2   8   0   14.28    0.60
  -2   8   0   13.02    0.44
   2  -8   1    0.72    0.22
  -2   8  -1    1.09    0.17
  -2   8  -1    0.94    0.10
   2  -8   2    2.91    0.29
  -2   8  -2    1.74    0.13
  -2   8  -2    2.20    0.21
   2  -8   3   -0.03    0.10
  -2   8  -3    0.23    0.10
  -2   8  -3   -0.04    0.06
   2  -8   4    0.87    0.17
  -2   8  -4    0.62    0.13
  -2   8  -4    0.60    0.11
   2  -8   5    1.93    0.27
  -2   8  -5    1.52    0.22
  -2   8  -5    1.56    0.15
   2  -8   6    0.17    0.14
  -2   8  -6   -0.11    0.10
   2  -8   7    0.26    0.22
  -2   8  -7    0.73    0.19
   2  -8   8   17.50    1.00
  -2   8  -8   16.51    0.88
   2  -8   9    1.14    0.29
  -2   8  -9    0.85    0.27
   2  -8  10    1.84    0.30
  -2   8 -10    2.42    0.35
   2  -7 -16    0.07    0.22
  -2   7  16    0.15    0.19
   2  -7 -15    0.46    0.19
  -2   7  15    0.29    0.17
   2  -7 -14    0.54    0.21
  -2   7  14    0.54    0.20
   2  -7 -13   -0.02    0.12
  -2   7  13   -0.02    0.12
   2  -7 -12    0.79    0.17
  -2   7  12    0.55    0.18
   2  -7 -11    0.14    0.16
  -2   7  11    0.30    0.11
   2  -7 -10    5.59    0.42
  -2   7  10    5.19    0.30
   2  -7  -9    1.12    0.11
   2  -7  -9    1.22    0.18
  -2   7   9    1.50    0.18
   2  -7  -8    0.39    0.09
   2  -7  -8    0.96    0.17
  -2   7   8    0.51    0.12
   2  -7  -7    4.31    0.29
   2  -7  -7    4.20    0.22
  -2   7   7    4.18    0.26
   2  -7  -6    0.88    0.15
   2  -7  -6    1.19    0.13
  -2   7   6    0.89    0.11
   2  -7  -5    0.62    0.12
   2  -7  -5    0.52    0.11
  -2   7   5    0.39    0.09
   2  -7  -4    2.02    0.17
   2  -7  -4    2.08    0.18
  -2   7   4    2.08    0.15
   2  -7  -3    5.83    0.29
  -2   7   3    6.19    0.26
   2  -7  -2   12.66    0.52
  -2   7   2   12.64    0.41
  -2   7   2   12.90    0.48
   2  -7  -1   13.65    0.58
  -2   7   1   13.97    0.53
  -2   7   1   14.29    0.44
   2  -7   0    2.21    0.18
  -2   7   0    1.69    0.12
  -2   7   0    1.85    0.17
   2  -7   1    1.42    0.22
  -2   7  -1    1.37    0.15
  -2   7  -1    1.43    0.12
   2  -7   2    0.33    0.15
  -2   7  -2    0.33    0.07
  -2   7  -2    0.31    0.11
   2  -7   3    1.40    0.17
  -2   7  -3    0.37    0.09
  -2   7  -3    0.43    0.11
   2  -7   4    0.75    0.14
  -2   7  -4    0.52    0.10
  -2   7  -4    0.53    0.13
   2  -7   5    1.41    0.19
  -2   7  -5    0.27    0.10
  -2   7  -5    0.43    0.14
   2  -7   6    0.32    0.14
  -2   7  -6   -0.06    0.10
  -2   7  -6    0.03    0.08
   2  -7   7    2.15    0.29
  -2   7  -7    2.46    0.25
  -2   7  -7    1.96    0.19
   2  -7   8    0.21    0.19
  -2   7  -8    0.38    0.15
  -2   7  -8    0.31    0.12
   2  -7   9   25.81    1.17
  -2   7  -9   26.67    1.17
  -2   7  -9   23.64    0.96
   2  -7  10    0.46    0.21
  -2   7 -10    0.36    0.15
  -2   7 -10    0.49    0.19
   2  -7  11    2.51    0.33
  -2   7 -11    2.99    0.38
   2  -7  12    0.99    0.23
  -2   7 -12    0.70    0.26
   2  -6 -17    0.02    0.21
  -2   6  17    0.16    0.21
   2  -6 -16    0.98    0.33
  -2   6  16    1.24    0.24
   2  -6 -15   -0.03    0.18
  -2   6  15   -0.04    0.15
   2  -6 -14    0.42    0.21
  -2   6  14    0.99    0.22
   2  -6 -13    4.13    0.42
  -2   6  13    4.36    0.37
   2  -6 -12    2.92    0.32
  -2   6  12    2.66    0.25
   2  -6 -11    0.30    0.14
  -2   6  11    0.29    0.14
   2  -6 -10    3.30    0.30
  -2   6  10    2.85    0.22
   2  -6  -9    2.32    0.25
   2  -6  -9    1.98    0.11
  -2   6   9    2.35    0.21
   2  -6  -8    1.53    0.17
   2  -6  -8    1.29    0.10
  -2   6   8    2.03    0.15
   2  -6  -7    0.53    0.08
   2  -6  -7    0.60    0.15
  -2   6   7    0.51    0.11
   2  -6  -6    0.21    0.09
  -2   6   6    0.20    0.09
   2  -6  -5    1.72    0.14
   2  -6  -5    2.12    0.18
  -2   6   5    2.20    0.13
   2  -6  -4    3.45    0.20
   2  -6  -4    3.43    0.17
  -2   6   4    3.55    0.18
   2  -6  -3    0.18    0.09
   2  -6  -3    0.19    0.07
  -2   6   3    0.18    0.07
   2  -6  -2   26.73    0.78
  -2   6   2   28.15    0.73
  -2   6   1    5.95    0.22
  -2   6   1    5.66    0.23
   2  -6   0    3.00    0.19
  -2   6   0    3.14    0.16
  -2   6   0    3.51    0.19
   2  -6   1    1.17    0.13
  -2   6  -1    1.22    0.12
  -2   6  -1    1.08    0.10
   2  -6   2    1.48    0.14
  -2   6  -2    1.36    0.13
  -2   6  -2    1.38    0.11
   2  -6   3    0.28    0.11
  -2   6  -3    0.75    0.09
  -2   6  -3    0.19    0.07
   2  -6   4    5.01    0.33
  -2   6  -4    4.69    0.26
  -2   6  -4    4.71    0.21
   2  -6   5   -0.12    0.09
  -2   6  -5   -0.08    0.09
  -2   6  -5    0.35    0.07
   2  -6   6   77.26    2.40
  -2   6  -6   77.56    2.22
  -2   6  -6   75.66    2.07
   2  -6   7    0.03    0.13
  -2   6  -7   -0.19    0.12
  -2   6  -7   -0.02    0.09
   2  -6   8    0.15    0.17
  -2   6  -8    0.38    0.12
  -2   6  -8    0.45    0.12
   2  -6   9    0.56    0.15
  -2   6  -9    0.57    0.15
  -2   6  -9    0.65    0.17
   2  -6  10    2.04    0.27
  -2   6 -10    2.13    0.23
  -2   6 -10    2.16    0.27
   2  -6  11    0.03    0.15
  -2   6 -11   -0.28    0.15
   2  -6  12    0.39    0.14
  -2   6 -12    0.02    0.14
  -2   6 -12   -0.18    0.15
   2  -6  13    0.98    0.25
   2  -6  13    1.08    0.22
  -2   6 -13    0.68    0.26
   2  -5 -17   -0.08    0.21
  -2   5  17    0.11    0.18
   2  -5 -16    7.49    0.44
  -2   5  16    0.09    0.38
   2  -5 -15    0.04    0.14
  -2   5  15    0.05    0.12
   2  -5 -14    1.03    0.21
  -2   5  14    0.90    0.23
   2  -5 -13    0.79    0.21
  -2   5  13    0.43    0.18
   2  -5 -12    1.49    0.20
  -2   5  12    1.04    0.22
   2  -5 -11    0.47    0.15
  -2   5  11    0.57    0.15
   2  -5 -10    0.21    0.11
  -2   5  10    0.13    0.11
   2  -5  -9    1.28    0.21
  -2   5   9    1.79    0.17
   2  -5  -8    0.07    0.04
   2  -5  -8    0.10    0.09
  -2   5   8    0.11    0.08
   2  -5  -7    0.12    0.08
   2  -5  -7    0.09    0.05
  -2   5   7    0.00    0.06
   2  -5  -6    0.73    0.07
   2  -5  -6    0.76    0.13
  -2   5   6    0.86    0.09
   2  -5  -5    0.54    0.10
   2  -5  -5    0.44    0.07
  -2   5   5    0.44    0.09
   2  -5  -4    0.09    0.06
   2  -5  -4    0.03    0.05
  -2   5   4    0.11    0.06
   2  -5  -3    1.12    0.11
   2  -5  -3    0.90    0.10
  -2   5   3    0.83    0.08
   2  -5  -2    6.36    0.25
   2  -5  -2    6.33    0.24
  -2   5   2    6.55    0.23
  -2   5   1    0.12    0.05
  -2   5   1    0.20    0.06
   2  -5   0    6.20    0.29
  -2   5   0    6.73    0.23
  -2   5   0    7.44    0.24
   2  -5   1   15.02    0.49
  -2   5  -1   14.72    0.39
  -2   5  -1   14.68    0.41
   2  -5   2    6.04    0.27
  -2   5  -2    5.82    0.21
  -2   5  -2    6.15    0.20
   2  -5   3    1.39    0.12
  -2   5  -3    1.12    0.09
  -2   5  -3    0.77    0.10
   2  -5   4    0.18    0.11
  -2   5  -4    0.23    0.08
  -2   5  -4    0.41    0.08
   2  -5   5    1.27    0.16
  -2   5  -5    0.90    0.11
  -2   5  -5    1.04    0.12
   2  -5   6    0.24    0.14
  -2   5  -6    0.67    0.12
  -2   5  -6    0.43    0.10
   2  -5   7  121.66    3.44
  -2   5  -7  124.64    3.30
  -2   5  -7  123.05    3.27
   2  -5   8    6.99    0.38
  -2   5  -8    6.04    0.31
  -2   5  -8    6.23    0.35
   2  -5   9    0.33    0.13
  -2   5  -9    1.01    0.17
  -2   5  -9    0.49    0.14
   2  -5  10    0.62    0.14
  -2   5 -10    0.82    0.15
  -2   5 -10    0.76    0.17
   2  -5  11    1.26    0.16
  -2   5 -11    0.89    0.18
  -2   5 -11    0.53    0.16
   2  -5  12    0.20    0.12
  -2   5 -12    0.29    0.16
  -2   5 -12    0.33    0.16
   2  -5  13    0.14    0.13
  -2   5 -13   -0.08    0.14
   2  -5  14    0.18    0.18
   2  -5  14    0.12    0.19
  -2   5 -14    0.89    0.21
   2  -4 -17    0.87    0.34
  -2   4  17    1.01    0.29
   2  -4 -16   -0.03    0.15
  -2   4  16    0.12    0.14
   2  -4 -15    0.34    0.20
  -2   4  15    0.12    0.18
   2  -4 -14   -0.02    0.11
  -2   4  14    0.02    0.13
   2  -4 -13    0.37    0.18
  -2   4  13    0.87    0.18
   2  -4 -12    0.62    0.16
  -2   4  12    0.78    0.14
   2  -4 -11    0.23    0.13
  -2   4  11    0.04    0.13
   2  -4 -10    4.24    0.29
  -2   4  10    4.28    0.29
   2  -4  -9   -0.08    0.10
  -2   4   9   -0.03    0.07
   2  -4  -8    7.85    0.35
  -2   4   8    7.33    0.31
   2  -4  -7    0.32    0.04
   2  -4  -7    0.33    0.09
  -2   4   7    0.64    0.09
   2  -4  -6    1.63    0.07
   2  -4  -6    1.86    0.13
  -2   4   6    1.71    0.12
   2  -4  -5    5.94    0.18
   2  -4  -5    5.16    0.24
  -2   4   5    5.25    0.23
   2  -4  -4    8.28    0.23
   2  -4  -4    8.06    0.28
  -2   4   4    7.42    0.27
   2  -4  -3   23.78    0.57
   2  -4  -3   22.77    0.57
  -2   4   3   24.56    0.62
   2  -4  -2    0.42    0.08
  -2   4   2    0.75    0.08
   2  -4  -1   32.28    0.76
   2  -4  -1   32.59    0.71
  -2   4   1   31.62    0.71
  -2   4   0    1.59    0.10
  -2   4   0    1.37    0.09
   2  -4   1    1.88    0.15
  -2   4  -1    1.51    0.09
  -2   4  -1    1.47    0.09
   2  -4   2    1.38    0.11
  -2   4  -2    1.25    0.08
  -2   4  -2    1.17    0.08
   2  -4   3    2.72    0.18
  -2   4  -3    2.30    0.11
  -2   4  -3    2.33    0.12
   2  -4   4   63.35    1.54
  -2   4  -4   58.34    1.25
  -2   4  -4   59.66    1.36
   2  -4   5    5.46    0.27
  -2   4  -5    5.67    0.24
  -2   4  -5    5.51    0.21
   2  -4   6    0.45    0.10
  -2   4  -6    0.46    0.09
  -2   4  -6    0.51    0.10
   2  -4   7    0.15    0.10
  -2   4  -7    0.08    0.09
  -2   4  -7    0.27    0.09
   2  -4   8    0.64    0.14
  -2   4  -8    0.98    0.14
  -2   4  -8    0.75    0.11
   2  -4   9    0.25    0.12
  -2   4  -9    0.54    0.13
  -2   4  -9    0.29    0.12
   2  -4  10    6.53    0.36
  -2   4 -10    6.76    0.38
  -2   4 -10    6.91    0.42
   2  -4  11    2.00    0.22
  -2   4 -11    1.99    0.24
  -2   4 -11    1.71    0.18
   2  -4  12    0.16    0.11
  -2   4 -12   -0.04    0.13
  -2   4 -12    0.17    0.13
   2  -4  13    2.94    0.29
  -2   4 -13    3.72    0.35
  -2   4 -13    4.00    0.34
   2  -4  14   -0.01    0.13
   2  -4  14    0.23    0.15
  -2   4 -14    0.32    0.17
   2  -4  15    0.80    0.24
  -2   4 -15    1.03    0.25
   2  -3 -17    1.17    0.30
  -2   3  17    1.59    0.33
   2  -3 -16    0.90    0.24
  -2   3  16    0.80    0.20
   2  -3 -15   -0.02    0.13
  -2   3  15    0.04    0.14
   2  -3 -14    0.23    0.19
  -2   3  14    0.32    0.15
   2  -3 -13   -0.12    0.11
  -2   3  13    0.08    0.10
   2  -3 -12    8.30    0.55
  -2   3  12    9.59    0.48
   2  -3 -11    0.48    0.16
  -2   3  11    0.83    0.14
   2  -3 -10    2.38    0.25
  -2   3  10    2.68    0.19
   2  -3  -9    3.69    0.22
  -2   3   9    3.40    0.20
   2  -3  -8    1.37    0.15
  -2   3   8    1.14    0.14
   2  -3  -7   12.90    0.42
  -2   3   7   12.28    0.39
   2  -3  -6    2.42    0.14
  -2   3   6    2.41    0.13
   2  -3  -5    0.37    0.07
  -2   3   5    0.65    0.08
   2  -3  -4   56.33    0.89
   2  -3  -4   56.65    1.24
  -2   3   4   54.74    1.18
   2  -3  -3   26.41    0.48
   2  -3  -3   25.04    0.56
  -2   3   3   25.78    0.60
   2  -3  -2    1.23    0.07
   2  -3  -2    1.44    0.08
  -2   3   2    1.36    0.09
   2  -3  -1    1.52    0.08
   2  -3  -1    1.54    0.08
  -2   3   1    1.45    0.08
   2  -3   0   -0.02    0.03
   2  -3   0    0.06    0.04
  -2   3   0    0.04    0.03
   2  -3   1    0.05    0.05
  -2   3  -1    0.03    0.04
  -2   3  -1   -0.00    0.03
   2  -3   2    8.50    0.26
  -2   3  -2    6.82    0.16
  -2   3  -2    6.83    0.19
   2  -3   3   22.32    0.59
  -2   3  -3   20.97    0.49
  -2   3  -3   20.59    0.41
   2  -3   4    5.53    0.25
  -2   3  -4    5.42    0.18
  -2   3  -4    5.99    0.21
   2  -3   5  220.74    4.70
  -2   3  -5  228.96    4.71
  -2   3  -5  226.04    4.13
   2  -3   6    1.64    0.13
  -2   3  -6    1.70    0.14
  -2   3  -6    1.56    0.11
   2  -3   7    4.81    0.24
  -2   3  -7    4.95    0.21
  -2   3  -7    4.76    0.21
   2  -3   8    0.49    0.10
  -2   3  -8    0.55    0.10
   2  -3   9   21.18    0.67
  -2   3  -9   22.44    0.78
  -2   3  -9   22.09    0.73
   2  -3  10   10.62    0.44
  -2   3 -10   10.02    0.45
  -2   3 -10   10.67    0.46
   2  -3  11    6.98    0.35
  -2   3 -11    8.60    0.43
  -2   3 -11    7.42    0.43
   2  -3  12    1.76    0.18
  -2   3 -12    1.71    0.20
  -2   3 -12    1.95    0.23
   2  -3  13    3.18    0.26
  -2   3 -13    3.72    0.32
  -2   3 -13    3.59    0.29
   2  -3  14    3.28    0.35
   2  -3  14    3.10    0.27
  -2   3 -14    3.25    0.34
   2  -3  15    0.52    0.18
  -2   3 -15    0.80    0.21
   2  -3  16    0.11    0.18
  -2   3 -16    0.32    0.20
   2  -2 -17    2.67    0.43
  -2   2  17    2.27    0.33
  -2   2  16   -0.12    0.15
   2  -2 -15    4.92    0.43
  -2   2  15    5.01    0.48
   2  -2 -14    0.83    0.22
  -2   2  14    1.07    0.19
   2  -2 -13    2.12    0.28
  -2   2  13    3.06    0.31
   2  -2 -12    8.96    0.50
  -2   2  12   10.25    0.56
   2  -2 -11    0.69    0.15
  -2   2  11    0.73    0.17
   2  -2 -10    2.11    0.24
  -2   2  10    2.33    0.19
   2  -2  -9    4.81    0.27
  -2   2   9    5.61    0.29
   2  -2  -8    0.16    0.07
  -2   2   8    0.04    0.06
   2  -2  -7    2.04    0.16
  -2   2   7    1.54    0.14
   2  -2  -6    0.06    0.05
   2  -2  -6    0.02    0.01
   2  -2  -5    0.35    0.08
  -2   2   5    0.34    0.06
   2  -2  -4    0.69    0.04
   2  -2  -4    0.64    0.07
  -2   2   4    0.62    0.06
   2  -2  -3   16.16    0.27
   2  -2  -3   15.29    0.34
  -2   2   3   15.62    0.37
   2  -2  -2  417.61    5.56
   2  -2  -2  424.06    6.08
  -2   2   2  414.10    6.91
   2  -2  -1   20.24    0.35
   2  -2  -1   21.64    0.38
  -2   2   1   20.75    0.40
   2  -2   0   56.52    0.74
   2  -2   0   56.37    0.95
  -2   2   0   57.67    0.98
   2  -2   1    4.71    0.13
  -2   2  -1    4.51    0.09
  -2   2  -1    4.78    0.13
   2  -2   2   14.48    0.33
  -2   2  -2   15.70    0.32
   2  -2   3    1.92    0.10
  -2   2  -3    1.82    0.06
  -2   2  -3    2.00    0.10
   2  -2   4    1.91    0.11
  -2   2  -4    1.86    0.07
  -2   2  -4    1.95    0.10
   2  -2   5    4.24    0.21
  -2   2  -5    5.48    0.20
  -2   2  -5    4.02    0.17
   2  -2   6   22.97    0.57
  -2   2  -6   22.97    0.62
  -2   2  -6   22.46    0.52
   2  -2   7   10.94    0.32
  -2   2  -7   10.14    0.31
  -2   2  -7   10.81    0.35
   2  -2   8    0.75    0.10
  -2   2  -8    0.73    0.12
  -2   2  -8    0.79    0.10
   2  -2   9    2.16    0.15
  -2   2  -9    2.29    0.16
  -2   2  -9    2.07    0.16
   2  -2  10    4.71    0.23
  -2   2 -10    5.16    0.28
  -2   2 -10    4.89    0.30
   2  -2  11    3.07    0.18
  -2   2 -11    4.28    0.27
  -2   2 -11    3.47    0.24
   2  -2  12    0.78    0.12
  -2   2 -12    1.09    0.15
  -2   2 -12    0.70    0.18
   2  -2  13    1.12    0.14
  -2   2 -13    1.38    0.19
  -2   2 -13    1.80    0.21
   2  -2  14    8.28    0.42
   2  -2  14   10.72    0.59
  -2   2 -14   10.12    0.60
   2  -2  15    0.28    0.13
  -2   2 -15   -0.04    0.17
   2  -2  16    0.19    0.19
  -2   2 -16    0.36    0.16
   2  -2  17    0.71    0.20
  -2   2 -17    0.45    0.24
   2  -1 -17    0.35    0.21
  -2   1  17    0.27    0.19
   2  -1 -16    2.00    0.37
  -2   1  16    1.89    0.29
   2  -1 -15    0.04    0.14
  -2   1  15    0.02    0.13
   2  -1 -14    0.10    0.20
  -2   1  14    0.21    0.17
   2  -1 -13   18.66    0.89
  -2   1  13   20.77    0.97
   2  -1 -12    1.01    0.19
  -2   1  12    0.78    0.21
   2  -1 -11    6.63    0.44
  -2   1  11    6.69    0.35
   2  -1 -10    0.92    0.15
  -2   1  10    0.71    0.13
   2  -1  -9    0.11    0.10
  -2   1   9    0.50    0.11
   2  -1  -8    2.59    0.18
  -2   1   8    2.99    0.20
   2  -1  -7    2.17    0.15
  -2   1   7    2.16    0.13
   2  -1  -5   23.38    0.29
   2  -1  -5   24.28    0.59
  -2   1   5   23.68    0.55
   2  -1  -4    7.90    0.24
  -2   1   4    7.10    0.22
   2  -1  -3   39.77    0.75
   2  -1  -3   39.94    0.51
  -2   1   3   39.85    0.75
   2  -1  -2    0.06    0.03
   2  -1  -2    0.13    0.04
  -2   1   2    0.05    0.03
   2  -1  -1  206.83    2.63
   2  -1  -1  209.22    2.63
  -2   1   1  208.09    3.12
   2  -1   0   44.55    0.47
   2  -1   0   43.24    0.65
  -2   1   0   44.24    0.71
   2  -1   1   62.85    0.96
  -2   1  -1   62.93    1.00
   2  -1   2    0.16    0.05
  -2   1  -2    0.21    0.01
  -2   1  -2    0.25    0.05
   2  -1   3   25.35    0.47
  -2   1  -3   24.60    0.48
  -2   1  -3   24.04    0.27
   2  -1   4   19.62    0.40
  -2   1  -4   19.23    0.28
  -2   1  -4   19.29    0.42
   2  -1   5    0.67    0.07
  -2   1  -5    0.80    0.05
  -2   1  -5    0.71    0.07
   2  -1   6    4.63    0.17
  -2   1  -6    4.92    0.16
  -2   1  -6    4.62    0.20
   2  -1   7    3.76    0.15
  -2   1  -7    3.53    0.17
  -2   1  -7    3.88    0.15
   2  -1   8    7.77    0.24
  -2   1  -8    7.58    0.29
  -2   1  -8    7.49    0.25
   2  -1   9    2.56    0.13
  -2   1  -9    2.56    0.17
  -2   1  -9    2.69    0.16
   2  -1  10    0.34    0.08
  -2   1 -10    0.43    0.10
  -2   1 -10    0.42    0.10
   2  -1  11   13.38    0.43
  -2   1 -11   13.77    0.55
  -2   1 -11   14.42    0.55
   2  -1  12   10.21    0.37
  -2   1 -12   10.65    0.45
  -2   1 -12   10.53    0.48
   2  -1  13    0.35    0.09
  -2   1 -13    0.39    0.13
  -2   1 -13    0.21    0.13
   2  -1  14    4.61    0.30
   2  -1  14    3.01    0.22
  -2   1 -14    4.33    0.33
   2  -1  15    0.05    0.12
  -2   1 -15   -0.07    0.12
   2  -1  16    0.09    0.13
  -2   1 -16    0.11    0.15
   2  -1  17    0.58    0.25
  -2   1 -17    0.83    0.20
   2  -1  18    0.27    0.21
  -2   1 -18    0.24    0.22
   2   0 -17    0.37    0.23
  -2   0  17    0.50    0.21
   2   0 -16    1.07    0.30
  -2   0  16    1.04    0.25
   2   0 -15   12.34    0.89
  -2   0  15   12.02    0.74
   2   0 -14   39.01    1.90
  -2   0  14   40.96    1.68
   2   0 -13   12.91    0.72
  -2   0  13   13.26    0.70
   2   0 -12    0.40    0.14
  -2   0  12   -0.00    0.11
   2   0 -11    3.46    0.29
  -2   0  11    3.21    0.27
   2   0 -10    1.06    0.19
  -2   0  10    1.17    0.14
   2   0  -9    4.02    0.27
  -2   0   9    3.52    0.23
   2   0  -8    0.26    0.11
  -2   0   8    0.14    0.08
  -2   0   8    0.31    0.04
   2   0  -7    3.60    0.20
  -2   0   7    3.17    0.17
  -2   0   7    2.89    0.08
   2   0  -6    0.18    0.09
  -2   0   6    0.20    0.03
  -2   0   6    0.26    0.07
   2   0  -5    0.59    0.10
  -2   0   5    0.86    0.08
   2   0  -4   12.33    0.34
  -2   0   4   12.46    0.22
  -2   0   4   12.89    0.30
   2   0  -3    2.09    0.09
  -2   0   3    2.07    0.08
   2   0  -2   72.00    1.17
  -2   0   2   69.51    0.95
  -2   0   2   69.80    1.11
   2   0  -1    8.63    0.17
  -2   0   1    8.98    0.18
  -2   0   1    8.86    0.18
   2   0   0    9.05    0.14
  -2   0   0    9.40    0.17
  -2   0   0    8.79    0.17
  -2   0  -1   37.60    0.57
  -2   0  -1   36.81    0.56
   2   0   2   13.49    0.13
   2   0   2   13.41    0.24
  -2   0  -2   14.22    0.25
   2   0   3    7.36    0.17
  -2   0  -3    6.88    0.16
  -2   0  -3    6.86    0.10
   2   0   4    0.39    0.04
  -2   0  -4    0.36    0.03
  -2   0  -4    0.42    0.05
   2   0   5    8.55    0.20
  -2   0  -5    8.65    0.19
  -2   0  -5    8.11    0.24
   2   0   6    8.33    0.21
  -2   0  -6    8.49    0.21
  -2   0  -6    8.24    0.25
   2   0   7    4.89    0.16
  -2   0  -7    4.79    0.17
  -2   0  -7    4.16    0.21
   2   0   8   17.80    0.41
  -2   0  -8   16.78    0.51
  -2   0  -8   17.03    0.44
   2   0   9    7.33    0.22
  -2   0  -9    7.42    0.25
  -2   0  -9    8.19    0.34
   2   0  10    0.51    0.07
  -2   0 -10    0.51    0.10
  -2   0 -10    0.63    0.10
   2   0  11    3.26    0.15
  -2   0 -11    3.50    0.23
  -2   0 -11    3.60    0.19
   2   0  12    2.10    0.12
  -2   0 -12    2.28    0.25
  -2   0 -12    2.24    0.17
   2   0  13    1.01    0.16
  -2   0 -13    0.70    0.13
   2   0  14    0.19    0.12
  -2   0 -14    0.16    0.12
   2   0  15    0.27    0.18
  -2   0 -15    0.28    0.16
   2   0  16   -0.09    0.14
  -2   0 -16    0.03    0.13
   2   0  17   -0.22    0.14
  -2   0 -17    0.15    0.16
   2   0  18   -0.14    0.16
  -2   0 -18   -0.18    0.19
   2   1 -16    2.59    0.44
  -2  -1  16    2.76    0.40
   2   1 -15    1.00    0.34
  -2  -1  15    1.04    0.27
   2   1 -14    4.35    0.47
  -2  -1  14    4.20    0.39
   2   1 -13    1.95    0.27
  -2  -1  13    2.87    0.30
   2   1 -12    1.89    0.26
  -2  -1  12    2.28    0.23
   2   1 -11    0.48    0.19
  -2  -1  11    0.69    0.13
   2   1 -10    0.20    0.15
  -2  -1  10    0.19    0.06
  -2  -1  10    0.76    0.11
   2   1  -9    9.90    0.44
  -2  -1   9    8.61    0.24
  -2  -1   9   10.74    0.41
   2   1  -8    2.45    0.18
  -2  -1   8    2.26    0.10
  -2  -1   8    2.17    0.17
   2   1  -7    0.92    0.12
  -2  -1   7    0.88    0.10
  -2  -1   7    0.88    0.07
   2   1  -6   25.79    0.72
  -2  -1   6   27.09    0.66
  -2  -1   6   24.74    0.50
   2   1  -5    9.28    0.35
  -2  -1   5    8.54    0.21
  -2  -1   5    9.56    0.28
   2   1  -4    5.94    0.22
  -2  -1   4    5.50    0.15
  -2  -1   4    5.74    0.17
   2   1  -3    6.78    0.21
  -2  -1   3    7.13    0.17
  -2  -1   3    6.54    0.16
   2   1  -2   22.40    0.46
  -2  -1   2   22.15    0.41
  -2  -1   2   22.65    0.38
   2   1  -1    4.04    0.12
  -2  -1   1    4.62    0.11
  -2  -1   1    5.18    0.13
   2   1   0   10.07    0.19
  -2  -1   0   10.37    0.22
  -2  -1   0    9.26    0.15
   2   1   1   20.84    0.31
  -2  -1  -1   20.98    0.37
  -2  -1  -1   20.32    0.30
   2   1   2    5.82    0.11
  -2  -1  -2    6.25    0.14
  -2  -1  -2    5.67    0.13
  -2  -1  -3    2.12    0.07
  -2  -1  -3    1.99    0.08
  -2  -1  -4    4.11    0.12
  -2  -1  -4    4.21    0.11
  -2  -1  -4    4.20    0.11
   2   1   5    3.34    0.10
  -2  -1  -5    3.76    0.12
  -2  -1  -5    3.49    0.11
   2   1   6    0.06    0.03
  -2  -1  -6    0.01    0.04
  -2  -1  -6    0.12    0.05
   2   1   7   56.22    0.98
  -2  -1  -7   56.87    1.24
  -2  -1  -7   56.61    1.13
   2   1   8    0.71    0.06
  -2  -1  -8    0.90    0.09
  -2  -1  -8    1.12    0.11
   2   1   9   11.59    0.28
  -2  -1  -9   11.71    0.40
  -2  -1  -9   11.85    0.37
  -2  -1 -10    3.25    0.22
  -2  -1 -10    3.60    0.19
   2   1  11    4.07    0.15
  -2  -1 -11    4.69    0.25
  -2  -1 -11    4.35    0.24
   2   1  12    1.74    0.11
  -2  -1 -12    1.90    0.18
   2   1  13    0.16    0.06
   2   1  13    0.30    0.13
  -2  -1 -13    0.14    0.11
   2   1  14    2.44    0.27
  -2  -1 -14    2.01    0.24
   2   1  15    0.28    0.15
  -2  -1 -15    0.52    0.14
   2   1  16    0.67    0.18
  -2  -1 -16    0.35    0.19
   2   1  17    0.52    0.20
  -2  -1 -17    0.81    0.21
   2   1  18   -0.04    0.14
  -2  -1 -18   -0.03    0.12
   2   2 -16    6.07    0.67
  -2  -2  16    6.09    0.59
   2   2 -15   10.00    0.75
  -2  -2  15   11.25    0.75
   2   2 -14    3.77    0.48
  -2  -2  14    4.46    0.39
   2   2 -13   -0.07    0.13
  -2  -2  13    0.01    0.12
   2   2 -12    0.66    0.23
  -2  -2  12    1.00    0.18
   2   2 -11    2.75    0.27
  -2  -2  11    2.34    0.15
  -2  -2  11    3.27    0.24
   2   2 -10   -0.10    0.09
  -2  -2  10    0.05    0.07
  -2  -2  10   -0.01    0.05
   2   2  -9    0.90    0.14
  -2  -2   9    0.65    0.12
  -2  -2   9    0.37    0.08
   2   2  -8   -0.10    0.08
  -2  -2   8    0.03    0.05
  -2  -2   8   -0.03    0.07
   2   2  -7    3.73    0.26
  -2  -2   7    3.76    0.17
  -2  -2   7    4.49    0.20
   2   2  -6   38.23    1.05
  -2  -2   6   37.91    0.86
  -2  -2   6   38.82    0.91
   2   2  -5   18.77    0.58
  -2  -2   5   18.39    0.44
  -2  -2   5   18.03    0.45
   2   2  -4    2.70    0.15
  -2  -2   4    1.49    0.11
  -2  -2   4    1.87    0.09
   2   2  -3    0.40    0.06
  -2  -2   3    0.24    0.06
  -2  -2   3    0.21    0.04
   2   2  -2    7.09    0.22
  -2  -2   2    7.84    0.21
  -2  -2   2    7.64    0.15
   2   2  -1    2.71    0.11
  -2  -2   1    2.75    0.06
  -2  -2   1    2.79    0.11
   2   2   0    4.04    0.12
  -2  -2   0    3.96    0.07
  -2  -2   0    3.81    0.13
   2   2   1    0.93    0.05
  -2  -2  -1    0.97    0.03
  -2  -2  -1    1.01    0.08
   2   2   2  194.23    2.96
  -2  -2  -2  195.46    2.26
  -2  -2  -2  193.71    3.06
  -2  -2  -3   23.01    0.44
  -2  -2  -3   22.48    0.43
  -2  -2  -3   22.46    0.36
  -2  -2  -4    4.22    0.13
  -2  -2  -4    4.21    0.12
  -2  -2  -4    4.34    0.12
  -2  -2  -5   19.69    0.43
  -2  -2  -5   20.05    0.39
  -2  -2  -5   21.55    0.46
  -2  -2  -6    2.49    0.10
  -2  -2  -6    1.88    0.12
  -2  -2  -6    2.23    0.11
  -2  -2  -7    0.79    0.09
  -2  -2  -7    0.70    0.09
   2   2   8    7.36    0.19
  -2  -2  -8    7.56    0.26
  -2  -2  -8    7.97    0.27
   2   2   9   17.32    0.37
  -2  -2  -9   19.34    0.58
  -2  -2  -9   19.40    0.54
   2   2  10    3.89    0.14
  -2  -2 -10    4.24    0.22
  -2  -2 -10    4.43    0.21
   2   2  11    2.26    0.17
   2   2  11    2.07    0.10
  -2  -2 -11    2.30    0.19
   2   2  12    0.35    0.06
   2   2  12    0.47    0.11
  -2  -2 -12    0.15    0.09
   2   2  13   -0.05    0.09
  -2  -2 -13   -0.01    0.09
   2   2  14    1.78    0.20
  -2  -2 -14    2.10    0.23
   2   2  15    0.23    0.10
  -2  -2 -15   -0.23    0.11
   2   2  16    0.22    0.15
  -2  -2 -16    0.09    0.13
   2   2  17    0.87    0.26
  -2  -2 -17    0.98    0.25
   2   2  18    0.54    0.23
  -2  -2 -18    0.13    0.22
   2   2  19    0.68    0.30
  -2  -2 -19    0.66    0.28
   2   3 -15    6.58    0.59
  -2  -3  15    6.60    0.51
   2   3 -14   -0.04    0.24
  -2  -3  14    0.37    0.17
   2   3 -13    0.30    0.20
  -2  -3  13    0.15    0.15
   2   3 -12    0.09    0.14
  -2  -3  12    0.05    0.11
   2   3 -11   -0.09    0.12
  -2  -3  11    0.03    0.08
  -2  -3  11    0.10    0.10
   2   3 -10    1.26    0.17
  -2  -3  10    0.43    0.11
  -2  -3  10    0.53    0.10
   2   3  -9    8.11    0.53
  -2  -3   9    8.10    0.35
  -2  -3   9    7.23    0.32
   2   3  -8    1.16    0.20
  -2  -3   8    1.81    0.14
  -2  -3   8    1.49    0.12
   2   3  -7    0.45    0.14
  -2  -3   7    0.40    0.08
  -2  -3   7    0.38    0.09
   2   3  -6    0.25    0.10
  -2  -3   6    0.35    0.08
  -2  -3   6    0.36    0.06
   2   3  -5    0.11    0.08
  -2  -3   5    0.29    0.07
  -2  -3   5    0.22    0.05
   2   3  -4    0.17    0.08
  -2  -3   4   -0.00    0.04
  -2  -3   4    0.10    0.05
   2   3  -3   11.56    0.38
  -2  -3   3   12.92    0.35
  -2  -3   3   12.19    0.26
   2   3  -2    1.94    0.16
  -2  -3   2    2.69    0.14
  -2  -3   2    2.53    0.08
   2   3  -1   10.46    0.30
  -2  -3   1    9.51    0.14
  -2  -3   1   10.58    0.30
   2   3   0   13.35    0.36
  -2  -3   0   13.12    0.33
   2   3   1    5.71    0.18
  -2  -3  -1    5.80    0.19
   2   3   2   52.28    1.04
  -2  -3  -2   55.14    1.06
  -2  -3  -2   52.00    0.56
   2   3   3  187.72    3.37
  -2  -3  -3  185.56    3.26
  -2  -3  -4   10.96    0.22
  -2  -3  -4   11.06    0.28
  -2  -3  -4   11.31    0.29
  -2  -3  -5    1.49    0.07
  -2  -3  -5    1.73    0.11
  -2  -3  -5    1.75    0.08
  -2  -3  -6    0.73    0.07
  -2  -3  -6    0.75    0.07
  -2  -3  -6    0.81    0.10
  -2  -3  -7    0.73    0.09
  -2  -3  -7    0.93    0.07
  -2  -3  -7    0.61    0.10
  -2  -3  -8    0.05    0.05
  -2  -3  -8    0.07    0.04
  -2  -3  -8    0.01    0.05
   2   3   9    4.51    0.19
  -2  -3  -9    4.69    0.24
   2   3  10   11.77    0.29
   2   3  10   11.98    0.41
  -2  -3 -10   12.88    0.47
   2   3  11    3.47    0.13
   2   3  11    4.11    0.24
  -2  -3 -11    4.47    0.25
   2   3  12    0.12    0.08
  -2  -3 -12   -0.06    0.10
   2   3  13    0.68    0.14
  -2  -3 -13    0.87    0.17
   2   3  14    0.69    0.19
  -2  -3 -14    0.82    0.18
   2   3  15    0.87    0.19
  -2  -3 -15    0.03    0.17
   2   3  16    1.96    0.24
  -2  -3 -16    1.61    0.28
   2   3  17    0.56    0.22
  -2  -3 -17    0.60    0.22
   2   3  18    0.64    0.24
  -2  -3 -18    0.52    0.20
   2   3  19    0.45    0.21
  -2  -3 -19    0.42    0.25
   2   4 -14   -0.17    0.20
  -2  -4  14    0.03    0.13
   2   4 -13    0.19    0.17
  -2  -4  13    0.19    0.15
   2   4 -12    0.73    0.21
  -2  -4  12    0.72    0.17
   2   4 -11    0.32    0.20
  -2  -4  11    0.19    0.12
  -2  -4  11    0.31    0.12
   2   4 -10    0.92    0.26
  -2  -4  10    1.29    0.16
  -2  -4  10    1.13    0.16
   2   4  -9    1.00    0.15
  -2  -4   9    0.02    0.09
  -2  -4   9   -0.12    0.10
   2   4  -8   25.62    1.08
  -2  -4   8   24.55    0.74
  -2  -4   8   23.30    0.80
   2   4  -7    2.55    0.29
  -2  -4   7    3.19    0.17
  -2  -4   7    2.92    0.21
   2   4  -6    6.20    0.31
  -2  -4   6    5.94    0.26
  -2  -4   6    5.84    0.21
   2   4  -5    0.12    0.09
  -2  -4   5    0.05    0.07
  -2  -4   5   -0.06    0.04
   2   4  -4    1.79    0.14
  -2  -4   4    1.58    0.13
  -2  -4   4    1.61    0.07
   2   4  -3   12.81    0.43
  -2  -4   3   12.09    0.24
  -2  -4   3   12.19    0.42
   2   4  -2    1.40    0.12
  -2  -4   2    1.42    0.13
  -2  -4   2    1.38    0.05
   2   4  -1    0.62    0.11
  -2  -4   1    0.97    0.12
   2   4   0  115.50    2.56
  -2  -4   0  117.97    2.60
   2   4   1    1.02    0.11
  -2  -4  -1    0.88    0.10
   2   4   2    1.48    0.11
  -2  -4  -2    1.68    0.11
   2   4   3    1.17    0.09
   2   4   3    0.99    0.04
   2   4   4   43.12    0.67
  -2  -4  -4   45.99    0.97
   2   4   5   10.81    0.24
  -2  -4  -5   11.22    0.32
  -2  -4  -5   11.32    0.34
   2   4   6    5.56    0.17
  -2  -4  -6    6.02    0.25
  -2  -4  -6    5.89    0.20
   2   4   7    0.46    0.06
  -2  -4  -7    0.42    0.07
  -2  -4  -7    0.54    0.08
   2   4   8    2.40    0.12
  -2  -4  -8    2.69    0.18
  -2  -4  -8    2.50    0.12
   2   4   9    2.99    0.15
  -2  -4  -9    2.63    0.13
  -2  -4  -9    2.92    0.20
   2   4  10    7.55    0.29
  -2  -4 -10    7.37    0.36
  -2  -4 -10    7.12    0.23
   2   4  11   12.44    0.33
   2   4  11   12.59    0.46
  -2  -4 -11   13.43    0.52
   2   4  12    0.78    0.14
   2   4  12    0.49    0.07
  -2  -4 -12    0.68    0.16
   2   4  13    4.18    0.31
  -2  -4 -13    4.64    0.30
   2   4  14    0.06    0.09
  -2  -4 -14    0.03    0.10
   2   4  15    0.80    0.20
  -2  -4 -15    0.68    0.20
   2   4  16    1.35    0.28
  -2  -4 -16    1.15    0.21
   2   4  17    1.90    0.29
  -2  -4 -17    1.67    0.32
   2   4  18    0.02    0.19
  -2  -4 -18    0.14    0.15
   2   4  19    0.96    0.24
  -2  -4 -19    0.48    0.21
   2   5 -13   -0.14    0.23
   2   5 -11    0.43    0.18
  -2  -5  11    0.17    0.12
  -2  -5  11    0.32    0.15
   2   5 -10    2.72    0.29
  -2  -5  10    2.28    0.20
  -2  -5  10    2.19    0.26
   2   5  -9    1.94    0.27
  -2  -5   9    1.62    0.21
  -2  -5   9    1.60    0.15
   2   5  -8    3.86    0.40
  -2  -5   8    4.01    0.25
  -2  -5   8    3.70    0.22
   2   5  -7   -0.13    0.11
  -2  -5   7    0.06    0.07
   2   5  -6    0.75    0.17
  -2  -5   6    0.32    0.07
  -2  -5   6    0.43    0.12
   2   5  -5    0.43    0.08
  -2  -5   5   -0.11    0.07
  -2  -5   5   -0.01    0.04
   2   5  -4    0.13    0.09
  -2  -5   4    0.19    0.04
  -2  -5   4    0.22    0.08
   2   5  -3    0.71    0.11
  -2  -5   3    0.50    0.12
  -2  -5   3    0.58    0.04
   2   5  -2    2.52    0.20
  -2  -5   2    2.63    0.17
   2   5  -1   12.80    0.47
  -2  -5   1   13.37    0.45
   2   5   0    1.83    0.14
  -2  -5   0    2.02    0.17
   2   5   1   47.90    1.26
  -2  -5  -1   44.13    1.18
   2   5   2    5.33    0.24
  -2  -5  -2    5.18    0.24
   2   5   3    0.42    0.02
   2   5   3    0.58    0.08
  -2  -5  -3    0.47    0.09
   2   5   4    0.92    0.11
   2   5   4    0.64    0.04
  -2  -5  -4    0.65    0.08
   2   5   5   26.53    0.49
  -2  -5  -5   26.59    0.70
  -2  -5  -5   27.09    0.76
   2   5   6    3.42    0.13
  -2  -5  -6    3.75    0.17
  -2  -5  -6    3.19    0.20
   2   5   7    3.91    0.15
  -2  -5  -7    3.80    0.23
  -2  -5  -7    3.63    0.19
   2   5   8   20.00    0.55
  -2  -5  -8   20.05    0.65
  -2  -5  -8   19.36    0.54
   2   5   9    5.84    0.23
  -2  -5  -9    5.80    0.23
  -2  -5  -9    6.36    0.30
   2   5  10   -0.04    0.06
  -2  -5 -10   -0.04    0.06
  -2  -5 -10   -0.04    0.08
   2   5  11    6.66    0.32
  -2  -5 -11    5.79    0.23
  -2  -5 -11    6.70    0.34
   2   5  12    0.56    0.13
  -2  -5 -12    0.57    0.14
   2   5  13    3.48    0.25
  -2  -5 -13    2.98    0.31
   2   5  14    4.95    0.33
  -2  -5 -14    4.87    0.34
   2   5  15   -0.14    0.11
  -2  -5 -15    0.07    0.12
   2   5  16    0.00    0.12
  -2  -5 -16   -0.04    0.13
   2   5  17    0.31    0.17
  -2  -5 -17    0.27    0.16
   2   5  18    0.85    0.28
  -2  -5 -18    0.62    0.26
   2   5  19    0.06    0.20
  -2  -5 -19   -0.16    0.20
   2   6 -12    0.08    0.22
   2   6 -11    0.80    0.34
  -2  -6  11    1.19    0.23
   2   6 -10    3.20    0.34
  -2  -6  10    2.47    0.31
   2   6  -9    1.19    0.28
  -2  -6   9    0.85    0.22
   2   6  -8    1.74    0.28
  -2  -6   8    1.36    0.22
   2   6  -7    0.45    0.16
  -2  -6   7    0.57    0.16
   2   6  -6    1.37    0.24
  -2  -6   6    1.18    0.19
   2   6  -5    0.77    0.17
  -2  -6   5    0.39    0.14
   2   6  -4    0.64    0.15
  -2  -6   4    1.03    0.13
   2   6  -3    0.81    0.14
  -2  -6   3    0.98    0.14
   2   6  -2   32.07    1.07
  -2  -6   2   33.27    1.11
   2   6  -1    9.25    0.45
  -2  -6   1   10.17    0.45
   2   6   0    1.46    0.15
  -2  -6   0    1.40    0.17
   2   6   1    2.16    0.17
  -2  -6  -1    2.28    0.18
   2   6   2   10.68    0.41
  -2  -6  -2   10.98    0.45
   2   6   3    9.53    0.37
  -2  -6  -3    9.77    0.37
   2   6   4    3.57    0.09
   2   6   4    3.80    0.24
  -2  -6  -4    4.26    0.23
   2   6   5    1.70    0.16
   2   6   5    2.06    0.08
  -2  -6  -5    2.46    0.14
   2   6   6    2.44    0.11
  -2  -6  -6    2.52    0.17
  -2  -6  -6    3.03    0.19
  -2  -6  -7    5.65    0.32
  -2  -6  -7    5.29    0.22
   2   6   8    2.09    0.13
  -2  -6  -8    1.69    0.18
  -2  -6  -8    1.65    0.15
   2   6   9   22.25    0.66
  -2  -6  -9   22.26    0.86
  -2  -6  -9   22.03    0.66
   2   6  10   21.25    0.66
  -2  -6 -10   19.99    0.79
  -2  -6 -10   20.67    0.62
   2   6  11    0.63    0.13
  -2  -6 -11    0.58    0.10
  -2  -6 -11    0.72    0.17
   2   6  12    9.26    0.42
  -2  -6 -12    7.15    0.31
  -2  -6 -12    7.74    0.43
   2   6  13    0.40    0.12
  -2  -6 -13    0.42    0.15
   2   6  14    5.55    0.39
  -2  -6 -14    4.94    0.44
   2   6  15    0.64    0.16
  -2  -6 -15    0.56    0.22
   2   6  16    0.26    0.17
  -2  -6 -16    0.07    0.19
   2   6  17   -0.03    0.16
  -2  -6 -17    0.14    0.14
   2   6  18    0.10    0.16
  -2  -6 -18   -0.12    0.17
   2   7 -11    0.06    0.18
  -2  -7  11    0.18    0.18
   2   7 -10    0.96    0.35
  -2  -7  10    1.08    0.27
   2   7  -9    6.12    0.52
  -2  -7   9    6.12    0.44
   2   7  -8    2.07    0.32
  -2  -7   8    1.23    0.21
   2   7  -7    1.14    0.29
  -2  -7   7    1.67    0.20
   2   7  -6    0.46    0.18
  -2  -7   6    0.20    0.16
   2   7  -5    0.08    0.13
  -2  -7   5    0.03    0.10
   2   7  -4    0.06    0.11
  -2  -7   4    0.11    0.13
   2   7  -3    0.48    0.16
  -2  -7   3    0.46    0.17
   2   7  -2    0.83    0.15
  -2  -7   2    0.77    0.15
   2   7  -1   15.64    0.64
  -2  -7   1   15.53    0.69
   2   7   0    3.91    0.26
  -2  -7   0    3.40    0.30
   2   7   1   14.45    0.59
  -2  -7  -1   16.60    0.68
   2   7   2    2.27    0.22
  -2  -7  -2    2.39    0.20
   2   7   3    0.55    0.14
  -2  -7  -3    0.62    0.12
   2   7   4    2.06    0.20
  -2  -7  -4    2.46    0.18
   2   7   5    2.28    0.22
  -2  -7  -5    2.18    0.21
   2   7   6    8.16    0.38
   2   7   6    7.80    0.22
  -2  -7  -6    9.56    0.39
   2   7   7   41.47    0.93
  -2  -7  -7   44.90    1.51
  -2  -7  -7   41.99    1.26
   2   7   8    8.88    0.30
  -2  -7  -8    8.94    0.39
  -2  -7  -8    9.00    0.44
   2   7   9    6.89    0.27
  -2  -7  -9    5.47    0.35
  -2  -7  -9    6.12    0.28
   2   7  10    1.14    0.13
  -2  -7 -10    1.24    0.17
  -2  -7 -10    0.82    0.13
   2   7  11    0.10    0.08
  -2  -7 -11   -0.05    0.13
  -2  -7 -11    0.13    0.09
   2   7  12    0.06    0.10
  -2  -7 -12    0.26    0.12
  -2  -7 -12   -0.01    0.08
   2   7  13   18.86    0.80
  -2  -7 -13   17.41    0.84
   2   7  14    4.73    0.35
  -2  -7 -14    4.30    0.39
   2   7  15    1.69    0.25
  -2  -7 -15    1.39    0.31
   2   7  16    0.30    0.14
  -2  -7 -16    0.17    0.21
   2   7  17    0.78    0.25
  -2  -7 -17    0.65    0.28
   2   7  18    0.15    0.21
  -2  -7 -18    0.28    0.18
   2   8  -9    0.65    0.30
  -2  -8   9    0.48    0.25
   2   8  -8   -0.15    0.15
  -2  -8   8    0.14    0.13
   2   8  -7    0.56    0.20
  -2  -8   7    0.48    0.17
   2   8  -6    0.86    0.24
  -2  -8   6    0.50    0.21
   2   8  -5    0.65    0.22
  -2  -8   5    0.58    0.17
   2   8  -4    2.86    0.30
  -2  -8   4    3.29    0.33
   2   8  -3    1.31    0.19
  -2  -8   3    0.88    0.22
   2   8  -2    5.40    0.42
  -2  -8   2    5.60    0.36
   2   8  -1    0.15    0.12
  -2  -8   1    0.26    0.13
   2   8   0    6.40    0.44
  -2  -8   0    6.41    0.38
   2   8   1    3.39    0.27
  -2  -8  -1    3.19    0.27
   2   8   2   16.43    0.70
  -2  -8  -2   16.32    0.71
   2   8   3    1.35    0.21
  -2  -8  -3    0.97    0.21
   2   8   4    0.09    0.10
  -2  -8  -4   -0.03    0.11
   2   8   5   10.11    0.52
  -2  -8  -5    9.56    0.49
   2   8   6    4.40    0.32
  -2  -8  -6    3.69    0.25
   2   8   7   27.82    1.14
  -2  -8  -7   28.64    1.02
   2   8   8   10.09    0.32
  -2  -8  -8   10.79    0.49
   2   8   9   -0.01    0.06
  -2  -8  -9   -0.10    0.13
  -2  -8  -9   -0.03    0.10
   2   8  10    1.42    0.13
  -2  -8 -10    1.57    0.25
  -2  -8 -10    1.58    0.19
   2   8  11    1.03    0.13
  -2  -8 -11    0.92    0.24
  -2  -8 -11    0.98    0.15
   2   8  12    0.14    0.11
  -2  -8 -12    0.17    0.15
  -2  -8 -12    0.18    0.10
   2   8  13    0.02    0.10
  -2  -8 -13    0.06    0.13
   2   8  14    3.60    0.33
  -2  -8 -14    3.39    0.42
   2   8  15    6.59    0.50
  -2  -8 -15    7.10    0.52
   2   8  16    0.24    0.19
  -2  -8 -16    0.50    0.23
   2   8  17    0.18    0.14
  -2  -8 -17   -0.13    0.20
   2   9  -7    0.01    0.16
  -2  -9   7    0.10    0.18
   2   9  -6    0.11    0.21
  -2  -9   6    0.13    0.16
   2   9  -5    0.00    0.16
  -2  -9   5    0.04    0.16
   2   9  -4   -0.03    0.16
  -2  -9   4    0.09    0.13
   2   9  -3    6.68    0.55
  -2  -9   3    6.18    0.45
   2   9  -2    0.99    0.26
  -2  -9   2    1.22    0.23
   2   9  -1    1.11    0.25
  -2  -9   1    1.13    0.22
   2   9   0    0.84    0.17
  -2  -9   0    0.53    0.19
   2   9   1    1.11    0.21
  -2  -9  -1    1.28    0.26
   2   9   2    0.01    0.13
  -2  -9  -2   -0.08    0.13
   2   9   3    2.82    0.36
  -2  -9  -3    4.17    0.30
   2   9   4    0.97    0.21
  -2  -9  -4    0.85    0.22
   2   9   5   24.82    1.12
  -2  -9  -5   25.98    1.12
   2   9   6   31.99    1.35
  -2  -9  -6   32.85    1.33
   2   9   7    0.68    0.17
  -2  -9  -7    0.40    0.14
   2   9   8    4.01    0.39
  -2  -9  -8    4.14    0.29
   2   9   9    2.01    0.24
  -2  -9  -9    1.71    0.21
  -2  -9 -10    0.13    0.12
  -2  -9 -10    0.07    0.16
   2   9  11    0.08    0.07
  -2  -9 -11   -0.08    0.13
  -2  -9 -11   -0.08    0.09
   2   9  12    0.06    0.09
  -2  -9 -12   -0.01    0.10
  -2  -9 -12    0.08    0.13
   2   9  13    0.09    0.10
  -2  -9 -13    0.06    0.14
   2   9  14    0.02    0.11
  -2  -9 -14   -0.17    0.18
   2   9  15    3.75    0.36
  -2  -9 -15    3.91    0.50
   2   9  16   -0.06    0.13
  -2  -9 -16    0.18    0.18
   2  10  -5   -0.10    0.21
  -2 -10   5    0.27    0.17
   2  10  -4    2.35    0.38
  -2 -10   4    1.74    0.37
   2  10  -3    0.10    0.18
  -2 -10   3    0.01    0.19
   2  10  -2    0.11    0.16
  -2 -10   2    0.33    0.21
   2  10  -1    0.41    0.18
  -2 -10   1    0.52    0.25
   2  10   0    1.26    0.24
  -2 -10   0    1.43    0.25
   2  10   1    2.87    0.30
  -2 -10  -1    2.30    0.38
   2  10   2   -0.04    0.12
  -2 -10  -2    0.19    0.16
   2  10   3    8.30    0.60
  -2 -10  -3    7.65    0.59
   2  10   4    1.14    0.26
  -2 -10  -4    0.75    0.22
   2  10   5   23.11    1.11
  -2 -10  -5   26.72    1.24
   2  10   6    5.17    0.47
  -2 -10  -6    4.89    0.45
   2  10   7    1.24    0.21
  -2 -10  -7    0.89    0.23
   2  10   8    0.85    0.24
  -2 -10  -8    0.68    0.20
   2  10   9    0.79    0.22
  -2 -10  -9    0.37    0.18
   2  10  10    0.69    0.17
  -2 -10 -10    0.12    0.17
   2  10  11    0.44    0.19
  -2 -10 -11    0.47    0.17
  -2 -10 -12    0.27    0.20
  -2 -10 -12    0.44    0.16
  -2 -10 -13    0.34    0.19
  -2 -10 -14   -0.13    0.16
  -2 -10 -15   -0.04    0.19
   2  11  -2    0.79    0.31
  -2 -11   2    1.04    0.27
   2  11  -1    0.41    0.22
  -2 -11   1    0.15    0.20
   2  11   0    0.24    0.19
  -2 -11   0    0.10    0.21
   2  11   1    1.23    0.32
  -2 -11  -1    1.63    0.28
   2  11   2   -0.05    0.13
  -2 -11  -2    0.08    0.14
   2  11   3    6.74    0.50
  -2 -11  -3    5.44    0.62
   2  11   4   10.32    0.76
  -2 -11  -4    9.69    0.66
   2  11   5    1.35    0.29
  -2 -11  -5    0.95    0.30
   2  11   6    2.07    0.30
  -2 -11  -6    2.46    0.30
   2  11   7    0.36    0.17
  -2 -11  -7    0.14    0.16
   2  11   8    0.32    0.21
  -2 -11  -8    0.15    0.17
   2  11   9    0.15    0.14
  -2 -11  -9   -0.11    0.14
   2  11  10    2.30    0.30
  -2 -11 -10    1.47    0.29
   2  11  11    0.80    0.22
  -2 -11 -11    0.56    0.23
   2  11  12    0.63    0.30
   2  11  13    4.74    0.49
   2  12   3    3.47    0.44
  -2 -12  -3    4.19    0.46
   2  12   4    0.68    0.24
  -2 -12  -4    0.64    0.25
   2  12   5    3.57    0.49
  -2 -12  -5    2.84    0.48
   2  12   6    0.51    0.25
  -2 -12  -6    0.31    0.20
   2  12   7    0.26    0.23
  -2 -12  -7    0.09    0.19
   2  12   8    0.29    0.22
  -2 -12  -8    0.02    0.20
   2  12   9    0.33    0.19
  -2 -12  -9    0.19    0.17
   3 -11 -10    0.04    0.16
   3 -11  -9    0.37    0.24
   3 -11  -8    0.58    0.22
  -3  11   8    1.02    0.22
   3 -11  -7    0.21    0.16
  -3  11   7    0.10    0.19
   3 -11  -6    2.98    0.37
  -3  11   6    3.58    0.41
   3 -11  -5    0.86    0.27
  -3  11   5    1.44    0.28
   3 -11  -4    1.74    0.27
  -3  11   4    1.59    0.30
   3 -11  -3    0.48    0.25
  -3  11   3    0.93    0.24
   3 -11  -2    0.07    0.15
  -3  11   2    0.12    0.16
   3 -11  -1    0.47    0.19
  -3  11   1    0.45    0.17
   3 -11   0    0.51    0.27
  -3  11   0    0.56    0.21
   3 -11   1    2.79    0.41
  -3  11  -1    2.21    0.34
   3 -11   2   -0.05    0.21
  -3  11  -2   -0.09    0.16
   3 -11   3   -0.12    0.23
   3 -10 -12    0.63    0.23
  -3  10  12    0.58    0.17
   3 -10 -11    1.12    0.25
  -3  10  11    0.94    0.22
   3 -10 -10    3.12    0.38
  -3  10  10    2.17    0.23
   3 -10  -9    0.35    0.21
  -3  10   9    0.35    0.12
   3 -10  -8   -0.11    0.17
   3 -10  -8   -0.06    0.12
  -3  10   8   -0.10    0.12
   3 -10  -7    0.87    0.19
   3 -10  -7    1.89    0.26
  -3  10   7    0.72    0.19
   3 -10  -6    0.73    0.20
  -3  10   6    0.68    0.17
  -3  10   6    0.83    0.22
   3 -10  -5    0.51    0.17
  -3  10   5    0.82    0.16
  -3  10   5    0.86    0.22
   3 -10  -4    0.46    0.16
  -3  10   4    0.01    0.10
  -3  10   4   -0.03    0.15
   3 -10  -3    0.11    0.14
  -3  10   3   -0.00    0.15
  -3  10   3    0.25    0.11
   3 -10  -2    0.18    0.16
  -3  10   2    0.35    0.16
   3 -10  -1   -0.07    0.14
  -3  10   1    0.08    0.12
   3 -10   0   -0.15    0.14
  -3  10   0    0.44    0.14
   3 -10   1    0.12    0.17
  -3  10  -1   -0.01    0.13
   3 -10   2    0.20    0.25
  -3  10  -2    0.85    0.19
   3 -10   3    0.48    0.24
  -3  10  -3    0.50    0.18
   3 -10   4    1.36    0.28
  -3  10  -4    1.80    0.27
   3 -10   5    0.08    0.20
   3 -10   6    0.02    0.15
   3  -9 -14    0.74    0.31
  -3   9  14    0.72    0.21
   3  -9 -13    0.24    0.18
  -3   9  13    0.14    0.19
   3  -9 -12    0.22    0.21
  -3   9  12    0.24    0.15
   3  -9 -11    0.69    0.19
  -3   9  11    0.26    0.18
   3  -9 -10   -0.28    0.18
  -3   9  10    0.01    0.13
   3  -9  -9    2.54    0.33
  -3   9   9    2.08    0.24
   3  -9  -8    2.10    0.30
   3  -9  -8    1.80    0.20
  -3   9   8    1.73    0.22
   3  -9  -7    1.38    0.21
   3  -9  -7    1.75    0.27
  -3   9   7    1.70    0.21
   3  -9  -6    0.33    0.14
   3  -9  -6    0.13    0.11
  -3   9   6   -0.15    0.11
   3  -9  -5    0.14    0.12
  -3   9   5    0.04    0.11
   3  -9  -4    0.12    0.15
  -3   9   4    0.29    0.12
  -3   9   4    0.37    0.12
   3  -9  -3   -0.22    0.12
  -3   9   3    0.21    0.11
  -3   9   3   -0.08    0.08
   3  -9  -2    0.60    0.15
  -3   9   2    0.49    0.16
  -3   9   2    0.57    0.13
   3  -9  -1    0.54    0.18
  -3   9   1    0.48    0.13
  -3   9   1    0.44    0.12
   3  -9   0   -0.10    0.11
  -3   9   0   -0.01    0.10
  -3   9   0    0.02    0.08
   3  -9   1    0.76    0.24
  -3   9  -1    0.98    0.14
  -3   9  -1    0.90    0.18
   3  -9   2    0.56    0.22
  -3   9  -2    0.59    0.16
  -3   9  -2    0.50    0.13
   3  -9   3    5.28    0.47
  -3   9  -3    5.15    0.34
  -3   9  -3    4.19    0.26
   3  -9   4    0.60    0.19
  -3   9  -4    0.69    0.17
   3  -9   5    0.79    0.25
  -3   9  -5    0.65    0.18
   3  -9   6   -0.24    0.16
  -3   9  -6   -0.17    0.15
   3  -9   7    0.22    0.17
   3  -9   8    0.21    0.19
   3  -8 -15    0.42    0.22
  -3   8  15    0.34    0.20
   3  -8 -14    2.63    0.38
  -3   8  14    3.20    0.34
   3  -8 -13    0.05    0.15
  -3   8  13   -0.11    0.12
   3  -8 -12    0.59    0.25
  -3   8  12    0.65    0.20
   3  -8 -11    0.49    0.17
  -3   8  11    0.36    0.17
   3  -8 -10    0.67    0.18
  -3   8  10    0.51    0.18
   3  -8  -9    0.00    0.08
   3  -8  -9   -0.07    0.13
  -3   8   9    0.13    0.11
   3  -8  -8    5.10    0.36
   3  -8  -8    4.58    0.27
  -3   8   8    5.97    0.35
   3  -8  -7    1.03    0.23
   3  -8  -7    1.39    0.17
  -3   8   7    1.29    0.15
   3  -8  -6    0.70    0.15
   3  -8  -6    0.36    0.14
  -3   8   6    0.72    0.14
   3  -8  -5    0.13    0.12
   3  -8  -5    0.95    0.15
  -3   8   5    0.68    0.13
   3  -8  -4    0.57    0.15
   3  -8  -4    0.70    0.15
  -3   8   4    0.29    0.12
   3  -8  -3    1.62    0.20
  -3   8   3    1.69    0.17
  -3   8   3    1.55    0.17
   3  -8  -2    3.19    0.32
  -3   8   2    3.54    0.25
  -3   8   2    3.65    0.24
   3  -8  -1    0.02    0.11
  -3   8   1   -0.06    0.09
  -3   8   1   -0.05    0.08
   3  -8   0    3.82    0.31
  -3   8   0    3.03    0.24
  -3   8   0    2.78    0.20
   3  -8   1    3.18    0.27
  -3   8  -1    2.65    0.19
  -3   8  -1    3.21    0.24
   3  -8   2    0.52    0.15
  -3   8  -2    0.59    0.11
  -3   8  -2    0.54    0.13
   3  -8   3    0.89    0.21
  -3   8  -3    0.69    0.15
  -3   8  -3    0.72    0.12
   3  -8   4    0.80    0.22
  -3   8  -4    0.61    0.15
  -3   8  -4    0.71    0.12
   3  -8   5    0.46    0.22
  -3   8  -5    0.71    0.15
  -3   8  -5    0.53    0.12
   3  -8   6    0.35    0.16
  -3   8  -6    0.19    0.13
  -3   8  -6    0.37    0.12
   3  -8   7    0.24    0.16
  -3   8  -7    0.21    0.12
  -3   8  -7    0.32    0.15
   3  -8   8    4.77    0.40
  -3   8  -8    4.37    0.37
  -3   8  -8    4.13    0.32
   3  -8   9    1.10    0.29
   3  -8  10    0.79    0.22
   3  -7 -16    0.24    0.26
  -3   7  16    0.16    0.17
   3  -7 -15   -0.02    0.19
  -3   7  15    0.08    0.17
   3  -7 -14    1.03    0.25
  -3   7  14    0.57    0.24
   3  -7 -13    0.04    0.15
  -3   7  13    0.16    0.15
   3  -7 -12   -0.08    0.12
  -3   7  12   -0.05    0.13
   3  -7 -11    0.04    0.13
  -3   7  11   -0.03    0.09
   3  -7 -10    1.59    0.21
  -3   7  10    1.14    0.17
   3  -7  -9    1.08    0.21
  -3   7   9    0.87    0.18
   3  -7  -8    9.04    0.36
   3  -7  -8    9.90    0.51
  -3   7   8   10.17    0.52
   3  -7  -7    2.76    0.19
   3  -7  -7    2.63    0.23
  -3   7   7    2.77    0.24
   3  -7  -6    0.09    0.09
   3  -7  -6   -0.06    0.11
  -3   7   6    0.11    0.08
   3  -7  -5   -0.07    0.08
   3  -7  -5    0.05    0.07
  -3   7   5    0.02    0.08
   3  -7  -4    1.24    0.14
   3  -7  -4    1.21    0.14
  -3   7   4    1.28    0.12
   3  -7  -3    1.51    0.17
   3  -7  -3    1.16    0.17
  -3   7   3    1.45    0.15
   3  -7  -2    0.66    0.13
  -3   7   2    1.10    0.14
  -3   7   2    0.99    0.13
   3  -7  -1    0.79    0.14
  -3   7   1    1.27    0.15
  -3   7   1    1.39    0.14
   3  -7   0    0.72    0.16
  -3   7   0    0.95    0.12
  -3   7   0    0.87    0.12
   3  -7   1    3.51    0.30
  -3   7  -1    4.34    0.24
  -3   7  -1    4.13    0.22
   3  -7   2    0.60    0.14
  -3   7  -2    0.21    0.09
  -3   7  -2    0.17    0.10
   3  -7   3    0.36    0.16
  -3   7  -3    0.40    0.10
  -3   7  -3    0.47    0.11
   3  -7   4    0.85    0.18
  -3   7  -4    1.21    0.15
  -3   7  -4    1.02    0.14
   3  -7   5    0.57    0.16
  -3   7  -5    0.87    0.14
  -3   7  -5    0.78    0.13
   3  -7   6    0.16    0.14
  -3   7  -6    0.28    0.10
  -3   7  -6   -0.05    0.10
   3  -7   7    2.00    0.28
  -3   7  -7    2.38    0.23
  -3   7  -7    1.90    0.20
   3  -7   8    0.43    0.15
  -3   7  -8    0.19    0.14
  -3   7  -8    0.25    0.10
   3  -7   9   29.36    1.35
  -3   7  -9   27.56    1.21
  -3   7  -9   27.07    1.13
   3  -7  10    0.28    0.14
  -3   7 -10   -0.11    0.13
  -3   7 -10    0.26    0.14
   3  -7  11    0.33    0.25
  -3   7 -11    0.89    0.19
   3  -7  12    0.30    0.21
   3  -6 -16    5.20    0.56
  -3   6  16    5.86    0.50
   3  -6 -15   -0.11    0.16
  -3   6  15   -0.01    0.18
   3  -6 -14    1.85    0.36
  -3   6  14    2.08    0.26
   3  -6 -13    1.97    0.29
  -3   6  13    1.95    0.28
   3  -6 -12    3.21    0.37
  -3   6  12    3.62    0.33
   3  -6 -11    0.30    0.15
  -3   6  11   -0.01    0.11
   3  -6 -10    1.13    0.19
  -3   6  10    1.30    0.20
   3  -6  -9    0.60    0.15
  -3   6   9    0.82    0.13
   3  -6  -8    0.06    0.05
   3  -6  -8   -0.13    0.11
  -3   6   8    0.01    0.09
   3  -6  -7    3.42    0.24
  -3   6   7    3.48    0.22
   3  -6  -6    6.79    0.27
   3  -6  -6    6.90    0.37
  -3   6   6    7.04    0.34
   3  -6  -5    0.39    0.09
   3  -6  -5    0.69    0.11
  -3   6   5    0.76    0.12
   3  -6  -4    0.77    0.10
   3  -6  -4    0.55    0.10
  -3   6   4    0.35    0.11
   3  -6  -3    0.96    0.13
   3  -6  -3    1.16    0.13
  -3   6   3    0.99    0.13
   3  -6  -2    0.06    0.07
   3  -6  -2    0.23    0.09
  -3   6   2   -0.05    0.08
   3  -6  -1    0.59    0.12
  -3   6   1    0.59    0.10
  -3   6   1    0.69    0.10
   3  -6   0    1.26    0.14
  -3   6   0    1.37    0.12
  -3   6   0    1.33    0.12
   3  -6   1    5.41    0.28
  -3   6  -1    5.69    0.24
  -3   6  -1    5.71    0.26
   3  -6   2    2.47    0.19
  -3   6  -2    2.46    0.15
  -3   6  -2    2.75    0.17
   3  -6   3    2.07    0.23
  -3   6  -3    1.46    0.14
  -3   6  -3    1.53    0.13
   3  -6   4    2.01    0.21
  -3   6  -4    2.01    0.15
  -3   6  -4    2.16    0.16
   3  -6   5    1.84    0.20
  -3   6  -5    1.96    0.16
  -3   6  -5    1.61    0.16
   3  -6   6    4.42    0.29
  -3   6  -6    4.15    0.24
  -3   6  -6    4.20    0.26
   3  -6   7    6.42    0.39
  -3   6  -7    6.45    0.36
  -3   6  -7    6.92    0.37
   3  -6   8    0.18    0.14
  -3   6  -8   -0.03    0.10
  -3   6  -8    0.16    0.11
   3  -6   9    0.03    0.09
  -3   6  -9   -0.04    0.09
  -3   6  -9    0.04    0.10
   3  -6  10    4.37    0.39
  -3   6 -10    3.94    0.34
  -3   6 -10    4.04    0.33
   3  -6  11    0.16    0.14
  -3   6 -11   -0.03    0.13
  -3   6 -11    0.05    0.13
   3  -6  12    0.34    0.20
  -3   6 -12    0.35    0.17
  -3   6 -12    0.37    0.14
   3  -6  13   -0.05    0.15
  -3   6 -13   -0.04    0.15
  -3   5  17    0.51    0.28
   3  -5 -16   -0.26    0.19
  -3   5  16   -0.02    0.21
   3  -5 -15   -0.02    0.22
  -3   5  15    0.16    0.17
   3  -5 -14    0.85    0.28
  -3   5  14    0.66    0.19
   3  -5 -13    2.48    0.38
  -3   5  13    2.90    0.33
   3  -5 -12    0.18    0.14
  -3   5  12    0.05    0.12
   3  -5 -11    1.88    0.28
  -3   5  11    1.52    0.24
   3  -5 -10    9.44    0.54
  -3   5  10    9.40    0.43
   3  -5  -9    0.35    0.12
  -3   5   9    0.43    0.11
   3  -5  -8    0.91    0.14
   3  -5  -8    0.66    0.07
  -3   5   8    1.14    0.12
   3  -5  -7    4.49    0.16
   3  -5  -7    4.32    0.29
  -3   5   7    4.17    0.22
   3  -5  -6   10.08    0.29
   3  -5  -6    9.65    0.43
  -3   5   6   10.79    0.40
   3  -5  -5   -0.02    0.05
   3  -5  -5    0.09    0.08
  -3   5   5   -0.11    0.06
   3  -5  -4    1.70    0.11
   3  -5  -4    1.79    0.15
  -3   5   4    1.68    0.14
   3  -5  -3    7.61    0.25
   3  -5  -3    7.05    0.28
  -3   5   3    6.14    0.27
   3  -5  -2   11.29    0.35
   3  -5  -2   11.44    0.38
  -3   5   2   11.95    0.39
   3  -5  -1    1.54    0.12
   3  -5  -1    1.35    0.13
  -3   5   1    1.49    0.12
   3  -5   0    5.39    0.25
  -3   5   0    5.77    0.21
  -3   5   0    5.33    0.24
   3  -5   1    0.03    0.09
  -3   5  -1    0.25    0.06
  -3   5  -1    0.11    0.07
   3  -5   2    0.22    0.12
  -3   5  -2    0.59    0.07
  -3   5  -2    0.50    0.07
   3  -5   3    0.54    0.10
  -3   5  -3    0.24    0.09
   3  -5   4    3.50    0.22
  -3   5  -4    3.39    0.17
  -3   5  -4    3.39    0.16
   3  -5   5    9.75    0.40
  -3   5  -5    9.00    0.37
   3  -5   6    0.05    0.10
  -3   5  -6    0.04    0.07
  -3   5  -6    0.03    0.08
   3  -5   7    1.12    0.17
  -3   5  -7    1.79    0.16
  -3   5  -7    1.58    0.18
   3  -5   8   -0.07    0.13
  -3   5  -8    0.14    0.10
  -3   5  -8    0.34    0.11
   3  -5   9   13.91    0.60
  -3   5  -9   13.71    0.57
  -3   5  -9   13.67    0.62
   3  -5  10    1.96    0.20
  -3   5 -10    1.88    0.20
  -3   5 -10    2.01    0.22
   3  -5  11    0.77    0.15
  -3   5 -11    0.61    0.15
   3  -5  12    0.28    0.17
  -3   5 -12    0.25    0.15
  -3   5 -12    0.76    0.17
   3  -5  13    0.08    0.16
  -3   5 -13    0.43    0.14
  -3   5 -13    0.29    0.16
   3  -5  14    0.08    0.16
  -3   5 -14    0.28    0.17
   3  -4 -17    0.49    0.29
  -3   4  17    1.13    0.30
   3  -4 -16    0.48    0.24
  -3   4  16    0.60    0.26
   3  -4 -15    0.46    0.21
  -3   4  15    0.97    0.21
   3  -4 -14    0.04    0.13
  -3   4  14    0.08    0.15
   3  -4 -13    0.02    0.15
  -3   4  13   -0.16    0.15
   3  -4 -12    0.43    0.20
  -3   4  12    0.61    0.16
   3  -4 -11    1.43    0.23
  -3   4  11    1.41    0.18
   3  -4 -10   14.55    0.66
  -3   4  10   17.10    0.71
   3  -4  -9   23.63    0.85
  -3   4   9   23.96    0.84
   3  -4  -8    1.77    0.17
  -3   4   8    1.56    0.15
   3  -4  -7    1.35    0.07
   3  -4  -7    1.57    0.15
  -3   4   7    1.36    0.13
   3  -4  -6    5.25    0.16
   3  -4  -6    5.58    0.28
  -3   4   6    5.36    0.24
   3  -4  -5   24.91    0.55
   3  -4  -5   23.69    0.72
  -3   4   5   24.31    0.74
   3  -4  -4   44.64    0.92
   3  -4  -4   43.33    1.10
  -3   4   4   45.67    1.15
   3  -4  -3    5.08    0.20
   3  -4  -3    4.51    0.20
  -3   4   3    4.65    0.22
   3  -4  -2    7.71    0.25
   3  -4  -2    7.48    0.24
  -3   4   2    8.22    0.28
   3  -4  -1    6.46    0.21
   3  -4  -1    5.61    0.25
  -3   4   1    6.43    0.24
   3  -4   0    6.76    0.24
   3  -4   0    6.14    0.19
  -3   4   0    6.40    0.24
   3  -4   1    0.55    0.10
  -3   4  -1    0.33    0.05
  -3   4  -1    0.47    0.08
   3  -4   2    3.75    0.18
  -3   4  -2    3.71    0.12
  -3   4  -2    3.44    0.15
   3  -4   3    0.36    0.08
  -3   4  -3    0.32    0.05
  -3   4  -3    0.35    0.08
   3  -4   4    0.05    0.07
  -3   4  -4    0.23    0.06
  -3   4  -4    0.22    0.06
   3  -4   5    0.04    0.09
  -3   4  -5    0.09    0.05
  -3   4  -5    0.13    0.06
   3  -4   6    1.62    0.14
  -3   4  -6    1.75    0.12
  -3   4  -6    1.74    0.15
   3  -4   7    3.24    0.20
  -3   4  -7    2.80    0.19
  -3   4  -7    3.10    0.19
   3  -4   8   39.84    1.31
  -3   4  -8   40.20    1.12
  -3   4  -8   39.26    1.28
   3  -4   9   16.34    0.63
  -3   4  -9   17.15    0.62
  -3   4  -9   17.88    0.66
   3  -4  10    0.24    0.12
  -3   4 -10    0.51    0.13
  -3   4 -10    0.47    0.12
   3  -4  11    0.08    0.13
  -3   4 -11    0.17    0.11
  -3   4 -11    0.29    0.11
   3  -4  12    0.71    0.16
  -3   4 -12    0.55    0.16
  -3   4 -12    0.73    0.20
   3  -4  13    0.11    0.13
  -3   4 -13    0.23    0.12
  -3   4 -13    0.07    0.13
   3  -4  14    0.23    0.16
  -3   4 -14    0.48    0.18
  -3   4 -14    0.28    0.17
   3  -4  15    0.09    0.15
  -3   4 -15    0.34    0.19
   3  -3 -17    0.69    0.27
  -3   3  17    0.80    0.24
   3  -3 -16    3.80    0.40
  -3   3  16    3.50    0.47
   3  -3 -15    1.26    0.27
  -3   3  15    1.37    0.25
   3  -3 -14    0.44    0.16
  -3   3  14    0.00    0.15
   3  -3 -13    1.44    0.24
  -3   3  13    0.87    0.20
   3  -3 -12    1.55    0.23
  -3   3  12    1.28    0.23
   3  -3 -11    1.16    0.23
  -3   3  11    1.12    0.18
   3  -3 -10   16.19    0.77
  -3   3  10   16.24    0.63
   3  -3  -9   20.46    0.84
  -3   3   9   21.39    0.79
   3  -3  -8    1.20    0.14
  -3   3   8    1.11    0.16
   3  -3  -7    2.17    0.07
   3  -3  -7    2.43    0.17
  -3   3   7    2.58    0.15
   3  -3  -6    7.06    0.17
   3  -3  -6    7.69    0.31
  -3   3   6    7.50    0.29
   3  -3  -5   36.77    0.68
   3  -3  -5   35.15    0.89
  -3   3   5   36.16    0.95
   3  -3  -4    7.60    0.20
   3  -3  -4    7.78    0.24
  -3   3   4    7.94    0.27
   3  -3  -3  111.72    1.92
   3  -3  -3  111.15    2.26
  -3   3   3  107.51    2.36
   3  -3  -2    1.71    0.10
   3  -3  -2    1.99    0.11
  -3   3   2    1.48    0.12
   3  -3  -1   -0.01    0.04
   3  -3  -1    0.02    0.04
  -3   3   1   -0.07    0.05
   3  -3   0    2.98    0.10
   3  -3   0    2.07    0.14
  -3   3   0    2.73    0.15
   3  -3   1   -0.16    0.07
  -3   3  -1    0.20    0.06
   3  -3   2    4.43    0.20
  -3   3  -2    3.15    0.09
  -3   3  -2    3.17    0.14
   3  -3   3    2.74    0.16
  -3   3  -3    2.42    0.08
  -3   3  -3    2.90    0.13
   3  -3   4    1.16    0.12
  -3   3  -4    1.37    0.07
  -3   3  -4    1.29    0.10
   3  -3   5    5.02    0.25
  -3   3  -5    4.70    0.14
  -3   3  -5    4.85    0.22
   3  -3   6    7.52    0.30
  -3   3  -6    7.10    0.27
  -3   3  -6    6.50    0.20
   3  -3   7    5.68    0.26
  -3   3  -7    6.25    0.22
  -3   3  -7    6.69    0.30
   3  -3   8    0.88    0.13
  -3   3  -8    0.95    0.10
  -3   3  -8    1.03    0.12
   3  -3   9    6.03    0.30
  -3   3  -9    5.79    0.27
  -3   3  -9    5.84    0.33
   3  -3  10    9.01    0.41
  -3   3 -10    8.96    0.38
  -3   3 -10    9.61    0.47
   3  -3  11    0.01    0.07
  -3   3 -11    0.09    0.09
  -3   3 -11   -0.02    0.11
   3  -3  12    0.85    0.16
  -3   3 -12    0.74    0.16
  -3   3 -12    0.89    0.19
   3  -3  13    2.71    0.24
  -3   3 -13    2.90    0.32
  -3   3 -13    3.21    0.27
   3  -3  14    0.89    0.16
  -3   3 -14    0.91    0.19
  -3   3 -14    0.74    0.21
   3  -3  15    0.28    0.15
  -3   3 -15    0.41    0.17
  -3   3 -15    0.25    0.18
   3  -3  16    1.21    0.23
  -3   3 -16    1.11    0.22
   3  -2 -17    0.88    0.34
  -3   2  17    1.45    0.32
   3  -2 -16    0.41    0.21
  -3   2  16    0.21    0.18
   3  -2 -15    6.98    0.57
  -3   2  15    7.68    0.60
   3  -2 -14    8.32    0.59
  -3   2  14    9.05    0.59
   3  -2 -13    2.03    0.33
  -3   2  13    2.09    0.25
   3  -2 -12   18.09    0.88
  -3   2  12   18.07    0.86
   3  -2 -11   29.09    1.16
  -3   2  11   28.63    1.07
   3  -2 -10   15.32    0.68
  -3   2  10   15.89    0.67
   3  -2  -9    1.05    0.17
  -3   2   9    0.69    0.15
   3  -2  -8    4.84    0.27
  -3   2   8    4.75    0.24
   3  -2  -7    1.15    0.04
   3  -2  -7    1.55    0.13
  -3   2   7    1.29    0.14
   3  -2  -6    0.44    0.09
  -3   2   6    0.24    0.09
   3  -2  -5   10.70    0.34
  -3   2   5   10.38    0.34
   3  -2  -4    7.73    0.18
   3  -2  -4    7.58    0.27
  -3   2   4    7.58    0.27
   3  -2  -3   33.86    0.61
   3  -2  -3   32.41    0.71
  -3   2   3   32.84    0.79
   3  -2  -2  127.64    2.14
   3  -2  -2  130.61    2.16
  -3   2   2  131.91    2.55
   3  -2  -1    8.82    0.19
   3  -2  -1    9.87    0.24
  -3   2   1    9.78    0.26
   3  -2   0    0.07    0.04
  -3   2   0   -0.01    0.05
   3  -2   1    5.73    0.10
   3  -2   1    5.27    0.19
  -3   2  -1    5.54    0.19
   3  -2   2    7.34    0.22
  -3   2  -2    7.71    0.22
   3  -2   3    6.63    0.20
  -3   2  -3    5.83    0.19
   3  -2   4    3.20    0.19
  -3   2  -4    3.78    0.15
  -3   2  -4    4.09    0.10
   3  -2   5   -0.05    0.06
  -3   2  -5    0.06    0.03
  -3   2  -5    0.16    0.06
   3  -2   6   28.76    0.71
  -3   2  -6   26.78    0.51
  -3   2  -6   28.31    0.77
   3  -2   7    1.10    0.11
  -3   2  -7    1.18    0.08
  -3   2  -7    1.21    0.11
   3  -2   8    0.03    0.07
  -3   2  -8    0.07    0.05
  -3   2  -8    0.05    0.08
   3  -2   9    1.74    0.15
  -3   2  -9    1.99    0.14
  -3   2  -9    1.62    0.16
   3  -2  10   -0.11    0.09
  -3   2 -10   -0.06    0.09
  -3   2 -10   -0.11    0.07
   3  -2  11    0.68    0.13
  -3   2 -11    0.62    0.13
  -3   2 -11    0.92    0.14
   3  -2  12    0.88    0.13
  -3   2 -12    0.82    0.18
  -3   2 -12    0.63    0.15
   3  -2  13    0.90    0.15
  -3   2 -13    1.19    0.18
  -3   2 -13    1.05    0.17
   3  -2  14    0.16    0.10
  -3   2 -14    0.16    0.13
  -3   2 -14    0.04    0.12
   3  -2  15    0.08    0.10
  -3   2 -15    0.08    0.14
  -3   2 -15    0.34    0.15
   3  -2  16    2.78    0.31
  -3   2 -16    2.38    0.32
   3  -2  17   -0.08    0.18
  -3   2 -17   -0.08    0.16
   3  -1 -16    1.11    0.28
  -3   1  16    1.25    0.25
   3  -1 -15    5.57    0.56
  -3   1  15    5.14    0.51
   3  -1 -14    0.84    0.23
  -3   1  14    0.64    0.19
   3  -1 -13    0.83    0.26
  -3   1  13    0.86    0.24
   3  -1 -12   32.09    1.40
  -3   1  12   33.32    1.33
   3  -1 -11   34.18    1.44
  -3   1  11   34.22    1.23
   3  -1 -10   11.08    0.54
  -3   1  10   10.92    0.50
   3  -1  -9    3.30    0.24
  -3   1   9    3.53    0.22
   3  -1  -8    1.28    0.19
  -3   1   8    1.48    0.15
   3  -1  -7    2.62    0.08
   3  -1  -7    3.01    0.20
  -3   1   7    2.95    0.19
   3  -1  -6    1.72    0.06
   3  -1  -6    2.02    0.15
  -3   1   6    1.96    0.12
   3  -1  -5   28.21    0.46
   3  -1  -5   28.39    0.75
  -3   1   5   28.03    0.72
   3  -1  -4   14.74    0.29
   3  -1  -4   15.32    0.42
  -3   1   4   16.20    0.42
   3  -1  -3    1.77    0.07
  -3   1   3    1.78    0.10
   3  -1  -2    0.73    0.05
   3  -1  -2    0.76    0.07
  -3   1   2    0.81    0.08
   3  -1  -1   11.14    0.24
   3  -1  -1   11.86    0.23
  -3   1   1   12.13    0.29
   3  -1   0   24.94    0.47
   3  -1   0   24.19    0.36
  -3   1   0   23.83    0.51
   3  -1   1   13.03    0.28
  -3   1  -1   13.04    0.31
   3  -1   2    0.72    0.07
  -3   1  -2    1.00    0.08
   3  -1   3    8.98    0.23
  -3   1  -3    8.54    0.24
   3  -1   4    8.80    0.26
  -3   1  -4    8.39    0.25
  -3   1  -4    8.14    0.10
   3  -1   5    1.65    0.11
  -3   1  -5    1.96    0.11
  -3   1  -5    2.07    0.06
   3  -1   6   -0.02    0.05
  -3   1  -6    0.38    0.07
   3  -1   7    5.15    0.20
  -3   1  -7    5.39    0.24
   3  -1   8    1.81    0.13
  -3   1  -8    1.84    0.11
  -3   1  -8    1.77    0.16
   3  -1   9    2.27    0.12
  -3   1  -9    1.97    0.15
  -3   1  -9    2.13    0.13
   3  -1  10   -0.00    0.06
  -3   1 -10   -0.04    0.06
   3  -1  11    2.10    0.17
  -3   1 -11    1.84    0.15
  -3   1 -11    1.85    0.19
   3  -1  12    4.17    0.23
  -3   1 -12    4.27    0.26
  -3   1 -12    4.71    0.34
   3  -1  13    1.67    0.16
  -3   1 -13    2.10    0.26
  -3   1 -13    2.15    0.20
   3  -1  14    0.17    0.09
  -3   1 -14    0.36    0.16
  -3   1 -14    0.14    0.12
   3  -1  15   -0.04    0.08
  -3   1 -15    0.35    0.14
  -3   1 -15   -0.05    0.11
   3  -1  16    1.36    0.28
  -3   1 -16    1.54    0.24
   3  -1  17    1.57    0.25
  -3   1 -17    1.25    0.22
   3  -1  18    1.44    0.29
  -3   1 -18    0.34    0.25
   3   0 -16    0.01    0.16
  -3   0  16   -0.06    0.16
   3   0 -15    0.20    0.18
  -3   0  15    0.00    0.17
   3   0 -14    2.81    0.35
  -3   0  14    2.92    0.30
   3   0 -13   24.76    1.32
  -3   0  13   24.31    1.14
   3   0 -12   11.52    0.72
  -3   0  12   11.90    0.65
   3   0 -11    5.23    0.42
  -3   0  11    4.82    0.35
   3   0 -10    1.19    0.17
  -3   0  10    0.60    0.16
   3   0  -9    6.80    0.37
  -3   0   9    7.06    0.35
   3   0  -8    0.72    0.13
  -3   0   8    0.64    0.06
  -3   0   8    0.77    0.13
   3   0  -7    5.71    0.28
  -3   0   7    5.29    0.15
  -3   0   7    5.91    0.24
   3   0  -6   14.40    0.47
  -3   0   6   14.43    0.33
  -3   0   6   14.81    0.45
   3   0  -5   20.27    0.61
  -3   0   5   20.39    0.55
  -3   0   5   20.67    0.41
   3   0  -4   57.50    1.31
  -3   0   4   56.19    1.00
  -3   0   4   55.68    1.20
   3   0  -3    0.33    0.07
  -3   0   3    0.10    0.05
  -3   0   3    0.24    0.05
   3   0  -2    9.21    0.24
  -3   0   2    9.38    0.22
  -3   0   2    9.83    0.26
   3   0  -1    0.16    0.04
  -3   0   1    0.16    0.05
  -3   0   1    0.14    0.05
   3   0   0   85.97    1.22
  -3   0   0   85.49    1.46
  -3   0   0   89.11    1.49
   3   0   1    0.71    0.03
  -3   0  -1    0.76    0.06
  -3   0  -1    0.83    0.06
   3   0   2   18.36    0.21
   3   0   2   18.57    0.40
  -3   0  -2   18.87    0.40
   3   0   3    3.06    0.11
  -3   0  -3    3.05    0.11
   3   0   4  133.13    2.38
  -3   0  -4  140.24    2.57
  -3   0  -4  134.40    1.47
   3   0   5    7.54    0.21
  -3   0  -5    8.01    0.26
  -3   0  -5    7.66    0.14
   3   0   6   58.13    1.21
  -3   0  -6   61.76    1.36
  -3   0  -6   61.28    1.00
   3   0   7    3.05    0.13
  -3   0  -7    2.80    0.14
  -3   0  -7    2.73    0.10
   3   0   8    0.35    0.06
  -3   0  -8    0.55    0.06
  -3   0  -8    0.40    0.08
   3   0   9    0.69    0.08
  -3   0  -9    0.65    0.08
  -3   0  -9    0.43    0.10
   3   0  10   -0.01    0.06
  -3   0 -10    0.11    0.06
  -3   0 -10   -0.03    0.07
   3   0  11    0.16    0.07
  -3   0 -11    0.29    0.09
  -3   0 -11    0.30    0.12
   3   0  12    0.07    0.06
  -3   0 -12    0.19    0.08
  -3   0 -12   -0.11    0.09
   3   0  13    6.48    0.28
  -3   0 -13    6.40    0.39
  -3   0 -13    6.44    0.34
   3   0  14    2.19    0.15
  -3   0 -14    2.80    0.23
  -3   0 -14    2.12    0.29
  -3   0 -15    0.70    0.18
   3   0  16    0.69    0.17
  -3   0 -16    0.46    0.17
   3   0  17    0.08    0.18
  -3   0 -17    0.12    0.15
   3   0  18    0.39    0.18
  -3   0 -18    0.10    0.19
   3   1 -16    0.06    0.20
  -3  -1  16   -0.02    0.12
   3   1 -15    0.34    0.19
  -3  -1  15    0.05    0.18
   3   1 -14   12.92    0.80
  -3  -1  14   13.50    0.77
   3   1 -13    8.69    0.61
  -3  -1  13    9.29    0.54
   3   1 -12    2.46    0.30
  -3  -1  12    2.74    0.28
   3   1 -11    3.98    0.36
  -3  -1  11    3.72    0.30
   3   1 -10    0.93    0.17
  -3  -1  10    0.85    0.16
   3   1  -9    0.74    0.15
  -3  -1   9    0.71    0.08
  -3  -1   9    0.68    0.12
   3   1  -8    0.45    0.12
  -3  -1   8    0.42    0.07
  -3  -1   8    0.58    0.09
   3   1  -7    8.11    0.39
  -3  -1   7    7.42    0.23
  -3  -1   7    7.68    0.31
   3   1  -6    4.00    0.24
  -3  -1   6    3.95    0.17
  -3  -1   6    4.19    0.19
   3   1  -5   10.45    0.40
  -3  -1   5   11.02    0.33
  -3  -1   5   10.72    0.28
   3   1  -4   17.12    0.49
  -3  -1   4   17.06    0.42
  -3  -1   4   16.86    0.40
   3   1  -3   57.06    1.28
  -3  -1   3   55.72    1.11
  -3  -1   3   55.90    1.07
   3   1  -2    0.40    0.07
  -3  -1   2    0.32    0.06
  -3  -1   2    0.71    0.07
   3   1  -1    0.00    0.04
  -3  -1   1   -0.00    0.04
  -3  -1   1    0.04    0.03
   3   1   0    0.51    0.05
  -3  -1   0    0.60    0.05
  -3  -1   0    0.74    0.07
   3   1   1   12.31    0.24
  -3  -1  -1   12.28    0.25
  -3  -1  -1   12.29    0.29
   3   1   2    8.46    0.17
  -3  -1  -2    8.35    0.19
  -3  -1  -2    7.92    0.21
   3   1   3   19.92    0.32
  -3  -1  -3   20.87    0.42
  -3  -1  -3   20.45    0.44
  -3  -1  -4   23.70    0.40
  -3  -1  -4   23.22    0.50
  -3  -1  -4   23.55    0.51
   3   1   5  209.29    3.67
  -3  -1  -5  209.01    3.88
  -3  -1  -5  210.73    3.11
   3   1   6   -0.03    0.04
  -3  -1  -6   -0.00    0.03
  -3  -1  -6   -0.00    0.04
   3   1   7   20.46    0.48
  -3  -1  -7   19.69    0.56
  -3  -1  -7   19.82    0.45
   3   1   8   14.55    0.36
  -3  -1  -8   15.40    0.40
  -3  -1  -8   14.41    0.43
   3   1   9    0.78    0.08
  -3  -1  -9    0.77    0.09
  -3  -1  -9    0.73    0.10
   3   1  10    0.13    0.05
  -3  -1 -10    0.01    0.07
  -3  -1 -10    0.07    0.09
   3   1  11    1.95    0.12
  -3  -1 -11    1.77    0.15
  -3  -1 -11    1.83    0.16
   3   1  12    4.00    0.18
  -3  -1 -12    3.72    0.25
  -3  -1 -12    3.95    0.24
   3   1  13    0.15    0.07
  -3  -1 -13   -0.02    0.11
  -3  -1 -13    0.07    0.10
   3   1  14    6.01    0.27
  -3  -1 -14    6.71    0.43
  -3  -1 -14    6.12    0.37
   3   1  15    2.88    0.28
  -3  -1 -15    3.23    0.28
   3   1  16    0.06    0.20
  -3  -1 -16    0.76    0.17
   3   1  17    0.07    0.14
  -3  -1 -17    0.24    0.17
   3   1  18   -0.08    0.14
  -3  -1 -18   -0.07    0.14
   3   1  19    0.01    0.23
  -3  -1 -19    0.37    0.18
   3   2 -15    2.50    0.40
  -3  -2  15    3.02    0.37
   3   2 -14    0.59    0.28
  -3  -2  14    0.39    0.21
   3   2 -13    8.28    0.60
  -3  -2  13    7.80    0.47
   3   2 -12    3.40    0.39
  -3  -2  12    2.97    0.31
   3   2 -11    1.11    0.21
  -3  -2  11    1.08    0.17
   3   2 -10    0.77    0.21
  -3  -2  10    0.42    0.09
  -3  -2  10    0.68    0.14
   3   2  -9    1.38    0.22
  -3  -2   9    0.48    0.10
  -3  -2   9    0.77    0.14
   3   2  -8    0.92    0.20
  -3  -2   8    0.92    0.13
  -3  -2   8    0.87    0.11
   3   2  -7    0.91    0.16
  -3  -2   7    0.94    0.12
  -3  -2   7    1.25    0.10
   3   2  -6   18.34    0.63
  -3  -2   6   18.31    0.51
  -3  -2   6   19.98    0.55
   3   2  -5   20.32    0.63
  -3  -2   5   19.70    0.51
  -3  -2   5   20.18    0.52
   3   2  -4   18.98    0.56
  -3  -2   4   18.69    0.45
  -3  -2   4   18.39    0.48
   3   2  -3    1.49    0.13
  -3  -2   3    1.96    0.10
  -3  -2   3    2.27    0.13
   3   2  -2    0.24    0.07
  -3  -2   2    0.32    0.07
   3   2  -1   16.75    0.42
  -3  -2   1   17.75    0.44
  -3  -2   1   17.05    0.32
   3   2   0   14.02    0.35
  -3  -2   0   13.40    0.34
   3   2   1    7.63    0.19
  -3  -2  -1    6.81    0.20
  -3  -2  -1    7.24    0.16
   3   2   2  255.29    4.22
  -3  -2  -2  258.92    3.72
  -3  -2  -2  265.60    4.68
   3   2   3    0.96    0.06
  -3  -2  -3    0.78    0.07
  -3  -2  -3    0.87    0.06
   3   2   4    3.41    0.10
  -3  -2  -4    3.46    0.14
  -3  -2  -4    3.72    0.13
  -3  -2  -5   12.79    0.34
  -3  -2  -5   11.90    0.30
  -3  -2  -5   12.02    0.30
  -3  -2  -6    2.72    0.14
  -3  -2  -6    2.75    0.13
  -3  -2  -6    3.08    0.14
  -3  -2  -7    6.48    0.22
  -3  -2  -7    6.36    0.24
  -3  -2  -7    6.69    0.20
   3   2   8    4.24    0.15
  -3  -2  -8    3.96    0.17
  -3  -2  -8    3.93    0.20
   3   2   9    1.98    0.11
  -3  -2  -9    1.93    0.14
  -3  -2  -9    1.74    0.14
   3   2  10    0.66    0.07
  -3  -2 -10    0.80    0.11
  -3  -2 -10    0.66    0.11
   3   2  11    3.99    0.17
  -3  -2 -11    4.37    0.24
  -3  -2 -11    3.99    0.21
   3   2  12    0.26    0.07
  -3  -2 -12    0.43    0.10
  -3  -2 -12    0.36    0.12
   3   2  13   15.54    0.46
  -3  -2 -13   16.72    0.70
  -3  -2 -13   17.92    0.69
   3   2  14    8.14    0.43
  -3  -2 -14    8.14    0.41
   3   2  15    8.00    0.46
  -3  -2 -15    8.31    0.50
   3   2  16    0.00    0.12
  -3  -2 -16    0.04    0.13
   3   2  17   -0.29    0.16
  -3  -2 -17    0.07    0.11
   3   2  18    0.08    0.16
  -3  -2 -18   -0.12    0.15
   3   2  19    0.26    0.19
  -3  -2 -19    0.58    0.23
   3   3 -14    4.48    0.59
  -3  -3  14    4.54    0.42
   3   3 -13    0.07    0.16
  -3  -3  13    0.05    0.13
   3   3 -12    0.07    0.16
  -3  -3  12   -0.12    0.09
   3   3 -11    0.10    0.16
  -3  -3  11    0.10    0.12
   3   3 -10    3.19    0.33
  -3  -3  10    1.94    0.17
  -3  -3  10    2.53    0.21
  -3  -3   9    0.05    0.08
  -3  -3   9    0.11    0.09
   3   3  -8    1.83    0.20
  -3  -3   8    1.26    0.14
  -3  -3   8    1.09    0.13
   3   3  -7    1.65    0.22
  -3  -3   7    1.03    0.13
  -3  -3   7    1.26    0.13
   3   3  -6    9.58    0.42
  -3  -3   6    8.54    0.33
  -3  -3   6    9.27    0.30
   3   3  -5   51.39    1.51
  -3  -3   5   50.46    1.27
  -3  -3   5   53.15    1.16
   3   3  -4   24.72    0.80
  -3  -3   4   25.29    0.55
  -3  -3   4   23.71    0.67
   3   3  -3    0.04    0.08
  -3  -3   3    0.08    0.04
  -3  -3   3    0.10    0.06
   3   3  -2    0.05    0.06
  -3  -3   2   -0.06    0.06
  -3  -3   2    0.24    0.05
   3   3  -1    2.66    0.18
  -3  -3   1    2.87    0.15
  -3  -3   1    2.57    0.08
   3   3   0    0.23    0.08
  -3  -3   0    0.30    0.06
   3   3   1    1.16    0.09
  -3  -3  -1    0.96    0.04
  -3  -3  -1    0.77    0.10
   3   3   2    0.10    0.04
  -3  -3  -2    0.06    0.07
  -3  -3  -2    0.06    0.03
   3   3   3   47.03    0.98
  -3  -3  -3   45.77    1.03
  -3  -3  -3   46.19    0.73
   3   3   4   26.84    0.60
  -3  -3  -4   26.92    0.62
  -3  -3  -4   26.87    0.50
  -3  -3  -5   30.71    0.71
  -3  -3  -5   30.20    0.70
  -3  -3  -5   30.31    0.63
  -3  -3  -6    4.75    0.20
  -3  -3  -6    4.40    0.19
  -3  -3  -6    4.84    0.19
  -3  -3  -7    0.66    0.08
  -3  -3  -7    0.59    0.07
  -3  -3  -7    0.48    0.08
  -3  -3  -8    1.21    0.10
  -3  -3  -8    1.01    0.12
  -3  -3  -8    1.54    0.11
  -3  -3  -9    3.91    0.19
  -3  -3  -9    3.26    0.16
  -3  -3  -9    3.51    0.17
   3   3  10   11.09    0.33
  -3  -3 -10   11.43    0.46
  -3  -3 -10   11.01    0.43
   3   3  11   20.80    0.56
  -3  -3 -11   21.60    0.75
  -3  -3 -11   20.73    0.73
   3   3  12    9.30    0.30
  -3  -3 -12    9.70    0.46
   3   3  13    6.88    0.40
   3   3  13    6.02    0.24
  -3  -3 -13    6.16    0.37
   3   3  14    2.15    0.27
  -3  -3 -14    1.90    0.25
   3   3  15    0.15    0.15
  -3  -3 -15    0.24    0.15
   3   3  16    1.27    0.25
  -3  -3 -16    1.18    0.24
   3   3  17   -0.06    0.15
  -3  -3 -17    0.09    0.12
   3   3  18    0.35    0.24
  -3  -3 -18    1.30    0.25
   3   3  19    0.06    0.19
  -3  -3 -19    0.16    0.20
   3   4 -13   -0.10    0.17
  -3  -4  13   -0.01    0.13
   3   4 -12    0.14    0.17
  -3  -4  12   -0.06    0.10
   3   4 -11    0.34    0.21
  -3  -4  11    0.18    0.11
  -3  -4  11    0.20    0.12
   3   4 -10    1.17    0.22
  -3  -4  10    0.84    0.15
  -3  -4  10    0.90    0.15
   3   4  -9    1.60    0.23
  -3  -4   9    1.27    0.17
  -3  -4   9    1.31    0.16
   3   4  -8    1.51    0.19
  -3  -4   8    0.19    0.13
  -3  -4   8    0.19    0.10
   3   4  -7    8.61    0.46
  -3  -4   7    8.88    0.37
  -3  -4   7    7.90    0.31
   3   4  -6    0.49    0.13
  -3  -4   6    0.70    0.12
  -3  -4   6    0.38    0.08
   3   4  -5    1.91    0.19
  -3  -4   5    1.89    0.11
  -3  -4   5    1.76    0.17
   3   4  -4    2.97    0.23
  -3  -4   4    3.45    0.22
  -3  -4   4    3.25    0.13
   3   4  -3    0.96    0.11
  -3  -4   3    0.71    0.05
  -3  -4   3    0.83    0.10
   3   4  -2    1.91    0.17
  -3  -4   2    2.04    0.07
  -3  -4   2    2.00    0.14
   3   4  -1    0.18    0.09
  -3  -4   1    0.40    0.09
  -3  -4   1    0.25    0.02
   3   4   0    7.69    0.29
  -3  -4   0    8.40    0.31
   3   4   1   19.54    0.56
  -3  -4  -1   18.85    0.56
   3   4   2   21.34    0.58
  -3  -4  -2   21.51    0.57
  -3  -4  -2   19.55    0.27
   3   4   3    0.09    0.05
  -3  -4  -3    0.04    0.07
  -3  -4  -3    0.07    0.02
   3   4   4   57.49    1.36
  -3  -4  -4   58.29    1.37
  -3  -4  -4   58.84    0.97
   3   4   5    9.27    0.31
  -3  -4  -5    9.27    0.23
  -3  -4  -5    9.26    0.31
  -3  -4  -6    0.01    0.04
  -3  -4  -6   -0.02    0.04
  -3  -4  -6    0.04    0.06
  -3  -4  -7    1.36    0.12
  -3  -4  -7    1.53    0.10
  -3  -4  -7    1.36    0.12
  -3  -4  -8    5.80    0.25
  -3  -4  -8    5.80    0.24
  -3  -4  -8    6.21    0.24
  -3  -4  -9    2.81    0.16
  -3  -4  -9    2.66    0.16
  -3  -4  -9    2.94    0.20
  -3  -4 -10    5.31    0.23
  -3  -4 -10    5.39    0.27
   3   4  11   22.34    0.75
  -3  -4 -11   23.51    0.81
   3   4  12    5.08    0.21
   3   4  12    5.01    0.34
  -3  -4 -12    5.35    0.35
   3   4  13    1.49    0.21
   3   4  13    1.21    0.11
  -3  -4 -13    1.49    0.20
   3   4  14    0.27    0.13
  -3  -4 -14    0.18    0.15
   3   4  15    0.08    0.12
  -3  -4 -15    0.15    0.14
   3   4  16   -0.02    0.15
  -3  -4 -16    0.19    0.14
   3   4  17    0.31    0.18
  -3  -4 -17    0.78    0.18
   3   4  18    0.32    0.16
  -3  -4 -18    0.07    0.16
   3   4  19    0.58    0.27
  -3  -4 -19    0.40    0.20
   3   5 -12    0.03    0.16
   3   5 -11    1.90    0.29
  -3  -5  11    1.02    0.20
   3   5 -10   -0.05    0.14
  -3  -5  10    0.09    0.11
   3   5  -9    3.22    0.35
  -3  -5   9    2.05    0.25
  -3  -5   9    2.30    0.19
   3   5  -8    5.01    0.37
  -3  -5   8    4.36    0.29
  -3  -5   8    3.99    0.22
   3   5  -7   25.30    1.16
  -3  -5   7   23.62    0.71
  -3  -5   7   25.79    0.98
   3   5  -6    0.82    0.20
  -3  -5   6    0.64    0.08
  -3  -5   6    0.78    0.16
   3   5  -5    1.93    0.25
  -3  -5   5    1.66    0.10
  -3  -5   5    1.63    0.19
   3   5  -4    1.08    0.15
  -3  -5   4    0.84    0.07
  -3  -5   4    0.96    0.17
   3   5  -3    0.26    0.11
  -3  -5   3    0.08    0.08
   3   5  -2    2.22    0.22
  -3  -5   2    2.85    0.22
   3   5  -1    2.24    0.17
  -3  -5   1    2.37    0.20
   3   5   0    0.52    0.12
  -3  -5   0    0.48    0.10
   3   5   1   97.56    2.53
  -3  -5  -1   94.00    2.42
   3   5   2    0.41    0.09
  -3  -5  -2    0.49    0.09
   3   5   3    1.87    0.13
  -3  -5  -3    2.08    0.16
   3   5   4    0.35    0.07
   3   5   4    0.14    0.03
  -3  -5  -4    0.16    0.08
   3   5   5    1.02    0.11
   3   5   5    0.98    0.06
  -3  -5  -5    1.10    0.11
   3   5   6    0.11    0.05
   3   5   6    0.20    0.05
  -3  -5  -6    0.39    0.07
   3   5   7    0.25    0.06
  -3  -5  -7    0.29    0.09
  -3  -5  -7    0.48    0.09
   3   5   8    0.38    0.07
  -3  -5  -8    0.47    0.10
  -3  -5  -8    0.26    0.09
   3   5   9   62.08    1.57
  -3  -5  -9   59.55    1.55
  -3  -5  -9   58.50    1.74
   3   5  10   63.88    1.74
  -3  -5 -10   61.42    1.61
  -3  -5 -10   62.68    1.93
   3   5  11    0.27    0.12
  -3  -5 -11    0.66    0.15
   3   5  12   12.17    0.53
  -3  -5 -12   11.76    0.43
  -3  -5 -12   11.99    0.61
   3   5  13   18.02    0.60
   3   5  13   18.63    0.79
  -3  -5 -13   19.12    0.83
   3   5  14    6.35    0.39
  -3  -5 -14    6.83    0.41
   3   5  15    1.39    0.23
  -3  -5 -15    0.96    0.24
   3   5  16    0.38    0.17
  -3  -5 -16    0.85    0.22
   3   5  17    0.20    0.18
  -3  -5 -17    0.06    0.13
   3   5  18    1.15    0.23
  -3  -5 -18    0.56    0.28
   3   5  19    1.04    0.35
  -3  -5 -19    1.54    0.32
   3   6 -11   -0.21    0.20
   3   6 -10    1.32    0.28
  -3  -6  10    1.13    0.24
   3   6  -9    3.78    0.45
  -3  -6   9    3.27    0.34
   3   6  -8    0.23    0.15
  -3  -6   8    0.05    0.15
   3   6  -7    0.30    0.18
  -3  -6   7    0.22    0.14
   3   6  -6    1.05    0.25
  -3  -6   6    0.93    0.17
   3   6  -5   -0.09    0.10
  -3  -6   5    0.09    0.10
   3   6  -4    3.03    0.34
  -3  -6   4    6.23    0.36
   3   6  -3    2.09    0.21
  -3  -6   3    2.54    0.25
   3   6  -2   -0.04    0.11
  -3  -6   2   -0.09    0.10
   3   6  -1   10.72    0.52
  -3  -6   1   10.85    0.48
   3   6   0    0.99    0.17
  -3  -6   0    1.04    0.15
   3   6   1    0.43    0.10
  -3  -6  -1    0.30    0.10
   3   6   2    0.00    0.09
  -3  -6  -2   -0.01    0.07
   3   6   3    1.72    0.16
  -3  -6  -3    2.14    0.16
   3   6   4    0.42    0.10
  -3  -6  -4    0.56    0.12
   3   6   5    1.19    0.16
   3   6   5    1.11    0.06
  -3  -6  -5    1.19    0.15
   3   6   6    1.47    0.16
   3   6   6    1.27    0.08
  -3  -6  -6    1.26    0.13
   3   6   7    1.76    0.10
  -3  -6  -7    1.88    0.16
   3   6   8    2.79    0.14
  -3  -6  -8    2.73    0.24
  -3  -6  -8    2.52    0.17
   3   6   9   37.69    1.01
  -3  -6  -9   37.63    1.29
  -3  -6  -9   37.52    1.12
   3   6  10   17.31    0.58
  -3  -6 -10   17.26    0.70
  -3  -6 -10   16.58    0.60
   3   6  11    1.33    0.17
  -3  -6 -11    1.48    0.19
  -3  -6 -11    1.63    0.16
   3   6  12   33.64    1.16
  -3  -6 -12   33.03    1.02
  -3  -6 -12   34.21    1.35
   3   6  13    3.94    0.27
  -3  -6 -13    3.71    0.23
  -3  -6 -13    4.78    0.37
   3   6  14    1.83    0.25
  -3  -6 -14    1.42    0.27
   3   6  15    1.82    0.26
  -3  -6 -15    1.26    0.24
   3   6  16    0.80    0.21
  -3  -6 -16    0.40    0.18
   3   6  17   -0.11    0.14
  -3  -6 -17   -0.00    0.14
   3   6  18    0.14    0.19
  -3  -6 -18    1.09    0.25
   3   7 -10    1.17    0.28
  -3  -7  10    1.01    0.27
   3   7  -9    0.43    0.27
  -3  -7   9    0.25    0.21
   3   7  -8    0.48    0.21
  -3  -7   8    0.17    0.19
   3   7  -7    0.56    0.27
  -3  -7   7    0.80    0.22
   3   7  -6    0.87    0.22
  -3  -7   6    0.52    0.17
   3   7  -5    0.30    0.14
  -3  -7   5    0.17    0.17
   3   7  -4   -0.05    0.10
  -3  -7   4    0.04    0.10
   3   7  -3    0.74    0.19
  -3  -7   3    0.40    0.15
   3   7  -2    0.09    0.12
  -3  -7   2    0.19    0.14
   3   7  -1   20.80    0.92
  -3  -7   1   21.54    0.87
   3   7   0   13.23    0.59
  -3  -7   0   13.66    0.63
   3   7   1   44.37    1.48
  -3  -7  -1   40.02    1.44
   3   7   2    0.60    0.16
  -3  -7  -2    0.63    0.17
   3   7   3    1.16    0.16
  -3  -7  -3    0.53    0.13
   3   7   4   -0.04    0.10
  -3  -7  -4   -0.14    0.10
   3   7   5    1.42    0.16
  -3  -7  -5    1.61    0.19
   3   7   6    1.96    0.22
  -3  -7  -6    1.79    0.20
   3   7   7   14.24    0.64
   3   7   7   13.50    0.35
  -3  -7  -7   14.77    0.58
   3   7   8   39.46    1.32
   3   7   8   38.26    0.94
  -3  -7  -8   39.42    1.26
   3   7   9    7.19    0.28
  -3  -7  -9    7.29    0.46
  -3  -7  -9    6.57    0.36
   3   7  10   20.30    0.67
  -3  -7 -10   21.44    0.70
  -3  -7 -10   21.13    0.90
   3   7  11    3.28    0.22
  -3  -7 -11    3.16    0.33
  -3  -7 -11    3.73    0.25
   3   7  12    2.01    0.20
  -3  -7 -12    2.07    0.25
  -3  -7 -12    2.09    0.19
   3   7  13    2.13    0.22
  -3  -7 -13    1.93    0.29
  -3  -7 -13    1.83    0.18
   3   7  14    1.18    0.17
  -3  -7 -14    1.10    0.26
   3   7  15    0.04    0.14
  -3  -7 -15    0.11    0.14
   3   7  16    1.98    0.30
  -3  -7 -16    1.79    0.34
   3   7  17    6.27    0.48
  -3  -7 -17    5.19    0.56
   3   7  18    1.03    0.25
  -3  -7 -18    0.62    0.25
   3   8  -8    0.12    0.19
  -3  -8   8   -0.13    0.16
   3   8  -7    0.78    0.24
  -3  -8   7    0.59    0.20
   3   8  -6    1.38    0.24
  -3  -8   6    1.01    0.28
   3   8  -5    0.13    0.18
  -3  -8   5    0.22    0.19
   3   8  -4    0.38    0.21
  -3  -8   4    0.38    0.20
   3   8  -3    0.11    0.17
  -3  -8   3    0.38    0.19
   3   8  -2    2.70    0.31
  -3  -8   2    2.36    0.32
   3   8  -1    0.03    0.11
  -3  -8   1   -0.12    0.12
   3   8   0    0.65    0.16
  -3  -8   0    0.62    0.20
   3   8   1    0.13    0.14
  -3  -8  -1    0.02    0.15
   3   8   2   12.32    0.61
  -3  -8  -2   13.70    0.63
   3   8   3    2.94    0.26
  -3  -8  -3    3.26    0.26
   3   8   4    0.62    0.18
  -3  -8  -4    0.52    0.13
   3   8   5    1.58    0.23
  -3  -8  -5    1.42    0.18
   3   8   6    0.03    0.10
  -3  -8  -6   -0.09    0.11
   3   8   7   16.74    0.77
  -3  -8  -7   17.40    0.74
   3   8   8   11.88    0.63
  -3  -8  -8   11.03    0.55
   3   8   9   17.96    0.84
   3   8   9   17.07    0.52
  -3  -8  -9   16.87    0.66
   3   8  10    0.16    0.08
  -3  -8 -10    0.25    0.13
  -3  -8 -10    0.23    0.12
   3   8  11    0.47    0.11
  -3  -8 -11    0.79    0.21
  -3  -8 -11    0.90    0.15
   3   8  12    0.24    0.10
  -3  -8 -12    0.03    0.13
  -3  -8 -12    0.20    0.11
   3   8  13    0.03    0.10
  -3  -8 -13    0.11    0.15
  -3  -8 -13    0.04    0.10
   3   8  14   -0.01    0.10
  -3  -8 -14    0.04    0.15
   3   8  15    1.13    0.24
  -3  -8 -15    2.02    0.28
   3   8  16    0.46    0.20
  -3  -8 -16    0.51    0.26
   3   8  17    0.72    0.25
  -3  -8 -17    0.70    0.30
   3   9  -6    0.11    0.16
  -3  -9   6   -0.11    0.14
   3   9  -5   -0.04    0.21
  -3  -9   5   -0.25    0.20
   3   9  -4    0.24    0.17
  -3  -9   4    0.27    0.18
   3   9  -3    0.66    0.20
  -3  -9   3    0.92    0.21
   3   9  -2    0.44    0.16
  -3  -9   2    0.03    0.17
   3   9  -1   -0.07    0.14
  -3  -9   1    0.10    0.15
   3   9   0    1.18    0.26
  -3  -9   0    1.32    0.23
   3   9   1    0.58    0.20
  -3  -9  -1    0.29    0.16
   3   9   2    3.15    0.34
  -3  -9  -2    3.52    0.38
   3   9   3    0.76    0.21
  -3  -9  -3    0.89    0.19
   3   9   4   -0.03    0.14
  -3  -9  -4   -0.17    0.14
   3   9   5    2.65    0.32
  -3  -9  -5    2.91    0.32
   3   9   6    7.16    0.49
  -3  -9  -6    7.50    0.49
   3   9   7    0.95    0.18
  -3  -9  -7    1.01    0.21
   3   9   8    5.39    0.37
  -3  -9  -8    4.77    0.40
   3   9   9    0.55    0.19
  -3  -9  -9    0.18    0.15
   3   9  10    1.03    0.24
  -3  -9 -10    1.05    0.17
   3   9  11    0.16    0.11
  -3  -9 -11    0.74    0.15
  -3  -9 -12    1.90    0.35
  -3  -9 -12    2.37    0.24
  -3  -9 -13   -0.02    0.14
  -3  -9 -13    0.05    0.10
   3   9  14    1.62    0.22
  -3  -9 -14    1.20    0.31
   3   9  15    0.71    0.19
  -3  -9 -15    0.16    0.25
   3   9  16    0.78    0.20
  -3  -9 -16    1.15    0.27
   3  10  -4   -0.03    0.18
  -3 -10   4    0.10    0.19
   3  10  -3    1.85    0.31
  -3 -10   3    1.74    0.30
   3  10  -2    0.43    0.26
  -3 -10   2    0.62    0.21
   3  10  -1    0.06    0.18
  -3 -10   1    0.04    0.19
   3  10   0   -0.07    0.13
  -3 -10   0    0.16    0.17
   3  10   1    0.59    0.19
  -3 -10  -1    0.56    0.24
   3  10   2    0.26    0.19
  -3 -10  -2    0.12    0.16
   3  10   3    2.20    0.30
  -3 -10  -3    2.37    0.29
   3  10   4    2.07    0.28
  -3 -10  -4    1.86    0.32
   3  10   5    2.17    0.34
  -3 -10  -5    2.28    0.27
   3  10   6    2.25    0.29
  -3 -10  -6    2.55    0.28
   3  10   7    8.86    0.55
  -3 -10  -7    7.92    0.52
   3  10   8    0.88    0.23
  -3 -10  -8    0.35    0.20
   3  10   9    0.15    0.16
  -3 -10  -9    0.08    0.12
   3  10  10    1.17    0.23
  -3 -10 -10    1.15    0.23
   3  10  11   -0.18    0.14
  -3 -10 -11   -0.02    0.14
   3  10  12    0.33    0.17
  -3 -10 -12    0.02    0.14
  -3 -10 -14    0.04    0.20
   3  11  -1   -0.02    0.18
  -3 -11   1    0.33    0.24
   3  11   0    0.34    0.23
  -3 -11   0    0.11    0.20
   3  11   1   -0.11    0.21
  -3 -11  -1   -0.20    0.23
   3  11   2    0.80    0.21
  -3 -11  -2    0.43    0.24
   3  11   3    0.29    0.24
  -3 -11  -3    0.48    0.18
   3  11   4    0.50    0.18
  -3 -11  -4    0.48    0.19
   3  11   5    0.71    0.26
  -3 -11  -5    0.58    0.25
   3  11   6    2.14    0.38
  -3 -11  -6    2.05    0.27
   3  11   7    0.25    0.17
  -3 -11  -7    0.20    0.17
   3  11   8    1.48    0.26
  -3 -11  -8    1.09    0.24
   3  11   9    0.23    0.21
  -3 -11  -9    0.15    0.19
   3  11  10   -0.11    0.13
  -3 -11 -10    0.24    0.16
   3  11  11    1.15    0.31
  -3 -11 -11    0.83    0.25
   3  11  12    0.43    0.20
  -3 -11 -12    0.31    0.20
   4 -11  -8   -0.01    0.14
   4 -11  -7    0.23    0.18
  -4  11   7    0.31    0.21
   4 -11  -6    0.07    0.13
  -4  11   6   -0.12    0.16
   4 -11  -5    0.06    0.14
  -4  11   5   -0.08    0.15
   4 -11  -4    0.16    0.20
  -4  11   4    1.10    0.24
   4 -11  -3    0.96    0.25
  -4  11   3    1.56    0.28
   4 -11  -2    0.18    0.14
  -4  11   2   -0.13    0.15
   4 -11  -1    1.11    0.26
  -4  11   1    0.28    0.21
   4 -11   0    0.42    0.21
   4 -11   1    1.28    0.32
   4 -10 -11    1.81    0.37
  -4  10  11    1.59    0.28
   4 -10 -10    0.08    0.16
  -4  10  10    0.10    0.12
   4 -10  -9    0.06    0.19
  -4  10   9    0.15    0.15
   4 -10  -8   -0.07    0.14
  -4  10   8    0.20    0.11
   4 -10  -7    0.16    0.18
   4 -10  -7    0.11    0.14
  -4  10   7    0.08    0.14
   4 -10  -6    0.11    0.14
  -4  10   6   -0.01    0.09
  -4  10   6    0.19    0.13
   4 -10  -5    0.43    0.20
  -4  10   5    0.71    0.19
  -4  10   5    0.37    0.16
   4 -10  -4   -0.02    0.14
  -4  10   4    0.03    0.13
  -4  10   4    0.38    0.13
   4 -10  -3    5.65    0.48
  -4  10   3    6.71    0.48
  -4  10   3    5.64    0.42
   4 -10  -2    0.14    0.13
  -4  10   2    0.13    0.14
  -4  10   2    0.08    0.12
   4 -10  -1    0.32    0.16
  -4  10   1    0.37    0.16
  -4  10   1    0.21    0.14
   4 -10   0   -0.01    0.15
  -4  10   0    0.05    0.12
   4 -10   1    0.28    0.21
  -4  10  -1    0.22    0.14
   4 -10   2    2.42    0.35
  -4  10  -2    1.59    0.25
   4 -10   3    0.44    0.26
   4 -10   4    0.18    0.18
   4 -10   5   -0.06    0.20
   4  -9 -13    0.48    0.27
  -4   9  13    0.32    0.24
   4  -9 -12    0.12    0.15
  -4   9  12   -0.00    0.12
   4  -9 -11    0.14    0.19
  -4   9  11    0.05    0.13
   4  -9 -10    0.03    0.18
  -4   9  10    0.18    0.14
   4  -9  -9    1.20    0.21
  -4   9   9    0.84    0.21
   4  -9  -8   -0.08    0.12
   4  -9  -8    0.05    0.10
  -4   9   8    0.12    0.12
   4  -9  -7   -0.00    0.11
   4  -9  -7   -0.06    0.10
  -4   9   7    0.14    0.11
   4  -9  -6    3.68    0.35
   4  -9  -6    3.30    0.30
  -4   9   6    3.87    0.31
   4  -9  -5    3.02    0.31
   4  -9  -5    2.26    0.28
  -4   9   5    3.18    0.28
   4  -9  -4    0.12    0.13
  -4   9   4   -0.01    0.09
  -4   9   4    0.14    0.13
   4  -9  -3    0.93    0.20
  -4   9   3    0.75    0.16
  -4   9   3    1.09    0.15
   4  -9  -2    0.39    0.15
  -4   9   2    0.12    0.13
  -4   9   2    0.01    0.12
   4  -9  -1    0.48    0.17
  -4   9   1    0.27    0.13
  -4   9   1   -0.00    0.13
   4  -9   0    0.10    0.12
  -4   9   0    0.17    0.12
  -4   9   0    0.05    0.11
   4  -9   1    0.31    0.15
  -4   9  -1    0.37    0.14
  -4   9  -1    0.40    0.13
   4  -9   2    0.67    0.19
  -4   9  -2    0.41    0.15
  -4   9  -2    0.78    0.14
   4  -9   3    1.62    0.25
  -4   9  -3    1.57    0.21
  -4   9  -3    1.58    0.19
   4  -9   4    0.94    0.25
  -4   9  -4    0.55    0.16
  -4   9  -4    0.66    0.15
   4  -9   5   -0.12    0.13
  -4   9  -5    0.17    0.10
   4  -9   6    0.12    0.16
   4  -9   7   -0.10    0.20
   4  -9   8    0.07    0.16
   4  -8 -14    7.61    0.68
  -4   8  14    8.09    0.69
   4  -8 -13    0.02    0.21
  -4   8  13    0.12    0.18
   4  -8 -12    0.71    0.19
  -4   8  12    0.23    0.18
   4  -8 -11    0.29    0.19
  -4   8  11    0.05    0.17
   4  -8 -10    0.20    0.17
  -4   8  10    0.05    0.14
   4  -8  -9    0.26    0.16
  -4   8   9    0.09    0.14
   4  -8  -8    0.04    0.09
   4  -8  -8   -0.00    0.10
  -4   8   8   -0.01    0.09
   4  -8  -7    0.74    0.18
   4  -8  -7    0.47    0.12
  -4   8   7    0.48    0.15
   4  -8  -6    1.01    0.21
   4  -8  -6    0.95    0.16
  -4   8   6    0.84    0.15
   4  -8  -5   23.64    1.00
   4  -8  -5   21.95    0.83
  -4   8   5   22.81    0.92
   4  -8  -4    0.01    0.09
   4  -8  -4   -0.07    0.10
  -4   8   4   -0.02    0.08
   4  -8  -3    0.46    0.16
  -4   8   3    0.48    0.12
  -4   8   3    0.36    0.12
   4  -8  -2    3.91    0.35
  -4   8   2    4.81    0.31
  -4   8   2    5.09    0.31
   4  -8  -1    2.65    0.23
  -4   8   1    2.81    0.24
  -4   8   1    2.70    0.22
   4  -8   0    1.72    0.24
  -4   8   0    1.85    0.19
  -4   8   0    1.70    0.21
   4  -8   1    0.33    0.14
  -4   8  -1    0.40    0.12
  -4   8  -1    0.56    0.13
   4  -8   2   -0.06    0.11
  -4   8  -2    0.22    0.09
  -4   8  -2   -0.03    0.10
   4  -8   3    0.01    0.11
  -4   8  -3    0.00    0.07
  -4   8  -3   -0.01    0.08
   4  -8   4    0.63    0.17
  -4   8  -4    0.66    0.13
  -4   8  -4    0.70    0.14
   4  -8   5    0.43    0.20
  -4   8  -5    0.55    0.14
  -4   8  -5    0.59    0.15
   4  -8   6    0.35    0.16
  -4   8  -6   -0.02    0.08
   4  -8   7   -0.12    0.14
  -4   8  -7    0.03    0.10
   4  -8   8    0.22    0.17
  -4   8  -8   -0.04    0.11
   4  -8   9    0.45    0.18
  -4   8  -9    0.07    0.14
   4  -8  10    0.87    0.23
   4  -7 -15    0.33    0.25
  -4   7  15    0.07    0.21
   4  -7 -14   -0.17    0.17
  -4   7  14   -0.08    0.17
   4  -7 -13   -0.00    0.15
  -4   7  13   -0.05    0.12
   4  -7 -12   -0.01    0.16
  -4   7  12    0.04    0.14
   4  -7 -11    0.09    0.13
  -4   7  11    0.13    0.13
   4  -7 -10    0.28    0.19
  -4   7  10    0.51    0.17
   4  -7  -9    0.11    0.15
  -4   7   9    0.20    0.11
   4  -7  -8    1.46    0.17
   4  -7  -8    1.53    0.20
  -4   7   8    1.92    0.23
   4  -7  -7   -0.17    0.08
   4  -7  -7    0.25    0.14
  -4   7   7   -0.17    0.10
   4  -7  -6   12.10    0.50
   4  -7  -6   12.44    0.60
  -4   7   6   11.72    0.54
   4  -7  -5    8.13    0.41
   4  -7  -5    6.68    0.35
  -4   7   5    6.79    0.40
   4  -7  -4    0.45    0.12
   4  -7  -4    0.08    0.12
  -4   7   4    0.45    0.10
   4  -7  -3    5.53    0.32
   4  -7  -3    5.64    0.35
  -4   7   3    6.11    0.35
   4  -7  -2    0.10    0.11
  -4   7   2    0.10    0.09
  -4   7   2    0.83    0.12
   4  -7  -1    3.00    0.27
  -4   7   1    3.06    0.21
  -4   7   1    3.34    0.24
   4  -7   0    4.36    0.30
  -4   7   0    4.71    0.25
  -4   7   0    5.22    0.31
   4  -7   1    0.49    0.13
  -4   7  -1    0.58    0.12
  -4   7  -1    0.64    0.12
   4  -7   2    0.65    0.16
  -4   7  -2    0.65    0.13
  -4   7  -2    0.99    0.12
   4  -7   3    1.22    0.19
  -4   7  -3    0.35    0.12
  -4   7  -3    0.24    0.10
   4  -7   4    1.25    0.20
  -4   7  -4    1.25    0.14
  -4   7  -4    1.15    0.14
   4  -7   5    0.71    0.19
  -4   7  -5    0.39    0.11
  -4   7  -5    0.42    0.13
   4  -7   6    0.93    0.24
  -4   7  -6    0.92    0.13
   4  -7   7    0.93    0.20
  -4   7  -7    0.70    0.14
   4  -7   8    0.22    0.15
  -4   7  -8    0.35    0.14
   4  -7   9   -0.00    0.14
  -4   7  -9    0.07    0.12
   4  -7  10    0.06    0.12
  -4   7 -10   -0.10    0.12
   4  -7  11    1.48    0.31
  -4   7 -11    1.57    0.26
   4  -7  12    0.14    0.20
   4  -6 -15    0.37    0.25
  -4   6  15    0.93    0.27
   4  -6 -14    0.21    0.22
  -4   6  14    0.17    0.16
   4  -6 -13    0.02    0.22
  -4   6  13    0.43    0.16
   4  -6 -12    0.25    0.22
  -4   6  12    0.61    0.17
   4  -6 -11    0.38    0.19
  -4   6  11    0.42    0.15
   4  -6 -10    2.27    0.30
  -4   6  10    2.50    0.24
   4  -6  -9    0.23    0.12
  -4   6   9    0.06    0.11
   4  -6  -8    9.15    0.36
   4  -6  -8   10.88    0.55
  -4   6   8   11.22    0.56
   4  -6  -7   20.23    0.61
   4  -6  -7   20.76    0.85
  -4   6   7   20.92    0.84
   4  -6  -6    5.11    0.25
   4  -6  -6    5.31    0.31
  -4   6   6    5.30    0.28
   4  -6  -5    0.16    0.09
   4  -6  -5    0.19    0.09
  -4   6   5    0.19    0.08
   4  -6  -4    0.80    0.14
   4  -6  -4    0.63    0.14
  -4   6   4    0.85    0.15
   4  -6  -3    0.22    0.11
   4  -6  -3    0.72    0.11
  -4   6   3    0.14    0.12
   4  -6  -2    4.67    0.24
   4  -6  -2    4.44    0.26
  -4   6   2    4.83    0.28
   4  -6  -1    0.02    0.08
  -4   6   1    0.08    0.05
  -4   6   1    0.11    0.09
   4  -6   0    0.61    0.12
  -4   6   0    0.33    0.09
  -4   6   0    0.42    0.12
   4  -6   1    4.08    0.25
  -4   6  -1    2.95    0.19
   4  -6   2    1.47    0.19
  -4   6  -2    1.92    0.12
  -4   6  -2    1.62    0.17
   4  -6   3    1.15    0.19
  -4   6  -3    1.05    0.10
  -4   6  -3    1.20    0.13
   4  -6   4    0.65    0.16
  -4   6  -4    0.37    0.10
   4  -6   5    2.48    0.24
  -4   6  -5    2.71    0.19
  -4   6  -5    2.60    0.15
   4  -6   6   10.93    0.58
  -4   6  -6    9.70    0.39
  -4   6  -6    9.77    0.46
   4  -6   7    0.09    0.14
  -4   6  -7    0.20    0.09
  -4   6  -7   -0.11    0.11
   4  -6   8    8.70    0.47
  -4   6  -8    7.20    0.37
  -4   6  -8    8.04    0.47
   4  -6   9    2.88    0.30
  -4   6  -9    2.31    0.25
   4  -6  10    0.69    0.21
  -4   6 -10    0.65    0.19
   4  -6  11    1.39    0.21
  -4   6 -11    1.63    0.26
   4  -6  12    1.32    0.20
  -4   6 -12    0.86    0.25
   4  -6  13    0.23    0.20
  -4   6 -13    0.58    0.20
   4  -5 -16    0.95    0.29
  -4   5  16    0.69    0.30
   4  -5 -15    2.76    0.40
  -4   5  15    2.87    0.36
   4  -5 -14    0.98    0.31
  -4   5  14    0.72    0.26
   4  -5 -13    2.54    0.37
  -4   5  13    2.01    0.28
   4  -5 -12   -0.04    0.14
  -4   5  12    0.10    0.11
   4  -5 -11    0.28    0.19
  -4   5  11    0.33    0.14
   4  -5 -10    0.10    0.10
  -4   5  10   -0.09    0.13
   4  -5  -9    0.81    0.17
  -4   5   9    0.10    0.17
   4  -5  -8   34.63    1.23
  -4   5   8   35.82    1.21
   4  -5  -7   34.99    0.88
   4  -5  -7   37.68    1.23
  -4   5   7   37.79    1.29
   4  -5  -6   55.51    1.35
   4  -5  -6   55.35    1.65
  -4   5   6   57.17    1.69
   4  -5  -5    0.38    0.10
   4  -5  -5    0.49    0.11
  -4   5   5    0.44    0.11
   4  -5  -4    3.14    0.17
   4  -5  -4    2.72    0.17
  -4   5   4    3.22    0.21
   4  -5  -3    0.35    0.10
   4  -5  -3    0.44    0.09
  -4   5   3    0.52    0.11
   4  -5  -2   -0.01    0.07
   4  -5  -2    0.18    0.08
  -4   5   2    0.22    0.09
   4  -5  -1   -0.03    0.06
   4  -5  -1    0.32    0.07
  -4   5   1    0.26    0.09
   4  -5   0    1.11    0.13
  -4   5   0    0.84    0.08
  -4   5   0    0.77    0.11
   4  -5   1    5.35    0.26
  -4   5  -1    5.61    0.28
   4  -5   2   10.20    0.44
  -4   5  -2    9.63    0.27
  -4   5  -2   10.57    0.42
   4  -5   3    1.62    0.14
  -4   5  -3    1.59    0.16
  -4   5  -3    1.40    0.09
   4  -5   4    1.88    0.17
  -4   5  -4    2.00    0.11
  -4   5  -4    2.27    0.18
   4  -5   5    3.65    0.23
  -4   5  -5    3.93    0.24
  -4   5  -5    3.21    0.16
   4  -5   6    0.04    0.10
  -4   5  -6   -0.00    0.09
   4  -5   7   16.17    0.64
  -4   5  -7   15.01    0.48
  -4   5  -7   15.12    0.59
   4  -5   8    7.81    0.46
  -4   5  -8    6.93    0.33
  -4   5  -8    7.29    0.37
   4  -5   9    0.17    0.13
  -4   5  -9    0.11    0.10
  -4   5  -9   -0.01    0.13
   4  -5  10    0.13    0.13
  -4   5 -10   -0.01    0.08
  -4   5 -10    0.08    0.09
   4  -5  11    0.30    0.17
  -4   5 -11    0.35    0.13
   4  -5  12    0.22    0.16
  -4   5 -12    0.34    0.16
   4  -5  13   -0.13    0.14
  -4   5 -13   -0.06    0.16
   4  -5  14    0.10    0.17
  -4   5 -14    0.25    0.15
   4  -4 -16    0.87    0.29
  -4   4  16    1.12    0.32
   4  -4 -15    0.10    0.20
  -4   4  15    0.09    0.16
   4  -4 -14    0.74    0.23
  -4   4  14    0.90    0.22
   4  -4 -13    0.45    0.19
  -4   4  13   -0.10    0.18
   4  -4 -12    0.90    0.23
  -4   4  12    0.73    0.18
   4  -4 -11   -0.14    0.14
  -4   4  11    0.18    0.11
   4  -4 -10    8.48    0.47
  -4   4  10    9.44    0.52
   4  -4  -9   25.51    1.07
  -4   4   9   28.41    1.03
   4  -4  -8   11.93    0.58
  -4   4   8   12.78    0.61
   4  -4  -7    7.46    0.34
  -4   4   7    8.03    0.37
   4  -4  -6    0.31    0.07
   4  -4  -6    0.51    0.10
  -4   4   6    0.60    0.11
   4  -4  -5   15.83    0.44
   4  -4  -5   16.66    0.57
  -4   4   5   16.12    0.55
   4  -4  -4   33.81    0.82
   4  -4  -4   33.77    0.92
  -4   4   4   32.70    0.97
   4  -4  -3    1.78    0.12
   4  -4  -3    1.66    0.13
  -4   4   3    1.92    0.14
   4  -4  -2   13.37    0.42
   4  -4  -2   13.44    0.39
  -4   4   2   13.37    0.46
   4  -4  -1   10.09    0.31
   4  -4  -1   11.35    0.31
  -4   4   1   11.01    0.38
   4  -4   0    9.73    0.26
   4  -4   0   10.82    0.35
  -4   4   0    9.84    0.34
   4  -4   1    0.34    0.10
  -4   4  -1    0.43    0.05
  -4   4  -1    0.37    0.09
   4  -4   2    1.20    0.16
  -4   4  -2    1.49    0.07
  -4   4  -2    1.91    0.13
   4  -4   3    0.20    0.08
  -4   4  -3    0.02    0.03
  -4   4  -3   -0.13    0.05
   4  -4   4    0.61    0.11
  -4   4  -4    0.50    0.05
  -4   4  -4    0.74    0.10
   4  -4   5    2.74    0.18
  -4   4  -5    2.70    0.20
  -4   4  -5    2.71    0.12
   4  -4   6    2.04    0.17
  -4   4  -6    1.90    0.11
  -4   4  -6    2.07    0.16
   4  -4   7    3.20    0.24
  -4   4  -7    2.80    0.16
  -4   4  -7    2.88    0.20
   4  -4   8   13.83    0.60
  -4   4  -8   13.97    0.43
  -4   4  -8   15.14    0.59
   4  -4   9    2.70    0.24
  -4   4  -9    1.85    0.16
  -4   4  -9    2.49    0.24
   4  -4  10    2.99    0.27
  -4   4 -10    2.65    0.19
  -4   4 -10    2.82    0.24
   4  -4  11    0.03    0.09
  -4   4 -11   -0.02    0.10
  -4   4 -11   -0.15    0.10
   4  -4  12    0.54    0.17
  -4   4 -12    0.59    0.14
  -4   4 -12    0.79    0.16
   4  -4  13    0.15    0.10
  -4   4 -13    0.01    0.15
   4  -4  14    0.20    0.15
  -4   4 -14    0.25    0.16
   4  -4  15    0.74    0.19
  -4   4 -15    0.47    0.25
   4  -3 -16    1.19    0.42
  -4   3  16    2.43    0.32
   4  -3 -15    1.13    0.30
  -4   3  15    1.35    0.26
   4  -3 -14   -0.13    0.17
  -4   3  14    0.00    0.13
   4  -3 -13    0.12    0.15
  -4   3  13    0.30    0.18
   4  -3 -12    1.13    0.20
  -4   3  12    0.82    0.18
   4  -3 -11    0.91    0.20
  -4   3  11    1.21    0.19
   4  -3 -10   31.74    1.33
  -4   3  10   31.25    1.18
   4  -3  -9   33.89    1.32
  -4   3   9   35.50    1.29
   4  -3  -8   19.10    0.78
  -4   3   8   18.36    0.74
   4  -3  -7   21.01    0.44
   4  -3  -7   23.71    0.81
  -4   3   7   24.78    0.78
   4  -3  -6    0.15    0.05
   4  -3  -6    0.08    0.09
  -4   3   6    0.11    0.08
   4  -3  -5   12.71    0.33
   4  -3  -5   12.43    0.44
  -4   3   5   13.23    0.48
   4  -3  -4    0.06    0.05
   4  -3  -4    0.06    0.07
  -4   3   4    0.25    0.07
   4  -3  -3   52.58    1.18
   4  -3  -3   59.99    1.21
  -4   3   3   54.84    1.39
   4  -3  -2    8.85    0.27
   4  -3  -2    8.52    0.25
  -4   3   2    8.65    0.31
   4  -3  -1    8.68    0.27
   4  -3  -1    8.65    0.23
  -4   3   1    8.80    0.30
   4  -3   0   23.58    0.61
  -4   3   0   21.84    0.62
   4  -3   1   63.54    0.95
   4  -3   1   66.14    1.53
  -4   3  -1   64.29    1.55
   4  -3   2    3.41    0.17
  -4   3  -2    3.54    0.08
  -4   3  -2    4.00    0.17
   4  -3   3    4.07    0.22
  -4   3  -3    5.06    0.22
   4  -3   4    3.68    0.17
  -4   3  -4    3.58    0.21
  -4   3  -4    3.17    0.08
   4  -3   5    0.82    0.10
  -4   3  -5    1.14    0.12
  -4   3  -5    0.93    0.05
   4  -3   6    3.14    0.19
  -4   3  -6    3.11    0.10
  -4   3  -6    3.19    0.21
   4  -3   7    1.51    0.17
  -4   3  -7    0.95    0.07
  -4   3  -7    1.02    0.16
   4  -3   8    0.71    0.15
  -4   3  -8    0.73    0.09
  -4   3  -8    0.77    0.15
   4  -3   9   27.33    0.90
  -4   3  -9   25.23    0.69
  -4   3  -9   27.36    0.97
   4  -3  10    1.94    0.21
  -4   3 -10    1.98    0.16
  -4   3 -10    2.17    0.24
   4  -3  11    0.21    0.11
  -4   3 -11    0.03    0.08
  -4   3 -11    0.13    0.12
   4  -3  12    0.42    0.12
  -4   3 -12    0.65    0.14
  -4   3 -12    0.77    0.18
   4  -3  13    0.98    0.16
  -4   3 -13    1.42    0.18
  -4   3 -13    1.30    0.20
   4  -3  14    0.13    0.13
  -4   3 -14    0.34    0.18
   4  -3  15    1.92    0.25
  -4   3 -15    2.51    0.34
  -4   3 -16    0.29    0.18
   4  -2 -16    5.66    0.56
  -4   2  16    5.38    0.50
   4  -2 -15    1.15    0.33
  -4   2  15    1.48    0.32
   4  -2 -14    2.97    0.41
  -4   2  14    2.69    0.37
   4  -2 -13   -0.06    0.18
  -4   2  13    0.30    0.17
   4  -2 -12    3.48    0.35
  -4   2  12    3.81    0.31
   4  -2 -11   11.20    0.68
  -4   2  11   11.29    0.61
   4  -2 -10    5.17    0.41
  -4   2  10    5.04    0.38
   4  -2  -9   45.38    1.56
  -4   2   9   44.21    1.46
   4  -2  -8   10.35    0.53
  -4   2   8   10.52    0.45
   4  -2  -7    0.37    0.05
   4  -2  -7    0.29    0.10
  -4   2   7    0.47    0.10
   4  -2  -6    2.27    0.09
   4  -2  -6    2.28    0.17
  -4   2   6    2.07    0.16
   4  -2  -5    2.97    0.11
   4  -2  -5    2.93    0.18
  -4   2   5    2.54    0.19
   4  -2  -4   14.11    0.43
   4  -2  -4   15.41    0.36
  -4   2   4   14.55    0.47
   4  -2  -3    2.63    0.12
   4  -2  -3    2.32    0.13
  -4   2   3    2.84    0.15
   4  -2  -2   47.40    0.99
   4  -2  -2   46.15    0.93
  -4   2   2   46.78    1.15
   4  -2  -1    4.84    0.19
   4  -2  -1    4.35    0.13
  -4   2   1    4.16    0.21
   4  -2   0    3.75    0.16
  -4   2   0    4.28    0.19
   4  -2   1    2.28    0.12
   4  -2   1    2.31    0.06
  -4   2  -1    2.76    0.14
   4  -2   2    2.46    0.14
  -4   2  -2    2.34    0.14
   4  -2   3   10.92    0.34
  -4   2  -3   10.72    0.34
   4  -2   4    5.08    0.20
  -4   2  -4    4.99    0.21
   4  -2   5    2.28    0.15
  -4   2  -5    1.88    0.13
   4  -2   6    3.42    0.17
  -4   2  -6    3.03    0.20
  -4   2  -6    2.79    0.08
   4  -2   7    6.43    0.26
  -4   2  -7    6.03    0.30
  -4   2  -7    5.84    0.15
   4  -2   8    8.89    0.37
  -4   2  -8    9.18    0.26
  -4   2  -8    9.29    0.41
   4  -2   9    2.68    0.21
  -4   2  -9    3.16    0.15
  -4   2  -9    3.46    0.24
   4  -2  10    0.17    0.10
  -4   2 -10    0.01    0.07
  -4   2 -10    0.23    0.10
   4  -2  11    0.14    0.11
  -4   2 -11    0.23    0.08
  -4   2 -11    0.23    0.11
   4  -2  12    0.04    0.08
  -4   2 -12    0.21    0.13
   4  -2  13    0.22    0.10
  -4   2 -13    0.03    0.09
  -4   2 -13    0.13    0.13
   4  -2  14    0.14    0.08
  -4   2 -14   -0.06    0.09
  -4   2 -14   -0.23    0.13
   4  -2  15    1.10    0.18
  -4   2 -15    1.16    0.26
  -4   2 -15    0.91    0.20
  -4   2 -16   -0.00    0.15
  -4   2 -17    4.25    0.52
   4  -1 -16    0.25    0.22
  -4   1  16    0.01    0.16
   4  -1 -15    1.90    0.32
  -4   1  15    1.82    0.35
   4  -1 -14   -0.12    0.20
  -4   1  14    0.32    0.17
   4  -1 -13    0.81    0.24
  -4   1  13    1.47    0.25
   4  -1 -12    6.87    0.52
  -4   1  12    5.78    0.46
   4  -1 -11    7.47    0.52
  -4   1  11    8.45    0.45
   4  -1 -10    6.33    0.43
  -4   1  10    6.38    0.37
   4  -1  -9    6.24    0.42
  -4   1   9    6.01    0.33
   4  -1  -8    3.78    0.31
  -4   1   8    4.32    0.27
   4  -1  -7    0.05    0.04
   4  -1  -7    0.19    0.08
  -4   1   7    0.10    0.08
   4  -1  -6    0.35    0.05
   4  -1  -6    0.29    0.09
  -4   1   6    0.38    0.10
   4  -1  -5    0.73    0.06
   4  -1  -5    0.75    0.09
  -4   1   5    0.73    0.10
   4  -1  -4    0.90    0.07
   4  -1  -4    0.83    0.10
  -4   1   4    0.66    0.11
   4  -1  -3    0.52    0.06
   4  -1  -3    0.61    0.07
  -4   1   3    0.41    0.10
   4  -1  -2   49.71    0.99
   4  -1  -2   50.48    1.04
  -4   1   2   47.24    1.13
   4  -1  -1   82.66    1.62
   4  -1  -1   82.89    1.45
  -4   1   1   85.18    1.81
   4  -1   0    5.01    0.19
  -4   1   0    4.90    0.21
   4  -1   1    0.53    0.06
  -4   1  -1    0.32    0.07
   4  -1   2    0.46    0.07
  -4   1  -2    0.38    0.08
   4  -1   3    4.04    0.19
  -4   1  -3    4.00    0.17
   4  -1   4    3.62    0.18
  -4   1  -4    3.36    0.16
   4  -1   5   48.89    1.17
  -4   1  -5   49.73    1.21
   4  -1   6    0.18    0.06
  -4   1  -6    0.27    0.08
  -4   1  -6    0.14    0.02
   4  -1   7  107.84    2.43
  -4   1  -7  103.41    2.57
  -4   1  -7   93.09    1.47
   4  -1   8    1.33    0.13
  -4   1  -8    1.18    0.13
  -4   1  -8    1.13    0.07
   4  -1   9    2.32    0.15
  -4   1  -9    1.99    0.10
  -4   1  -9    2.05    0.20
   4  -1  10    0.22    0.10
  -4   1 -10    0.39    0.07
  -4   1 -10    0.30    0.10
   4  -1  11    0.06    0.07
  -4   1 -11    0.05    0.06
  -4   1 -11   -0.12    0.08
   4  -1  12    1.04    0.13
  -4   1 -12    0.98    0.12
  -4   1 -12    1.01    0.21
   4  -1  13    0.47    0.12
  -4   1 -13    0.29    0.11
  -4   1 -13    0.55    0.14
   4  -1  14    0.47    0.12
  -4   1 -14    0.51    0.13
  -4   1 -14    0.38    0.15
   4  -1  15    0.45    0.13
  -4   1 -15    0.42    0.18
  -4   1 -15    0.70    0.16
  -4   1 -16    7.48    0.54
  -4   1 -16    6.21    0.45
  -4   1 -17   -0.04    0.15
   4  -1  18    0.03    0.14
   4   0 -15    0.09    0.17
  -4   0  15    0.05    0.15
   4   0 -14    0.20    0.19
  -4   0  14    0.21    0.19
   4   0 -13    0.06    0.22
  -4   0  13    0.29    0.18
   4   0 -12    0.51    0.25
  -4   0  12    0.71    0.20
   4   0 -11   18.45    0.89
  -4   0  11   19.50    0.81
   4   0 -10    4.50    0.33
  -4   0  10    3.94    0.33
   4   0  -9    0.45    0.13
  -4   0   9    0.09    0.13
   4   0  -8    0.23    0.12
  -4   0   8    0.61    0.11
  -4   0   8    0.38    0.07
   4   0  -7    8.17    0.40
  -4   0   7    7.56    0.25
  -4   0   7    7.24    0.31
   4   0  -6    7.14    0.37
  -4   0   6    7.87    0.30
  -4   0   6    7.87    0.24
   4   0  -5    0.02    0.07
  -4   0   5    0.09    0.05
  -4   0   5    0.02    0.06
   4   0  -4    9.40    0.33
  -4   0   4    9.76    0.34
  -4   0   4   10.65    0.29
   4   0  -3   29.57    0.75
  -4   0   3   29.68    0.74
  -4   0   3   28.86    0.66
   4   0  -2    0.58    0.09
  -4   0   2    0.22    0.07
   4   0  -1   13.80    0.35
  -4   0   1   13.54    0.37
  -4   0   1   14.80    0.41
   4   0   0   38.55    0.68
  -4   0   0   37.40    0.85
  -4   0   0   38.82    0.85
   4   0   1   17.40    0.41
   4   0   1   16.90    0.30
  -4   0  -1   17.01    0.41
   4   0   2    6.30    0.21
   4   0   2    6.05    0.11
  -4   0  -2    6.19    0.19
   4   0   3    2.79    0.13
   4   0   3    2.69    0.05
  -4   0  -3    2.85    0.13
   4   0   4    7.68    0.24
   4   0   4    7.31    0.10
  -4   0  -4    7.51    0.26
   4   0   5    3.02    0.17
  -4   0  -5    2.95    0.14
   4   0   6    1.43    0.11
  -4   0  -6    1.72    0.13
  -4   0  -6    1.22    0.06
   4   0   7   26.48    0.71
  -4   0  -7   26.20    0.76
  -4   0  -7   26.02    0.48
   4   0   8   26.15    0.71
  -4   0  -8   25.27    0.80
  -4   0  -8   25.06    0.55
   4   0   9    2.89    0.18
  -4   0  -9    3.41    0.20
  -4   0  -9    3.23    0.14
   4   0  10    5.13    0.24
  -4   0 -10    5.31    0.23
  -4   0 -10    5.05    0.31
   4   0  11    0.09    0.07
  -4   0 -11    0.24    0.07
  -4   0 -11    0.01    0.10
   4   0  12    5.93    0.28
  -4   0 -12    5.46    0.26
  -4   0 -12    5.82    0.34
   4   0  13    2.37    0.17
  -4   0 -13    2.62    0.22
  -4   0 -13    2.56    0.25
   4   0  14    0.73    0.12
  -4   0 -14    0.53    0.16
  -4   0 -14    0.39    0.13
   4   0  15   11.01    0.47
  -4   0 -15   12.32    0.68
  -4   0 -15   10.79    0.54
  -4   0 -16    3.46    0.34
  -4   0 -16    2.49    0.29
   4   0  17    0.19    0.13
  -4   0 -17    0.49    0.18
   4   0  18    0.23    0.22
   4   1 -15   -0.27    0.21
  -4  -1  15    0.11    0.12
   4   1 -14    0.27    0.27
  -4  -1  14    0.89    0.22
   4   1 -13    4.60    0.44
  -4  -1  13    4.31    0.42
   4   1 -12    3.14    0.37
  -4  -1  12    3.71    0.35
   4   1 -11    0.04    0.12
  -4  -1  11   -0.07    0.11
   4   1 -10    1.05    0.24
  -4  -1  10    0.89    0.15
   4   1  -9   -0.01    0.14
  -4  -1   9    0.10    0.08
  -4  -1   9    0.15    0.07
   4   1  -8   -0.07    0.10
  -4  -1   8    0.02    0.10
  -4  -1   8   -0.12    0.06
   4   1  -7    6.64    0.41
  -4  -1   7    7.33    0.31
  -4  -1   7    6.88    0.25
   4   1  -6    0.08    0.09
  -4  -1   6    0.17    0.09
  -4  -1   6    0.20    0.07
   4   1  -5    5.78    0.26
  -4  -1   5    5.49    0.22
  -4  -1   5    5.77    0.22
   4   1  -4    7.38    0.29
  -4  -1   4    8.48    0.28
  -4  -1   4    7.54    0.25
   4   1  -3  112.96    2.62
  -4  -1   3  116.13    2.45
  -4  -1   3  113.68    2.37
   4   1  -2   36.88    0.90
  -4  -1   2   38.57    0.89
  -4  -1   2   38.50    0.85
   4   1  -1    1.70    0.13
  -4  -1   1    2.22    0.14
   4   1   0   19.91    0.46
  -4  -1   0   21.73    0.52
  -4  -1   0   20.93    0.55
   4   1   1   24.93    0.49
  -4  -1  -1   25.31    0.63
  -4  -1  -1   23.43    0.53
  -4  -1  -2    0.12    0.05
  -4  -1  -2    0.03    0.05
   4   1   3    1.03    0.05
  -4  -1  -3    0.69    0.09
  -4  -1  -3    1.11    0.09
   4   1   4    0.28    0.04
  -4  -1  -4    0.37    0.07
  -4  -1  -4    0.72    0.09
   4   1   5  107.64    2.21
   4   1   5  106.06    1.61
  -4  -1  -5  104.39    2.21
   4   1   6    0.32    0.06
  -4  -1  -6    0.26    0.05
  -4  -1  -6    0.41    0.08
   4   1   7    6.99    0.24
  -4  -1  -7    6.20    0.27
  -4  -1  -7    6.32    0.18
   4   1   8    3.50    0.17
  -4  -1  -8    3.14    0.20
  -4  -1  -8    3.23    0.15
   4   1   9    0.17    0.06
  -4  -1  -9    0.27    0.08
  -4  -1  -9    0.21    0.06
   4   1  10   -0.01    0.06
  -4  -1 -10    0.09    0.07
  -4  -1 -10    0.03    0.06
   4   1  11    0.52    0.09
  -4  -1 -11    0.45    0.10
  -4  -1 -11    0.36    0.13
   4   1  12   -0.11    0.07
  -4  -1 -12   -0.09    0.08
  -4  -1 -12   -0.10    0.10
   4   1  13   16.57    0.56
  -4  -1 -13   17.05    0.66
  -4  -1 -13   18.65    0.74
   4   1  14    5.72    0.29
  -4  -1 -14    6.54    0.41
  -4  -1 -14    5.87    0.36
   4   1  15    1.16    0.14
  -4  -1 -15    1.59    0.27
  -4  -1 -15    1.10    0.20
  -4  -1 -16    4.38    0.45
  -4  -1 -16    4.83    0.38
   4   1  17    2.25    0.30
  -4  -1 -17    1.93    0.28
   4   1  18    1.02    0.27
  -4  -1 -18    0.38    0.22
   4   2 -14    0.39    0.23
  -4  -2  14    0.32    0.20
   4   2 -13    4.07    0.54
  -4  -2  13    4.48    0.40
   4   2 -12   -0.05    0.14
  -4  -2  12   -0.02    0.12
   4   2 -11    2.62    0.31
  -4  -2  11    2.82    0.27
   4   2 -10    0.53    0.18
  -4  -2  10    0.62    0.13
   4   2  -9    1.30    0.20
  -4  -2   9    0.30    0.14
  -4  -2   9    0.33    0.09
  -4  -2   8    0.05    0.07
  -4  -2   8    0.08    0.07
   4   2  -7    0.16    0.12
  -4  -2   7    0.11    0.10
  -4  -2   7    0.34    0.08
   4   2  -6    0.72    0.16
  -4  -2   6    1.04    0.11
  -4  -2   6    0.70    0.12
   4   2  -5   30.12    0.98
  -4  -2   5   29.88    0.79
  -4  -2   5   29.39    0.81
   4   2  -4    0.99    0.14
  -4  -2   4    1.12    0.11
  -4  -2   4    1.03    0.10
   4   2  -3    4.94    0.25
  -4  -2   3    4.75    0.19
  -4  -2   3    4.83    0.19
   4   2  -2   35.72    0.93
  -4  -2   2   37.90    0.91
  -4  -2   2   35.95    0.78
   4   2  -1    1.30    0.12
  -4  -2   1    1.26    0.12
  -4  -2   1    2.06    0.11
   4   2   0    5.63    0.22
  -4  -2   0    5.82    0.17
  -4  -2   0    6.15    0.22
   4   2   1    2.07    0.12
  -4  -2  -1    1.78    0.09
  -4  -2  -1    1.72    0.12
   4   2   2   38.24    0.78
  -4  -2  -2   36.11    0.72
  -4  -2  -2   38.28    0.90
   4   2   3   16.73    0.37
  -4  -2  -3   16.77    0.49
  -4  -2  -3   16.21    0.38
   4   2   4    1.45    0.08
  -4  -2  -4    1.71    0.10
  -4  -2  -4    1.81    0.14
   4   2   5    0.11    0.04
  -4  -2  -5    0.05    0.06
  -4  -2  -5    0.08    0.04
  -4  -2  -6   31.66    0.68
  -4  -2  -6   31.32    0.81
  -4  -2  -6   32.94    0.80
  -4  -2  -7    0.54    0.07
  -4  -2  -7    0.70    0.08
  -4  -2  -7    0.50    0.09
   4   2   8    0.41    0.07
  -4  -2  -8    0.75    0.10
  -4  -2  -8    0.59    0.08
   4   2   9    0.94    0.08
  -4  -2  -9    1.00    0.13
  -4  -2  -9    0.69    0.10
   4   2  10    0.59    0.10
  -4  -2 -10    0.71    0.11
  -4  -2 -10    0.82    0.10
   4   2  11    0.04    0.06
  -4  -2 -11   -0.12    0.07
  -4  -2 -11    0.03    0.09
   4   2  12    1.37    0.12
  -4  -2 -12    0.90    0.15
  -4  -2 -12    0.94    0.19
   4   2  13   16.25    0.54
  -4  -2 -13   15.19    0.73
  -4  -2 -13   15.81    0.64
   4   2  14   11.13    0.42
  -4  -2 -14   13.72    0.61
  -4  -2 -14   11.93    0.57
   4   2  15   11.18    0.45
  -4  -2 -15   13.27    0.66
  -4  -2 -15   12.89    0.57
   4   2  16    3.70    0.33
  -4  -2 -16    4.23    0.35
   4   2  17    0.87    0.19
  -4  -2 -17    0.62    0.20
   4   2  18    0.24    0.14
  -4  -2 -18   -0.09    0.15
   4   2  19    0.16    0.21
  -4  -2 -19    0.49    0.18
   4   3 -13    0.23    0.25
  -4  -3  13    0.10    0.15
   4   3 -12    0.08    0.21
  -4  -3  12    0.52    0.14
   4   3 -11    3.47    0.37
  -4  -3  11    3.35    0.30
   4   3 -10    0.90    0.27
  -4  -3  10    1.07    0.18
  -4  -3  10    1.14    0.14
   4   3  -9    5.22    0.44
  -4  -3   9    5.00    0.30
  -4  -3   9    4.01    0.28
   4   3  -8    0.43    0.17
  -4  -3   8    0.03    0.10
  -4  -3   8    0.07    0.09
   4   3  -7    0.21    0.18
  -4  -3   7    0.40    0.10
  -4  -3   7    0.46    0.10
   4   3  -6    3.47    0.28
  -4  -3   6    3.72    0.20
  -4  -3   6    3.18    0.22
   4   3  -5   17.48    0.70
  -4  -3   5   16.85    0.57
  -4  -3   5   16.50    0.49
   4   3  -4    0.11    0.12
  -4  -3   4    0.27    0.06
  -4  -3   4    0.25    0.09
   4   3  -3    3.02    0.20
  -4  -3   3    2.98    0.19
  -4  -3   3    3.07    0.14
   4   3  -2    0.27    0.09
  -4  -3   2    0.10    0.07
  -4  -3   2    0.25    0.06
   4   3  -1    0.33    0.06
  -4  -3   1    0.23    0.08
  -4  -3   1    0.05    0.05
   4   3   0    9.37    0.30
  -4  -3   0    8.09    0.20
  -4  -3   0    8.41    0.32
   4   3   1    0.94    0.09
  -4  -3  -1    0.77    0.05
  -4  -3  -1    0.57    0.09
   4   3   2    5.17    0.20
  -4  -3  -2    5.04    0.14
  -4  -3  -2    5.27    0.24
   4   3   3  103.20    2.13
  -4  -3  -3   93.40    2.16
  -4  -3  -3   95.36    1.66
   4   3   4    0.25    0.06
  -4  -3  -4    0.25    0.09
  -4  -3  -4    0.36    0.05
   4   3   5   21.75    0.54
  -4  -3  -5   21.21    0.60
  -4  -3  -5   21.70    0.51
   4   3   6    0.22    0.04
  -4  -3  -6   -0.01    0.08
  -4  -3  -6    0.09    0.06
  -4  -3  -7    4.53    0.19
  -4  -3  -7    4.20    0.21
  -4  -3  -7    4.35    0.19
  -4  -3  -8    0.84    0.10
  -4  -3  -8    0.50    0.10
  -4  -3  -8    0.52    0.10
  -4  -3  -9    0.65    0.11
  -4  -3  -9    0.75    0.10
  -4  -3  -9    0.69    0.10
   4   3  10   16.34    0.50
  -4  -3 -10   14.54    0.56
  -4  -3 -10   14.84    0.52
   4   3  11    1.53    0.14
  -4  -3 -11    1.18    0.16
  -4  -3 -11    1.64    0.19
   4   3  12   52.41    1.41
  -4  -3 -12   48.61    1.59
  -4  -3 -12   49.48    1.57
   4   3  13    2.19    0.16
  -4  -3 -13    2.17    0.26
  -4  -3 -13    2.15    0.22
   4   3  14   17.72    0.60
  -4  -3 -14   18.21    0.81
  -4  -3 -14   18.10    0.77
   4   3  15    4.30    0.32
  -4  -3 -15    4.41    0.33
   4   3  16    1.72    0.30
  -4  -3 -16    2.16    0.25
   4   3  17    0.58    0.18
  -4  -3 -17    0.62    0.21
   4   3  18   -0.01    0.14
  -4  -3 -18    0.12    0.15
   4   3  19    0.39    0.18
  -4  -3 -19   -0.07    0.18
   4   4 -12   -0.07    0.17
   4   4 -11    0.25    0.21
  -4  -4  11    0.06    0.12
   4   4 -10    1.01    0.30
  -4  -4  10    1.35    0.18
  -4  -4  10    0.86    0.18
   4   4  -9    0.55    0.19
  -4  -4   9    0.17    0.10
  -4  -4   9    0.00    0.11
   4   4  -8    0.83    0.22
  -4  -4   8    0.98    0.13
  -4  -4   8    0.98    0.15
   4   4  -7    1.12    0.19
  -4  -4   7    0.63    0.12
  -4  -4   7    0.86    0.15
   4   4  -6    2.55    0.31
  -4  -4   6    2.34    0.18
  -4  -4   6    2.58    0.16
   4   4  -5    0.17    0.11
  -4  -4   5    0.15    0.07
  -4  -4   5   -0.11    0.07
   4   4  -4    2.29    0.27
  -4  -4   4    2.47    0.18
  -4  -4   4    2.90    0.15
   4   4  -3    4.15    0.28
  -4  -4   3    4.03    0.25
  -4  -4   3    4.21    0.16
   4   4  -2    0.07    0.10
  -4  -4   2    0.25    0.09
  -4  -4   2    0.12    0.04
   4   4  -1   -0.00    0.08
  -4  -4   1    0.07    0.03
  -4  -4   1   -0.07    0.07
   4   4   0    5.69    0.24
  -4  -4   0    5.64    0.14
  -4  -4   0    6.19    0.30
   4   4   1    9.16    0.33
  -4  -4  -1    8.91    0.18
  -4  -4  -1    9.91    0.38
   4   4   2    3.04    0.15
  -4  -4  -2    2.71    0.16
  -4  -4  -2    2.58    0.08
   4   4   3    3.41    0.18
  -4  -4  -3    3.17    0.20
  -4  -4  -3    3.14    0.10
   4   4   4   11.66    0.38
  -4  -4  -4   11.92    0.42
  -4  -4  -4   11.88    0.27
   4   4   5    1.44    0.10
  -4  -4  -5    1.53    0.08
  -4  -4  -5    1.62    0.12
   4   4   6    5.19    0.23
  -4  -4  -6    4.95    0.23
  -4  -4  -6    5.83    0.19
  -4  -4  -7    0.12    0.08
  -4  -4  -7    0.18    0.07
  -4  -4  -7    0.14    0.07
  -4  -4  -8    2.38    0.17
  -4  -4  -8    1.99    0.18
  -4  -4  -8    2.45    0.14
  -4  -4  -9    8.22    0.36
  -4  -4  -9    7.60    0.33
  -4  -4  -9    8.32    0.31
  -4  -4 -10    7.65    0.35
  -4  -4 -10    6.69    0.35
  -4  -4 -10    6.53    0.31
  -4  -4 -11    8.94    0.41
  -4  -4 -11    8.54    0.44
   4   4  12   62.85    1.69
  -4  -4 -12   61.62    2.07
  -4  -4 -12   61.06    2.01
   4   4  13    7.54    0.35
  -4  -4 -13    6.70    0.42
   4   4  14    6.97    0.31
   4   4  14    7.42    0.44
  -4  -4 -14    7.50    0.44
   4   4  15    0.81    0.21
  -4  -4 -15    1.27    0.21
   4   4  16    1.04    0.24
  -4  -4 -16    1.07    0.19
   4   4  17    0.85    0.23
  -4  -4 -17    0.36    0.21
   4   4  18    0.00    0.21
  -4  -4 -18    0.33    0.15
   4   4  19    0.23    0.21
  -4  -4 -19    0.14    0.19
   4   5 -11    0.74    0.28
   4   5 -10    0.59    0.18
  -4  -5  10   -0.00    0.11
   4   5  -9    0.69    0.22
  -4  -5   9    0.51    0.17
   4   5  -8    0.03    0.15
  -4  -5   8    0.12    0.12
   4   5  -7   -0.15    0.17
  -4  -5   7   -0.08    0.12
   4   5  -6   -0.06    0.11
  -4  -5   6    0.02    0.10
   4   5  -5    0.36    0.14
  -4  -5   5    0.25    0.11
  -4  -5   4    2.64    0.21
   4   5  -3    0.57    0.13
  -4  -5   3    0.52    0.14
   4   5  -2    9.39    0.47
  -4  -5   2    9.92    0.41
   4   5  -1   17.29    0.67
  -4  -5   1   16.11    0.60
   4   5   0    1.81    0.19
  -4  -5   0    1.74    0.19
   4   5   1    0.02    0.07
  -4  -5  -1    0.16    0.08
   4   5   2    1.42    0.17
  -4  -5  -2    1.82    0.16
   4   5   3   11.05    0.39
  -4  -5  -3    9.89    0.39
  -4  -5  -3    9.23    0.18
   4   5   4    0.26    0.09
  -4  -5  -4    0.31    0.09
  -4  -5  -4    0.30    0.04
   4   5   5    9.61    0.37
  -4  -5  -5    9.22    0.37
  -4  -5  -5    9.33    0.25
   4   5   6    0.07    0.07
  -4  -5  -6    0.09    0.05
  -4  -5  -6   -0.06    0.09
   4   5   7    0.04    0.08
  -4  -5  -7    0.12    0.06
  -4  -5  -7    0.07    0.07
  -4  -5  -8    4.81    0.22
  -4  -5  -8    4.68    0.25
  -4  -5  -8    4.75    0.23
  -4  -5  -9    0.68    0.11
  -4  -5  -9    0.42    0.14
  -4  -5  -9    0.59    0.12
  -4  -5 -10    8.94    0.46
  -4  -5 -10    9.72    0.41
  -4  -5 -10    8.72    0.40
   4   5  11   40.42    1.24
  -4  -5 -11   41.34    1.43
  -4  -5 -11   39.14    1.23
   4   5  12   47.59    1.59
  -4  -5 -12   47.66    1.70
  -4  -5 -12   46.16    1.42
   4   5  13    0.25    0.10
  -4  -5 -13    0.01    0.11
   4   5  14   -0.11    0.11
   4   5  14    0.08    0.07
  -4  -5 -14   -0.02    0.09
   4   5  15    0.76    0.21
  -4  -5 -15    0.89    0.22
   4   5  16    0.11    0.13
  -4  -5 -16    0.16    0.13
   4   5  17    0.12    0.17
  -4  -5 -17    0.06    0.13
   4   5  18    0.20    0.21
  -4  -5 -18    0.51    0.22
   4   6 -10    0.54    0.23
  -4  -6  10   -0.04    0.15
   4   6  -9   -0.14    0.19
  -4  -6   9   -0.13    0.15
   4   6  -8    0.64    0.20
  -4  -6   8    0.27    0.18
   4   6  -7    0.05    0.21
  -4  -6   7    0.43    0.16
   4   6  -6    3.66    0.33
  -4  -6   6    3.39    0.31
   4   6  -5    1.71    0.23
  -4  -6   5    1.10    0.21
   4   6  -4    4.92    0.40
  -4  -6   4    4.50    0.36
   4   6  -3    0.14    0.14
  -4  -6   3    0.11    0.13
   4   6  -2    3.79    0.28
  -4  -6   2    5.55    0.31
   4   6  -1    5.14    0.35
  -4  -6   1    5.64    0.36
   4   6   0   15.93    0.63
  -4  -6   0   16.28    0.69
   4   6   1    0.47    0.12
  -4  -6  -1    0.35    0.11
   4   6   2    3.15    0.22
  -4  -6  -2    2.94    0.26
   4   6   3    1.10    0.14
  -4  -6  -3    1.08    0.17
   4   6   4    0.45    0.10
  -4  -6  -4    0.27    0.11
   4   6   5    0.92    0.12
  -4  -6  -5    0.66    0.16
   4   6   6    0.10    0.05
   4   6   6    0.09    0.10
  -4  -6  -6    0.07    0.10
   4   6   7    0.08    0.10
   4   6   7    0.06    0.05
  -4  -6  -7    0.15    0.09
   4   6   8    4.02    0.28
   4   6   8    4.28    0.18
  -4  -6  -8    4.12    0.26
   4   6   9    2.11    0.15
  -4  -6  -9    2.51    0.24
  -4  -6  -9    2.26    0.21
   4   6  10   13.25    0.50
  -4  -6 -10   14.81    0.65
  -4  -6 -10   14.33    0.58
   4   6  11   14.55    0.57
  -4  -6 -11   13.57    0.66
  -4  -6 -11   13.93    0.57
   4   6  12    1.68    0.19
  -4  -6 -12    1.44    0.24
  -4  -6 -12    1.63    0.19
   4   6  13    2.51    0.24
  -4  -6 -13    1.99    0.25
  -4  -6 -13    2.47    0.21
   4   6  14    0.69    0.18
  -4  -6 -14    0.59    0.17
   4   6  15    0.66    0.19
  -4  -6 -15    0.58    0.21
   4   6  16    0.17    0.14
  -4  -6 -16    0.31    0.16
   4   6  17    1.15    0.26
  -4  -6 -17    1.05    0.27
   4   6  18    0.53    0.22
  -4  -6 -18    0.61    0.21
   4   7  -9    0.42    0.25
  -4  -7   9    0.42    0.21
   4   7  -8    0.50    0.28
  -4  -7   8    0.20    0.19
   4   7  -7    1.67    0.32
  -4  -7   7    0.85    0.26
   4   7  -6    0.40    0.18
  -4  -7   6    0.18    0.15
   4   7  -5    2.17    0.29
  -4  -7   5    1.76    0.29
   4   7  -4    1.00    0.25
  -4  -7   4    0.83    0.22
   4   7  -3    3.08    0.35
  -4  -7   3    3.22    0.33
   4   7  -2    0.58    0.21
  -4  -7   2    0.64    0.16
   4   7  -1    5.18    0.40
  -4  -7   1    4.45    0.36
   4   7   0    0.91    0.16
  -4  -7   0    0.43    0.14
   4   7   1    5.80    0.39
  -4  -7  -1    4.79    0.33
   4   7   2    4.16    0.28
  -4  -7  -2    3.63    0.32
   4   7   3    1.90    0.20
  -4  -7  -3    1.95    0.19
   4   7   4    3.86    0.26
  -4  -7  -4    3.39    0.25
   4   7   5    1.29    0.20
  -4  -7  -5    1.39    0.17
   4   7   6    0.19    0.13
  -4  -7  -6    0.18    0.11
   4   7   7    0.14    0.09
  -4  -7  -7   -0.02    0.11
   4   7   8    3.16    0.26
   4   7   8    2.56    0.14
  -4  -7  -8    2.59    0.21
   4   7   9    0.92    0.19
   4   7   9    0.76    0.10
  -4  -7  -9    0.75    0.17
   4   7  10    5.88    0.27
  -4  -7 -10    5.66    0.35
   4   7  11    0.29    0.09
  -4  -7 -11    0.01    0.12
  -4  -7 -11    0.11    0.12
   4   7  12    1.41    0.17
  -4  -7 -12    1.62    0.24
  -4  -7 -12    1.01    0.19
   4   7  13    0.29    0.14
  -4  -7 -13    0.47    0.15
  -4  -7 -13    0.29    0.13
   4   7  14    1.91    0.20
  -4  -7 -14    1.31    0.24
  -4  -7 -14    1.56    0.20
   4   7  15    0.36    0.17
  -4  -7 -15    0.30    0.16
   4   7  16    0.16    0.18
  -4  -7 -16    0.24    0.20
   4   7  17   -0.04    0.16
  -4  -7 -17    0.08    0.17
   4   7  18    1.01    0.29
  -4  -7 -18    0.75    0.30
   4   8  -7    0.41    0.25
  -4  -8   7    0.06    0.19
   4   8  -6    3.10    0.43
  -4  -8   6    1.79    0.29
   4   8  -5    0.55    0.19
  -4  -8   5    0.08    0.20
   4   8  -4    0.28    0.17
  -4  -8   4    0.30    0.16
   4   8  -3    0.51    0.19
  -4  -8   3    0.04    0.15
   4   8  -2    2.65    0.34
  -4  -8   2    2.50    0.33
   4   8  -1    0.55    0.19
  -4  -8   1    0.32    0.20
   4   8   0    1.71    0.26
  -4  -8   0    1.71    0.27
   4   8   1    1.90    0.27
  -4  -8  -1    1.61    0.24
   4   8   2   -0.15    0.13
  -4  -8  -2   -0.05    0.12
   4   8   3    2.03    0.25
  -4  -8  -3    1.80    0.25
   4   8   4    0.75    0.18
  -4  -8  -4    0.55    0.16
   4   8   5    0.82    0.19
  -4  -8  -5    1.04    0.17
   4   8   6    1.57    0.24
  -4  -8  -6    1.71    0.26
   4   8   7    1.16    0.24
  -4  -8  -7    1.58    0.19
   4   8   8    1.07    0.17
  -4  -8  -8    0.68    0.19
   4   8   9    1.83    0.24
  -4  -8  -9    1.32    0.19
   4   8  10    0.74    0.21
  -4  -8 -10    0.56    0.17
   4   8  11    0.50    0.16
   4   8  11    0.49    0.12
  -4  -8 -11    0.72    0.16
   4   8  12    0.04    0.08
  -4  -8 -12    0.01    0.11
  -4  -8 -12    0.01    0.11
   4   8  13    0.15    0.10
  -4  -8 -13   -0.11    0.16
  -4  -8 -13    0.09    0.12
   4   8  14    1.37    0.22
  -4  -8 -14    1.60    0.29
  -4  -8 -14    1.18    0.20
   4   8  15    0.92    0.21
  -4  -8 -15    1.06    0.28
   4   8  16    0.01    0.13
  -4  -8 -16    0.16    0.15
   4   8  17    1.63    0.31
  -4  -8 -17    2.14    0.38
   4   9  -5    1.39    0.29
  -4  -9   5    0.88    0.29
   4   9  -4    1.54    0.33
  -4  -9   4    1.20    0.31
   4   9  -3   -0.13    0.14
  -4  -9   3    0.11    0.16
   4   9  -2    0.10    0.15
  -4  -9   2    0.04    0.17
   4   9  -1    0.59    0.22
  -4  -9   1    0.11    0.21
   4   9   0    0.06    0.15
  -4  -9   0   -0.02    0.13
   4   9   1    0.72    0.19
  -4  -9  -1    0.44    0.19
   4   9   2    0.84    0.18
  -4  -9  -2    0.12    0.22
   4   9   3    0.35    0.19
  -4  -9  -3    0.23    0.15
   4   9   4    0.04    0.15
  -4  -9  -4    0.26    0.16
   4   9   5    0.21    0.14
  -4  -9  -5    0.22    0.14
   4   9   6    1.10    0.23
  -4  -9  -6    0.77    0.19
   4   9   7    0.34    0.13
  -4  -9  -7    0.00    0.13
   4   9   8    4.66    0.41
  -4  -9  -8    4.07    0.38
   4   9   9    1.05    0.25
  -4  -9  -9    1.11    0.22
   4   9  10    0.84    0.24
  -4  -9 -10    0.81    0.20
   4   9  11    0.90    0.25
  -4  -9 -11    0.79    0.16
   4   9  12    1.04    0.20
  -4  -9 -12    0.63    0.20
  -4  -9 -13    0.28    0.13
  -4  -9 -14    0.11    0.19
  -4  -9 -15    0.20    0.18
  -4  -9 -16    1.12    0.32
   4  10  -3    2.84    0.45
  -4 -10   3    2.18    0.36
   4  10  -2    0.14    0.18
  -4 -10   2    0.25    0.19
   4  10  -1    0.06    0.23
  -4 -10   1    0.24    0.17
   4  10   0    0.18    0.16
  -4 -10   0    0.05    0.21
   4  10   1   -0.05    0.18
  -4 -10  -1   -0.07    0.14
   4  10   2    0.49    0.18
  -4 -10  -2    0.93    0.26
   4  10   3    0.08    0.17
  -4 -10  -3   -0.00    0.16
   4  10   4    0.21    0.17
  -4 -10  -4    0.38    0.17
   4  10   5    0.46    0.22
  -4 -10  -5    0.32    0.21
   4  10   6    0.28    0.15
  -4 -10  -6   -0.01    0.15
   4  10   7    1.44    0.24
  -4 -10  -7    1.99    0.26
   4  10   8    0.17    0.16
  -4 -10  -8    0.27    0.19
   4  10   9   -0.03    0.15
  -4 -10  -9    0.35    0.14
   4  10  10    2.52    0.31
  -4 -10 -10    2.62    0.33
   4  10  11    1.33    0.32
  -4 -10 -11    1.40    0.26
   4  10  12   -0.03    0.16
  -4 -10 -12    0.40    0.16
   4  10  13   -0.13    0.19
  -4 -10 -13   -0.00    0.14
   4  10  14    0.01    0.17
   4  11   1    0.89    0.26
  -4 -11  -1    1.24    0.33
   4  11   2    0.26    0.15
  -4 -11  -2   -0.24    0.16
   4  11   3   -0.04    0.18
  -4 -11  -3   -0.02    0.15
   4  11   4    0.65    0.28
  -4 -11  -4    0.65    0.23
   4  11   5    1.29    0.24
  -4 -11  -5    0.99    0.30
   4  11   6    0.26    0.14
  -4 -11  -6   -0.17    0.14
   4  11   7    0.18    0.16
  -4 -11  -7    0.10    0.20
   4  11   8    0.23    0.18
  -4 -11  -8    0.18    0.20
   4  11   9    0.31    0.21
  -4 -11  -9    0.78    0.19
   4  11  10    2.53    0.43
  -4 -11 -10    2.38    0.38
   4  11  11    0.51    0.20
  -4 -11 -11    0.02    0.20
   5 -11  -4    1.43    0.31
   5 -11  -3    0.88    0.27
   5 -11  -2    1.42    0.32
   5 -11  -1    0.29    0.19
   5 -10  -9    0.04    0.20
  -5  10   9    0.26    0.17
   5 -10  -8    0.03    0.18
  -5  10   8    0.19    0.16
   5 -10  -7    0.10    0.17
  -5  10   7    0.06    0.15
   5 -10  -6   -0.05    0.14
   5 -10  -6    0.05    0.13
  -5  10   6    0.04    0.11
   5 -10  -5    0.28    0.18
  -5  10   5    0.52    0.19
  -5  10   5    0.40    0.18
   5 -10  -4   -0.19    0.17
  -5  10   4   -0.01    0.17
  -5  10   4   -0.26    0.16
   5 -10  -3   11.50    0.67
  -5  10   3   11.85    0.74
  -5  10   3   12.10    0.75
   5 -10  -2   -0.02    0.12
  -5  10   2   -0.03    0.12
  -5  10   2    0.03    0.13
   5 -10  -1    0.37    0.19
  -5  10   1    0.01    0.15
   5 -10   0    0.21    0.16
  -5  10   0    0.18    0.15
   5 -10   1    0.19    0.14
  -5  10  -1   -0.12    0.12
   5 -10   2    0.36    0.20
   5 -10   3    0.30    0.19
   5 -10   4    0.53    0.26
   5  -9 -11    4.02    0.51
  -5   9  11    4.54    0.44
   5  -9 -10    0.25    0.20
  -5   9  10    0.24    0.18
   5  -9  -9    1.00    0.22
  -5   9   9    0.98    0.20
   5  -9  -8    0.66    0.22
  -5   9   8    0.46    0.20
   5  -9  -7   -0.05    0.13
   5  -9  -7    0.04    0.10
  -5   9   7   -0.01    0.09
   5  -9  -6    0.21    0.15
   5  -9  -6    0.09    0.13
  -5   9   6    0.10    0.15
   5  -9  -5    0.70    0.20
   5  -9  -5    0.40    0.18
  -5   9   5    0.87    0.17
   5  -9  -4    6.61    0.47
  -5   9   4    6.96    0.42
  -5   9   4    6.38    0.42
   5  -9  -3   11.74    0.71
  -5   9   3   12.36    0.66
  -5   9   3   12.94    0.70
   5  -9  -2    7.95    0.55
  -5   9   2    8.41    0.50
  -5   9   2    8.44    0.51
   5  -9  -1    1.06    0.25
  -5   9   1    1.51    0.24
   5  -9   0    0.86    0.25
  -5   9   0    1.04    0.18
  -5   9   0    1.50    0.22
   5  -9   1    0.02    0.11
  -5   9  -1   -0.02    0.10
   5  -9   2    0.12    0.14
  -5   9  -2    0.18    0.14
   5  -9   3   -0.07    0.15
  -5   9  -3    0.08    0.10
   5  -9   4   -0.02    0.16
  -5   9  -4    0.05    0.09
   5  -9   5    0.45    0.24
  -5   9  -5    0.36    0.16
   5  -9   6    0.80    0.24
  -5   9  -6    0.76    0.19
   5  -9   7   -0.05    0.15
   5  -8 -12    0.17    0.18
  -5   8  12    0.18    0.17
   5  -8 -11    0.64    0.21
  -5   8  11    0.06    0.16
   5  -8 -10    0.08    0.15
  -5   8  10   -0.09    0.13
   5  -8  -9   -0.07    0.14
  -5   8   9    0.09    0.10
   5  -8  -8    1.41    0.26
  -5   8   8    1.31    0.23
   5  -8  -7    0.15    0.11
   5  -8  -7    0.21    0.15
  -5   8   7    0.12    0.14
   5  -8  -6    1.73    0.26
   5  -8  -6    1.87    0.21
  -5   8   6    1.89    0.21
   5  -8  -5   10.25    0.58
   5  -8  -5   10.08    0.50
  -5   8   5   10.83    0.58
   5  -8  -4    3.23    0.30
   5  -8  -4    3.69    0.30
  -5   8   4    3.84    0.33
   5  -8  -3    9.04    0.46
  -5   8   3   10.23    0.51
   5  -8  -2    1.36    0.18
  -5   8   2    1.00    0.18
  -5   8   2    1.20    0.21
   5  -8  -1    0.47    0.17
  -5   8   1    0.45    0.14
  -5   8   1    0.61    0.17
   5  -8   0    0.67    0.16
  -5   8   0    0.84    0.14
  -5   8   0    0.76    0.18
   5  -8   1    0.08    0.11
  -5   8  -1    0.12    0.08
  -5   8  -1    0.01    0.12
   5  -8   2    1.26    0.20
  -5   8  -2    1.10    0.17
   5  -8   3    1.77    0.28
  -5   8  -3    1.74    0.24
   5  -8   4    0.17    0.14
  -5   8  -4    0.17    0.13
   5  -8   5    4.39    0.42
  -5   8  -5    3.62    0.31
   5  -8   6    0.14    0.14
  -5   8  -6   -0.07    0.10
   5  -8   7    0.11    0.15
  -5   8  -7   -0.02    0.09
   5  -8   8    1.22    0.26
  -5   8  -8    0.45    0.21
  -5   8  -9   -0.04    0.14
   5  -7 -13    8.56    0.65
  -5   7  13    9.10    0.70
   5  -7 -12    0.21    0.16
  -5   7  12    0.01    0.15
   5  -7 -11    0.28    0.17
  -5   7  11    0.30    0.19
   5  -7 -10    0.28    0.17
  -5   7  10    0.10    0.14
   5  -7  -9    0.38    0.18
  -5   7   9    0.34    0.18
   5  -7  -8    4.42    0.36
  -5   7   8    3.92    0.34
   5  -7  -7    0.61    0.12
   5  -7  -7    1.17    0.20
  -5   7   7    0.87    0.19
   5  -7  -6    5.42    0.33
   5  -7  -6    5.42    0.39
  -5   7   6    5.26    0.34
   5  -7  -5   11.78    0.54
   5  -7  -5   12.08    0.60
  -5   7   5   13.16    0.65
   5  -7  -4   35.54    1.31
   5  -7  -4   34.39    1.21
  -5   7   4   37.60    1.41
   5  -7  -3    5.01    0.30
   5  -7  -3    5.34    0.36
  -5   7   3    5.19    0.32
   5  -7  -2    2.19    0.21
   5  -7  -2    3.13    0.27
  -5   7   2    2.22    0.25
   5  -7  -1    1.10    0.18
  -5   7   1    0.61    0.11
  -5   7   1    0.55    0.16
   5  -7   0    1.27    0.17
  -5   7   0    0.18    0.11
  -5   7   0    0.25    0.15
   5  -7   1    2.27    0.28
  -5   7  -1    1.91    0.15
  -5   7  -1    2.47    0.21
   5  -7   2   -0.25    0.15
  -5   7  -2    0.28    0.08
  -5   7  -2    0.41    0.13
   5  -7   3    1.78    0.22
  -5   7  -3    1.90    0.19
   5  -7   4    1.45    0.26
  -5   7  -4    1.60    0.20
   5  -7   5   18.98    0.90
  -5   7  -5   16.72    0.80
   5  -7   6   -0.08    0.12
  -5   7  -6    0.17    0.12
   5  -7   7    0.65    0.23
  -5   7  -7    0.87    0.18
   5  -7   8   -0.24    0.16
  -5   7  -8    0.04    0.10
   5  -7   9    0.24    0.15
  -5   7  -9    0.10    0.15
   5  -7  10    0.18    0.18
  -5   7 -10    0.09    0.15
   5  -7  11    1.20    0.25
  -5   7 -11    0.51    0.22
   5  -6 -14    0.43    0.22
  -5   6  14    0.34    0.20
   5  -6 -13    0.29    0.22
  -5   6  13    0.83    0.22
   5  -6 -12    1.46    0.33
  -5   6  12    1.76    0.25
   5  -6 -11    0.45    0.23
  -5   6  11    0.69    0.18
   5  -6 -10    0.48    0.19
  -5   6  10    0.31    0.16
   5  -6  -9    0.35    0.14
  -5   6   9    0.33    0.14
   5  -6  -8    1.25    0.22
  -5   6   8    1.74    0.20
   5  -6  -7   19.97    0.68
   5  -6  -7   23.31    0.93
  -5   6   7   23.19    0.89
   5  -6  -6    0.76    0.12
   5  -6  -6    0.47    0.16
  -5   6   6    0.27    0.15
   5  -6  -5   33.08    1.02
   5  -6  -5   33.99    1.17
  -5   6   5   32.81    1.21
   5  -6  -4   19.33    0.70
   5  -6  -4   20.41    0.74
  -5   6   4   20.76    0.83
   5  -6  -3    0.15    0.12
   5  -6  -3    0.49    0.13
  -5   6   3    0.79    0.12
   5  -6  -2    1.74    0.16
   5  -6  -2    1.60    0.19
  -5   6   2    2.05    0.18
   5  -6  -1    0.96    0.12
   5  -6  -1    1.25    0.13
  -5   6   1    0.78    0.14
   5  -6   0    0.93    0.14
  -5   6   0    1.00    0.11
  -5   6   0    1.36    0.19
   5  -6   1    0.72    0.12
  -5   6  -1    0.28    0.08
  -5   6  -1    0.53    0.11
   5  -6   2    3.72    0.27
  -5   6  -2    2.77    0.16
  -5   6  -2    3.32    0.26
   5  -6   3    0.97    0.16
  -5   6  -3    0.92    0.15
   5  -6   4   -0.05    0.13
  -5   6  -4   -0.11    0.11
   5  -6   5    2.83    0.29
  -5   6  -5    2.86    0.23
   5  -6   6    5.97    0.37
  -5   6  -6    4.96    0.33
   5  -6   7    4.02    0.31
  -5   6  -7    3.68    0.28
   5  -6   8    2.01    0.28
  -5   6  -8    2.05    0.25
   5  -6   9    0.14    0.12
  -5   6  -9   -0.04    0.13
   5  -6  10   -0.09    0.15
  -5   6 -10    0.12    0.12
   5  -6  11    0.57    0.19
  -5   6 -11    0.30    0.19
   5  -6  12    1.58    0.30
  -5   6 -12    1.44    0.28
   5  -6  13    0.25    0.19
  -5   5  15    1.33    0.29
   5  -5 -14    0.10    0.17
  -5   5  14   -0.22    0.18
   5  -5 -13    0.20    0.17
  -5   5  13    0.03    0.15
   5  -5 -12    0.54    0.22
  -5   5  12    0.14    0.16
   5  -5 -11    0.04    0.17
  -5   5  11    0.15    0.16
   5  -5 -10    0.21    0.19
  -5   5  10    0.30    0.13
   5  -5  -9    1.58    0.24
  -5   5   9    1.25    0.20
   5  -5  -8    0.89    0.18
  -5   5   8    0.80    0.17
   5  -5  -7    3.81    0.20
   5  -5  -7    4.69    0.32
  -5   5   7    4.71    0.35
   5  -5  -6    4.59    0.26
   5  -5  -6    4.53    0.32
  -5   5   6    4.52    0.36
   5  -5  -5   67.37    1.74
   5  -5  -5   67.57    1.99
  -5   5   5   70.56    2.10
   5  -5  -4    3.01    0.21
   5  -5  -4    3.35    0.21
  -5   5   4    2.52    0.22
   5  -5  -3    0.57    0.12
   5  -5  -3    0.22    0.10
  -5   5   3    0.19    0.13
   5  -5  -2    0.77    0.12
   5  -5  -2    0.78    0.10
  -5   5   2    0.67    0.16
   5  -5  -1    0.70    0.09
   5  -5  -1    0.59    0.14
  -5   5   1    1.15    0.16
   5  -5   0    0.56    0.08
   5  -5   0    0.49    0.13
  -5   5   0    0.59    0.11
   5  -5   1    0.10    0.09
  -5   5  -1    0.14    0.05
  -5   5  -1    0.08    0.09
   5  -5   2   14.29    0.57
  -5   5  -2   12.44    0.32
  -5   5  -2   14.62    0.54
   5  -5   3   15.13    0.59
  -5   5  -3   16.74    0.65
   5  -5   4    0.48    0.11
  -5   5  -4    0.34    0.13
   5  -5   5    0.09    0.12
  -5   5  -5    0.07    0.09
   5  -5   6    0.02    0.10
  -5   5  -6   -0.02    0.09
   5  -5   7    1.57    0.18
  -5   5  -7    0.90    0.19
   5  -5   8    4.71    0.33
  -5   5  -8    4.66    0.31
   5  -5   9    1.63    0.24
  -5   5  -9    1.47    0.22
   5  -5  10    0.47    0.17
  -5   5 -10    0.49    0.15
   5  -5  11   12.25    0.71
  -5   5 -11   12.44    0.66
   5  -5  12    0.74    0.21
  -5   5 -12    0.65    0.18
   5  -5  13    0.20    0.15
  -5   5 -13    0.38    0.20
   5  -5  14    0.88    0.22
  -5   5 -14    0.54    0.25
   5  -4 -15    0.42    0.25
  -5   4  15    0.22    0.20
   5  -4 -14    0.26    0.22
  -5   4  14    0.27    0.21
   5  -4 -13    1.17    0.26
  -5   4  13    0.55    0.20
   5  -4 -12    0.37    0.18
  -5   4  12    0.62    0.17
   5  -4 -11   -0.10    0.12
  -5   4  11   -0.07    0.12
   5  -4 -10    0.00    0.10
  -5   4  10   -0.10    0.13
   5  -4  -9    0.11    0.13
   5  -4  -8    4.11    0.31
  -5   4   8    4.00    0.28
   5  -4  -7   48.22    1.21
   5  -4  -7   50.63    1.63
  -5   4   7   55.41    1.82
   5  -4  -6   40.57    1.05
   5  -4  -6   39.93    1.32
  -5   4   6   39.16    1.39
   5  -4  -5    0.56    0.09
   5  -4  -5    0.47    0.12
  -5   4   5    0.30    0.12
   5  -4  -4    4.60    0.21
   5  -4  -4    4.90    0.25
  -5   4   4    4.77    0.26
   5  -4  -3    3.62    0.20
   5  -4  -3    3.86    0.20
  -5   4   3    4.38    0.26
   5  -4  -2    0.93    0.11
   5  -4  -2    0.92    0.10
  -5   4   2    1.03    0.14
   5  -4  -1    2.00    0.14
   5  -4  -1    1.90    0.13
  -5   4   1    2.26    0.17
   5  -4   0   13.11    0.34
   5  -4   0   12.56    0.42
  -5   4   0   13.86    0.53
   5  -4   1    0.94    0.14
  -5   4  -1    1.12    0.06
  -5   4  -1    1.35    0.17
   5  -4   2    0.51    0.12
  -5   4  -2    0.48    0.04
  -5   4  -2    0.40    0.13
   5  -4   3    1.58    0.18
  -5   4  -3    2.16    0.19
   5  -4   4   18.61    0.64
  -5   4  -4   19.32    0.72
   5  -4   5    5.26    0.34
  -5   4  -5    4.77    0.30
   5  -4   6    0.52    0.13
  -5   4  -6    0.61    0.12
   5  -4   7    1.86    0.22
  -5   4  -7    1.51    0.17
   5  -4   8    0.67    0.17
  -5   4  -8    1.18    0.14
   5  -4   9    2.31    0.27
  -5   4  -9    2.76    0.27
   5  -4  10    1.60    0.24
  -5   4 -10    2.14    0.21
   5  -4  11    1.50    0.19
  -5   4 -11    1.75    0.22
   5  -4  12    2.17    0.27
  -5   4 -12    2.13    0.26
   5  -4  13   -0.15    0.14
  -5   4 -13   -0.10    0.16
   5  -4  14    2.10    0.30
  -5   4 -14    2.43    0.36
   5  -4  15    0.26    0.16
  -5   4 -15    0.15    0.21
   5  -3 -15    1.38    0.36
  -5   3  15    1.45    0.33
   5  -3 -14    1.04    0.33
  -5   3  14    1.00    0.23
   5  -3 -13    1.00    0.28
  -5   3  13    0.97    0.22
  -5   3  12    0.78    0.19
   5  -3 -11    0.30    0.20
  -5   3  11    0.52    0.16
   5  -3 -10    1.24    0.20
  -5   3  10    1.22    0.20
   5  -3  -9    6.36    0.39
  -5   3   9    7.16    0.45
   5  -3  -8    5.25    0.33
  -5   3   8    5.90    0.39
   5  -3  -7    1.16    0.10
   5  -3  -7    1.60    0.19
  -5   3   7    1.12    0.17
   5  -3  -6    2.49    0.14
   5  -3  -6    2.27    0.21
  -5   3   6    3.22    0.22
   5  -3  -5    0.03    0.05
   5  -3  -5   -0.04    0.07
  -5   3   5    0.03    0.08
   5  -3  -4    1.10    0.10
   5  -3  -4    0.88    0.11
  -5   3   4    0.93    0.13
   5  -3  -3    0.81    0.10
   5  -3  -3    0.63    0.09
  -5   3   3    0.76    0.11
   5  -3  -2    2.30    0.16
   5  -3  -2    2.69    0.13
  -5   3   2    2.64    0.17
   5  -3  -1    4.13    0.21
   5  -3  -1    4.23    0.15
  -5   3   1    3.92    0.24
   5  -3   0   11.53    0.42
   5  -3   0   12.50    0.29
  -5   3   0   11.70    0.42
   5  -3   1   33.57    0.56
   5  -3   1   32.28    0.93
  -5   3  -1   35.36    1.02
   5  -3   2   31.35    0.91
  -5   3  -2   30.49    0.91
   5  -3   3    9.43    0.36
  -5   3  -3    8.96    0.36
   5  -3   4    0.20    0.09
  -5   3  -4    0.10    0.10
   5  -3   5    3.55    0.24
  -5   3  -5    3.31    0.24
   5  -3   6    1.66    0.18
  -5   3  -6    1.85    0.16
   5  -3   7    1.34    0.17
  -5   3  -7    1.10    0.17
   5  -3   8   -0.03    0.10
  -5   3  -8    0.24    0.11
   5  -3   9    7.67    0.40
  -5   3  -9    7.77    0.40
   5  -3  10    3.69    0.29
  -5   3 -10    3.20    0.31
   5  -3  11    0.26    0.10
  -5   3 -11    0.01    0.12
   5  -3  12    0.14    0.13
  -5   3 -12    0.11    0.15
   5  -3  13    0.20    0.13
  -5   3 -13    0.19    0.17
   5  -3  14   -0.04    0.11
  -5   3 -14    0.03    0.12
   5  -3  15    0.85    0.21
  -5   3 -15    1.17    0.23
  -5   3 -16    0.92    0.29
   5  -2 -15    0.33    0.23
  -5   2  15    0.37    0.24
   5  -2 -14    0.10    0.19
  -5   2  14    0.07    0.18
   5  -2 -13    0.11    0.19
  -5   2  13    0.05    0.14
   5  -2 -12    1.47    0.27
  -5   2  12    0.84    0.25
   5  -2 -11    3.51    0.40
  -5   2  11    3.64    0.30
   5  -2 -10    0.13    0.16
  -5   2  10    0.18    0.15
   5  -2  -9    1.54    0.25
  -5   2   9    2.03    0.25
   5  -2  -8    0.48    0.13
  -5   2   8    0.59    0.16
   5  -2  -7    0.27    0.06
   5  -2  -7    0.20    0.13
  -5   2   7    0.29    0.11
   5  -2  -6    2.03    0.12
   5  -2  -6    1.85    0.18
  -5   2   6    1.66    0.21
   5  -2  -5    0.30    0.07
   5  -2  -5    0.30    0.09
  -5   2   5    0.28    0.10
   5  -2  -4    0.45    0.08
   5  -2  -4    0.59    0.11
  -5   2   4    0.89    0.10
   5  -2  -3    0.27    0.07
   5  -2  -3    0.45    0.08
  -5   2   3    0.33    0.11
   5  -2  -2    4.69    0.20
   5  -2  -2    4.19    0.17
  -5   2   2    4.30    0.24
   5  -2  -1    7.61    0.26
   5  -2  -1    6.70    0.20
  -5   2   1    7.27    0.31
   5  -2   0    0.98    0.11
   5  -2   0    0.95    0.05
  -5   2   0    0.91    0.13
   5  -2   1    7.32    0.28
   5  -2   1    6.60    0.14
  -5   2  -1    6.89    0.27
   5  -2   2   56.29    1.48
  -5   2  -2   63.03    1.60
   5  -2   3    0.12    0.07
  -5   2  -3    0.12    0.08
   5  -2   4   23.87    0.74
  -5   2  -4   24.15    0.74
   5  -2   5    0.03    0.08
  -5   2  -5    0.07    0.07
   5  -2   6    0.07    0.07
  -5   2  -6    0.06    0.07
   5  -2   7    1.08    0.15
  -5   2  -7    1.09    0.17
   5  -2   8    0.09    0.08
  -5   2  -8   -0.06    0.10
   5  -2   9    0.09    0.11
  -5   2  -9    0.34    0.12
   5  -2  10   14.98    0.62
  -5   2 -10   15.41    0.66
   5  -2  11    1.27    0.17
  -5   2 -11    1.08    0.17
   5  -2  12    4.35    0.33
  -5   2 -12    4.56    0.34
   5  -2  13   -0.11    0.12
  -5   2 -13   -0.10    0.15
   5  -2  14    1.26    0.21
  -5   2 -14    1.77    0.23
   5  -2  15    0.19    0.10
  -5   2 -15   -0.11    0.15
   5  -2  16    0.12    0.12
  -5   2 -16   -0.07    0.17
  -5   2 -17    0.78    0.30
   5  -1 -15    0.27    0.22
  -5   1  15   -0.02    0.21
   5  -1 -14    0.33    0.18
  -5   1  14   -0.09    0.19
   5  -1 -13   -0.27    0.18
  -5   1  13    0.08    0.17
   5  -1 -12    0.07    0.15
  -5   1  12    0.06    0.13
   5  -1 -11    2.18    0.33
  -5   1  11    2.24    0.24
   5  -1 -10    2.21    0.30
  -5   1  10    2.33    0.23
   5  -1  -9   -0.01    0.14
  -5   1   9    0.82    0.16
   5  -1  -8   11.75    0.61
  -5   1   8   12.09    0.54
   5  -1  -7    2.81    0.13
   5  -1  -7    3.42    0.27
  -5   1   7    2.93    0.22
   5  -1  -6    1.15    0.09
   5  -1  -6    1.82    0.17
  -5   1   6    0.98    0.15
   5  -1  -5    1.87    0.11
   5  -1  -5    1.50    0.17
  -5   1   5    1.52    0.14
   5  -1  -4    0.32    0.06
   5  -1  -4    0.22    0.09
  -5   1   4    0.10    0.08
   5  -1  -3    2.18    0.12
   5  -1  -3    2.22    0.14
  -5   1   3    2.07    0.14
   5  -1  -2   10.93    0.34
   5  -1  -2   11.10    0.33
  -5   1   2   10.55    0.36
   5  -1  -1   39.59    0.96
   5  -1  -1   37.09    0.79
  -5   1   1   37.27    0.98
   5  -1   0   29.98    0.58
   5  -1   0   33.65    0.81
  -5   1   0   31.39    0.86
   5  -1   1    1.57    0.11
   5  -1   1    1.44    0.06
  -5   1  -1    1.49    0.14
   5  -1   2    2.52    0.14
  -5   1  -2    2.66    0.17
   5  -1   3    5.69    0.24
  -5   1  -3    5.74    0.25
   5  -1   4    0.29    0.07
  -5   1  -4    0.10    0.07
   5  -1   5   12.84    0.41
  -5   1  -5   11.25    0.44
   5  -1   6    4.29    0.24
  -5   1  -6    3.48    0.23
   5  -1   7   16.58    0.59
  -5   1  -7   16.06    0.56
   5  -1   8    0.06    0.08
  -5   1  -8   -0.02    0.09
   5  -1   9    0.44    0.12
  -5   1  -9    0.54    0.12
   5  -1  10    0.53    0.11
  -5   1 -10    0.80    0.15
   5  -1  11    8.50    0.37
  -5   1 -11    8.50    0.48
  -5   1 -11    7.19    0.29
   5  -1  12    0.92    0.15
  -5   1 -12    0.55    0.10
  -5   1 -12    0.59    0.18
   5  -1  13    0.54    0.11
  -5   1 -13    0.20    0.15
   5  -1  14    0.48    0.15
  -5   1 -14    0.44    0.19
   5  -1  15    0.67    0.16
  -5   1 -15    0.74    0.23
  -5   1 -16    6.41    0.59
  -5   1 -17    0.50    0.27
   5   0 -14    0.39    0.24
  -5   0  14    0.56    0.19
   5   0 -13    0.22    0.20
  -5   0  13    0.44    0.20
   5   0 -12    0.11    0.16
  -5   0  12    0.21    0.16
   5   0 -11    0.68    0.24
  -5   0  11    0.77    0.17
   5   0 -10   -0.29    0.15
  -5   0  10    0.04    0.11
   5   0  -9   -0.08    0.10
  -5   0   9    0.02    0.12
   5   0  -8    0.53    0.13
  -5   0   8    0.37    0.11
  -5   0   8    0.34    0.09
   5   0  -7    1.27    0.21
  -5   0   7    1.38    0.17
  -5   0   7    1.54    0.13
   5   0  -6    2.20    0.23
  -5   0   6    2.21    0.15
  -5   0   6    2.81    0.22
   5   0  -5    2.38    0.19
  -5   0   5    1.84    0.16
  -5   0   5    2.21    0.14
   5   0  -4    0.78    0.13
  -5   0   4    0.85    0.10
  -5   0   4    1.02    0.11
   5   0  -3    6.60    0.27
  -5   0   3    6.65    0.26
  -5   0   3    6.57    0.27
   5   0  -2    2.51    0.15
  -5   0   2    2.74    0.15
  -5   0   2    2.60    0.15
   5   0  -1    2.00    0.11
  -5   0   1    1.71    0.11
  -5   0   1    2.01    0.14
   5   0   0   89.34    1.71
  -5   0   0   92.47    2.10
   5   0   1    2.49    0.13
   5   0   1    2.63    0.10
  -5   0  -1    2.37    0.15
   5   0   2    1.91    0.14
   5   0   2    1.82    0.07
  -5   0  -2    2.15    0.12
   5   0   3    0.11    0.07
   5   0   3    0.12    0.02
  -5   0  -3    0.02    0.05
   5   0   4    0.18    0.06
   5   0   4    0.15    0.02
  -5   0  -4    0.24    0.08
   5   0   5    0.29    0.08
  -5   0  -5    0.13    0.07
   5   0   6    9.27    0.35
  -5   0  -6    8.93    0.34
   5   0   7    1.65    0.13
  -5   0  -7    1.49    0.14
   5   0   8   21.12    0.69
  -5   0  -8   18.85    0.65
   5   0   9    0.90    0.11
  -5   0  -9    1.09    0.15
  -5   0  -9    0.90    0.08
   5   0  10    1.79    0.16
  -5   0 -10    1.63    0.16
  -5   0 -10    1.36    0.11
   5   0  11    0.16    0.10
  -5   0 -11    0.06    0.10
  -5   0 -11    0.15    0.07
   5   0  12    0.65    0.11
  -5   0 -12    0.68    0.10
  -5   0 -12    0.74    0.14
   5   0  13    2.53    0.21
  -5   0 -13    1.99    0.17
  -5   0 -13    2.34    0.25
   5   0  14    0.31    0.11
  -5   0 -14    0.14    0.10
  -5   0 -14    0.11    0.17
   5   0  15    0.32    0.13
  -5   0 -15    0.54    0.22
   5   0  16    9.89    0.55
  -5   0 -16   12.11    0.77
  -5   0 -17    8.04    0.69
  -5   0 -18    3.61    0.45
   5   1 -14    0.03    0.20
  -5  -1  14    0.28    0.16
   5   1 -13    0.03    0.18
  -5  -1  13    0.22    0.15
   5   1 -12    0.95    0.23
  -5  -1  12    0.84    0.23
   5   1 -11    0.35    0.19
  -5  -1  11    0.54    0.14
   5   1 -10    0.78    0.23
  -5  -1  10    0.60    0.18
   5   1  -9    3.42    0.35
  -5  -1   9    3.49    0.29
   5   1  -8    0.89    0.23
  -5  -1   8    1.49    0.19
  -5  -1   8    1.02    0.13
   5   1  -7    1.65    0.19
  -5  -1   7    1.13    0.13
  -5  -1   7    1.53    0.19
   5   1  -6    2.37    0.26
  -5  -1   6    2.84    0.19
   5   1  -5    0.52    0.10
  -5  -1   5    0.51    0.11
  -5  -1   5    0.40    0.10
   5   1  -4    0.29    0.09
  -5  -1   4    0.47    0.09
  -5  -1   4    0.46    0.10
   5   1  -3    2.55    0.19
  -5  -1   3    3.70    0.19
  -5  -1   3    3.07    0.18
   5   1  -2    2.41    0.14
  -5  -1   2    2.71    0.15
  -5  -1   2    2.33    0.13
   5   1  -1    6.85    0.25
  -5  -1   1    6.56    0.28
  -5  -1   1    7.54    0.26
   5   1   0    0.47    0.07
  -5  -1   0    0.34    0.06
  -5  -1   0    0.49    0.09
   5   1   1    7.06    0.21
  -5  -1  -1    6.53    0.24
  -5  -1  -1    6.84    0.25
   5   1   2    3.43    0.12
  -5  -1  -2    3.36    0.16
  -5  -1  -2    3.30    0.19
   5   1   3    9.29    0.21
  -5  -1  -3    9.35    0.31
  -5  -1  -3    9.62    0.34
  -5  -1  -4    3.84    0.19
   5   1   5    1.04    0.10
   5   1   5    1.15    0.05
  -5  -1  -5    1.10    0.12
   5   1   6    0.86    0.09
   5   1   6    0.77    0.06
  -5  -1  -6    0.72    0.12
   5   1   7   11.15    0.36
  -5  -1  -7   10.66    0.38
   5   1   8    0.20    0.08
  -5  -1  -8    0.04    0.05
  -5  -1  -8    0.31    0.09
   5   1   9   -0.04    0.08
  -5  -1  -9    0.26    0.08
  -5  -1  -9    0.09    0.05
   5   1  10    0.82    0.13
  -5  -1 -10    0.41    0.12
  -5  -1 -10    0.60    0.09
   5   1  11    0.12    0.10
  -5  -1 -11    0.16    0.10
  -5  -1 -11    0.22    0.07
   5   1  12    1.45    0.13
  -5  -1 -12    1.59    0.23
  -5  -1 -12    1.20    0.15
   5   1  13    0.03    0.09
  -5  -1 -13    0.08    0.08
  -5  -1 -13    0.11    0.10
   5   1  14   16.33    0.64
  -5  -1 -14   15.94    0.64
  -5  -1 -14   18.18    0.82
   5   1  15    2.61    0.22
  -5  -1 -15    2.68    0.29
  -5  -1 -15    2.39    0.24
   5   1  16   10.32    0.49
  -5  -1 -16   11.99    0.67
  -5  -1 -16   10.14    0.57
  -5  -1 -17    1.38    0.32
   5   2 -13    0.94    0.29
  -5  -2  13    0.75    0.22
   5   2 -12    0.83    0.25
  -5  -2  12    0.98    0.22
   5   2 -11    1.91    0.30
  -5  -2  11    1.69    0.26
   5   2 -10    0.25    0.17
  -5  -2  10   -0.02    0.10
   5   2  -9    2.01    0.25
  -5  -2   9    1.92    0.19
  -5  -2   9    2.00    0.19
   5   2  -8    0.77    0.20
  -5  -2   8    0.64    0.14
  -5  -2   8    0.68    0.12
   5   2  -7    0.04    0.12
  -5  -2   7    0.04    0.07
  -5  -2   7   -0.14    0.08
   5   2  -6   -0.08    0.09
  -5  -2   6    0.17    0.09
  -5  -2   6    0.05    0.08
   5   2  -5    0.69    0.12
  -5  -2   5    0.84    0.12
  -5  -2   5    0.46    0.12
   5   2  -4    3.32    0.24
  -5  -2   4    3.36    0.21
  -5  -2   4    3.51    0.19
   5   2  -3    0.53    0.11
  -5  -2   3    0.58    0.09
  -5  -2   3    0.69    0.11
   5   2  -2    1.61    0.12
  -5  -2   2    1.56    0.15
  -5  -2   2    1.33    0.11
   5   2  -1    6.51    0.27
  -5  -2   1    5.72    0.21
  -5  -2   1    5.91    0.24
   5   2   0    3.80    0.18
  -5  -2   0    3.95    0.15
  -5  -2   0    3.95    0.19
   5   2   1    4.04    0.17
  -5  -2  -1    4.23    0.17
  -5  -2  -1    4.00    0.19
   5   2   2   20.21    0.51
  -5  -2  -2   21.45    0.53
  -5  -2  -2   22.15    0.65
   5   2   3    2.13    0.11
  -5  -2  -3    2.45    0.13
  -5  -2  -3    2.62    0.17
   5   2   4    0.04    0.04
  -5  -2  -4    0.01    0.06
  -5  -2  -4    0.07    0.07
  -5  -2  -5    1.30    0.11
  -5  -2  -5    1.27    0.11
   5   2   6   15.34    0.38
  -5  -2  -6   16.06    0.52
  -5  -2  -6   15.76    0.49
   5   2   7    3.70    0.16
   5   2   7    4.24    0.15
  -5  -2  -7    4.40    0.20
   5   2   8    1.24    0.11
  -5  -2  -8    1.09    0.10
  -5  -2  -8    1.36    0.15
   5   2   9    1.67    0.14
  -5  -2  -9    1.48    0.12
  -5  -2  -9    1.36    0.14
   5   2  10    2.91    0.20
  -5  -2 -10    2.92    0.20
  -5  -2 -10    2.58    0.16
   5   2  11    4.50    0.23
  -5  -2 -11    4.81    0.30
  -5  -2 -11    4.53    0.24
   5   2  12    0.16    0.09
  -5  -2 -12    0.01    0.10
  -5  -2 -12    0.10    0.08
   5   2  13    0.66    0.13
  -5  -2 -13    0.53    0.13
  -5  -2 -13    0.63    0.18
   5   2  14    7.10    0.37
  -5  -2 -14    6.67    0.38
  -5  -2 -14    7.50    0.45
   5   2  15    9.21    0.42
  -5  -2 -15    9.48    0.55
  -5  -2 -15    8.66    0.47
  -5  -2 -16    3.61    0.35
  -5  -2 -16    3.43    0.30
  -5  -2 -17    0.69    0.26
  -5  -2 -17    0.93    0.20
   5   2  18    1.88    0.28
   5   3 -12   -0.06    0.16
  -5  -3  12    0.01    0.13
   5   3 -11   -0.22    0.22
  -5  -3  11    0.34    0.14
   5   3 -10    1.22    0.27
  -5  -3  10    1.67    0.22
   5   3  -9    5.80    0.45
  -5  -3   9    6.55    0.36
  -5  -3   9    5.28    0.32
   5   3  -8    0.29    0.21
  -5  -3   8    0.23    0.12
  -5  -3   8    0.61    0.13
   5   3  -7   -0.25    0.14
  -5  -3   7    0.08    0.08
  -5  -3   7    0.05    0.09
   5   3  -6    0.65    0.19
  -5  -3   6    0.69    0.12
  -5  -3   6    0.79    0.14
   5   3  -5    0.27    0.13
  -5  -3   5    0.37    0.10
  -5  -3   5    0.23    0.09
   5   3  -4    3.07    0.26
  -5  -3   4    2.32    0.20
  -5  -3   4    2.70    0.17
   5   3  -3    0.14    0.10
  -5  -3   3    0.06    0.09
  -5  -3   3    0.08    0.06
   5   3  -2    1.95    0.18
  -5  -3   2    1.48    0.17
  -5  -3   2    1.81    0.11
   5   3  -1    0.43    0.09
  -5  -3   1    0.38    0.07
  -5  -3   1    0.24    0.11
   5   3   0    2.57    0.17
  -5  -3   0    2.72    0.12
  -5  -3   0    2.62    0.17
   5   3   1    0.12    0.06
  -5  -3  -1   -0.02    0.04
  -5  -3  -1   -0.00    0.06
   5   3   2    0.69    0.09
  -5  -3  -2    0.73    0.08
  -5  -3  -2    0.94    0.13
   5   3   3    0.12    0.06
  -5  -3  -3   -0.06    0.07
  -5  -3  -3    0.10    0.05
   5   3   4    0.74    0.08
  -5  -3  -4    0.40    0.10
  -5  -3  -4    0.46    0.07
   5   3   5    0.29    0.06
  -5  -3  -5    0.19    0.08
  -5  -3  -5    0.16    0.07
   5   3   6    2.33    0.13
  -5  -3  -6    2.59    0.19
  -5  -3  -6    2.38    0.14
   5   3   7   11.85    0.36
  -5  -3  -7   11.06    0.41
  -5  -3  -7   11.89    0.40
  -5  -3  -8    7.42    0.32
  -5  -3  -8    7.91    0.32
  -5  -3  -9   22.42    0.67
  -5  -3  -9   20.81    0.71
   5   3  10    0.18    0.10
  -5  -3 -10    0.13    0.09
  -5  -3 -10    0.32    0.09
   5   3  11    6.04    0.30
  -5  -3 -11    5.60    0.30
  -5  -3 -11    6.19    0.36
   5   3  12   -0.09    0.09
  -5  -3 -12    0.03    0.11
  -5  -3 -12   -0.10    0.09
   5   3  13    3.82    0.25
  -5  -3 -13    3.49    0.27
  -5  -3 -13    3.63    0.32
   5   3  14    8.48    0.39
  -5  -3 -14    8.24    0.48
  -5  -3 -14    7.98    0.44
   5   3  15    4.89    0.30
  -5  -3 -15    5.38    0.43
  -5  -3 -15    5.35    0.36
  -5  -3 -16    0.10    0.15
  -5  -3 -16    0.24    0.14
   5   3  17    0.79    0.19
  -5  -3 -17    0.62    0.20
   5   3  18    0.12    0.16
  -5  -3 -18    0.25    0.17
   5   4 -11    2.39    0.36
   5   4 -10    2.98    0.36
   5   4  -9    0.40    0.17
  -5  -4   9    0.18    0.12
  -5  -4   9    0.05    0.12
   5   4  -8    0.00    0.13
  -5  -4   8   -0.14    0.09
  -5  -4   8    0.06    0.10
   5   4  -7   -0.03    0.12
  -5  -4   7    0.10    0.08
  -5  -4   7    0.13    0.10
   5   4  -6    0.89    0.19
  -5  -4   6    0.65    0.16
  -5  -4   6    0.81    0.12
   5   4  -5    0.74    0.22
  -5  -4   5    0.79    0.15
  -5  -4   5    0.93    0.12
   5   4  -4   14.12    0.64
  -5  -4   4   13.53    0.58
  -5  -4   4   13.00    0.44
   5   4  -3    4.33    0.27
  -5  -4   3    3.38    0.22
  -5  -4   3    3.01    0.15
   5   4  -2    2.04    0.18
  -5  -4   2    2.21    0.17
  -5  -4   2    2.11    0.12
   5   4  -1    1.73    0.18
  -5  -4   1    1.44    0.09
  -5  -4   1    1.69    0.15
   5   4   0    2.73    0.20
  -5  -4   0    2.73    0.11
  -5  -4   0    2.52    0.19
   5   4   1    2.06    0.17
  -5  -4  -1    1.92    0.09
  -5  -4  -1    1.99    0.16
   5   4   2    1.33    0.12
  -5  -4  -2    1.32    0.07
  -5  -4  -2    1.27    0.14
   5   4   3    1.00    0.12
  -5  -4  -3    0.70    0.07
  -5  -4  -3    1.26    0.12
   5   4   4    2.89    0.17
  -5  -4  -4    2.82    0.19
  -5  -4  -4    2.70    0.12
   5   4   5    0.17    0.08
  -5  -4  -5    0.13    0.10
  -5  -4  -5    0.23    0.06
   5   4   6    1.28    0.12
  -5  -4  -6    1.43    0.14
  -5  -4  -6    1.13    0.10
   5   4   7    1.08    0.12
  -5  -4  -7    1.39    0.15
  -5  -4  -7    1.13    0.11
   5   4   8    0.41    0.09
  -5  -4  -8    0.28    0.09
  -5  -4  -8    0.37    0.09
  -5  -4  -9    1.01    0.14
  -5  -4  -9    0.84    0.16
  -5  -4  -9    1.13    0.14
  -5  -4 -10   32.08    1.04
  -5  -4 -10   32.04    1.07
  -5  -4 -10   33.24    1.03
   5   4  11    0.22    0.06
  -5  -4 -11    0.67    0.12
  -5  -4 -11    0.50    0.11
   5   4  12   -0.01    0.08
  -5  -4 -12   -0.04    0.10
  -5  -4 -12   -0.03    0.10
   5   4  13    6.98    0.37
  -5  -4 -13    7.49    0.41
  -5  -4 -13    6.85    0.38
   5   4  14    1.76    0.19
  -5  -4 -14    1.96    0.26
  -5  -4 -14    1.72    0.19
   5   4  15    1.12    0.16
  -5  -4 -15    1.16    0.20
  -5  -4 -15    1.45    0.21
   5   4  16    0.09    0.12
  -5  -4 -16    0.09    0.14
   5   4  17    0.24    0.19
  -5  -4 -17    0.18    0.16
   5   4  18    0.27    0.22
  -5  -4 -18    0.37    0.19
   5   5 -10    0.30    0.21
   5   5  -9    0.49    0.21
  -5  -5   9    0.39    0.16
   5   5  -8    0.11    0.16
  -5  -5   8    0.05    0.12
   5   5  -7    0.05    0.19
  -5  -5   7    0.18    0.11
   5   5  -6   -0.01    0.16
  -5  -5   6    0.11    0.12
   5   5  -5    1.28    0.20
  -5  -5   5    0.87    0.20
   5   5  -4    8.23    0.48
  -5  -5   4    8.19    0.44
   5   5  -3   12.55    0.63
  -5  -5   3   11.98    0.61
   5   5  -2   16.81    0.73
  -5  -5   2   16.45    0.67
   5   5  -1   57.82    1.80
  -5  -5   1   55.54    1.82
   5   5   0    0.03    0.11
  -5  -5   0   -0.12    0.09
   5   5   1    0.07    0.08
  -5  -5  -1    0.01    0.10
   5   5   2    0.06    0.07
  -5  -5  -2   -0.04    0.08
   5   5   3   -0.09    0.07
  -5  -5  -3    0.15    0.08
  -5  -5  -3    0.02    0.03
   5   5   4    0.21    0.10
  -5  -5  -4    0.08    0.11
   5   5   5    0.09    0.08
  -5  -5  -5    0.09    0.07
  -5  -5  -5    0.00    0.04
   5   5   6    0.02    0.07
  -5  -5  -6   -0.04    0.07
  -5  -5  -6    0.02    0.05
   5   5   7    0.19    0.08
  -5  -5  -7    0.25    0.09
  -5  -5  -7    0.14    0.08
   5   5   8    0.76    0.12
  -5  -5  -8    0.67    0.15
  -5  -5  -8    0.57    0.11
   5   5   9   -0.03    0.09
  -5  -5  -9   -0.06    0.10
  -5  -5  -9   -0.06    0.08
  -5  -5 -10    0.78    0.13
  -5  -5 -10    0.75    0.16
  -5  -5 -10    0.86    0.16
  -5  -5 -11    2.86    0.24
  -5  -5 -11    2.66    0.24
  -5  -5 -11    2.97    0.24
  -5  -5 -12    0.57    0.14
  -5  -5 -12    0.80    0.16
  -5  -5 -12    0.77    0.15
   5   5  13    1.76    0.19
  -5  -5 -13    1.34    0.24
  -5  -5 -13    1.74    0.22
   5   5  14    0.13    0.10
   5   5  14    0.10    0.11
  -5  -5 -14    0.09    0.13
   5   5  15    1.45    0.23
   5   5  15    1.48    0.18
  -5  -5 -15    0.94    0.23
   5   5  16   -0.13    0.13
  -5  -5 -16    0.06    0.14
   5   5  17    0.42    0.21
  -5  -5 -17    0.43    0.17
   5   5  18    0.25    0.20
  -5  -5 -18    0.11    0.15
  -5  -5 -18    0.17    0.14
   5   6  -9   -0.05    0.17
  -5  -6   9    0.09    0.15
   5   6  -8    0.94    0.24
  -5  -6   8    0.22    0.20
   5   6  -7    0.54    0.22
  -5  -6   7    0.46    0.15
   5   6  -6    7.39    0.62
  -5  -6   6    7.76    0.54
   5   6  -5    3.45    0.34
  -5  -6   5    2.91    0.30
   5   6  -4    2.09    0.29
  -5  -6   4    0.94    0.21
   5   6  -3   -0.13    0.12
  -5  -6   3    0.03    0.11
   5   6  -2   15.56    0.71
  -5  -6   2   16.42    0.78
   5   6  -1    0.46    0.14
  -5  -6   1    0.28    0.14
   5   6   0    9.36    0.52
  -5  -6   0    9.68    0.48
   5   6   1    0.72    0.17
  -5  -6  -1    0.61    0.15
   5   6   2    1.35    0.16
  -5  -6  -2    1.20    0.21
   5   6   3    2.53    0.20
  -5  -6  -3    2.49    0.22
   5   6   4    0.24    0.13
  -5  -6  -4    0.22    0.11
   5   6   5    0.94    0.14
  -5  -6  -5    1.08    0.17
   5   6   6    0.95    0.15
  -5  -6  -6    0.63    0.08
  -5  -6  -6    0.88    0.13
   5   6   7    1.18    0.17
  -5  -6  -7    1.07    0.09
  -5  -6  -7    1.51    0.16
   5   6   8    2.20    0.21
  -5  -6  -8    2.01    0.14
  -5  -6  -8    1.78    0.19
   5   6   9    2.97    0.25
  -5  -6  -9    2.75    0.19
  -5  -6  -9    3.67    0.27
   5   6  10    0.24    0.12
  -5  -6 -10    0.29    0.14
   5   6  11    1.14    0.13
  -5  -6 -11    1.28    0.21
  -5  -6 -11    0.94    0.19
   5   6  12    0.19    0.11
  -5  -6 -12   -0.01    0.14
  -5  -6 -12    0.32    0.12
   5   6  13    1.76    0.18
  -5  -6 -13    1.94    0.25
  -5  -6 -13    1.42    0.21
   5   6  14    0.18    0.09
   5   6  14    0.17    0.13
  -5  -6 -14    0.04    0.15
   5   6  15    0.03    0.09
   5   6  15   -0.02    0.10
  -5  -6 -15    0.04    0.14
   5   6  16    0.42    0.19
  -5  -6 -16    0.34    0.20
   5   6  17    0.07    0.15
  -5  -6 -17   -0.22    0.17
   5   6  18    0.81    0.23
  -5  -6 -18    0.83    0.27
   5   7  -8    0.70    0.26
  -5  -7   8    0.20    0.23
   5   7  -7    0.08    0.26
  -5  -7   7    0.25    0.19
   5   7  -6    3.36    0.41
  -5  -7   6    2.64    0.33
   5   7  -5   28.74    1.40
  -5  -7   5   27.25    1.33
   5   7  -4    0.66    0.28
  -5  -7   4    1.04    0.25
   5   7  -3    0.55    0.19
  -5  -7   3    0.88    0.22
   5   7  -2    0.21    0.13
  -5  -7   2   -0.05    0.16
   5   7  -1    0.45    0.20
  -5  -7   1    0.95    0.18
   5   7   0    1.96    0.27
  -5  -7   0    2.40    0.25
   5   7   1    0.29    0.16
  -5  -7  -1    0.45    0.14
   5   7   2    1.41    0.19
  -5  -7  -2    1.52    0.20
   5   7   3    3.12    0.28
  -5  -7  -3    3.13    0.31
   5   7   4    1.17    0.17
  -5  -7  -4    0.99    0.18
   5   7   5    0.23    0.14
  -5  -7  -5    0.21    0.12
   5   7   6    2.15    0.25
  -5  -7  -6    2.40    0.25
   5   7   7    1.42    0.20
  -5  -7  -7    1.31    0.17
   5   7   8    2.21    0.24
  -5  -7  -8    2.02    0.21
   5   7   9    2.29    0.21
   5   7   9    1.88    0.15
  -5  -7  -9    2.46    0.20
   5   7  10    1.49    0.23
   5   7  10    1.29    0.16
  -5  -7 -10    1.76    0.21
   5   7  11   -0.00    0.12
   5   7  11    0.02    0.09
  -5  -7 -11    0.14    0.11
   5   7  12    0.56    0.14
  -5  -7 -12    0.48    0.15
   5   7  13    0.12    0.11
  -5  -7 -13    0.06    0.13
  -5  -7 -13    0.16    0.12
   5   7  14    1.38    0.21
  -5  -7 -14    1.37    0.27
  -5  -7 -14    1.17    0.20
   5   7  15    0.30    0.15
  -5  -7 -15    0.17    0.19
   5   7  16    0.15    0.17
  -5  -7 -16    0.51    0.17
   5   7  17   -0.02    0.15
  -5  -7 -17   -0.02    0.17
   5   8  -6    1.00    0.38
  -5  -8   6    1.62    0.32
   5   8  -5    6.17    0.62
  -5  -8   5    4.78    0.45
  -5  -8   4    3.06    0.42
   5   8  -3    1.74    0.33
  -5  -8   3    1.42    0.30
   5   8  -2    1.59    0.26
  -5  -8   2    1.70    0.31
   5   8  -1    1.15    0.28
  -5  -8   1    1.36    0.22
   5   8   0    0.11    0.15
  -5  -8   0    0.04    0.16
   5   8   1    2.11    0.25
  -5  -8  -1    2.44    0.35
   5   8   2    1.41    0.20
  -5  -8  -2    1.19    0.27
   5   8   3    0.08    0.15
  -5  -8  -3    1.11    0.21
   5   8   4    2.97    0.33
  -5  -8  -4    2.80    0.29
   5   8   5   -0.04    0.14
  -5  -8  -5    0.20    0.12
   5   8   6    1.45    0.23
  -5  -8  -6    1.13    0.19
   5   8   7    0.56    0.15
  -5  -8  -7    0.57    0.15
   5   8   8    3.99    0.33
  -5  -8  -8    3.30    0.33
   5   8   9    0.09    0.12
  -5  -8  -9    0.24    0.15
   5   8  10   -0.02    0.10
  -5  -8 -10    0.06    0.11
   5   8  11    1.29    0.20
  -5  -8 -11    1.33    0.19
   5   8  12    2.16    0.30
  -5  -8 -12    1.73    0.25
   5   8  13   -0.08    0.11
   5   8  13   -0.03    0.10
  -5  -8 -13    0.11    0.11
   5   8  14    0.23    0.14
  -5  -8 -14    0.20    0.20
  -5  -8 -14    0.22    0.15
   5   8  15    0.70    0.21
  -5  -8 -15    1.02    0.26
   5   8  16    0.65    0.22
  -5  -8 -16    0.47    0.20
  -5  -9   4    1.16    0.33
   5   9  -3    0.83    0.30
  -5  -9   3    0.77    0.29
   5   9  -2    0.43    0.27
  -5  -9   2    1.09    0.26
   5   9  -1    0.15    0.15
  -5  -9   1   -0.11    0.17
   5   9   0    0.40    0.19
  -5  -9   0   -0.03    0.15
   5   9   1    2.22    0.34
  -5  -9  -1    1.85    0.36
   5   9   2    0.75    0.21
  -5  -9  -2    1.30    0.29
   5   9   3    1.10    0.26
  -5  -9  -3    1.36    0.30
   5   9   4    1.18    0.22
  -5  -9  -4    1.06    0.22
   5   9   5    1.10    0.26
  -5  -9  -5    0.98    0.26
   5   9   6    1.33    0.24
  -5  -9  -6    1.91    0.24
   5   9   7    0.01    0.16
  -5  -9  -7    0.17    0.16
  -5  -9  -8   -0.18    0.16
   5   9   9    1.77    0.29
  -5  -9  -9    1.58    0.23
   5   9  10    0.15    0.16
  -5  -9 -10   -0.01    0.12
   5   9  11    0.92    0.25
  -5  -9 -11    0.70    0.17
   5   9  12    5.26    0.42
  -5  -9 -12    4.39    0.42
   5   9  13    0.18    0.18
  -5  -9 -13    0.06    0.12
   5   9  14    0.68    0.27
  -5  -9 -14    0.80    0.22
   5   9  15    2.61    0.34
   5  10  -1    0.16    0.20
  -5 -10   1   -0.10    0.19
   5  10   0    0.16    0.21
  -5 -10   0    0.11    0.17
   5  10   1    0.15    0.19
  -5 -10  -1    0.25    0.22
   5  10   2    2.57    0.40
  -5 -10  -2    2.46    0.37
   5  10   3    1.68    0.33
  -5 -10  -3    1.91    0.33
   5  10   4    2.75    0.34
  -5 -10  -4    2.25    0.33
   5  10   5   -0.07    0.18
  -5 -10  -5   -0.01    0.18
   5  10   6    0.29    0.19
  -5 -10  -6    0.13    0.15
   5  10   7    0.45    0.21
  -5 -10  -7    0.33    0.18
   5  10   8    0.25    0.16
  -5 -10  -8   -0.10    0.13
   5  10   9    4.32    0.46
  -5 -10  -9    4.65    0.46
   5  10  10    0.91    0.28
  -5 -10 -10    0.96    0.21
   5  10  11    3.49    0.38
  -5 -10 -11    3.08    0.39
   5  10  12   -0.00    0.20
  -5 -10 -12    0.27    0.17
   5  10  13   -0.30    0.20
  -5 -10 -13   -0.01    0.17
   5  11   3    2.15    0.33
  -5 -11  -3    1.74    0.36
   5  11   4    0.27    0.18
  -5 -11  -4    0.04    0.20
   5  11   5    2.79    0.38
  -5 -11  -5    2.63    0.45
   5  11   6   -0.20    0.16
  -5 -11  -6    0.12    0.21
   5  11   7    1.03    0.27
  -5 -11  -7    1.18    0.31
   5  11   8    2.01    0.31
  -5 -11  -8    1.52    0.31
   5  11   9   -0.13    0.17
  -5 -11  -9    0.09    0.18
  -6  10   6    0.66    0.23
   6 -10  -5    0.05    0.17
  -6  10   5    0.12    0.14
   6 -10  -4    0.39    0.18
  -6  10   4    0.58    0.21
   6 -10  -3    1.41    0.28
  -6  10   3    0.51    0.27
   6 -10  -2    0.32    0.18
  -6  10   2    0.28    0.20
   6 -10  -1    4.67    0.54
  -6  10   1    5.42    0.49
   6 -10   0    1.62    0.29
  -6  10   0    2.31    0.28
   6 -10   1    0.85    0.29
  -6  10  -1    1.11    0.27
   6 -10   2    1.14    0.34
  -6  10  -2    1.65    0.29
   6  -9  -9   -0.10    0.18
  -6   9   9   -0.10    0.17
   6  -9  -8    0.28    0.18
  -6   9   8    0.07    0.18
   6  -9  -7    0.87    0.23
  -6   9   7    0.84    0.24
   6  -9  -6    0.48    0.19
   6  -9  -6    0.41    0.18
  -6   9   6    0.81    0.22
   6  -9  -5    2.54    0.29
   6  -9  -5    2.09    0.28
  -6   9   5    2.00    0.27
   6  -9  -4    1.12    0.19
  -6   9   4    1.04    0.18
  -6   9   4    1.27    0.25
   6  -9  -3    1.00    0.25
  -6   9   3    1.48    0.26
   6  -9  -2   13.94    0.71
  -6   9   2   15.16    0.88
   6  -9  -1    6.48    0.49
  -6   9   1    7.25    0.54
   6  -9   0    0.60    0.18
  -6   9   0    0.48    0.17
   6  -9   1    0.80    0.23
  -6   9  -1    0.70    0.22
   6  -9   2    1.38    0.27
  -6   9  -2    1.63    0.23
   6  -9   3    0.24    0.18
  -6   9  -3    0.23    0.17
   6  -9   4    0.36    0.26
  -6   9  -4    0.71    0.17
   6  -9   5    0.81    0.23
  -6   9  -5    0.73    0.21
   6  -9   6    0.21    0.19
  -6   9  -6    0.36    0.16
   6  -8 -11    0.91    0.23
  -6   8  11    1.09    0.28
   6  -8 -10    0.31    0.19
  -6   8  10    0.06    0.20
   6  -8  -9    0.01    0.15
  -6   8   9   -0.09    0.15
   6  -8  -8    0.39    0.17
  -6   8   8    0.01    0.14
   6  -8  -7    0.21    0.15
  -6   8   7    0.16    0.17
   6  -8  -6    0.57    0.18
   6  -8  -6    0.26    0.15
  -6   8   6    0.86    0.20
   6  -8  -5    0.12    0.16
   6  -8  -5    0.28    0.16
  -6   8   5    0.58    0.15
   6  -8  -4    0.35    0.16
   6  -8  -4    0.85    0.18
  -6   8   4    0.81    0.20
   6  -8  -3    8.23    0.48
   6  -8  -3    8.60    0.54
  -6   8   3    9.63    0.60
   6  -8  -2    9.69    0.56
  -6   8   2    8.38    0.47
  -6   8   2   10.73    0.62
   6  -8  -1    0.48    0.17
  -6   8   1    1.00    0.22
   6  -8   0    1.08    0.23
  -6   8   0    0.86    0.22
   6  -8   1    0.26    0.18
  -6   8  -1    0.42    0.18
   6  -8   2    0.45    0.20
  -6   8  -2    0.46    0.19
   6  -8   3    1.67    0.25
  -6   8  -3    1.92    0.24
   6  -8   4    8.75    0.64
  -6   8  -4    9.60    0.60
   6  -8   5    0.04    0.14
  -6   8  -5    0.10    0.14
   6  -8   6    2.65    0.32
  -6   8  -6    2.34    0.28
   6  -8   7    2.76    0.37
  -6   8  -7    2.94    0.35
   6  -8   8    0.85    0.25
  -6   8  -8    1.18    0.24
   6  -7 -12   -0.26    0.22
  -6   7  12   -0.12    0.17
   6  -7 -11   -0.02    0.15
  -6   7  11    0.03    0.16
   6  -7 -10    1.30    0.21
  -6   7  10    0.78    0.28
   6  -7  -9    1.36    0.26
  -6   7   9    1.52    0.27
   6  -7  -8    4.79    0.40
  -6   7   8    5.51    0.44
   6  -7  -7    1.31    0.18
   6  -7  -7    1.32    0.23
  -6   7   7    1.53    0.21
   6  -7  -6    0.08    0.11
   6  -7  -6    0.24    0.13
  -6   7   6    0.08    0.12
   6  -7  -5    4.09    0.31
   6  -7  -5    4.72    0.32
  -6   7   5    4.32    0.37
   6  -7  -4    1.69    0.21
   6  -7  -4    1.69    0.22
  -6   7   4    2.00    0.23
   6  -7  -3    8.23    0.43
   6  -7  -3    8.43    0.47
  -6   7   3    9.23    0.50
   6  -7  -2    5.26    0.39
  -6   7   2    6.06    0.37
   6  -7  -1    3.00    0.25
  -6   7   1    2.75    0.21
  -6   7   1    3.14    0.33
   6  -7   0    1.44    0.23
  -6   7   0    1.57    0.22
   6  -7   1   -0.03    0.12
  -6   7  -1   -0.05    0.13
   6  -7   2   -0.03    0.10
  -6   7  -2   -0.02    0.12
   6  -7   3    1.44    0.28
  -6   7  -3    2.52    0.24
   6  -7   4    2.57    0.28
  -6   7  -4    2.25    0.25
   6  -7   5   -0.11    0.16
  -6   7  -5   -0.07    0.14
   6  -7   6    0.87    0.25
  -6   7  -6    0.87    0.21
   6  -7   7    0.75    0.20
  -6   7  -7    1.26    0.23
   6  -7   8   -0.00    0.13
  -6   7  -8    0.18    0.15
   6  -7   9    0.53    0.23
  -6   7  -9    0.27    0.19
   6  -7  10   -0.16    0.14
  -6   7 -10    0.13    0.14
   6  -6 -13    0.10    0.14
  -6   6  13   -0.13    0.16
   6  -6 -12    0.43    0.21
  -6   6  12    0.18    0.24
   6  -6 -11   -0.09    0.14
  -6   6  11    0.26    0.15
   6  -6 -10    0.20    0.16
  -6   6  10    0.34    0.19
   6  -6  -9    0.36    0.19
  -6   6   9    0.43    0.19
   6  -6  -8    3.24    0.32
  -6   6   8    3.61    0.35
   6  -6  -7    4.55    0.27
   6  -6  -7    5.39    0.37
  -6   6   7    5.19    0.36
   6  -6  -6   16.76    0.62
   6  -6  -6   17.01    0.74
  -6   6   6   17.27    0.75
   6  -6  -5    8.76    0.43
   6  -6  -5   11.50    0.50
  -6   6   5    9.81    0.53
   6  -6  -4    3.14    0.26
   6  -6  -4    3.53    0.26
  -6   6   4    3.17    0.33
   6  -6  -3    0.16    0.13
   6  -6  -3    0.24    0.10
  -6   6   3    0.01    0.14
   6  -6  -2    3.96    0.25
   6  -6  -2    5.35    0.33
  -6   6   2    4.69    0.37
   6  -6  -1    1.13    0.16
  -6   6   1   -0.01    0.13
   6  -6   0    1.22    0.20
  -6   6   0    0.65    0.16
   6  -6   1    0.94    0.18
  -6   6  -1    0.19    0.18
   6  -6   2    0.41    0.15
  -6   6  -2   -0.01    0.13
   6  -6   3   -0.15    0.12
  -6   6  -3    0.23    0.12
   6  -6   4    1.10    0.19
  -6   6  -4    1.73    0.23
   6  -6   5    5.14    0.37
  -6   6  -5    5.56    0.40
   6  -6   6   16.95    0.78
  -6   6  -6   17.24    0.77
   6  -6   7    5.86    0.47
  -6   6  -7    6.05    0.46
   6  -6   8    0.07    0.15
  -6   6  -8    0.08    0.11
   6  -6   9    0.12    0.13
  -6   6  -9    0.06    0.15
   6  -6  10    0.29    0.15
  -6   6 -10    0.16    0.18
   6  -6  11    0.75    0.22
  -6   6 -11    0.38    0.23
   6  -6  12    0.42    0.23
  -6   6 -12    0.59    0.22
   6  -5 -13    0.22    0.22
  -6   5  13    0.47    0.21
   6  -5 -12    0.53    0.24
  -6   5  12    0.07    0.18
   6  -5 -11    0.91    0.28
  -6   5  11    0.80    0.26
   6  -5 -10    0.16    0.17
  -6   5  10    0.67    0.18
   6  -5  -9    0.10    0.12
  -6   5   9    0.16    0.16
   6  -5  -8    0.77    0.19
  -6   5   8    0.71    0.18
   6  -5  -7    5.17    0.28
   6  -5  -7    5.68    0.37
  -6   5   7    6.24    0.37
   6  -5  -6    0.03    0.08
   6  -5  -6    0.07    0.09
  -6   5   6   -0.06    0.10
   6  -5  -5    0.70    0.14
   6  -5  -5    0.58    0.13
  -6   5   5    0.68    0.16
   6  -5  -4    4.45    0.28
   6  -5  -4    4.09    0.25
  -6   5   4    4.56    0.31
   6  -5  -3    6.47    0.36
  -6   5   3    7.11    0.45
   6  -5  -2    1.41    0.18
   6  -5  -2    0.88    0.12
  -6   5   2    1.30    0.17
   6  -5  -1    0.14    0.07
   6  -5  -1    0.15    0.09
  -6   5   1    0.12    0.13
   6  -5   0    1.59    0.16
  -6   5   0    1.44    0.18
   6  -5   1    0.29    0.12
  -6   5  -1   -0.15    0.09
   6  -5   2   -0.01    0.09
  -6   5  -2    0.05    0.09
   6  -5   3   15.99    0.75
  -6   5  -3   16.50    0.68
   6  -5   4    7.31    0.47
  -6   5  -4    7.56    0.45
   6  -5   5    0.99    0.23
  -6   5  -5    1.05    0.20
   6  -5   6    0.88    0.19
  -6   5  -6    1.09    0.20
   6  -5   7    1.61    0.26
  -6   5  -7    2.02    0.21
   6  -5   8    0.18    0.12
  -6   5  -8    0.17    0.15
   6  -5   9    0.01    0.13
  -6   5  -9    0.06    0.11
   6  -5  10    0.33    0.17
  -6   5 -10    0.24    0.15
   6  -5  11    0.39    0.17
  -6   5 -11    0.10    0.14
   6  -5  12    0.10    0.17
  -6   5 -12    0.17    0.14
   6  -5  13    0.93    0.28
  -6   5 -13    1.78    0.30
   6  -4 -13    0.18    0.17
  -6   4  13   -0.20    0.17
   6  -4 -12    0.10    0.15
  -6   4  12    0.15    0.16
   6  -4 -11    2.72    0.31
  -6   4  11    2.37    0.37
   6  -4 -10    0.06    0.12
  -6   4  10    0.06    0.16
   6  -4  -9    0.12    0.12
  -6   4   9   -0.12    0.12
   6  -4  -8    0.03    0.10
  -6   4   8    0.13    0.14
   6  -4  -7    0.07    0.06
   6  -4  -7    0.19    0.10
  -6   4   7   -0.23    0.10
   6  -4  -6   -0.02    0.07
   6  -4  -6    0.17    0.09
  -6   4   6   -0.04    0.12
   6  -4  -5    0.21    0.08
   6  -4  -5   -0.01    0.10
  -6   4   5    0.03    0.13
   6  -4  -4    1.63    0.16
   6  -4  -4    1.43    0.15
  -6   4   4    1.70    0.19
   6  -4  -3    0.26    0.11
  -6   4   3    0.46    0.12
   6  -4  -2    0.15    0.10
   6  -4  -2    0.15    0.07
  -6   4   2    0.00    0.12
   6  -4  -1   -0.05    0.09
   6  -4  -1   -0.02    0.06
   6  -4   0    3.82    0.16
   6  -4   0    4.49    0.24
  -6   4   0    4.36    0.25
   6  -4   1    7.60    0.40
  -6   4  -1    7.59    0.39
   6  -4   2    3.20    0.22
  -6   4  -2    2.74    0.23
   6  -4   3    1.68    0.18
  -6   4  -3    1.82    0.21
   6  -4   4    7.80    0.42
  -6   4  -4    8.31    0.45
   6  -4   5    0.46    0.12
  -6   4  -5    0.13    0.11
   6  -4   6    0.05    0.12
  -6   4  -6    0.26    0.11
   6  -4   7    0.38    0.11
  -6   4  -7   -0.04    0.11
   6  -4   8    1.61    0.20
  -6   4  -8    1.66    0.24
   6  -4   9    2.25    0.31
  -6   4  -9    2.99    0.26
   6  -4  10    0.65    0.19
  -6   4 -10    0.66    0.16
   6  -4  11    0.02    0.12
  -6   4 -11    0.43    0.16
   6  -4  12    5.23    0.38
  -6   4 -12    5.51    0.43
   6  -4  13   -0.18    0.13
  -6   4 -13    0.10    0.12
   6  -4  14   -0.13    0.12
  -6   4 -14    0.12    0.18
   6  -3 -14   -0.07    0.19
  -6   3  14   -0.37    0.23
   6  -3 -13    0.13    0.17
  -6   3  13    0.06    0.17
   6  -3 -12    0.59    0.24
  -6   3  12    0.51    0.23
   6  -3 -11    0.52    0.19
  -6   3  11    0.65    0.24
   6  -3 -10    1.49    0.29
  -6   3  10    1.71    0.23
   6  -3  -9    0.22    0.17
  -6   3   9    0.29    0.17
   6  -3  -8    0.57    0.17
  -6   3   8    0.89    0.20
   6  -3  -7    2.04    0.14
   6  -3  -7    1.90    0.24
  -6   3   7    2.24    0.28
   6  -3  -6    1.33    0.12
   6  -3  -6    1.22    0.18
  -6   3   6    1.01    0.19
   6  -3  -5    0.59    0.10
   6  -3  -5    0.19    0.11
  -6   3   5    0.47    0.15
   6  -3  -4    6.38    0.28
   6  -3  -4    5.46    0.28
  -6   3   4    5.87    0.33
   6  -3  -3    1.31    0.12
   6  -3  -3    1.25    0.12
  -6   3   3    2.15    0.18
   6  -3  -2    0.05    0.07
   6  -3  -2    0.14    0.05
  -6   3   2   -0.11    0.09
   6  -3  -1    2.08    0.18
  -6   3   1    1.95    0.18
   6  -3   0   -0.04    0.07
   6  -3   0    0.00    0.04
  -6   3   0   -0.13    0.08
   6  -3   1    7.82    0.37
  -6   3  -1    7.29    0.36
   6  -3   2    0.16    0.10
  -6   3  -2    0.43    0.13
   6  -3   3    2.84    0.20
  -6   3  -3    2.56    0.20
   6  -3   4    0.46    0.13
  -6   3  -4    0.10    0.12
   6  -3   5    4.79    0.28
  -6   3  -5    4.56    0.28
   6  -3   6    0.37    0.11
  -6   3  -6    0.30    0.12
   6  -3   7    0.26    0.10
  -6   3  -7   -0.04    0.10
   6  -3   8    0.50    0.14
  -6   3  -8    0.56    0.14
   6  -3   9    0.24    0.10
  -6   3  -9    0.05    0.15
   6  -3  10    0.14    0.12
  -6   3 -10   -0.02    0.13
   6  -3  11    0.72    0.16
  -6   3 -11    0.72    0.17
   6  -3  12    0.42    0.16
  -6   3 -12    0.09    0.17
   6  -3  13    2.39    0.24
  -6   3 -13    2.09    0.35
   6  -3  14    0.03    0.10
  -6   3 -14   -0.03    0.12
   6  -3  15    0.91    0.23
  -6   3 -15    1.49    0.30
   6  -2 -14    0.24    0.18
  -6   2  14    0.00    0.17
   6  -2 -13    0.92    0.22
  -6   2  13    0.45    0.28
   6  -2 -12    0.04    0.17
  -6   2  12    0.36    0.19
   6  -2 -11    0.76    0.21
  -6   2  11    0.80    0.20
   6  -2 -10    0.10    0.11
  -6   2  10   -0.10    0.13
   6  -2  -9    1.78    0.27
  -6   2   9    1.53    0.22
   6  -2  -8    3.53    0.32
  -6   2   8    3.26    0.33
   6  -2  -7    1.43    0.11
   6  -2  -7    1.70    0.21
  -6   2   7    1.47    0.20
   6  -2  -6    0.31    0.08
   6  -2  -6    0.59    0.11
  -6   2   6    0.33    0.16
   6  -2  -5    2.37    0.15
   6  -2  -5    2.33    0.20
  -6   2   5    2.09    0.23
   6  -2  -4    0.05    0.08
   6  -2  -4    0.14    0.09
  -6   2   4    0.64    0.11
   6  -2  -3    2.19    0.15
   6  -2  -3    1.92    0.15
  -6   2   3    1.76    0.18
   6  -2  -2    0.65    0.11
   6  -2  -2    0.58    0.08
  -6   2   2    0.46    0.13
   6  -2  -1    1.24    0.11
   6  -2  -1    1.04    0.09
  -6   2   1    1.03    0.17
   6  -2   0    1.19    0.12
   6  -2   0    0.92    0.07
  -6   2   0    1.25    0.16
   6  -2   1    0.60    0.12
   6  -2   1    0.41    0.05
  -6   2  -1    0.54    0.10
   6  -2   2    5.30    0.30
  -6   2  -2    5.68    0.28
   6  -2   3    0.20    0.09
  -6   2  -3    0.19    0.11
   6  -2   4   16.10    0.57
  -6   2  -4   14.77    0.56
   6  -2   5    1.89    0.18
  -6   2  -5    1.90    0.20
   6  -2   6    1.49    0.16
  -6   2  -6    1.71    0.16
   6  -2   7    0.10    0.10
  -6   2  -7    0.01    0.09
   6  -2   8    4.92    0.32
  -6   2  -8    4.17    0.27
   6  -2   9    0.07    0.09
  -6   2  -9    0.09    0.13
   6  -2  10   13.83    0.67
  -6   2 -10   13.28    0.61
   6  -2  11    0.04    0.12
  -6   2 -11    0.15    0.12
   6  -2  12   -0.01    0.12
  -6   2 -12   -0.15    0.12
   6  -2  13   -0.02    0.13
  -6   2 -13    0.12    0.14
   6  -2  14   -0.04    0.11
  -6   2 -14    0.06    0.11
   6  -2  15    0.22    0.14
  -6   2 -15    0.01    0.20
   6  -2  16    0.01    0.13
  -6   2 -16    0.09    0.18
   6  -1 -13    1.09    0.26
  -6   1  13    0.79    0.25
   6  -1 -12    0.51    0.21
  -6   1  12    0.48    0.23
   6  -1 -11    0.24    0.20
  -6   1  11    0.20    0.18
   6  -1 -10    0.28    0.16
  -6   1  10    0.15    0.16
   6  -1  -9    2.78    0.29
  -6   1   9    2.69    0.30
   6  -1  -8    2.32    0.28
  -6   1   8    2.76    0.28
   6  -1  -7    6.85    0.27
   6  -1  -7    7.92    0.46
  -6   1   7    8.08    0.46
   6  -1  -6    2.27    0.15
   6  -1  -6    2.52    0.24
  -6   1   6    2.15    0.21
   6  -1  -5    5.48    0.24
   6  -1  -5    5.53    0.32
  -6   1   5    5.42    0.33
   6  -1  -4    0.83    0.11
   6  -1  -4    0.79    0.12
  -6   1   4    1.56    0.15
   6  -1  -3    0.17    0.06
   6  -1  -3    0.00    0.08
  -6   1   3    0.09    0.07
   6  -1  -2    6.36    0.27
   6  -1  -2    5.90    0.24
  -6   1   2    5.56    0.30
   6  -1  -1    5.51    0.26
   6  -1  -1    5.40    0.20
  -6   1   1    5.61    0.31
   6  -1   0    0.09    0.07
   6  -1   0    0.00    0.05
  -6   1   0    0.19    0.07
   6  -1   1    3.20    0.20
   6  -1   1    2.89    0.10
  -6   1  -1    3.28    0.21
   6  -1   2    4.65    0.23
  -6   1  -2    4.71    0.26
   6  -1   3    0.35    0.08
  -6   1  -3    0.01    0.10
  -6   1  -4    3.10    0.20
   6  -1   5    0.38    0.10
  -6   1  -5    0.76    0.11
   6  -1   6    2.43    0.21
  -6   1  -6    2.14    0.21
   6  -1   7    0.20    0.09
  -6   1  -7   -0.06    0.11
   6  -1   8    0.17    0.10
  -6   1  -8    0.39    0.13
   6  -1   9    0.10    0.11
  -6   1  -9    0.15    0.10
   6  -1  10    0.91    0.17
  -6   1 -10    0.66    0.19
   6  -1  11    1.43    0.20
  -6   1 -11    1.34    0.22
   6  -1  12    2.32    0.25
  -6   1 -12    2.28    0.29
   6  -1  13    1.97    0.23
  -6   1 -13    1.79    0.24
   6  -1  14    0.40    0.15
  -6   1 -14    0.25    0.20
   6  -1  15    0.40    0.15
  -6   1 -15    0.05    0.20
   6  -1  16    1.40    0.24
  -6   1 -16    1.73    0.27
  -6   1 -17    1.74    0.31
   6   0 -13    1.63    0.33
  -6   0  13    0.98    0.32
   6   0 -12    0.14    0.14
  -6   0  12   -0.10    0.12
   6   0 -11    0.00    0.18
  -6   0  11    0.14    0.15
   6   0 -10    0.08    0.14
  -6   0  10    0.06    0.14
   6   0  -9    2.59    0.27
  -6   0   9    2.59    0.25
   6   0  -8    3.20    0.34
  -6   0   8    3.64    0.32
   6   0  -7   11.70    0.66
  -6   0   7   14.35    0.60
   6   0  -6    3.71    0.25
  -6   0   6    3.29    0.20
  -6   0   6    2.82    0.27
   6   0  -5   -0.12    0.09
  -6   0   5    0.10    0.10
  -6   0   5    0.11    0.08
   6   0  -4    0.89    0.15
  -6   0   4    0.95    0.13
  -6   0   4    0.89    0.13
   6   0  -3    0.03    0.06
  -6   0   3   -0.09    0.08
   6   0  -2    1.28    0.13
  -6   0   2    1.30    0.13
   6   0  -1    0.14    0.07
   6   0  -1    0.27    0.07
  -6   0   1    0.21    0.09
   6   0   0   32.81    0.92
   6   0   0   32.47    0.78
  -6   0   0   31.78    0.91
   6   0   1    5.39    0.27
   6   0   1    5.32    0.18
  -6   0  -1    5.29    0.24
   6   0   2    8.72    0.32
   6   0   2    8.70    0.22
  -6   0  -2    8.28    0.32
   6   0   3    1.34    0.14
   6   0   3    1.38    0.06
  -6   0  -3    1.87    0.13
   6   0   4    0.48    0.11
  -6   0  -4    0.20    0.08
   6   0   5    0.60    0.10
  -6   0  -5    0.58    0.10
   6   0   6    0.12    0.08
  -6   0  -6    0.07    0.09
   6   0   7    0.31    0.11
  -6   0  -7    0.25    0.09
   6   0   8    0.29    0.12
  -6   0  -8    0.22    0.10
   6   0   9    0.35    0.13
  -6   0  -9    0.39    0.14
   6   0  10    1.92    0.18
  -6   0 -10    1.42    0.21
   6   0  11    0.34    0.13
  -6   0 -11   -0.04    0.14
   6   0  12   -0.03    0.11
  -6   0 -12    0.24    0.13
   6   0  13    3.47    0.24
  -6   0 -13    3.26    0.30
   6   0  14    0.44    0.15
  -6   0 -14    0.24    0.19
   6   0  15    0.49    0.16
  -6   0 -15    0.78    0.24
   6   0  16    0.16    0.12
  -6   0 -16   -0.06    0.19
  -6   0 -17    2.34    0.42
   6   1 -13    0.22    0.22
  -6  -1  13    0.34    0.20
   6   1 -12    0.26    0.21
  -6  -1  12    0.35    0.17
   6   1 -11    2.03    0.30
  -6  -1  11    1.75    0.30
   6   1 -10    2.13    0.30
  -6  -1  10    2.42    0.29
   6   1  -9    2.15    0.26
  -6  -1   9    2.33    0.22
   6   1  -8    4.37    0.35
  -6  -1   8    5.11    0.36
  -6  -1   8    4.05    0.25
   6   1  -7    6.52    0.40
  -6  -1   7    7.07    0.41
  -6  -1   7    6.62    0.33
   6   1  -6   -0.09    0.11
  -6  -1   6   -0.04    0.10
  -6  -1   6    0.15    0.08
   6   1  -5    0.27    0.14
  -6  -1   5    0.43    0.11
  -6  -1   5    0.24    0.12
   6   1  -4    0.11    0.07
  -6  -1   4   -0.19    0.07
  -6  -1   4    0.10    0.08
   6   1  -3    0.63    0.13
  -6  -1   3    0.84    0.12
  -6  -1   3    0.48    0.12
   6   1  -2    2.09    0.17
  -6  -1   2    1.79    0.18
  -6  -1   2    2.17    0.17
   6   1  -1    1.47    0.14
  -6  -1   1    1.46    0.15
  -6  -1   1    1.81    0.17
   6   1   0    3.18    0.17
  -6  -1   0    3.31    0.19
  -6  -1   0    3.11    0.19
   6   1   1   12.59    0.36
  -6  -1  -1   12.75    0.40
  -6  -1  -1   11.88    0.43
   6   1   2    0.35    0.06
  -6  -1  -2    0.31    0.09
  -6  -1  -2    0.22    0.09
   6   1   3   18.09    0.41
  -6  -1  -3   18.81    0.59
  -6  -1  -3   18.73    0.60
   6   1   4   -0.05    0.08
   6   1   4    0.02    0.03
  -6  -1  -4    0.06    0.05
   6   1   5    2.07    0.15
   6   1   5    2.12    0.08
  -6  -1  -5    2.34    0.15
   6   1   6    1.43    0.13
   6   1   6    1.35    0.07
  -6  -1  -6    1.49    0.14
   6   1   7    0.37    0.08
   6   1   7    0.18    0.04
  -6  -1  -7    0.14    0.08
   6   1   8    7.96    0.37
  -6  -1  -8    7.30    0.34
   6   1   9    1.57    0.17
  -6  -1  -9    1.13    0.18
   6   1  10    2.93    0.21
  -6  -1 -10    3.04    0.27
   6   1  11    1.03    0.17
  -6  -1 -11    0.91    0.20
   6   1  12    0.20    0.12
  -6  -1 -12    0.13    0.11
   6   1  13    0.29    0.11
  -6  -1 -13    0.23    0.16
   6   1  14   -0.04    0.10
  -6  -1 -14    0.10    0.11
   6   1  15    0.94    0.18
  -6  -1 -15    1.03    0.21
   6   1  16   -0.12    0.09
  -6  -1 -16    0.22    0.14
  -6  -1 -17    3.16    0.37
  -6  -1 -18    0.14    0.22
   6   2 -12    1.00    0.32
  -6  -2  12    0.97    0.25
   6   2 -11    0.64    0.28
  -6  -2  11    0.58    0.22
   6   2 -10    2.91    0.35
  -6  -2  10    3.00    0.31
   6   2  -9    3.97    0.37
  -6  -2   9    3.45    0.33
   6   2  -8    1.28    0.27
  -6  -2   8    1.49    0.20
  -6  -2   8    0.94    0.16
   6   2  -7    0.31    0.13
  -6  -2   7   -0.06    0.11
  -6  -2   7    0.16    0.10
   6   2  -6    0.29    0.17
  -6  -2   6    0.22    0.11
  -6  -2   6    0.40    0.14
   6   2  -5    3.10    0.29
  -6  -2   5    2.78    0.23
  -6  -2   5    2.91    0.21
   6   2  -4    0.11    0.12
  -6  -2   4    0.01    0.10
  -6  -2   4    0.26    0.08
   6   2  -3    1.71    0.18
  -6  -2   3    1.07    0.17
  -6  -2   3    1.27    0.15
   6   2  -2    2.51    0.21
  -6  -2   2    2.92    0.20
  -6  -2   2    2.89    0.18
   6   2  -1    0.10    0.08
  -6  -2   1    0.17    0.08
  -6  -2   1   -0.01    0.10
   6   2   0    3.72    0.21
  -6  -2   0    3.60    0.25
  -6  -2   0    3.86    0.19
   6   2   1    3.51    0.18
  -6  -2  -1    3.39    0.19
  -6  -2  -1    3.17    0.24
   6   2   2   12.94    0.38
  -6  -2  -2   12.98    0.51
  -6  -2  -2   12.22    0.39
   6   2   3    0.87    0.09
  -6  -2  -3    1.23    0.16
  -6  -2  -3    1.22    0.11
   6   2   4    0.84    0.08
  -6  -2  -4    0.83    0.13
  -6  -2  -4    0.72    0.11
   6   2   5    0.56    0.06
  -6  -2  -5    0.55    0.11
  -6  -2  -5    0.79    0.11
   6   2   6    7.46    0.22
  -6  -2  -6    7.20    0.29
  -6  -2  -6    7.39    0.36
   6   2   7   12.58    0.48
   6   2   7   11.65    0.32
  -6  -2  -7   13.08    0.45
   6   2   8   10.29    0.39
   6   2   8    9.24    0.28
  -6  -2  -8    9.64    0.39
   6   2   9    0.20    0.07
   6   2   9    0.21    0.12
  -6  -2  -9    0.37    0.12
   6   2  10    8.47    0.37
  -6  -2 -10    8.39    0.44
   6   2  11    1.22    0.16
  -6  -2 -11    0.73    0.11
  -6  -2 -11    1.20    0.15
   6   2  12    0.30    0.12
  -6  -2 -12    0.22    0.09
  -6  -2 -12    0.28    0.15
   6   2  13    0.60    0.14
  -6  -2 -13    0.39    0.11
  -6  -2 -13    0.50    0.15
   6   2  14    0.71    0.16
  -6  -2 -14    0.49    0.17
  -6  -2 -14    0.49    0.13
   6   2  15   -0.17    0.13
  -6  -2 -15   -0.16    0.15
   6   2  16    0.89    0.17
  -6  -2 -16    0.76    0.22
  -6  -2 -17    0.75    0.26
  -6  -2 -18    0.12    0.17
   6   3 -11    2.36    0.39
   6   3 -10    2.42    0.38
  -6  -3  10    1.94    0.29
   6   3  -9    0.68    0.20
  -6  -3   9    0.31    0.16
   6   3  -8    0.48    0.24
  -6  -3   8    0.61    0.16
  -6  -3   8    0.66    0.15
   6   3  -7    3.63    0.33
  -6  -3   7    3.15    0.27
  -6  -3   7    3.60    0.26
   6   3  -6    1.01    0.21
  -6  -3   6    1.21    0.18
  -6  -3   6    1.23    0.16
   6   3  -5   -0.04    0.12
  -6  -3   5   -0.12    0.09
  -6  -3   5   -0.15    0.09
   6   3  -4   15.02    0.62
  -6  -3   4   13.64    0.59
  -6  -3   4   13.64    0.51
   6   3  -3    4.79    0.33
  -6  -3   3    4.17    0.29
  -6  -3   3    4.43    0.24
   6   3  -2    7.43    0.37
  -6  -3   2    7.47    0.31
  -6  -3   2    7.95    0.42
   6   3  -1  105.97    2.96
  -6  -3   1  103.34    2.43
  -6  -3   1  103.22    3.03
   6   3   0    9.21    0.37
  -6  -3   0    9.17    0.31
  -6  -3   0   10.14    0.49
   6   3   1   10.73    0.40
  -6  -3  -1   10.41    0.33
  -6  -3  -1    9.14    0.42
   6   3   2    0.47    0.10
  -6  -3  -2    0.53    0.08
  -6  -3  -2    0.67    0.12
   6   3   3    1.97    0.12
  -6  -3  -3    2.34    0.18
  -6  -3  -3    2.28    0.14
   6   3   4    0.32    0.08
  -6  -3  -4    0.15    0.08
  -6  -3  -4    0.55    0.12
   6   3   5    2.72    0.15
  -6  -3  -5    2.44    0.18
  -6  -3  -5    2.29    0.15
   6   3   6    0.33    0.07
  -6  -3  -6   -0.06    0.09
  -6  -3  -6    0.07    0.08
   6   3   7    2.77    0.15
  -6  -3  -7    2.87    0.21
  -6  -3  -7    2.81    0.19
   6   3   8    3.27    0.16
  -6  -3  -8    2.32    0.24
  -6  -3  -8    2.53    0.18
   6   3   9   25.02    0.83
   6   3   9   24.69    0.72
  -6  -3  -9   25.39    0.83
   6   3  10    4.82    0.30
  -6  -3 -10    4.77    0.27
   6   3  11    4.34    0.29
  -6  -3 -11    4.62    0.26
  -6  -3 -11    4.82    0.32
   6   3  12    0.21    0.11
  -6  -3 -12    0.06    0.09
  -6  -3 -12   -0.02    0.12
   6   3  13    1.04    0.18
  -6  -3 -13    1.02    0.16
  -6  -3 -13    1.32    0.18
   6   3  14    0.06    0.09
  -6  -3 -14   -0.05    0.10
  -6  -3 -14   -0.03    0.12
   6   3  15   -0.00    0.11
  -6  -3 -15    0.14    0.16
  -6  -3 -15    0.19    0.11
   6   3  16    0.34    0.14
  -6  -3 -16    0.34    0.16
  -6  -3 -17   -0.03    0.16
  -6  -3 -18    0.09    0.16
   6   4 -10    0.17    0.21
   6   4  -9    1.14    0.28
   6   4  -8    0.13    0.15
  -6  -4   8   -0.08    0.11
   6   4  -7   -0.19    0.15
  -6  -4   7    0.11    0.09
  -6  -4   7   -0.00    0.09
   6   4  -6    0.11    0.17
  -6  -4   6    0.09    0.09
  -6  -4   6    0.27    0.13
   6   4  -5    3.31    0.34
  -6  -4   5    2.87    0.27
  -6  -4   5    2.46    0.19
   6   4  -4    0.21    0.13
  -6  -4   4   -0.03    0.11
  -6  -4   4   -0.00    0.08
   6   4  -3   18.04    0.79
  -6  -4   3   19.30    0.80
  -6  -4   3   17.40    0.57
   6   4  -2    9.44    0.46
  -6  -4   2    8.82    0.30
  -6  -4   2    8.17    0.42
   6   4  -1    5.63    0.36
  -6  -4   1    4.91    0.22
  -6  -4   1    4.51    0.29
   6   4   0   30.11    1.00
  -6  -4   0   29.45    0.75
  -6  -4   0   29.53    1.02
   6   4   1    4.13    0.25
  -6  -4  -1    3.04    0.15
  -6  -4  -1    2.77    0.28
   6   4   2    7.12    0.32
  -6  -4  -2    7.86    0.36
   6   4   3    0.80    0.09
  -6  -4  -3    0.44    0.07
  -6  -4  -3    0.59    0.13
   6   4   4    0.02    0.07
  -6  -4  -4   -0.08    0.08
  -6  -4  -4    0.07    0.05
   6   4   5    0.08    0.08
  -6  -4  -5    0.18    0.11
  -6  -4  -5    0.15    0.06
   6   4   6    1.16    0.10
  -6  -4  -6    0.92    0.18
  -6  -4  -6    0.81    0.10
   6   4   7    0.53    0.10
  -6  -4  -7    0.45    0.12
  -6  -4  -7    0.67    0.10
   6   4   8    0.53    0.10
  -6  -4  -8    0.44    0.15
  -6  -4  -8    0.45    0.10
   6   4   9    0.57    0.11
  -6  -4  -9    0.66    0.15
  -6  -4  -9    0.54    0.12
   6   4  10   11.62    0.47
  -6  -4 -10   11.94    0.56
  -6  -4 -10   11.90    0.51
   6   4  11    7.43    0.36
  -6  -4 -11    7.62    0.42
   6   4  12    0.58    0.15
  -6  -4 -12    0.64    0.14
  -6  -4 -12    0.41    0.16
   6   4  13    0.15    0.12
  -6  -4 -13    0.13    0.13
  -6  -4 -13    0.67    0.15
   6   4  14    0.15    0.13
  -6  -4 -14    0.26    0.12
  -6  -4 -14    0.23    0.13
   6   4  15    0.15    0.12
  -6  -4 -15    0.04    0.13
  -6  -4 -15    0.29    0.16
   6   4  16    0.20    0.13
  -6  -4 -16    0.23    0.15
  -6  -4 -16    0.02    0.14
   6   4  18    1.13    0.29
   6   5  -9   -0.01    0.17
   6   5  -8    0.08    0.19
  -6  -5   8    0.22    0.15
   6   5  -7    0.22    0.17
  -6  -5   7    0.02    0.13
   6   5  -6    0.24    0.16
  -6  -5   6    0.18    0.12
   6   5  -5    1.84    0.25
  -6  -5   5    1.24    0.23
   6   5  -4    3.26    0.39
  -6  -5   4    3.48    0.33
   6   5  -3   82.84    3.00
  -6  -5   3   80.32    2.78
   6   5  -2    4.07    0.39
  -6  -5   2    4.50    0.32
   6   5  -1    6.68    0.43
  -6  -5   1    6.09    0.38
   6   5   0   -0.02    0.11
  -6  -5   0    0.13    0.12
   6   5   1    1.49    0.19
  -6  -5  -1    1.28    0.18
   6   5   2    0.33    0.11
  -6  -5  -2    0.59    0.15
   6   5   3    1.61    0.18
  -6  -5  -3    1.62    0.17
  -6  -5  -3    1.21    0.08
   6   5   4    2.23    0.17
  -6  -5  -4    1.74    0.19
  -6  -5  -4    1.85    0.11
   6   5   5    3.23    0.23
  -6  -5  -5    2.68    0.23
  -6  -5  -5    2.81    0.15
   6   5   6    0.13    0.09
  -6  -5  -6   -0.05    0.11
  -6  -5  -6    0.03    0.06
   6   5   7    3.07    0.23
  -6  -5  -7    3.78    0.30
  -6  -5  -7    3.36    0.18
   6   5   8    2.89    0.21
  -6  -5  -8    2.92    0.26
  -6  -5  -8    2.52    0.18
   6   5   9    1.71    0.18
  -6  -5  -9    1.71    0.21
  -6  -5  -9    1.46    0.16
   6   5  10    2.20    0.21
  -6  -5 -10    2.69    0.21
  -6  -5 -10    2.44    0.21
   6   5  11   -0.08    0.09
  -6  -5 -11    0.12    0.12
  -6  -5 -11    0.09    0.08
  -6  -5 -12    1.68    0.20
  -6  -5 -12    1.60    0.23
   6   5  13    0.36    0.13
  -6  -5 -13    0.15    0.11
  -6  -5 -13    0.28    0.15
   6   5  14    1.70    0.22
  -6  -5 -14    1.66    0.23
  -6  -5 -14    1.67    0.25
   6   5  15    0.21    0.14
  -6  -5 -15    0.30    0.16
  -6  -5 -15    0.34    0.17
   6   5  16    4.00    0.33
  -6  -5 -16    3.67    0.39
   6   5  17    1.08    0.30
  -6  -5 -17    1.61    0.27
   6   5  18   -0.04    0.17
   6   6  -8    0.24    0.28
  -6  -6   8    0.50    0.20
   6   6  -7    0.12    0.22
  -6  -6   7    0.17    0.14
   6   6  -6    0.35    0.22
  -6  -6   6    0.17    0.18
   6   6  -5    0.16    0.19
  -6  -6   5    0.66    0.16
   6   6  -4    5.37    0.44
  -6  -6   4    4.75    0.37
   6   6  -3    8.93    0.60
  -6  -6   3    7.85    0.48
   6   6  -2   21.74    0.92
  -6  -6   2   18.31    0.86
   6   6  -1    0.42    0.14
  -6  -6   1    0.28    0.17
   6   6   0    4.26    0.35
  -6  -6   0    4.04    0.37
   6   6   1    2.62    0.26
  -6  -6  -1    2.29    0.27
   6   6   2    0.31    0.14
  -6  -6  -2    0.23    0.13
   6   6   3    2.39    0.22
  -6  -6  -3    2.54    0.24
   6   6   4    0.26    0.10
  -6  -6  -4   -0.04    0.11
   6   6   5    3.67    0.28
  -6  -6  -5    3.43    0.26
   6   6   6   10.91    0.50
  -6  -6  -6    9.89    0.50
   6   6   7    1.48    0.16
  -6  -6  -7    1.21    0.23
  -6  -6  -7    1.41    0.12
   6   6   8    0.03    0.09
  -6  -6  -8   -0.10    0.12
  -6  -6  -8   -0.02    0.06
   6   6   9    0.10    0.08
  -6  -6  -9    0.00    0.07
  -6  -6  -9   -0.08    0.11
   6   6  10    0.37    0.13
  -6  -6 -10    0.27    0.10
  -6  -6 -10    0.39    0.15
   6   6  11    0.34    0.14
  -6  -6 -11    0.25    0.11
  -6  -6 -11    0.26    0.15
   6   6  12    3.11    0.31
  -6  -6 -12    3.67    0.27
  -6  -6 -12    3.46    0.27
  -6  -6 -13    0.55    0.15
   6   6  14    1.03    0.20
   6   6  14    0.92    0.16
  -6  -6 -14    0.93    0.21
   6   6  15    1.89    0.23
   6   6  15    1.90    0.26
  -6  -6 -15    1.36    0.23
   6   6  16    1.20    0.24
  -6  -6 -16    1.05    0.26
   6   6  17    0.79    0.22
  -6  -6 -17    0.27    0.22
   6   7  -6    5.16    0.50
  -6  -7   6    3.83    0.47
   6   7  -5    9.50    0.70
  -6  -7   5    9.55    0.68
   6   7  -4    5.49    0.53
  -6  -7   4    4.68    0.42
   6   7  -3    1.55    0.30
  -6  -7   3    1.16    0.23
   6   7  -2   -0.01    0.11
  -6  -7   2   -0.01    0.12
   6   7  -1    0.06    0.16
  -6  -7   1    0.13    0.16
   6   7   0    3.64    0.37
  -6  -7   0    3.85    0.32
   6   7   1    1.62    0.23
  -6  -7  -1    1.72    0.23
   6   7   2    0.76    0.17
  -6  -7  -2    0.65    0.18
   6   7   3    0.61    0.17
  -6  -7  -3    0.23    0.19
   6   7   4    1.95    0.25
  -6  -7  -4    1.64    0.22
   6   7   5    0.10    0.11
  -6  -7  -5   -0.04    0.10
   6   7   6    0.04    0.13
  -6  -7  -6    0.15    0.11
   6   7   7    0.06    0.11
  -6  -7  -7   -0.05    0.10
   6   7   8    1.43    0.18
  -6  -7  -8    1.63    0.25
   6   7   9   -0.09    0.12
  -6  -7  -9   -0.06    0.13
   6   7  10   -0.00    0.09
   6   7  10    0.07    0.07
  -6  -7 -10   -0.10    0.13
   6   7  11    0.10    0.10
   6   7  11    0.23    0.14
  -6  -7 -11    0.15    0.14
   6   7  12    2.74    0.27
   6   7  12    2.74    0.24
  -6  -7 -12    2.48    0.26
   6   7  13    0.30    0.18
   6   7  13    0.29    0.14
  -6  -7 -13    0.57    0.18
   6   7  14    9.86    0.59
   6   7  14    9.93    0.57
  -6  -7 -14   10.03    0.61
   6   7  15    0.85    0.18
   6   7  15    1.16    0.19
  -6  -7 -15    1.49    0.27
   6   7  16    0.57    0.19
  -6  -7 -16    0.30    0.23
   6   8  -4   17.15    1.11
  -6  -8   4   17.36    1.05
   6   8  -3    0.40    0.19
  -6  -8   3    0.60    0.26
   6   8  -2    0.16    0.15
  -6  -8   2   -0.09    0.14
   6   8  -1   -0.07    0.14
  -6  -8   1   -0.12    0.15
   6   8   0    0.19    0.19
  -6  -8   0    0.31    0.20
   6   8   1    1.03    0.20
  -6  -8  -1    0.82    0.25
   6   8   2    0.25    0.17
  -6  -8  -2    0.06    0.19
   6   8   3    0.14    0.13
  -6  -8  -3    0.02    0.17
   6   8   4    9.23    0.56
  -6  -8  -4    7.67    0.53
   6   8   5    0.19    0.17
  -6  -8  -5    0.15    0.17
   6   8   6   -0.04    0.13
  -6  -8  -6    0.35    0.13
   6   8   7    0.63    0.21
  -6  -8  -7    0.58    0.16
   6   8   8    1.41    0.26
  -6  -8  -8    1.39    0.25
   6   8   9    2.67    0.25
  -6  -8  -9    2.00    0.26
   6   8  10    0.08    0.14
  -6  -8 -10   -0.01    0.14
   6   8  11    1.57    0.23
  -6  -8 -11    1.59    0.28
   6   8  12    0.23    0.16
  -6  -8 -12    0.43    0.15
   6   8  13    2.78    0.34
  -6  -8 -13    2.24    0.32
   6   8  14    5.33    0.50
  -6  -8 -14    4.76    0.44
   6   8  15    1.09    0.25
  -6  -8 -15    0.60    0.22
   6   9  -2    0.53    0.24
  -6  -9   2    0.03    0.20
   6   9  -1    0.04    0.20
  -6  -9   1    0.11    0.21
   6   9   0   -0.14    0.16
  -6  -9   0   -0.08    0.21
   6   9   1   -0.17    0.19
  -6  -9  -1   -0.14    0.21
   6   9   2    0.33    0.26
  -6  -9  -2    1.08    0.21
   6   9   3    0.25    0.17
  -6  -9  -3    0.32    0.18
   6   9   4    2.21    0.32
  -6  -9  -4    1.57    0.34
   6   9   5    1.86    0.30
  -6  -9  -5    1.36    0.31
   6   9   6   -0.07    0.11
  -6  -9  -6    0.10    0.16
   6   9   7   -0.03    0.17
  -6  -9  -7   -0.16    0.14
   6   9   8    0.47    0.21
  -6  -9  -8    0.28    0.17
   6   9   9    0.32    0.19
  -6  -9  -9    0.18    0.19
   6   9  10    2.51    0.34
  -6  -9 -10    2.72    0.30
   6   9  11   -0.06    0.12
  -6  -9 -11    0.07    0.14
   6   9  12    3.43    0.45
  -6  -9 -12    4.01    0.42
   6   9  13    0.35    0.21
  -6  -9 -13    0.73    0.18
   6   9  14    0.71    0.27
  -6  -9 -14    0.81    0.24
   6  10   1    0.15    0.23
  -6 -10  -1    0.18    0.21
   6  10   2    6.28    0.67
  -6 -10  -2    5.89    0.64
   6  10   3    2.22    0.34
  -6 -10  -3    1.90    0.41
   6  10   4    5.02    0.47
  -6 -10  -4    5.33    0.58
   6  10   5    0.21    0.17
  -6 -10  -5    0.05    0.21
   6  10   6    0.60    0.20
  -6 -10  -6    0.28    0.20
   6  10   7   -0.03    0.14
  -6 -10  -7   -0.05    0.17
   6  10   8    0.16    0.17
  -6 -10  -8    0.21    0.21
   6  10   9    0.02    0.15
  -6 -10  -9    0.11    0.18
   6  10  10    0.50    0.25
  -6 -10 -10    0.32    0.20
   6  10  11    3.88    0.46
  -6 -10 -11    3.30    0.44
  -7   9   7   -0.07    0.19
  -7   9   6    1.01    0.24
   7  -9  -5    0.16    0.21
  -7   9   5    0.80    0.19
   7  -9  -4    0.12    0.16
  -7   9   4   -0.15    0.13
   7  -9  -3   -0.32    0.16
  -7   9   3    0.06    0.20
   7  -9  -2   -0.01    0.16
  -7   9   2    0.25    0.16
   7  -9  -1    1.81    0.37
  -7   9   1    1.96    0.30
   7  -9   0    3.07    0.38
  -7   9   0    3.37    0.44
   7  -9   1    3.42    0.40
  -7   9  -1    4.60    0.48
   7  -9   2    0.03    0.16
  -7   9  -2    0.12    0.15
   7  -9   3    1.00    0.32
  -7   9  -3    1.20    0.25
   7  -9   4   -0.11    0.20
  -7   9  -4   -0.08    0.17
   7  -8  -9    1.34    0.28
  -7   8   9    1.66    0.32
   7  -8  -8    0.91    0.26
  -7   8   8    1.72    0.30
  -7   8   7    0.77    0.22
   7  -8  -6    0.55    0.18
  -7   8   6    0.46    0.23
   7  -8  -5    0.01    0.13
  -7   8   5    0.15    0.16
   7  -8  -4    0.51    0.19
  -7   8   4    0.84    0.22
   7  -8  -3    0.11    0.17
  -7   8   3    0.36    0.15
   7  -8  -2    0.71    0.24
  -7   8   2    1.57    0.27
   7  -8  -1    0.55    0.17
  -7   8   1    0.57    0.23
   7  -8   0    2.31    0.34
  -7   8   0    2.88    0.37
   7  -8   1    0.47    0.21
  -7   8  -1    0.36    0.21
   7  -8   2    0.11    0.14
  -7   8  -2    0.31    0.18
   7  -8   3   -0.06    0.16
  -7   8  -3    0.36    0.15
   7  -8   4    4.31    0.51
  -7   8  -4    5.00    0.40
   7  -8   5    1.00    0.29
  -7   8  -5    0.81    0.26
   7  -8   6    0.77    0.21
  -7   8  -6    0.33    0.22
   7  -8   7    0.11    0.16
  -7   8  -7    0.04    0.17
   7  -7 -10    0.60    0.25
  -7   7  10    0.84    0.28
   7  -7  -9    1.48    0.28
  -7   7   9    1.60    0.32
   7  -7  -8    0.95    0.25
  -7   7   8    2.12    0.29
   7  -7  -7    1.67    0.26
  -7   7   7    2.07    0.26
   7  -7  -6    0.12    0.11
   7  -7  -6    0.05    0.13
  -7   7   6    0.10    0.16
   7  -7  -5    0.63    0.14
   7  -7  -5    0.68    0.16
  -7   7   5    0.40    0.22
   7  -7  -4    0.33    0.17
  -7   7   4    0.77    0.21
   7  -7  -3    2.70    0.28
  -7   7   3    2.40    0.28
   7  -7  -2    1.92    0.28
  -7   7   2    2.28    0.31
   7  -7  -1    1.99    0.24
  -7   7   1    2.43    0.33
   7  -7   0    3.85    0.33
  -7   7   0    5.33    0.43
   7  -7   1    0.58    0.17
  -7   7  -1    0.61    0.20
   7  -7   2    1.22    0.20
  -7   7  -2    0.94    0.20
   7  -7   3    1.14    0.26
  -7   7  -3    1.22    0.22
   7  -7   4    0.06    0.13
  -7   7  -4    0.09    0.16
   7  -7   5    4.03    0.36
  -7   7  -5    3.92    0.41
   7  -7   6    2.27    0.30
  -7   7  -6    2.71    0.29
   7  -7   7   -0.18    0.12
  -7   7  -7    0.28    0.14
   7  -7   8   -0.09    0.15
  -7   7  -8   -0.08    0.17
   7  -7   9    1.38    0.35
  -7   7  -9    1.71    0.32
   7  -6 -11    0.48    0.26
  -7   6  11    0.55    0.25
   7  -6 -10    0.41    0.24
  -7   6  10    0.77    0.22
   7  -6  -9    2.28    0.32
  -7   6   9    2.02    0.35
   7  -6  -8    3.12    0.33
  -7   6   8    3.08    0.37
   7  -6  -7   -0.12    0.11
  -7   6   7    0.11    0.12
   7  -6  -6    3.23    0.25
   7  -6  -6    2.87    0.27
  -7   6   6    3.83    0.38
   7  -6  -5    0.24    0.12
   7  -6  -5    0.25    0.12
  -7   6   5   -0.04    0.16
   7  -6  -4    1.41    0.20
   7  -6  -4    1.32    0.18
  -7   6   4    1.87    0.27
   7  -6  -3    1.19    0.20
   7  -6  -3    0.93    0.15
  -7   6   3    1.40    0.20
   7  -6  -2    0.43    0.14
  -7   6   2    0.73    0.19
   7  -6  -1    0.97    0.22
  -7   6   1    1.05    0.24
   7  -6   0    0.58    0.19
  -7   6   0    0.72    0.22
   7  -6   1    0.10    0.14
  -7   6  -1    0.03    0.12
   7  -6   2    0.03    0.12
  -7   6  -2    0.07    0.14
   7  -6   3    0.53    0.21
  -7   6  -3    1.34    0.23
   7  -6   4   -0.18    0.12
  -7   6  -4    0.11    0.11
   7  -6   5    0.64    0.17
  -7   6  -5    0.56    0.22
   7  -6   6    2.96    0.31
  -7   6  -6    2.92    0.30
   7  -6   7    0.23    0.19
  -7   6  -7    0.17    0.18
   7  -6   8    1.46    0.30
  -7   6  -8    1.40    0.29
   7  -6   9    0.14    0.14
  -7   6  -9    0.04    0.17
   7  -6  10   -0.02    0.16
  -7   6 -10   -0.32    0.18
   7  -6  11   -0.10    0.17
  -7   6 -11    0.15    0.17
   7  -5 -12    0.35    0.26
  -7   5  12    0.40    0.22
   7  -5 -11    0.82    0.23
  -7   5  11    0.54    0.23
   7  -5 -10    0.62    0.25
  -7   5  10    0.86    0.27
   7  -5  -9    1.28    0.28
  -7   5   9    1.37    0.28
   7  -5  -8    0.02    0.15
  -7   5   8    0.35    0.18
   7  -5  -7    0.64    0.13
  -7   5   7    0.11    0.19
   7  -5  -6    0.34    0.13
   7  -5  -6    0.58    0.15
  -7   5   6    0.61    0.16
   7  -5  -5    2.21    0.21
   7  -5  -5    1.91    0.21
  -7   5   5    2.23    0.24
   7  -5  -4   -0.08    0.08
   7  -5  -4    0.02    0.07
  -7   5   4    0.10    0.10
   7  -5  -3    0.60    0.15
   7  -5  -3    0.43    0.12
  -7   5   3    0.83    0.20
   7  -5  -2    8.78    0.44
   7  -5  -2    8.10    0.34
  -7   5   2    8.70    0.49
   7  -5  -1   -0.24    0.10
  -7   5   1    0.17    0.09
   7  -5   0    3.16    0.28
  -7   5   0    2.74    0.33
   7  -5   1    0.70    0.21
  -7   5  -1    1.36    0.22
   7  -5   2   -0.07    0.12
  -7   5  -2   -0.07    0.11
   7  -5   3    0.64    0.17
  -7   5  -3    1.09    0.21
   7  -5   4    0.31    0.13
  -7   5  -4    0.21    0.14
   7  -5   5    1.03    0.19
  -7   5  -5    1.02    0.19
   7  -5   6    1.84    0.23
  -7   5  -6    1.35    0.26
   7  -5   7    0.00    0.17
  -7   5  -7    0.20    0.15
   7  -5   8    0.04    0.12
  -7   5  -8    0.04    0.11
   7  -5   9    0.03    0.15
  -7   5  -9    0.07    0.12
   7  -5  10    2.22    0.25
  -7   5 -10    0.13    0.20
   7  -5  11    0.26    0.21
  -7   5 -11    0.45    0.17
   7  -5  12    0.13    0.20
  -7   5 -12    0.42    0.18
   7  -4 -12    0.49    0.21
  -7   4  12    0.60    0.26
   7  -4 -11    1.81    0.34
  -7   4  11    2.01    0.37
   7  -4 -10    1.42    0.29
  -7   4  10    1.58    0.32
   7  -4  -9    0.00    0.12
  -7   4   9    0.21    0.16
   7  -4  -8   -0.15    0.13
  -7   4   8    0.02    0.12
   7  -4  -7    0.12    0.12
  -7   4   7    0.25    0.15
   7  -4  -6    0.16    0.09
   7  -4  -6   -0.06    0.09
  -7   4   6    0.34    0.12
   7  -4  -5    3.95    0.25
   7  -4  -5    3.76    0.27
  -7   4   5    3.67    0.31
   7  -4  -4    0.92    0.15
   7  -4  -4    0.66    0.14
  -7   4   4    0.74    0.17
   7  -4  -3    2.93    0.21
   7  -4  -3    2.45    0.18
  -7   4   3    3.57    0.32
   7  -4  -2    0.17    0.12
   7  -4  -2    0.22    0.08
  -7   4   2    0.21    0.13
   7  -4  -1    0.49    0.13
  -7   4   1    0.28    0.13
   7  -4   0    0.68    0.13
  -7   4   0    0.67    0.18
   7  -4   1    2.02    0.23
  -7   4  -1    1.68    0.20
   7  -4   2    8.65    0.45
  -7   4  -2    8.24    0.51
   7  -4   3    0.14    0.11
  -7   4  -3    0.06    0.10
   7  -4   4    0.69    0.16
  -7   4  -4    0.55    0.15
   7  -4   5    0.19    0.14
  -7   4  -5    0.13    0.15
   7  -4   6    6.95    0.45
  -7   4  -6    6.59    0.41
   7  -4   7    0.05    0.13
  -7   4  -7   -0.10    0.12
   7  -4   8    0.32    0.14
  -7   4  -8    0.09    0.13
   7  -4   9    0.64    0.19
  -7   4  -9    0.80    0.19
   7  -4  10    0.57    0.23
  -7   4 -10    0.84    0.19
   7  -4  11   -0.23    0.13
  -7   4 -11    0.08    0.14
   7  -4  12    0.45    0.17
  -7   4 -12    0.59    0.19
   7  -4  13   -0.15    0.16
  -7   4 -13    0.07    0.18
   7  -4  14   -0.06    0.20
  -7   4 -14    0.46    0.17
   7  -3 -12    0.99    0.27
  -7   3  12    0.37    0.22
   7  -3 -11    0.64    0.24
  -7   3  11    0.72    0.21
   7  -3 -10    3.05    0.37
  -7   3  10    2.72    0.33
  -7   3   9    1.59    0.29
  -7   3   8    0.19    0.16
   7  -3  -7    0.82    0.12
   7  -3  -7    0.93    0.18
  -7   3   7    1.01    0.20
   7  -3  -6    1.14    0.14
   7  -3  -6    1.41    0.20
  -7   3   6    1.69    0.20
   7  -3  -5   -0.02    0.08
   7  -3  -5    0.20    0.08
  -7   3   5   -0.02    0.11
   7  -3  -4   12.08    0.50
   7  -3  -4   11.21    0.46
  -7   3   4   12.72    0.59
   7  -3  -3    7.20    0.30
   7  -3  -3    5.39    0.29
  -7   3   3    6.52    0.44
   7  -3  -2    2.82    0.19
   7  -3  -2    1.95    0.14
  -7   3   2    2.01    0.28
   7  -3  -1    0.60    0.12
   7  -3  -1    0.48    0.08
  -7   3   1    0.68    0.17
   7  -3   0    0.51    0.15
  -7   3   0    0.65    0.14
   7  -3   1    0.75    0.16
  -7   3  -1    0.94    0.20
   7  -3   2    0.25    0.12
  -7   3  -2    0.21    0.11
   7  -3   3    6.22    0.39
  -7   3  -3    5.63    0.35
   7  -3   4   13.45    0.61
  -7   3  -4   12.72    0.58
   7  -3   5    3.54    0.26
  -7   3  -5    3.80    0.32
   7  -3   6    0.63    0.16
  -7   3  -6    0.61    0.15
   7  -3   7    0.03    0.14
  -7   3  -7    0.06    0.10
   7  -3   8    0.10    0.14
  -7   3  -8    0.04    0.13
   7  -3   9    5.92    0.45
  -7   3  -9    6.27    0.47
   7  -3  10   -0.02    0.15
  -7   3 -10    0.31    0.16
   7  -3  11    0.14    0.14
  -7   3 -11    0.82    0.20
   7  -3  12    0.71    0.22
  -7   3 -12    0.33    0.22
   7  -3  13    0.27    0.17
  -7   3 -13    0.11    0.17
   7  -3  14   -0.01    0.15
  -7   3 -14    0.09    0.16
   7  -3  15    0.34    0.16
   7  -2 -12    2.99    0.40
  -7   2  12    3.83    0.39
   7  -2 -11    0.24    0.16
  -7   2  11   -0.01    0.16
   7  -2 -10    0.12    0.14
  -7   2  10    0.02    0.13
   7  -2  -9   -0.01    0.17
  -7   2   9    0.40    0.18
   7  -2  -8   -0.06    0.10
  -7   2   8    0.03    0.14
   7  -2  -7    0.69    0.19
  -7   2   7    0.49    0.19
   7  -2  -6    0.20    0.10
   7  -2  -6    0.22    0.14
  -7   2   6    0.27    0.12
   7  -2  -5    7.75    0.34
   7  -2  -5    7.90    0.41
  -7   2   5    9.05    0.50
   7  -2  -4    2.73    0.20
   7  -2  -4    2.42    0.20
  -7   2   4    2.72    0.23
   7  -2  -3    0.95    0.15
   7  -2  -3    0.98    0.13
  -7   2   3    1.08    0.21
   7  -2  -2   11.47    0.48
   7  -2  -2   10.64    0.38
  -7   2   2   12.60    0.52
   7  -2  -1    0.55    0.13
   7  -2  -1    0.51    0.07
  -7   2   1    0.21    0.15
   7  -2   0   -0.02    0.08
   7  -2   0    0.12    0.05
  -7   2   0   -0.01    0.08
   7  -2   1    0.01    0.07
  -7   2  -1   -0.00    0.09
   7  -2   2    1.79    0.17
  -7   2  -2    1.54    0.22
   7  -2   3    0.24    0.12
  -7   2  -3   -0.02    0.11
   7  -2   4   14.55    0.59
  -7   2  -4   14.39    0.61
   7  -2   5    0.80    0.20
  -7   2  -5    0.85    0.16
   7  -2   6    3.38    0.30
  -7   2  -6    3.16    0.25
   7  -2   7   -0.05    0.14
  -7   2  -7    0.26    0.13
   7  -2   8    0.57    0.15
  -7   2  -8    0.13    0.14
   7  -2   9   -0.03    0.10
  -7   2  -9    0.08    0.12
   7  -2  10    3.08    0.28
  -7   2 -10    3.32    0.34
   7  -2  11    0.85    0.20
  -7   2 -11    0.91    0.23
   7  -2  12    0.25    0.13
  -7   2 -12   -0.25    0.16
   7  -2  13    0.58    0.14
  -7   2 -13    0.09    0.17
   7  -2  14    0.87    0.22
  -7   2 -14    0.38    0.24
   7  -2  15    0.17    0.18
  -7   2 -15    0.16    0.17
   7  -1 -12    0.01    0.17
  -7   1  12    0.26    0.21
   7  -1 -11    0.47    0.25
  -7   1  11    0.37    0.19
   7  -1 -10    0.01    0.18
  -7   1  10    0.12    0.16
   7  -1  -9    0.01    0.18
  -7   1   9    0.35    0.16
   7  -1  -8    1.42    0.26
  -7   1   8    1.20    0.25
   7  -1  -7    0.47    0.11
   7  -1  -7    0.69    0.20
  -7   1   7    0.71    0.18
   7  -1  -6    6.00    0.31
   7  -1  -6    6.88    0.42
  -7   1   6    6.38    0.37
   7  -1  -5    5.54    0.30
   7  -1  -5    5.08    0.35
  -7   1   5    6.11    0.41
   7  -1  -4    3.56    0.20
   7  -1  -4    3.80    0.22
  -7   1   4    3.47    0.25
   7  -1  -3    9.78    0.38
   7  -1  -3    9.85    0.41
  -7   1   3    9.47    0.50
   7  -1  -2   -0.02    0.08
   7  -1  -2    0.10    0.07
  -7   1   2   -0.10    0.10
   7  -1  -1    4.44    0.24
   7  -1  -1    4.36    0.22
  -7   1   1    4.73    0.28
   7  -1   0   -0.02    0.07
   7  -1   0    0.03    0.04
  -7   1   0   -0.06    0.10
   7  -1   1    0.59    0.12
   7  -1   1    0.49    0.06
  -7   1  -1    0.79    0.13
   7  -1   2    6.41    0.34
  -7   1  -2    6.19    0.32
   7  -1   3   44.16    1.35
  -7   1  -3   44.88    1.47
   7  -1   4    2.36    0.20
  -7   1  -4    2.73    0.24
   7  -1   5    3.50    0.24
  -7   1  -5    3.45    0.27
   7  -1   6    2.12    0.20
  -7   1  -6    2.38    0.23
   7  -1   7   -0.15    0.09
  -7   1  -7    0.07    0.09
   7  -1   8    1.32    0.21
  -7   1  -8    1.17    0.19
   7  -1   9    0.35    0.13
  -7   1  -9    0.55    0.14
   7  -1  10    0.08    0.12
  -7   1 -10   -0.02    0.10
   7  -1  11    0.70    0.15
  -7   1 -11    0.68    0.17
   7  -1  12    1.84    0.21
  -7   1 -12    1.66    0.24
   7  -1  13    0.88    0.18
  -7   1 -13    0.88    0.25
   7  -1  14    0.29    0.14
  -7   1 -14    0.47    0.18
   7  -1  15    0.59    0.17
  -7   1 -15    0.98    0.27
   7  -1  16   -0.29    0.16
  -7   1 -16    0.20    0.21
   7   0 -12    0.22    0.22
  -7   0  12    0.03    0.15
   7   0 -11    0.05    0.18
  -7   0  11    0.19    0.16
   7   0 -10   -0.06    0.16
  -7   0  10    0.01    0.11
   7   0  -9    0.05    0.14
  -7   0   9    0.12    0.15
   7   0  -8    0.15    0.17
  -7   0   8    0.15    0.12
   7   0  -7    3.18    0.23
   7   0  -7    3.08    0.32
  -7   0   7    2.29    0.24
   7   0  -6    0.46    0.13
   7   0  -6    0.85    0.19
  -7   0   6    0.52    0.17
   7   0  -5    1.84    0.17
   7   0  -5    1.76    0.22
  -7   0   5    1.36    0.24
   7   0  -4    0.56    0.12
   7   0  -4    0.80    0.15
  -7   0   4    0.71    0.16
   7   0  -3    2.39    0.20
   7   0  -3    2.16    0.21
  -7   0   3    2.53    0.23
   7   0  -2    0.28    0.11
   7   0  -2    0.20    0.10
  -7   0   2    0.23    0.14
   7   0  -1    0.61    0.11
   7   0  -1    0.54    0.10
  -7   0   1    0.50    0.12
   7   0   0    1.43    0.18
   7   0   0    1.57    0.14
  -7   0   0    1.79    0.19
   7   0   1    0.43    0.12
   7   0   1    0.46    0.08
  -7   0  -1    0.37    0.14
   7   0   2    0.04    0.08
   7   0   2    0.06    0.05
  -7   0  -2    0.08    0.10
   7   0   3   13.80    0.53
  -7   0  -3   14.13    0.54
   7   0   4   37.08    1.26
  -7   0  -4   39.69    1.23
   7   0   5    4.19    0.26
  -7   0  -5    4.66    0.30
   7   0   6    9.08    0.42
  -7   0  -6    9.16    0.45
   7   0   7    2.03    0.21
  -7   0  -7    1.91    0.18
   7   0   8    1.55    0.17
  -7   0  -8    1.39    0.18
   7   0   9    5.08    0.35
  -7   0  -9    5.24    0.32
   7   0  10    0.62    0.18
  -7   0 -10    0.65    0.18
   7   0  11    0.62    0.18
  -7   0 -11    0.88    0.19
   7   0  12    0.62    0.19
  -7   0 -12    0.59    0.17
   7   0  13    0.68    0.20
  -7   0 -13    0.65    0.21
   7   0  14    0.03    0.12
  -7   0 -14    0.18    0.14
   7   0  15    0.69    0.20
  -7   0 -15    0.48    0.24
   7   0  16    0.08    0.14
  -7   0 -16    0.12    0.21
   7   1 -11    1.59    0.28
  -7  -1  11    0.94    0.29
   7   1 -10    0.72    0.20
  -7  -1  10    0.33    0.20
   7   1  -9   -0.05    0.14
  -7  -1   9    0.16    0.13
   7   1  -8    0.79    0.20
  -7  -1   8    0.97    0.20
   7   1  -7    0.27    0.14
  -7  -1   7    0.34    0.12
  -7  -1   7    0.00    0.14
   7   1  -6    0.23    0.13
  -7  -1   6    0.17    0.12
  -7  -1   6    0.25    0.13
   7   1  -5    0.47    0.14
  -7  -1   5    0.83    0.15
  -7  -1   5    0.76    0.16
   7   1  -4    1.45    0.17
  -7  -1   4    1.51    0.20
  -7  -1   4    1.98    0.18
   7   1  -3    2.11    0.22
  -7  -1   3    2.64    0.23
  -7  -1   3    2.81    0.23
   7   1  -2    4.88    0.28
  -7  -1   2    5.24    0.28
  -7  -1   2    4.72    0.27
   7   1  -1    0.37    0.09
  -7  -1   1    0.06    0.12
  -7  -1   1    0.04    0.09
   7   1   0   15.37    0.52
  -7  -1   0   15.30    0.58
  -7  -1   0   15.84    0.59
  -7  -1  -1   68.65    2.13
  -7  -1  -1   74.67    2.12
  -7  -1  -2   10.68    0.43
   7   1   3    1.39    0.15
   7   1   3    1.05    0.10
  -7  -1  -3    1.44    0.16
   7   1   4    0.69    0.12
   7   1   4    0.38    0.06
  -7  -1  -4    0.69    0.11
   7   1   5   10.45    0.44
  -7  -1  -5   10.66    0.43
   7   1   6    3.54    0.26
  -7  -1  -6    3.38    0.26
   7   1   7   17.65    0.67
  -7  -1  -7   17.18    0.65
   7   1   8    0.04    0.12
  -7  -1  -8    0.11    0.11
   7   1   9    2.18    0.24
  -7  -1  -9    2.26    0.21
   7   1  10    1.80    0.22
  -7  -1 -10    1.86    0.20
   7   1  11    1.46    0.21
  -7  -1 -11    1.37    0.19
   7   1  12    0.11    0.13
  -7  -1 -12    0.03    0.13
   7   1  13   -0.05    0.10
  -7  -1 -13   -0.10    0.12
   7   1  14    0.26    0.15
  -7  -1 -14    0.22    0.18
   7   1  15    0.13    0.15
  -7  -1 -15    0.14    0.18
   7   1  16    0.09    0.14
  -7  -1 -16    0.05    0.18
  -7  -1 -17    0.04    0.19
   7   2 -11    0.14    0.19
  -7  -2  11    0.12    0.14
   7   2 -10   -0.18    0.16
  -7  -2  10    0.21    0.13
   7   2  -9    1.90    0.30
  -7  -2   9    2.01    0.28
   7   2  -8    1.09    0.30
  -7  -2   8    1.53    0.23
   7   2  -7    6.66    0.48
  -7  -2   7    5.58    0.38
  -7  -2   7    6.07    0.41
   7   2  -6   -0.15    0.11
  -7  -2   6    0.08    0.10
  -7  -2   6   -0.07    0.10
   7   2  -5    5.15    0.41
  -7  -2   5    5.64    0.36
  -7  -2   5    5.48    0.33
   7   2  -4    5.21    0.33
  -7  -2   4    5.77    0.34
  -7  -2   4    5.51    0.34
   7   2  -3    0.05    0.12
  -7  -2   3    0.08    0.11
  -7  -2   3    0.11    0.09
   7   2  -2    0.60    0.14
  -7  -2   2    0.60    0.13
  -7  -2   2    0.56    0.15
   7   2  -1    1.66    0.18
  -7  -2   1    1.92    0.18
  -7  -2   1    1.78    0.22
   7   2   0    1.05    0.15
  -7  -2   0    1.22    0.15
  -7  -2   0    1.29    0.19
   7   2   1   15.92    0.55
  -7  -2  -1   16.43    0.61
  -7  -2  -1   16.16    0.64
  -7  -2  -2  117.51    3.49
  -7  -2  -2  122.74    3.19
   7   2   3    2.86    0.16
  -7  -2  -3    3.08    0.29
  -7  -2  -3    3.04    0.18
   7   2   4   12.08    0.37
  -7  -2  -4   13.06    0.49
  -7  -2  -4   12.81    0.57
   7   2   5    1.32    0.10
  -7  -2  -5    0.75    0.19
  -7  -2  -5    1.40    0.14
   7   2   6    3.80    0.22
   7   2   6    2.73    0.13
  -7  -2  -6    3.04    0.19
   7   2   7    2.47    0.22
   7   2   7    2.08    0.11
  -7  -2  -7    2.44    0.18
   7   2   8   17.24    0.72
  -7  -2  -8   18.01    0.71
   7   2   9    2.02    0.22
  -7  -2  -9    1.81    0.21
   7   2  10   15.82    0.69
  -7  -2 -10   15.23    0.69
   7   2  11    1.26    0.19
  -7  -2 -11    1.07    0.21
   7   2  12    0.11    0.11
  -7  -2 -12    0.21    0.11
   7   2  13    0.08    0.14
  -7  -2 -13    0.16    0.15
   7   2  14    0.17    0.11
  -7  -2 -14   -0.14    0.16
   7   2  15   -0.08    0.14
  -7  -2 -15   -0.07    0.16
   7   2  16    0.61    0.21
  -7  -2 -16    1.01    0.27
  -7  -2 -17    0.07    0.16
   7   3 -10    0.30    0.21
   7   3  -9    0.21    0.24
   7   3  -8    1.88    0.28
  -7  -3   8    1.37    0.21
   7   3  -7    0.42    0.22
  -7  -3   7    0.30    0.16
  -7  -3   7    0.40    0.14
   7   3  -6    3.78    0.34
  -7  -3   6    3.69    0.31
  -7  -3   6    3.19    0.27
   7   3  -5    1.38    0.26
  -7  -3   5    1.71    0.23
  -7  -3   5    1.59    0.18
   7   3  -4    4.31    0.37
  -7  -3   4    3.86    0.32
  -7  -3   4    3.87    0.26
   7   3  -3   17.15    0.83
  -7  -3   3   17.64    0.67
  -7  -3   3   16.97    0.71
   7   3  -2    3.69    0.31
  -7  -3   2    3.89    0.24
  -7  -3   2    3.98    0.32
   7   3  -1   20.68    0.77
  -7  -3   1   20.76    0.69
  -7  -3   1   20.92    0.88
   7   3   0   12.84    0.55
  -7  -3   0   12.52    0.47
  -7  -3   0   11.98    0.62
   7   3   1    2.12    0.19
  -7  -3  -1    1.71    0.16
  -7  -3  -1    2.15    0.24
   7   3   2    0.40    0.11
  -7  -3  -2    0.88    0.13
  -7  -3  -2    0.51    0.11
   7   3   3    6.10    0.28
  -7  -3  -3    6.19    0.28
  -7  -3  -3    5.76    0.35
   7   3   4    1.52    0.13
  -7  -3  -4    1.55    0.15
  -7  -3  -4    1.24    0.17
   7   3   5    3.01    0.17
  -7  -3  -5    3.12    0.24
  -7  -3  -5    3.45    0.21
   7   3   6    2.40    0.14
  -7  -3  -6    2.38    0.25
  -7  -3  -6    2.27    0.18
   7   3   7    0.22    0.07
  -7  -3  -7   -0.05    0.09
  -7  -3  -7    0.09    0.10
   7   3   8    2.41    0.15
  -7  -3  -8    2.08    0.18
   7   3   9    5.21    0.34
   7   3   9    4.74    0.22
  -7  -3  -9    5.02    0.28
   7   3  10   10.02    0.50
   7   3  10    9.11    0.35
  -7  -3 -10   10.06    0.45
   7   3  11    1.17    0.16
   7   3  11    1.00    0.13
  -7  -3 -11    1.59    0.19
   7   3  12    0.38    0.16
  -7  -3 -12    0.38    0.13
   7   3  13    2.31    0.24
  -7  -3 -13    2.62    0.26
   7   3  14    1.46    0.20
  -7  -3 -14    0.42    0.19
   7   3  15    0.45    0.17
  -7  -3 -15    0.45    0.18
   7   3  16    0.22    0.16
  -7  -3 -16    0.06    0.19
  -7  -3 -17    3.05    0.41
   7   4  -9    0.43    0.28
   7   4  -8    0.08    0.17
   7   4  -7    0.58    0.22
  -7  -4   7    0.09    0.16
   7   4  -6    0.20    0.19
  -7  -4   6    0.28    0.16
   7   4  -5    0.40    0.17
  -7  -4   5    0.39    0.14
   7   4  -4    1.78    0.25
  -7  -4   4    1.78    0.18
  -7  -4   4    2.22    0.21
   7   4  -3    0.12    0.15
  -7  -4   3    0.18    0.08
  -7  -4   3    0.04    0.11
   7   4  -2   10.40    0.59
  -7  -4   2   10.81    0.60
   7   4  -1   11.80    0.55
  -7  -4   1   10.84    0.42
  -7  -4   1   10.42    0.56
   7   4   0   68.27    2.23
  -7  -4   0   67.99    1.75
  -7  -4   0   71.12    2.35
   7   4   1    0.25    0.12
  -7  -4  -1    0.19    0.07
  -7  -4  -1    0.07    0.12
   7   4   2    1.03    0.15
  -7  -4  -2    0.81    0.10
  -7  -4  -2    0.90    0.19
   7   4   3    3.54    0.24
  -7  -4  -3    3.39    0.18
  -7  -4  -3    3.81    0.27
   7   4   4    0.17    0.09
  -7  -4  -4    0.19    0.11
  -7  -4  -4    0.25    0.09
   7   4   5    0.05    0.08
  -7  -4  -5    0.15    0.10
  -7  -4  -5    0.08    0.07
   7   4   6    2.55    0.19
  -7  -4  -6    2.39    0.28
  -7  -4  -6    2.67    0.18
   7   4   7    0.81    0.12
  -7  -4  -7    0.56    0.12
  -7  -4  -7    0.74    0.14
   7   4   8   10.40    0.42
  -7  -4  -8   10.14    0.56
  -7  -4  -8   10.25    0.45
   7   4   9   -0.05    0.06
  -7  -4  -9    0.01    0.10
  -7  -4  -9    0.07    0.08
   7   4  10    0.79    0.13
  -7  -4 -10    0.99    0.16
   7   4  11    0.18    0.12
   7   4  11    0.14    0.09
  -7  -4 -11    0.03    0.12
   7   4  12    0.08    0.09
   7   4  12   -0.12    0.09
  -7  -4 -12   -0.04    0.12
   7   4  13    0.48    0.13
   7   4  13    0.59    0.16
  -7  -4 -13    0.39    0.18
   7   4  14    1.65    0.25
  -7  -4 -14    1.71    0.26
   7   4  15    0.71    0.20
  -7  -4 -15    0.61    0.18
   7   4  16    2.53    0.30
  -7  -4 -16    1.96    0.35
  -7  -4 -17    4.34    0.42
   7   5  -8    0.01    0.20
   7   5  -7    0.44    0.25
  -7  -5   7    0.82    0.20
   7   5  -6    0.10    0.16
  -7  -5   6    0.13    0.15
   7   5  -5    0.22    0.17
  -7  -5   5    0.26    0.17
   7   5  -4    0.23    0.18
  -7  -5   4    0.88    0.19
   7   5  -3    0.42    0.16
  -7  -5   3    0.31    0.18
   7   5  -2    1.02    0.22
  -7  -5   2    0.82    0.22
   7   5  -1    4.87    0.39
  -7  -5   1    4.73    0.34
   7   5   0    0.17    0.18
  -7  -5   0    1.63    0.18
   7   5   1    2.42    0.23
  -7  -5  -1    2.79    0.27
   7   5   2    2.30    0.24
  -7  -5  -2    2.69    0.26
   7   5   3    1.90    0.17
  -7  -5  -3    1.66    0.23
  -7  -5  -3    1.27    0.10
   7   5   4    0.84    0.13
  -7  -5  -4    0.73    0.16
  -7  -5  -4    0.65    0.09
   7   5   5    0.14    0.11
  -7  -5  -5    0.32    0.13
  -7  -5  -5    0.20    0.07
   7   5   6    4.47    0.29
  -7  -5  -6    3.51    0.30
  -7  -5  -6    4.05    0.21
   7   5   7    3.17    0.21
  -7  -5  -7    3.28    0.32
  -7  -5  -7    2.77    0.19
   7   5   8    0.97    0.15
  -7  -5  -8    0.96    0.17
  -7  -5  -8    0.57    0.12
   7   5   9    5.83    0.33
  -7  -5  -9    5.39    0.36
  -7  -5  -9    5.79    0.32
   7   5  10    0.11    0.11
  -7  -5 -10    0.24    0.12
  -7  -5 -10    0.08    0.11
   7   5  11    0.69    0.15
  -7  -5 -11    0.74    0.17
  -7  -5 -11    0.66    0.15
   7   5  12   -0.01    0.09
   7   5  12    0.04    0.10
  -7  -5 -12    0.14    0.11
   7   5  13   -0.19    0.10
   7   5  13   -0.02    0.11
  -7  -5 -13    0.00    0.12
   7   5  14    0.65    0.19
   7   5  14    1.01    0.21
  -7  -5 -14    1.54    0.22
   7   5  15    0.28    0.15
  -7  -5 -15   -0.03    0.16
   7   5  16    3.54    0.37
  -7  -5 -16    3.79    0.36
   7   6  -6    0.09    0.20
  -7  -6   6    0.39    0.15
   7   6  -5    0.31    0.23
  -7  -6   5    0.25    0.19
   7   6  -4    0.73    0.21
  -7  -6   4    0.61    0.22
   7   6  -3    1.27    0.25
  -7  -6   3    1.58    0.27
   7   6  -2   14.69    0.75
  -7  -6   2   13.52    0.81
   7   6  -1    4.42    0.42
  -7  -6   1    5.24    0.38
   7   6   0    0.22    0.12
  -7  -6   0    0.04    0.16
   7   6   1   -0.07    0.13
   7   6   2    0.19    0.15
  -7  -6  -2    0.38    0.17
   7   6   3    0.57    0.14
  -7  -6  -3    0.44    0.16
   7   6   4    0.12    0.10
  -7  -6  -4    0.25    0.15
   7   6   5    2.83    0.27
  -7  -6  -5    2.43    0.27
   7   6   6    0.77    0.17
  -7  -6  -6    0.62    0.17
   7   6   7    0.84    0.17
  -7  -6  -7    0.62    0.17
   7   6   8   -0.06    0.12
  -7  -6  -8    0.45    0.15
  -7  -6  -8    0.12    0.08
   7   6   9    3.36    0.29
  -7  -6  -9    3.50    0.29
  -7  -6  -9    3.00    0.22
   7   6  10    1.38    0.17
  -7  -6 -10    1.44    0.19
  -7  -6 -10    1.31    0.16
   7   6  11    0.81    0.16
  -7  -6 -11    0.48    0.17
  -7  -6 -11    0.52    0.13
   7   6  12   -0.27    0.12
  -7  -6 -12    0.02    0.10
  -7  -6 -12    0.09    0.13
   7   6  13    0.61    0.19
  -7  -6 -13    1.15    0.18
  -7  -6 -13    0.62    0.22
   7   6  14    1.50    0.24
   7   6  14    1.50    0.24
  -7  -6 -14    1.30    0.23
   7   6  15    1.46    0.26
   7   6  15    1.62    0.25
   7   6  16    1.74    0.23
   7   7  -5    0.55    0.24
  -7  -7   5    0.70    0.26
   7   7  -4    1.90    0.33
  -7  -7   4    2.09    0.35
   7   7  -3    2.24    0.32
  -7  -7   3    1.67    0.36
   7   7  -2    0.88    0.27
  -7  -7   2    0.78    0.25
   7   7  -1    1.76    0.33
  -7  -7   1    2.04    0.33
   7   7   0   -0.13    0.12
  -7  -7   0    0.07    0.12
   7   7   1    0.28    0.18
  -7  -7  -1    0.20    0.15
   7   7   2    0.01    0.12
  -7  -7  -2    0.15    0.13
   7   7   3    0.20    0.15
  -7  -7  -3    0.16    0.15
   7   7   4    0.19    0.14
  -7  -7  -4    0.63    0.20
   7   7   5    2.17    0.28
  -7  -7  -5    2.21    0.27
   7   7   6    1.06    0.22
  -7  -7  -6    0.66    0.24
   7   7   7   15.04    0.78
  -7  -7  -7   14.31    0.79
   7   7   8    0.65    0.18
  -7  -7  -8    0.56    0.18
   7   7   9    0.69    0.19
  -7  -7  -9    0.73    0.22
   7   7  10    0.20    0.14
  -7  -7 -10    0.55    0.16
   7   7  11    0.17    0.14
  -7  -7 -11    0.08    0.16
   7   7  12    0.15    0.14
  -7  -7 -12   -0.01    0.12
   7   7  13    4.87    0.37
  -7  -7 -13    4.56    0.44
   7   7  14    2.41    0.31
   7   7  14    1.67    0.26
  -7  -7 -14    2.53    0.33
   7   7  15   -0.06    0.15
   7   7  15    0.04    0.16
   7   7  15   -0.21    0.14
   7   8  -2    2.34    0.37
  -7  -8   2    2.17    0.32
   7   8  -1    0.22    0.17
  -7  -8   1    0.02    0.16
   7   8   0   -0.08    0.19
  -7  -8   0   -0.18    0.20
   7   8   1    2.36    0.38
  -7  -8  -1    2.91    0.34
   7   8   2    1.97    0.26
  -7  -8  -2    1.30    0.26
   7   8   3    0.38    0.17
  -7  -8  -3   -0.01    0.16
   7   8   4    1.25    0.27
  -7  -8  -4    1.21    0.25
   7   8   5    1.38    0.23
  -7  -8  -5    1.48    0.29
   7   8   6    0.64    0.22
  -7  -8  -6    0.38    0.19
   7   8   7    4.32    0.40
  -7  -8  -7    3.88    0.36
   7   8   8    0.77    0.21
  -7  -8  -8    0.46    0.19
   7   8   9    0.65    0.17
  -7  -8  -9    0.26    0.18
   7   8  10   -0.09    0.13
  -7  -8 -10   -0.06    0.17
   7   8  11    0.07    0.14
  -7  -8 -11    0.34    0.19
   7   8  12    1.90    0.31
  -7  -8 -12    2.10    0.31
   7   8  13    2.33    0.32
  -7  -8 -13    1.53    0.32
   7   8  14    0.73    0.25
  -7  -8 -14    0.89    0.25
   7   9   0    0.47    0.21
  -7  -9   0    0.24    0.27
   7   9   1    0.66    0.29
  -7  -9  -1    0.86    0.26
   7   9   2    0.42    0.23
  -7  -9  -2    0.39    0.26
   7   9   3    6.50    0.60
  -7  -9  -3    5.83    0.61
   7   9   4    0.16    0.14
  -7  -9  -4   -0.11    0.18
   7   9   5    4.79    0.41
  -7  -9  -5    3.49    0.53
   7   9   6    1.17    0.25
  -7  -9  -6    1.70    0.27
   7   9   7    0.15    0.14
  -7  -9  -7   -0.11    0.18
   7   9   8    0.55    0.18
  -7  -9  -8    0.29    0.23
   7   9   9    0.00    0.12
  -7  -9  -9   -0.01    0.15
   7   9  10    0.20    0.18
  -7  -9 -10   -0.24    0.14
   7   9  11    0.17    0.18
  -7  -9 -11   -0.02    0.19
   7   9  12    0.22    0.15
  -7  -9 -12   -0.05    0.19
   7  10   7   -0.02    0.19
  -7 -10  -7   -0.08    0.21
  -8   8   6    0.77    0.28
  -8   8   5   -0.03    0.13
   8  -8  -4    0.25    0.20
  -8   8   4    0.39    0.18
   8  -8  -3   -0.10    0.17
  -8   8   3    0.02    0.13
   8  -8  -2   -0.04    0.22
  -8   8   2    0.88    0.21
   8  -8  -1    0.73    0.22
  -8   8   1    1.12    0.28
   8  -8   0    1.00    0.35
  -8   8   0    1.72    0.27
   8  -8   1    0.21    0.19
  -8   8  -1   -0.06    0.19
   8  -8   2    1.17    0.31
  -8   8  -2    1.24    0.32
   8  -8   3    1.88    0.30
  -8   8  -3    1.98    0.37
   8  -8   4    0.69    0.30
  -8   8  -4    0.79    0.29
   8  -8   5    0.25    0.23
  -8   8  -5    1.03    0.22
  -8   7   8    1.25    0.27
  -8   7   7    1.59    0.29
  -8   7   6   -0.02    0.17
   8  -7  -5    0.51    0.20
  -8   7   5    0.76    0.21
   8  -7  -4    0.35    0.17
  -8   7   4    0.26    0.18
   8  -7  -3   -0.13    0.15
  -8   7   3    0.44    0.16
   8  -7  -2    0.06    0.14
  -8   7   2    0.04    0.16
   8  -7  -1    0.15    0.14
  -8   7   1    0.26    0.17
   8  -7   0    4.66    0.39
  -8   7   0    5.14    0.50
   8  -7   1    1.30    0.24
  -8   7  -1    1.32    0.25
   8  -7   2    0.78    0.20
  -8   7  -2    0.86    0.22
   8  -7   3    0.17    0.20
  -8   7  -3    0.20    0.16
  -8   7  -4    0.84    0.23
   8  -7   5   -0.01    0.18
  -8   7  -5    0.21    0.18
   8  -7   6    0.35    0.22
  -8   7  -6    0.02    0.19
   8  -7   7   -0.13    0.22
  -8   7  -7   -0.22    0.20
   8  -6  -9    0.29    0.21
  -8   6   9    0.42    0.25
   8  -6  -8    3.65    0.38
  -8   6   8    4.87    0.50
  -8   6   7    0.14    0.16
  -8   6   6    0.38    0.17
   8  -6  -5    0.20    0.14
  -8   6   5    0.36    0.21
   8  -6  -4   -0.06    0.12
  -8   6   4   -0.06    0.16
   8  -6  -3    1.11    0.24
  -8   6   3    1.59    0.28
   8  -6  -2    0.88    0.20
  -8   6   2    1.17    0.22
   8  -6  -1    7.32    0.52
  -8   6   1    7.38    0.62
   8  -6   0    3.05    0.36
  -8   6   0    2.83    0.32
   8  -6   1    2.47    0.35
  -8   6  -1    2.84    0.32
   8  -6   2   -0.03    0.12
  -8   6  -2   -0.00    0.15
   8  -6   3    0.95    0.25
  -8   6  -3    0.71    0.25
   8  -6   4    0.01    0.16
  -8   6  -4    0.31    0.18
   8  -6   5    0.15    0.13
  -8   6  -5   -0.06    0.17
   8  -6   6    0.56    0.22
  -8   6  -6    1.17    0.26
   8  -6   7    1.13    0.25
  -8   6  -7    1.46    0.31
   8  -6   8    3.65    0.43
  -8   6  -8    3.00    0.41
   8  -6   9    0.94    0.27
  -8   6  -9    1.29    0.30
   8  -5 -10    0.80    0.31
  -8   5  10    1.24    0.27
   8  -5  -9    0.40    0.21
  -8   5   9    0.23    0.24
   8  -5  -8    0.21    0.16
  -8   5   8    0.07    0.20
   8  -5  -7    0.33    0.16
  -8   5   7    0.46    0.22
   8  -5  -6   -0.02    0.11
   8  -5  -6    0.09    0.11
  -8   5   6    0.14    0.13
   8  -5  -5    1.14    0.17
   8  -5  -5    0.71    0.16
  -8   5   5    0.94    0.26
   8  -5  -4    0.01    0.11
  -8   5   4   -0.16    0.16
   8  -5  -3    0.14    0.12
  -8   5   3   -0.02    0.16
   8  -5  -2    4.19    0.34
  -8   5   2    4.54    0.37
   8  -5  -1    4.57    0.32
  -8   5   1    5.11    0.44
   8  -5   0    0.62    0.15
  -8   5   0    0.55    0.18
   8  -5   1    0.14    0.13
  -8   5  -1    0.34    0.15
   8  -5   2    0.24    0.15
  -8   5  -2    0.06    0.14
   8  -5   3    0.22    0.14
  -8   5  -3   -0.27    0.12
   8  -5   4    0.31    0.13
  -8   5  -4    0.00    0.14
   8  -5   5    0.00    0.12
  -8   5  -5    0.23    0.14
   8  -5   6    1.07    0.24
  -8   5  -6    1.01    0.21
   8  -5   7    5.39    0.55
  -8   5  -7    5.37    0.44
   8  -5   8    0.27    0.18
  -8   5  -8    0.19    0.16
   8  -5   9    2.65    0.43
  -8   5  -9    2.60    0.31
   8  -5  10   -0.17    0.17
  -8   5 -10   -0.18    0.16
   8  -5  11    0.67    0.20
  -8   5 -11    0.48    0.27
   8  -4 -10    2.40    0.38
  -8   4  10    2.67    0.40
   8  -4  -9    0.46    0.18
  -8   4   9    0.88    0.22
   8  -4  -8    0.83    0.21
  -8   4   8    1.00    0.22
   8  -4  -7    0.26    0.14
  -8   4   7   -0.01    0.14
   8  -4  -6    0.89    0.18
   8  -4  -6    0.77    0.20
  -8   4   6    1.84    0.22
   8  -4  -5    0.58    0.15
   8  -4  -5    0.68    0.15
  -8   4   5    0.77    0.18
   8  -4  -4    0.05    0.11
   8  -4  -4    0.07    0.09
  -8   4   4    0.15    0.15
   8  -4  -3    4.69    0.29
  -8   4   3    4.15    0.41
   8  -4  -2    2.05    0.23
  -8   4   2    1.55    0.25
   8  -4  -1    1.28    0.22
  -8   4   1    1.43    0.26
   8  -4   0    3.05    0.31
  -8   4   0    3.23    0.36
   8  -4   1    0.83    0.16
  -8   4  -1    0.82    0.20
   8  -4   2    4.13    0.30
  -8   4  -2    3.45    0.33
   8  -4   3    0.20    0.16
  -8   4  -3    0.15    0.16
   8  -4   4    0.04    0.15
  -8   4  -4    0.16    0.16
   8  -4   5    0.17    0.17
  -8   4  -5    0.14    0.13
   8  -4   6    3.34    0.32
  -8   4  -6    3.24    0.32
   8  -4   7    9.63    0.63
  -8   4  -7    7.96    0.56
   8  -4   8    3.94    0.37
  -8   4  -8    3.85    0.35
   8  -4   9    0.42    0.22
  -8   4  -9    0.66    0.19
   8  -4  10    1.79    0.34
  -8   4 -10    1.90    0.28
   8  -4  11   -0.12    0.19
  -8   4 -11   -0.04    0.15
   8  -4  12   -0.01    0.17
  -8   4 -12   -0.06    0.18
   8  -3 -10    1.70    0.34
  -8   3  10    1.84    0.37
   8  -3  -9    4.52    0.46
  -8   3   9    4.57    0.48
   8  -3  -8    0.23    0.14
  -8   3   8   -0.22    0.15
   8  -3  -7    0.10    0.16
  -8   3   7    0.47    0.20
   8  -3  -6    0.53    0.14
   8  -3  -6    0.65    0.17
  -8   3   6    1.06    0.22
   8  -3  -5    0.02    0.09
   8  -3  -5    0.05    0.10
  -8   3   5    0.11    0.14
   8  -3  -4    0.12    0.12
   8  -3  -4    0.07    0.10
  -8   3   4    0.25    0.13
   8  -3  -3    7.61    0.35
   8  -3  -3    4.97    0.28
  -8   3   3    5.60    0.40
   8  -3  -2    4.08    0.32
  -8   3   2    4.28    0.38
   8  -3  -1    3.22    0.23
  -8   3   1    2.48    0.27
   8  -3   0    0.95    0.19
  -8   3   0    0.80    0.18
   8  -3   1    0.64    0.14
  -8   3  -1    0.57    0.15
   8  -3   2    0.88    0.21
  -8   3  -2    1.08    0.19
   8  -3   3    0.05    0.16
  -8   3  -3    0.55    0.17
   8  -3   4    1.38    0.21
  -8   3  -4    1.12    0.24
   8  -3   5   20.44    0.88
  -8   3  -5   18.93    0.89
   8  -3   6    2.02    0.30
  -8   3  -6    1.99    0.26
   8  -3   7    2.54    0.28
  -8   3  -7    2.50    0.33
   8  -3   8    0.15    0.13
  -8   3  -8    0.05    0.17
   8  -3   9    6.22    0.52
  -8   3  -9    5.73    0.50
   8  -3  10    1.90    0.31
  -8   3 -10    1.55    0.31
   8  -3  11    0.26    0.15
  -8   3 -11    0.23    0.19
   8  -3  12   -0.06    0.11
  -8   3 -12    0.08    0.13
   8  -3  13   -0.02    0.16
  -8   3 -13    0.01    0.16
   8  -2 -10    0.78    0.31
  -8   2  10    1.65    0.31
   8  -2  -9    1.34    0.24
  -8   2   9    0.98    0.24
   8  -2  -8   -0.13    0.16
  -8   2   8    0.29    0.16
   8  -2  -7   -0.09    0.14
  -8   2   7    0.28    0.16
   8  -2  -6    0.11    0.10
   8  -2  -6   -0.01    0.11
  -8   2   6    0.25    0.15
   8  -2  -5    1.23    0.17
   8  -2  -5    1.24    0.20
  -8   2   5    1.59    0.25
   8  -2  -4    4.59    0.27
   8  -2  -4    3.97    0.28
  -8   2   4    4.63    0.33
   8  -2  -3    4.08    0.30
   8  -2  -3    3.68    0.24
  -8   2   3    3.65    0.35
   8  -2  -2    0.18    0.12
   8  -2  -2    0.06    0.08
  -8   2   2    0.10    0.14
   8  -2  -1    0.36    0.13
  -8   2   1    1.00    0.19
   8  -2   0    3.51    0.29
  -8   2   0    3.57    0.28
   8  -2   1   -0.05    0.13
  -8   2  -1   -0.15    0.14
   8  -2   2    0.31    0.13
  -8   2  -2    0.42    0.16
   8  -2   3   -0.04    0.11
  -8   2  -3    0.06    0.09
   8  -2   4    0.18    0.15
  -8   2  -4    0.18    0.13
   8  -2   5   10.64    0.54
  -8   2  -5    9.21    0.62
   8  -2   6   64.41    2.33
  -8   2  -6   67.53    2.37
   8  -2   7    1.70    0.28
  -8   2  -7    1.75    0.28
   8  -2   8    6.03    0.44
  -8   2  -8    5.11    0.43
   8  -2   9    0.93    0.24
  -8   2  -9    1.25    0.24
   8  -2  10    0.23    0.16
  -8   2 -10    0.06    0.18
   8  -2  11    1.97    0.25
  -8   2 -11    1.27    0.31
   8  -2  12    0.03    0.17
  -8   2 -12    0.10    0.15
   8  -2  13   -0.28    0.19
  -8   2 -13   -0.26    0.22
   8  -2  14    3.09    0.39
  -8   2 -14    3.04    0.35
   8  -1 -10    0.50    0.20
  -8   1  10   -0.12    0.16
   8  -1  -9    0.51    0.24
  -8   1   9    0.78    0.25
   8  -1  -8    0.84    0.25
  -8   1   8    0.83    0.19
   8  -1  -7    0.10    0.15
  -8   1   7    0.03    0.12
   8  -1  -6    0.43    0.13
   8  -1  -6    0.36    0.19
  -8   1   6    0.82    0.16
   8  -1  -5    0.07    0.09
   8  -1  -5   -0.11    0.11
  -8   1   5    0.12    0.12
   8  -1  -4    1.60    0.19
   8  -1  -4    1.42    0.21
  -8   1   4    1.72    0.24
   8  -1  -3    0.73    0.16
   8  -1  -3    0.69    0.15
  -8   1   3    0.68    0.19
   8  -1  -2    0.25    0.13
   8  -1  -2    0.55    0.11
  -8   1   2    0.14    0.14
   8  -1  -1    3.35    0.25
   8  -1  -1    3.30    0.22
  -8   1   1    3.39    0.27
   8  -1   0    0.57    0.14
   8  -1   0    0.34    0.07
  -8   1   0    0.46    0.14
   8  -1   1    2.02    0.22
  -8   1  -1    2.08    0.21
   8  -1   2    2.88    0.27
  -8   1  -2    3.18    0.29
   8  -1   3   11.69    0.54
  -8   1  -3   12.15    0.55
   8  -1   4   14.86    0.70
  -8   1  -4   13.76    0.70
   8  -1   5    0.91    0.17
  -8   1  -5    0.74    0.16
   8  -1   6    3.49    0.29
  -8   1  -6    3.00    0.32
   8  -1   7    6.45    0.41
  -8   1  -7    6.58    0.46
   8  -1   8    0.56    0.16
  -8   1  -8    0.61    0.14
   8  -1   9    0.69    0.15
  -8   1  -9    0.28    0.15
   8  -1  10   -0.01    0.15
  -8   1 -10    0.23    0.14
   8  -1  11    0.47    0.16
  -8   1 -11    0.40    0.17
   8  -1  12    0.37    0.19
  -8   1 -12    0.13    0.18
   8  -1  13    0.08    0.11
  -8   1 -13   -0.12    0.12
   8  -1  14    1.47    0.27
  -8   1 -14    0.57    0.30
   8  -1  15    0.12    0.17
  -8   1 -15    0.16    0.22
   8   0 -10    0.71    0.24
  -8   0  10    0.02    0.16
   8   0  -9    0.45    0.21
  -8   0   9    0.57    0.22
   8   0  -8    0.36    0.15
  -8   0   8   -0.16    0.11
   8   0  -7    1.09    0.21
  -8   0   7    1.19    0.24
   8   0  -6    0.63    0.13
   8   0  -6    0.40    0.19
  -8   0   6    0.43    0.15
   8   0  -5    0.56    0.14
   8   0  -5    0.65    0.17
  -8   0   5    0.41    0.17
   8   0  -4    1.57    0.19
   8   0  -4    1.00    0.20
  -8   0   4    1.08    0.22
   8   0  -3    1.09    0.17
   8   0  -3    0.69    0.16
  -8   0   3    0.97    0.21
   8   0  -2    0.90    0.17
   8   0  -2    1.09    0.15
  -8   0   2    0.63    0.20
   8   0  -1    1.86    0.18
   8   0  -1    1.74    0.16
  -8   0   1    2.13    0.20
   8   0   0   -0.05    0.08
   8   0   0    0.10    0.07
  -8   0   0   -0.03    0.11
   8   0   1    0.71    0.13
   8   0   1    0.58    0.10
  -8   0  -1    0.78    0.17
   8   0   2    1.35    0.18
  -8   0  -2    1.80    0.18
   8   0   3   10.42    0.54
  -8   0  -3   10.40    0.55
   8   0   4  107.72    3.40
  -8   0  -4  112.80    3.45
   8   0   5    0.24    0.13
  -8   0  -5    0.30    0.15
   8   0   6    2.10    0.21
  -8   0  -6    1.56    0.23
   8   0   7    3.30    0.28
  -8   0  -7    3.76    0.32
   8   0   8    3.73    0.29
  -8   0  -8    3.56    0.28
   8   0   9    1.73    0.27
  -8   0  -9    2.05    0.22
   8   0  10   -0.02    0.12
  -8   0 -10   -0.16    0.12
   8   0  11    0.02    0.15
  -8   0 -11    0.17    0.16
   8   0  12    3.29    0.36
  -8   0 -12    3.33    0.38
   8   0  13    2.72    0.30
  -8   0 -13    2.49    0.30
   8   0  14    0.08    0.12
  -8   0 -14   -0.05    0.16
   8   0  15   -0.08    0.13
  -8   0 -15    0.05    0.17
   8   0  16    0.20    0.24
  -8   0 -16    1.58    0.30
   8   1  -9    1.34    0.29
  -8  -1   9    0.78    0.26
   8   1  -8    0.99    0.27
  -8  -1   8    0.95    0.23
   8   1  -7    0.10    0.08
   8   1  -7    0.16    0.16
  -8  -1   7   -0.15    0.13
   8   1  -6   14.37    0.75
  -8  -1   6   14.49    0.74
   8   1  -5    1.44    0.24
  -8  -1   5    1.10    0.22
   8   1  -4   -0.03    0.12
  -8  -1   4    0.14    0.09
  -8  -1   4   -0.02    0.11
   8   1  -3    2.77    0.26
  -8  -1   3    3.27    0.27
  -8  -1   3    2.24    0.23
   8   1  -2    1.48    0.18
  -8  -1   2    1.67    0.19
   8   1  -1   -0.11    0.06
   8   1  -1    0.06    0.09
  -8  -1   1    0.09    0.08
   8   1   0    0.16    0.10
   8   1   0    0.02    0.09
  -8  -1   0    0.22    0.12
   8   1   1    4.10    0.31
   8   1   1    3.46    0.21
  -8  -1  -1    3.58    0.31
   8   1   2    3.62    0.25
  -8  -1  -2    3.73    0.28
   8   1   3    2.93    0.27
  -8  -1  -3    2.68    0.21
   8   1   4    0.57    0.15
  -8  -1  -4    1.06    0.18
   8   1   5   10.81    0.50
  -8  -1  -5   10.22    0.53
   8   1   6    6.30    0.35
  -8  -1  -6    6.11    0.35
   8   1   7   37.65    1.37
  -8  -1  -7   37.12    1.35
   8   1   8    3.99    0.34
  -8  -1  -8    4.03    0.34
   8   1   9    2.82    0.26
  -8  -1  -9    3.56    0.31
   8   1  10    0.74    0.20
  -8  -1 -10    0.76    0.20
   8   1  11    0.79    0.18
  -8  -1 -11    0.79    0.21
   8   1  12    0.81    0.18
  -8  -1 -12    0.71    0.18
   8   1  13    5.56    0.40
  -8  -1 -13    4.76    0.47
   8   1  14    0.12    0.15
  -8  -1 -14    0.25    0.18
   8   1  15    0.08    0.15
  -8  -1 -15   -0.02    0.14
   8   1  16    0.01    0.14
  -8  -1 -16   -0.03    0.14
   8   2  -9    0.25    0.19
  -8  -2   9   -0.09    0.14
   8   2  -8    0.20    0.21
  -8  -2   8    0.12    0.17
   8   2  -7    1.39    0.24
  -8  -2   7    1.08    0.21
  -8  -2   7    1.18    0.22
   8   2  -6    1.45    0.24
  -8  -2   6    1.84    0.21
  -8  -2   6    1.43    0.22
   8   2  -5    3.54    0.33
  -8  -2   5    4.04    0.33
  -8  -2   5    3.91    0.33
   8   2  -4    9.39    0.58
  -8  -2   4    9.50    0.55
  -8  -2   4    9.69    0.53
   8   2  -3    0.84    0.18
  -8  -2   3    0.74    0.17
  -8  -2   2    0.02    0.12
  -8  -2   2    0.29    0.14
   8   2  -1   -0.15    0.10
  -8  -2   1    0.22    0.10
  -8  -2   1    0.07    0.12
   8   2   0    0.50    0.13
  -8  -2   0    0.62    0.14
  -8  -2   0    0.41    0.15
   8   2   1    2.23    0.20
  -8  -2  -1    2.31    0.20
  -8  -2  -1    2.19    0.22
   8   2   2   30.80    1.00
  -8  -2  -2   32.08    1.11
  -8  -2  -2   32.04    1.24
   8   2   3    5.02    0.25
  -8  -2  -3    5.56    0.32
  -8  -2  -3    4.84    0.33
   8   2   4    0.80    0.12
  -8  -2  -4    1.15    0.14
   8   2   5    4.64    0.33
  -8  -2  -5    3.67    0.28
   8   2   6    2.35    0.26
  -8  -2  -6    2.66    0.24
   8   2   7    2.23    0.26
  -8  -2  -7    2.36    0.23
   8   2   8    6.37    0.36
  -8  -2  -8    5.47    0.33
   8   2   9    1.79    0.23
  -8  -2  -9    1.13    0.18
   8   2  10    1.62    0.22
  -8  -2 -10    1.69    0.20
   8   2  11    1.11    0.18
  -8  -2 -11    1.18    0.22
   8   2  12    0.92    0.17
  -8  -2 -12    0.74    0.18
   8   2  13    0.73    0.18
  -8  -2 -13    0.78    0.23
   8   2  14    0.30    0.19
  -8  -2 -14    0.15    0.19
   8   2  15    2.49    0.34
  -8  -2 -15    2.20    0.37
   8   2  16    0.90    0.25
  -8  -2 -16    0.61    0.29
   8   3  -8   -0.24    0.23
   8   3  -7    0.06    0.18
  -8  -3   7   -0.11    0.13
   8   3  -6    0.81    0.23
  -8  -3   6    1.29    0.20
  -8  -3   6    0.59    0.18
   8   3  -5    6.09    0.49
  -8  -3   5    4.97    0.37
  -8  -3   5    5.25    0.35
   8   3  -4    0.58    0.17
  -8  -3   4    0.35    0.15
  -8  -3   4    0.38    0.18
   8   3  -3    6.23    0.45
  -8  -3   3    6.20    0.35
  -8  -3   3    5.32    0.43
   8   3  -2    0.00    0.14
  -8  -3   2    0.11    0.11
  -8  -3   2    0.30    0.12
   8   3  -1    0.10    0.09
  -8  -3   1   -0.04    0.09
  -8  -3   1    0.13    0.13
   8   3   0    0.07    0.08
  -8  -3   0   -0.18    0.12
  -8  -3   0    0.04    0.08
   8   3   1    3.03    0.24
  -8  -3  -1    2.84    0.23
  -8  -3  -1    3.80    0.32
   8   3   2    0.14    0.09
  -8  -3  -2   -0.02    0.08
  -8  -3  -2   -0.13    0.12
   8   3   3   10.85    0.45
  -8  -3  -3   11.51    0.49
  -8  -3  -3   12.15    0.56
   8   3   4   -0.02    0.07
  -8  -3  -4    0.06    0.09
  -8  -3  -4    0.06    0.12
   8   3   5   -0.06    0.06
  -8  -3  -5   -0.04    0.13
  -8  -3  -5    0.02    0.08
   8   3   6    0.26    0.09
  -8  -3  -6   -0.00    0.15
  -8  -3  -6    0.22    0.11
   8   3   7    0.10    0.07
  -8  -3  -7    0.28    0.11
   8   3   8    0.19    0.12
  -8  -3  -8    0.20    0.13
   8   3   9    0.29    0.23
  -8  -3  -9    3.62    0.25
   8   3  10    0.29    0.13
  -8  -3 -10    0.26    0.12
   8   3  11    8.03    0.46
  -8  -3 -11    7.32    0.46
   8   3  12    0.09    0.10
  -8  -3 -12   -0.06    0.13
   8   3  13    0.18    0.16
  -8  -3 -13    0.14    0.13
   8   3  14    1.79    0.29
  -8  -3 -14    1.87    0.26
   8   3  15    1.49    0.23
  -8  -3 -15    1.12    0.24
   8   3  16    0.22    0.20
  -8  -3 -16    0.38    0.18
   8   4  -7    0.04    0.20
   8   4  -6    0.47    0.24
  -8  -4   6    0.29    0.20
   8   4  -5    0.34    0.25
  -8  -4   5    0.77    0.21
   8   4  -4    0.46    0.22
  -8  -4   4    0.42    0.16
   8   4  -3    1.41    0.26
  -8  -4   3    1.12    0.20
   8   4  -2    1.43    0.20
  -8  -4   2    1.31    0.26
   8   4  -1    0.07    0.10
  -8  -4   1    0.08    0.08
  -8  -4   1   -0.06    0.11
   8   4   0    3.01    0.28
  -8  -4   0    2.21    0.19
  -8  -4   0    2.60    0.31
   8   4   1    6.59    0.38
  -8  -4  -1    5.17    0.28
  -8  -4  -1    6.52    0.45
   8   4   2    0.68    0.12
  -8  -4  -2    0.64    0.11
  -8  -4  -2    0.63    0.21
   8   4   3    2.05    0.19
  -8  -4  -3    2.37    0.24
  -8  -4  -3    1.85    0.17
   8   4   4    0.34    0.11
  -8  -4  -4    0.28    0.09
  -8  -4  -4   -0.10    0.16
   8   4   5    0.77    0.13
  -8  -4  -5    0.71    0.17
  -8  -4  -5    0.63    0.12
   8   4   6    1.11    0.14
  -8  -4  -6    0.97    0.18
  -8  -4  -6    1.11    0.14
   8   4   7    1.54    0.15
  -8  -4  -7    1.27    0.21
  -8  -4  -7    1.45    0.17
   8   4   8    0.46    0.12
  -8  -4  -8    0.94    0.20
  -8  -4  -8    0.55    0.14
   8   4   9    2.25    0.18
  -8  -4  -9    1.88    0.25
  -8  -4  -9    2.01    0.23
   8   4  10    4.63    0.40
  -8  -4 -10    4.68    0.30
   8   4  11    2.46    0.28
  -8  -4 -11    1.80    0.25
   8   4  12    2.62    0.29
  -8  -4 -12    2.18    0.27
   8   4  13    0.27    0.16
  -8  -4 -13    0.06    0.15
   8   4  14    0.55    0.16
  -8  -4 -14    0.51    0.20
   8   4  15    0.09    0.14
  -8  -4 -15   -0.01    0.12
   8   4  16    0.62    0.23
  -8  -4 -16    0.58    0.24
   8   5  -6    0.22    0.24
  -8  -5   6    0.23    0.19
   8   5  -5    0.17    0.17
  -8  -5   5   -0.17    0.15
   8   5  -4   -0.14    0.16
  -8  -5   4   -0.17    0.17
   8   5  -3    0.19    0.15
  -8  -5   3    0.15    0.18
   8   5  -2    2.41    0.27
  -8  -5   2    2.27    0.33
   8   5  -1    0.74    0.17
  -8  -5   1    0.52    0.18
   8   5   0    0.04    0.13
  -8  -5   0    0.09    0.16
   8   5   1    2.40    0.27
  -8  -5  -1    2.70    0.34
   8   5   2    0.07    0.09
  -8  -5  -2    0.04    0.15
   8   5   3    0.11    0.12
  -8  -5  -3    0.15    0.16
   8   5   4    0.61    0.16
  -8  -5  -4    0.76    0.19
   8   5   5    4.17    0.30
  -8  -5  -5    4.80    0.39
  -8  -5  -5    3.73    0.22
   8   5   6   -0.03    0.11
  -8  -5  -6    0.06    0.15
  -8  -5  -6    0.13    0.08
   8   5   7    1.28    0.16
  -8  -5  -7    0.80    0.24
  -8  -5  -7    1.00    0.14
   8   5   8    0.24    0.11
  -8  -5  -8    0.30    0.16
  -8  -5  -8    0.02    0.10
   8   5   9    6.17    0.36
  -8  -5  -9    6.38    0.41
  -8  -5  -9    5.79    0.34
   8   5  10    0.68    0.15
  -8  -5 -10    0.79    0.22
  -8  -5 -10    0.52    0.12
   8   5  11    0.26    0.12
  -8  -5 -11    0.02    0.10
   8   5  12    2.54    0.30
  -8  -5 -12    1.84    0.26
   8   5  13    0.66    0.19
  -8  -5 -13    0.32    0.18
   8   5  14    0.18    0.19
  -8  -5 -14    0.49    0.18
   8   5  15    1.47    0.25
  -8  -5 -15    0.27    0.23
   8   5  16    0.29    0.14
  -8  -5 -16    0.06    0.15
   8   6  -4    0.17    0.18
  -8  -6   4    0.22    0.19
   8   6  -3    0.03    0.15
  -8  -6   3    0.23    0.19
   8   6  -2    0.77    0.21
  -8  -6   2    0.84    0.25
   8   6  -1    1.17    0.22
  -8  -6   1    0.97    0.27
   8   6   0    0.95    0.19
  -8  -6   0    1.17    0.27
   8   6   1   -0.01    0.14
  -8  -6  -1    0.12    0.13
   8   6   2    1.24    0.23
  -8  -6  -2    1.01    0.22
   8   6   3    2.40    0.28
  -8  -6  -3    1.81    0.27
   8   6   4   -0.12    0.13
  -8  -6  -4   -0.04    0.16
   8   6   5   -0.06    0.11
  -8  -6  -5    0.08    0.11
   8   6   6    1.99    0.25
  -8  -6  -6    2.75    0.34
   8   6   7   -0.01    0.10
  -8  -6  -7    0.03    0.14
   8   6   8    0.04    0.11
  -8  -6  -8    0.08    0.16
   8   6   9    1.09    0.21
  -8  -6  -9    1.35    0.26
   8   6  10    0.17    0.14
  -8  -6 -10    0.34    0.20
  -8  -6 -10    0.37    0.12
   8   6  11    0.19    0.14
  -8  -6 -11    0.44    0.15
  -8  -6 -11    0.02    0.12
   8   6  12    4.03    0.33
  -8  -6 -12    4.26    0.42
  -8  -6 -12    3.30    0.32
   8   6  13    0.12    0.13
  -8  -6 -13    0.11    0.14
   8   6  14    0.12    0.14
  -8  -6 -14    0.21    0.15
   8   6  15    0.34    0.19
  -8  -6 -15    0.22    0.15
   8   7  -2    0.07    0.18
  -8  -7   2   -0.12    0.13
   8   7  -1    0.05    0.20
  -8  -7   1    0.20    0.20
   8   7   0    3.13    0.39
  -8  -7   0    3.03    0.41
   8   7   1    1.53    0.30
  -8  -7  -1    1.70    0.31
   8   7   2    0.66    0.22
  -8  -7  -2    0.60    0.19
   8   7   3   -0.02    0.11
  -8  -7  -3   -0.01    0.13
   8   7   4    0.03    0.14
  -8  -7  -4    0.02    0.17
   8   7   5    0.14    0.16
  -8  -7  -5    0.22    0.19
   8   7   6    1.38    0.21
  -8  -7  -6    1.71    0.26
   8   7   7    1.46    0.24
  -8  -7  -7    1.23    0.25
   8   7   8    1.82    0.26
  -8  -7  -8    1.61    0.26
   8   7   9   -0.07    0.12
  -8  -7  -9    0.06    0.12
   8   7  10    0.09    0.15
  -8  -7 -10    0.24    0.18
   8   7  11    0.07    0.16
  -8  -7 -11    0.31    0.15
   8   7  12    0.57    0.21
  -8  -7 -12    0.55    0.25
  -8  -7 -13    2.22    0.36
   8   8   0    5.92    0.52
  -8  -8   0    5.65    0.53
   8   8   1    0.25    0.15
  -8  -8  -1   -0.22    0.21
   8   8   2    1.00    0.24
  -8  -8  -2    1.07    0.26
   8   8   3   -0.14    0.17
  -8  -8  -3   -0.06    0.16
   8   8   4    0.98    0.27
  -8  -8  -4    0.89    0.25
   8   8   5    0.23    0.20
  -8  -8  -5    0.31    0.19
   8   8   6   -0.00    0.14
  -8  -8  -6   -0.04    0.17
   8   8   7    0.05    0.18
  -8  -8  -7    0.32    0.21
   8   8   8    1.05    0.24
  -8  -8  -8    0.37    0.22
   8   8   9    0.27    0.19
  -8  -8  -9    0.13    0.17
   8   8  10    0.62    0.24
  -8  -8 -10    0.89    0.28
   8   8  11    2.19    0.32
  -8  -8 -11    1.44    0.34
   8   8  12    0.22    0.16
  -8  -8 -12    0.27    0.22
   8   9   5   -0.20    0.17
  -8  -9  -5    0.08    0.20
   8   9   6    0.92    0.22
  -8  -9  -6    0.56    0.30
   8   9   7    0.25    0.22
  -8  -9  -7    0.29    0.21
   8   9   8    3.61    0.47
  -8  -9  -8    4.10    0.43
   9  -7  -4    0.20    0.14
  -9   7   4    0.18    0.21
   9  -7  -3   -0.15    0.12
  -9   7   3    0.37    0.18
   9  -7  -2    0.53    0.23
  -9   7   2    0.35    0.26
   9  -7  -1    0.32    0.21
  -9   7   1    0.10    0.24
   9  -7   0    1.44    0.38
  -9   7   0    2.38    0.38
   9  -7   1    1.17    0.27
  -9   7  -1   -0.04    0.21
   9  -7   2    0.79    0.30
  -9   7  -2    1.05    0.32
   9  -7   3    0.39    0.22
  -9   7  -3    0.66    0.23
   9  -7   4    0.21    0.22
  -9   7  -4    0.24    0.24
   9  -7   5    0.10    0.17
  -9   7  -5    0.05    0.20
  -9   6   6   -0.08    0.20
  -9   6   5    0.12    0.15
   9  -6  -4   -0.02    0.15
  -9   6   4    0.15    0.19
   9  -6  -3    0.22    0.20
  -9   6   3    0.38    0.22
   9  -6  -2    0.12    0.15
  -9   6   2    0.15    0.16
   9  -6  -1    0.11    0.17
  -9   6   1    0.01    0.19
   9  -6   0    0.18    0.22
  -9   6   0    0.49    0.22
   9  -6   1    2.43    0.35
  -9   6  -1    1.87    0.33
   9  -6   2    4.02    0.41
  -9   6  -2    4.25    0.46
   9  -6   3    0.17    0.19
  -9   6  -3    0.02    0.16
   9  -6   4    0.82    0.26
  -9   6  -4    1.32    0.30
   9  -6   5    0.29    0.20
  -9   6  -5   -0.15    0.20
   9  -6   6    0.27    0.19
  -9   6  -6   -0.12    0.14
   9  -6   7    1.08    0.28
  -9   6  -7    0.30    0.23
  -9   5   7    1.60    0.34
  -9   5   6    0.66    0.27
   9  -5  -5    0.31    0.17
  -9   5   5    0.55    0.20
   9  -5  -4   -0.04    0.13
  -9   5   4   -0.19    0.18
   9  -5  -3   -0.04    0.10
  -9   5   3    0.28    0.16
   9  -5  -2    0.67    0.19
  -9   5   2    0.44    0.25
   9  -5  -1    0.22    0.15
  -9   5   1   -0.02    0.18
   9  -5   0    1.94    0.24
  -9   5   0    1.31    0.30
   9  -5   1    3.17    0.37
  -9   5  -1    3.89    0.37
   9  -5   2    0.91    0.25
  -9   5  -2    1.09    0.23
   9  -5   3    0.89    0.24
  -9   5  -3    1.05    0.28
   9  -5   4    0.08    0.13
  -9   5  -4   -0.02    0.13
   9  -5   5    0.10    0.14
  -9   5  -5    0.08    0.16
   9  -5   6    0.08    0.12
  -9   5  -6   -0.14    0.16
   9  -5   7    0.26    0.20
  -9   5  -7    0.23    0.24
   9  -5   8    0.25    0.23
  -9   5  -8    0.19    0.19
   9  -5   9    0.32    0.23
  -9   5  -9    0.57    0.22
  -9   4   8    1.17    0.32
  -9   4   7    0.83    0.23
  -9   4   6    0.90    0.23
   9  -4  -5    0.50    0.17
  -9   4   5    0.61    0.23
   9  -4  -4    0.84    0.19
  -9   4   4    1.48    0.23
   9  -4  -3    0.39    0.14
  -9   4   3    0.38    0.18
   9  -4  -2    0.29    0.18
  -9   4   2    0.77    0.18
   9  -4  -1    0.93    0.23
  -9   4   1    1.59    0.24
   9  -4   0    1.16    0.27
  -9   4   0    1.67    0.32
   9  -4   1    2.81    0.28
  -9   4  -1    2.26    0.31
   9  -4   2    2.38    0.32
  -9   4  -2    2.30    0.35
   9  -4   3    0.27    0.15
  -9   4  -3    0.27    0.17
   9  -4   4    0.05    0.14
  -9   4  -4    0.21    0.15
   9  -4   5    0.76    0.21
  -9   4  -5    1.28    0.23
   9  -4   6   -0.07    0.13
  -9   4  -6    0.12    0.16
   9  -4   7    4.92    0.51
  -9   4  -7    4.16    0.52
   9  -4   8   34.09    1.58
  -9   4  -8   35.06    1.71
   9  -4   9    1.50    0.38
  -9   4  -9    2.62    0.34
   9  -4  10   -0.02    0.16
  -9   4 -10   -0.37    0.22
   9  -4  11   -0.02    0.18
  -9   4 -11    0.28    0.18
   9  -3  -8    0.21    0.16
  -9   3   8   -0.08    0.15
   9  -3  -7    0.11    0.15
  -9   3   7    0.03    0.15
   9  -3  -6    0.76    0.20
  -9   3   6    0.78    0.21
   9  -3  -5    0.93    0.19
  -9   3   5    1.52    0.28
   9  -3  -4    0.44    0.18
  -9   3   4    0.57    0.18
   9  -3  -3    0.96    0.21
  -9   3   3    0.93    0.25
   9  -3  -2    1.37    0.22
  -9   3   2    0.82    0.26
   9  -3  -1    0.99    0.22
  -9   3   1    0.93    0.22
   9  -3   0   -0.00    0.14
  -9   3   0    0.13    0.17
   9  -3   1    0.82    0.17
  -9   3  -1    0.30    0.19
   9  -3   2    0.36    0.18
  -9   3  -2    0.39    0.21
   9  -3   3   -0.03    0.13
  -9   3  -3    0.05    0.14
   9  -3   4    0.43    0.22
  -9   3  -4    0.64    0.17
   9  -3   5    1.57    0.30
  -9   3  -5    1.51    0.25
   9  -3   6    0.85    0.21
  -9   3  -6    1.07    0.23
   9  -3   7    0.26    0.21
  -9   3  -7    0.29    0.17
   9  -3   8    0.72    0.22
  -9   3  -8    0.84    0.26
   9  -3   9   13.51    0.88
  -9   3  -9   11.58    0.82
   9  -3  10    0.15    0.22
  -9   3 -10    0.29    0.17
   9  -3  11    3.11    0.40
  -9   3 -11    2.74    0.44
   9  -3  12    0.37    0.24
  -9   3 -12    0.33    0.22
   9  -2  -8    0.09    0.19
  -9   2   8    0.22    0.20
   9  -2  -7    0.04    0.18
  -9   2   7    0.46    0.20
   9  -2  -6    0.02    0.13
  -9   2   6   -0.06    0.15
   9  -2  -5    0.95    0.21
   9  -2  -5    1.32    0.21
  -9   2   5    1.15    0.27
   9  -2  -4    0.22    0.13
   9  -2  -4    0.08    0.11
  -9   2   4    0.16    0.14
   9  -2  -3    0.21    0.16
  -9   2   3    0.44    0.16
   9  -2  -2    3.34    0.27
  -9   2   2    2.55    0.30
   9  -2  -1    1.92    0.25
  -9   2   1    1.32    0.28
   9  -2   0    1.25    0.23
  -9   2   0    0.85    0.25
   9  -2   1    4.07    0.31
  -9   2  -1    3.40    0.40
   9  -2   2   -0.04    0.11
  -9   2  -2   -0.07    0.11
   9  -2   3    0.60    0.17
  -9   2  -3    0.67    0.17
   9  -2   4    1.06    0.19
  -9   2  -4    0.39    0.18
   9  -2   5    6.35    0.44
  -9   2  -5    6.65    0.45
   9  -2   6   13.12    0.79
  -9   2  -6   13.66    0.83
   9  -2   7    0.66    0.19
  -9   2  -7    0.29    0.21
   9  -2   8   -0.14    0.14
  -9   2  -8    0.08    0.15
   9  -2   9    0.71    0.21
  -9   2  -9    0.99    0.27
   9  -2  10    1.09    0.26
  -9   2 -10    0.88    0.22
   9  -2  11    0.77    0.22
  -9   2 -11    0.91    0.28
   9  -2  12   -0.27    0.16
  -9   2 -12    0.04    0.17
   9  -2  13    0.37    0.22
  -9   2 -13    0.07    0.25
   9  -1  -8    0.30    0.18
  -9   1   8   -0.07    0.16
   9  -1  -7    0.19    0.18
  -9   1   7    0.07    0.15
   9  -1  -6   -0.26    0.14
  -9   1   6    0.17    0.11
   9  -1  -5    1.95    0.24
   9  -1  -5    1.61    0.26
  -9   1   5    1.62    0.30
   9  -1  -4    1.54    0.22
   9  -1  -4    1.37    0.22
  -9   1   4    1.60    0.24
   9  -1  -3    0.77    0.19
   9  -1  -3    0.80    0.15
  -9   1   3    0.68    0.22
   9  -1  -2    0.23    0.13
   9  -1  -2    0.10    0.10
  -9   1   2    0.04    0.12
   9  -1  -1    0.84    0.16
  -9   1   1    0.96    0.19
   9  -1   0    1.50    0.24
  -9   1   0    1.63    0.27
   9  -1   1    0.66    0.19
  -9   1  -1    1.03    0.22
   9  -1   2    0.37    0.14
  -9   1  -2    0.57    0.15
   9  -1   3    0.83    0.17
  -9   1  -3    0.79    0.17
   9  -1   4    5.93    0.46
  -9   1  -4    5.60    0.39
   9  -1   5   11.70    0.61
  -9   1  -5    9.98    0.58
   9  -1   6    0.25    0.18
  -9   1  -6    0.16    0.14
   9  -1   7   34.77    1.44
  -9   1  -7   33.05    1.40
   9  -1   8    3.81    0.36
  -9   1  -8    3.48    0.34
   9  -1   9    4.10    0.36
  -9   1  -9    3.53    0.43
   9  -1  10    1.19    0.22
  -9   1 -10    0.60    0.25
   9  -1  11    0.45    0.16
  -9   1 -11    0.34    0.17
   9  -1  12    0.87    0.25
  -9   1 -12    0.66    0.27
   9  -1  13    0.05    0.14
  -9   1 -13    0.02    0.15
   9  -1  14    0.30    0.22
  -9   1 -14   -0.02    0.23
   9   0  -8    0.30    0.20
  -9   0   8    0.45    0.21
   9   0  -7    5.52    0.52
  -9   0   7    4.87    0.43
   9   0  -6    3.04    0.30
   9   0  -6    3.29    0.37
  -9   0   6    3.45    0.33
   9   0  -5    0.31    0.13
   9   0  -5   -0.01    0.16
  -9   0   5    0.01    0.16
   9   0  -4    0.01    0.09
   9   0  -4   -0.01    0.13
  -9   0   4    0.13    0.12
   9   0  -3    0.11    0.12
   9   0  -3    0.03    0.11
  -9   0   3    0.01    0.12
   9   0  -2    0.58    0.16
   9   0  -2    0.19    0.13
  -9   0   2    0.28    0.15
   9   0  -1    1.00    0.16
   9   0  -1    0.57    0.14
  -9   0   1    0.59    0.20
   9   0   0    1.50    0.23
  -9   0   0    1.35    0.21
   9   0   1    0.19    0.12
  -9   0  -1   -0.14    0.12
   9   0   2    0.26    0.15
  -9   0  -2    0.27    0.16
   9   0   3    0.35    0.17
  -9   0  -3    0.48    0.17
   9   0   4    0.16    0.14
  -9   0  -4    0.59    0.17
   9   0   5    7.56    0.53
  -9   0  -5    8.18    0.47
   9   0   6   11.85    0.62
  -9   0  -6   12.30    0.64
   9   0   7    3.19    0.32
  -9   0  -7    3.79    0.30
   9   0   8   -0.24    0.15
  -9   0  -8    0.05    0.11
   9   0   9    1.41    0.22
  -9   0  -9    1.39    0.25
   9   0  10    0.51    0.18
  -9   0 -10    0.59    0.21
   9   0  11    0.12    0.20
  -9   0 -11    0.40    0.16
   9   0  12    0.58    0.22
  -9   0 -12    0.05    0.21
   9   0  13    1.05    0.29
  -9   0 -13    1.04    0.25
   9   0  14    0.49    0.20
  -9   0 -14    0.62    0.22
   9   1  -7    2.09    0.38
  -9  -1   7    2.52    0.35
   9   1  -6    2.88    0.31
   9   1  -6    2.77    0.32
  -9  -1   6    3.38    0.36
   9   1  -5    1.87    0.27
   9   1  -5    2.00    0.30
  -9  -1   5    1.92    0.29
   9   1  -4   -0.07    0.14
   9   1  -4   -0.26    0.12
  -9  -1   4    0.02    0.11
   9   1  -3    0.18    0.14
   9   1  -3    0.03    0.13
  -9  -1   3    0.09    0.14
   9   1  -2    1.83    0.24
   9   1  -2    1.70    0.21
  -9  -1   2    0.95    0.19
   9   1  -1   -0.19    0.13
   9   1  -1   -0.10    0.10
  -9  -1   1    0.01    0.14
   9   1   0    0.14    0.12
   9   1   0    0.12    0.08
  -9  -1   0   -0.21    0.09
   9   1   1    0.45    0.14
  -9  -1  -1    0.39    0.14
   9   1   2   -0.02    0.10
  -9  -1  -2   -0.11    0.09
   9   1   3    0.71    0.16
  -9  -1  -3    0.84    0.15
   9   1   4    0.25    0.15
  -9  -1  -4    0.28    0.12
   9   1   5   12.26    0.62
  -9  -1  -5   13.56    0.67
   9   1   6    2.14    0.25
  -9  -1  -6    2.22    0.26
   9   1   7    0.96    0.24
  -9  -1  -7    1.09    0.21
   9   1   8    1.52    0.25
  -9  -1  -8    1.09    0.22
   9   1   9    1.94    0.23
  -9  -1  -9    1.99    0.23
   9   1  10    0.11    0.14
  -9  -1 -10    0.15    0.13
   9   1  11    0.29    0.18
  -9  -1 -11    0.01    0.16
   9   1  12    0.55    0.20
  -9  -1 -12    0.59    0.19
   9   1  13    1.80    0.31
  -9  -1 -13    1.58    0.27
   9   1  14    0.19    0.19
  -9  -1 -14    0.15    0.20
   9   1  15    1.56    0.32
  -9  -1 -15    1.15    0.34
   9   2  -7   -0.06    0.23
  -9  -2   7    0.46    0.18
   9   2  -6    0.21    0.23
  -9  -2   6    0.76    0.21
   9   2  -5    0.94    0.24
  -9  -2   5    0.53    0.21
  -9  -2   5    0.63    0.21
   9   2  -4    4.08    0.40
  -9  -2   4    3.60    0.34
  -9  -2   4    4.04    0.37
  -9  -2   3    0.15    0.12
  -9  -2   3   -0.14    0.13
   9   2  -2    0.66    0.18
  -9  -2   2    0.47    0.18
  -9  -2   2    0.71    0.20
   9   2  -1    0.05    0.12
  -9  -2   1    0.17    0.13
  -9  -2   1    0.12    0.15
   9   2   0   -0.11    0.10
  -9  -2   0    0.03    0.09
  -9  -2   0    0.24    0.13
   9   2   1    1.36    0.18
  -9  -2  -1    1.57    0.18
  -9  -2  -1    1.63    0.22
   9   2   2    0.12    0.08
   9   2   2    0.13    0.10
  -9  -2  -2    0.37    0.11
   9   2   3    0.08    0.17
  -9  -2  -3    0.59    0.14
   9   2   4    1.94    0.25
  -9  -2  -4    1.65    0.23
   9   2   5    0.01    0.09
  -9  -2  -5   -0.02    0.10
   9   2   6    0.10    0.11
  -9  -2  -6   -0.01    0.11
   9   2   7    1.59    0.22
  -9  -2  -7    1.48    0.22
   9   2   8    0.02    0.12
  -9  -2  -8    0.15    0.13
   9   2   9    0.83    0.20
  -9  -2  -9    1.51    0.23
   9   2  10   -0.01    0.14
  -9  -2 -10    0.03    0.10
   9   2  11    0.54    0.18
  -9  -2 -11    0.70    0.22
   9   2  12    2.32    0.32
  -9  -2 -12    2.47    0.28
   9   2  13    2.04    0.34
  -9  -2 -13    2.26    0.30
   9   2  14    5.70    0.45
  -9  -2 -14    4.82    0.50
   9   2  15   -0.04    0.15
  -9  -2 -15   -0.06    0.18
   9   3  -6   -0.06    0.19
   9   3  -5    2.53    0.38
  -9  -3   5    2.34    0.33
   9   3  -4    0.89    0.21
  -9  -3   4    0.98    0.21
  -9  -3   4    1.45    0.25
   9   3  -3    0.19    0.16
  -9  -3   3    0.11    0.13
  -9  -3   3    0.14    0.13
   9   3  -2   -0.08    0.13
  -9  -3   2   -0.12    0.11
  -9  -3   2    0.17    0.14
   9   3  -1    0.02    0.09
  -9  -3   1   -0.02    0.10
  -9  -3   1   -0.02    0.13
   9   3   0    0.75    0.17
  -9  -3   0    0.71    0.17
  -9  -3   0    1.00    0.19
   9   3   1    1.42    0.19
  -9  -3  -1    1.16    0.18
  -9  -3  -1    0.81    0.19
   9   3   2    1.42    0.17
  -9  -3  -2    1.17    0.18
  -9  -3  -2    0.91    0.21
   9   3   3    0.06    0.09
  -9  -3  -3    0.23    0.11
  -9  -3  -3   -0.04    0.13
   9   3   4    0.45    0.13
  -9  -3  -4    0.43    0.14
  -9  -3  -4    0.03    0.19
  -9  -3  -5    1.24    0.19
  -9  -3  -5    1.29    0.21
   9   3   6   -0.08    0.10
  -9  -3  -6    0.11    0.10
   9   3   7    0.05    0.14
  -9  -3  -7    0.03    0.10
   9   3   8   -0.25    0.14
  -9  -3  -8    0.22    0.11
   9   3   9    2.27    0.31
  -9  -3  -9    2.99    0.29
   9   3  10    0.14    0.13
  -9  -3 -10    0.35    0.15
   9   3  11    0.90    0.26
  -9  -3 -11    1.66    0.24
   9   3  12    0.95    0.20
  -9  -3 -12    0.57    0.21
   9   3  13    0.64    0.19
  -9  -3 -13    0.59    0.21
   9   3  14    0.31    0.15
  -9  -3 -14    0.04    0.20
  -9  -3 -15    0.23    0.21
   9   4  -5    0.50    0.25
  -9  -4   5    0.28    0.22
   9   4  -4    0.51    0.27
  -9  -4   4    0.87    0.24
   9   4  -3    0.82    0.19
  -9  -4   3    0.42    0.24
   9   4  -2    0.30    0.18
  -9  -4   2    0.07    0.18
   9   4  -1   -0.12    0.14
  -9  -4   1    0.20    0.13
   9   4   0    0.37    0.13
  -9  -4   0    0.11    0.21
   9   4   1    0.14    0.11
  -9  -4  -1   -0.04    0.08
  -9  -4  -1   -0.06    0.14
   9   4   2    0.31    0.12
  -9  -4  -2   -0.05    0.09
  -9  -4  -2    0.00    0.13
   9   4   3    2.19    0.23
  -9  -4  -3    2.10    0.21
  -9  -4  -3    2.59    0.32
   9   4   4    0.51    0.14
  -9  -4  -4    0.53    0.13
  -9  -4  -4    1.27    0.23
   9   4   5    0.57    0.13
  -9  -4  -5    0.69    0.14
  -9  -4  -5    0.77    0.19
   9   4   6    0.13    0.10
  -9  -4  -6    0.25    0.17
  -9  -4  -6    0.01    0.11
  -9  -4  -7    0.93    0.18
  -9  -4  -7    0.03    0.10
  -9  -4  -8   -0.07    0.11
   9   4   9    0.81    0.23
  -9  -4  -9    0.74    0.18
   9   4  10    0.04    0.12
  -9  -4 -10    0.03    0.12
   9   4  11    0.94    0.23
  -9  -4 -11    0.79    0.20
   9   4  12    0.42    0.18
  -9  -4 -12    0.85    0.17
   9   4  13    0.71    0.18
  -9  -4 -13    0.18    0.16
   9   4  14    0.72    0.19
  -9  -4 -14    0.27    0.22
   9   5  -3   -0.03    0.15
  -9  -5   3    0.19    0.14
   9   5  -2   -0.10    0.15
  -9  -5   2    0.12    0.14
   9   5  -1    0.02    0.15
  -9  -5   1    0.07    0.17
   9   5   0    0.11    0.13
  -9  -5   0    0.27    0.19
   9   5   1    0.83    0.18
  -9  -5  -1    1.31    0.28
   9   5   2    0.88    0.16
  -9  -5  -2    0.94    0.22
   9   5   3    0.95    0.20
  -9  -5  -3    1.44    0.24
   9   5   4    0.11    0.11
  -9  -5  -4   -0.02    0.17
   9   5   5    4.61    0.32
  -9  -5  -5    4.79    0.40
   9   5   6    1.91    0.22
  -9  -5  -6    1.49    0.32
   9   5   7    1.12    0.18
  -9  -5  -7    1.21    0.21
  -9  -5  -7    0.84    0.16
  -9  -5  -8    0.17    0.15
  -9  -5  -8    0.13    0.11
  -9  -5  -9   -0.22    0.14
  -9  -5  -9    0.02    0.10
  -9  -5 -10    0.35    0.14
   9   5  11    5.05    0.39
  -9  -5 -11    3.93    0.34
   9   5  12    0.03    0.18
  -9  -5 -12    0.20    0.15
   9   5  13    0.60    0.21
  -9  -5 -13    0.41    0.16
   9   5  14    0.44    0.18
  -9  -5 -14    0.25    0.20
   9   6  -2    0.13    0.21
  -9  -6   2    0.33    0.18
   9   6  -1    2.01    0.32
  -9  -6   1    1.06    0.34
   9   6   0   -0.01    0.17
  -9  -6   0    0.25    0.19
   9   6   1    0.90    0.24
  -9  -6  -1    0.86    0.23
   9   6   2    6.01    0.46
  -9  -6  -2    5.69    0.49
   9   6   3    0.07    0.14
  -9  -6  -3    0.08    0.15
   9   6   4    0.34    0.17
  -9  -6  -4    0.26    0.18
   9   6   5    2.27    0.27
  -9  -6  -5    1.64    0.30
   9   6   6    0.21    0.15
  -9  -6  -6    0.20    0.21
   9   6   7    0.26    0.15
  -9  -6  -7    0.41    0.22
   9   6   8    0.12    0.11
  -9  -6  -8   -0.11    0.14
  -9  -6  -9    0.10    0.15
  -9  -6 -10    0.07    0.17
  -9  -6 -11   -0.20    0.21
   9   6  12    4.51    0.40
   9   6  13    2.55    0.32
   9   7   1    6.50    0.61
  -9  -7  -1    7.18    0.65
   9   7   2   -0.08    0.15
  -9  -7  -2    0.12    0.15
   9   7   3    3.80    0.43
  -9  -7  -3    4.06    0.44
   9   7   4    0.18    0.15
  -9  -7  -4   -0.21    0.15
   9   7   5    0.89    0.25
  -9  -7  -5    0.97    0.30
   9   7   6   -0.18    0.16
  -9  -7  -6   -0.09    0.20
   9   7   7   -0.06    0.13
  -9  -7  -7   -0.03    0.14
   9   7   8    0.03    0.14
  -9  -7  -8    0.02    0.14
   9   7   9    0.10    0.16
  -9  -7  -9    0.12    0.16
  -9  -7 -10    4.01    0.40
  -9  -7 -11    3.26    0.38
   9   8   6    0.33    0.24
  -9  -8  -6    0.87    0.25
   9   8   7    0.73    0.27
  -9  -8  -7    1.40    0.34
  10  -6  -1    0.06    0.22
 -10   6   1    0.35    0.25
  10  -6   0    0.31    0.20
 -10   6   0    0.36    0.26
  10  -6   1   -0.13    0.18
 -10   6  -1   -0.22    0.22
  10  -6   2    1.10    0.32
 -10   6  -2    0.78    0.31
  10  -6   3    1.16    0.35
 -10   6  -3    1.32    0.29
 -10   5   4    0.63    0.24
  10  -5  -3    0.10    0.13
 -10   5   3    0.19    0.21
  10  -5  -2    0.22    0.17
 -10   5   2    0.08    0.18
  10  -5  -1    0.36    0.18
 -10   5   1    0.46    0.22
  10  -5   0    0.03    0.14
 -10   5   0    0.06    0.16
  10  -5   1    0.36    0.19
 -10   5  -1    0.68    0.23
  10  -5   2    0.48    0.18
 -10   5  -2   -0.18    0.18
  10  -5   3    0.03    0.15
 -10   5  -3    0.18    0.21
  10  -5   4    0.31    0.21
 -10   5  -4    0.15    0.20
  10  -5   5    0.72    0.27
 -10   5  -5    0.80    0.30
  10  -5   6    0.17    0.15
 -10   5  -6   -0.10    0.20
 -10   4   5   -0.01    0.18
  10  -4  -4    1.29    0.26
 -10   4   4    1.22    0.32
  10  -4  -3    0.32    0.16
 -10   4   3   -0.12    0.16
  10  -4  -2    0.25    0.14
 -10   4   2    0.13    0.20
  10  -4  -1   -0.12    0.16
 -10   4   1    0.00    0.18
  10  -4   0    0.53    0.24
 -10   4   0    0.92    0.30
  10  -4   1    0.86    0.22
 -10   4  -1    0.85    0.31
  10  -4   2    0.23    0.19
 -10   4  -2    0.12    0.17
  10  -4   3    0.60    0.20
 -10   4  -3    0.18    0.26
  10  -4   4    0.39    0.23
 -10   4  -4    0.51    0.25
  10  -4   5    0.25    0.23
 -10   4  -5    0.35    0.20
  10  -4   6    0.25    0.22
 -10   4  -6    0.03    0.22
  10  -4   7    0.00    0.14
 -10   4  -7   -0.01    0.14
  10  -4   8    0.52    0.22
 -10   4  -8    0.53    0.29
 -10   3   5    0.36    0.24
  10  -3  -4    0.44    0.19
 -10   3   4    0.19    0.25
  10  -3  -3    2.47    0.33
 -10   3   3    2.54    0.33
  10  -3  -2    0.22    0.18
 -10   3   2    0.25    0.17
  10  -3  -1    0.05    0.15
 -10   3   1   -0.22    0.18
  10  -3   0    0.32    0.19
 -10   3   0    0.20    0.21
  10  -3   1   -0.09    0.16
 -10   3  -1    0.17    0.15
  10  -3   2    2.02    0.34
 -10   3  -2    2.02    0.31
  10  -3   3    0.53    0.18
 -10   3  -3    0.34    0.25
  10  -3   4    2.60    0.35
 -10   3  -4    1.81    0.30
  10  -3   5    0.27    0.19
 -10   3  -5    0.47    0.24
  10  -3   6    2.28    0.31
 -10   3  -6    2.51    0.32
  10  -3   7    0.07    0.15
 -10   3  -7    0.01    0.19
  10  -3   8    0.05    0.18
 -10   3  -8    0.05    0.16
  10  -3   9    4.63    0.47
 -10   3  -9    5.42    0.55
  10  -3  10    1.41    0.30
 -10   3 -10    1.34    0.30
 -10   2   6    0.36    0.24
 -10   2   5    2.03    0.38
  10  -2  -4    0.38    0.19
 -10   2   4    0.61    0.21
  10  -2  -3    0.24    0.20
 -10   2   3    0.90    0.24
  10  -2  -2    0.27    0.19
 -10   2   2    0.19    0.21
  10  -2  -1    0.09    0.18
 -10   2   1    0.30    0.16
  10  -2   0    0.31    0.14
 -10   2   0    0.14    0.21
  10  -2   1    0.85    0.25
 -10   2  -1    0.86    0.26
  10  -2   2    2.36    0.28
 -10   2  -2    2.26    0.31
  10  -2   3    1.42    0.24
 -10   2  -3    1.17    0.30
  10  -2   4    5.29    0.50
 -10   2  -4    4.80    0.46
  10  -2   5    0.53    0.18
 -10   2  -5    0.23    0.21
  10  -2   6    1.87    0.28
 -10   2  -6    1.65    0.29
  10  -2   7    0.66    0.24
 -10   2  -7    0.56    0.24
  10  -2   8    0.29    0.18
 -10   2  -8    0.17    0.18
  10  -2   9    1.10    0.26
 -10   2  -9    0.21    0.27
  10  -2  10    1.00    0.30
 -10   2 -10    1.22    0.26
  10  -2  11    1.08    0.30
 -10   2 -11    0.94    0.33
 -10   1   6    0.96    0.28
 -10   1   5    0.29    0.21
  10  -1  -4    0.10    0.13
 -10   1   4    0.11    0.15
  10  -1  -3    0.78    0.21
 -10   1   3    0.75    0.25
  10  -1  -2   -0.17    0.15
 -10   1   2   -0.09    0.18
  10  -1  -1    0.13    0.13
 -10   1   1   -0.05    0.13
  10  -1   0   -0.10    0.17
 -10   1   0   -0.29    0.19
  10  -1   1    0.09    0.15
 -10   1  -1    0.39    0.18
  10  -1   2    0.76    0.19
 -10   1  -2    0.52    0.18
  10  -1   3    1.22    0.27
 -10   1  -3    1.41    0.28
  10  -1   4    0.86    0.27
 -10   1  -4    0.93    0.21
  10  -1   5   12.06    0.70
 -10   1  -5   11.27    0.75
  10  -1   6    1.15    0.23
 -10   1  -6    0.99    0.28
  10  -1   7    0.03    0.18
 -10   1  -7    0.12    0.14
  10  -1   8    1.42    0.30
 -10   1  -8    0.94    0.28
  10  -1   9    1.83    0.28
 -10   1  -9    1.72    0.26
  10  -1  10    0.37    0.24
 -10   1 -10    3.42    0.33
  10  -1  11    0.46    0.21
 -10   1 -11    0.27    0.19
  10  -1  12   -0.22    0.17
 -10   1 -12    0.08    0.22
 -10   0   5   -0.06    0.14
  10   0  -4    1.52    0.28
 -10   0   4    1.26    0.30
  10   0  -3   -0.03    0.14
 -10   0   3   -0.02    0.12
  10   0  -2    0.43    0.16
 -10   0   2    0.47    0.21
  10   0  -1    1.10    0.21
 -10   0   1    1.51    0.28
  10   0   0    0.51    0.20
 -10   0   0    0.50    0.18
  10   0   1    0.99    0.20
 -10   0  -1    1.22    0.21
  10   0   2   -0.08    0.11
 -10   0  -2    0.10    0.13
  10   0   3    0.02    0.18
 -10   0  -3    0.37    0.14
  10   0   4    1.47    0.23
 -10   0  -4    1.28    0.27
  10   0   5    0.15    0.15
 -10   0  -5    0.28    0.18
  10   0   6    0.85    0.25
 -10   0  -6    1.25    0.22
  10   0   7   -0.01    0.14
 -10   0  -7    0.17    0.16
  10   0   8    0.11    0.17
 -10   0  -8    0.03    0.16
  10   0   9   -0.07    0.17
 -10   0  -9    0.13    0.13
  10   0  10    0.35    0.19
 -10   0 -10   -0.07    0.19
  10   0  11   -0.00    0.18
 -10   0 -11    0.11    0.15
  10   0  12    1.50    0.28
 -10   0 -12    0.17    0.22
  10   1  -5    3.57    0.43
 -10  -1   5    3.08    0.36
  10   1  -4    0.23    0.18
  10   1  -4    0.21    0.18
 -10  -1   4    0.21    0.19
  10   1  -3    0.92    0.22
 -10  -1   3    0.64    0.20
  10   1  -2    2.52    0.28
 -10  -1   2    2.80    0.34
  10   1  -1    0.15    0.17
 -10  -1   1    0.37    0.19
  10   1   0    1.06    0.22
 -10  -1   0    0.53    0.19
  10   1   1    0.22    0.14
 -10  -1  -1   -0.11    0.14
  10   1   2    0.08    0.11
 -10  -1  -2    0.06    0.12
  10   1   3    0.48    0.16
 -10  -1  -3    0.34    0.19
  10   1   4   -0.09    0.13
 -10  -1  -4   -0.12    0.12
  10   1   5    0.17    0.18
 -10  -1  -5    0.10    0.13
  10   1   6    1.23    0.22
 -10  -1  -6    1.01    0.24
  10   1   7    1.37    0.26
 -10  -1  -7    1.16    0.24
  10   1   8    0.41    0.16
 -10  -1  -8    0.25    0.15
  10   1   9    1.05    0.21
 -10  -1  -9    0.93    0.25
  10   1  10   -0.00    0.13
 -10  -1 -10    0.04    0.15
  10   1  11    0.30    0.22
 -10  -1 -11    0.25    0.17
  10   1  12    0.43    0.26
 -10  -1 -12    0.69    0.24
  10   1  13    1.31    0.27
 -10  -1 -13    1.60    0.33
  10   2  -4    0.23    0.13
  10   2  -4    0.04    0.18
 -10  -2   4    0.06    0.13
  10   2  -3    2.51    0.34
  10   2  -3    2.01    0.33
 -10  -2   3    2.27    0.32
  10   2  -2    3.61    0.37
  10   2  -2    2.34    0.34
 -10  -2   2    3.26    0.35
  10   2  -1    0.22    0.15
 -10  -2   1    0.27    0.17
  10   2   0    0.66    0.22
 -10  -2   0    0.58    0.20
  10   2   1    4.25    0.35
 -10  -2  -1    3.98    0.36
  10   2   2    0.08    0.14
 -10  -2  -2   -0.01    0.12
  10   2   3    0.52    0.20
 -10  -2  -3    0.29    0.17
  10   2   4    3.16    0.32
 -10  -2  -4    3.70    0.34
  10   2   5    3.11    0.31
 -10  -2  -5    3.02    0.28
  10   2   6    7.99    0.52
 -10  -2  -6    4.01    0.41
  10   2   7    0.05    0.13
 -10  -2  -7    0.03    0.13
  10   2   8    1.58    0.25
 -10  -2  -8    1.27    0.20
  10   2   9    0.12    0.13
 -10  -2  -9   -0.27    0.15
  10   2  10    0.21    0.14
 -10  -2 -10   -0.09    0.16
  10   2  11    0.02    0.13
 -10  -2 -11   -0.05    0.12
  10   2  12    0.15    0.19
 -10  -2 -12    0.15    0.19
  10   2  13    0.05    0.16
 -10  -2 -13    0.16    0.19
  10   3  -3    0.12    0.15
 -10  -3   3    0.06    0.14
  10   3  -2    0.25    0.12
 -10  -3   2   -0.23    0.14
  10   3  -1    0.26    0.17
 -10  -3   1    0.47    0.17
 -10  -3   1    0.19    0.17
  10   3   0    0.08    0.15
 -10  -3   0    0.14    0.14
 -10  -3   0    0.16    0.18
 -10  -3  -1    0.60    0.17
 -10  -3  -1    0.71    0.20
 -10  -3  -2    1.29    0.23
 -10  -3  -2    1.48    0.26
 -10  -3  -3    0.76    0.19
  10   3   4    0.06    0.14
 -10  -3  -4    0.14    0.13
  10   3   5    2.55    0.30
 -10  -3  -5    2.18    0.27
  10   3   6   -0.03    0.14
 -10  -3  -6    0.02    0.11
  10   3   7    5.97    0.43
 -10  -3  -7    4.68    0.42
  10   3   8   -0.10    0.13
 -10  -3  -8   -0.05    0.14
  10   3   9    0.91    0.22
 -10  -3  -9    1.01    0.22
  10   3  10    0.60    0.20
 -10  -3 -10    0.49    0.21
  10   3  11    0.24    0.18
 -10  -3 -11    0.44    0.19
  10   3  12    0.77    0.22
 -10  -3 -12    0.18    0.18
  10   3  13    1.73    0.27
 -10  -3 -13    1.16    0.25
 -10  -4   2    1.25    0.31
  10   4  -1    0.48    0.23
 -10  -4   1    0.82    0.21
  10   4   0   -0.22    0.15
 -10  -4   0    0.08    0.19
  10   4   1    0.10    0.12
 -10  -4  -1    0.19    0.17
 -10  -4  -2    1.27    0.31
 -10  -4  -3    1.66    0.32
 -10  -4  -4    9.39    0.55
 -10  -4  -4   11.58    0.76
 -10  -4  -5    0.43    0.16
 -10  -4  -5    1.24    0.23
 -10  -4  -6    0.10    0.13
 -10  -4  -6   -0.03    0.11
  10   4   7    0.73    0.19
 -10  -4  -7    0.40    0.15
  10   4   8    0.21    0.17
 -10  -4  -8    0.00    0.13
  10   4   9    1.24    0.27
 -10  -4  -9    0.72    0.21
  10   4  10    4.26    0.43
 -10  -4 -10    3.56    0.32
  10   4  11    0.11    0.15
 -10  -4 -11   -0.06    0.13
  10   4  12    2.33    0.29
 -10  -4 -12    1.71    0.30
  10   5   0   -0.07    0.14
 -10  -5   0   -0.25    0.21
  10   5   1    0.01    0.16
 -10  -5  -1    0.27    0.17
  10   5   2    0.15    0.14
 -10  -5  -2    0.02    0.15
 -10  -5  -3    1.50    0.33
 -10  -5  -4    0.02    0.18
 -10  -5  -5    6.67    0.55
 -10  -5  -6    0.23    0.17
 -10  -5  -7    0.95    0.29
 -10  -5  -8    0.11    0.21
  10   5   9    1.49    0.20
  10   5  10   -0.01    0.13
  10   5  11    0.65    0.26
  10   6   3    0.01    0.16
 -10  -6  -3    0.25    0.22
 -10  -6  -4    0.26    0.24
 -10  -6  -5    0.13    0.20
 -10  -6  -6   -0.05    0.15
 -10  -6  -7    0.10    0.17
 -10  -6  -8    0.04    0.15
 -10  -6  -9    0.08    0.20
  11  -3  -1    1.10    0.29
 -11   3   1    0.95    0.33
  11  -3   0    0.28    0.23
 -11   3   0    0.28    0.20
  11  -3   1    0.09    0.16
 -11   3  -1    0.12    0.18
  11  -3   2    5.74    0.59
 -11   3  -2    5.29    0.51
  11  -3   3    2.77    0.43
 -11   3  -3    2.41    0.38
  11  -3   4    0.56    0.29
 -11   3  -4    0.83    0.31
  11  -3   5    1.12    0.31
 -11   3  -5    0.73    0.33
  11  -3   6    0.53    0.28
 -11   3  -6    0.66    0.24
  11  -2  -2    0.38    0.17
 -11   2   2   -0.36    0.22
  11  -2  -1   -0.16    0.20
 -11   2   1   -0.15    0.18
  11  -2   0    1.18    0.30
 -11   2   0    1.00    0.27
  11  -2   1    0.84    0.22
 -11   2  -1    0.57    0.23
  11  -2   2    3.90    0.51
 -11   2  -2    4.49    0.45
  11  -2   3    0.79    0.24
 -11   2  -3    0.93    0.25
  11  -2   4    6.34    0.51
 -11   2  -4    4.65    0.49
  11  -2   5    0.28    0.18
 -11   2  -5    0.23    0.23
  11  -2   6    0.85    0.21
 -11   2  -6    0.03    0.27
  11  -2   7   -0.20    0.16
 -11   2  -7    0.04    0.16
  11  -2   8    0.76    0.28
 -11   2  -8    0.47    0.28
  11  -1  -2   -0.26    0.16
 -11   1   2    0.10    0.23
  11  -1  -1    1.37    0.25
 -11   1   1    1.17    0.33
  11  -1   0    0.76    0.23
 -11   1   0    0.94    0.25
  11  -1   1   -0.03    0.20
 -11   1  -1    0.18    0.15
  11  -1   2    2.69    0.35
 -11   1  -2    3.49    0.37
  11  -1   3    0.11    0.20
 -11   1  -3    0.17    0.17
  11  -1   4    0.26    0.24
 -11   1  -4    0.32    0.22
  11  -1   5    2.90    0.43
 -11   1  -5    2.64    0.43
  11  -1   6    0.85    0.29
 -11   1  -6    0.97    0.23
  11  -1   7    0.77    0.24
 -11   1  -7    1.12    0.29
  11  -1   8    0.37    0.21
 -11   1  -8    0.35    0.25
  11  -1   9    1.11    0.29
 -11   1  -9    1.06    0.26
  11   0  -2    0.31    0.20
 -11   0   2    0.23    0.23
  11   0  -1    4.13    0.45
 -11   0   1    3.92    0.40
  11   0   0    1.28    0.32
 -11   0   0    2.17    0.34
  11   0   1    2.78    0.36
 -11   0  -1    2.51    0.41
  11   0   2    1.75    0.32
 -11   0  -2    1.46    0.33
  11   0   3    0.85    0.22
 -11   0  -3    0.83    0.23
  11   0   4   -0.01    0.16
 -11   0  -4   -0.25    0.16
  11   0   5    0.19    0.20
 -11   0  -5    1.17    0.25
  11   0   6    0.21    0.18
 -11   0  -6    0.34    0.18
  11   0   7    2.24    0.41
 -11   0  -7    2.83    0.34
  11   0   8    2.69    0.36
 -11   0  -8    2.74    0.40
  11   0   9    0.05    0.23
 -11   0  -9    0.29    0.18
  11   1  -1    0.21    0.17
 -11  -1   1    0.30    0.16
  11   1   0   -0.01    0.15
 -11  -1   0   -0.12    0.15
  11   1   1    5.61    0.54
 -11  -1  -1    5.07    0.45
  11   1   2    0.00    0.16
 -11  -1  -2    0.23    0.14
  11   1   3    0.11    0.16
 -11  -1  -3    0.31    0.19
  11   1   4    0.13    0.18
 -11  -1  -4    0.01    0.18
  11   1   5    0.06    0.15
 -11  -1  -5    0.09    0.14
  11   1   6    0.10    0.15
 -11  -1  -6    0.04    0.16
  11   1   7    5.25    0.51
 -11  -1  -7    4.46    0.48
  11   1   8    0.95    0.24
 -11  -1  -8    0.77    0.22
  11   1   9    5.68    0.58
 -11  -1  -9    5.20    0.49
  11   1  10   -0.02    0.20
 -11  -1 -10   -0.12    0.18
  11   2   0    0.98    0.23
 -11  -2   0    0.95    0.24
  11   2   1    0.70    0.23
 -11  -2  -1    0.26    0.16
  11   2   2   -0.02    0.16
 -11  -2  -2    0.27    0.14
  11   2   3   -0.09    0.15
 -11  -2  -3   -0.13    0.17
  11   2   4    0.06    0.13
 -11  -2  -4   -0.13    0.15
  11   2   5    0.03    0.15
 -11  -2  -5    0.23    0.14
  11   2   6    2.67    0.34
 -11  -2  -6    2.20    0.33
  11   2   7    0.32    0.22
 -11  -2  -7    0.21    0.19
  11   2   8    0.60    0.20
 -11  -2  -8    0.26    0.17
  11   2   9    0.65    0.21
 -11  -2  -9    0.52    0.23
  11   2  10    2.05    0.38
 -11  -2 -10    2.39    0.35
  11   3   1   -0.00    0.13
  11   3   2    0.21    0.21
  11   3   3    1.46    0.28
 -11  -3  -3    0.29    0.22
  11   3   4    0.22    0.19
 -11  -3  -4    0.05    0.16
  11   3   5    0.24    0.16
 -11  -3  -5   -0.13    0.13
  11   3   6    0.72    0.25
 -11  -3  -6    0.36    0.16
  11   3   7    4.40    0.42
 -11  -3  -7    4.36    0.41
  11   3   8    0.68    0.24
 -11  -3  -8    0.43    0.21
  11   3   9    3.42    0.48
 -11  -3  -9    3.68    0.40
  11   4   4    1.21    0.28
  11   4   5    0.21    0.22
  11   4   6    0.75    0.29
  11   4   7   -0.03    0.14
   0   0   0    0.00    0.00
;
_shelx_hkl_checksum    9993
