# Supplementary material for: Quaternary cocrystals: combinatorial synthetic strategies based on long-range synthon Aufbau modules (LSAM)
Source: IUCrJ. 2016 Jan 5;3(Pt 2):102–7. doi: 10.1107/S2052252515023957 (PMC4775158; doi:10.1107/S2052252515023957)
Supplement: Supplementary file 2 [file m-03-00102-sup3.zip › Checkcif Folder/15. QS ORC TMP PHE PYR.cif]

 
data_shelx
 
_audit_creation_method            SHELXL-2013
_chemical_name_systematic
;
 ?
;
_chemical_name_common             ?
_chemical_melting_point           ?
_chemical_formula_moiety          ?
_chemical_formula_sum
 'C62 H54 N6 O4' 
_chemical_formula_weight          947.11

loop_
 _atom_type_symbol
 _atom_type_description
 _atom_type_scat_dispersion_real
 _atom_type_scat_dispersion_imag
 _atom_type_scat_source
 'C'  'C'   0.0033   0.0016
 'International Tables Vol C Tables 4.2.6.8 and 6.1.1.4'
 'H'  'H'   0.0000   0.0000
 'International Tables Vol C Tables 4.2.6.8 and 6.1.1.4'
 'N'  'N'   0.0061   0.0033
 'International Tables Vol C Tables 4.2.6.8 and 6.1.1.4'
 'O'  'O'   0.0106   0.0060
 'International Tables Vol C Tables 4.2.6.8 and 6.1.1.4'
 
_space_group_crystal_system       triclinic
_space_group_IT_number            2
_space_group_name_H-M_alt         'P -1'
_space_group_name_Hall            '-P 1'
 
_shelx_space_group_comment
;
The symmetry employed for this shelxl refinement is uniquely defined
by the following loop, which should always be used as a source of
symmetry information in preference to the above space-group names.
They are only intended as comments.
;
 
loop_
 _space_group_symop_operation_xyz
 'x, y, z'
 '-x, -y, -z'
 
_cell_length_a                    9.034(2)
_cell_length_b                    9.889(2)
_cell_length_c                    14.505(4)
_cell_angle_alpha                 107.761(8)
_cell_angle_beta                  101.019(7)
_cell_angle_gamma                 91.432(6)
_cell_volume                      1206.5(5)
_cell_formula_units_Z             1
_cell_measurement_temperature     150(2)
_cell_measurement_reflns_used     ? 
_cell_measurement_theta_min       ? 
_cell_measurement_theta_max       ? 
 
_exptl_crystal_description        'Plate' 
_exptl_crystal_colour             'Yellow-Red' 
_exptl_crystal_density_meas       ? 
_exptl_crystal_density_method     ?              
_exptl_crystal_density_diffrn     1.304          
_exptl_crystal_F_000              500
_exptl_transmission_factor_min    ?                                             
_exptl_transmission_factor_max    ?                                             
_exptl_crystal_size_max           0.300
_exptl_crystal_size_mid           0.200
_exptl_crystal_size_min           0.150
_exptl_absorpt_coefficient_mu     0.082
_shelx_estimated_absorpt_T_min    0.976
_shelx_estimated_absorpt_T_max    0.988
_exptl_absorpt_correction_type    'Multi-scan' 
_exptl_absorpt_correction_T_min   0.793
_exptl_absorpt_correction_T_max   1.000 
_exptl_absorpt_process_details    'Jacobson, R. (1998) Private communication' 
 
_exptl_special_details
;
 ?
;
 
_diffrn_ambient_temperature       150(2)
_diffrn_radiation_wavelength      0.71073
_diffrn_radiation_type            MoK\a
_diffrn_source                    'Sealed Tube'                       
_diffrn_measurement_device_type   'Rigaku Mercury375R (2x2 bin mode)'
_diffrn_measurement_method        'profile data from \w-scans'
_diffrn_detector_area_resol_mean  ? 
_diffrn_reflns_number             12197
_diffrn_reflns_av_unetI/netI      0.0525
_diffrn_reflns_av_R_equivalents   0.0408
_diffrn_reflns_limit_h_min        -11
_diffrn_reflns_limit_h_max        11
_diffrn_reflns_limit_k_min        -12
_diffrn_reflns_limit_k_max        12
_diffrn_reflns_limit_l_min        -18
_diffrn_reflns_limit_l_max        18
_diffrn_reflns_theta_min          3.008
_diffrn_reflns_theta_max          27.480
_diffrn_reflns_theta_full         25.242
_diffrn_measured_fraction_theta_max   0.994
_diffrn_measured_fraction_theta_full  0.997
_diffrn_reflns_Laue_measured_fraction_max    0.994
_diffrn_reflns_Laue_measured_fraction_full   0.997
_diffrn_reflns_point_group_measured_fraction_max   0.994
_diffrn_reflns_point_group_measured_fraction_full  0.997
_reflns_number_total              5504
_reflns_number_gt                 3640
_reflns_threshold_expression      'I > 2\s(I)'
_reflns_Friedel_coverage          0.000
_reflns_Friedel_fraction_max      .
_reflns_Friedel_fraction_full     .
 
_reflns_special_details
;
 Reflections were merged by SHELXL according to the crystal
 class for the calculation of statistics and refinement.
 
 _reflns_Friedel_fraction is defined as the number of unique
 Friedel pairs measured divided by the number that would be
 possible theoretically, ignoring centric projections and
 systematic absences.
;
 
_computing_data_collection        ?
_computing_cell_refinement        ?
_computing_data_reduction         ?
_computing_structure_solution     ?
_computing_structure_refinement   'SHELXL-2013 (Sheldrick, 2013)'
_computing_molecular_graphics     ?
_computing_publication_material   ?
 
_refine_special_details
;
 ?
;
_refine_ls_structure_factor_coef  Fsqd
_refine_ls_matrix_type            full
_refine_ls_weighting_scheme       calc
_refine_ls_weighting_details
;
 w=1/[\s^2^(Fo^2^)+(0.0731P)^2^+0.3701P]
 where P=(Fo^2^+2Fc^2^)/3
;
_atom_sites_solution_primary      ?
_atom_sites_solution_secondary    ?
_atom_sites_solution_hydrogens    mixed
_refine_ls_hydrogen_treatment     mixed
_refine_ls_extinction_method      none
_refine_ls_extinction_coef        .
_refine_ls_number_reflns          5504
_refine_ls_number_parameters      336
_refine_ls_number_restraints      0
_refine_ls_R_factor_all           0.0956
_refine_ls_R_factor_gt            0.0593
_refine_ls_wR_factor_ref          0.1634
_refine_ls_wR_factor_gt           0.1450
_refine_ls_goodness_of_fit_ref    1.026
_refine_ls_restrained_S_all       1.026
_refine_ls_shift/su_max           0.003
_refine_ls_shift/su_mean          0.000
 
loop_
 _atom_site_label
 _atom_site_type_symbol
 _atom_site_fract_x
 _atom_site_fract_y
 _atom_site_fract_z
 _atom_site_U_iso_or_equiv
 _atom_site_adp_type
 _atom_site_occupancy
 _atom_site_site_symmetry_order  
 _atom_site_calc_flag
 _atom_site_refinement_flags_posn
 _atom_site_refinement_flags_adp
 _atom_site_refinement_flags_occupancy
 _atom_site_disorder_assembly
 _atom_site_disorder_group
H2O H 0.250(3) 0.278(3) 0.0299(19) 0.053(8) Uiso 1 1 d . . . . .
H1O H 0.238(3) 0.595(3) 0.330(2) 0.074(9) Uiso 1 1 d . . . . .
N1 N 0.39533(17) 0.68009(16) 0.29807(12) 0.0267(4) Uani 1 1 d . . . . .
O1 O 0.16264(17) 0.54186(15) 0.34748(11) 0.0350(4) Uani 1 1 d . . . . .
O2 O 0.18504(17) 0.20716(16) 0.03057(11) 0.0352(4) Uani 1 1 d . . . . .
N2 N 0.63383(19) 0.80472(18) 0.24066(13) 0.0318(4) Uani 1 1 d . . . . .
C19 C 0.6616(2) 0.7355(2) 0.30794(15) 0.0281(4) Uani 1 1 d . . . . .
C15 C 0.5776(2) 0.5977(2) 0.40755(15) 0.0308(5) Uani 1 1 d . . . . .
H15 H 0.4987 0.5557 0.4275 0.037 Uiso 1 1 calc R U . . .
C5 C 0.1768(2) 0.3794(2) 0.18790(14) 0.0261(4) Uani 1 1 d . . . . .
H5 H 0.2499 0.4432 0.1797 0.031 Uiso 1 1 calc R U . . .
C8 C 0.4881(2) 0.8135(2) 0.20280(15) 0.0296(5) Uani 1 1 d . . . . .
C12 C 0.2144(2) 0.7584(2) 0.18599(16) 0.0346(5) Uani 1 1 d . . . . .
H12 H 0.1332 0.7153 0.2033 0.041 Uiso 1 1 calc R U . . .
C14 C 0.5412(2) 0.67156(19) 0.33714(14) 0.0254(4) Uani 1 1 d . . . . .
C7 C 0.0213(2) 0.1561(2) 0.12671(15) 0.0281(4) Uani 1 1 d . . . . .
H7 H -0.0117 0.0675 0.0765 0.034 Uiso 1 1 calc R U . . .
C13 C 0.3668(2) 0.7492(2) 0.23130(15) 0.0276(4) Uani 1 1 d . . . . .
C6 C 0.1290(2) 0.2492(2) 0.11506(14) 0.0259(4) Uani 1 1 d . . . . .
C3 C 0.0092(2) 0.3228(2) 0.28473(15) 0.0299(5) Uani 1 1 d . . . . .
H3 H -0.0319 0.3483 0.3427 0.036 Uiso 1 1 calc R U . . .
C2 C -0.0381(2) 0.1928(2) 0.21173(15) 0.0287(4) Uani 1 1 d . . . . .
C18 C 0.8141(2) 0.7212(2) 0.35086(16) 0.0350(5) Uani 1 1 d . . . . .
H18 H 0.8955 0.7629 0.3329 0.042 Uiso 1 1 calc R U . . .
C17 C 0.8433(2) 0.6487(2) 0.41695(17) 0.0370(5) Uani 1 1 d . . . . .
H17 H 0.9454 0.6392 0.4441 0.044 Uiso 1 1 calc R U . . .
C4 C 0.1170(2) 0.4158(2) 0.27290(15) 0.0267(4) Uani 1 1 d . . . . .
C10 C 0.3039(3) 0.8945(2) 0.09166(17) 0.0406(5) Uani 1 1 d . . . . .
H10 H 0.2805 0.9453 0.0455 0.049 Uiso 1 1 calc R U . . .
C9 C 0.4502(3) 0.8859(2) 0.13104(16) 0.0370(5) Uani 1 1 d . . . . .
H9 H 0.5285 0.9284 0.1109 0.044 Uiso 1 1 calc R U . . .
C16 C 0.7245(2) 0.5867(2) 0.44651(16) 0.0359(5) Uani 1 1 d . . . . .
H16 H 0.7477 0.5374 0.4936 0.043 Uiso 1 1 calc R U . . .
C11 C 0.1847(3) 0.8284(2) 0.11836(17) 0.0393(5) Uani 1 1 d . . . . .
H11 H 0.0827 0.8332 0.0884 0.047 Uiso 1 1 calc R U . . .
C1 C -0.1504(3) 0.0869(2) 0.22415(18) 0.0406(6) Uani 1 1 d . . . . .
H1A H -0.1159 0.0708 0.2879 0.061 Uiso 1 1 calc R U . . .
H1B H -0.1582 -0.0034 0.1705 0.061 Uiso 1 1 calc R U . . .
H1C H -0.2498 0.1248 0.2221 0.061 Uiso 1 1 calc R U . . .
N3 N 0.39626(18) 0.41555(17) 0.02092(12) 0.0281(4) Uani 1 1 d . . . . .
C21 C 0.5441(2) 0.4237(2) 0.06185(14) 0.0269(4) Uani 1 1 d . . . . .
C22 C 0.3504(2) 0.4907(2) -0.04037(14) 0.0268(4) Uani 1 1 d . . . . .
C20 C 0.5902(3) 0.3391(2) 0.13139(17) 0.0386(5) Uani 1 1 d . . . . .
H20A H 0.6216 0.4042 0.1992 0.058 Uiso 1 1 calc R U . . .
H20B H 0.6747 0.2843 0.1127 0.058 Uiso 1 1 calc R U . . .
H20C H 0.5043 0.2738 0.1276 0.058 Uiso 1 1 calc R U . . .
C23 C 0.1845(2) 0.4795(3) -0.08341(17) 0.0410(5) Uani 1 1 d . . . . .
H23A H 0.1306 0.4140 -0.0595 0.061 Uiso 1 1 calc R U . . .
H23B H 0.1675 0.4432 -0.1558 0.061 Uiso 1 1 calc R U . . .
H23C H 0.1467 0.5738 -0.0631 0.061 Uiso 1 1 calc R U . . .
C31 C 0.4916(2) 0.0421(2) 0.46769(14) 0.0283(4) Uani 1 1 d . . . . .
C29 C 0.6215(3) 0.1176(2) 0.45866(17) 0.0387(5) Uani 1 1 d . . . . .
C25 C 0.3479(3) 0.0530(2) 0.41313(16) 0.0390(5) Uani 1 1 d . . . . .
C30 C 0.7659(3) 0.1020(3) 0.5139(2) 0.0505(7) Uani 1 1 d . . . . .
H30 H 0.8539 0.1503 0.5078 0.061 Uiso 1 1 calc R U . . .
C24 C 0.2192(3) -0.0224(3) 0.42662(19) 0.0499(7) Uani 1 1 d . . . . .
H24 H 0.1209 -0.0148 0.3919 0.060 Uiso 1 1 calc R U . . .
C28 C 0.6018(4) 0.2028(3) 0.3966(2) 0.0554(8) Uani 1 1 d . . . . .
H28 H 0.6870 0.2562 0.3915 0.066 Uiso 1 1 calc R U . . .
C26 C 0.3358(4) 0.1372(3) 0.35024(18) 0.0574(8) Uani 1 1 d . . . . .
H26 H 0.2399 0.1438 0.3121 0.069 Uiso 1 1 calc R U . . .
C27 C 0.4638(4) 0.2104(3) 0.3438(2) 0.0629(9) Uani 1 1 d . . . . .
H27 H 0.4544 0.2675 0.3012 0.075 Uiso 1 1 calc R U . . .
 
loop_
 _atom_site_aniso_label
 _atom_site_aniso_U_11
 _atom_site_aniso_U_22
 _atom_site_aniso_U_33
 _atom_site_aniso_U_23
 _atom_site_aniso_U_13
 _atom_site_aniso_U_12
N1 0.0259(9) 0.0209(8) 0.0309(9) 0.0039(7) 0.0073(7) -0.0024(6)
O1 0.0371(8) 0.0283(8) 0.0365(9) 0.0007(6) 0.0173(7) -0.0070(6)
O2 0.0447(9) 0.0289(8) 0.0317(8) 0.0046(6) 0.0172(7) -0.0077(7)
N2 0.0305(10) 0.0292(9) 0.0356(10) 0.0095(8) 0.0089(7) -0.0040(7)
C19 0.0280(11) 0.0234(10) 0.0300(11) 0.0030(8) 0.0089(8) -0.0028(8)
C15 0.0357(12) 0.0240(10) 0.0338(11) 0.0083(9) 0.0119(9) 0.0007(8)
C5 0.0232(10) 0.0251(10) 0.0323(11) 0.0113(8) 0.0084(8) -0.0022(7)
C8 0.0333(11) 0.0231(10) 0.0315(11) 0.0063(9) 0.0085(9) -0.0015(8)
C12 0.0308(11) 0.0291(11) 0.0405(13) 0.0071(10) 0.0063(9) -0.0008(8)
C14 0.0269(10) 0.0185(9) 0.0279(10) 0.0018(8) 0.0081(8) -0.0008(7)
C7 0.0276(10) 0.0237(10) 0.0313(11) 0.0067(8) 0.0054(8) -0.0026(8)
C13 0.0290(11) 0.0214(9) 0.0295(11) 0.0041(8) 0.0062(8) -0.0013(8)
C6 0.0269(10) 0.0263(10) 0.0258(10) 0.0089(8) 0.0073(8) 0.0014(8)
C3 0.0280(11) 0.0303(11) 0.0340(11) 0.0099(9) 0.0130(8) 0.0010(8)
C2 0.0237(10) 0.0275(10) 0.0385(12) 0.0145(9) 0.0083(8) 0.0008(8)
C18 0.0256(11) 0.0366(12) 0.0406(13) 0.0086(10) 0.0085(9) -0.0025(8)
C17 0.0295(11) 0.0352(12) 0.0409(13) 0.0070(10) 0.0023(9) 0.0040(9)
C4 0.0248(10) 0.0242(10) 0.0308(11) 0.0073(8) 0.0076(8) 0.0002(7)
C10 0.0505(15) 0.0339(12) 0.0363(13) 0.0134(10) 0.0024(10) 0.0027(10)
C9 0.0439(13) 0.0321(11) 0.0363(12) 0.0119(10) 0.0100(10) -0.0018(9)
C16 0.0407(13) 0.0303(11) 0.0355(12) 0.0100(10) 0.0057(9) 0.0046(9)
C11 0.0364(12) 0.0343(12) 0.0407(13) 0.0073(10) -0.0003(10) 0.0044(9)
C1 0.0392(13) 0.0336(12) 0.0519(14) 0.0137(11) 0.0175(10) -0.0063(9)
N3 0.0281(9) 0.0292(9) 0.0305(9) 0.0119(7) 0.0107(7) 0.0014(7)
C21 0.0303(11) 0.0287(10) 0.0252(10) 0.0107(8) 0.0099(8) 0.0061(8)
C22 0.0265(10) 0.0281(10) 0.0266(10) 0.0077(8) 0.0089(8) 0.0036(8)
C20 0.0456(14) 0.0411(13) 0.0358(12) 0.0198(10) 0.0112(10) 0.0078(10)
C23 0.0291(12) 0.0514(14) 0.0423(13) 0.0153(11) 0.0061(9) 0.0029(10)
C31 0.0363(12) 0.0202(9) 0.0263(10) 0.0022(8) 0.0100(8) 0.0037(8)
C29 0.0527(15) 0.0231(10) 0.0386(13) 0.0003(9) 0.0214(11) 0.0003(9)
C25 0.0474(14) 0.0301(11) 0.0297(12) -0.0014(9) 0.0016(10) 0.0106(10)
C30 0.0383(14) 0.0397(14) 0.0612(17) -0.0081(13) 0.0222(12) -0.0094(10)
C24 0.0318(13) 0.0472(15) 0.0511(16) -0.0068(12) -0.0020(11) 0.0075(10)
C28 0.091(2) 0.0298(13) 0.0544(17) 0.0094(12) 0.0431(16) 0.0030(13)
C26 0.083(2) 0.0474(15) 0.0312(13) 0.0027(12) -0.0008(13) 0.0327(15)
C27 0.119(3) 0.0391(15) 0.0415(16) 0.0179(13) 0.0333(17) 0.0220(16)
 
_geom_special_details
;
 All esds (except the esd in the dihedral angle between two l.s. planes)
 are estimated using the full covariance matrix.  The cell esds are taken
 into account individually in the estimation of esds in distances, angles
 and torsion angles; correlations between esds in cell parameters are only
 used when they are defined by crystal symmetry.  An approximate (isotropic)
 treatment of cell esds is used for estimating esds involving l.s. planes.
;
 
loop_
 _geom_bond_atom_site_label_1
 _geom_bond_atom_site_label_2
 _geom_bond_distance
 _geom_bond_site_symmetry_2
 _geom_bond_publ_flag
N1 C13 1.337(3) . ?
N1 C14 1.347(2) . ?
O1 C4 1.369(2) . ?
O1 H1O 0.97(3) . ?
O2 C6 1.367(2) . ?
O2 H2O 0.91(3) . ?
N2 C8 1.342(3) . ?
N2 C19 1.344(3) . ?
C19 C18 1.428(3) . ?
C19 C14 1.437(3) . ?
C15 C16 1.360(3) . ?
C15 C14 1.422(3) . ?
C15 H15 0.9500 . ?
C5 C6 1.389(3) . ?
C5 C4 1.391(3) . ?
C5 H5 0.9500 . ?
C8 C9 1.430(3) . ?
C8 C13 1.440(3) . ?
C12 C11 1.355(3) . ?
C12 C13 1.426(3) . ?
C12 H12 0.9500 . ?
C7 C2 1.389(3) . ?
C7 C6 1.391(3) . ?
C7 H7 0.9500 . ?
C3 C2 1.388(3) . ?
C3 C4 1.393(3) . ?
C3 H3 0.9500 . ?
C2 C1 1.513(3) . ?
C18 C17 1.355(3) . ?
C18 H18 0.9500 . ?
C17 C16 1.420(3) . ?
C17 H17 0.9500 . ?
C10 C9 1.351(3) . ?
C10 C11 1.420(3) . ?
C10 H10 0.9500 . ?
C9 H9 0.9500 . ?
C16 H16 0.9500 . ?
C11 H11 0.9500 . ?
C1 H1A 0.9800 . ?
C1 H1B 0.9800 . ?
C1 H1C 0.9800 . ?
N3 C22 1.339(3) . ?
N3 C21 1.343(3) . ?
C21 C22 1.399(3) 2_665 ?
C21 C20 1.504(3) . ?
C22 C21 1.399(3) 2_665 ?
C22 C23 1.497(3) . ?
C20 H20A 0.9800 . ?
C20 H20B 0.9800 . ?
C20 H20C 0.9800 . ?
C23 H23A 0.9800 . ?
C23 H23B 0.9800 . ?
C23 H23C 0.9800 . ?
C31 C25 1.411(3) . ?
C31 C31 1.423(4) 2_656 ?
C31 C29 1.423(3) . ?
C29 C28 1.401(4) . ?
C29 C30 1.433(4) . ?
C25 C26 1.402(4) . ?
C25 C24 1.442(4) . ?
C30 C24 1.325(4) 2_656 ?
C30 H30 0.9500 . ?
C24 C30 1.325(4) 2_656 ?
C24 H24 0.9500 . ?
C28 C27 1.349(4) . ?
C28 H28 0.9500 . ?
C26 C27 1.383(4) . ?
C26 H26 0.9500 . ?
C27 H27 0.9500 . ?
 
loop_
 _geom_angle_atom_site_label_1
 _geom_angle_atom_site_label_2
 _geom_angle_atom_site_label_3
 _geom_angle
 _geom_angle_site_symmetry_1
 _geom_angle_site_symmetry_3
 _geom_angle_publ_flag
C13 N1 C14 117.81(16) . . ?
C4 O1 H1O 109.6(17) . . ?
C6 O2 H2O 109.6(16) . . ?
C8 N2 C19 116.94(16) . . ?
N2 C19 C18 119.96(17) . . ?
N2 C19 C14 121.80(18) . . ?
C18 C19 C14 118.22(19) . . ?
C16 C15 C14 120.54(19) . . ?
C16 C15 H15 119.7 . . ?
C14 C15 H15 119.7 . . ?
C6 C5 C4 119.52(17) . . ?
C6 C5 H5 120.2 . . ?
C4 C5 H5 120.2 . . ?
N2 C8 C9 119.97(18) . . ?
N2 C8 C13 121.61(18) . . ?
C9 C8 C13 118.41(19) . . ?
C11 C12 C13 120.32(19) . . ?
C11 C12 H12 119.8 . . ?
C13 C12 H12 119.8 . . ?
N1 C14 C15 120.01(17) . . ?
N1 C14 C19 120.74(18) . . ?
C15 C14 C19 119.25(18) . . ?
C2 C7 C6 120.04(18) . . ?
C2 C7 H7 120.0 . . ?
C6 C7 H7 120.0 . . ?
N1 C13 C12 120.03(17) . . ?
N1 C13 C8 121.09(18) . . ?
C12 C13 C8 118.88(18) . . ?
O2 C6 C5 122.06(16) . . ?
O2 C6 C7 117.68(17) . . ?
C5 C6 C7 120.26(17) . . ?
C2 C3 C4 119.88(18) . . ?
C2 C3 H3 120.1 . . ?
C4 C3 H3 120.1 . . ?
C3 C2 C7 119.98(17) . . ?
C3 C2 C1 121.16(19) . . ?
C7 C2 C1 118.83(18) . . ?
C17 C18 C19 120.46(19) . . ?
C17 C18 H18 119.8 . . ?
C19 C18 H18 119.8 . . ?
C18 C17 C16 121.3(2) . . ?
C18 C17 H17 119.3 . . ?
C16 C17 H17 119.3 . . ?
O1 C4 C5 121.64(16) . . ?
O1 C4 C3 118.05(17) . . ?
C5 C4 C3 120.30(18) . . ?
C9 C10 C11 120.9(2) . . ?
C9 C10 H10 119.6 . . ?
C11 C10 H10 119.6 . . ?
C10 C9 C8 120.6(2) . . ?
C10 C9 H9 119.7 . . ?
C8 C9 H9 119.7 . . ?
C15 C16 C17 120.2(2) . . ?
C15 C16 H16 119.9 . . ?
C17 C16 H16 119.9 . . ?
C12 C11 C10 120.9(2) . . ?
C12 C11 H11 119.5 . . ?
C10 C11 H11 119.5 . . ?
C2 C1 H1A 109.5 . . ?
C2 C1 H1B 109.5 . . ?
H1A C1 H1B 109.5 . . ?
C2 C1 H1C 109.5 . . ?
H1A C1 H1C 109.5 . . ?
H1B C1 H1C 109.5 . . ?
C22 N3 C21 119.46(16) . . ?
N3 C21 C22 120.43(18) . 2_665 ?
N3 C21 C20 117.64(17) . . ?
C22 C21 C20 121.93(19) 2_665 . ?
N3 C22 C21 120.11(18) . 2_665 ?
N3 C22 C23 117.58(17) . . ?
C21 C22 C23 122.32(19) 2_665 . ?
C21 C20 H20A 109.5 . . ?
C21 C20 H20B 109.5 . . ?
H20A C20 H20B 109.5 . . ?
C21 C20 H20C 109.5 . . ?
H20A C20 H20C 109.5 . . ?
H20B C20 H20C 109.5 . . ?
C22 C23 H23A 109.5 . . ?
C22 C23 H23B 109.5 . . ?
H23A C23 H23B 109.5 . . ?
C22 C23 H23C 109.5 . . ?
H23A C23 H23C 109.5 . . ?
H23B C23 H23C 109.5 . . ?
C25 C31 C31 120.9(2) . 2_656 ?
C25 C31 C29 119.5(2) . . ?
C31 C31 C29 119.5(2) 2_656 . ?
C28 C29 C31 118.5(2) . . ?
C28 C29 C30 123.6(2) . . ?
C31 C29 C30 117.9(2) . . ?
C26 C25 C31 119.3(2) . . ?
C26 C25 C24 123.2(2) . . ?
C31 C25 C24 117.5(2) . . ?
C24 C30 C29 122.2(2) 2_656 . ?
C24 C30 H30 118.9 2_656 . ?
C29 C30 H30 118.9 . . ?
C30 C24 C25 121.9(2) 2_656 . ?
C30 C24 H24 119.1 2_656 . ?
C25 C24 H24 119.1 . . ?
C27 C28 C29 121.2(3) . . ?
C27 C28 H28 119.4 . . ?
C29 C28 H28 119.4 . . ?
C27 C26 C25 119.9(3) . . ?
C27 C26 H26 120.1 . . ?
C25 C26 H26 120.1 . . ?
C28 C27 C26 121.5(3) . . ?
C28 C27 H27 119.2 . . ?
C26 C27 H27 119.2 . . ?
 
_refine_diff_density_max    0.252
_refine_diff_density_min   -0.232
_refine_diff_density_rms    0.051

_shelxl_version_number 2013-2

_shelx_res_file
;
TITL datam in P-1
CELL  0.71073   9.0340   9.8890  14.5048  107.761  101.019   91.432
ZERR     1.00   0.0022   0.0024   0.0035    0.008    0.007    0.006
LATT   1
SFAC  C    H    N    O
UNIT  62 54 6 4
MERG   2
FMAP   2
PLAN   20
SIZE     0.150   0.200   0.300
ACTA
BOND   $H
L.S.  10
TEMP  -123.00
WGHT    0.073100    0.370100
FVAR       0.20547
H2O   2    0.250216    0.277783    0.029942    11.00000    0.05318
H1O   2    0.238196    0.595426    0.330279    11.00000    0.07391
MOLE    1
N1    3    0.395334    0.680094    0.298066    11.00000    0.02586    0.02087 =
         0.03093    0.00395    0.00731   -0.00242
O1    4    0.162638    0.541861    0.347478    11.00000    0.03710    0.02832 =
         0.03651    0.00071    0.01732   -0.00696
O2    4    0.185041    0.207160    0.030572    11.00000    0.04471    0.02889 =
         0.03173    0.00458    0.01717   -0.00772
N2    3    0.633825    0.804720    0.240663    11.00000    0.03047    0.02917 =
         0.03563    0.00947    0.00885   -0.00396
C19   1    0.661580    0.735491    0.307942    11.00000    0.02803    0.02336 =
         0.03000    0.00304    0.00893   -0.00279
C15   1    0.577640    0.597717    0.407545    11.00000    0.03572    0.02403 =
         0.03381    0.00830    0.01194    0.00069
AFIX  43
H15   2    0.498711    0.555725    0.427526    11.00000   -1.20000
AFIX   0
C5    1    0.176845    0.379425    0.187901    11.00000    0.02324    0.02515 =
         0.03232    0.01130    0.00840   -0.00218
AFIX  43
H5    2    0.249946    0.443197    0.179736    11.00000   -1.20000
AFIX   0
C8    1    0.488060    0.813512    0.202795    11.00000    0.03325    0.02309 =
         0.03145    0.00629    0.00850   -0.00146
C12   1    0.214351    0.758428    0.185988    11.00000    0.03077    0.02912 =
         0.04052    0.00713    0.00630   -0.00075
AFIX  43
H12   2    0.133211    0.715317    0.203320    11.00000   -1.20000
AFIX   0
C14   1    0.541244    0.671559    0.337144    11.00000    0.02694    0.01847 =
         0.02785    0.00179    0.00811   -0.00077
C7    1    0.021263    0.156135    0.126705    11.00000    0.02755    0.02366 =
         0.03125    0.00671    0.00537   -0.00257
AFIX  43
H7    2   -0.011727    0.067476    0.076480    11.00000   -1.20000
AFIX   0
C13   1    0.366809    0.749205    0.231297    11.00000    0.02897    0.02141 =
         0.02947    0.00411    0.00618   -0.00132
C6    1    0.128959    0.249163    0.115064    11.00000    0.02694    0.02627 =
         0.02576    0.00885    0.00727    0.00141
C3    1    0.009172    0.322772    0.284731    11.00000    0.02799    0.03029 =
         0.03402    0.00989    0.01296    0.00104
AFIX  43
H3    2   -0.031920    0.348261    0.342678    11.00000   -1.20000
AFIX   0
C2    1   -0.038095    0.192774    0.211725    11.00000    0.02374    0.02745 =
         0.03850    0.01454    0.00834    0.00085
C18   1    0.814073    0.721246    0.350856    11.00000    0.02555    0.03661 =
         0.04062    0.00855    0.00846   -0.00254
AFIX  43
H18   2    0.895534    0.762915    0.332919    11.00000   -1.20000
AFIX   0
C17   1    0.843342    0.648736    0.416947    11.00000    0.02953    0.03519 =
         0.04086    0.00701    0.00232    0.00399
AFIX  43
H17   2    0.945431    0.639194    0.444062    11.00000   -1.20000
AFIX   0
C4    1    0.116974    0.415822    0.272898    11.00000    0.02480    0.02422 =
         0.03077    0.00732    0.00761    0.00024
C10   1    0.303898    0.894458    0.091660    11.00000    0.05049    0.03391 =
         0.03629    0.01343    0.00243    0.00268
AFIX  43
H10   2    0.280527    0.945340    0.045516    11.00000   -1.20000
AFIX   0
C9    1    0.450178    0.885928    0.131036    11.00000    0.04390    0.03206 =
         0.03632    0.01191    0.01004   -0.00180
AFIX  43
H9    2    0.528526    0.928419    0.110862    11.00000   -1.20000
AFIX   0
C16   1    0.724549    0.586724    0.446508    11.00000    0.04073    0.03032 =
         0.03546    0.00997    0.00573    0.00462
AFIX  43
H16   2    0.747704    0.537411    0.493629    11.00000   -1.20000
AFIX   0
C11   1    0.184678    0.828355    0.118362    11.00000    0.03639    0.03427 =
         0.04073    0.00729   -0.00035    0.00439
AFIX  43
H11   2    0.082673    0.833239    0.088379    11.00000   -1.20000
AFIX   0
C1    1   -0.150399    0.086919    0.224147    11.00000    0.03920    0.03359 =
         0.05194    0.01374    0.01754   -0.00634
AFIX 137
H1A   2   -0.115923    0.070822    0.287928    11.00000   -1.50000
H1B   2   -0.158241   -0.003413    0.170484    11.00000   -1.50000
H1C   2   -0.249771    0.124787    0.222074    11.00000   -1.50000
AFIX   0
MOLE    2
N3    3    0.396261    0.415549    0.020919    11.00000    0.02814    0.02915 =
         0.03046    0.01186    0.01074    0.00135
C21   1    0.544073    0.423673    0.061852    11.00000    0.03032    0.02873 =
         0.02518    0.01072    0.00989    0.00609
C22   1    0.350370    0.490715   -0.040375    11.00000    0.02652    0.02815 =
         0.02665    0.00774    0.00885    0.00363
C20   1    0.590186    0.339146    0.131385    11.00000    0.04561    0.04109 =
         0.03582    0.01978    0.01116    0.00783
AFIX 137
H20A  2    0.621635    0.404248    0.199199    11.00000   -1.50000
H20B  2    0.674702    0.284341    0.112688    11.00000   -1.50000
H20C  2    0.504278    0.273754    0.127591    11.00000   -1.50000
AFIX   0
C23   1    0.184483    0.479472   -0.083406    11.00000    0.02908    0.05138 =
         0.04226    0.01528    0.00609    0.00289
AFIX 137
H23A  2    0.130644    0.414040   -0.059539    11.00000   -1.50000
H23B  2    0.167456    0.443192   -0.155790    11.00000   -1.50000
H23C  2    0.146718    0.573821   -0.063068    11.00000   -1.50000
AFIX   0
MOLE    3
C31   1    0.491627    0.042126    0.467688    11.00000    0.03626    0.02024 =
         0.02630    0.00221    0.00996    0.00366
C29   1    0.621549    0.117572    0.458656    11.00000    0.05272    0.02307 =
         0.03862    0.00034    0.02144    0.00030
C25   1    0.347885    0.052982    0.413133    11.00000    0.04744    0.03009 =
         0.02969   -0.00140    0.00161    0.01063
C30   1    0.765929    0.101989    0.513940    11.00000    0.03833    0.03969 =
         0.06118   -0.00812    0.02225   -0.00943
AFIX  43
H30   2    0.853901    0.150324    0.507760    11.00000   -1.20000
AFIX   0
C24   1    0.219173   -0.022427    0.426621    11.00000    0.03180    0.04716 =
         0.05110   -0.00680   -0.00196    0.00748
AFIX  43
H24   2    0.120920   -0.014844    0.391910    11.00000   -1.20000
AFIX   0
C28   1    0.601753    0.202797    0.396566    11.00000    0.09092    0.02980 =
         0.05436    0.00941    0.04311    0.00299
AFIX  43
H28   2    0.687036    0.256204    0.391536    11.00000   -1.20000
AFIX   0
C26   1    0.335839    0.137151    0.350242    11.00000    0.08305    0.04738 =
         0.03122    0.00270   -0.00078    0.03271
AFIX  43
H26   2    0.239925    0.143808    0.312146    11.00000   -1.20000
AFIX   0
C27   1    0.463829    0.210427    0.343789    11.00000    0.11930    0.03912 =
         0.04152    0.01790    0.03334    0.02201
AFIX  43
H27   2    0.454414    0.267486    0.301187    11.00000   -1.20000
AFIX   0
HKLF    4

REM  datam in P-1
REM R1 =  0.0593 for    3640 Fo > 4sig(Fo)  and  0.0956 for all    5504 data
REM    336 parameters refined using      0 restraints

END

WGHT      0.0705      0.3809

REM Highest difference peak  0.252,  deepest hole -0.232,  1-sigma level  0.051
Q1    1   0.6045  0.6966  0.3222  11.00000  0.05    0.25
Q2    1   0.4256  0.7869  0.2122  11.00000  0.05    0.24
Q3    1   0.1507  0.3807 -0.1204  11.00000  0.05    0.23
Q4    1   0.7154  0.3478  0.1681  11.00000  0.05    0.21
Q5    1   0.5234  0.1612  0.3734  11.00000  0.05    0.21
Q6    1   0.6784  0.8578  0.2139  11.00000  0.05    0.21
Q7    1   0.1608  0.5612 -0.1309  11.00000  0.05    0.20
Q8    1  -0.1025 -0.0001  0.2285  11.00000  0.05    0.20
Q9    1   0.4723  0.8756  0.1851  11.00000  0.05    0.20
Q10   1   0.6151  0.4375  0.0443  11.00000  0.05    0.19
Q11   1   0.2983  0.0152  0.4299  11.00000  0.05    0.19
Q12   1   0.5975  0.9589  0.1111  11.00000  0.05    0.19
Q13   1   0.3419  0.2396  0.2712  11.00000  0.05    0.18
Q14   1   0.2033  0.8371  0.1736  11.00000  0.05    0.18
Q15   1   0.1162  0.4980 -0.0096  11.00000  0.05    0.18
Q16   1   0.4685  0.8215  0.1508  11.00000  0.05    0.18
Q17   1   0.3417  0.6251  0.3156  11.00000  0.05    0.17
Q18   1   0.2917  0.7793  0.2185  11.00000  0.05    0.17
Q19   1   0.7211  0.0993  0.4588  11.00000  0.05    0.17
Q20   1   0.8022  0.2119  0.4701  11.00000  0.05    0.17
;
_shelx_res_checksum    1205

_shelx_hkl_file
;
   0   0   2    1.89    0.05
   0   0   3    2.87    0.11
   0   0  -3    2.77    0.10
   0   0   4   18.25    0.37
   0   0  -4   18.67    0.39
   0   0   5    0.36    0.08
   0   0  -5    0.09    0.08
   0   0  -5    0.25    0.03
   0   0   6    1.14    0.14
   0   0  -6    0.82    0.13
   0   0   7    1.57    0.18
   0   0  -7    1.80    0.17
   0   0   8    1.98    0.20
   0   0  -8    1.68    0.07
   0   0  -8    2.11    0.19
   0   0   9   29.56    0.85
   0   0  -9   27.43    0.89
   0   0  10   -0.26    0.15
   0   0 -10    0.02    0.15
   0   0  11    3.59    0.35
   0   0 -11    3.72    0.38
   0   0  12    3.56    0.36
   0   0 -12    2.76    0.39
   0   0  13   12.04    0.68
   0   0 -13   10.98    0.73
   0   0  14    0.07    0.18
   0   0 -14   -0.04    0.19
   0   0  15    0.72    0.31
   0   0 -15    0.95    0.34
   0   0  16    2.14    0.44
   0   0 -16    2.28    0.47
   0   0  17    2.52    0.50
   0   0 -17    3.51    0.60
   0   1 -17    0.13    0.29
   0  -1  17    0.20    0.26
   0   1 -16    0.86    0.37
   0  -1  16    1.37    0.33
   0   1 -15    0.11    0.25
   0   1 -14    2.56    0.40
   0  -1  14    2.66    0.35
   0   1 -13    0.19    0.15
   0  -1  13   -0.19    0.14
   0   1 -12    0.73    0.22
   0  -1  12    0.63    0.21
   0   1 -11    1.61    0.26
   0  -1  11    1.32    0.22
   0   1 -10    0.77    0.18
   0  -1  10    0.34    0.18
   0   1  -9   53.50    1.33
   0   1  -9   49.99    0.96
   0  -1   9   57.40    1.33
   0  -1   8   55.10    1.18
   0  -1   8   54.98    1.29
   0  -1   7   -0.20    0.12
   0  -1   7   -0.15    0.10
   0  -1   6   -0.11    0.08
   0  -1   6   -0.12    0.09
   0   1  -5    0.21    0.04
   0  -1   5    0.31    0.06
   0  -1   5    0.28    0.08
   0   1  -4    4.22    0.10
   0  -1   4    4.85    0.19
   0  -1   4    4.20    0.13
   0   1  -3   62.31    0.66
   0  -1   3   63.29    0.65
   0  -1   3   64.59    0.81
   0   1  -2   19.46    0.22
   0  -1   2   18.46    0.24
   0   1   1    2.54    0.06
   0  -1  -1    3.47    0.07
   0   1   2   12.25    0.24
   0  -1  -2   12.60    0.23
   0   1   3  298.39    3.65
   0  -1  -3  299.39    3.65
   0   1   4    3.09    0.16
   0  -1  -4    3.12    0.15
   0   1   5    1.09    0.13
   0  -1  -5    0.94    0.11
   0   1   6   10.60    0.39
   0  -1  -6    9.81    0.35
   0   1   7    1.47    0.17
   0  -1  -7    1.23    0.16
   0   1   8   -0.13    0.11
   0  -1  -8    0.06    0.10
   0   1   9    0.67    0.19
   0  -1  -9    0.65    0.19
   0   1  10    1.86    0.28
   0  -1 -10    2.10    0.28
   0   1  11   10.37    0.58
   0  -1 -11    8.82    0.60
   0   1  12    4.04    0.43
   0  -1 -12    3.64    0.38
   0   1  13    3.21    0.41
   0  -1 -13    2.41    0.44
   0   1  14    0.34    0.29
   0  -1 -14    0.50    0.28
   0   1  15    0.07    0.23
   0  -1 -15    0.17    0.24
   0   1  16    1.32    0.41
   0   1  17    0.71    0.51
   0  -1 -17    1.33    0.40
   0   2 -18    0.25    0.30
   0  -2  18    0.05    0.26
   0   2 -17    5.11    0.65
   0  -2  17    4.69    0.51
   0   2 -16    2.16    0.45
   0  -2  16    2.43    0.37
   0   2 -15    2.34    0.41
   0  -2  15    2.52    0.36
   0   2 -14    0.60    0.24
   0  -2  14    0.66    0.23
   0   2 -13    0.99    0.27
   0  -2  13    1.04    0.26
   0   2 -12    1.12    0.16
   0   2 -12    1.32    0.20
   0  -2  12    1.18    0.21
   0   2 -11    0.06    0.07
   0  -2  11   -0.07    0.10
   0  -2  11    0.02    0.13
   0  -2  10    0.16    0.16
   0  -2  10    0.22    0.12
   0  -2   9   13.83    0.46
   0  -2   9   13.80    0.53
   0   2  -8   23.50    0.50
   0  -2   8   25.44    0.72
   0   2  -7   11.43    0.30
   0  -2   7   10.48    0.41
   0  -2   6    6.24    0.19
   0  -2   6    5.68    0.26
   0   2  -5    0.06    0.04
   0  -2   5    0.10    0.05
   0  -2   5    0.21    0.07
   0   2  -4    1.87    0.09
   0  -2   4    1.66    0.12
   0  -2   4    1.76    0.07
   0  -2   3   19.17    0.37
   0   2  -2   17.90    0.30
   0  -2   2   16.82    0.29
   0   2  -1    0.06    0.04
   0   2  -1    0.05    0.02
   0  -2   1    0.25    0.04
   0  -2   1    0.09    0.02
   0   2   0   66.32    0.74
   0  -2   0   67.58    0.82
   0   2   1   36.39    0.42
   0   2   1   37.50    0.55
   0  -2  -1   36.02    0.57
   0   2   2 1183.93   12.75
   0  -2  -2 1182.14   13.02
   0   2   3   44.32    0.80
   0  -2  -3   43.07    0.76
   0   2   4    9.74    0.32
   0  -2  -4    9.97    0.32
   0   2   5    1.69    0.18
   0  -2  -5    1.26    0.14
   0   2   6   17.54    0.55
   0  -2  -6   17.62    0.55
   0   2   7    4.06    0.27
   0  -2  -7    4.38    0.28
   0   2   8   -0.13    0.14
   0  -2  -8    0.28    0.14
   0   2   9    4.07    0.37
   0  -2  -9    4.55    0.36
   0   2  10   17.92    0.82
   0  -2 -10   17.27    0.80
   0   2  11    8.32    0.58
   0  -2 -11    8.24    0.59
   0   2  12    5.95    0.51
   0  -2 -12    5.24    0.52
   0   2  13   -0.13    0.25
   0  -2 -13   -0.21    0.23
   0   2  14    0.50    0.31
   0  -2 -14    0.44    0.31
   0   2  15    0.12    0.26
   0  -2 -15    0.04    0.26
   0   2  16    0.00    0.30
   0  -2 -16    0.37    0.29
   0   3 -18    0.42    0.35
   0  -3  18    0.48    0.28
   0   3 -17    2.63    0.46
   0  -3  17    3.29    0.41
   0   3 -16   -0.01    0.28
   0  -3  16   -0.38    0.21
   0   3 -15   -0.19    0.22
   0  -3  15    0.39    0.19
   0   3 -14    1.81    0.19
   0  -3  14    1.50    0.26
   0   3 -13    0.19    0.15
   0  -3  13    0.41    0.21
   0  -3  13    0.17    0.16
   0   3 -12    0.08    0.11
   0  -3  12   -0.05    0.11
   0  -3  12    0.13    0.16
   0   3 -11   -0.02    0.09
   0  -3  11    0.00    0.15
   0  -3  11    0.15    0.10
   0   3 -10    0.25    0.10
   0  -3  10    0.04    0.11
   0  -3  10   -0.10    0.14
   0   3  -9    7.24    0.29
   0  -3   9    7.09    0.38
   0  -3   9    6.84    0.28
   0   3  -8   23.05    0.57
   0  -3   8   21.68    0.50
   0  -3   8   23.26    0.69
   0   3  -7  145.01    2.40
   0  -3   7  147.80    2.11
   0  -3   7  151.05    2.74
   0   3  -6   13.48    0.34
   0  -3   6   12.59    0.26
   0  -3   6   12.76    0.43
   0   3  -5    7.15    0.21
   0  -3   5    6.68    0.13
   0  -3   5    6.56    0.25
   0   3  -4    2.39    0.12
   0  -3   4    2.42    0.14
   0   3  -3  123.94    1.77
   0  -3   3  127.57    1.75
   0   3  -2    1.69    0.10
   0   3  -2    1.48    0.03
   0  -3   2    0.99    0.09
   0   3  -1   13.65    0.19
   0   3  -1   15.17    0.29
   0  -3   1   13.82    0.30
   0   3   0   41.32    0.60
   0  -3   0   42.25    0.68
   0   3   1  230.92    2.56
   0   3   1  229.17    2.80
   0  -3  -1  229.68    3.14
   0   3   2    8.25    0.17
   0   3   2    9.10    0.25
   0  -3  -2    8.47    0.26
   0   3   3  140.33    2.30
   0   3   3  142.84    1.56
   0  -3  -3  145.97    2.39
   0   3   4    1.26    0.08
   0  -3  -4    2.53    0.19
   0   3   5   13.66    0.46
   0   3   5   12.73    0.18
   0  -3  -5   14.46    0.45
   0   3   6    6.78    0.35
   0  -3  -6    6.62    0.34
   0   3   7    7.34    0.42
   0  -3  -7    8.02    0.40
   0   3   8    5.58    0.41
   0  -3  -8    5.49    0.38
   0   3   9    1.93    0.32
   0  -3  -9    2.70    0.31
   0   3  10    8.10    0.55
   0  -3 -10    7.34    0.53
   0   3  11    0.12    0.23
   0  -3 -11    0.23    0.22
   0   3  12    3.36    0.45
   0  -3 -12    3.29    0.44
   0   3  13    0.85    0.34
   0  -3 -13    0.86    0.34
   0   3  14   -0.25    0.26
   0  -3 -14    0.03    0.25
   0   3  15    0.15    0.30
   0  -3 -15    0.22    0.30
   0   4 -18    0.05    0.29
   0  -4  18   -0.24    0.21
   0   4 -17    0.10    0.27
   0  -4  17    0.12    0.18
   0   4 -15    6.31    0.44
   0  -4  15    5.37    0.41
   0  -4  15    6.55    0.60
   0   4 -14    1.36    0.26
   0  -4  14    2.01    0.33
   0  -4  14    1.10    0.23
   0   4 -13   -0.02    0.13
   0  -4  13   -0.07    0.12
   0  -4  13   -0.16    0.18
   0   4 -12    0.31    0.12
   0  -4  12    0.10    0.19
   0  -4  12    0.03    0.13
   0   4 -11    2.67    0.22
   0  -4  11    2.45    0.31
   0  -4  11    2.47    0.20
   0   4 -10    1.32    0.16
   0  -4  10    2.27    0.24
   0  -4  10    1.22    0.13
   0   4  -9    0.07    0.09
   0  -4   9    0.17    0.13
   0  -4   9    0.07    0.07
   0   4  -8   18.08    0.50
   0  -4   8   16.77    0.36
   0  -4   8   18.13    0.59
   0   4  -7   49.18    1.05
   0  -4   7   46.64    0.69
   0  -4   7   51.17    1.16
   0   4  -6    7.35    0.27
   0  -4   6    6.31    0.33
   0   4  -5   12.44    0.36
   0  -4   5   11.47    0.43
   0   4  -4   44.05    0.86
   0  -4   4   41.76    0.87
   0   4  -3   15.40    0.38
   0  -4   3   15.58    0.40
   0   4  -2    0.60    0.08
   0  -4   2    0.33    0.09
   0   4  -1    1.52    0.10
   0  -4   1    1.17    0.13
   0   4   0    4.05    0.17
   0  -4   0    3.71    0.20
   0   4   1    3.71    0.16
   0   4   1    2.98    0.14
   0  -4  -1    3.24    0.21
   0   4   2    5.65    0.19
   0   4   2    5.70    0.25
   0  -4  -2    7.37    0.32
   0   4   3   26.50    0.66
   0  -4  -3   26.55    0.71
   0   4   4   41.68    0.99
   0  -4  -4   39.85    0.99
   0   4   5    0.66    0.16
   0  -4  -5    0.61    0.16
   0   4   6    3.31    0.29
   0  -4  -6    3.48    0.27
   0   4   7    0.21    0.17
   0  -4  -7    0.10    0.15
   0   4   8    1.24    0.27
   0  -4  -8    1.02    0.24
   0   4   9   -0.13    0.19
   0  -4  -9   -0.02    0.16
   0   4  10    0.20    0.19
   0  -4 -10   -0.25    0.18
   0  -4 -11    0.19    0.22
   0   4  12    0.55    0.29
   0  -4 -12    0.27    0.27
   0   4  13    0.12    0.24
   0  -4 -13   -0.02    0.22
   0   4  14    0.43    0.35
   0  -4 -14    0.32    0.32
   0   5 -18   -0.20    0.25
   0  -5  17    0.35    0.32
   0  -5  16   -0.07    0.31
   0  -5  16    0.70    0.18
   0   5 -15    1.84    0.32
   0  -5  15    1.47    0.25
   0  -5  15    1.45    0.38
   0   5 -14    2.36    0.34
   0  -5  14    2.79    0.41
   0  -5  14    2.30    0.22
   0   5 -13    0.24    0.18
   0  -5  13    0.04    0.12
   0   5 -12    0.61    0.15
   0  -5  12    0.26    0.19
   0  -5  12    0.02    0.10
   0  -5  11    0.98    0.24
   0  -5  11    1.04    0.13
   0   5 -10    0.87    0.16
   0  -5  10    0.76    0.20
   0  -5  10    0.37    0.10
   0   5  -9    0.82    0.17
   0  -5   9    0.94    0.20
   0   5  -8    2.40    0.20
   0  -5   8    2.13    0.10
   0  -5   8    3.10    0.25
   0   5  -7    1.37    0.16
   0  -5   7    0.98    0.05
   0  -5   7    1.28    0.15
   0   5  -6   15.36    0.49
   0  -5   6   14.03    0.46
   0   5  -5  196.97    3.55
   0  -5   5  201.28    3.59
   0   5  -4    8.82    0.35
   0  -5   4    9.79    0.37
   0   5  -3    3.23    0.17
   0  -5   3    2.21    0.19
   0   5  -2    2.77    0.17
   0   5  -2    1.86    0.09
   0  -5   2    1.77    0.21
   0   5  -1    2.43    0.16
   0   5  -1    2.42    0.12
   0  -5   1    2.51    0.21
   0  -5   0    9.21    0.36
   0   5   1   14.41    0.37
   0   5   1   13.53    0.35
   0  -5  -1   15.00    0.47
   0   5   2    0.12    0.10
   0  -5  -2    0.57    0.13
   0   5   3    9.39    0.27
   0   5   3   10.08    0.38
   0  -5  -3    9.77    0.40
   0   5   4    1.73    0.21
   0  -5  -4    1.80    0.23
   0   5   5   14.60    0.37
   0   5   5   16.99    0.62
   0  -5  -5   15.83    0.62
   0   5   6    1.65    0.25
   0  -5  -6    1.32    0.25
   0   5   7    5.11    0.41
   0  -5  -7    4.06    0.40
   0   5   8    3.05    0.35
   0  -5  -8    2.44    0.35
   0   5   9    0.43    0.22
   0  -5  -9    0.09    0.22
   0   5  10   -0.07    0.20
   0  -5 -10   -0.05    0.20
   0   5  11    1.25    0.36
   0  -5 -11    1.21    0.35
   0   5  12    0.50    0.30
   0  -5 -12   -0.01    0.27
   0   5  13    3.87    0.60
   0  -5 -13    3.87    0.56
   0  -6  18    0.06    0.30
   0  -6  17    0.10    0.27
   0   6 -16   -0.04    0.18
   0  -6  16    0.00    0.22
   0   6 -15    2.13    0.33
   0  -6  15    2.05    0.43
   0   6 -14    0.21    0.26
   0  -6  14    0.64    0.26
   0   6 -13    0.01    0.15
   0  -6  13   -0.15    0.19
   0   6 -12   -0.04    0.16
   0  -6  12    0.11    0.18
   0   6 -11   -0.11    0.14
   0  -6  11    0.06    0.18
   0   6 -10    0.03    0.13
   0  -6  10   -0.17    0.17
   0   6  -9    0.51    0.16
   0  -6   9    0.19    0.18
   0   6  -8    0.64    0.16
   0  -6   8    0.15    0.18
   0   6  -7   13.51    0.52
   0  -6   7   12.93    0.55
   0   6  -6    6.82    0.34
   0  -6   6    6.99    0.37
   0   6  -5   17.57    0.58
   0  -6   5   17.22    0.57
   0   6  -4    0.63    0.14
   0  -6   4    0.52    0.15
   0   6  -3   12.93    0.45
   0  -6   3   11.37    0.40
   0   6  -2    4.91    0.14
   0   6  -2    5.63    0.26
   0  -6   2    5.64    0.29
   0   6  -1    9.66    0.26
   0   6  -1   11.47    0.37
   0  -6   1   11.02    0.41
   0   6   0    2.78    0.18
   0   6   0    3.33    0.19
   0  -6   0    3.28    0.23
   0   6   1    7.38    0.28
   0   6   1    7.54    0.28
   0  -6  -1    7.80    0.37
   0   6   2    0.62    0.17
   0   6   2    1.05    0.13
   0  -6  -2    0.87    0.17
   0   6   3    1.58    0.15
   0   6   3    1.42    0.19
   0  -6  -3    1.73    0.21
   0   6   4   21.55    0.78
   0   6   4   21.79    0.58
   0  -6  -4   22.58    0.82
   0   6   5    0.16    0.18
   0  -6  -5    0.65    0.20
   0   6   6   -0.02    0.16
   0  -6  -6   -0.16    0.19
   0   6   7    1.26    0.31
   0  -6  -7    0.79    0.28
   0   6   8    0.09    0.19
   0  -6  -8    0.09    0.19
   0   6   9   -0.11    0.19
   0  -6  -9    0.05    0.18
   0   6  10    0.18    0.25
   0  -6 -10    0.12    0.25
   0   6  11    3.10    0.57
   0  -6 -11    2.23    0.46
   0   6  12    0.28    0.38
   0  -6 -12    1.05    0.36
   0   7 -17    0.58    0.30
   0  -7  17    0.67    0.37
   0   7 -16    2.51    0.47
   0  -7  16    1.99    0.46
   0   7 -15    0.53    0.29
   0  -7  15    1.12    0.34
   0   7 -14    1.10    0.32
   0  -7  14    0.39    0.31
   0   7 -13    0.58    0.23
   0  -7  13    0.35    0.27
   0   7 -12    6.79    0.51
   0  -7  12    5.76    0.56
   0   7 -11    4.99    0.42
   0   7 -10    1.26    0.27
   0  -7  10    1.83    0.29
   0   7  -9    0.04    0.15
   0  -7   9   -0.16    0.16
   0   7  -8    3.31    0.31
   0  -7   8    3.14    0.34
   0   7  -7    0.70    0.19
   0  -7   7    0.57    0.21
   0   7  -6    0.37    0.17
   0  -7   6    0.31    0.18
   0   7  -5    8.80    0.41
   0  -7   5    7.90    0.42
   0   7  -4   13.77    0.54
   0  -7   4   13.45    0.59
   0   7  -3    5.27    0.31
   0  -7   3    5.50    0.35
   0   7  -2    0.33    0.16
   0  -7   2    0.49    0.18
   0   7  -1    3.29    0.18
   0   7  -1    2.99    0.26
   0  -7   1    3.28    0.29
   0   7   0    0.81    0.13
   0   7   0    0.94    0.15
   0  -7   0    0.76    0.19
   0   7   1   -0.15    0.12
   0  -7  -1   -0.31    0.17
   0   7   2    0.07    0.13
   0   7   2   -0.14    0.13
   0  -7  -2   -0.20    0.15
   0   7   3    0.01    0.11
   0   7   3    0.26    0.13
   0  -7  -3    0.12    0.17
   0   7   4    1.32    0.21
   0   7   4    1.07    0.18
   0  -7  -4    1.06    0.27
   0   7   5    8.50    0.51
   0  -7  -5    8.38    0.59
   0   7   6    2.50    0.33
   0  -7  -6    1.91    0.35
   0   7   7    2.92    0.41
   0  -7  -7    3.00    0.40
   0   7   8    0.28    0.26
   0  -7  -8    0.45    0.26
   0   7   9    0.21    0.28
   0  -7  -9    0.41    0.28
   0  -7 -10   -0.32    0.30
   0   7  11    0.12    0.30
   0  -7 -11   -0.27    0.27
   0   8 -17    1.28    0.41
   0  -8  17    1.05    0.44
   0   8 -16    1.43    0.44
   0  -8  16    1.48    0.42
   0   8 -15    0.58    0.26
   0  -8  15   -0.26    0.26
   0   8 -14    3.55    0.45
   0  -8  14    3.13    0.49
   0   8 -13    0.79    0.27
   0  -8  13    0.20    0.30
   0   8 -12    1.48    0.36
   0  -8  12    1.13    0.32
   0   8 -11   -0.06    0.22
   0  -8  11    0.56    0.24
   0   8 -10    2.15    0.34
   0  -8  10    2.07    0.35
   0   8  -9    0.69    0.22
   0  -8   9    0.32    0.24
   0   8  -8    0.37    0.21
   0  -8   8    0.44    0.22
   0   8  -7   -0.01    0.16
   0  -8   7    0.12    0.17
   0   8  -6    0.26    0.15
   0  -8   6   -0.02    0.17
   0   8  -5    4.72    0.29
   0  -8   5    0.03    0.27
   0   8  -4   -0.07    0.13
   0  -8   4    0.08    0.12
   0   8  -3    4.07    0.33
   0  -8   3    4.78    0.37
   0   8  -2    5.71    0.22
   0   8  -2    7.57    0.41
   0  -8   2    7.15    0.46
   0   8  -1    1.42    0.15
   0   8  -1    1.04    0.22
   0  -8   1    1.15    0.26
   0   8   0    2.29    0.20
   0   8   0    2.66    0.26
   0  -8   0    2.44    0.32
   0   8   1    0.01    0.10
   0   8   1    0.08    0.13
   0  -8  -1    0.02    0.16
   0   8   2   -0.10    0.16
   0  -8  -2   -0.16    0.19
   0   8   3    4.97    0.35
   0   8   3    5.03    0.36
   0  -8  -3    4.95    0.46
   0   8   4    4.47    0.32
   0   8   4    5.17    0.39
   0  -8  -4    4.74    0.44
   0   8   5    0.08    0.18
   0  -8  -5   -0.37    0.20
   0   8   6    0.54    0.21
   0  -8  -6   -0.32    0.21
   0   8   7    0.45    0.26
   0  -8  -7    0.09    0.26
   0   8   8   -0.04    0.26
   0  -8  -8    0.54    0.27
   0   8   9   -0.06    0.25
   0  -8  -9   -0.03    0.25
   0   8  10    0.30    0.40
   0  -8 -10    0.63    0.36
   0   9 -16    0.44    0.36
   0  -9  16    0.86    0.39
   0   9 -15    1.63    0.43
   0  -9  15    1.40    0.44
   0   9 -14    0.18    0.24
   0  -9  14    0.02    0.25
   0   9 -13    0.26    0.26
   0  -9  13    0.22    0.27
   0   9 -12   -0.04    0.22
   0  -9  12   -0.11    0.22
   0   9 -11    0.36    0.25
   0  -9  11    0.44    0.26
   0   9 -10    1.52    0.33
   0  -9  10    2.35    0.37
   0   9  -9    0.26    0.22
   0  -9   9    0.22    0.22
   0   9  -8    1.11    0.31
   0  -9   8    1.71    0.27
   0   9  -7    0.41    0.26
   0  -9   7    0.78    0.25
   0   9  -6    5.86    0.50
   0  -9   6    7.40    0.53
   0   9  -5   11.77    0.64
   0  -9   5   10.68    0.67
   0   9  -4    3.42    0.41
   0  -9   4    3.04    0.35
   0   9  -3    2.53    0.33
   0  -9   3    2.73    0.32
   0   9  -2    0.43    0.20
   0  -9   2    0.35    0.24
   0   9  -1    3.01    0.31
   0  -9   1    3.03    0.40
   0   9   0    1.45    0.19
   0   9   0    2.22    0.26
   0  -9   0    1.37    0.31
   0   9   1    0.11    0.12
   0   9   1    0.46    0.18
   0  -9  -1    0.43    0.21
   0   9   2    0.28    0.17
   0   9   2    0.04    0.18
   0  -9  -2    0.08    0.21
   0   9   3    0.17    0.14
   0   9   3   -0.06    0.13
   0  -9  -3   -0.02    0.19
   0   9   4    1.68    0.29
   0  -9  -4    1.19    0.33
   0   9   5    0.15    0.21
   0  -9  -5    0.37    0.24
   0   9   6    7.94    0.63
   0  -9  -6    7.85    0.67
   0   9   7   -0.36    0.27
   0  -9  -7   -0.31    0.30
   0   9   8    1.37    0.42
   0  -9  -8    1.54    0.45
   0  10 -15    0.28    0.33
   0 -10  15    0.17    0.31
   0  10 -14    0.46    0.33
   0 -10  14    0.04    0.32
   0  10 -13   -0.07    0.29
   0 -10  13    0.13    0.25
   0  10 -12    0.08    0.26
   0 -10  12    0.17    0.26
   0  10 -11   -0.22    0.27
   0 -10  11    0.46    0.26
   0  10 -10   -0.17    0.22
   0 -10  10    0.10    0.24
   0  10  -9    1.03    0.33
   0 -10   9    1.30    0.34
   0  10  -8    0.15    0.24
   0 -10   8    0.34    0.24
   0  10  -7    0.39    0.23
   0 -10   7    0.14    0.26
   0  10  -6    0.59    0.26
   0 -10   6    0.28    0.26
   0  10  -5    6.18    0.52
   0 -10   5    6.68    0.60
   0  10  -4   21.65    1.02
   0 -10   4   21.35    1.08
   0  10  -3    3.06    0.39
   0 -10   3    2.35    0.36
   0  10  -2    0.13    0.24
   0 -10   2    0.99    0.28
   0  10  -1    1.94    0.33
   0 -10   1    2.06    0.39
   0  10   0    2.23    0.31
   0 -10   0    1.62    0.38
   0  10   1    0.05    0.18
   0 -10  -1   -0.20    0.21
   0  10   2    0.31    0.16
   0  10   2    0.39    0.25
   0 -10  -2    0.36    0.27
   0  10   3   -0.12    0.14
   0 -10  -3    0.31    0.21
   0  10   4    0.05    0.16
   0 -10  -4   -0.05    0.22
   0  10   5    0.33    0.19
   0 -10  -5   -0.30    0.26
   0  10   6    0.25    0.25
   0 -10  -6   -0.10    0.29
   0  11 -14    1.82    0.54
   0 -11  14    1.41    0.48
   0  11 -13    1.85    0.51
   0 -11  13    1.35    0.49
   0  11 -12    0.41    0.32
   0 -11  12    0.26    0.33
   0  11 -11    0.09    0.30
   0 -11  11    0.24    0.28
   0  11 -10    0.39    0.30
   0 -11  10    0.46    0.31
   0  11  -9    0.61    0.33
   0 -11   9    0.43    0.34
   0  11  -8   -0.17    0.25
   0 -11   8    0.33    0.26
   0  11  -7    0.18    0.24
   0 -11   7   -0.07    0.22
   0  11  -6    2.56    0.45
   0 -11   6    1.82    0.42
   0  11  -5    1.24    0.38
   0 -11   5    1.17    0.39
   0  11  -4    3.28    0.53
   0 -11   4    4.17    0.54
   0  11  -3    7.28    0.70
   0 -11   3    5.96    0.55
   0  11  -2   10.33    0.74
   0 -11   2   10.44    0.80
   0  11  -1    0.26    0.26
   0 -11   1    0.27    0.29
   0  11   0    1.28    0.34
   0 -11   0    1.66    0.40
   0 -11  -1    0.28    0.29
   0 -11  -2   -0.20    0.27
   0 -11  -3   -0.01    0.22
   0  12 -11    0.59    0.39
   0 -12  11    0.47    0.38
   0  12 -10    0.05    0.29
   0 -12  10    0.04    0.29
   0  12  -9   -0.22    0.32
   0 -12   9   -0.51    0.33
   0  12  -8    0.17    0.28
   0 -12   8    0.01    0.27
   0  12  -7    3.92    0.61
   0 -12   7    3.84    0.60
   0  12  -6   -0.50    0.29
   0 -12   6    0.24    0.26
   0  12  -5    0.57    0.32
   0 -12   5    0.04    0.31
   0 -12   4   -0.04    0.26
   0  12  -3    0.09    0.27
   0 -12   3   -0.12    0.22
   0  12  -2    0.69    0.39
   0 -12   2    0.81    0.33
   0  12  -1    0.77    0.36
   0 -12   1    0.38    0.35
   0  12   0    1.04    0.40
   0 -12   0    1.57    0.47
   1 -12   0    0.19    0.25
  -1  12   0   -0.10    0.26
   1 -12   1    0.69    0.39
  -1  12  -1    1.97    0.45
   1 -12   2    0.41    0.29
  -1  12  -2    0.42    0.37
   1 -12   3    0.53    0.31
  -1  12  -3    0.84    0.42
   1 -12   4    0.21    0.29
  -1  12  -4    0.35    0.35
   1 -12   5    1.73    0.40
  -1  12  -5    1.36    0.45
   1 -12   6    3.16    0.52
  -1  12  -6    3.39    0.63
   1 -12   7    4.61    0.63
  -1  12  -7    5.19    0.74
   1 -12   8    0.26    0.34
  -1  12  -8    0.39    0.39
   1 -12   9    0.32    0.34
  -1  12  -9    0.40    0.39
   1 -12  10    0.68    0.39
  -1  12 -10    0.65    0.45
   1 -12  11   -0.07    0.26
  -1  12 -11    0.11    0.31
   1 -11  -4    0.05    0.24
   1 -11  -3    1.92    0.47
   1 -11  -2    0.42    0.30
   1 -11  -1    0.09    0.25
  -1  11   1    0.24    0.28
   1 -11   0    2.81    0.51
  -1  11   0    3.23    0.47
   1 -11   1    1.48    0.37
  -1  11  -1    1.35    0.40
   1 -11   2    1.25    0.34
  -1  11  -2    0.76    0.38
   1 -11   3    0.27    0.23
  -1  11  -3    0.11    0.33
   1 -11   4    0.02    0.27
  -1  11  -4    0.53    0.29
  -1  11  -5    5.24    0.63
   1 -11   6    6.91    0.63
  -1  11  -6    6.71    0.72
   1 -11   7    2.96    0.47
  -1  11  -7    2.45    0.51
   1 -11   8    1.27    0.38
  -1  11  -8    1.50    0.43
   1 -11   9   -0.00    0.25
  -1  11  -9    0.20    0.28
   1 -11  10    0.12    0.25
  -1  11 -10    0.01    0.29
   1 -11  11    0.34    0.30
  -1  11 -11   -0.01    0.33
   1 -11  12    0.04    0.25
  -1  11 -12   -0.13    0.30
   1 -11  13    0.48    0.37
  -1  11 -13    0.71    0.45
   1 -10  -6    0.37    0.34
  -1  10   6    0.72    0.29
   1 -10  -5    1.58    0.38
  -1  10   5    1.09    0.31
   1 -10  -4    1.69    0.40
  -1  10   4    1.91    0.31
   1 -10  -3    0.59    0.26
  -1  10   3    0.22    0.19
   1 -10  -2    1.19    0.32
  -1  10   2    1.14    0.28
  -1  10   2    0.76    0.24
   1 -10  -1    2.21    0.39
  -1  10   1    1.82    0.27
  -1  10   1    2.35    0.36
   1 -10   0    3.33    0.47
  -1  10   0    3.91    0.46
   1 -10   1    1.50    0.32
  -1  10  -1    1.00    0.30
   1 -10   2    3.45    0.42
  -1  10  -2    4.66    0.48
   1 -10   3    0.06    0.17
   1 -10   4    4.89    0.49
  -1  10  -4    4.31    0.51
   1 -10   5    1.04    0.29
  -1  10  -5    0.52    0.33
   1 -10   6    0.68    0.27
  -1  10  -6    0.26    0.31
   1 -10   7    5.09    0.52
  -1  10  -7    4.83    0.57
   1 -10   8    0.55    0.26
  -1  10  -8    0.24    0.32
   1 -10   9    0.56    0.30
  -1  10  -9    0.83    0.35
   1 -10  10    0.60    0.30
  -1  10 -10    0.37    0.34
  -1  10 -11    0.00    0.22
   1 -10  12    0.14    0.24
  -1  10 -12   -0.29    0.26
   1 -10  13    0.06    0.25
   1 -10  14    0.12    0.29
  -1  10 -14    0.18    0.33
   1 -10  15    0.12    0.31
   1  -9  -8    1.54    0.41
  -1   9   8    1.11    0.37
  -1   9   7    0.56    0.30
   1  -9  -6    0.41    0.23
  -1   9   6   -0.16    0.20
   1  -9  -5    0.45    0.28
  -1   9   5    0.74    0.27
   1  -9  -4    1.20    0.31
  -1   9   4    0.94    0.25
   1  -9  -3    0.92    0.28
  -1   9   3    0.85    0.25
  -1   9   3    1.01    0.23
   1  -9  -2    0.93    0.29
  -1   9   2    1.45    0.22
  -1   9   2    1.72    0.30
   1  -9  -1    2.80    0.36
  -1   9   1    2.63    0.28
  -1   9   1    3.28    0.37
   1  -9   0    1.64    0.29
  -1   9   0    1.32    0.34
  -1   9   0    1.38    0.21
   1  -9   1    9.31    0.58
  -1   9  -1   10.30    0.61
  -1   9  -1    7.29    0.35
   1  -9   2    6.02    0.48
  -1   9  -2    7.04    0.53
   1  -9   3    2.34    0.29
   1  -9   4    0.06    0.18
  -1   9  -4    0.17    0.19
   1  -9   5    0.74    0.24
  -1   9  -5    0.89    0.28
   1  -9   6    2.51    0.35
  -1   9  -6    2.19    0.37
   1  -9   7    2.88    0.41
  -1   9  -7    3.42    0.39
   1  -9   8    0.01    0.26
  -1   9  -8    0.31    0.23
   1  -9   9    1.00    0.28
  -1   9  -9    0.63    0.34
   1  -9  10   11.04    0.76
  -1   9 -10   12.68    0.83
   1  -9  11    0.63    0.28
   1  -9  12    0.65    0.30
  -1   9 -12    0.52    0.33
   1  -9  13    0.28    0.26
  -1   9 -13    0.07    0.29
   1  -9  14    0.31    0.26
  -1   9 -14   -0.05    0.30
   1  -9  15    5.39    0.72
  -1   9 -15    6.88    0.85
   1  -9  16    0.56    0.38
   1  -8 -10    0.24    0.31
  -1   8  10    0.29    0.30
   1  -8  -9    0.53    0.30
  -1   8   9    0.39    0.31
   1  -8  -8    5.42    0.57
  -1   8   8    4.52    0.54
   1  -8  -7    0.35    0.27
   1  -8  -6    6.27    0.51
  -1   8   6    6.04    0.49
   1  -8  -5    0.74    0.26
  -1   8   5    0.43    0.22
   1  -8  -4    3.16    0.35
  -1   8   4    2.40    0.28
  -1   8   4    2.56    0.35
   1  -8  -3    1.29    0.32
  -1   8   3    1.81    0.25
  -1   8   3    2.67    0.28
   1  -8  -2    2.01    0.29
  -1   8   2    1.85    0.22
  -1   8   2    1.77    0.29
   1  -8  -1    1.47    0.28
  -1   8   1    2.09    0.26
  -1   8   1    2.02    0.20
   1  -8   0   13.29    0.62
  -1   8   0   12.26    0.43
  -1   8   0   13.63    0.71
   1  -8   1   10.09    0.53
  -1   8  -1    8.69    0.34
  -1   8  -1    9.63    0.55
   1  -8   2   10.33    0.50
  -1   8  -2   10.36    0.52
  -1   8  -2    8.88    0.30
   1  -8   3    3.26    0.29
  -1   8  -3    3.79    0.35
   1  -8   4    0.11    0.16
  -1   8  -4    0.08    0.15
   1  -8   5    0.78    0.22
  -1   8  -5    1.06    0.25
   1  -8   6    0.20    0.17
  -1   8  -6   -0.02    0.17
   1  -8   7    0.89    0.25
  -1   8  -7    1.51    0.28
   1  -8   8    4.29    0.42
  -1   8  -8    3.98    0.42
   1  -8   9   -0.23    0.18
  -1   8  -9    0.02    0.20
   1  -8  10    1.56    0.31
  -1   8 -10    1.32    0.35
   1  -8  11    1.55    0.31
  -1   8 -11    1.13    0.34
   1  -8  12    0.06    0.23
  -1   8 -12    0.39    0.24
   1  -8  13    0.22    0.21
  -1   8 -13   -0.13    0.21
   1  -8  14    1.32    0.35
  -1   8 -14    0.59    0.36
   1  -8  15    1.68    0.45
  -1   8 -15    2.01    0.43
   1  -8  16    1.95    0.43
  -1   8 -16    0.59    0.39
   1  -7 -11    2.10    0.45
  -1   7  11    1.47    0.47
   1  -7 -10   -0.23    0.26
  -1   7  10   -0.15    0.29
   1  -7  -9    0.28    0.30
  -1   7   9    0.58    0.30
   1  -7  -8    1.70    0.35
  -1   7   8    1.99    0.39
   1  -7  -7   20.83    0.99
  -1   7   7   21.79    1.01
   1  -7  -6    1.78    0.33
  -1   7   6    1.84    0.32
   1  -7  -5    0.35    0.20
  -1   7   5    0.16    0.20
   1  -7  -4   -0.15    0.17
  -1   7   4   -0.25    0.14
  -1   7   4    0.02    0.12
   1  -7  -3    0.11    0.14
  -1   7   3   -0.04    0.11
   1  -7  -2    0.17    0.13
  -1   7   2   -0.01    0.10
  -1   7   2    0.02    0.13
   1  -7  -1    0.54    0.18
  -1   7   1    0.72    0.15
  -1   7   1    0.16    0.17
   1  -7   0    0.16    0.13
  -1   7   0    0.10    0.09
  -1   7   0   -0.13    0.12
   1  -7   1    1.05    0.21
  -1   7  -1    1.29    0.19
   1  -7   2    1.17    0.21
  -1   7  -2    0.92    0.21
  -1   7  -2    1.20    0.12
   1  -7   3   28.23    0.50
   1  -7   3   28.05    0.82
  -1   7  -3   30.73    0.98
   1  -7   4    3.53    0.31
  -1   7  -4    3.85    0.32
   1  -7   5    0.12    0.12
  -1   7  -5   -0.07    0.12
   1  -7   6    0.06    0.15
  -1   7  -6    0.15    0.16
   1  -7   7    7.94    0.45
  -1   7  -7    7.81    0.48
   1  -7   8    4.64    0.37
  -1   7  -8    4.01    0.38
   1  -7   9    1.69    0.27
  -1   7  -9    1.33    0.29
   1  -7  10    5.14    0.44
  -1   7 -10    5.16    0.46
   1  -7  11    0.33    0.25
  -1   7 -11    0.66    0.25
   1  -7  12    4.83    0.46
  -1   7 -12    4.79    0.49
   1  -7  13    0.30    0.25
  -1   7 -13    0.43    0.25
   1  -7  14   -0.09    0.22
  -1   7 -14   -0.07    0.22
   1  -7  15    0.41    0.27
  -1   7 -15    0.07    0.24
   1  -7  16   -0.55    0.26
  -1   7 -16    0.25    0.20
   1  -7  17    0.20    0.31
   1  -6 -13   -0.09    0.28
  -1   6  13    0.44    0.33
   1  -6 -12    0.70    0.36
  -1   6  12    1.05    0.42
   1  -6 -11    0.22    0.27
  -1   6  11    0.21    0.30
   1  -6 -10    0.50    0.34
  -1   6  10    2.23    0.39
   1  -6  -9    0.41    0.23
  -1   6   9   -0.06    0.23
   1  -6  -8    1.03    0.28
  -1   6   8    0.96    0.35
   1  -6  -7    1.85    0.29
  -1   6   7    1.29    0.33
   1  -6  -6   32.77    1.19
  -1   6   6   35.18    1.21
   1  -6  -5    0.08    0.18
  -1   6   5    0.08    0.18
  -1   6   5    0.41    0.10
   1  -6  -4    2.26    0.28
  -1   6   4    3.66    0.27
  -1   6   4    2.51    0.21
   1  -6  -3    0.53    0.18
  -1   6   3    0.59    0.16
  -1   6   3    0.58    0.13
   1  -6  -2    0.55    0.16
  -1   6   2    0.39    0.14
  -1   6   2    0.52    0.13
   1  -6  -1    0.49    0.15
  -1   6   1    0.45    0.13
   1  -6   0   21.69    0.63
  -1   6   0   21.16    0.49
  -1   6   0   21.16    0.63
   1  -6   1    3.05    0.22
  -1   6  -1    2.71    0.13
  -1   6  -1    2.88    0.23
   1  -6   2   84.46    1.78
  -1   6  -2   82.87    1.91
  -1   6  -2   79.77    1.21
   1  -6   3   11.59    0.23
   1  -6   3   11.24    0.39
  -1   6  -3   11.76    0.47
   1  -6   4    0.54    0.15
   1  -6   4    0.70    0.05
  -1   6  -4    1.03    0.17
   1  -6   5   13.72    0.50
  -1   6  -5   13.74    0.58
   1  -6   6    9.78    0.43
  -1   6  -6    9.69    0.46
   1  -6   7    2.69    0.26
  -1   6  -7    2.18    0.26
   1  -6   8    1.17    0.20
  -1   6  -8    0.94    0.21
   1  -6   9    0.96    0.23
  -1   6  -9    1.04    0.22
   1  -6  10    0.09    0.07
  -1   6 -10   -0.00    0.16
   1  -6  11    0.72    0.25
  -1   6 -11    0.85    0.25
   1  -6  12    4.33    0.46
  -1   6 -12    4.87    0.42
   1  -6  13    2.37    0.22
   1  -6  13    2.81    0.41
  -1   6 -13    3.19    0.37
   1  -6  14    0.37    0.25
  -1   6 -14    0.27    0.23
   1  -6  15   -0.29    0.23
  -1   6 -15    0.41    0.22
   1  -6  16   -0.25    0.25
  -1   6 -16   -0.04    0.20
   1  -6  17    0.88    0.40
   1  -5 -14    3.37    0.54
  -1   5  14    3.70    0.68
   1  -5 -13   -0.03    0.21
  -1   5  13    0.11    0.26
   1  -5 -12    1.30    0.35
  -1   5  12    0.73    0.38
   1  -5 -11    0.50    0.21
  -1   5  11   -0.36    0.24
   1  -5 -10    0.94    0.30
  -1   5  10    1.42    0.33
   1  -5  -9    1.12    0.28
  -1   5   9    0.95    0.30
   1  -5  -8    0.80    0.24
  -1   5   8    0.39    0.24
   1  -5  -7   60.03    1.70
  -1   5   7   63.43    1.91
   1  -5  -6    5.77    0.41
  -1   5   6    6.48    0.42
   1  -5  -5   36.05    1.04
  -1   5   5   34.46    1.02
  -1   5   5   34.94    0.68
   1  -5  -4    2.78    0.25
   1  -5  -3    0.29    0.13
  -1   5   3    0.24    0.12
   1  -5  -2    8.12    0.34
  -1   5   2    8.58    0.31
  -1   5   2    8.29    0.29
   1  -5  -1   50.43    1.10
  -1   5   1   49.82    1.10
  -1   5   1   50.80    0.97
   1  -5   0    0.44    0.12
  -1   5   0    0.42    0.11
   1  -5   1    0.21    0.09
  -1   5  -1   -0.11    0.10
  -1   5  -1    0.03    0.06
   1  -5   2    3.65    0.22
  -1   5  -2    3.95    0.23
  -1   5  -2    3.09    0.12
   1  -5   3    6.80    0.14
   1  -5   3    7.96    0.30
  -1   5  -3    7.22    0.33
   1  -5   4   19.35    0.53
   1  -5   4   19.20    0.28
  -1   5  -4   21.01    0.64
   1  -5   5   61.09    1.30
  -1   5  -5   59.68    1.46
   1  -5   6    3.69    0.23
  -1   5  -6    3.70    0.28
   1  -5   7    0.21    0.12
   1  -5   7    0.12    0.05
  -1   5  -7    0.11    0.13
   1  -5   8   -0.11    0.13
   1  -5   9    0.13    0.07
   1  -5   9    0.14    0.16
  -1   5  -9    0.11    0.15
   1  -5  10    1.01    0.23
   1  -5  10    0.93    0.12
  -1   5 -10    1.35    0.21
   1  -5  11    2.64    0.21
   1  -5  11    2.61    0.31
  -1   5 -11    2.75    0.30
   1  -5  12   23.00    1.02
   1  -5  12   21.96    0.72
  -1   5 -12   25.48    1.00
   1  -5  13    0.20    0.21
   1  -5  13    0.19    0.12
  -1   5 -13   -0.02    0.17
   1  -5  14    0.59    0.16
   1  -5  14    0.30    0.26
  -1   5 -14    0.33    0.23
   1  -5  15    1.96    0.36
   1  -5  15    0.81    0.27
  -1   5 -15    1.87    0.30
   1  -5  16    0.48    0.27
   1  -5  16    0.08    0.18
   1  -4 -15    0.98    0.40
  -1   4  15    0.92    0.45
   1  -4 -14    0.31    0.30
  -1   4  14    0.31    0.34
   1  -4 -13    1.75    0.37
  -1   4  13    1.65    0.45
   1  -4 -12    0.18    0.24
  -1   4  12    0.39    0.28
   1  -4 -11   -0.08    0.23
  -1   4  11    0.74    0.25
   1  -4 -10    4.52    0.43
  -1   4  10    5.55    0.48
   1  -4  -9    1.75    0.29
  -1   4   9    2.74    0.34
   1  -4  -8    0.22    0.17
  -1   4   8    0.06    0.18
   1  -4  -7    7.27    0.42
  -1   4   7    8.25    0.48
   1  -4  -6    3.17    0.27
  -1   4   6    2.58    0.28
   1  -4  -5   25.42    0.74
  -1   4   5   26.12    0.77
  -1   4   5   25.14    0.42
   1  -4  -4  478.15    8.07
  -1   4   4  478.74    6.20
  -1   4   4  477.14    8.01
   1  -4  -3    2.32    0.20
  -1   4   3    2.16    0.14
  -1   4   3    2.81    0.20
   1  -4  -2    7.52    0.32
  -1   4   2    7.12    0.30
  -1   4   2    5.67    0.27
   1  -4  -1    6.56    0.26
  -1   4   1    6.56    0.25
  -1   4   1    7.30    0.23
   1  -4   0   11.31    0.32
  -1   4   0   10.95    0.26
  -1   4   0   11.01    0.32
   1  -4   1    0.27    0.08
  -1   4  -1    0.08    0.06
  -1   4  -1    0.17    0.08
   1  -4   2    0.05    0.06
  -1   4  -2   -0.00    0.08
   1  -4   3    1.84    0.07
   1  -4   3    1.99    0.14
  -1   4  -3    2.10    0.17
   1  -4   4   47.27    0.95
  -1   4  -4   47.31    1.04
   1  -4   5   37.86    0.86
  -1   4  -5   34.74    0.88
   1  -4   6    4.33    0.15
   1  -4   6    5.65    0.27
  -1   4  -6    4.30    0.26
   1  -4   7    1.50    0.17
  -1   4  -7    0.89    0.16
   1  -4   8    0.11    0.07
   1  -4   8    0.04    0.12
   1  -4   9    0.21    0.09
   1  -4   9    0.19    0.14
  -1   4  -9    0.15    0.13
   1  -4  10    8.49    0.49
  -1   4 -10   10.29    0.51
   1  -4  11    0.29    0.18
   1  -4  11    0.16    0.12
  -1   4 -11    0.02    0.14
   1  -4  12    2.03    0.24
   1  -4  12    2.10    0.31
  -1   4 -12    1.95    0.25
   1  -4  13    0.21    0.16
   1  -4  13    0.46    0.22
  -1   4 -13    0.31    0.19
   1  -4  14    3.34    0.31
   1  -4  14    3.35    0.45
  -1   4 -14    3.20    0.30
   1  -4  15    5.07    0.56
   1  -4  16    0.16    0.21
  -1   4 -16    0.05    0.25
   1  -4  17    0.52    0.25
  -1   4 -17    0.24    0.32
  -1   4 -18    0.41    0.33
   1  -3 -15   -0.22    0.27
  -1   3  15    0.39    0.28
   1  -3 -14    2.89    0.52
  -1   3  14    3.28    0.53
   1  -3 -13    0.57    0.27
  -1   3  13    0.13    0.28
   1  -3 -12    1.01    0.31
  -1   3  12    1.35    0.33
   1  -3 -11    5.64    0.51
  -1   3  11    6.90    0.56
   1  -3 -10   -0.28    0.18
  -1   3  10    0.05    0.19
   1  -3  -9   18.71    0.80
  -1   3   9   17.34    0.76
   1  -3  -8    3.72    0.31
  -1   3   8    4.05    0.31
   1  -3  -7   15.76    0.59
  -1   3   7   15.62    0.57
   1  -3  -6    7.48    0.36
  -1   3   6    7.87    0.36
   1  -3  -5  328.69    5.48
  -1   3   5  331.59    5.57
  -1   3   5  320.76    2.84
   1  -3  -4    0.95    0.16
  -1   3   4    0.98    0.16
   1  -3  -3   14.81    0.39
  -1   3   3   14.98    0.42
   1  -3  -2    1.80    0.13
  -1   3   2    1.87    0.13
  -1   3   2    1.81    0.10
   1  -3  -1   11.77    0.27
  -1   3   1   10.86    0.25
  -1   3   1   11.75    0.28
   1  -3   0    5.82    0.16
  -1   3   0    5.65    0.19
  -1   3   0    5.77    0.14
   1  -3   1    7.42    0.20
  -1   3  -1    8.00    0.24
  -1   3  -1    7.58    0.15
   1  -3   2   12.81    0.27
   1  -3   2   12.75    0.18
  -1   3  -2   12.35    0.30
   1  -3   3    0.48    0.08
  -1   3  -3    0.50    0.09
   1  -3   4   23.12    0.49
  -1   3  -4   21.68    0.52
   1  -3   5    0.73    0.12
   1  -3   5    0.48    0.07
  -1   3  -5    0.46    0.10
   1  -3   6   43.88    0.98
   1  -3   6   42.15    0.73
  -1   3  -6   44.92    1.01
   1  -3   7    1.56    0.11
   1  -3   7    1.71    0.18
  -1   3  -7    1.20    0.16
   1  -3   8    8.72    0.36
   1  -3   8    8.32    0.27
  -1   3  -8    9.00    0.34
   1  -3   9    4.66    0.24
   1  -3   9    4.96    0.33
  -1   3  -9    5.53    0.30
   1  -3  10    1.47    0.17
   1  -3  10    1.76    0.24
  -1   3 -10    2.07    0.20
   1  -3  11    2.00    0.28
   1  -3  11    2.05    0.25
  -1   3 -11    1.98    0.21
   1  -3  12    8.57    0.53
   1  -3  12    8.31    0.45
  -1   3 -12    9.01    0.41
   1  -3  13    0.93    0.22
   1  -3  13    0.92    0.28
  -1   3 -13    0.82    0.19
   1  -3  14    3.48    0.40
  -1   3 -14    4.03    0.45
   1  -3  15    0.58    0.25
  -1   3 -15    0.79    0.30
   1  -3  16    0.57    0.25
  -1   3 -16    0.40    0.28
   1  -3  17    0.19    0.27
  -1   3 -17    0.30    0.29
   1  -3  18   -0.38    0.26
   1  -2 -16    0.14    0.22
  -1   2  16   -0.17    0.24
   1  -2 -15    0.89    0.36
  -1   2  15    1.25    0.39
   1  -2 -14    0.21    0.24
  -1   2  14    0.02    0.25
   1  -2 -13    5.65    0.55
  -1   2  13    5.75    0.55
   1  -2 -12    3.82    0.43
  -1   2  12    3.88    0.44
   1  -2 -11   11.05    0.62
  -1   2  11   10.51    0.62
   1  -2 -10   22.81    0.88
  -1   2  10   20.73    0.85
   1  -2  -9    2.38    0.26
  -1   2   9    2.28    0.26
   1  -2  -8    1.12    0.19
  -1   2   8    1.14    0.20
   1  -2  -7    7.38    0.34
  -1   2   7    6.82    0.34
   1  -2  -6    1.28    0.18
  -1   2   6    1.63    0.18
   1  -2  -5   19.71    0.52
  -1   2   5   18.46    0.55
   1  -2  -4    8.81    0.27
  -1   2   4    9.06    0.12
  -1   2   4    8.72    0.28
   1  -2  -3   95.77    1.43
  -1   2   3   94.73    0.91
  -1   2   3   96.62    1.47
   1  -2  -1    3.49    0.12
  -1   2   1    3.68    0.15
  -1   2   1    3.28    0.12
   1  -2   0  113.47    1.23
  -1   2   0  114.86    1.18
  -1   2   0  115.19    1.56
   1  -2   1    5.74    0.13
  -1   2  -1    6.22    0.19
   1  -2   2  183.27    1.64
   1  -2   2  182.90    2.02
  -1   2  -2  182.17    2.49
   1  -2   3  175.27    2.15
   1  -2   3  174.41    1.78
   1  -2   4    7.73    0.22
   1  -2   4    7.15    0.16
  -1   2  -4    6.92    0.23
   1  -2   5    5.80    0.21
   1  -2   5    5.31    0.18
  -1   2  -5    6.12    0.22
   1  -2   6   66.86    1.29
   1  -2   7   11.94    0.36
   1  -2   7   13.08    0.43
  -1   2  -7   11.37    0.37
   1  -2   8    0.47    0.15
   1  -2   8    0.71    0.13
  -1   2  -8    0.58    0.12
   1  -2   9    5.82    0.29
   1  -2   9    6.23    0.35
  -1   2  -9    6.48    0.28
   1  -2  10    1.05    0.20
  -1   2 -10    0.62    0.13
   1  -2  11    2.00    0.23
  -1   2 -11    1.24    0.16
   1  -2  12    1.00    0.25
  -1   2 -12    1.70    0.16
  -1   2 -12    1.51    0.29
   1  -2  13    0.10    0.20
  -1   2 -13    0.58    0.21
   1  -2  14    4.06    0.42
  -1   2 -14    3.68    0.43
   1  -2  15    3.33    0.41
  -1   2 -15    3.15    0.44
   1  -2  16    0.89    0.30
  -1   2 -16    0.31    0.33
   1  -2  17    0.55    0.35
  -1   2 -17    1.51    0.39
   1  -1 -17    0.31    0.30
  -1   1  17   -0.06    0.30
   1  -1 -16    0.47    0.33
   1  -1 -15    0.53    0.32
  -1   1  15    1.07    0.33
   1  -1 -14    1.94    0.39
  -1   1  14    1.98    0.39
   1  -1 -13    0.29    0.23
  -1   1  13    0.11    0.22
   1  -1 -12    0.65    0.24
  -1   1  12    0.42    0.23
   1  -1 -11   31.12    1.13
  -1   1  11   30.97    1.11
   1  -1 -10    2.87    0.32
  -1   1  10    3.65    0.33
   1  -1  -9   -0.06    0.13
  -1   1   9    0.27    0.13
   1  -1  -8    0.03    0.10
  -1   1   8    0.01    0.10
   1  -1  -7    5.05    0.26
  -1   1   7    4.46    0.26
   1  -1  -6    0.73    0.13
  -1   1   6    1.12    0.15
   1  -1  -5   20.61    0.47
  -1   1   5   19.75    0.46
   1  -1  -4    0.23    0.07
  -1   1   4    0.27    0.03
  -1   1   4    0.22    0.07
  -1   1   3 1525.76   16.05
   1  -1  -2    0.20    0.05
  -1   1   2    0.22    0.06
  -1   1   2    0.23    0.03
   1  -1  -1    5.48    0.09
  -1   1   1    5.64    0.11
  -1   1   1    5.41    0.09
  -1   1   0    1.18    0.04
  -1   1   0    1.35    0.05
   1  -1   1  253.46    2.01
  -1   1  -1  229.59    2.39
   1  -1   2   93.82    0.99
   1  -1   2   93.85    0.98
  -1   1  -2   91.75    1.17
   1  -1   3  168.48    1.96
   1  -1   3  165.86    1.85
  -1   1  -3  168.56    2.08
   1  -1   4    4.97    0.17
   1  -1   4    5.08    0.15
  -1   1  -4    5.16    0.15
   1  -1   5   11.95    0.32
   1  -1   5   11.80    0.29
  -1   1  -5   11.35    0.27
   1  -1   6    3.41    0.23
   1  -1   6    3.15    0.19
  -1   1  -6    4.00    0.15
   1  -1   7    4.78    0.27
   1  -1   7    4.69    0.23
   1  -1   8    2.28    0.19
  -1   1  -8    2.28    0.18
  -1   1  -8    2.45    0.13
   1  -1   9    0.02    0.11
  -1   1  -9    0.08    0.12
   1  -1  10    0.49    0.16
  -1   1 -10    0.72    0.17
  -1   1 -10    0.27    0.07
   1  -1  11    0.03    0.27
  -1   1 -11    5.47    0.30
   1  -1  12    0.16    0.18
  -1   1 -12    0.21    0.17
   1  -1  13    6.54    0.50
  -1   1 -13    6.26    0.54
   1  -1  14   -0.07    0.21
  -1   1 -14    0.00    0.20
   1  -1  15    2.43    0.41
  -1   1 -15    2.87    0.45
   1  -1  16    0.52    0.31
  -1   1 -16    0.63    0.34
   1  -1  17    0.23    0.24
  -1   1 -17   -0.20    0.26
   1   0 -17   -0.14    0.30
  -1   0  17   -0.11    0.25
   1   0 -16    0.30    0.29
  -1   0  16    0.41    0.29
   1   0 -15   -0.10    0.20
  -1   0  15    0.06    0.19
   1   0 -14    0.08    0.23
  -1   0  14    0.32    0.21
   1   0 -13    0.88    0.28
  -1   0  13    0.81    0.25
   1   0 -12   11.21    0.63
  -1   0  12   10.61    0.58
   1   0 -11   21.34    0.88
  -1   0  11   20.57    0.77
   1   0 -10    3.35    0.32
  -1   0  10    3.54    0.29
   1   0  -9   -0.07    0.11
   1   0  -9   -0.01    0.03
  -1   0   9   -0.06    0.11
   1   0  -8    5.25    0.27
  -1   0   8    5.06    0.26
   1   0  -7    5.14    0.25
   1   0  -7    4.62    0.10
  -1   0   7    4.65    0.24
   1   0  -6    0.59    0.13
  -1   0   6    1.25    0.15
   1   0  -5   33.48    0.64
  -1   0   5   32.68    0.60
  -1   0   4   11.27    0.16
  -1   0   4   11.90    0.28
  -1   0   3   12.88    0.24
  -1   0   3   12.54    0.24
  -1   0   3   12.66    0.17
  -1   0   2    0.66    0.05
  -1   0   2    0.81    0.04
   1   0   1    0.01    0.02
  -1   0  -1    0.08    0.02
  -1   0  -1    0.02    0.02
   1   0   2   93.32    1.06
  -1   0  -2   91.69    0.96
  -1   0  -2   90.58    0.81
   1   0   3   14.77    0.29
  -1   0  -3   14.94    0.20
  -1   0  -3   15.49    0.30
   1   0   4    5.53    0.18
  -1   0  -4    5.40    0.10
  -1   0  -4    5.24    0.17
   1   0   5    6.25    0.22
  -1   0  -5    6.03    0.21
  -1   0  -5    6.07    0.11
   1   0   6    3.57    0.22
  -1   0  -6    2.24    0.18
   1   0   7    2.31    0.18
  -1   0  -7    2.29    0.08
  -1   0  -7    2.34    0.19
   1   0   8    0.23    0.11
  -1   0  -8    0.02    0.12
  -1   0  -8    0.10    0.04
   1   0   9    1.49    0.22
  -1   0  -9    1.95    0.23
   1   0  10    0.73    0.20
  -1   0 -10    0.89    0.21
   1   0  11    0.12    0.17
  -1   0 -11    0.10    0.18
   1   0  12   11.94    0.69
  -1   0 -12   12.46    0.72
   1   0  13    8.58    0.67
  -1   0 -13    7.32    0.58
   1   0  14    4.33    0.50
  -1   0 -14    4.28    0.49
   1   0  15    2.68    0.46
  -1   0 -15    2.23    0.47
   1   0  16    1.25    0.38
  -1   0 -16    0.93    0.40
   1   0  17    1.37    0.43
  -1   0 -17    0.86    0.45
   1   1 -18    0.22    0.26
  -1  -1  18   -0.10    0.25
   1   1 -17   -0.10    0.25
  -1  -1  17   -0.01    0.22
   1   1 -16    1.11    0.35
  -1  -1  16    0.63    0.29
   1   1 -15    0.26    0.20
  -1  -1  15   -0.13    0.17
   1   1 -14    0.47    0.20
  -1  -1  14   -0.16    0.17
   1   1 -13    0.64    0.25
  -1  -1  13    1.13    0.22
   1   1 -12    5.04    0.39
  -1  -1  12    4.56    0.35
   1   1 -11    1.47    0.11
   1   1 -11    1.44    0.23
  -1  -1  11    1.37    0.22
   1   1 -10   36.67    1.06
   1   1 -10   32.45    0.59
  -1  -1  10   35.09    0.97
  -1  -1   9   19.36    0.57
   1   1  -8    1.60    0.09
  -1  -1   8    1.80    0.19
  -1  -1   8    1.70    0.15
   1   1  -7   16.91    0.30
  -1  -1   7   18.87    0.52
   1   1  -6   29.17    0.44
  -1  -1   6   29.67    0.57
  -1  -1   6   30.50    0.65
  -1  -1   5   48.63    0.84
  -1  -1   5   46.71    0.71
  -1  -1   4    3.62    0.16
  -1  -1   4    4.20    0.15
  -1  -1   3    9.88    0.21
  -1  -1   3    9.65    0.18
  -1  -1   3    9.71    0.16
  -1  -1   2   64.20    0.71
  -1  -1   2   63.58    0.54
  -1  -1   2   64.49    0.67
  -1  -1   1  302.69    2.71
  -1  -1   1  306.25    2.11
  -1  -1   0   17.46    0.22
  -1  -1   0   17.19    0.20
   1   1   1    4.85    0.12
  -1  -1  -1    4.47    0.12
  -1  -1  -1    4.66    0.09
   1   1   2   31.29    0.51
  -1  -1  -2   31.18    0.49
   1   1   3  121.62    1.70
  -1  -1  -3  120.81    1.65
   1   1   4   -0.11    0.07
  -1  -1  -4    0.02    0.06
  -1  -1  -4    0.05    0.02
   1   1   5   25.66    0.64
  -1  -1  -5   26.61    0.65
   1   1   6    2.32    0.20
  -1  -1  -6    2.33    0.20
   1   1   7    1.27    0.17
  -1  -1  -7    1.22    0.17
   1   1   8    0.74    0.19
  -1  -1  -8    0.88    0.18
   1   1   9    4.31    0.35
  -1  -1  -9    4.49    0.34
   1   1  10    6.56    0.45
  -1  -1 -10    5.84    0.42
   1   1  11   14.45    0.72
  -1  -1 -11   12.41    0.71
   1   1  12   -0.03    0.20
  -1  -1 -12   -0.19    0.21
   1   1  13    4.42    0.52
  -1  -1 -13    4.48    0.49
   1   1  14    0.15    0.25
   1   1  15   -0.20    0.22
  -1  -1 -15    0.20    0.22
   1   1  16    3.71    0.58
  -1  -1 -16    2.97    0.55
   1   2 -18    0.27    0.31
  -1  -2  18    0.19    0.27
   1   2 -17    1.52    0.44
  -1  -2  17    2.30    0.38
   1   2 -16    0.55    0.31
  -1  -2  16    1.04    0.28
   1   2 -15    2.07    0.33
  -1  -2  15    1.51    0.29
   1   2 -14   -0.02    0.19
  -1  -2  14    0.14    0.16
   1   2 -13   -0.13    0.19
  -1  -2  13   -0.17    0.15
   1   2 -12    0.70    0.11
  -1  -2  12    0.66    0.17
  -1  -2  12    0.71    0.23
  -1  -2  11    0.05    0.10
  -1  -2  11   -0.05    0.14
   1   2 -10   31.93    0.65
  -1  -2  10   33.57    1.01
   1   2  -9   10.06    0.26
  -1  -2   9   11.33    0.46
   1   2  -8    4.84    0.16
  -1  -2   8    4.88    0.28
  -1  -2   8    4.84    0.22
   1   2  -7   33.63    0.60
  -1  -2   7   30.26    0.62
  -1  -2   7   34.83    0.82
   1   2  -6    0.35    0.06
  -1  -2   6    0.27    0.11
  -1  -2   6    0.41    0.07
   1   2  -5   15.89    0.30
  -1  -2   5   16.47    0.40
   1   2  -4    3.06    0.11
  -1  -2   4    2.79    0.13
   1   2  -3    9.93    0.22
  -1  -2   3   10.57    0.25
  -1  -2   3   10.25    0.14
   1   2  -2    8.86    0.19
  -1  -2   2    9.65    0.21
   1   2  -1   27.24    0.29
  -1  -2   1   26.95    0.41
  -1  -2   1   26.45    0.41
   1   2   0  139.39    1.42
  -1  -2   0  139.25    1.54
  -1  -2   0  139.03    1.62
   1   2   1   50.90    0.71
  -1  -2  -1   50.61    0.63
  -1  -2  -1   51.96    0.78
   1   2   2   37.43    0.63
  -1  -2  -2   39.07    0.65
   1   2   3   24.39    0.52
  -1  -2  -3   23.05    0.49
   1   2   4    7.46    0.29
  -1  -2  -4    7.43    0.29
   1   2   5    8.63    0.34
  -1  -2  -5    8.21    0.34
   1   2   6   10.87    0.42
  -1  -2  -6   10.49    0.40
   1   2   7    3.06    0.27
  -1  -2  -7    3.04    0.25
   1   2   8    0.12    0.15
  -1  -2  -8   -0.25    0.14
   1   2   9    0.37    0.19
  -1  -2  -9    0.06    0.16
   1   2  10    1.57    0.29
  -1  -2 -10    1.23    0.27
   1   2  11    5.07    0.48
  -1  -2 -11    5.03    0.46
   1   2  12    4.23    0.52
  -1  -2 -12    5.17    0.47
   1   2  13    2.36    0.42
  -1  -2 -13    1.49    0.35
   1   2  14    1.28    0.34
  -1  -2 -14    0.36    0.32
   1   2  15    0.41    0.35
  -1  -2 -15    0.61    0.34
   1   2  16    0.35    0.32
  -1  -2 -16    0.08    0.31
   1   3 -18    0.23    0.32
  -1  -3  18    0.33    0.25
   1   3 -17    0.12    0.30
  -1  -3  17    0.41    0.27
   1   3 -16   -0.13    0.26
  -1  -3  16    0.28    0.19
   1   3 -15    3.67    0.36
  -1  -3  15    2.67    0.34
   1   3 -14    0.13    0.11
  -1  -3  14    0.16    0.14
  -1  -3  14   -0.21    0.21
   1   3 -13   -0.03    0.07
  -1  -3  13    0.04    0.11
  -1  -3  13   -0.06    0.16
   1   3 -12    0.53    0.12
  -1  -3  12    0.78    0.23
  -1  -3  12    1.00    0.16
   1   3 -11    0.61    0.12
  -1  -3  11    0.43    0.15
  -1  -3  11    0.48    0.20
   1   3 -10   22.79    0.56
  -1  -3  10   22.70    0.60
  -1  -3  10   22.67    0.79
   1   3  -9   14.82    0.40
  -1  -3   9   14.84    0.55
   1   3  -8   22.03    0.52
  -1  -3   8   20.77    0.63
  -1  -3   8   20.82    0.44
   1   3  -7   78.25    1.37
  -1  -3   7   77.69    1.15
  -1  -3   7   82.42    1.67
   1   3  -6    0.13    0.07
  -1  -3   6    0.01    0.06
  -1  -3   6    0.73    0.11
   1   3  -5    0.31    0.07
  -1  -3   5    0.28    0.09
  -1  -3   5    0.24    0.04
   1   3  -4    5.29    0.16
  -1  -3   4    5.48    0.20
   1   3  -3    1.20    0.09
  -1  -3   3    1.00    0.10
   1   3  -2    0.05    0.05
   1   3  -2    0.02    0.02
  -1  -3   2    0.02    0.05
   1   3  -1    8.13    0.14
   1   3  -1    8.80    0.21
  -1  -3   1    8.10    0.22
   1   3   0    0.82    0.06
   1   3   0    0.93    0.07
  -1  -3   0    0.68    0.08
   1   3   1    0.27    0.05
   1   3   1    0.32    0.07
  -1  -3  -1    0.34    0.09
   1   3   2    0.40    0.06
   1   3   2    0.39    0.11
  -1  -3  -2    0.40    0.10
   1   3   3   35.56    0.78
  -1  -3  -3   35.72    0.82
   1   3   4   23.71    0.63
  -1  -3  -4   20.55    0.58
   1   3   5   11.97    0.43
  -1  -3  -5    9.64    0.37
  -1  -3  -6    0.10    0.11
   1   3   7   -0.29    0.16
  -1  -3  -7   -0.10    0.14
   1   3   8    2.87    0.35
  -1  -3  -8    3.52    0.30
   1   3   9    7.47    0.55
  -1  -3  -9    7.39    0.47
   1   3  10    0.07    0.21
  -1  -3 -10    0.23    0.20
   1   3  11   -0.15    0.26
  -1  -3 -11    0.94    0.26
   1   3  12    0.18    0.31
  -1  -3 -12    1.06    0.28
   1   3  13   -0.04    0.30
  -1  -3 -13   -0.33    0.25
   1   3  14   -0.29    0.30
  -1  -3 -14   -0.12    0.28
   1   3  15    0.31    0.31
  -1  -3 -15    0.01    0.30
   1   4 -18    0.72    0.35
  -1  -4  18    0.65    0.30
   1   4 -17    4.60    0.49
  -1  -4  17    4.23    0.43
  -1  -4  16    1.15    0.24
  -1  -4  16    0.46    0.33
   1   4 -15    0.01    0.13
  -1  -4  15    0.22    0.16
  -1  -4  15    0.62    0.24
   1   4 -14    0.39    0.14
  -1  -4  14    0.36    0.16
  -1  -4  14    0.36    0.25
   1   4 -13    0.05    0.11
  -1  -4  13    0.07    0.17
  -1  -4  13   -0.12    0.10
   1   4 -12    0.36    0.13
  -1  -4  12    0.69    0.13
  -1  -4  12    0.04    0.21
   1   4 -11    1.47    0.19
  -1  -4  11    1.91    0.26
  -1  -4  11    1.37    0.15
   1   4 -10    0.23    0.10
  -1  -4  10    0.19    0.16
  -1  -4  10    0.12    0.09
  -1  -4   9    0.36    0.08
  -1  -4   9    0.29    0.16
   1   4  -8    2.51    0.19
  -1  -4   8    2.51    0.11
  -1  -4   8    2.82    0.23
   1   4  -7   10.18    0.33
  -1  -4   7    9.78    0.40
   1   4  -6    0.34    0.08
  -1  -4   6    0.13    0.11
  -1  -4   6   -0.01    0.03
   1   4  -5    4.69    0.21
  -1  -4   5    3.54    0.25
   1   4  -4   38.66    0.79
  -1  -4   4   39.84    0.81
   1   4  -3    0.39    0.09
  -1  -4   3    0.22    0.09
   1   4  -2    0.23    0.08
   1   4  -2    0.23    0.04
  -1  -4   2    0.30    0.10
   1   4  -1   31.05    0.60
  -1  -4   1   30.70    0.67
   1   4   0   34.46    0.63
   1   4   0   36.37    0.61
  -1  -4   0   35.35    0.76
   1   4   1   17.07    0.41
   1   4   1   16.20    0.36
  -1  -4  -1   18.07    0.50
   1   4   2   63.59    0.99
   1   4   2   63.46    1.22
  -1  -4  -2   63.27    1.33
   1   4   3    2.15    0.09
   1   4   3    2.12    0.18
  -1  -4  -3    2.87    0.21
   1   4   4   -0.15    0.12
  -1  -4  -4    0.02    0.10
   1   4   5    0.02    0.12
  -1  -4  -5   -0.07    0.11
   1   4   6    0.21    0.15
  -1  -4  -6    0.13    0.15
   1   4   7    0.24    0.18
  -1  -4  -7    0.21    0.16
   1   4   8    0.35    0.19
  -1  -4  -8    0.13    0.18
   1   4   9    1.18    0.29
  -1  -4  -9    1.66    0.27
   1   4  10    3.19    0.36
  -1  -4 -10    2.75    0.38
   1   4  11    5.49    0.55
  -1  -4 -11    4.88    0.49
   1   4  12    0.67    0.34
  -1  -4 -12    0.49    0.29
   1   4  13    0.08    0.25
  -1  -4 -13    0.07    0.23
   1   4  14    0.56    0.36
  -1  -4 -14    0.60    0.34
  -1  -5  18    1.08    0.45
  -1  -5  17    0.68    0.37
   1   5 -16   -0.03    0.13
  -1  -5  16    0.02    0.14
  -1  -5  16    0.09    0.21
   1   5 -15    0.54    0.21
  -1  -5  15    0.79    0.30
   1   5 -14    0.58    0.16
  -1  -5  14    0.34    0.16
  -1  -5  14    0.52    0.26
   1   5 -13    0.85    0.18
  -1  -5  13    1.12    0.28
  -1  -5  13    0.46    0.16
   1   5 -12    2.09    0.22
  -1  -5  12    1.69    0.18
  -1  -5  12    2.04    0.32
   1   5 -11    1.70    0.20
  -1  -5  11    1.53    0.15
  -1  -5  11    1.24    0.27
   1   5 -10    1.06    0.16
  -1  -5  10    0.93    0.22
  -1  -5  10    0.88    0.10
   1   5  -9    4.83    0.27
  -1  -5   9    4.86    0.34
  -1  -5   9    4.58    0.15
   1   5  -8    0.46    0.13
  -1  -5   8    0.85    0.17
   1   5  -7    0.45    0.13
  -1  -5   7    0.36    0.15
   1   5  -6   17.15    0.52
  -1  -5   6   16.75    0.53
   1   5  -5    9.62    0.34
  -1  -5   5    9.31    0.36
   1   5  -4    0.09    0.09
  -1  -5   4    0.05    0.10
   1   5  -3    3.20    0.19
  -1  -5   3    3.31    0.19
   1   5  -2   -0.03    0.10
   1   5  -2    0.30    0.05
  -1  -5   2    0.71    0.13
   1   5  -1    2.36    0.12
   1   5  -1    2.57    0.16
  -1  -5   1    2.07    0.21
   1   5   0    1.38    0.12
   1   5   0    1.44    0.11
  -1  -5   0    2.39    0.18
   1   5   1    1.00    0.12
   1   5   1    1.25    0.12
  -1  -5  -1    0.74    0.16
   1   5   2   35.03    0.82
   1   5   2   33.50    0.67
  -1  -5  -2   33.27    0.88
   1   5   3    1.32    0.20
   1   5   3    1.19    0.10
  -1  -5  -3    1.11    0.19
   1   5   4    0.93    0.18
   1   5   4    0.77    0.08
  -1  -5  -4    1.02    0.19
   1   5   5    0.27    0.16
  -1  -5  -5    0.29    0.16
   1   5   6    0.18    0.18
  -1  -5  -6    0.34    0.18
   1   5   7    1.09    0.26
  -1  -5  -7    0.69    0.24
   1   5   8    5.61    0.47
  -1  -5  -8    5.13    0.47
   1   5   9    0.21    0.22
  -1  -5  -9   -0.31    0.18
   1   5  10    7.50    0.64
  -1  -5 -10    6.72    0.59
   1   5  11   -0.10    0.20
  -1  -5 -11    0.09    0.19
   1   5  12    1.06    0.42
  -1  -5 -12    1.74    0.40
   1   5  13    1.20    0.42
  -1  -5 -13    0.70    0.38
  -1  -6  18    0.47    0.34
  -1  -6  17   -0.11    0.26
   1   6 -16    0.02    0.17
  -1  -6  16    0.16    0.25
   1   6 -15   -0.11    0.16
  -1  -6  15    0.08    0.22
   1   6 -14    6.81    0.44
  -1  -6  14    6.15    0.59
   1   6 -13    0.23    0.20
  -1  -6  13    0.12    0.23
   1   6 -12   -0.03    0.14
  -1  -6  12   -0.18    0.20
   1   6 -11    2.25    0.26
  -1  -6  11    2.10    0.32
   1   6 -10    0.73    0.19
  -1  -6  10    0.91    0.25
   1   6  -9    3.77    0.29
  -1  -6   9    4.03    0.35
   1   6  -8    8.41    0.40
  -1  -6   8    7.94    0.43
   1   6  -7    7.74    0.39
  -1  -6   7    8.57    0.44
   1   6  -6   -0.01    0.10
  -1  -6   6    0.06    0.12
   1   6  -5    0.17    0.11
  -1  -6   5    0.11    0.12
   1   6  -4    7.67    0.33
  -1  -6   4    7.62    0.35
   1   6  -3    3.88    0.23
   1   6  -3    3.91    0.10
  -1  -6   3    4.23    0.27
   1   6  -2   -0.01    0.08
   1   6  -2    0.01    0.04
  -1  -6   2   -0.01    0.10
   1   6  -1    0.06    0.09
  -1  -6   1   -0.04    0.10
   1   6   0    3.80    0.18
   1   6   0    4.14    0.23
  -1  -6   0    3.64    0.28
   1   6   1    1.80    0.15
   1   6   1    1.32    0.14
  -1  -6  -1    2.18    0.23
   1   6   2   11.60    0.44
  -1  -6  -2   11.66    0.50
   1   6   3    3.00    0.16
   1   6   3    2.91    0.25
  -1  -6  -3    2.40    0.30
   1   6   4    1.59    0.13
   1   6   4    1.95    0.24
  -1  -6  -4    1.24    0.26
   1   6   5   -0.10    0.16
  -1  -6  -5    0.24    0.16
   1   6   6    5.76    0.44
  -1  -6  -6    5.55    0.45
   1   6   7   -0.28    0.21
  -1  -6  -7   -0.13    0.22
   1   6   8    1.37    0.34
  -1  -6  -8    1.46    0.32
   1   6   9   -0.09    0.23
  -1  -6  -9    0.30    0.22
   1   6  10   -0.10    0.25
  -1  -6 -10    0.22    0.22
   1   6  11   -0.26    0.27
  -1  -6 -11   -0.01    0.25
   1   6  12   -0.11    0.31
  -1  -6 -12   -0.22    0.28
  -1  -7  18   -0.00    0.22
   1   7 -17    0.20    0.24
  -1  -7  17    0.61    0.33
   1   7 -16    1.16    0.29
  -1  -7  16    0.56    0.38
   1   7 -15    5.01    0.49
  -1  -7  15    5.07    0.60
   1   7 -14    0.31    0.20
  -1  -7  14    0.17    0.26
   1   7 -13   11.96    0.64
  -1  -7  13    9.82    0.74
   1   7 -12    1.28    0.25
  -1  -7  12    1.20    0.32
   1   7 -11    0.20    0.19
  -1  -7  11    0.51    0.22
   1   7 -10    0.53    0.19
  -1  -7  10    0.17    0.21
   1   7  -9    0.69    0.19
  -1  -7   9    0.81    0.22
   1   7  -8    4.87    0.35
  -1  -7   8    4.32    0.39
   1   7  -7   10.04    0.48
  -1  -7   7    9.05    0.51
   1   7  -6   11.31    0.51
  -1  -7   6   11.87    0.54
   1   7  -5    0.52    0.15
  -1  -7   5    0.40    0.17
   1   7  -4    7.16    0.34
  -1  -7   4    5.89    0.34
   1   7  -3    3.01    0.24
  -1  -7   3    2.85    0.29
   1   7  -2    6.67    0.32
   1   7  -2    5.91    0.20
  -1  -7   2    5.97    0.38
   1   7  -1    0.51    0.09
   1   7  -1    0.78    0.14
  -1  -7   1    0.77    0.19
   1   7   0    0.15    0.10
   1   7   0    0.12    0.09
  -1  -7   0    0.10    0.15
   1   7   1    8.48    0.35
  -1  -7  -1   10.72    0.52
   1   7   2    4.65    0.32
  -1  -7  -2    3.64    0.37
   1   7   3   17.60    0.66
  -1  -7  -3   17.77    0.79
   1   7   4   18.27    0.74
   1   7   4   17.87    0.55
  -1  -7  -4   19.62    0.88
   1   7   5    2.82    0.38
  -1  -7  -5    2.53    0.36
  -1  -7  -6   -0.17    0.21
   1   7   7    1.37    0.32
  -1  -7  -7    2.20    0.33
   1   7   8    0.30    0.25
  -1  -7  -8    0.33    0.27
   1   7   9   -0.13    0.22
  -1  -7  -9    0.24    0.23
   1   7  10    0.25    0.26
  -1  -7 -10   -0.02    0.28
   1   7  11    0.07    0.24
  -1  -7 -11   -0.05    0.24
   1   8 -17    1.14    0.40
  -1  -8  17    0.38    0.42
   1   8 -16    1.34    0.37
  -1  -8  16    1.80    0.44
   1   8 -15    1.60    0.36
  -1  -8  15    1.15    0.40
   1   8 -14    6.92    0.56
  -1  -8  14    6.57    0.68
   1   8 -13   -0.23    0.20
  -1  -8  13    0.34    0.19
   1   8 -12    1.54    0.30
  -1  -8  12    1.45    0.35
   1   8 -11    4.02    0.40
  -1  -8  11    3.88    0.43
   1   8 -10    0.19    0.19
  -1  -8  10    0.30    0.23
   1   8  -9    3.24    0.35
  -1  -8   9    3.07    0.40
   1   8  -8    5.65    0.44
  -1  -8   8    5.89    0.49
   1   8  -7   13.07    0.66
  -1  -8   7   13.36    0.69
   1   8  -6    1.37    0.23
  -1  -8   6    1.20    0.29
   1   8  -5    6.52    0.38
  -1  -8   5    1.84    0.35
   1   8  -4   17.47    0.68
  -1  -8   4   16.03    0.66
   1   8  -3    0.76    0.19
  -1  -8   3    0.73    0.23
   1   8  -2    6.04    0.35
  -1  -8   2    5.55    0.46
   1   8  -1    6.57    0.36
   1   8  -1    5.71    0.26
  -1  -8   1    6.24    0.45
   1   8   0    3.52    0.26
   1   8   0    2.98    0.22
  -1  -8   0    2.59    0.36
   1   8   1    0.25    0.15
   1   8   1    0.55    0.14
  -1  -8  -1    0.30    0.21
   1   8   2    0.22    0.17
   1   8   2    0.20    0.17
  -1  -8  -2    1.87    0.24
   1   8   3    0.20    0.17
   1   8   3    0.67    0.15
  -1  -8  -3    0.46    0.22
   1   8   4    4.49    0.32
   1   8   4    5.80    0.43
  -1  -8  -4    4.95    0.47
   1   8   5    5.40    0.45
  -1  -8  -5    5.29    0.52
   1   8   6    0.68    0.27
  -1  -8  -6    0.88    0.32
   1   8   7    4.29    0.54
  -1  -8  -7    3.66    0.50
   1   8   8    0.44    0.27
  -1  -8  -8    0.00    0.28
   1   8   9    0.36    0.28
  -1  -8  -9   -0.01    0.31
   1   9 -16    4.25    0.54
  -1  -9  16    3.32    0.60
   1   9 -15    2.60    0.47
  -1  -9  15    3.05    0.52
   1   9 -14    0.38    0.26
  -1  -9  14    0.37    0.32
  -1  -9  13    0.33    0.29
   1   9 -12    0.50    0.29
  -1  -9  12    1.09    0.32
   1   9 -11    0.32    0.24
  -1  -9  11    0.60    0.28
   1   9 -10    0.50    0.23
  -1  -9  10    0.20    0.25
   1   9  -9    0.33    0.21
  -1  -9   9    0.04    0.23
   1   9  -8    0.21    0.22
  -1  -9   8    0.40    0.24
   1   9  -7    3.51    0.39
  -1  -9   7    3.06    0.42
   1   9  -6    0.03    0.19
  -1  -9   6    0.10    0.20
   1   9  -5    4.14    0.38
  -1  -9   5    4.00    0.45
   1   9  -4   60.83    1.92
  -1  -9   4   49.70    1.68
   1   9  -3    6.83    0.47
  -1  -9   3    7.55    0.55
   1   9  -2    2.30    0.29
  -1  -9   2    2.06    0.32
   1   9  -1    5.81    0.40
  -1  -9   1    5.23    0.44
   1   9   0    0.21    0.15
   1   9   0    0.13    0.11
  -1  -9   0    0.46    0.22
   1   9   1   -0.08    0.12
   1   9   1    0.07    0.12
  -1  -9  -1    0.21    0.18
   1   9   2   -0.12    0.14
  -1  -9  -2    0.14    0.18
   1   9   3    0.80    0.21
   1   9   3    0.38    0.20
  -1  -9  -3    0.32    0.27
   1   9   4    0.19    0.20
  -1  -9  -4    0.31    0.25
   1   9   5    7.20    0.58
  -1  -9  -5    8.18    0.65
   1   9   6    0.71    0.35
  -1  -9  -6    1.65    0.39
  -1  -9  -7   -0.03    0.25
   1  10 -15    1.64    0.42
  -1 -10  15    0.98    0.47
   1  10 -14    0.29    0.32
  -1 -10  14    0.60    0.37
   1  10 -13    2.70    0.46
  -1 -10  13    3.61    0.55
   1  10 -12    0.34    0.32
  -1 -10  12    0.81    0.33
   1  10 -11    1.54    0.32
  -1 -10  11    0.27    0.30
   1  10 -10    0.23    0.20
  -1 -10  10   -0.25    0.24
   1  10  -9    3.18    0.44
  -1 -10   9    3.05    0.48
   1  10  -8    0.17    0.22
  -1 -10   8    0.19    0.24
  -1 -10   7    1.15    0.35
   1  10  -6    5.81    0.51
  -1 -10   6    5.38    0.56
   1  10  -5    2.97    0.41
  -1 -10   5    3.32    0.46
   1  10  -4   19.92    0.90
  -1 -10   4   17.07    0.90
   1  10  -3    1.63    0.30
  -1 -10   3    1.24    0.31
   1  10  -2    1.85    0.32
  -1 -10   2    2.83    0.39
   1  10  -1    3.32    0.39
  -1 -10   1    2.60    0.41
   1  10   0    0.26    0.19
  -1 -10   0    0.17    0.24
  -1 -10  -1    0.37    0.28
   1  10   2    0.07    0.16
   1  10   2   -0.14    0.18
  -1 -10  -2   -0.14    0.22
   1  10   3    0.09    0.15
  -1 -10  -3   -0.15    0.21
   1  10   4    0.51    0.31
  -1 -10  -4    1.25    0.38
   1  10   5    0.44    0.26
  -1 -10  -5    0.45    0.34
   1  11 -14    0.59    0.39
  -1 -11  14    0.41    0.41
   1  11 -13   -0.06    0.30
  -1 -11  13    0.42    0.30
   1  11 -12   -0.26    0.26
  -1 -11  12    0.20    0.26
   1  11 -11    1.20    0.37
  -1 -11  11    0.36    0.40
   1  11 -10    0.18    0.22
  -1 -11  10   -0.18    0.23
   1  11  -9    1.57    0.41
  -1 -11   9    1.45    0.42
   1  11  -8   -0.03    0.22
  -1 -11   8    0.08    0.23
   1  11  -7    0.77    0.35
  -1 -11   7    1.31    0.35
   1  11  -6    2.27    0.38
  -1 -11   6    1.38    0.41
   1  11  -5    0.57    0.27
  -1 -11   5    0.01    0.29
   1  11  -4    4.55    0.52
  -1 -11   4    4.10    0.58
   1  11  -3    4.64    0.51
  -1 -11   3    4.01    0.49
   1  11  -2   15.33    0.88
  -1 -11   2   13.96    0.99
   1  11  -1   12.35    0.74
  -1 -11   1   11.79    0.84
   1  11   0    2.63    0.41
  -1 -11   0    3.19    0.52
   1  11   1    0.94    0.31
  -1 -11  -1    1.79    0.39
  -1 -11  -2    0.12    0.28
  -1 -11  -3    0.19    0.29
   1  12 -11    2.73    0.54
  -1 -12  11    2.92    0.63
   1  12 -10    0.05    0.28
  -1 -12  10   -0.23    0.30
   1  12  -9    0.13    0.23
  -1 -12   9   -0.16    0.24
   1  12  -8    0.45    0.33
  -1 -12   8    0.38    0.34
   1  12  -7    0.90    0.35
  -1 -12   7    0.49    0.36
   1  12  -6    1.95    0.44
  -1 -12   6    1.59    0.44
   1  12  -5    0.74    0.35
  -1 -12   5    0.96    0.40
   1  12  -4    2.60    0.44
  -1 -12   4    1.78    0.49
   1  12  -3   13.73    0.96
  -1 -12   3   12.18    0.89
   1  12  -2    4.05    0.57
   1  12  -1    0.86    0.31
  -1 -12   1    0.23    0.36
  -1 -12   0    1.47    0.48
   2 -12   0    0.99    0.36
  -2  12   0    0.94    0.43
   2 -12   1    0.23    0.33
  -2  12  -1    1.43    0.45
   2 -12   2   -0.02    0.24
  -2  12  -2    0.56    0.33
   2 -12   3    0.45    0.31
  -2  12  -3    0.57    0.42
   2 -12   4    3.78    0.54
  -2  12  -4    3.18    0.64
   2 -12   5    3.39    0.52
  -2  12  -5    3.35    0.65
   2 -12   6    2.14    0.48
  -2  12  -6    2.51    0.63
   2 -12   7    0.22    0.31
  -2  12  -7    0.36    0.40
   2 -12   8    0.17    0.30
  -2  12  -8    0.36    0.38
   2 -12   9    1.15    0.46
  -2  12  -9    1.99    0.60
   2 -12  10    0.05    0.29
  -2  12 -10   -0.30    0.36
   2 -11  -4   -0.02    0.22
   2 -11  -3    0.66    0.33
   2 -11  -2    1.39    0.37
   2 -11  -1    1.67    0.37
  -2  11   1    0.67    0.38
   2 -11   0    1.57    0.37
   2 -11   1    0.06    0.23
  -2  11  -1    0.21    0.28
   2 -11   2   -0.04    0.20
  -2  11  -2   -0.18    0.25
   2 -11   3    1.05    0.33
  -2  11  -3    0.56    0.37
   2 -11   4   -0.04    0.21
  -2  11  -4    0.14    0.26
   2 -11   5    8.11    0.67
  -2  11  -5    8.70    0.85
   2 -11   6    3.35    0.45
  -2  11  -6    1.55    0.56
   2 -11   7    0.57    0.35
  -2  11  -7    2.04    0.48
   2 -11   8    7.44    0.69
  -2  11  -8    7.06    0.88
   2 -11   9   -0.01    0.29
  -2  11  -9    0.63    0.36
   2 -11  10    0.27    0.28
  -2  11 -10   -0.02    0.35
   2 -11  11    0.45    0.28
  -2  11 -11   -0.35    0.36
   2 -11  12    0.33    0.29
  -2  11 -12   -0.11    0.34
   2 -11  13    0.61    0.38
   2 -10  -6    0.07    0.23
  -2  10   6    0.02    0.20
   2 -10  -5    0.98    0.36
  -2  10   5    1.25    0.29
   2 -10  -4   -0.12    0.21
  -2  10   4   -0.03    0.18
   2 -10  -3    1.44    0.33
   2 -10  -2   14.01    0.82
  -2  10   2   14.14    0.88
  -2  10   2   12.40    0.64
   2 -10  -1   -0.03    0.23
  -2  10   1   -0.06    0.17
  -2  10   1    1.01    0.22
   2 -10   0    2.01    0.37
  -2  10   0    2.10    0.44
   2 -10   1    0.21    0.19
  -2  10  -1   -0.08    0.23
   2 -10   2    0.47    0.21
  -2  10  -2    0.22    0.28
   2 -10   3   -0.10    0.16
  -2  10  -3    0.26    0.22
   2 -10   4   -0.17    0.22
  -2  10  -4   -0.19    0.26
   2 -10   5    0.90    0.28
  -2  10  -5    0.77    0.35
   2 -10   6    3.97    0.46
  -2  10  -6    4.69    0.57
   2 -10   7    2.62    0.42
  -2  10  -7    3.08    0.52
   2 -10   8    2.43    0.41
  -2  10  -8    2.61    0.51
   2 -10   9    1.87    0.40
  -2  10  -9    2.00    0.49
   2 -10  10    0.06    0.22
  -2  10 -10   -0.30    0.29
   2 -10  11    0.19    0.26
  -2  10 -11    0.28    0.34
   2 -10  12   -0.01    0.25
  -2  10 -12    0.33    0.32
   2 -10  13    2.08    0.44
   2 -10  14    0.21    0.34
  -2  10 -14    0.72    0.37
   2  -9  -8    0.13    0.26
  -2   9   8    0.24    0.29
   2  -9  -7   -0.05    0.20
  -2   9   7    0.02    0.19
   2  -9  -6    0.08    0.20
  -2   9   6   -0.09    0.17
   2  -9  -5    0.75    0.25
  -2   9   5    0.08    0.23
   2  -9  -4   -0.20    0.18
  -2   9   4    0.08    0.14
  -2   9   4   -0.01    0.15
   2  -9  -3   -0.28    0.20
  -2   9   3   -0.17    0.17
  -2   9   3   -0.14    0.19
   2  -9  -2    5.69    0.49
  -2   9   2    6.03    0.40
  -2   9   2    5.70    0.45
   2  -9  -1    0.03    0.18
  -2   9   1    0.30    0.19
  -2   9   1    0.06    0.13
   2  -9   0    1.64    0.31
  -2   9   0    1.65    0.31
  -2   9   0    1.42    0.19
   2  -9   1    2.91    0.36
  -2   9  -1    3.00    0.24
  -2   9  -1    2.38    0.43
   2  -9   2    0.05    0.08
   2  -9   2   -0.12    0.17
  -2   9  -2    0.48    0.22
   2  -9   3    1.57    0.26
  -2   9  -3    2.77    0.41
   2  -9   4    0.16    0.25
  -2   9  -4    1.75    0.34
   2  -9   5    0.17    0.20
  -2   9  -5    0.26    0.25
   2  -9   6    1.30    0.30
  -2   9  -6    1.22    0.38
   2  -9   7   -0.03    0.17
  -2   9  -7   -0.03    0.24
   2  -9   8    3.90    0.44
  -2   9  -8    3.79    0.55
   2  -9   9    1.01    0.30
  -2   9  -9    1.28    0.39
   2  -9  10   -0.14    0.17
  -2   9 -10    0.27    0.23
   2  -9  11    0.05    0.20
  -2   9 -11   -0.19    0.24
   2  -9  12    0.38    0.25
  -2   9 -12   -0.12    0.29
   2  -9  13    0.76    0.30
  -2   9 -13    0.43    0.34
   2  -9  14    0.38    0.27
  -2   9 -14   -0.07    0.29
   2  -9  15    0.43    0.31
  -2   9 -15    0.17    0.32
   2  -8 -10    7.62    0.76
  -2   8  10    8.13    0.89
   2  -8  -9    5.00    0.58
  -2   8   9    4.54    0.59
   2  -8  -8    5.90    0.59
  -2   8   8    5.84    0.59
   2  -8  -7    0.02    0.19
  -2   8   7    0.10    0.20
   2  -8  -6    0.45    0.22
  -2   8   6   -0.05    0.21
   2  -8  -5    0.93    0.25
  -2   8   5    0.55    0.24
   2  -8  -4    0.34    0.21
  -2   8   4    0.10    0.20
   2  -8  -3   -0.04    0.17
  -2   8   3   -0.37    0.17
  -2   8   3    0.07    0.14
   2  -8  -2    1.69    0.30
  -2   8   2    1.75    0.24
  -2   8   2    2.42    0.28
   2  -8  -1   -0.07    0.15
  -2   8   1   -0.20    0.16
  -2   8   1    0.24    0.12
   2  -8   0   29.46    1.00
  -2   8   0   28.97    0.86
  -2   8   0   29.73    1.17
   2  -8   1    0.23    0.16
  -2   8  -1   -0.07    0.19
   2  -8   2    0.96    0.22
  -2   8  -2    0.58    0.28
   2  -8   3    0.55    0.10
   2  -8   3    0.68    0.18
  -2   8  -3    0.92    0.26
   2  -8   4    1.10    0.22
  -2   8  -4    1.21    0.30
   2  -8   5    0.19    0.16
  -2   8  -5    0.02    0.20
   2  -8   6   -0.05    0.19
  -2   8  -6    1.00    0.25
   2  -8   7    4.60    0.39
  -2   8  -7    4.56    0.50
   2  -8   8    1.24    0.26
  -2   8  -8    1.18    0.35
   2  -8   9   12.10    0.66
  -2   8  -9   12.73    0.86
   2  -8  10    2.59    0.36
  -2   8 -10    2.82    0.46
   2  -8  11    2.90    0.46
  -2   8 -11    2.71    0.46
   2  -8  12   -0.01    0.20
  -2   8 -12    0.26    0.24
   2  -8  13    0.56    0.31
  -2   8 -13    1.09    0.34
   2  -8  14    0.11    0.20
  -2   8 -14   -0.11    0.21
   2  -8  15    0.67    0.33
  -2   8 -15    0.32    0.32
   2  -8  16    0.31    0.34
  -2   8 -16    0.72    0.32
   2  -7 -11    4.05    0.56
  -2   7  11    4.05    0.59
   2  -7 -10    1.50    0.39
  -2   7  10    1.37    0.40
   2  -7  -9   30.42    1.39
  -2   7   9   29.37    1.38
   2  -7  -8    2.36    0.38
  -2   7   8    2.58    0.41
   2  -7  -7    4.23    0.44
  -2   7   7    4.68    0.46
   2  -7  -6    1.29    0.30
  -2   7   6    1.27    0.28
   2  -7  -5    1.72    0.31
  -2   7   5    2.25    0.20
  -2   7   5    2.01    0.29
   2  -7  -4    0.99    0.23
  -2   7   4    1.28    0.22
  -2   7   4    1.02    0.16
   2  -7  -3   -0.12    0.14
  -2   7   3   -0.12    0.12
  -2   7   3   -0.02    0.15
   2  -7  -2    0.16    0.14
  -2   7   2    0.10    0.13
  -2   7   2    0.03    0.13
   2  -7  -1    6.18    0.38
  -2   7   1    6.88    0.40
  -2   7   1    5.64    0.33
   2  -7   0    6.74    0.37
  -2   7   0    6.41    0.32
  -2   7   0    6.46    0.42
   2  -7   1   10.90    0.49
  -2   7  -1   11.90    0.59
  -2   7  -1   11.28    0.39
   2  -7   2   17.19    0.43
   2  -7   2   18.56    0.64
  -2   7  -2   18.41    0.79
   2  -7   3    4.82    0.19
   2  -7   3    4.13    0.27
  -2   7  -3    4.47    0.41
   2  -7   4    5.59    0.34
  -2   7  -4    5.49    0.45
   2  -7   5    0.54    0.15
   2  -7   5    0.18    0.07
  -2   7  -5    0.72    0.21
   2  -7   6    0.70    0.19
  -2   7  -6    0.38    0.24
   2  -7   7    6.58    0.43
  -2   7  -7    6.69    0.53
   2  -7   8   -0.15    0.17
  -2   7  -8   -0.14    0.21
   2  -7   9    0.38    0.18
  -2   7  -9   -0.20    0.22
   2  -7  10   10.92    0.64
  -2   7 -10   10.85    0.73
   2  -7  11   -0.07    0.21
  -2   7 -11   -0.44    0.25
   2  -7  12   -0.12    0.22
  -2   7 -12   -0.34    0.24
   2  -7  13    1.41    0.34
  -2   7 -13    1.28    0.38
   2  -7  14    0.16    0.25
  -2   7 -14    0.19    0.27
   2  -7  15    0.79    0.33
  -2   7 -15    0.47    0.28
   2  -7  16   -0.54    0.29
  -2   7 -16    0.10    0.24
   2  -6 -13   -0.06    0.23
  -2   6  13    0.11    0.26
   2  -6 -12    0.53    0.32
  -2   6  12    0.36    0.33
   2  -6 -11    0.26    0.23
  -2   6  11   -0.07    0.27
   2  -6 -10    5.24    0.54
  -2   6  10    6.19    0.60
   2  -6  -9    3.65    0.43
  -2   6   9    3.26    0.43
   2  -6  -8    0.48    0.22
  -2   6   8    0.26    0.23
   2  -6  -7    3.31    0.37
  -2   6   7    3.33    0.39
   2  -6  -6   51.23    1.58
  -2   6   6   50.02    1.55
   2  -6  -5    0.95    0.23
  -2   6   5    1.09    0.23
   2  -6  -4    3.07    0.28
  -2   6   4    2.14    0.26
  -2   6   4    2.29    0.19
   2  -6  -3    0.84    0.17
  -2   6   3    0.86    0.16
  -2   6   3    0.94    0.17
   2  -6  -2    0.37    0.13
  -2   6   2    0.43    0.15
  -2   6   2    0.02    0.12
   2  -6  -1    0.92    0.16
  -2   6   1    0.95    0.17
  -2   6   1    0.98    0.14
   2  -6   0    8.37    0.34
  -2   6   0    8.16    0.41
   2  -6   1    0.52    0.14
  -2   6  -1    0.58    0.17
  -2   6  -1    0.41    0.11
   2  -6   2   54.10    0.96
   2  -6   2   52.28    1.21
  -2   6  -2   52.27    1.51
   2  -6   3    0.13    0.07
   2  -6   3    0.30    0.12
  -2   6  -3    0.29    0.16
   2  -6   4    2.51    0.20
   2  -6   4    2.44    0.12
  -2   6  -4    2.70    0.29
   2  -6   5    0.20    0.07
   2  -6   5    0.56    0.13
  -2   6  -5    0.21    0.18
   2  -6   6    1.15    0.09
   2  -6   6    1.71    0.19
  -2   6  -6    1.56    0.26
   2  -6   7    0.63    0.16
   2  -6   7    0.35    0.08
  -2   6  -7    0.57    0.21
   2  -6   8    1.32    0.24
  -2   6  -8    1.82    0.28
   2  -6   9    3.49    0.19
   2  -6   9    3.73    0.40
  -2   6  -9    4.22    0.41
   2  -6  10    1.49    0.16
   2  -6  10    2.58    0.29
  -2   6 -10    2.60    0.34
   2  -6  11    0.43    0.10
   2  -6  11    0.02    0.21
  -2   6 -11   -0.01    0.23
   2  -6  12    2.02    0.20
   2  -6  12    3.40    0.38
  -2   6 -12    3.44    0.38
   2  -6  13    3.49    0.26
   2  -6  13    4.32    0.47
  -2   6 -13    4.40    0.42
   2  -6  14    0.89    0.20
   2  -6  14    0.77    0.31
  -2   6 -14    0.83    0.26
   2  -6  15    0.35    0.27
  -2   6 -15    0.20    0.22
   2  -6  16    0.29    0.30
   2  -6  17    1.43    0.45
   2  -5 -14   -0.13    0.24
  -2   5  14    0.23    0.28
   2  -5 -13    0.32    0.25
  -2   5  13   -0.20    0.27
   2  -5 -12    0.05    0.24
  -2   5  12    0.29    0.27
   2  -5 -11    1.46    0.32
  -2   5  11    1.02    0.36
   2  -5 -10    0.10    0.23
  -2   5  10    0.74    0.27
   2  -5  -9    0.57    0.23
  -2   5   9    0.68    0.29
   2  -5  -8   30.80    1.14
  -2   5   8   29.77    1.23
   2  -5  -7  156.28    3.80
  -2   5   7  156.48    3.80
   2  -5  -6    4.54    0.35
  -2   5   6    4.30    0.37
  -2   5   6    4.29    0.16
   2  -5  -5    0.04    0.14
  -2   5   5    0.31    0.14
  -2   5   5    0.11    0.07
   2  -5  -4    0.03    0.10
  -2   5   4    0.10    0.11
  -2   5   4   -0.10    0.08
   2  -5  -3    0.07    0.12
  -2   5   3    0.47    0.12
  -2   5   3    0.18    0.10
   2  -5  -2    3.26    0.20
  -2   5   2    2.68    0.22
  -2   5   2    3.08    0.20
   2  -5  -1   21.12    0.56
  -2   5   1   20.30    0.51
  -2   5   1   20.95    0.64
   2  -5   0    1.01    0.12
  -2   5   0    1.07    0.17
  -2   5   0    0.44    0.13
  -2   5  -1   -0.16    0.14
   2  -5   2    9.79    0.24
   2  -5   2    8.22    0.28
  -2   5  -2    9.65    0.44
   2  -5   3    0.19    0.11
   2  -5   3    0.38    0.07
  -2   5  -3    0.33    0.16
   2  -5   4    1.85    0.10
   2  -5   4    1.87    0.15
  -2   5  -4    1.38    0.23
   2  -5   5    4.59    0.16
   2  -5   5    4.83    0.25
  -2   5  -5    5.50    0.33
   2  -5   6    0.14    0.07
   2  -5   6    0.18    0.11
  -2   5  -6    0.10    0.15
   2  -5   7    0.26    0.08
   2  -5   7    0.07    0.13
  -2   5  -7    0.36    0.17
   2  -5   8    0.45    0.17
   2  -5   8    0.41    0.10
  -2   5  -8    0.76    0.19
   2  -5   9    3.15    0.19
   2  -5   9    3.68    0.31
  -2   5  -9    3.61    0.33
   2  -5  10    0.48    0.13
   2  -5  10    0.67    0.21
  -2   5 -10    0.98    0.20
   2  -5  11   -0.01    0.10
   2  -5  11    0.12    0.17
  -2   5 -11    0.29    0.19
   2  -5  12    1.88    0.21
   2  -5  12    1.49    0.32
  -2   5 -12    2.82    0.34
   2  -5  13   -0.05    0.23
  -2   5 -13    0.45    0.18
   2  -5  14    0.23    0.15
   2  -5  14   -0.02    0.23
  -2   5 -14    0.14    0.19
   2  -5  15    0.08    0.15
   2  -5  15   -0.06    0.21
  -2   5 -15   -0.09    0.14
  -2   5 -17    0.53    0.34
   2  -4 -15    2.07    0.47
  -2   4  15    1.46    0.50
   2  -4 -14   -0.16    0.22
  -2   4  14    0.10    0.26
   2  -4 -13    0.40    0.27
  -2   4  13    0.24    0.32
   2  -4 -12    0.38    0.29
  -2   4  12    0.80    0.30
   2  -4 -11    0.70    0.25
  -2   4  11    0.49    0.30
   2  -4 -10    6.44    0.48
   2  -4  -9    6.13    0.44
  -2   4   9    6.58    0.52
   2  -4  -8    1.64    0.25
  -2   4   8    1.76    0.32
   2  -4  -7    3.82    0.29
  -2   4   7    3.80    0.35
   2  -4  -6   12.87    0.49
  -2   4   6   12.71    0.53
   2  -4  -5   25.19    0.72
  -2   4   5   24.08    0.45
  -2   4   5   25.13    0.79
   2  -4  -4   32.36    0.82
  -2   4   4   34.14    0.85
   2  -4  -3    3.80    0.24
  -2   4   3    3.58    0.23
  -2   4   3    4.30    0.21
   2  -4  -2   -0.06    0.11
  -2   4   2    0.45    0.10
  -2   4   2    0.07    0.12
   2  -4  -1    1.16    0.14
  -2   4   1    1.93    0.20
  -2   4   0   -0.03    0.07
   2  -4   1   34.64    0.67
  -2   4  -1   32.12    0.85
   2  -4   2    2.42    0.13
   2  -4   2    2.35    0.18
  -2   4  -2    1.51    0.23
   2  -4   3   18.08    0.36
   2  -4   3   18.07    0.43
  -2   4  -3   17.77    0.65
   2  -4   4   20.50    0.42
   2  -4   4   20.45    0.52
  -2   4  -4   22.70    0.75
   2  -4   5    1.06    0.12
   2  -4   5    1.60    0.15
  -2   4  -5    1.04    0.19
   2  -4   6   -0.03    0.09
   2  -4   6   -0.00    0.05
  -2   4  -6    0.03    0.10
   2  -4   7    1.54    0.18
   2  -4   7    1.38    0.13
  -2   4  -7    1.66    0.22
   2  -4   8    3.87    0.27
   2  -4   8    3.81    0.21
  -2   4  -8    3.35    0.29
   2  -4   9    4.59    0.32
   2  -4   9    3.82    0.24
  -2   4  -9    4.18    0.34
   2  -4  10   14.59    0.48
   2  -4  10   15.37    0.66
  -2   4 -10   15.73    0.65
   2  -4  11    2.58    0.36
   2  -4  11    3.82    0.30
  -2   4 -11    3.81    0.35
   2  -4  12    0.46    0.23
   2  -4  12    0.27    0.16
  -2   4 -12    0.67    0.17
   2  -4  13    0.49    0.18
   2  -4  13    0.72    0.25
  -2   4 -13    0.49    0.21
   2  -4  14   -0.28    0.21
   2  -4  14   -0.14    0.17
  -2   4 -14   -0.02    0.14
   2  -4  15   -0.06    0.16
  -2   4 -15   -0.02    0.17
   2  -4  16    0.03    0.18
  -2   4 -16    0.21    0.25
   2  -4  17    0.49    0.30
  -2   4 -17    0.32    0.30
   2  -3 -16    0.71    0.37
  -2   3  16    0.81    0.41
   2  -3 -15    0.59    0.37
  -2   3  15    1.05    0.40
   2  -3 -14    3.35    0.49
  -2   3  14    2.02    0.48
   2  -3 -13    0.53    0.31
  -2   3  13    1.41    0.35
   2  -3 -12    0.09    0.21
  -2   3  12    0.15    0.23
   2  -3 -11    3.55    0.39
  -2   3  11    3.91    0.41
   2  -3 -10    1.01    0.25
  -2   3  10    1.11    0.29
   2  -3  -9   27.66    0.99
  -2   3   9   24.91    1.00
   2  -3  -8    9.36    0.50
  -2   3   8   10.70    0.54
   2  -3  -7    2.81    0.24
  -2   3   7    2.48    0.29
   2  -3  -6    4.53    0.26
  -2   3   6    4.49    0.12
  -2   3   6    4.79    0.31
   2  -3  -5  327.25    5.42
  -2   3   5  328.77    3.69
  -2   3   5  329.91    5.65
   2  -3  -4    0.55    0.11
  -2   3   4   -0.04    0.14
   2  -3  -3   51.83    0.97
  -2   3   3   50.14    1.04
  -2   3   3   50.51    0.80
   2  -3  -2    0.63    0.09
  -2   3   2    0.48    0.11
  -2   3   2    0.61    0.07
   2  -3  -1    8.80    0.24
  -2   3   1    9.94    0.28
   2  -3   0    4.48    0.14
  -2   3   0    5.32    0.18
  -2   3   0    4.43    0.19
   2  -3   1    0.57    0.07
   2  -3   1    0.83    0.08
  -2   3  -1    0.81    0.11
   2  -3   2   17.81    0.32
   2  -3   2   16.33    0.32
  -2   3  -2   17.56    0.47
   2  -3   3   40.88    0.65
   2  -3   3   41.83    0.71
  -2   3  -3   41.51    0.94
   2  -3   4   41.23    0.69
   2  -3   4   41.53    0.79
  -2   3  -4   42.56    0.99
   2  -3   5    1.59    0.14
  -2   3  -5    1.46    0.20
   2  -3   6   -0.03    0.09
  -2   3  -6   -0.13    0.10
   2  -3   7    3.73    0.19
   2  -3   7    4.17    0.23
  -2   3  -7    3.70    0.24
   2  -3   8    0.06    0.10
   2  -3   8    0.11    0.13
  -2   3  -8    0.49    0.11
   2  -3   9    0.21    0.16
  -2   3  -9    0.36    0.13
   2  -3  10    0.25    0.14
   2  -3  10    0.20    0.17
  -2   3 -10    0.39    0.13
   2  -3  11   12.25    0.57
   2  -3  11   11.78    0.63
  -2   3 -11   12.65    0.52
   2  -3  12   -0.10    0.17
   2  -3  12    0.00    0.13
  -2   3 -12    0.09    0.10
   2  -3  13    3.33    0.34
  -2   3 -13    2.88    0.39
  -2   3 -13    3.04    0.24
   2  -3  14    0.29    0.19
  -2   3 -14    0.02    0.23
   2  -3  15   -0.16    0.19
  -2   3 -15    0.06    0.20
   2  -3  16    0.23    0.24
  -2   3 -16    0.42    0.28
   2  -3  17    1.40    0.42
  -2   3 -17    1.35    0.41
   2  -2 -16    0.22    0.26
  -2   2  16   -0.08    0.28
   2  -2 -15    1.65    0.40
  -2   2  15    1.34    0.43
   2  -2 -14    8.25    0.71
  -2   2  14   10.12    0.73
   2  -2 -13    2.81    0.42
  -2   2  13    2.93    0.45
   2  -2 -12    0.36    0.19
  -2   2  12   -0.19    0.21
   2  -2 -11    4.60    0.44
   2  -2 -10    2.65    0.30
  -2   2  10    2.54    0.33
   2  -2  -9    0.38    0.17
  -2   2   9    0.46    0.19
   2  -2  -8    1.52    0.19
  -2   2   8    1.10    0.23
   2  -2  -7   17.07    0.55
  -2   2   7   16.39    0.57
   2  -2  -6   38.19    0.90
  -2   2   6   38.65    0.98
   2  -2  -5    6.09    0.26
  -2   2   5    6.41    0.32
  -2   2   5    5.83    0.14
   2  -2  -4   19.46    0.44
  -2   2   4   18.97    0.31
  -2   2   4   19.21    0.51
  -2   2   3    2.15    0.14
   2  -2  -2   13.84    0.27
  -2   2   2   13.99    0.26
  -2   2   2   13.80    0.31
  -2   2   1   11.68    0.27
  -2   2   1   12.04    0.26
   2  -2   0  101.90    1.33
  -2   2   0  104.31    1.45
   2  -2   1   17.14    0.33
  -2   2  -1   16.90    0.36
   2  -2   2  423.34    4.73
   2  -2   2  436.69    4.43
  -2   2  -2  470.55    6.26
   2  -2   3   51.57    0.79
   2  -2   3   53.01    0.79
  -2   2  -3   52.53    0.96
   2  -2   4    3.39    0.16
   2  -2   4    3.85    0.14
  -2   2  -4    4.17    0.18
   2  -2   5   -0.05    0.10
   2  -2   5    0.53    0.10
  -2   2  -5    0.52    0.12
   2  -2   6   -0.07    0.09
   2  -2   6    0.28    0.09
   2  -2   7    3.89    0.21
   2  -2   7    3.73    0.23
  -2   2  -7    4.45    0.21
   2  -2   8    0.25    0.11
   2  -2   8    0.01    0.09
  -2   2  -8    0.04    0.07
   2  -2   9    2.78    0.25
   2  -2   9    2.36    0.26
  -2   2  -9    2.98    0.18
   2  -2  10   -0.23    0.13
  -2   2 -10   -0.11    0.08
  -2   2 -10    0.16    0.11
   2  -2  11    9.42    0.48
  -2   2 -11    9.20    0.52
  -2   2 -11    9.28    0.32
   2  -2  12    0.81    0.25
  -2   2 -12    1.17    0.28
  -2   2 -12    1.07    0.14
   2  -2  13   20.00    0.92
  -2   2 -13   20.77    0.96
   2  -2  14    7.36    0.55
  -2   2 -14    6.55    0.58
   2  -2  15    1.00    0.34
  -2   2 -15    1.24    0.36
   2  -2  16   -0.02    0.22
  -2   2 -16   -0.15    0.26
   2  -2  17    0.38    0.29
  -2   2 -17    0.28    0.32
   2  -1 -17   -0.04    0.30
  -2   1  17    0.20    0.28
   2  -1 -16    1.05    0.37
  -2   1  16    0.67    0.37
   2  -1 -15    0.28    0.25
  -2   1  15    0.09    0.25
   2  -1 -14    3.53    0.46
  -2   1  14    3.06    0.45
   2  -1 -13    3.41    0.41
  -2   1  13    3.88    0.44
   2  -1 -12   13.09    0.74
  -2   1  12   13.74    0.71
   2  -1 -11    8.73    0.51
  -2   1  11    8.97    0.54
   2  -1 -10    0.12    0.16
  -2   1  10    0.25    0.17
   2  -1  -9   -0.04    0.12
  -2   1   9    0.24    0.15
   2  -1  -8    8.58    0.37
  -2   1   8    8.88    0.39
   2  -1  -7    9.57    0.35
  -2   1   7    8.99    0.18
  -2   1   7    9.81    0.37
   2  -1  -6    0.64    0.12
  -2   1   6    0.67    0.16
  -2   1   6    0.61    0.06
   2  -1  -5    2.76    0.15
  -2   1   5    2.15    0.19
   2  -1  -4   25.76    0.48
  -2   1   4   26.26    0.55
  -2   1   3   54.81    0.87
  -2   1   3   54.16    0.70
   2  -1  -2    9.62    0.18
  -2   1   2    9.60    0.29
  -2   1   2    9.85    0.21
   2  -1  -1   89.40    0.73
  -2   1   1   89.30    1.09
  -2   1   1   89.15    1.15
   2  -1   0   24.42    0.40
  -2   1   0   25.12    0.40
   2  -1   1  279.26    3.09
   2  -1   1  280.09    2.07
  -2   1  -1  285.70    3.20
   2  -1   2    0.21    0.05
   2  -1   2    0.36    0.08
  -2   1  -2    0.13    0.06
   2  -1   3   31.33    0.55
   2  -1   3   31.51    0.48
  -2   1  -3   30.60    0.50
   2  -1   4    7.07    0.23
   2  -1   4    7.17    0.22
  -2   1  -4    6.97    0.20
   2  -1   5   21.01    0.53
   2  -1   5   21.57    0.51
  -2   1  -5   21.79    0.43
   2  -1   6    0.51    0.14
  -2   1  -6    0.33    0.08
   2  -1   7    0.79    0.14
  -2   1  -7    0.63    0.08
  -2   1  -7    0.74    0.13
   2  -1   8    2.65    0.22
  -2   1  -8    2.99    0.22
  -2   1  -8    2.52    0.14
   2  -1   9    0.30    0.14
  -2   1  -9    0.31    0.13
  -2   1  -9    0.12    0.07
   2  -1  10    1.20    0.23
  -2   1 -10    0.67    0.10
  -2   1 -10    0.94    0.19
   2  -1  11    0.08    0.15
  -2   1 -11    0.12    0.17
   2  -1  12    7.40    0.51
  -2   1 -12    6.57    0.52
   2  -1  13    2.88    0.42
  -2   1 -13    1.64    0.36
   2  -1  14    6.69    0.58
  -2   1 -14    6.13    0.59
   2  -1  15    1.16    0.37
   2  -1  16   -0.04    0.25
  -2   1 -16    0.23    0.27
   2  -1  17    0.49    0.35
  -2   1 -17    0.64    0.36
   2   0 -17   -0.14    0.29
  -2   0  17   -0.22    0.29
   2   0 -16    0.06    0.26
  -2   0  16   -0.42    0.26
   2   0 -15   -0.06    0.23
  -2   0  15    0.29    0.23
   2   0 -14    1.21    0.32
  -2   0  14    2.11    0.32
   2   0 -13    1.00    0.29
  -2   0  13    1.70    0.30
   2   0 -12    2.12    0.33
  -2   0  12    2.85    0.33
   2   0 -11   -0.15    0.15
  -2   0  11    0.20    0.14
   2   0 -10    0.60    0.13
   2   0 -10    0.12    0.04
  -2   0  10    0.21    0.15
   2   0  -9    7.36    0.36
  -2   0   9    7.38    0.37
   2   0  -8   13.51    0.44
   2   0  -8   12.32    0.24
  -2   0   8   13.63    0.45
   2   0  -7    6.71    0.28
  -2   0   7    7.82    0.33
  -2   0   7    6.73    0.17
   2   0  -6    6.29    0.25
  -2   0   6    6.49    0.28
  -2   0   6    6.79    0.17
   2   0  -5    7.95    0.21
  -2   0   5    7.37    0.25
  -2   0   5    7.96    0.18
  -2   0   4    2.48    0.11
  -2   0   4    2.89    0.10
  -2   0   4    2.65    0.12
  -2   0   3   25.17    0.39
  -2   0   3   24.57    0.47
  -2   0   3   24.90    0.37
  -2   0   2   17.65    0.34
  -2   0   2   17.73    0.31
   2   0  -1   38.57    0.54
  -2   0   1   39.00    0.53
   2   0   0    8.72    0.18
  -2   0   0    8.55    0.17
   2   0   1    7.10    0.19
  -2   0  -1    6.57    0.16
  -2   0  -1    6.50    0.11
   2   0   2   61.89    0.92
  -2   0  -2   62.08    0.73
  -2   0  -2   61.37    0.82
   2   0   3   12.23    0.30
  -2   0  -3   11.81    0.24
  -2   0  -3   12.28    0.26
   2   0   4   -0.07    0.07
  -2   0  -4    0.02    0.07
  -2   0  -4    0.00    0.04
   2   0   5    4.79    0.27
  -2   0  -5    5.46    0.22
   2   0   6    4.70    0.26
  -2   0  -6    5.25    0.24
   2   0   7    0.04    0.11
  -2   0  -7    0.20    0.10
  -2   0  -7    0.12    0.05
   2   0   8   -0.13    0.12
  -2   0  -8    0.11    0.11
  -2   0  -8    0.05    0.05
   2   0   9    5.27    0.35
  -2   0  -9    4.21    0.33
  -2   0  -9    4.02    0.14
   2   0  10    0.33    0.17
  -2   0 -10    0.12    0.16
   2   0  11    5.12    0.44
  -2   0 -11    5.34    0.43
   2   0  12    7.70    0.58
  -2   0 -12    7.43    0.55
   2   0  13    0.91    0.30
  -2   0 -13    0.43    0.29
   2   0  14    6.22    0.65
  -2   0 -14    6.65    0.65
   2   0  15   27.44    1.48
  -2   0 -15   25.90    1.50
   2   0  16   -0.13    0.26
  -2   0 -16    0.22    0.26
   2   1 -18   -0.10    0.23
  -2  -1  18    0.10    0.21
   2   1 -17    0.12    0.27
  -2  -1  17    0.23    0.24
   2   1 -16   -0.04    0.24
  -2  -1  16   -0.15    0.22
   2   1 -15   -0.05    0.20
   2   1 -14    2.80    0.36
  -2  -1  14    2.80    0.38
   2   1 -13    0.71    0.24
  -2  -1  13    0.60    0.22
   2   1 -12    0.07    0.15
  -2  -1  12    0.20    0.16
   2   1 -11    6.52    0.20
   2   1 -11    6.50    0.41
  -2  -1  11    6.95    0.40
   2   1 -10    9.91    0.40
   2   1 -10    8.99    0.25
   2   1  -9   12.19    0.29
  -2  -1   9   13.12    0.50
  -2  -1   9   13.28    0.45
   2   1  -8    3.43    0.13
  -2  -1   8    3.37    0.21
  -2  -1   8    3.92    0.22
  -2  -1   7   34.67    0.62
  -2  -1   7   33.90    0.76
  -2  -1   7   35.82    0.83
  -2  -1   6    4.12    0.14
  -2  -1   6    4.31    0.21
  -2  -1   5   18.50    0.43
  -2  -1   5   19.11    0.38
  -2  -1   5   18.59    0.39
  -2  -1   4    2.22    0.12
  -2  -1   4    2.95    0.12
  -2  -1   3    2.32    0.11
  -2  -1   3    2.60    0.12
  -2  -1   3    2.63    0.11
   2   1  -2    9.93    0.21
  -2  -1   2   10.07    0.22
  -2  -1   2   10.35    0.18
   2   1  -1   10.76    0.21
  -2  -1   1   10.74    0.23
  -2  -1   1   10.00    0.16
   2   1   0   28.40    0.45
  -2  -1   0   27.41    0.34
  -2  -1   0   27.26    0.44
   2   1   1    1.48    0.10
  -2  -1  -1    1.37    0.08
  -2  -1  -1    1.24    0.09
   2   1   2   28.71    0.53
  -2  -1  -2   28.77    0.45
  -2  -1  -2   28.35    0.43
   2   1   3   19.50    0.46
  -2  -1  -3   18.78    0.38
  -2  -1  -3   19.88    0.33
   2   1   4    1.66    0.16
  -2  -1  -4    1.63    0.16
   2   1   5   -0.15    0.13
  -2  -1  -5    0.25    0.05
   2   1   6   70.17    1.54
  -2  -1  -6   69.64    1.49
  -2  -1  -6   66.70    0.93
   2   1   7    5.61    0.33
  -2  -1  -7    5.11    0.14
  -2  -1  -7    5.97    0.31
   2   1   8    0.26    0.15
  -2  -1  -8    0.25    0.15
   2   1   9    4.72    0.36
  -2  -1  -9    4.59    0.36
   2   1  10    0.31    0.22
  -2  -1 -10    0.45    0.21
   2   1  11    0.08    0.21
  -2  -1 -11    0.11    0.18
   2   1  12    0.60    0.25
  -2  -1 -12   -0.07    0.22
   2   1  13    0.21    0.23
  -2  -1 -13    0.03    0.23
   2   1  14    5.71    0.62
  -2  -1 -14    5.00    0.60
   2   1  15    1.48    0.42
  -2  -1 -15    1.11    0.43
   2   1  16    2.28    0.52
  -2  -1 -16    1.68    0.50
   2   2 -18    0.78    0.35
  -2  -2  18    0.30    0.28
   2   2 -17    0.75    0.34
  -2  -2  17    0.53    0.26
   2   2 -16    0.07    0.22
  -2  -2  16    0.08    0.20
   2   2 -15    0.17    0.21
  -2  -2  15    0.04    0.17
   2   2 -14    1.95    0.32
  -2  -2  14    1.82    0.28
   2   2 -13    0.00    0.13
   2   2 -13    0.02    0.07
  -2  -2  13    0.06    0.14
   2   2 -12    0.07    0.08
  -2  -2  12    0.14    0.17
  -2  -2  12    0.20    0.14
  -2  -2  11    5.04    0.36
  -2  -2  11    4.46    0.33
   2   2 -10    3.96    0.18
  -2  -2  10    4.14    0.29
  -2  -2  10    3.73    0.29
   2   2  -9    8.42    0.26
  -2  -2   9    8.73    0.31
  -2  -2   9    8.47    0.39
   2   2  -8   14.35    0.34
  -2  -2   8   14.99    0.40
  -2  -2   8   14.92    0.49
   2   2  -7    5.22    0.18
  -2  -2   7    4.77    0.22
  -2  -2   7    4.60    0.27
  -2  -2   6    0.99    0.11
  -2  -2   6    1.36    0.13
  -2  -2   6    1.72    0.15
  -2  -2   5   11.84    0.25
  -2  -2   5   11.79    0.29
  -2  -2   5   11.61    0.31
  -2  -2   4    2.58    0.13
  -2  -2   4    2.69    0.13
  -2  -2   4    2.70    0.09
   2   2  -3   35.81    0.46
  -2  -2   3   36.08    0.56
  -2  -2   3   35.15    0.59
   2   2  -2  176.41    1.80
  -2  -2   2  178.12    2.31
  -2  -2   2  177.78    2.04
   2   2  -1    0.26    0.05
  -2  -2   1    0.20    0.07
  -2  -2   1    0.16    0.05
   2   2   0    0.97    0.07
  -2  -2   0    0.92    0.08
  -2  -2   0    1.16    0.08
   2   2   1   10.90    0.26
  -2  -2  -1   11.49    0.24
  -2  -2  -1   11.49    0.27
   2   2   2    0.23    0.07
  -2  -2  -2    0.15    0.05
  -2  -2  -2    0.17    0.07
   2   2   3    0.15    0.10
  -2  -2  -3   -0.02    0.08
  -2  -2  -3    0.30    0.06
   2   2   4   12.08    0.41
  -2  -2  -4   11.31    0.40
  -2  -2  -4   11.82    0.25
   2   2   5    1.12    0.16
  -2  -2  -5    1.35    0.15
  -2  -2  -5    1.04    0.08
   2   2   6    2.65    0.25
  -2  -2  -6    3.15    0.22
  -2  -2  -6    2.60    0.10
   2   2   7    1.40    0.21
  -2  -2  -7    1.01    0.19
   2   2   8    8.88    0.49
  -2  -2  -8    8.63    0.48
   2   2   9    3.80    0.39
  -2  -2  -9    3.29    0.33
   2   2  10    2.26    0.32
  -2  -2 -10    1.42    0.31
   2   2  11    0.97    0.30
  -2  -2 -11    0.78    0.27
   2   2  12    0.14    0.24
  -2  -2 -12    0.18    0.22
   2   2  13   -0.04    0.19
  -2  -2 -13    0.04    0.19
   2   2  14    0.29    0.30
  -2  -2 -14    0.15    0.25
   2   2  15    0.83    0.46
  -2  -2 -15    1.73    0.45
   2   3 -18    0.58    0.31
  -2  -3  18    0.13    0.23
   2   3 -17    6.66    0.53
  -2  -3  17    1.76    0.37
   2   3 -16    0.85    0.34
  -2  -3  16    1.10    0.28
  -2  -3  15    1.60    0.26
  -2  -3  14    0.07    0.20
  -2  -3  14    0.16    0.16
   2   3 -13    1.26    0.14
  -2  -3  13    1.32    0.23
  -2  -3  13    1.21    0.27
   2   3 -12    0.81    0.14
  -2  -3  12    0.42    0.24
  -2  -3  12    0.62    0.15
   2   3 -11    4.17    0.22
  -2  -3  11    4.22    0.36
  -2  -3  11    4.23    0.24
   2   3 -10    8.53    0.30
  -2  -3  10    8.34    0.31
  -2  -3  10    7.83    0.45
   2   3  -9    1.87    0.14
  -2  -3   9    1.98    0.14
  -2  -3   9    1.60    0.22
   2   3  -8    0.46    0.09
  -2  -3   8    0.51    0.08
  -2  -3   8    0.59    0.14
   2   3  -7    0.98    0.11
  -2  -3   7    0.83    0.09
  -2  -3   7    1.18    0.15
   2   3  -6    0.16    0.09
  -2  -3   6    0.45    0.08
  -2  -3   6    0.53    0.12
   2   3  -5    0.91    0.11
  -2  -3   5    1.73    0.15
   2   3  -4    5.23    0.11
  -2  -3   4    5.81    0.22
  -2  -3   4    5.92    0.20
  -2  -3   3  195.19    2.89
  -2  -3   3  194.02    2.69
   2   3  -2  120.47    1.35
  -2  -3   2  121.34    1.84
  -2  -3   2  120.64    1.72
   2   3  -1   47.25    0.69
  -2  -3   1   48.47    0.81
  -2  -3   1   46.46    0.80
   2   3   0   45.74    0.75
  -2  -3   0   46.77    0.81
  -2  -3   0   47.32    0.81
   2   3   1   11.10    0.30
  -2  -3  -1   12.13    0.33
  -2  -3  -1   11.42    0.29
   2   3   2    0.96    0.14
  -2  -3  -2    1.02    0.09
  -2  -3  -2    1.69    0.15
   2   3   3   19.45    0.52
  -2  -3  -3   19.88    0.54
   2   3   4    0.60    0.14
  -2  -3  -4    0.61    0.07
  -2  -3  -4    0.48    0.13
   2   3   5    4.21    0.26
  -2  -3  -5    3.40    0.12
  -2  -3  -5    3.18    0.23
   2   3   6    6.85    0.38
  -2  -3  -6    6.63    0.36
   2   3   7    3.32    0.32
  -2  -3  -7    3.77    0.30
   2   3   8   27.29    1.05
  -2  -3  -8   27.64    1.00
   2   3   9    1.09    0.26
  -2  -3  -9    0.68    0.24
   2   3  10    0.73    0.31
  -2  -3 -10    0.84    0.26
   2   3  11   -0.07    0.23
  -2  -3 -11   -0.07    0.19
   2   3  12   -0.04    0.22
  -2  -3 -12   -0.04    0.20
   2   3  13   -0.20    0.30
  -2  -3 -13   -0.32    0.27
   2   3  14    1.43    0.39
  -2  -3 -14    0.31    0.38
   2   4 -18    0.21    0.32
  -2  -4  18    0.45    0.22
  -2  -4  17    0.75    0.26
  -2  -4  16    3.24    0.33
  -2  -4  16    3.84    0.51
   2   4 -15    1.28    0.18
  -2  -4  15    1.05    0.24
  -2  -4  15    1.79    0.33
  -2  -4  14    0.22    0.15
  -2  -4  14   -0.07    0.20
   2   4 -13    5.02    0.28
  -2  -4  13    4.65    0.28
  -2  -4  13    5.15    0.46
   2   4 -12    3.59    0.23
  -2  -4  12    4.11    0.37
   2   4 -11   19.64    0.61
  -2  -4  11   23.73    0.86
   2   4 -10    6.52    0.29
  -2  -4  10    5.86    0.25
  -2  -4  10    6.11    0.36
   2   4  -9    6.23    0.28
  -2  -4   9    6.05    0.36
   2   4  -8    5.97    0.26
  -2  -4   8    5.65    0.31
  -2  -4   8    5.49    0.17
   2   4  -7    0.54    0.11
  -2  -4   7    0.65    0.14
  -2  -4   7    0.45    0.06
   2   4  -6    2.02    0.07
   2   4  -6    1.78    0.16
  -2  -4   6    2.68    0.20
   2   4  -5    8.16    0.13
   2   4  -5    8.82    0.30
   2   4  -4   43.08    0.48
   2   4  -4   43.85    0.90
  -2  -4   4   43.99    0.89
   2   4  -3    3.28    0.09
   2   4  -3    3.04    0.18
  -2  -4   3    2.94    0.18
   2   4  -2    1.32    0.09
   2   4  -2    0.92    0.13
  -2  -4   2    1.88    0.16
   2   4  -1   16.23    0.35
   2   4  -1   16.72    0.42
  -2  -4   1   18.74    0.51
   2   4   0   45.77    0.85
   2   4   0   44.56    0.84
  -2  -4   0   47.33    0.99
   2   4   1    2.96    0.17
   2   4   1    3.38    0.13
  -2  -4  -1    2.54    0.20
   2   4   2    6.64    0.20
   2   4   2    6.66    0.27
  -2  -4  -2    7.21    0.31
   2   4   3   11.55    0.39
   2   4   3   10.74    0.27
  -2  -4  -3   10.78    0.40
   2   4   4    1.47    0.22
  -2  -4  -4    1.52    0.19
   2   4   5    0.62    0.16
   2   4   5    0.39    0.06
  -2  -4  -5    0.67    0.16
   2   4   6    3.82    0.32
  -2  -4  -6    2.92    0.30
   2   4   7    6.85    0.45
  -2  -4  -7    5.91    0.41
   2   4   8    7.59    0.59
  -2  -4  -8    9.01    0.52
   2   4   9    1.52    0.35
  -2  -4  -9    1.47    0.29
   2   4  10    0.29    0.28
  -2  -4 -10    0.49    0.24
   2   4  11    1.99    0.38
  -2  -4 -11    1.02    0.32
   2   4  12   -0.27    0.29
  -2  -4 -12   -0.15    0.25
   2   4  13   -0.21    0.31
  -2  -5  18    0.33    0.33
  -2  -5  17    0.02    0.23
   2   5 -16    1.12    0.23
  -2  -5  16    0.85    0.23
  -2  -5  16    1.66    0.37
   2   5 -15    0.84    0.18
  -2  -5  15    0.71    0.20
  -2  -5  15    1.24    0.31
   2   5 -14    1.01    0.19
  -2  -5  14    0.64    0.18
  -2  -5  14    1.19    0.31
   2   5 -13    1.84    0.21
  -2  -5  13    1.08    0.19
  -2  -5  13    1.92    0.31
   2   5 -12    0.42    0.14
  -2  -5  12    0.00    0.20
  -2  -5  12    0.27    0.11
   2   5 -11    7.17    0.36
  -2  -5  11    6.00    0.23
  -2  -5  11    7.09    0.48
   2   5 -10    0.02    0.11
  -2  -5  10    0.13    0.15
  -2  -5  10    0.04    0.07
   2   5  -9    6.33    0.31
  -2  -5   9    5.28    0.18
  -2  -5   9    5.91    0.38
   2   5  -8   19.06    0.60
  -2  -5   8   18.81    0.67
   2   5  -7    5.63    0.28
  -2  -5   7    5.57    0.32
   2   5  -6   11.88    0.41
  -2  -5   6   11.47    0.43
   2   5  -5   16.49    0.49
  -2  -5   5   17.13    0.50
   2   5  -4    0.12    0.03
   2   5  -4    0.10    0.10
  -2  -5   4    0.11    0.10
   2   5  -3    0.36    0.10
   2   5  -3    0.19    0.04
  -2  -5   3    0.09    0.09
   2   5  -2    2.06    0.16
  -2  -5   2    2.14    0.19
   2   5  -1   20.22    0.51
   2   5  -1   18.56    0.41
  -2  -5   1   19.15    0.57
   2   5   0   25.27    0.59
  -2  -5   0   25.36    0.69
   2   5   1   83.95    1.56
   2   5   1   88.39    1.65
  -2  -5  -1   87.45    1.82
   2   5   2    6.36    0.29
  -2  -5  -2    6.29    0.33
   2   5   3   -0.12    0.11
  -2  -5  -3   -0.03    0.12
   2   5   4    0.28    0.13
   2   5   4    0.07    0.06
  -2  -5  -4    0.09    0.14
   2   5   5    0.36    0.17
   2   5   5    0.29    0.07
  -2  -5  -5    0.10    0.18
  -2  -5  -6    0.93    0.24
   2   5   7    1.80    0.33
  -2  -5  -7    1.80    0.31
   2   5   8    0.03    0.20
  -2  -5  -8   -0.20    0.19
   2   5   9    0.39    0.27
  -2  -5  -9    0.56    0.24
   2   5  10    7.88    0.68
  -2  -5 -10    6.75    0.61
   2   5  11    0.09    0.32
  -2  -5 -11    0.65    0.29
   2   5  12    0.26    0.30
  -2  -5 -12    0.08    0.27
  -2  -6  18    0.58    0.37
   2   6 -17    0.28    0.19
  -2  -6  17    0.26    0.32
   2   6 -16    0.12    0.19
  -2  -6  16    0.06    0.25
   2   6 -15    0.36    0.19
  -2  -6  15    0.53    0.28
   2   6 -14    2.07    0.27
  -2  -6  14    1.51    0.39
   2   6 -13    1.67    0.28
  -2  -6  13    0.99    0.33
   2   6 -12    5.40    0.38
  -2  -6  12    5.01    0.48
   2   6 -11    0.25    0.17
  -2  -6  11    0.07    0.20
   2   6 -10   21.80    0.77
  -2  -6  10   21.03    0.88
   2   6  -9   58.73    1.59
  -2  -6   9   57.18    1.69
   2   6  -8    3.45    0.27
   2   6  -7    1.39    0.20
  -2  -6   7    0.82    0.21
   2   6  -6    1.25    0.17
  -2  -6   6    0.72    0.19
   2   6  -5    5.88    0.30
  -2  -6   5    5.97    0.33
   2   6  -4    1.16    0.17
  -2  -6   4    1.23    0.19
   2   6  -3   17.80    0.55
  -2  -6   3   17.99    0.61
   2   6  -2    4.50    0.17
  -2  -6   2    5.22    0.31
   2   6  -1    5.86    0.23
   2   6  -1    5.37    0.29
  -2  -6   1    6.02    0.34
   2   6   0   12.63    0.41
   2   6   0   13.28    0.44
  -2  -6   0   13.25    0.53
   2   6   1    1.91    0.18
   2   6   1    1.58    0.16
  -2  -6  -1    1.91    0.24
   2   6   2   15.02    0.55
   2   6   2   13.66    0.41
  -2  -6  -2   13.48    0.59
   2   6   3    8.06    0.41
   2   6   3    7.68    0.27
   2   6   4    6.83    0.41
   2   6   4    5.83    0.24
  -2  -6  -4    6.68    0.45
   2   6   5    2.38    0.30
  -2  -6  -5    2.16    0.30
   2   6   6    1.35    0.28
  -2  -6  -6    0.69    0.28
   2   6   7    1.00    0.27
  -2  -6  -7    0.62    0.27
   2   6   8    0.84    0.29
  -2  -6  -8    0.61    0.27
   2   6   9    1.37    0.40
  -2  -6  -9    2.41    0.40
   2   6  10    1.75    0.45
  -2  -6 -10    2.35    0.42
   2   6  11    1.63    0.50
  -2  -6 -11    1.07    0.41
  -2  -7  18    1.48    0.49
  -2  -7  17    0.95    0.39
   2   7 -16    0.32    0.20
  -2  -7  16   -0.32    0.26
   2   7 -15    1.15    0.27
  -2  -7  15    1.58    0.40
   2   7 -14    7.19    0.52
  -2  -7  14    7.82    0.67
   2   7 -13   12.81    0.65
  -2  -7  13   10.99    0.78
   2   7 -12    2.19    0.30
  -2  -7  12    2.11    0.36
   2   7 -11    0.29    0.18
  -2  -7  11    0.22    0.22
   2   7 -10    4.81    0.37
  -2  -7  10    4.76    0.43
   2   7  -9    1.91    0.28
  -2  -7   9    1.41    0.30
   2   7  -8    0.84    0.24
  -2  -7   8    1.33    0.28
   2   7  -7   23.46    0.84
  -2  -7   7   23.08    0.88
   2   7  -6   34.87    1.09
  -2  -7   6   36.55    1.15
   2   7  -5    0.04    0.14
  -2  -7   5    0.22    0.16
   2   7  -4    3.50    0.26
  -2  -7   4    2.66    0.26
   2   7  -3    1.70    0.21
   2   7  -3    1.61    0.10
  -2  -7   3    1.43    0.23
   2   7  -2   -0.02    0.07
   2   7  -2    0.16    0.12
  -2  -7   2    0.34    0.14
   2   7  -1   20.32    0.53
   2   7  -1   20.19    0.65
  -2  -7   1   19.83    0.74
   2   7   0    5.55    0.32
  -2  -7   0   11.01    0.48
   2   7   1    2.63    0.20
   2   7   1    2.78    0.24
  -2  -7  -1    3.62    0.32
   2   7   2    2.37    0.19
   2   7   2    2.48    0.27
  -2  -7  -2    2.85    0.31
   2   7   3    5.59    0.26
   2   7   3    5.51    0.38
  -2  -7  -3    5.21    0.43
   2   7   4    2.17    0.28
   2   7   4    2.06    0.18
  -2  -7  -4    1.57    0.35
   2   7   5    0.11    0.20
  -2  -7  -5    0.32    0.20
   2   7   6    1.41    0.31
  -2  -7  -6    1.56    0.33
   2   7   7    2.17    0.36
  -2  -7  -7    1.80    0.36
   2   7   8    1.47    0.37
  -2  -7  -8    0.98    0.34
   2   7   9    2.55    0.48
  -2  -7  -9    2.44    0.45
   2   7  10    0.79    0.35
  -2  -7 -10    0.70    0.37
   2   8 -17   -0.05    0.22
  -2  -8  17   -0.22    0.30
   2   8 -16    0.26    0.25
  -2  -8  16    0.27    0.33
   2   8 -15    6.80    0.58
  -2  -8  15    6.87    0.70
   2   8 -14    1.40    0.29
  -2  -8  14    1.02    0.35
   2   8 -13    0.01    0.18
  -2  -8  13   -0.19    0.24
   2   8 -12    0.32    0.21
  -2  -8  12    0.07    0.24
   2   8 -11    1.00    0.28
  -2  -8  11    1.45    0.32
   2   8 -10    3.71    0.39
  -2  -8  10    3.61    0.41
   2   8  -9   -0.12    0.17
  -2  -8   9   -0.19    0.20
   2   8  -8    9.27    0.57
  -2  -8   8    9.01    0.60
   2   8  -7   83.14    2.37
  -2  -8   7   81.23    2.41
   2   8  -6   14.22    0.69
  -2  -8   6   13.85    0.69
   2   8  -5    1.13    0.23
  -2  -8   5    1.10    0.26
   2   8  -4    8.01    0.45
  -2  -8   4    7.29    0.46
   2   8  -3    1.07    0.22
  -2  -8   3    1.75    0.29
   2   8  -2   27.52    0.91
  -2  -8   2   26.85    1.05
   2   8  -1    0.36    0.16
   2   8  -1    0.47    0.11
  -2  -8   1    0.51    0.22
   2   8   0    3.82    0.27
   2   8   0    3.13    0.22
  -2  -8   0    2.88    0.39
   2   8   1   -0.11    0.13
   2   8   1    0.14    0.13
  -2  -8  -1    1.06    0.20
   2   8   2   10.61    0.51
  -2  -8  -2   10.00    0.62
   2   8   3    0.80    0.24
  -2  -8  -3    0.72    0.27
   2   8   4    0.75    0.22
  -2  -8  -4    1.01    0.27
   2   8   5    0.82    0.24
  -2  -8  -5    0.17    0.26
  -2  -8  -6    0.46    0.26
   2   8   7    0.84    0.31
  -2  -8  -7    0.49    0.37
   2   8   8   -0.09    0.28
  -2  -8  -8   -0.18    0.29
   2   8   9    0.21    0.27
  -2  -8  -9    0.01    0.29
  -2  -9  16    0.62    0.38
   2   9 -15    2.18    0.42
  -2  -9  15    2.10    0.46
   2   9 -14   -0.10    0.22
  -2  -9  14   -0.00    0.25
   2   9 -13   -0.02    0.24
  -2  -9  13    0.63    0.29
   2   9 -12    0.07    0.21
  -2  -9  12    0.21    0.26
   2   9 -11    0.13    0.22
  -2  -9  11    0.50    0.26
   2   9 -10   -0.12    0.17
  -2  -9  10    0.05    0.22
   2   9  -9    1.74    0.34
  -2  -9   9    2.43    0.38
   2   9  -8    7.13    0.50
  -2  -9   8    6.91    0.59
   2   9  -7    2.95    0.37
  -2  -9   7    2.80    0.42
   2   9  -6    8.59    0.55
  -2  -9   6    7.87    0.62
   2   9  -5    7.44    0.51
  -2  -9   5    7.22    0.60
   2   9  -4    7.02    0.49
  -2  -9   4    5.47    0.48
   2   9  -3   26.95    0.99
  -2  -9   3   24.55    1.13
   2   9  -2    5.57    0.40
  -2  -9   2    5.30    0.51
   2   9  -1    0.34    0.17
  -2  -9   1    0.15    0.23
   2   9   0   -0.01    0.14
   2   9   0    0.24    0.13
  -2  -9   0    0.18    0.22
   2   9   1    0.61    0.18
   2   9   1    0.74    0.17
  -2  -9  -1    0.52    0.26
   2   9   2   -0.15    0.15
  -2  -9  -2   -0.21    0.22
   2   9   3    5.34    0.34
   2   9   3    5.34    0.44
  -2  -9  -3    5.43    0.53
   2   9   4    0.05    0.17
  -2  -9  -4    0.07    0.22
   2   9   5    0.82    0.30
  -2  -9  -5    1.04    0.34
   2   9   6    0.33    0.25
  -2  -9  -6    0.26    0.32
   2   9   7    0.26    0.19
  -2  -9  -7   -0.33    0.23
   2  10 -15    0.11    0.31
  -2 -10  15    0.44    0.35
   2  10 -14   -0.04    0.23
  -2 -10  14    0.11    0.25
   2  10 -13    0.34    0.29
  -2 -10  13    0.36    0.32
   2  10 -12    2.13    0.44
  -2 -10  12    2.34    0.47
   2  10 -11    0.18    0.26
  -2 -10  11    0.24    0.27
   2  10 -10    0.58    0.27
  -2 -10  10    0.48    0.32
   2  10  -9    0.71    0.28
  -2 -10   9    0.74    0.32
   2  10  -8    2.35    0.37
  -2 -10   8    2.10    0.40
   2  10  -7    1.56    0.31
  -2 -10   7    1.21    0.36
   2  10  -6    8.02    0.59
   2  10  -5   59.39    2.10
  -2 -10   5   58.52    2.21
   2  10  -4   18.70    0.88
  -2 -10   4   14.31    0.85
   2  10  -3    0.52    0.22
  -2 -10   3    0.13    0.24
   2  10  -2    6.51    0.49
  -2 -10   2    6.61    0.60
   2  10   0    2.64    0.30
  -2 -10   0    1.81    0.40
   2  10   1    0.35    0.18
  -2 -10  -1   -0.20    0.24
  -2 -10  -2    0.24    0.27
  -2 -10  -3    0.47    0.30
   2  10   4    0.95    0.28
  -2 -10  -4    1.41    0.41
   2  10   5    0.36    0.31
  -2 -10  -5    1.41    0.37
   2  11 -14    4.67    0.70
  -2 -11  14    4.29    0.69
   2  11 -13    0.46    0.39
  -2 -11  13    1.42    0.40
   2  11 -12    0.17    0.27
  -2 -11  12    0.15    0.30
   2  11 -11    3.58    0.54
  -2 -11  11    3.00    0.56
   2  11 -10    0.81    0.36
  -2 -11  10    0.73    0.37
   2  11  -9    0.39    0.29
  -2 -11   9    0.19    0.30
   2  11  -8    1.24    0.35
  -2 -11   8    0.62    0.35
   2  11  -7    0.30    0.25
  -2 -11   7   -0.07    0.25
   2  11  -6    2.56    0.46
  -2 -11   6    3.70    0.49
   2  11  -5    0.11    0.24
  -2 -11   5    0.30    0.27
   2  11  -4    3.52    0.50
  -2 -11   4    3.04    0.47
   2  11  -3    3.20    0.44
  -2 -11   3    3.07    0.45
  -2 -11   2    8.54    0.76
   2  11  -1    0.11    0.22
  -2 -11   1    0.21    0.26
   2  11   0    2.67    0.35
  -2 -11   0    1.82    0.50
  -2 -11  -1    2.02    0.47
  -2 -11  -2    0.41    0.32
   2  12 -11    1.40    0.42
  -2 -12  11    0.59    0.45
   2  12 -10    0.01    0.31
  -2 -12  10    0.52    0.33
   2  12  -9    1.90    0.43
  -2 -12   9    1.56    0.47
   2  12  -8    0.09    0.22
  -2 -12   8   -0.11    0.25
   2  12  -7    0.60    0.33
  -2 -12   7    0.43    0.35
   2  12  -6    0.22    0.35
  -2 -12   6    1.41    0.36
   2  12  -5    3.33    0.48
  -2 -12   5    3.29    0.57
   2  12  -4    2.65    0.47
  -2 -12   4    2.29    0.55
   2  12  -3    7.14    0.67
  -2 -12   3    6.43    0.69
   2  12  -2    3.32    0.49
  -2 -12   2    3.85    0.57
   2  12  -1    0.82    0.32
  -2 -12   1    0.91    0.41
   3 -12   0    0.06    0.22
  -3  12   0   -0.03    0.23
   3 -12   1    0.40    0.27
  -3  12  -1    0.63    0.34
   3 -12   2   -0.13    0.28
  -3  12  -2    0.28    0.30
   3 -12   3    0.99    0.39
  -3  12  -3    2.16    0.51
   3 -12   4    0.16    0.33
  -3  12  -4    0.63    0.40
   3 -12   5    3.49    0.55
  -3  12  -5    3.90    0.70
   3 -12   6    3.09    0.53
  -3  12  -6    3.11    0.69
   3 -12   7    1.85    0.43
  -3  12  -7    1.96    0.66
   3 -12   8    1.20    0.37
  -3  12  -8    0.58    0.47
   3 -12   9    0.27    0.26
  -3  12  -9   -0.34    0.34
   3 -11  -3    0.08    0.24
   3 -11  -2    0.48    0.26
  -3  11   2   -0.14    0.22
   3 -11  -1    0.20    0.29
  -3  11   1    0.90    0.35
   3 -11   0    2.25    0.42
  -3  11   0    2.41    0.43
   3 -11   1    0.19    0.25
  -3  11  -1    0.27    0.32
   3 -11   2   -0.34    0.20
  -3  11  -2    0.12    0.28
   3 -11   3    1.51    0.34
  -3  11  -3    0.86    0.40
   3 -11   4    1.39    0.36
  -3  11  -4    1.25    0.43
   3 -11   5   -0.18    0.24
  -3  11  -5   -0.13    0.30
   3 -11   6    2.80    0.45
  -3  11  -6    2.92    0.56
   3 -11   7    1.22    0.38
  -3  11  -7    1.50    0.49
   3 -11   8    0.46    0.31
  -3  11  -8    0.50    0.41
   3 -11   9    0.47    0.30
  -3  11  -9    0.23    0.41
   3 -11  10    0.84    0.36
  -3  11 -10    1.46    0.49
   3 -11  11    0.20    0.29
  -3  11 -11    0.45    0.39
   3 -11  12    0.57    0.31
  -3  11 -12    0.23    0.39
   3 -10  -6    0.06    0.22
  -3  10   6   -0.01    0.20
   3 -10  -5   -0.01    0.23
  -3  10   5    0.19    0.24
   3 -10  -4    1.17    0.32
  -3  10   4    1.28    0.33
   3 -10  -3   -0.14    0.20
  -3  10   3    0.04    0.17
  -3  10   3    0.16    0.15
   3 -10  -2    0.82    0.30
  -3  10   2    0.97    0.27
   3 -10  -1    1.19    0.30
  -3  10   1    0.66    0.22
  -3  10   1    0.91    0.29
   3 -10   0   -0.03    0.21
  -3  10   0   -0.37    0.24
  -3  10   0   -0.18    0.14
   3 -10   1    0.06    0.18
   3 -10   2   -0.05    0.16
   3 -10   3    0.30    0.20
  -3  10  -3   -0.13    0.24
   3 -10   4    0.16    0.24
  -3  10  -4    0.83    0.31
   3 -10   5    1.99    0.35
  -3  10  -5    1.68    0.43
   3 -10   6    1.02    0.29
  -3  10  -6    0.75    0.39
   3 -10   7    2.57    0.39
  -3  10  -7    1.80    0.50
   3 -10   8   -0.14    0.22
  -3  10  -8   -0.12    0.30
   3 -10   9    0.05    0.23
  -3  10  -9   -0.55    0.32
   3 -10  10    0.69    0.31
  -3  10 -10    0.95    0.40
   3 -10  11    3.25    0.49
  -3  10 -11    4.43    0.62
  -3  10 -12   -0.19    0.33
   3 -10  13    0.03    0.28
  -3  10 -13    0.58    0.35
   3  -9  -8    0.21    0.27
  -3   9   8    0.26    0.27
   3  -9  -7   -0.01    0.22
  -3   9   7    0.16    0.22
   3  -9  -6    0.47    0.25
  -3   9   6    0.26    0.26
   3  -9  -5    0.69    0.26
  -3   9   5    0.54    0.26
   3  -9  -4    0.17    0.18
  -3   9   4   -0.08    0.17
  -3   9   4   -0.19    0.14
   3  -9  -3   14.64    0.76
  -3   9   3   14.39    0.69
  -3   9   3   13.62    0.68
   3  -9  -2    0.86    0.24
  -3   9   2    0.78    0.22
  -3   9   2    0.61    0.23
   3  -9  -1    1.17    0.25
  -3   9   1    0.69    0.23
  -3   9   1    2.21    0.31
   3  -9   0    0.17    0.18
  -3   9   0    0.15    0.12
  -3   9   0   -0.24    0.19
   3  -9   1    0.34    0.14
   3  -9   1    0.68    0.20
  -3   9  -1    0.79    0.30
   3  -9   2    0.86    0.17
   3  -9   2    1.02    0.22
  -3   9  -2    1.11    0.32
   3  -9   3   -0.01    0.17
  -3   9  -3    0.17    0.22
   3  -9   4    0.03    0.15
  -3   9  -4    0.03    0.21
   3  -9   5   -0.13    0.17
  -3   9  -5    0.55    0.25
   3  -9   6   -0.16    0.19
  -3   9  -6    0.35    0.22
   3  -9   7    0.92    0.29
  -3   9  -7    0.64    0.37
   3  -9   8    4.46    0.53
  -3   9  -8    5.36    0.60
   3  -9   9    0.48    0.26
  -3   9  -9    0.86    0.34
   3  -9  10    1.06    0.31
  -3   9 -10    1.20    0.36
   3  -9  11   -0.19    0.20
  -3   9 -11    0.37    0.24
   3  -9  12    1.17    0.33
  -3   9 -12    0.67    0.35
   3  -9  13    0.67    0.33
  -3   9 -13    0.70    0.37
   3  -9  14   -0.11    0.24
  -3   9 -14    0.01    0.28
  -3   8  10    2.43    0.49
   3  -8  -9    0.59    0.27
  -3   8   9   -0.08    0.28
   3  -8  -8    0.31    0.24
  -3   8   8    0.11    0.25
   3  -8  -7    0.31    0.23
  -3   8   7    0.27    0.25
   3  -8  -6    0.04    0.16
  -3   8   6   -0.06    0.16
   3  -8  -5    0.13    0.19
  -3   8   5    0.23    0.19
   3  -8  -4    0.09    0.16
  -3   8   4   -0.05    0.13
  -3   8   4   -0.29    0.16
   3  -8  -3    1.56    0.25
  -3   8   3    1.31    0.24
  -3   8   3    1.20    0.24
  -3   8   2    0.80    0.25
  -3   8   2    1.58    0.25
   3  -8  -1    0.75    0.21
  -3   8   1    0.51    0.23
  -3   8   1    0.63    0.17
   3  -8   0    4.83    0.40
  -3   8   0    4.82    0.43
  -3   8   0    4.89    0.33
   3  -8   1    0.43    0.17
  -3   8  -1   -0.10    0.22
   3  -8   2    1.11    0.14
   3  -8   2    1.09    0.20
  -3   8  -2    1.57    0.31
   3  -8   3    4.12    0.21
   3  -8   3    5.36    0.35
  -3   8  -3    5.20    0.48
   3  -8   4    0.02    0.08
   3  -8   4    0.16    0.14
  -3   8  -4   -0.08    0.20
   3  -8   5    0.00    0.14
   3  -8   5   -0.04    0.08
  -3   8  -5   -0.42    0.22
   3  -8   6    1.13    0.23
  -3   8  -6    0.75    0.32
   3  -8   7    1.77    0.27
  -3   8  -7    1.33    0.39
   3  -8   8    5.38    0.43
  -3   8  -8    5.00    0.55
   3  -8   9    0.22    0.22
  -3   8  -9    0.78    0.30
   3  -8  10   -0.19    0.21
  -3   8 -10   -0.10    0.26
   3  -8  11   -0.03    0.19
  -3   8 -11   -0.05    0.22
   3  -8  12    0.05    0.21
  -3   8 -12    0.17    0.24
   3  -8  13    0.24    0.27
  -3   8 -13    0.62    0.30
   3  -8  14    0.36    0.27
  -3   8 -14    0.07    0.27
   3  -8  15    0.54    0.34
  -3   8 -15    0.97    0.37
   3  -7 -11    1.16    0.37
  -3   7  11    1.99    0.45
   3  -7 -10    5.14    0.58
  -3   7  10    5.70    0.63
   3  -7  -9   28.56    1.31
  -3   7   9   27.91    1.35
   3  -7  -8    1.20    0.27
  -3   7   8    0.38    0.29
   3  -7  -7    1.55    0.30
  -3   7   7    1.84    0.32
   3  -7  -6    0.85    0.28
  -3   7   6    1.59    0.26
   3  -7  -5    2.11    0.31
  -3   7   5    2.69    0.32
  -3   7   5    2.15    0.23
   3  -7  -4    0.72    0.19
  -3   7   4    0.55    0.23
  -3   7   4    0.44    0.14
   3  -7  -3    1.21    0.21
  -3   7   3    1.09    0.21
  -3   7   3    1.41    0.20
   3  -7  -2    0.04    0.13
  -3   7   2    0.14    0.14
  -3   7   2    0.01    0.16
   3  -7  -1   11.13    0.51
  -3   7   1   10.51    0.53
   3  -7   0    0.31    0.15
  -3   7   0    1.81    0.25
  -3   7   0    0.16    0.14
   3  -7   1    2.04    0.19
   3  -7   1    2.18    0.23
  -3   7  -1    2.19    0.33
   3  -7   2    0.55    0.11
   3  -7   2    0.44    0.14
  -3   7  -2    0.08    0.24
   3  -7   3    0.01    0.08
   3  -7   3    0.09    0.11
  -3   7  -3   -0.30    0.16
   3  -7   4    0.49    0.17
   3  -7   4    0.69    0.12
  -3   7  -4    0.96    0.26
   3  -7   5    0.55    0.16
   3  -7   5    0.07    0.10
  -3   7  -5    0.68    0.22
   3  -7   6    1.28    0.12
   3  -7   6    1.19    0.22
  -3   7  -6    1.17    0.30
   3  -7   7    2.91    0.19
   3  -7   7    2.89    0.30
  -3   7  -7    3.41    0.42
   3  -7   8    5.25    0.24
   3  -7   8    5.39    0.41
  -3   7  -8    6.06    0.53
   3  -7   9    0.89    0.27
   3  -7   9    1.68    0.16
  -3   7  -9    1.46    0.33
   3  -7  10    2.54    0.36
  -3   7 -10    2.82    0.42
   3  -7  11    0.21    0.24
  -3   7 -11    0.34    0.24
   3  -7  12   -0.16    0.22
  -3   7 -12   -0.37    0.23
   3  -7  13   -0.28    0.19
  -3   7 -13    0.20    0.17
   3  -7  14    1.25    0.35
  -3   7 -14    1.16    0.32
   3  -7  15    0.23    0.29
  -3   7 -15    0.17    0.24
   3  -7  16    0.57    0.30
  -3   7 -16   -0.02    0.21
   3  -6 -13    0.09    0.22
  -3   6  13   -0.08    0.26
   3  -6 -12    0.98    0.38
  -3   6  12    1.79    0.44
   3  -6 -11    0.44    0.25
  -3   6  11   -0.10    0.27
   3  -6 -10   13.80    0.86
  -3   6  10   16.30    0.93
   3  -6  -9    1.43    0.30
  -3   6   9    1.03    0.34
   3  -6  -8    3.26    0.35
  -3   6   8    2.60    0.39
   3  -6  -7   10.87    0.59
  -3   6   7   10.43    0.63
   3  -6  -6    0.20    0.16
  -3   6   6    0.20    0.10
  -3   6   6    0.12    0.17
   3  -6  -5    7.01    0.41
  -3   6   5    7.80    0.32
  -3   6   5    7.13    0.44
   3  -6  -4    4.72    0.32
  -3   6   4    5.16    0.40
  -3   6   4    4.43    0.29
   3  -6  -3    0.04    0.12
  -3   6   3    0.10    0.13
  -3   6   3    0.13    0.10
  -3   6   2    6.98    0.36
  -3   6   2    6.91    0.32
   3  -6  -1    2.06    0.19
  -3   6   1    2.13    0.23
  -3   6   1    1.93    0.21
   3  -6   0    6.78    0.31
  -3   6   0    7.34    0.39
  -3   6   0    7.16    0.30
   3  -6   1    0.58    0.11
   3  -6   1    0.39    0.12
  -3   6  -1    0.10    0.18
   3  -6   2    0.88    0.13
   3  -6   2    0.92    0.13
  -3   6  -2    0.75    0.21
   3  -6   3    0.03    0.12
   3  -6   3    0.11    0.09
  -3   6  -3    0.41    0.16
   3  -6   4    3.22    0.18
   3  -6   4    2.98    0.22
  -3   6  -4    3.57    0.31
   3  -6   5    0.21    0.09
   3  -6   5    0.20    0.14
  -3   6  -5    0.18    0.19
   3  -6   6    0.25    0.09
   3  -6   6   -0.00    0.16
  -3   6  -6    0.23    0.18
   3  -6   7    3.94    0.22
   3  -6   7    3.63    0.30
  -3   6  -7    3.59    0.40
   3  -6   8    7.91    0.33
   3  -6   8    7.87    0.46
  -3   6  -8    8.24    0.55
   3  -6   9    5.11    0.39
   3  -6   9    5.11    0.29
  -3   6  -9    6.37    0.54
   3  -6  10    1.75    0.19
   3  -6  10    1.71    0.34
  -3   6 -10    2.20    0.33
   3  -6  11    0.21    0.15
   3  -6  11    0.60    0.22
  -3   6 -11    0.59    0.24
   3  -6  12    2.11    0.34
   3  -6  12    1.42    0.21
  -3   6 -12    1.71    0.29
   3  -6  13    1.59    0.26
   3  -6  13    2.63    0.37
  -3   6 -13    2.41    0.38
   3  -6  14    0.45    0.30
   3  -6  14    0.69    0.21
  -3   6 -14    0.71    0.26
   3  -6  15    1.09    0.36
  -3   6 -15    0.22    0.21
   3  -6  16    0.76    0.37
   3  -5 -14    0.02    0.20
  -3   5  14   -0.03    0.24
  -3   5  13    0.37    0.33
   3  -5 -12    0.32    0.29
  -3   5  12    1.07    0.33
   3  -5 -11    0.68    0.26
  -3   5  11    0.37    0.31
   3  -5 -10    1.09    0.27
  -3   5  10    0.68    0.31
   3  -5  -9   21.64    0.91
  -3   5   9   21.99    1.03
   3  -5  -8    0.19    0.17
  -3   5   8   -0.01    0.20
   3  -5  -7    6.71    0.42
  -3   5   7    7.85    0.49
  -3   5   7    5.82    0.23
   3  -5  -6   13.33    0.59
  -3   5   6   12.09    0.59
  -3   5   6   12.50    0.37
   3  -5  -5    5.58    0.32
  -3   5   5    5.64    0.25
  -3   5   5    5.40    0.37
   3  -5  -4    0.46    0.13
  -3   5   4    0.06    0.16
  -3   5   4    0.33    0.10
   3  -5  -3    3.10    0.21
  -3   5   3    3.55    0.25
  -3   5   3    3.23    0.20
   3  -5  -2    0.19    0.09
  -3   5   2    0.15    0.13
  -3   5   2    0.04    0.09
   3  -5  -1    0.02    0.07
  -3   5   1    0.15    0.10
  -3   5   1    0.11    0.09
  -3   5   0    1.95    0.15
  -3   5   0    1.58    0.20
   3  -5   1    4.90    0.21
   3  -5   1    5.52    0.22
  -3   5  -1    5.26    0.30
   3  -5   2   10.82    0.31
   3  -5   2   10.64    0.33
  -3   5  -2   10.83    0.47
  -3   5  -3    7.44    0.40
   3  -5   4    6.70    0.27
  -3   5  -4    6.85    0.40
   3  -5   5    1.06    0.13
   3  -5   5    0.89    0.15
  -3   5  -5    0.89    0.21
   3  -5   6   19.10    0.52
   3  -5   6   19.47    0.61
  -3   5  -6   19.59    0.77
   3  -5   7    0.32    0.10
   3  -5   7    0.25    0.15
  -3   5  -7    0.66    0.19
   3  -5   8   16.90    0.54
   3  -5   8   17.03    0.64
  -3   5  -8   18.29    0.77
   3  -5   9    3.37    0.24
   3  -5   9    4.16    0.34
  -3   5  -9    4.34    0.40
   3  -5  10    1.06    0.24
   3  -5  10    0.79    0.18
  -3   5 -10    1.02    0.24
   3  -5  11    3.59    0.27
   3  -5  11    3.45    0.38
  -3   5 -11    3.57    0.36
   3  -5  12    0.06    0.12
   3  -5  12   -0.16    0.16
  -3   5 -12    0.09    0.15
   3  -5  13    1.94    0.37
   3  -5  13    2.86    0.30
  -3   5 -13    2.30    0.27
   3  -5  14    0.25    0.18
  -3   5 -14    0.49    0.21
   3  -5  15    0.18    0.22
  -3   5 -15    0.21    0.17
   3  -5  16    3.84    0.36
  -3   5 -16    0.01    0.42
   3  -4 -15   -0.07    0.25
   3  -4 -14    0.12    0.22
  -3   4  14    0.10    0.29
   3  -4 -13    0.95    0.30
  -3   4  13    0.33    0.32
   3  -4 -12    1.12    0.30
  -3   4  12    1.18    0.34
   3  -4 -11    1.24    0.26
  -3   4  11    0.41    0.30
   3  -4 -10    0.94    0.28
   3  -4  -9    4.50    0.37
  -3   4   9    4.59    0.43
   3  -4  -8   64.14    1.78
  -3   4   8   65.57    1.91
   3  -4  -7    5.20    0.32
  -3   4   7    4.52    0.17
  -3   4   7    4.94    0.40
   3  -4  -6    9.70    0.41
  -3   4   6    9.24    0.27
  -3   4   6   10.19    0.48
   3  -4  -5    0.02    0.09
   3  -4  -4    1.26    0.14
  -3   4   4    1.06    0.11
  -3   4   4    0.54    0.18
   3  -4  -3    3.74    0.22
  -3   4   3    3.94    0.24
  -3   4   3    4.11    0.18
   3  -4  -2    7.58    0.25
  -3   4   2    7.71    0.31
  -3   4   2    9.44    0.34
   3  -4  -1   -0.11    0.07
  -3   4   1    0.44    0.10
   3  -4   0    6.46    0.22
   3  -4   0    6.03    0.22
  -3   4   0    5.53    0.28
   3  -4   1    9.12    0.31
   3  -4   1    7.64    0.23
  -3   4  -1    8.42    0.37
   3  -4   2    4.54    0.19
   3  -4   2    4.58    0.19
  -3   4  -2    3.73    0.27
   3  -4   3   10.38    0.32
   3  -4   3   10.35    0.30
  -3   4  -3    9.79    0.43
   3  -4   4   19.73    0.46
   3  -4   4   19.91    0.49
  -3   4  -4   19.83    0.66
   3  -4   5   48.02    0.95
  -3   4  -5   46.92    1.24
   3  -4   6    1.96    0.18
   3  -4   6    1.80    0.16
  -3   4  -6    1.92    0.22
   3  -4   7    0.29    0.11
   3  -4   7    0.13    0.12
   3  -4   8    6.04    0.30
   3  -4   8    6.67    0.40
  -3   4  -8    7.07    0.39
   3  -4   9    1.47    0.18
   3  -4   9    0.99    0.23
  -3   4  -9    1.42    0.26
   3  -4  10    1.14    0.20
   3  -4  10    0.96    0.25
  -3   4 -10    1.08    0.21
   3  -4  11   16.77    0.67
   3  -4  11   18.42    0.80
  -3   4 -11   18.39    0.71
   3  -4  12    2.90    0.29
   3  -4  12    2.18    0.35
  -3   4 -12    2.54    0.28
   3  -4  13    0.51    0.24
   3  -4  13    0.38    0.19
  -3   4 -14    0.19    0.20
  -3   4 -14    0.01    0.12
   3  -4  15   -0.11    0.16
  -3   4 -15    0.17    0.20
   3  -4  16   -0.07    0.21
  -3   4 -16    0.23    0.23
   3  -3 -16    1.54    0.44
  -3   3  16    1.62    0.49
   3  -3 -15    1.43    0.43
  -3   3  15    1.88    0.47
   3  -3 -14    4.00    0.47
  -3   3  14    2.81    0.52
   3  -3 -13    1.42    0.34
  -3   3  13    1.15    0.36
   3  -3 -12   -0.11    0.16
  -3   3  12    0.11    0.18
   3  -3 -11    1.52    0.30
  -3   3  11    1.62    0.33
   3  -3 -10    0.98    0.24
  -3   3  10    1.51    0.29
   3  -3  -9   17.85    0.74
  -3   3   9   16.84    0.78
   3  -3  -8    2.22    0.21
  -3   3   8    1.66    0.10
  -3   3   8    1.72    0.27
   3  -3  -7    6.88    0.32
  -3   3   7    6.49    0.20
  -3   3   7    5.96    0.41
   3  -3  -6    3.27    0.21
  -3   3   6    3.14    0.14
  -3   3   6    3.97    0.28
   3  -3  -5   14.15    0.41
  -3   3   5   14.32    0.32
  -3   3   5   14.31    0.47
   3  -3  -4    0.16    0.07
  -3   3   4   -0.08    0.11
   3  -3  -3    0.08    0.07
  -3   3   3    0.13    0.11
   3  -3  -2    7.01    0.24
  -3   3   2    7.54    0.32
  -3   3   2    8.20    0.29
  -3   3   1    1.04    0.14
  -3   3   1    0.60    0.12
   3  -3   0    1.46    0.13
   3  -3   0    1.01    0.08
  -3   3   0    1.15    0.14
   3  -3   1    6.19    0.22
   3  -3   1    5.36    0.15
  -3   3  -1    5.94    0.24
   3  -3   2    0.54    0.11
   3  -3   2    1.00    0.09
  -3   3  -2    0.78    0.14
   3  -3   3  124.85    1.81
   3  -3   3  123.14    1.95
  -3   3  -3  120.60    2.27
   3  -3   4   16.85    0.44
   3  -3   4   17.44    0.45
  -3   3  -4   15.63    0.51
   3  -3   5   26.47    0.61
   3  -3   5   24.46    0.59
  -3   3  -5   25.06    0.67
   3  -3   6    6.92    0.27
   3  -3   6    7.31    0.30
  -3   3  -6    6.06    0.29
   3  -3   7    0.07    0.08
   3  -3   7    0.04    0.11
  -3   3  -7   -0.03    0.08
   3  -3   8    3.85    0.26
   3  -3   8    3.53    0.25
  -3   3  -8    3.60    0.24
   3  -3   9   -0.09    0.15
   3  -3  10   59.94    1.72
   3  -3  10   59.93    1.64
  -3   3 -10   60.15    1.53
  -3   3 -11    2.88    0.25
   3  -3  12    0.37    0.17
  -3   3 -12    0.29    0.18
  -3   3 -12   -0.12    0.14
   3  -3  13    1.30    0.23
  -3   3 -13    0.82    0.26
  -3   3 -13    0.41    0.16
   3  -3  14    0.30    0.21
  -3   3 -14    0.03    0.24
  -3   3 -15   -0.05    0.20
   3  -3  16    2.76    0.46
  -3   3 -16    2.65    0.49
   3  -2 -16    4.23    0.55
  -3   2  16    3.13    0.57
   3  -2 -15   -0.04    0.29
  -3   2  15    0.72    0.29
   3  -2 -14    1.19    0.33
  -3   2  14    1.03    0.33
   3  -2 -13    0.15    0.24
  -3   2  13    0.13    0.23
   3  -2 -12    0.02    0.18
  -3   2  12    0.08    0.19
   3  -2 -11    0.84    0.24
  -3   2  11    0.78    0.25
   3  -2 -10    0.14    0.14
  -3   2  10   -0.10    0.16
   3  -2  -9    3.45    0.28
  -3   2   9    2.84    0.33
   3  -2  -8    0.09    0.14
  -3   2   8    0.21    0.15
  -3   2   8    0.16    0.05
   3  -2  -7    0.56    0.13
  -3   2   7    0.47    0.07
  -3   2   7    0.52    0.18
   3  -2  -6   36.56    0.83
  -3   2   6   35.51    0.90
   3  -2  -5    0.26    0.09
  -3   2   5    1.02    0.15
   3  -2  -4    1.05    0.11
  -3   2   4    1.36    0.12
  -3   2   4    1.84    0.15
   3  -2  -3   14.63    0.30
  -3   2   3   15.74    0.35
  -3   2   3   16.41    0.46
   3  -2  -2    5.99    0.14
  -3   2   2    5.90    0.19
  -3   2   2    6.11    0.23
   3  -2  -1   11.01    0.31
   3  -2   0    5.19    0.20
  -3   2   0    5.20    0.19
   3  -2   1   33.32    0.65
  -3   2  -1   33.06    0.64
   3  -2   2   71.19    0.89
   3  -2   2   71.62    1.15
  -3   2  -2   69.98    1.22
   3  -2   3    1.21    0.12
   3  -2   3    1.06    0.09
  -3   2  -3    0.36    0.11
   3  -2   4   30.59    0.68
   3  -2   4   29.48    0.59
  -3   2  -4   30.71    0.71
   3  -2   5    4.03    0.24
   3  -2   5    4.41    0.19
  -3   2  -5    4.10    0.21
   3  -2   6    0.32    0.11
   3  -2   6    0.40    0.10
  -3   2  -6    0.35    0.10
   3  -2   7    0.35    0.13
   3  -2   7    0.32    0.12
  -3   2  -7    0.32    0.10
   3  -2   8    0.96    0.17
  -3   2  -8    0.73    0.12
   3  -2   9    2.06    0.23
  -3   2  -9    1.83    0.22
  -3   2  -9    1.68    0.17
   3  -2  10    0.41    0.18
  -3   2 -10    0.23    0.12
  -3   2 -10    0.32    0.17
   3  -2  11    1.05    0.24
  -3   2 -11    1.19    0.21
  -3   2 -11    0.54    0.13
   3  -2  12    1.06    0.29
  -3   2 -12    1.20    0.27
   3  -2  13   22.29    1.05
   3  -2  14    4.51    0.49
  -3   2 -14    4.22    0.57
   3  -2  15    3.73    0.51
  -3   2 -15    4.11    0.53
   3  -2  16    0.03    0.25
  -3   2 -16   -0.17    0.25
   3  -1 -17    1.66    0.45
  -3   1  17    1.04    0.42
   3  -1 -16    1.56    0.41
  -3   1  16    1.30    0.39
   3  -1 -15    0.72    0.30
  -3   1  15    0.56    0.30
   3  -1 -14    1.67    0.34
  -3   1  14    0.88    0.32
   3  -1 -13    2.64    0.38
  -3   1  13    2.94    0.36
   3  -1 -12    6.42    0.48
  -3   1  12    5.84    0.46
   3  -1 -11    2.02    0.27
  -3   1  11    1.41    0.28
   3  -1 -10    0.96    0.20
  -3   1  10    1.05    0.22
   3  -1  -9    1.10    0.17
  -3   1   9    0.82    0.19
  -3   1   9    0.46    0.08
   3  -1  -8    3.67    0.22
  -3   1   8    3.19    0.14
  -3   1   8    3.05    0.28
   3  -1  -7   11.22    0.39
  -3   1   7   11.55    0.42
   3  -1  -6    0.69    0.11
  -3   1   6    1.00    0.16
  -3   1   6    0.92    0.09
   3  -1  -5    0.35    0.08
  -3   1   5    1.04    0.14
  -3   1   5    0.34    0.07
   3  -1  -4   10.85    0.26
  -3   1   4   10.42    0.26
  -3   1   4   10.19    0.36
   3  -1  -3    0.74    0.06
  -3   1   3    0.69    0.12
  -3   1   3    0.77    0.09
  -3   1   2   13.61    0.31
   3  -1  -1   28.00    0.53
  -3   1   1   28.34    0.52
   3  -1   0   11.03    0.28
  -3   1   0   10.80    0.27
   3  -1   1    5.61    0.20
   3  -1   1    5.26    0.08
  -3   1  -1    5.66    0.19
   3  -1   2   38.55    0.71
  -3   1  -2   37.71    0.69
   3  -1   3   33.20    0.70
  -3   1  -3   33.54    0.65
   3  -1   4   97.32    1.77
  -3   1  -4   96.90    1.50
  -3   1  -4   98.01    1.62
   3  -1   5    4.26    0.24
  -3   1  -5    3.66    0.18
  -3   1  -5    3.99    0.20
   3  -1   6    8.17    0.35
  -3   1  -6    7.75    0.28
  -3   1  -6    8.38    0.26
   3  -1   7    3.93    0.25
  -3   1  -7    3.37    0.18
  -3   1  -7    3.60    0.25
   3  -1   8    0.98    0.19
  -3   1  -8    0.73    0.11
   3  -1   9    0.07    0.16
  -3   1  -9    0.31    0.15
   3  -1  10    0.82    0.17
  -3   1 -10    0.04    0.17
  -3   1 -10    0.04    0.08
   3  -1  11    4.93    0.42
  -3   1 -11    4.97    0.42
  -3   1 -11    3.81    0.22
   3  -1  12   49.94    1.77
  -3   1 -12   48.94    1.79
   3  -1  13    7.58    0.60
  -3   1 -13    7.59    0.63
   3  -1  14    0.47    0.28
   3  -1  15    6.76    0.65
  -3   1 -15    5.58    0.65
   3  -1  16    0.21    0.31
  -3   1 -16    0.33    0.31
   3   0 -17    0.22    0.28
  -3   0  17    0.20    0.28
   3   0 -16    0.47    0.31
  -3   0  16    0.59    0.29
   3   0 -15    1.79    0.37
  -3   0  15    1.96    0.37
   3   0 -14    1.58    0.32
  -3   0  14    1.68    0.31
   3   0 -13    4.31    0.43
  -3   0  13    3.78    0.38
   3   0 -12    0.84    0.24
  -3   0  12    1.11    0.25
   3   0 -11    0.38    0.23
   3   0 -11    0.69    0.08
  -3   0  11    1.02    0.20
   3   0 -10    1.52    0.19
  -3   0  10    0.82    0.21
   3   0  -9    0.15    0.11
  -3   0   9    0.02    0.14
  -3   0   9    0.04    0.07
   3   0  -8    1.53    0.15
  -3   0   8    1.59    0.19
  -3   0   8    1.43    0.11
   3   0  -7   16.22    0.45
  -3   0   7   16.58    0.39
  -3   0   7   15.69    0.48
   3   0  -6   87.09    1.51
  -3   0   6   87.23    1.66
  -3   0   6   86.51    1.37
   3   0  -5   11.04    0.28
  -3   0   5   11.89    0.39
  -3   0   5   11.12    0.29
  -3   0   4  114.41    1.81
  -3   0   4  114.47    1.69
  -3   0   3    5.28    0.17
  -3   0   3    5.23    0.19
  -3   0   3    5.11    0.12
   3   0  -2    4.67    0.17
  -3   0   2    5.00    0.17
   3   0  -1   11.76    0.28
  -3   0   1   11.65    0.28
   3   0   0   66.89    1.05
  -3   0   0   67.48    1.05
   3   0   1    0.69    0.09
  -3   0  -1    0.66    0.04
  -3   0  -1    0.57    0.09
   3   0   2    2.10    0.14
  -3   0  -2    2.24    0.12
  -3   0  -2    2.30    0.08
   3   0   3   37.09    0.76
  -3   0  -3   38.59    0.70
   3   0   4    1.71    0.17
  -3   0  -4    0.76    0.10
  -3   0  -4    0.75    0.10
   3   0   5    0.02    0.10
  -3   0  -5   -0.09    0.07
  -3   0  -5    0.12    0.06
   3   0   6   -0.12    0.09
  -3   0  -6   -0.00    0.06
  -3   0  -6    0.08    0.07
   3   0   7   11.79    0.46
  -3   0  -7   10.52    0.42
  -3   0  -7   10.34    0.30
   3   0   8    0.22    0.13
  -3   0  -8   -0.01    0.11
  -3   0  -8    0.01    0.06
  -3   0  -9    4.06    0.34
  -3   0  -9    2.89    0.16
   3   0  10    0.05    0.18
  -3   0 -10    0.16    0.19
   3   0  11    4.28    0.44
  -3   0 -11    4.43    0.42
   3   0  12    2.14    0.39
  -3   0 -12    3.23    0.40
   3   0  13   11.19    0.82
  -3   0 -13   12.03    0.82
   3   0  14    1.14    0.40
  -3   0 -14    1.62    0.41
   3   0  15    3.28    0.55
  -3   0 -15    2.32    0.50
   3   0  16    0.00    0.30
  -3   0 -16    0.26    0.30
   3   1 -18    0.09    0.26
  -3  -1  18    0.05    0.24
   3   1 -17    0.05    0.27
  -3  -1  17    0.39    0.27
   3   1 -16    0.35    0.30
  -3  -1  16    0.67    0.27
   3   1 -15    2.78    0.43
  -3  -1  15    3.21    0.39
   3   1 -14    8.47    0.60
  -3  -1  14    8.39    0.53
   3   1 -13    0.79    0.23
   3   1 -12    0.29    0.20
  -3  -1  12    0.59    0.18
   3   1 -11    0.61    0.17
   3   1 -11    0.30    0.09
  -3  -1  11    0.31    0.17
   3   1 -10    0.11    0.12
   3   1 -10    0.43    0.08
  -3  -1  10    0.66    0.15
  -3  -1   9    2.32    0.21
  -3  -1   9    2.09    0.20
  -3  -1   9    2.16    0.16
  -3  -1   8    6.81    0.29
  -3  -1   8    7.10    0.25
  -3  -1   8    6.39    0.29
  -3  -1   7   25.63    0.64
  -3  -1   7   26.79    0.58
  -3  -1   7   24.98    0.67
  -3  -1   6    2.58    0.19
  -3  -1   6    2.40    0.15
  -3  -1   6    2.19    0.16
  -3  -1   5  125.59    1.95
  -3  -1   5  122.35    1.82
  -3  -1   5  121.94    1.92
  -3  -1   4  112.42    1.64
  -3  -1   4  111.45    1.72
  -3  -1   4  110.64    1.45
   3   1  -3   66.49    1.02
  -3  -1   3   68.24    1.10
  -3  -1   3   65.99    0.83
   3   1  -2    9.10    0.22
  -3  -1   2    8.90    0.25
  -3  -1   2    8.83    0.15
   3   1  -1    0.30    0.07
  -3  -1   1    0.47    0.07
  -3  -1   1    0.23    0.03
   3   1   0   13.69    0.31
  -3  -1   0   13.34    0.20
  -3  -1   0   13.31    0.31
   3   1   1    1.92    0.13
  -3  -1  -1    1.97    0.08
  -3  -1  -1    2.16    0.13
   3   1   2    3.07    0.19
  -3  -1  -2    3.41    0.17
  -3  -1  -2    2.98    0.13
   3   1   3    9.97    0.37
  -3  -1  -3    9.48    0.26
   3   1   4    2.16    0.21
  -3  -1  -4    2.60    0.14
   3   1   5   76.83    1.70
  -3  -1  -5   74.08    1.28
  -3  -1  -5   78.89    1.54
   3   1   6   10.23    0.44
  -3  -1  -6    9.81    0.38
  -3  -1  -6    9.39    0.27
   3   1   7    0.81    0.19
  -3  -1  -7    0.75    0.15
  -3  -1  -7    0.45    0.08
   3   1   8    1.70    0.25
  -3  -1  -8    1.43    0.11
  -3  -1  -8    1.72    0.22
   3   1   9    0.27    0.22
  -3  -1  -9    0.91    0.20
   3   1  10    1.15    0.28
  -3  -1 -10    0.86    0.25
   3   1  11    1.39    0.30
  -3  -1 -11    0.86    0.28
   3   1  12    0.35    0.27
  -3  -1 -12    0.27    0.25
   3   1  13    3.08    0.54
  -3  -1 -13    3.66    0.50
   3   1  14   27.36    1.60
  -3  -1 -14   25.13    1.39
   3   1  15   -0.04    0.29
  -3  -1 -15   -0.06    0.25
   3   2 -18    0.11    0.26
  -3  -2  18    0.01    0.21
   3   2 -17    0.28    0.29
  -3  -2  17    0.39    0.29
   3   2 -16    0.14    0.23
  -3  -2  16    0.08    0.19
   3   2 -15    1.79    0.35
  -3  -2  15    1.82    0.30
   3   2 -14   10.97    0.67
  -3  -2  14   10.32    0.58
   3   2 -13   23.08    0.62
   3   2 -12    0.10    0.10
  -3  -2  12    0.48    0.19
   3   2 -11    3.06    0.18
  -3  -2  11    4.07    0.31
  -3  -2  11    3.24    0.32
  -3  -2  10    0.40    0.13
  -3  -2  10    0.24    0.16
   3   2  -9    0.40    0.08
  -3  -2   9    0.56    0.14
  -3  -2   8    3.86    0.20
  -3  -2   8    3.51    0.23
  -3  -2   7   12.13    0.35
  -3  -2   7   12.73    0.40
  -3  -2   7   12.02    0.38
  -3  -2   6    2.78    0.18
  -3  -2   6    2.37    0.18
  -3  -2   6    2.98    0.19
  -3  -2   5   51.37    0.93
  -3  -2   5   50.58    0.97
   3   2  -4   70.56    1.07
  -3  -2   4   69.77    1.27
   3   2  -3   29.27    0.50
  -3  -2   3   29.07    0.49
  -3  -2   3   31.88    0.65
   3   2  -2  123.00    1.66
  -3  -2   2  121.51    1.53
  -3  -2   2  120.77    1.91
   3   2  -1   25.10    0.47
  -3  -2   1   24.99    0.40
  -3  -2   1   25.04    0.51
   3   2   0    8.10    0.24
  -3  -2   0    7.52    0.19
  -3  -2   0    7.91    0.24
   3   2   1    6.51    0.24
  -3  -2  -1    5.95    0.19
  -3  -2  -1    6.19    0.21
   3   2   2    1.42    0.16
  -3  -2  -2    1.39    0.13
   3   2   3    9.39    0.36
  -3  -2  -3    8.07    0.28
  -3  -2  -3    8.53    0.27
   3   2   4    8.02    0.35
  -3  -2  -4    8.07    0.29
  -3  -2  -4    7.96    0.25
   3   2   5   51.42    1.28
  -3  -2  -5   50.77    1.16
  -3  -2  -5   48.24    0.87
   3   2   6    6.14    0.35
  -3  -2  -6    5.98    0.31
  -3  -2  -6    5.04    0.19
   3   2   7    0.05    0.17
  -3  -2  -7    0.56    0.15
  -3  -2  -7    0.22    0.07
   3   2   8    0.05    0.17
  -3  -2  -8    0.28    0.16
   3   2   9    0.17    0.16
  -3  -2  -9   -0.07    0.16
  -3  -2 -10    0.72    0.24
   3   2  11    2.22    0.40
  -3  -2 -11    1.70    0.33
   3   2  12    0.69    0.32
  -3  -2 -12    0.41    0.28
   3   2  13    2.93    0.54
  -3  -2 -13    3.11    0.48
   3   2  14   -0.51    0.33
  -3  -2 -14   -0.10    0.29
   3   3 -18    0.99    0.39
  -3  -3  18    1.30    0.32
   3   3 -17    0.15    0.26
   3   3 -16    0.08    0.20
  -3  -3  16    0.01    0.16
   3   3 -14    9.76    0.42
  -3  -3  14   10.23    0.57
  -3  -3  14   10.34    0.69
   3   3 -13    2.71    0.21
  -3  -3  13    3.03    0.37
  -3  -3  13    2.31    0.30
   3   3 -12    6.79    0.32
  -3  -3  12    6.78    0.35
  -3  -3  12    6.46    0.47
   3   3 -11   12.83    0.43
  -3  -3  11   12.74    0.47
  -3  -3  11   12.50    0.60
   3   3 -10    4.09    0.23
  -3  -3  10    4.19    0.26
  -3  -3  10    4.69    0.36
   3   3  -9    7.92    0.31
  -3  -3   9    7.14    0.30
  -3  -3   9    7.03    0.36
   3   3  -8   -0.01    0.06
  -3  -3   8    0.03    0.09
  -3  -3   7    0.15    0.07
  -3  -3   7    0.04    0.09
  -3  -3   7    0.15    0.09
   3   3  -6    2.73    0.14
  -3  -3   6    2.88    0.21
  -3  -3   6    2.58    0.18
   3   3  -5   13.51    0.31
  -3  -3   5   14.87    0.40
  -3  -3   5   13.53    0.42
   3   3  -4    0.40    0.08
  -3  -3   4    0.44    0.10
  -3  -3   4    0.73    0.11
   3   3  -3    0.26    0.06
  -3  -3   3    0.16    0.08
  -3  -3   3    0.10    0.10
   3   3  -2   48.21    0.79
  -3  -3   2   47.39    0.94
  -3  -3   2   46.79    0.83
   3   3  -1   29.92    0.59
  -3  -3   1   31.08    0.68
  -3  -3   1   30.23    0.62
   3   3   0    4.67    0.22
  -3  -3   0    6.12    0.24
  -3  -3   0    5.04    0.23
   3   3   1    3.09    0.20
  -3  -3  -1    2.87    0.18
  -3  -3  -1    3.68    0.18
   3   3   2    1.17    0.15
  -3  -3  -2    1.60    0.15
  -3  -3  -2    1.07    0.12
   3   3   3    0.78    0.14
  -3  -3  -3    1.06    0.10
   3   3   4   22.53    0.68
  -3  -3  -4   22.09    0.63
   3   3   5   24.26    0.76
  -3  -3  -5   21.91    0.50
  -3  -3  -5   23.75    0.71
   3   3   6    1.76    0.27
  -3  -3  -6    2.05    0.22
  -3  -3  -6    1.67    0.12
   3   3   7    0.30    0.17
  -3  -3  -7    0.09    0.14
   3   3   8    6.16    0.48
  -3  -3  -8    5.95    0.41
   3   3   9    0.57    0.27
  -3  -3  -9    0.70    0.23
   3   3  10    2.46    0.41
  -3  -3 -10    2.20    0.33
   3   3  11    6.28    0.46
  -3  -3 -11    0.09    0.34
   3   3  12    0.25    0.27
  -3  -3 -12    0.11    0.23
   3   3  13    0.46    0.33
  -3  -3 -13    0.28    0.27
   3   3  14    0.85    0.41
  -3  -3 -14    0.76    0.36
   3   4 -18    0.05    0.25
  -3  -4  18   -0.19    0.22
  -3  -4  16   -0.00    0.20
   3   4 -15    0.24    0.14
  -3  -4  15   -0.02    0.15
  -3  -4  15    0.30    0.23
   3   4 -14    1.89    0.23
  -3  -4  14    1.34    0.36
  -3  -4  14    1.23    0.24
   3   4 -13    3.11    0.26
  -3  -4  13    2.29    0.23
  -3  -4  13    1.85    0.36
   3   4 -12    1.13    0.17
  -3  -4  12    1.24    0.26
   3   4 -11   47.11    1.26
  -3  -4  11   49.26    1.52
   3   4 -10    0.61    0.14
  -3  -4  10    0.52    0.11
  -3  -4  10    0.77    0.19
   3   4  -9    0.50    0.13
  -3  -4   9    0.33    0.16
   3   4  -8    6.01    0.28
  -3  -4   8    6.66    0.22
  -3  -4   8    6.65    0.33
   3   4  -7    6.90    0.30
   3   4  -7    6.52    0.19
  -3  -4   7    6.78    0.30
   3   4  -6    1.76    0.08
  -3  -4   6    1.68    0.17
   3   4  -5   14.16    0.26
  -3  -4   5   14.37    0.46
  -3  -4   5   15.07    0.43
   3   4  -4   41.14    0.64
  -3  -4   4   41.12    0.86
  -3  -4   4   40.75    0.93
   3   4  -3   11.24    0.27
  -3  -4   3   10.33    0.31
  -3  -4   3   11.62    0.38
   3   4  -2  107.55    1.63
  -3  -4   2  110.12    1.93
  -3  -4   2  107.98    2.08
   3   4  -1    3.08    0.16
  -3  -4   1    3.80    0.21
  -3  -4   1    3.48    0.21
   3   4   0    1.16    0.12
  -3  -4   0    1.71    0.16
  -3  -4   0    1.28    0.14
   3   4   1    4.44    0.25
  -3  -4  -1    4.67    0.23
  -3  -4  -1    4.96    0.22
   3   4   2    4.68    0.26
  -3  -4  -2    4.82    0.25
  -3  -4  -2    5.08    0.21
   3   4   3    2.13    0.20
  -3  -4  -3    2.17    0.21
  -3  -4  -3    2.13    0.16
   3   4   4    2.12    0.24
  -3  -4  -4    2.07    0.13
  -3  -4  -4    1.99    0.22
   3   4   5    0.79    0.22
  -3  -4  -5    1.10    0.20
  -3  -4  -5    1.19    0.11
   3   4   6    0.11    0.20
  -3  -4  -6    0.41    0.17
   3   4   7   11.73    0.62
  -3  -4  -7   11.23    0.59
   3   4   8    0.32    0.23
  -3  -4  -8    0.29    0.20
   3   4   9    1.93    0.37
  -3  -4  -9    2.26    0.33
   3   4  10    0.96    0.35
  -3  -4 -10    1.19    0.30
   3   4  11   -0.02    0.23
  -3  -4 -11    0.03    0.19
   3   4  12    0.14    0.27
  -3  -4 -12   -0.20    0.23
   3   4  13    0.02    0.33
  -3  -4 -13    0.35    0.34
  -3  -5  18   -0.09    0.28
  -3  -5  17   -0.23    0.29
   3   5 -16    1.45    0.23
  -3  -5  16    1.68    0.39
   3   5 -15    0.55    0.20
  -3  -5  15    0.69    0.18
  -3  -5  15    0.32    0.29
   3   5 -14    6.48    0.40
  -3  -5  14    5.85    0.36
  -3  -5  14    6.64    0.55
   3   5 -13   17.40    0.69
  -3  -5  13   17.83    0.90
   3   5 -12   44.34    1.39
  -3  -5  12   42.88    1.53
   3   5 -11   14.17    0.58
  -3  -5  11   14.01    0.68
   3   5 -10   25.45    0.81
  -3  -5  10   23.49    0.56
  -3  -5  10   24.68    0.93
   3   5  -9   13.30    0.52
  -3  -5   9   12.56    0.56
   3   5  -8    2.28    0.21
   3   5  -8    1.90    0.09
  -3  -5   8    2.52    0.24
   3   5  -7    2.08    0.09
   3   5  -7    2.29    0.20
  -3  -5   7    2.59    0.23
   3   5  -6   -0.01    0.03
   3   5  -6   -0.02    0.09
  -3  -5   6   -0.17    0.10
   3   5  -5    0.13    0.10
   3   5  -5    0.03    0.04
  -3  -5   5    0.09    0.10
   3   5  -4    0.04    0.05
   3   5  -4    0.21    0.09
  -3  -5   4   -0.11    0.10
   3   5  -3    0.39    0.07
   3   5  -3    0.42    0.10
  -3  -5   3    0.58    0.11
   3   5  -2   10.69    0.30
  -3  -5   2   11.91    0.40
   3   5  -1   48.10    0.95
  -3  -5   1   49.04    1.12
   3   5   0   17.94    0.48
  -3  -5   0   17.69    0.55
   3   5   1    3.81    0.23
  -3  -5  -1    4.31    0.27
   3   5   2    0.01    0.10
   3   5   2   -0.14    0.07
  -3  -5  -2   -0.01    0.12
   3   5   3   -0.09    0.14
   3   5   3   -0.15    0.09
  -3  -5  -3    0.05    0.14
   3   5   4    0.67    0.16
   3   5   4    0.17    0.09
  -3  -5  -4   -0.09    0.17
   3   5   5    1.63    0.29
  -3  -5  -5    1.72    0.27
   3   5   6    3.49    0.36
  -3  -5  -6    4.28    0.38
   3   5   7   16.47    0.83
  -3  -5  -7   15.29    0.80
   3   5   8    6.83    0.56
  -3  -5  -8    5.82    0.50
   3   5   9    1.34    0.37
  -3  -5  -9    1.46    0.33
   3   5  10    0.05    0.26
  -3  -5 -10   -0.30    0.23
   3   5  11   -0.29    0.34
  -3  -5 -11    1.08    0.31
   3   5  12    0.17    0.26
  -3  -5 -12   -0.17    0.23
  -3  -6  18    0.62    0.39
   3   6 -17    0.05    0.14
  -3  -6  17   -0.06    0.23
   3   6 -16    0.67    0.21
  -3  -6  16    0.52    0.33
   3   6 -15    0.03    0.17
  -3  -6  15    0.45    0.24
   3   6 -14    0.81    0.21
  -3  -6  14    0.97    0.32
   3   6 -13    2.52    0.30
  -3  -6  13    2.49    0.38
   3   6 -12   35.32    1.18
  -3  -6  12   34.39    1.31
   3   6 -11    0.71    0.21
  -3  -6  11    0.60    0.26
   3   6 -10    4.21    0.35
  -3  -6  10    3.64    0.40
   3   6  -9  110.58    2.78
  -3  -6   9  110.28    2.85
   3   6  -8   15.25    0.61
  -3  -6   8   15.32    0.65
   3   6  -7    6.50    0.37
  -3  -6   7    6.97    0.41
   3   6  -6    0.79    0.17
  -3  -6   6    0.77    0.18
   3   6  -5    0.81    0.16
  -3  -6   5    0.83    0.18
   3   6  -4    0.06    0.09
  -3  -6   4   -0.08    0.10
   3   6  -3    1.46    0.18
   3   6  -3    1.42    0.11
  -3  -6   3    2.01    0.20
   3   6  -2    0.30    0.13
  -3  -6   2    0.34    0.15
   3   6  -1    0.06    0.08
   3   6  -1   -0.00    0.09
  -3  -6   1   -0.02    0.11
   3   6   0    0.30    0.12
   3   6   0    0.25    0.11
  -3  -6   0    0.37    0.15
   3   6   1   22.02    0.67
   3   6   1   23.31    0.66
  -3  -6  -1   22.14    0.79
   3   6   2    2.87    0.28
   3   6   2    3.30    0.22
  -3  -6  -2    2.74    0.31
   3   6   3    0.31    0.12
   3   6   3    0.19    0.19
  -3  -6  -3    0.84    0.19
   3   6   4    3.77    0.22
   3   6   4    3.65    0.38
  -3  -6  -4    3.76    0.36
   3   6   5    1.01    0.25
   3   6   5    0.94    0.13
  -3  -6  -5    0.84    0.27
   3   6   6    0.92    0.26
  -3  -6  -6    0.41    0.24
   3   6   7    0.02    0.20
  -3  -6  -7    0.03    0.17
   3   6   8    0.38    0.29
  -3  -6  -8    0.56    0.27
   3   6   9    6.92    0.72
  -3  -6  -9    7.79    0.66
   3   6  10    0.51    0.39
  -3  -6 -10    1.31    0.36
   3   6  11   -0.22    0.26
  -3  -6 -11    0.26    0.27
   3   7 -17    1.04    0.32
  -3  -7  17    3.34    0.48
   3   7 -16    0.44    0.22
  -3  -7  16    0.07    0.31
   3   7 -15    0.47    0.23
  -3  -7  15    0.89    0.31
  -3  -7  14    0.67    0.30
   3   7 -13    1.97    0.29
  -3  -7  13    1.34    0.35
   3   7 -12    1.87    0.29
  -3  -7  12    2.04    0.36
   3   7 -11    4.18    0.38
  -3  -7  11    4.33    0.46
   3   7 -10   46.56    1.49
  -3  -7  10   44.01    1.56
   3   7  -9    1.91    0.29
  -3  -7   9    2.10    0.31
   3   7  -8    2.64    0.33
  -3  -7   8    2.84    0.33
   3   7  -7    0.89    0.23
  -3  -7   7    0.77    0.24
   3   7  -6    5.70    0.38
  -3  -7   6    5.91    0.41
   3   7  -5    5.29    0.29
  -3  -7   5    0.65    0.27
   3   7  -4    0.30    0.16
  -3  -7   4    0.55    0.16
   3   7  -3    0.31    0.08
   3   7  -3    0.57    0.15
  -3  -7   3    0.34    0.17
   3   7  -2    1.76    0.21
   3   7  -2    1.68    0.14
  -3  -7   2    1.93    0.28
   3   7  -1   44.12    1.05
   3   7  -1   48.67    1.31
  -3  -7   1   48.83    1.41
   3   7   0    5.30    0.31
   3   7   0    5.06    0.29
  -3  -7   0    6.04    0.40
   3   7   1   21.06    0.68
   3   7   1   21.99    0.76
  -3  -7  -1   21.61    0.85
   3   7   2    0.60    0.18
  -3  -7  -2    0.43    0.22
   3   7   3   -0.07    0.16
  -3  -7  -3   -0.32    0.20
   3   7   4    0.19    0.18
   3   7   5    0.61    0.22
  -3  -7  -5   -0.01    0.23
   3   7   6    0.99    0.31
  -3  -7  -6    1.33    0.32
   3   7   7    1.84    0.36
  -3  -7  -7    1.40    0.38
   3   7   8    0.04    0.24
  -3  -7  -8    0.09    0.22
   3   7   9    0.30    0.34
  -3  -7  -9    0.86    0.34
  -3  -8  17    0.47    0.38
   3   8 -16    1.19    0.37
  -3  -8  16    2.35    0.47
   3   8 -15    0.52    0.27
  -3  -8  15    1.03    0.33
   3   8 -14    0.21    0.20
  -3  -8  14   -0.01    0.26
   3   8 -13   -0.01    0.18
  -3  -8  13   -0.10    0.21
   3   8 -12    0.07    0.17
  -3  -8  12   -0.02    0.21
   3   8 -11    1.06    0.27
  -3  -8  11    0.90    0.30
   3   8 -10    0.04    0.20
  -3  -8  10    0.37    0.21
   3   8  -9   14.21    0.77
  -3  -8   9   16.00    0.79
   3   8  -8    6.21    0.47
  -3  -8   8    5.89    0.50
   3   8  -7   59.09    1.84
  -3  -8   7   56.10    1.83
   3   8  -6   23.55    0.89
  -3  -8   6   20.81    0.92
   3   8  -5    4.92    0.41
  -3  -8   5    5.03    0.43
   3   8  -4    2.52    0.29
  -3  -8   4    2.23    0.28
   3   8  -3    3.19    0.33
  -3  -8   3    3.57    0.36
   3   8  -2   17.13    0.70
  -3  -8   2   16.64    0.82
   3   8  -1    0.55    0.15
   3   8  -1    0.55    0.18
  -3  -8   1    1.30    0.25
   3   8   0    0.82    0.17
   3   8   0    0.45    0.17
  -3  -8   0    0.38    0.25
   3   8   1    0.32    0.14
   3   8   1   -0.09    0.15
  -3  -8  -1    0.10    0.19
   3   8   2    3.25    0.32
   3   8   2    3.63    0.28
  -3  -8  -2    3.52    0.39
   3   8   3    0.11    0.12
   3   8   3    0.49    0.19
  -3  -8  -3    0.28    0.22
   3   8   4    0.32    0.19
  -3  -8  -4    0.04    0.22
   3   8   5    0.01    0.21
  -3  -8  -5    0.28    0.23
   3   8   6   -0.04    0.22
  -3  -8  -6    0.07    0.20
   3   8   7    0.46    0.30
  -3  -8  -7    0.58    0.34
   3   8   8   -0.09    0.24
  -3  -8  -8    0.04    0.24
   3   9 -16    2.97    0.47
  -3  -9  16    2.82    0.56
   3   9 -15    0.55    0.30
  -3  -9  15    0.58    0.34
   3   9 -14    0.10    0.24
  -3  -9  14    0.16    0.29
   3   9 -13    0.48    0.29
  -3  -9  13    1.13    0.33
   3   9 -12    2.01    0.36
  -3  -9  12    1.38    0.39
   3   9 -11    0.95    0.29
  -3  -9  11    1.25    0.34
   3   9 -10    0.73    0.28
  -3  -9  10    0.62    0.29
   3   9  -9    0.17    0.18
  -3  -9   9   -0.11    0.20
   3   9  -8    8.21    0.58
  -3  -9   8    8.16    0.62
   3   9  -7    1.54    0.31
  -3  -9   7    1.63    0.34
   3   9  -6    0.23    0.18
  -3  -9   6    0.09    0.21
   3   9  -5    0.95    0.27
  -3  -9   5    1.14    0.31
   3   9  -4    7.65    0.50
  -3  -9   4    6.30    0.49
   3   9  -3    0.74    0.22
  -3  -9   3    0.50    0.27
   3   9  -2    2.21    0.28
  -3  -9   2    1.90    0.36
   3   9  -1    0.18    0.19
  -3  -9   1    0.26    0.23
   3   9   0    1.41    0.22
   3   9   0    1.08    0.20
  -3  -9   0    1.00    0.31
   3   9   1    0.11    0.15
  -3  -9  -1    0.57    0.28
   3   9   2   -0.00    0.15
   3   9   2   -0.24    0.15
  -3  -9  -2    0.06    0.22
   3   9   3    0.51    0.28
  -3  -9  -3    0.90    0.29
   3   9   4   -0.09    0.18
  -3  -9  -4    0.26    0.22
   3   9   5    0.29    0.26
  -3  -9  -5    0.36    0.31
   3   9   6   -0.01    0.32
  -3  -9  -6    1.25    0.32
   3  10 -15    1.53    0.40
  -3 -10  15    0.62    0.45
   3  10 -14    0.37    0.28
  -3 -10  14    0.20    0.34
   3  10 -13    0.40    0.26
  -3 -10  13   -0.16    0.30
   3  10 -12   -0.05    0.22
  -3 -10  12   -0.01    0.23
   3  10 -11    0.08    0.23
  -3 -10  11    0.30    0.28
   3  10 -10    0.50    0.29
  -3 -10  10    0.73    0.33
   3  10  -9    0.01    0.19
  -3 -10   9   -0.08    0.22
   3  10  -8    0.94    0.30
  -3 -10   8    0.64    0.34
   3  10  -7    7.48    0.61
  -3 -10   7    7.59    0.65
   3  10  -6    3.86    0.45
  -3 -10   6    4.16    0.50
   3  10  -5    5.82    0.51
  -3 -10   5    5.10    0.56
   3  10  -4   -0.13    0.17
  -3 -10   4    0.12    0.18
   3  10  -3    6.28    0.48
  -3 -10   3    5.14    0.50
   3  10  -2    1.50    0.33
  -3 -10   2    1.40    0.36
   3  10  -1    0.68    0.27
  -3 -10   1    1.21    0.34
   3  10   0    0.11    0.17
  -3 -10   0    0.08    0.22
   3  10   1   -0.08    0.15
  -3 -10  -1   -0.11    0.24
  -3 -10  -2    2.17    0.45
  -3 -10  -3    0.77    0.35
  -3 -10  -4    1.47    0.41
   3  11 -13    0.05    0.28
  -3 -11  13    0.22    0.32
   3  11 -12    3.38    0.52
   3  11 -11   -0.19    0.29
  -3 -11  11   -0.23    0.32
   3  11 -10   -0.20    0.23
  -3 -11  10    0.17    0.25
   3  11  -9    0.70    0.32
  -3 -11   9    0.84    0.37
   3  11  -8    1.48    0.39
  -3 -11   8    2.32    0.42
   3  11  -7   -0.01    0.19
  -3 -11   7    0.06    0.24
   3  11  -6    0.18    0.30
  -3 -11   6    1.26    0.36
   3  11  -5    2.29    0.39
  -3 -11   5    1.69    0.44
   3  11  -4    0.27    0.24
  -3 -11   4    0.29    0.30
   3  11  -3    0.13    0.20
  -3 -11   3    0.08    0.23
   3  11  -2    0.15    0.20
  -3 -11   2    0.28    0.27
   3  11  -1    0.03    0.19
  -3 -11   1    0.37    0.28
   3  11   0    3.95    0.37
  -3 -11   0    0.23    0.49
  -3 -11  -1    1.26    0.42
   3  12 -10    0.92    0.34
  -3 -12  10    0.23    0.41
   3  12  -9    0.25    0.27
  -3 -12   9   -0.01    0.34
   3  12  -8    1.47    0.35
  -3 -12   8    0.04    0.42
   3  12  -7    0.35    0.35
  -3 -12   7    1.53    0.41
   3  12  -6    4.14    0.53
  -3 -12   6    3.16    0.62
   3  12  -5    4.63    0.54
  -3 -12   5    4.33    0.63
   3  12  -4    1.76    0.41
  -3 -12   4    1.97    0.49
   3  12  -3    0.04    0.23
  -3 -12   3   -0.02    0.21
   4 -12   2    0.03    0.25
  -4  12  -2    0.17    0.28
   4 -12   3    0.23    0.24
  -4  12  -3   -0.10    0.30
   4 -12   4    1.62    0.41
  -4  12  -4    1.75    0.50
   4 -12   5    0.15    0.25
  -4  12  -5    0.06    0.32
   4 -12   6    0.05    0.24
  -4  12  -6   -0.19    0.31
   4 -11  -3    0.11    0.24
   4 -11  -2    0.19    0.36
  -4  11   2    2.92    0.33
   4 -11  -1    1.23    0.31
  -4  11   1    0.39    0.34
   4 -11   0    1.36    0.37
  -4  11   0    2.17    0.40
   4 -11   1    0.30    0.21
  -4  11  -1    0.16    0.30
   4 -11   2    0.08    0.22
  -4  11  -2    0.17    0.26
   4 -11   3    0.39    0.27
  -4  11  -3    0.44    0.34
   4 -11   4    1.26    0.33
  -4  11  -4    1.09    0.44
   4 -11   5    0.08    0.21
  -4  11  -5    0.00    0.27
   4 -11   6    0.15    0.23
  -4  11  -6    0.09    0.28
   4 -11   7    0.16    0.24
  -4  11  -7    0.12    0.34
   4 -11   8    0.38    0.27
  -4  11  -8   -0.01    0.37
  -4  11  -9    0.53    0.42
   4 -11  10    1.30    0.34
  -4  11 -10    0.48    0.45
   4 -10  -6    0.34    0.32
  -4  10   6    1.53    0.33
   4 -10  -5    0.14    0.22
  -4  10   5    0.09    0.25
   4 -10  -4    0.30    0.32
  -4  10   4    0.97    0.28
   4 -10  -3    0.08    0.20
  -4  10   3   -0.03    0.22
  -4  10   3   -0.20    0.17
   4 -10  -2    1.02    0.36
  -4  10   2    1.45    0.26
  -4  10   2    0.90    0.26
   4 -10  -1   -0.04    0.19
  -4  10   1    0.21    0.21
   4 -10   0    0.81    0.27
  -4  10   0    1.15    0.30
   4 -10   1   -0.03    0.17
  -4  10  -1    0.61    0.25
   4 -10   2   -0.18    0.18
  -4  10  -2    0.05    0.24
   4 -10   3    3.11    0.39
  -4  10  -3    3.40    0.50
   4 -10   4    2.29    0.35
  -4  10  -4    2.24    0.47
   4 -10   5    0.33    0.26
  -4  10  -5    1.38    0.41
   4 -10   6    0.11    0.19
  -4  10  -6    0.02    0.27
   4 -10   7    0.03    0.21
  -4  10  -7    0.20    0.29
   4 -10   8    0.01    0.22
  -4  10  -8    0.54    0.31
   4 -10   9   -0.22    0.20
  -4  10  -9    0.29    0.26
   4 -10  10    0.50    0.27
  -4  10 -10    0.42    0.36
   4 -10  11    0.53    0.29
  -4  10 -11    0.47    0.37
   4 -10  12    0.19    0.24
  -4  10 -12    0.06    0.31
   4  -9  -8    0.34    0.23
  -4   9   8   -0.00    0.28
   4  -9  -7    0.03    0.19
  -4   9   7   -0.01    0.21
   4  -9  -6    0.19    0.26
  -4   9   6    0.95    0.28
   4  -9  -5    0.10    0.19
  -4   9   5    0.11    0.24
   4  -9  -4    0.14    0.20
  -4   9   4    0.32    0.20
  -4   9   4    0.09    0.17
   4  -9  -3    2.35    0.33
  -4   9   3    2.43    0.35
  -4   9   3    2.19    0.29
   4  -9  -2    1.69    0.28
  -4   9   2    1.54    0.28
  -4   9   2    1.57    0.25
   4  -9  -1   -0.14    0.15
  -4   9   1    0.11    0.15
  -4   9   1   -0.02    0.15
   4  -9   0    1.02    0.23
   4  -9   0    1.15    0.24
  -4   9   0    0.99    0.26
   4  -9   1   -0.07    0.15
   4  -9   1    0.20    0.15
  -4   9  -1    0.27    0.21
   4  -9   2    2.78    0.25
   4  -9   2    3.17    0.34
  -4   9  -2    3.18    0.44
   4  -9   3    4.22    0.30
   4  -9   3    5.00    0.40
  -4   9  -3    5.57    0.53
   4  -9   4    1.19    0.29
  -4   9  -4    3.93    0.42
   4  -9   5    2.38    0.34
  -4   9  -5    3.68    0.51
   4  -9   6    5.33    0.50
  -4   9  -6    6.18    0.62
   4  -9   7    0.28    0.22
  -4   9  -7    0.01    0.28
   4  -9   8    0.35    0.22
  -4   9  -8   -0.17    0.28
  -4   9  -9    1.21    0.40
   4  -9  10    0.32    0.28
  -4   9 -10    1.62    0.34
   4  -9  11    0.19    0.25
  -4   9 -11    0.57    0.30
  -4   9 -12    1.33    0.42
   4  -9  13    1.76    0.42
  -4   9 -13    2.85    0.49
   4  -8 -10    0.67    0.30
  -4   8  10    0.05    0.33
   4  -8  -9   -0.16    0.20
  -4   8   9    0.12    0.24
   4  -8  -8    0.04    0.20
  -4   8   8    0.08    0.23
   4  -8  -7    0.76    0.31
  -4   8   7    0.68    0.29
   4  -8  -6   -0.00    0.18
  -4   8   6    0.20    0.20
   4  -8  -5    0.16    0.20
  -4   8   5    0.19    0.13
  -4   8   5   -0.06    0.20
   4  -8  -4    0.67    0.19
  -4   8   4    0.35    0.24
  -4   8   4    0.19    0.15
   4  -8  -3    0.05    0.17
  -4   8   3    0.13    0.20
  -4   8   3    0.25    0.15
   4  -8  -2    1.10    0.23
  -4   8   2    1.09    0.23
   4  -8  -1    0.54    0.17
  -4   8   1    0.10    0.16
  -4   8   1    0.19    0.19
   4  -8   0    0.62    0.18
   4  -8   0    0.31    0.19
  -4   8   0    1.32    0.25
   4  -8   1    0.09    0.14
   4  -8   1   -0.00    0.15
  -4   8  -1    0.37    0.21
   4  -8   2    6.35    0.33
   4  -8   2    6.61    0.40
  -4   8  -2    5.87    0.56
   4  -8   3    3.45    0.23
   4  -8   3    3.47    0.29
  -4   8  -3    3.25    0.44
   4  -8   4    3.43    0.22
   4  -8   4    2.94    0.29
  -4   8  -4    2.92    0.48
   4  -8   5    4.43    0.28
   4  -8   5    4.20    0.36
  -4   8  -5    5.93    0.53
   4  -8   6    3.87    0.28
   4  -8   6    4.67    0.36
  -4   8  -6    3.80    0.51
   4  -8   7    1.71    0.17
   4  -8   7    1.27    0.27
  -4   8  -7    1.45    0.37
   4  -8   8    0.01    0.15
  -4   8  -8   -0.18    0.21
   4  -8   9    0.19    0.19
  -4   8  -9    0.26    0.24
   4  -8  10   -0.09    0.19
  -4   8 -10    0.17    0.21
   4  -8  11    0.43    0.24
  -4   8 -11    0.61    0.30
   4  -8  12    0.17    0.22
   4  -8  13    0.07    0.19
  -4   8 -13   -0.09    0.19
   4  -8  14    1.77    0.39
  -4   8 -14    1.48    0.37
   4  -7 -11    5.86    0.61
  -4   7  11    6.94    0.69
   4  -7 -10    1.47    0.36
  -4   7  10    1.58    0.43
   4  -7  -9    0.92    0.29
  -4   7   9    0.73    0.34
   4  -7  -8    0.54    0.25
   4  -7  -7    2.70    0.34
  -4   7   7    2.81    0.40
   4  -7  -6    1.23    0.26
  -4   7   6    1.11    0.17
  -4   7   6    1.84    0.34
  -4   7   5    0.29    0.15
  -4   7   5    0.16    0.20
   4  -7  -4    2.98    0.30
   4  -7  -3    1.36    0.22
  -4   7   3    1.99    0.26
  -4   7   3    1.25    0.23
   4  -7  -2    1.16    0.20
  -4   7   2    1.49    0.22
  -4   7   2    0.94    0.19
   4  -7  -1    0.87    0.19
  -4   7   1    0.99    0.20
  -4   7   1    1.72    0.23
   4  -7   0    2.30    0.27
   4  -7   0    2.56    0.23
   4  -7   1    3.47    0.25
   4  -7   1    2.97    0.24
  -4   7  -1    3.50    0.32
   4  -7   2    1.73    0.19
   4  -7   2    1.32    0.19
  -4   7  -2    1.13    0.28
   4  -7   3    0.31    0.13
   4  -7   3    0.31    0.13
  -4   7  -3    0.25    0.22
   4  -7   4    8.41    0.41
  -4   7  -4    7.90    0.56
   4  -7   5    4.79    0.29
   4  -7   5    5.62    0.35
  -4   7  -5    6.51    0.52
   4  -7   6   54.80    1.57
  -4   7  -6   56.90    1.95
   4  -7   7    1.20    0.20
   4  -7   7    1.08    0.23
  -4   7  -7    1.70    0.33
   4  -7   8    0.73    0.22
  -4   7  -8    1.07    0.29
   4  -7   9    0.05    0.12
  -4   7  -9    0.17    0.20
   4  -7  10    0.01    0.12
   4  -7  10    0.20    0.17
  -4   7 -10   -0.17    0.18
   4  -7  11    0.06    0.17
  -4   7 -11   -0.01    0.18
   4  -7  12    0.50    0.26
  -4   7 -12    0.63    0.26
   4  -7  13    0.62    0.28
  -4   7 -13    0.54    0.25
   4  -7  14    0.60    0.29
  -4   7 -14    0.16    0.29
   4  -7  15    0.93    0.42
  -4   7 -15    0.97    0.34
   4  -6 -12    2.06    0.42
  -4   6  12    2.22    0.49
   4  -6 -11    0.68    0.30
  -4   6  11    1.00    0.36
   4  -6 -10    3.22    0.41
  -4   6  10    3.79    0.51
   4  -6  -9    0.41    0.21
  -4   6   9    0.14    0.25
   4  -6  -8    8.39    0.52
  -4   6   8    7.62    0.60
   4  -6  -7    2.61    0.32
  -4   6   7    2.89    0.22
  -4   6   7    3.41    0.39
   4  -6  -6    9.04    0.54
  -4   6   6    9.14    0.58
   4  -6  -5    7.08    0.41
  -4   6   5    7.93    0.34
  -4   6   5    7.97    0.50
   4  -6  -4    0.76    0.18
  -4   6   4    1.39    0.20
  -4   6   4    0.93    0.23
   4  -6  -3    0.56    0.16
  -4   6   3    0.55    0.19
  -4   6   3    0.46    0.18
   4  -6  -2    4.80    0.26
  -4   6   2    4.86    0.34
   4  -6  -1    1.13    0.18
  -4   6   1    1.25    0.22
   4  -6   0    0.86    0.14
   4  -6   0    0.83    0.15
  -4   6   0    0.62    0.18
   4  -6   1    0.20    0.11
   4  -6   1    0.10    0.10
  -4   6  -1    0.16    0.14
   4  -6   2    2.75    0.22
   4  -6   2    2.53    0.20
  -4   6  -2    2.23    0.26
   4  -6   3    0.52    0.14
   4  -6   3    0.52    0.12
  -4   6  -3    0.43    0.21
   4  -6   4    0.03    0.12
   4  -6   4    0.27    0.11
  -4   6  -4    0.30    0.19
   4  -6   5    6.16    0.30
   4  -6   5    6.00    0.35
  -4   6  -5    6.56    0.49
   4  -6   6    3.32    0.26
  -4   6  -6    4.10    0.41
   4  -6   7    0.71    0.16
   4  -6   7    0.20    0.17
  -4   6  -7    0.54    0.24
   4  -6   8    0.14    0.16
   4  -6   8    0.81    0.21
  -4   6  -8    0.41    0.25
   4  -6   9    4.46    0.40
   4  -6   9    4.90    0.31
  -4   6  -9    5.70    0.49
   4  -6  10    1.62    0.22
   4  -6  10    1.61    0.28
  -4   6 -10    1.66    0.30
   4  -6  11    0.13    0.13
  -4   6 -11   -0.19    0.15
   4  -6  12    0.14    0.16
   4  -6  12    0.02    0.21
  -4   6 -12    0.26    0.19
   4  -6  13    0.47    0.18
   4  -6  13    0.33    0.25
  -4   6 -13    0.23    0.22
   4  -6  14    0.05    0.23
  -4   6 -14    0.10    0.18
   4  -6  15    0.51    0.30
  -4   6 -15    0.20    0.21
   4  -5 -14    0.09    0.27
  -4   5  14    0.37    0.32
   4  -5 -13    0.10    0.26
  -4   5  13    0.33    0.29
   4  -5 -12    2.19    0.37
  -4   5  12    1.25    0.43
   4  -5 -11    0.93    0.34
  -4   5  11    3.35    0.42
   4  -5 -10    0.42    0.23
  -4   5  10    0.95    0.29
   4  -5  -9    0.81    0.24
  -4   5   9    1.04    0.29
   4  -5  -8   -0.05    0.15
  -4   5   8   -0.13    0.19
   4  -5  -7   22.95    0.80
  -4   5   7   20.81    0.60
  -4   5   7   22.39    0.93
   4  -5  -6    5.73    0.35
  -4   5   6    5.99    0.45
   4  -5  -5    8.56    0.42
  -4   5   5    8.88    0.47
   4  -5  -4    0.24    0.11
  -4   5   4    0.17    0.15
  -4   5   4    0.08    0.10
   4  -5  -3    0.47    0.13
  -4   5   3    0.14    0.12
  -4   5   3    0.38    0.16
   4  -5  -2    0.75    0.12
  -4   5   2    0.92    0.18
  -4   5   2    1.18    0.19
  -4   5   1   22.54    0.68
   4  -5   0    2.11    0.18
   4  -5   0    1.96    0.16
  -4   5   0    1.58    0.20
   4  -5   1    0.74    0.15
   4  -5   1    0.31    0.09
  -4   5  -1    0.96    0.15
   4  -5   2    0.09    0.09
   4  -5   2    0.06    0.07
  -4   5  -2   -0.07    0.11
   4  -5   3    0.58    0.14
   4  -5   3    0.73    0.12
  -4   5  -3    0.84    0.17
   4  -5   4    0.41    0.11
   4  -5   4    0.24    0.10
  -4   5  -4    0.61    0.16
   4  -5   5    4.74    0.27
   4  -5   5    4.71    0.24
  -4   5  -5    3.77    0.33
   4  -5   6   11.88    0.47
   4  -5   6   11.99    0.50
  -4   5  -6   11.63    0.54
   4  -5   7    2.44    0.23
   4  -5   7    1.77    0.26
  -4   5  -7    1.28    0.28
   4  -5   8  119.00    2.72
   4  -5   8  123.44    2.95
  -4   5  -8  122.76    3.24
   4  -5   9    5.42    0.35
   4  -5   9    5.64    0.45
  -4   5  -9    5.54    0.42
   4  -5  10   -0.19    0.15
   4  -5  10    0.13    0.14
  -4   5 -10   -0.02    0.15
   4  -5  11    1.17    0.26
   4  -5  11    1.41    0.31
  -4   5 -11    1.91    0.26
   4  -5  12    0.82    0.20
   4  -5  12    0.32    0.26
  -4   5 -12    0.77    0.22
   4  -5  13    0.29    0.17
   4  -5  13    0.01    0.22
  -4   5 -13    0.25    0.18
  -4   5 -14    0.70    0.22
   4  -5  15    0.57    0.25
  -4   5 -15    0.44    0.30
   4  -5  16    0.72    0.34
   4  -4 -15   -0.05    0.28
  -4   4  15    0.72    0.35
   4  -4 -14    0.31    0.26
  -4   4  14    0.45    0.32
   4  -4 -13    1.00    0.29
  -4   4  13    0.64    0.36
   4  -4 -12    1.46    0.30
  -4   4  12    1.18    0.36
   4  -4 -11    2.02    0.30
  -4   4  11    1.43    0.37
   4  -4 -10    4.23    0.38
  -4   4  10    4.81    0.45
   4  -4  -9    0.38    0.17
  -4   4   9    0.14    0.21
  -4   4   8   15.81    0.46
  -4   4   8   18.11    0.78
   4  -4  -7    0.26    0.16
  -4   4   7    0.72    0.21
  -4   4   7    0.45    0.09
   4  -4  -6    0.51    0.14
  -4   4   6    0.78    0.11
  -4   4   6    0.77    0.21
  -4   4   5    3.05    0.17
  -4   4   5    2.87    0.28
   4  -4  -4    2.39    0.17
  -4   4   4    2.91    0.19
  -4   4   4    3.02    0.27
   4  -4  -3    0.68    0.11
  -4   4   3    1.22    0.13
  -4   4   3    1.21    0.18
   4  -4  -2   20.26    0.47
  -4   4   2   22.44    0.60
  -4   4   2   21.30    0.61
   4  -4  -1    9.23    0.26
   4  -4  -1    9.65    0.36
  -4   4   1   10.30    0.37
   4  -4   0    1.09    0.10
  -4   4   0    1.07    0.16
   4  -4   1    2.26    0.18
   4  -4   1    1.68    0.11
  -4   4  -1    1.45    0.19
   4  -4   2    6.32    0.26
   4  -4   2    6.31    0.20
  -4   4  -2    6.94    0.32
   4  -4   3    0.54    0.11
   4  -4   3    0.49    0.08
  -4   4  -3    0.45    0.15
   4  -4   4   27.79    0.72
  -4   4  -4   28.51    0.82
   4  -4   5   33.55    0.82
   4  -4   5   35.11    0.81
  -4   4  -5   31.83    0.95
   4  -4   6    0.56    0.13
  -4   4  -6    0.36    0.15
   4  -4   7   24.72    0.75
   4  -4   7   23.90    0.77
  -4   4  -7   25.70    0.83
   4  -4   8    1.02    0.21
   4  -4   8    1.24    0.19
  -4   4  -8    0.91    0.22
   4  -4   9    6.73    0.40
   4  -4   9    6.40    0.42
  -4   4  -9    7.37    0.44
   4  -4  10    0.98    0.24
   4  -4  10    0.92    0.23
  -4   4 -10    1.51    0.25
   4  -4  11    3.34    0.33
   4  -4  11    3.41    0.36
  -4   4 -11    3.26    0.31
  -4   4 -12    1.43    0.23
  -4   4 -13    0.12    0.14
  -4   4 -13   -0.04    0.19
   4  -4  14    0.58    0.24
  -4   4 -14    0.81    0.29
   4  -4  15    1.19    0.31
  -4   4 -15    0.19    0.30
   4  -4  16    0.62    0.32
  -4   4 -16    0.82    0.42
   4  -3 -15    1.69    0.42
  -4   3  15    1.38    0.43
   4  -3 -14    0.02    0.21
  -4   3  14   -0.14    0.23
   4  -3 -13    0.95    0.29
  -4   3  13    0.66    0.33
   4  -3 -12    0.33    0.22
  -4   3  12    0.24    0.25
   4  -3 -11   -0.17    0.17
  -4   3  11    0.10    0.20
   4  -3 -10    5.34    0.40
  -4   3  10    4.68    0.47
   4  -3  -9   22.15    0.82
  -4   3   9   21.66    0.88
  -4   3   9   18.63    0.49
   4  -3  -8    2.76    0.25
  -4   3   8    2.70    0.16
  -4   3   8    3.16    0.35
   4  -3  -7    1.09    0.18
  -4   3   7    0.95    0.11
  -4   3   7    0.88    0.22
   4  -3  -6    1.07    0.14
  -4   3   6    1.03    0.22
  -4   3   6    1.20    0.11
   4  -3  -5    3.29    0.18
  -4   3   5    3.76    0.18
  -4   3   5    3.51    0.29
   4  -3  -4    2.41    0.13
  -4   3   4    2.15    0.21
  -4   3   4    2.35    0.17
  -4   3   3    6.11    0.29
  -4   3   3    5.54    0.24
   4  -3  -2    0.18    0.07
  -4   3   2    0.62    0.11
  -4   3   2    0.04    0.11
   4  -3  -1   10.26    0.37
  -4   3   1   10.43    0.38
   4  -3   0    9.74    0.34
  -4   3   0    9.34    0.38
   4  -3   1   92.00    1.73
  -4   3  -1   90.75    1.85
   4  -3   2   27.91    0.68
   4  -3   2   29.47    0.52
  -4   3  -2   29.30    0.77
   4  -3   3   43.63    0.95
   4  -3   3   44.22    0.77
  -4   3  -3   43.92    1.04
   4  -3   4    2.71    0.22
   4  -3   4    2.58    0.15
  -4   3  -4    2.64    0.20
   4  -3   5    9.32    0.36
   4  -3   5    8.64    0.31
  -4   3  -5    9.86    0.37
   4  -3   6    0.25    0.13
   4  -3   6    0.31    0.11
  -4   3  -6    0.31    0.12
   4  -3   7    7.98    0.41
   4  -3   7    7.08    0.35
  -4   3  -7    8.31    0.35
   4  -3   8    1.31    0.20
   4  -3   8    0.50    0.20
  -4   3  -8    0.77    0.17
   4  -3   9    3.00    0.32
   4  -3   9    3.90    0.36
  -4   3  -9    3.27    0.29
   4  -3  10   83.66    2.37
  -4   3 -10   82.55    2.29
   4  -3  11    0.11    0.14
  -4   3 -11   -0.00    0.14
  -4   3 -11   -0.08    0.12
   4  -3  12    0.13    0.18
  -4   3 -12    0.20    0.15
   4  -3  13    0.11    0.21
  -4   3 -13   -0.16    0.18
   4  -3  14    0.94    0.30
  -4   3 -14    1.00    0.31
   4  -3  15    1.01    0.34
   4  -3  16    1.06    0.41
  -4   3 -16    1.99    0.43
   4  -2 -16   -0.09    0.26
  -4   2  16   -0.04    0.26
   4  -2 -15   -0.10    0.18
  -4   2  15    0.13    0.21
   4  -2 -14    0.54    0.30
  -4   2  14    1.29    0.33
   4  -2 -13    0.71    0.30
  -4   2  13    1.25    0.31
   4  -2 -12    0.55    0.22
  -4   2  12    0.11    0.23
   4  -2 -11   -0.02    0.16
  -4   2  11    0.26    0.19
   4  -2 -10   -0.00    0.14
  -4   2  10    0.14    0.16
  -4   2  10    0.07    0.07
   4  -2  -9   10.92    0.50
  -4   2   9   11.62    0.60
  -4   2   9   11.05    0.33
   4  -2  -8   13.82    0.49
  -4   2   8   13.84    0.60
  -4   2   8   12.73    0.35
   4  -2  -7    5.49    0.27
  -4   2   7    5.71    0.36
  -4   2   7    5.22    0.22
   4  -2  -6    0.91    0.14
  -4   2   6    1.04    0.20
  -4   2   6    1.08    0.11
   4  -2  -5    8.94    0.26
  -4   2   5    9.48    0.29
  -4   2   5    9.59    0.39
   4  -2  -4    5.47    0.18
  -4   2   4    5.61    0.30
  -4   2   4    6.04    0.25
   4  -2  -3   18.11    0.34
  -4   2   3   19.35    0.55
  -4   2   3   19.36    0.49
   4  -2  -2    1.82    0.22
   4  -2  -2    2.42    0.09
  -4   2   2    2.67    0.18
   4  -2  -1    2.54    0.21
  -4   2   1    3.53    0.21
   4  -2   0   22.67    0.57
  -4   2   0   23.24    0.59
   4  -2   1   77.18    1.45
   4  -2   1   75.46    0.79
  -4   2  -1   78.79    1.52
   4  -2   2    2.21    0.18
   4  -2   2    1.81    0.09
  -4   2  -2    1.09    0.19
   4  -2   3   20.84    0.57
   4  -2   3   20.53    0.38
  -4   2  -3   21.37    0.58
   4  -2   4    8.12    0.32
  -4   2  -4    8.27    0.32
   4  -2   5    3.93    0.23
   4  -2   5    3.08    0.18
  -4   2  -5    3.50    0.22
   4  -2   6    5.39    0.34
  -4   2  -6    4.96    0.27
   4  -2   7    1.86    0.21
  -4   2  -7    1.57    0.17
  -4   2  -7    1.37    0.17
   4  -2   8    2.43    0.26
  -4   2  -8    1.88    0.20
  -4   2  -8    1.56    0.22
   4  -2   9   43.13    1.34
  -4   2  -9   40.65    1.22
  -4   2  -9   40.71    1.10
   4  -2  10    1.60    0.32
  -4   2 -10    1.97    0.27
  -4   2 -10    1.81    0.22
   4  -2  11    8.00    0.56
  -4   2 -11    8.58    0.53
  -4   2 -11    7.27    0.41
   4  -2  12    4.88    0.46
  -4   2 -12    4.86    0.42
  -4   2 -12    3.89    0.26
   4  -2  13    0.28    0.24
   4  -2  14    0.96    0.33
  -4   2 -14    1.50    0.34
   4  -2  15    0.65    0.31
  -4   2 -15    0.03    0.27
   4  -1 -17    0.13    0.28
  -4   1  17    0.18    0.29
   4  -1 -16    6.14    0.62
  -4   1  16    5.59    0.64
   4  -1 -15   -0.09    0.22
  -4   1  15    0.20    0.23
   4  -1 -14   -0.00    0.22
  -4   1  14   -0.26    0.21
   4  -1 -13    0.26    0.18
  -4   1  13   -0.11    0.20
   4  -1 -12    0.83    0.26
  -4   1  12    1.43    0.27
   4  -1 -11   -0.10    0.15
  -4   1  11    0.30    0.17
   4  -1 -10    0.49    0.18
  -4   1  10    0.68    0.21
  -4   1  10    0.66    0.11
   4  -1  -9    0.06    0.11
  -4   1   9   -0.27    0.15
  -4   1   9   -0.05    0.08
   4  -1  -8    0.23    0.08
  -4   1   8   -0.26    0.11
  -4   1   8   -0.05    0.07
   4  -1  -7   37.32    0.85
  -4   1   7   39.62    1.05
  -4   1   7   37.00    0.77
   4  -1  -6   13.91    0.36
  -4   1   6   13.94    0.48
  -4   1   6   13.97    0.38
   4  -1  -5   56.81    0.97
  -4   1   5   57.06    1.29
  -4   1   5   61.23    1.14
   4  -1  -4   14.44    0.29
  -4   1   4   14.86    0.39
  -4   1   4   15.08    0.50
   4  -1  -3    0.82    0.12
  -4   1   3    0.63    0.11
   4  -1  -2   -0.01    0.02
  -4   1   2   -0.09    0.07
   4  -1  -1    0.55    0.11
  -4   1   1   -0.07    0.10
   4  -1   0   33.24    0.76
  -4   1   0   33.70    0.76
   4  -1   1   19.05    0.51
  -4   1  -1   19.32    0.53
   4  -1   2    0.77    0.14
  -4   1  -2    0.41    0.05
  -4   1  -2    0.66    0.13
   4  -1   3   24.91    0.65
  -4   1  -3   24.46    0.44
  -4   1  -3   24.63    0.61
   4  -1   4    3.96    0.25
  -4   1  -4    4.43    0.23
   4  -1   5    2.69    0.20
  -4   1  -5    2.29    0.17
  -4   1  -5    2.54    0.15
   4  -1   6    0.38    0.14
  -4   1  -6    0.25    0.10
  -4   1  -6    0.20    0.11
   4  -1   7    0.83    0.17
  -4   1  -7    0.24    0.13
  -4   1  -7    0.33    0.11
   4  -1   8    5.12    0.37
  -4   1  -8    4.27    0.29
  -4   1  -8    4.16    0.23
   4  -1   9    3.53    0.36
  -4   1  -9    3.01    0.32
  -4   1 -10    1.52    0.24
  -4   1 -10    0.95    0.17
   4  -1  11    2.33    0.35
  -4   1 -11    1.67    0.19
   4  -1  12   23.82    1.18
  -4   1 -12   24.35    1.10
   4  -1  13    1.44    0.35
  -4   1 -13    1.16    0.33
   4  -1  14    0.14    0.23
  -4   1 -14   -0.28    0.23
   4  -1  15    1.24    0.40
  -4   1 -15    1.18    0.41
   4   0 -17    2.14    0.47
  -4   0  17    1.92    0.45
   4   0 -16    0.90    0.32
  -4   0  16    0.32    0.32
  -4   0  15    8.98    0.66
   4   0 -14   -0.12    0.20
  -4   0  14    0.36    0.23
   4   0 -13    0.48    0.20
  -4   0  13   -0.10    0.20
   4   0 -12    6.44    0.45
   4   0 -12    5.96    0.23
  -4   0  12    6.43    0.45
   4   0 -11    1.20    0.22
  -4   0  11    1.05    0.25
  -4   0  11    1.01    0.14
   4   0 -10    3.65    0.27
  -4   0  10    3.47    0.21
  -4   0  10    3.71    0.31
   4   0  -9    6.31    0.31
  -4   0   9    6.81    0.38
  -4   0   9    6.72    0.25
   4   0  -8   13.35    0.43
  -4   0   8   13.91    0.52
  -4   0   8   13.99    0.40
  -4   0   7   88.87    1.61
  -4   0   7   86.59    1.85
   4   0  -6    9.16    0.27
  -4   0   6    8.77    0.36
  -4   0   6    9.13    0.32
   4   0  -5    7.56    0.23
  -4   0   5    8.93    0.35
  -4   0   5    8.05    0.27
   4   0  -4    0.68    0.07
   4   0  -4    0.83    0.11
  -4   0   4    0.37    0.11
   4   0  -3    3.60    0.09
   4   0  -3    3.34    0.22
  -4   0   3    3.81    0.20
   4   0  -2    1.92    0.16
  -4   0   2    1.41    0.15
   4   0  -1   11.75    0.35
  -4   0   1   11.13    0.33
   4   0   0   37.14    0.82
  -4   0   0   37.52    0.79
   4   0   1    0.27    0.13
  -4   0  -1    0.33    0.05
  -4   0  -1    0.47    0.11
   4   0   2   20.19    0.58
  -4   0  -2   18.47    0.33
   4   0   3   85.06    1.73
  -4   0  -3   82.61    1.26
  -4   0  -3   84.40    1.57
   4   0   4    6.19    0.32
  -4   0  -4    5.32    0.20
  -4   0  -4    5.92    0.24
   4   0   5    0.64    0.17
  -4   0  -5    0.81    0.11
  -4   0  -5    1.00    0.13
   4   0   6    6.74    0.36
  -4   0  -6    6.00    0.28
  -4   0  -6    5.59    0.24
   4   0   7    9.66    0.48
  -4   0  -7    9.37    0.41
  -4   0  -7    9.27    0.32
   4   0   8    1.85    0.25
  -4   0  -8    1.19    0.19
  -4   0  -8    0.71    0.12
   4   0   9    0.52    0.23
  -4   0  -9    0.75    0.20
  -4   0  -9    0.60    0.11
   4   0  10    0.93    0.29
  -4   0 -10    1.40    0.26
  -4   0 -10    1.16    0.15
   4   0  11   17.76    0.92
  -4   0 -11   17.06    0.85
   4   0  12    1.04    0.31
  -4   0 -12    0.55    0.27
   4   0  13    0.48    0.32
  -4   0 -13    0.83    0.29
   4   0  14    1.71    0.43
  -4   0 -14    1.29    0.43
   4   0  15    0.16    0.31
  -4   0 -15    0.10    0.26
   4   1 -18    0.44    0.32
  -4  -1  18    0.25    0.29
   4   1 -17    1.30    0.39
  -4  -1  17    1.08    0.34
   4   1 -16   21.62    1.23
  -4  -1  16   21.80    1.11
   4   1 -15   -0.07    0.18
  -4  -1  15    0.05    0.16
   4   1 -14    3.18    0.40
  -4  -1  14    4.00    0.38
   4   1 -13   10.43    0.58
   4   1 -13    9.22    0.35
  -4  -1  13    9.99    0.56
   4   1 -12    0.52    0.19
   4   1 -12    0.71    0.13
  -4  -1  12    0.20    0.19
   4   1 -11    0.36    0.16
  -4  -1  11    0.19    0.15
  -4  -1  11    0.02    0.11
   4   1 -10    0.40    0.13
  -4  -1  10    0.65    0.16
  -4  -1   9    0.25    0.12
  -4  -1   9    0.20    0.11
  -4  -1   9    0.17    0.14
  -4  -1   8    0.05    0.14
  -4  -1   8    0.10    0.09
  -4  -1   8    0.24    0.10
  -4  -1   7    2.58    0.20
  -4  -1   7    2.79    0.20
  -4  -1   7    2.28    0.17
  -4  -1   6   19.36    0.57
  -4  -1   6   19.46    0.51
   4   1  -5   12.80    0.35
  -4  -1   5   12.44    0.38
  -4  -1   5   11.64    0.29
   4   1  -4   29.56    0.68
  -4  -1   4   30.02    0.68
  -4  -1   4   30.05    0.50
   4   1  -3    5.28    0.24
  -4  -1   3    5.85    0.25
  -4  -1   3    5.34    0.15
   4   1  -2    0.07    0.09
  -4  -1   2   -0.16    0.09
  -4  -1   2    0.12    0.04
   4   1  -1   25.63    0.63
  -4  -1   1   26.42    0.61
   4   1   0   21.93    0.54
  -4  -1   0   21.92    0.53
   4   1   1    1.14    0.14
  -4  -1  -1    0.50    0.08
  -4  -1  -1    0.12    0.11
   4   1   2   52.20    1.15
  -4  -1  -2   50.46    0.83
  -4  -1  -2   53.10    1.07
   4   1   3   85.04    1.81
  -4  -1  -3   84.34    1.59
   4   1   4    2.09    0.21
  -4  -1  -4    2.35    0.17
  -4  -1  -4    2.19    0.17
   4   1   5    3.13    0.28
  -4  -1  -5    3.08    0.21
  -4  -1  -5    3.59    0.21
   4   1   6    0.87    0.21
  -4  -1  -6    1.15    0.17
   4   1   7    3.89    0.33
  -4  -1  -7    2.84    0.19
  -4  -1  -7    3.08    0.26
   4   1   8    0.33    0.18
  -4  -1  -8    0.14    0.15
  -4  -1  -8    0.15    0.07
   4   1   9   -0.10    0.16
  -4  -1  -9    0.05    0.13
   4   1  10   -0.03    0.20
  -4  -1 -10    0.12    0.17
   4   1  11    0.52    0.27
  -4  -1 -11    0.26    0.23
   4   1  12    2.23    0.38
  -4  -1 -12    1.38    0.38
   4   1  13    1.96    0.45
  -4  -1 -13    1.89    0.39
   4   1  14    3.33    0.59
  -4  -1 -14    3.49    0.52
   4   2 -18    0.01    0.32
  -4  -2  18    0.55    0.29
   4   2 -17    1.02    0.38
  -4  -2  17    1.57    0.33
   4   2 -16    5.39    0.54
  -4  -2  16    4.68    0.48
   4   2 -15    7.91    0.61
  -4  -2  15    7.08    0.55
   4   2 -14    0.16    0.24
   4   2 -14    0.61    0.15
  -4  -2  14    0.39    0.22
   4   2 -13   17.65    0.83
   4   2 -13   23.25    0.68
  -4  -2  13   22.84    0.87
   4   2 -12    0.91    0.13
  -4  -2  12    0.29    0.19
  -4  -2  12    0.16    0.21
   4   2 -11    1.19    0.13
  -4  -2  11    1.25    0.20
  -4  -2  11    0.91    0.23
  -4  -2  10   -0.16    0.12
  -4  -2  10    0.03    0.13
  -4  -2  10   -0.12    0.11
  -4  -2   9    0.09    0.11
  -4  -2   9    0.00    0.09
  -4  -2   9    0.09    0.11
  -4  -2   8    0.04    0.11
  -4  -2   8    0.17    0.11
  -4  -2   7    0.03    0.08
  -4  -2   7    0.01    0.08
  -4  -2   7    0.06    0.08
  -4  -2   6   13.40    0.43
  -4  -2   6   12.89    0.38
   4   2  -5   20.04    0.50
  -4  -2   5   21.15    0.59
  -4  -2   5   20.30    0.45
   4   2  -4   25.37    0.57
  -4  -2   4   24.52    0.63
  -4  -2   4   25.26    0.49
   4   2  -3    6.35    0.24
  -4  -2   3    6.71    0.27
  -4  -2   3    6.47    0.19
   4   2  -2  111.31    1.82
  -4  -2   2  111.38    1.46
  -4  -2   2  110.71    2.00
   4   2  -1    0.14    0.08
  -4  -2   1   -0.10    0.08
   4   2   0    5.74    0.26
  -4  -2   0    5.50    0.25
   4   2   1    0.95    0.14
  -4  -2  -1    1.33    0.10
  -4  -2  -1    0.40    0.12
   4   2   2   27.68    0.72
  -4  -2  -2   26.59    0.60
  -4  -2  -2   28.17    0.64
   4   2   3    2.44    0.22
  -4  -2  -3    2.32    0.15
  -4  -2  -3    2.25    0.17
   4   2   4    3.19    0.26
  -4  -2  -4    2.59    0.21
  -4  -2  -4    2.50    0.19
   4   2   5   33.97    1.03
  -4  -2  -5   30.51    0.83
  -4  -2  -5   31.83    0.73
   4   2   6    5.73    0.38
  -4  -2  -6    5.05    0.29
  -4  -2  -6    4.63    0.24
   4   2   7    0.54    0.20
  -4  -2  -7    0.17    0.17
  -4  -2  -7    0.18    0.08
   4   2   8    0.29    0.20
  -4  -2  -8    0.29    0.19
   4   2   9    0.25    0.21
  -4  -2  -9    0.12    0.17
   4   2  10    0.69    0.31
  -4  -2 -10    0.89    0.24
  -4  -2 -11    0.65    0.26
   4   2  12    0.89    0.33
  -4  -2 -12    0.24    0.27
   4   2  13    4.67    0.62
  -4  -2 -13    3.65    0.55
   4   2  14    0.73    0.40
  -4  -2 -14    0.45    0.33
   4   3 -18    0.01    0.24
  -4  -3  18    0.09    0.20
   4   3 -17    0.62    0.31
  -4  -3  17    0.33    0.24
   4   3 -16    1.14    0.34
  -4  -3  16    0.82    0.26
   4   3 -15    1.15    0.18
  -4  -3  15    0.71    0.28
   4   3 -14   47.65    1.39
  -4  -3  14   48.86    1.62
  -4  -3  14   49.68    1.84
   4   3 -13    2.11    0.23
  -4  -3  13    2.32    0.27
  -4  -3  13    2.21    0.34
   4   3 -12    7.40    0.36
  -4  -3  12    7.07    0.39
  -4  -3  12    7.22    0.50
   4   3 -11    6.28    0.34
  -4  -3  11    6.14    0.38
  -4  -3  11    7.00    0.40
  -4  -3  10   10.67    0.49
  -4  -3   9    0.05    0.10
  -4  -3   9    0.01    0.10
  -4  -3   9   -0.05    0.11
  -4  -3   8    0.73    0.12
  -4  -3   8    0.60    0.14
  -4  -3   8    0.50    0.14
   4   3  -7    1.69    0.13
  -4  -3   7    1.55    0.17
  -4  -3   7    1.66    0.17
   4   3  -6    2.85    0.17
  -4  -3   6    2.77    0.17
  -4  -3   6    2.66    0.20
   4   3  -5   41.16    0.79
  -4  -3   5   42.65    0.86
  -4  -3   5   39.20    0.93
   4   3  -4    9.49    0.27
  -4  -3   4   10.10    0.29
  -4  -3   4   10.87    0.36
   4   3  -3   33.25    0.66
  -4  -3   3   33.70    0.63
  -4  -3   3   35.87    0.87
   4   3  -2    5.00    0.23
  -4  -3   2    5.17    0.18
  -4  -3   2    4.99    0.27
   4   3  -1    3.17    0.19
  -4  -3   1    3.78    0.18
  -4  -3   1    3.26    0.22
   4   3   0    3.65    0.19
  -4  -3   0    3.09    0.19
  -4  -3   0    3.71    0.20
   4   3   1    0.12    0.11
  -4  -3  -1    0.34    0.08
  -4  -3  -1    0.10    0.11
   4   3   2    0.42    0.15
  -4  -3  -2    0.45    0.10
   4   3   3    4.41    0.30
  -4  -3  -3    4.38    0.23
  -4  -3  -3    4.14    0.21
   4   3   4    1.57    0.19
  -4  -3  -4    0.71    0.17
  -4  -3  -4    0.55    0.13
   4   3   5   14.52    0.64
  -4  -3  -5   13.70    0.54
   4   3   6    6.73    0.46
  -4  -3  -6    6.53    0.38
  -4  -3  -6    6.44    0.28
   4   3   7    0.17    0.17
  -4  -3  -7   -0.12    0.14
  -4  -3  -7    0.11    0.09
   4   3   8    0.46    0.26
  -4  -3  -8    0.68    0.20
   4   3   9    3.44    0.42
  -4  -3  -9    3.12    0.34
   4   3  10    0.08    0.23
  -4  -3 -10    0.27    0.20
   4   3  11    1.64    0.40
  -4  -3 -11    0.97    0.29
   4   3  12    0.04    0.33
  -4  -3 -12    0.46    0.26
   4   3  13    0.99    0.43
  -4  -3 -13    0.87    0.33
   4   4 -18   -0.02    0.24
  -4  -4  17    0.76    0.24
   4   4 -16    1.75    0.27
  -4  -4  16    1.91    0.32
  -4  -4  16    2.12    0.38
   4   4 -15    3.48    0.32
  -4  -4  15    3.65    0.37
  -4  -4  15    4.14    0.47
   4   4 -14    3.47    0.29
   4   4 -13    1.66    0.25
  -4  -4  13    1.24    0.21
  -4  -4  13    1.34    0.32
   4   4 -12    9.01    0.46
  -4  -4  12    9.66    0.58
   4   4 -11   47.70    1.35
  -4  -4  11   49.65    1.26
  -4  -4  11   45.08    1.45
   4   4 -10   42.09    1.16
  -4  -4  10   38.12    1.26
   4   4  -9    2.90    0.20
   4   4  -9    2.57    0.18
   4   4  -8    1.38    0.13
  -4  -4   8    1.20    0.19
  -4  -4   8    1.24    0.19
   4   4  -7    0.28    0.07
  -4  -4   7    0.29    0.14
  -4  -4   7    0.05    0.13
   4   4  -6    5.83    0.19
  -4  -4   6    6.90    0.31
  -4  -4   6    5.78    0.31
   4   4  -5    2.40    0.13
  -4  -4   5    3.19    0.20
  -4  -4   5    2.31    0.21
   4   4  -4   12.13    0.31
  -4  -4   4   12.52    0.37
  -4  -4   4   12.20    0.44
  -4  -4   3    7.22    0.24
  -4  -4   3    7.84    0.34
   4   4  -2    0.37    0.09
  -4  -4   2    0.29    0.10
  -4  -4   2    0.19    0.12
   4   4  -1   27.64    0.65
  -4  -4   1   26.96    0.66
  -4  -4   1   27.33    0.74
   4   4   0    0.73    0.13
  -4  -4   0    0.78    0.13
  -4  -4   0    1.01    0.14
  -4  -4  -1    0.63    0.13
  -4  -4  -1    0.65    0.13
   4   4   2    0.21    0.11
  -4  -4  -2   -0.10    0.10
  -4  -4  -2    0.09    0.09
   4   4   3    3.29    0.27
  -4  -4  -3    2.71    0.23
  -4  -4  -3    2.85    0.22
   4   4   4    1.98    0.25
  -4  -4  -4    1.76    0.25
   4   4   5    0.62    0.20
  -4  -4  -5    0.76    0.18
  -4  -4  -5    0.02    0.12
   4   4   6    5.42    0.43
  -4  -4  -6    3.93    0.36
  -4  -4  -6    4.36    0.25
   4   4   7    3.12    0.39
  -4  -4  -7    2.91    0.34
   4   4   8    3.00    0.40
  -4  -4  -8    2.06    0.32
   4   4   9    0.48    0.25
  -4  -4  -9    0.12    0.22
   4   4  10    0.57    0.31
  -4  -4 -10    0.70    0.28
   4   4  11   -0.04    0.29
  -4  -4 -11    0.23    0.23
   4   4  12   -0.09    0.24
  -4  -4 -12    0.07    0.21
  -4  -5  18    0.28    0.32
  -4  -5  17    0.28    0.29
   4   5 -16   -0.21    0.15
  -4  -5  16   -0.10    0.26
   4   5 -15    1.50    0.23
  -4  -5  15    1.18    0.22
  -4  -5  15    1.18    0.36
   4   5 -14    0.11    0.12
  -4  -5  14   -0.04    0.12
  -4  -5  14   -0.12    0.18
   4   5 -13    0.21    0.17
  -4  -5  13    0.09    0.14
  -4  -5  13    0.01    0.19
   4   5 -12   72.96    2.09
  -4  -5  12   67.88    1.63
  -4  -5  12   68.38    2.10
   4   5 -11    3.74    0.21
   4   5 -11    3.71    0.39
  -4  -5  11    4.34    0.38
   4   5 -10    8.64    0.33
   4   5 -10   11.00    0.49
  -4  -5  10    9.74    0.60
   4   5  -9   14.52    0.40
   4   5  -9   17.61    0.64
  -4  -5   9   15.52    0.64
   4   5  -8    0.19    0.14
  -4  -5   8    0.12    0.13
   4   5  -7    0.59    0.08
   4   5  -7    0.72    0.14
  -4  -5   7    0.99    0.18
   4   5  -6    0.00    0.05
  -4  -5   6   -0.16    0.10
  -4  -5   6    0.15    0.09
   4   5  -5    9.36    0.25
  -4  -5   5   10.14    0.39
  -4  -5   5    9.87    0.40
  -4  -5   4    0.12    0.11
  -4  -5   4    0.06    0.12
   4   5  -3    7.21    0.24
  -4  -5   3    6.44    0.28
  -4  -5   3    7.44    0.36
   4   5  -2    2.32    0.15
  -4  -5   2    2.56    0.20
  -4  -5   2    2.18    0.23
   4   5  -1    1.33    0.14
  -4  -5   1    1.03    0.17
  -4  -5   1    1.15    0.18
   4   5   0    0.50    0.12
  -4  -5   0    0.20    0.14
  -4  -5   0    0.23    0.13
   4   5   1   16.21    0.56
  -4  -5  -1   18.29    0.61
  -4  -5  -1   18.62    0.59
   4   5   2    6.29    0.36
  -4  -5  -2    7.06    0.42
  -4  -5  -2    6.48    0.32
   4   5   3    0.52    0.18
  -4  -5  -3    0.66    0.21
   4   5   4    2.25    0.27
  -4  -5  -4    2.08    0.27
  -4  -5  -4    1.75    0.20
   4   5   5    0.48    0.25
  -4  -5  -5    1.13    0.25
   4   5   6    0.16    0.21
  -4  -5  -6    0.31    0.20
   4   5   7    0.27    0.26
  -4  -5  -7    0.86    0.24
   4   5   8    0.37    0.23
  -4  -5  -8    0.03    0.23
   4   5   9   -0.04    0.23
  -4  -5  -9    0.10    0.19
   4   5  10    0.17    0.26
  -4  -5 -10   -0.28    0.23
   4   5  11    0.26    0.32
  -4  -5 -11    0.23    0.29
  -4  -6  18    0.84    0.40
   4   6 -17    1.08    0.27
  -4  -6  17    1.13    0.39
   4   6 -16    0.25    0.20
  -4  -6  16    0.32    0.29
   4   6 -15   -0.15    0.21
  -4  -6  15   -0.43    0.26
   4   6 -14    1.39    0.28
  -4  -6  14    1.08    0.31
   4   6 -13    0.35    0.20
   4   6 -12    3.83    0.35
  -4  -6  12    3.32    0.40
   4   6 -11    3.44    0.32
  -4  -6  11    3.82    0.40
   4   6 -10    0.86    0.20
  -4  -6  10    0.53    0.23
   4   6  -9   22.69    0.85
  -4  -6   9   21.48    0.86
   4   6  -8    1.79    0.25
  -4  -6   8    1.39    0.25
   4   6  -7    2.92    0.28
  -4  -6   7    3.55    0.29
   4   6  -6    0.55    0.08
   4   6  -6    1.24    0.19
  -4  -6   6    0.74    0.18
   4   6  -5    0.64    0.19
  -4  -6   5    0.97    0.18
   4   6  -4    0.30    0.15
   4   6  -4    0.19    0.08
  -4  -6   4    0.06    0.14
   4   6  -3    1.98    0.16
   4   6  -3    2.44    0.20
  -4  -6   3    1.79    0.24
   4   6  -2    8.59    0.34
   4   6  -2    9.67    0.40
  -4  -6   2    9.58    0.46
   4   6  -1    0.50    0.12
   4   6  -1    0.17    0.12
  -4  -6   1    0.52    0.17
   4   6   0   20.27    0.66
   4   6   0   20.56    0.65
  -4  -6   0   20.02    0.72
   4   6   1    3.82    0.31
   4   6   1    4.07    0.24
  -4  -6  -1    4.41    0.34
   4   6   2    4.28    0.32
   4   6   2    4.57    0.29
  -4  -6  -2    3.95    0.35
   4   6   3    1.01    0.16
   4   6   3    0.81    0.23
  -4  -6  -3    1.59    0.26
  -4  -6  -4    2.70    0.33
   4   6   5    0.99    0.27
   4   6   5    1.10    0.15
  -4  -6  -5    0.89    0.27
   4   6   6    5.50    0.49
  -4  -6  -6    5.40    0.49
   4   6   7    0.68    0.29
  -4  -6  -7    0.56    0.28
   4   6   8    4.21    0.56
  -4  -6  -8    4.58    0.50
   4   6   9    1.20    0.41
  -4  -6  -9    1.10    0.38
   4   6  10    0.60    0.37
  -4  -6 -10    0.51    0.35
   4   7 -17    0.49    0.27
  -4  -7  17    1.11    0.37
   4   7 -16    0.29    0.21
  -4  -7  16   -0.02    0.29
   4   7 -15    0.13    0.18
  -4  -7  15    0.05    0.25
   4   7 -14    1.01    0.31
  -4  -7  14    1.09    0.34
   4   7 -13    0.69    0.22
  -4  -7  13    0.07    0.26
   4   7 -12    3.89    0.38
  -4  -7  12    3.07    0.43
   4   7 -11    0.81    0.26
  -4  -7  11    1.30    0.28
   4   7 -10    8.68    0.54
  -4  -7  10    9.63    0.56
   4   7  -9    9.21    0.54
  -4  -7   9    9.79    0.58
   4   7  -8    1.98    0.28
  -4  -7   8    2.14    0.29
   4   7  -7    8.02    0.47
  -4  -7   7    8.06    0.49
   4   7  -6    1.80    0.26
  -4  -7   6    2.19    0.28
   4   7  -5    3.27    0.30
  -4  -7   5    3.83    0.31
   4   7  -4    2.91    0.17
   4   7  -4    3.91    0.30
  -4  -7   4    3.85    0.29
   4   7  -3    2.90    0.29
   4   7  -3    2.91    0.18
  -4  -7   3    3.44    0.31
   4   7  -2    3.37    0.20
   4   7  -2    3.62    0.30
  -4  -7   2    3.92    0.34
   4   7  -1    8.86    0.37
   4   7  -1    9.20    0.45
  -4  -7   1   10.52    0.53
   4   7   0    0.27    0.15
   4   7   0    0.06    0.14
  -4  -7   0    0.32    0.18
   4   7   1    3.62    0.31
   4   7   1    3.29    0.28
  -4  -7  -1    4.21    0.39
   4   7   2    0.20    0.17
   4   7   2    0.45    0.13
  -4  -7  -2    0.25    0.21
   4   7   3    0.85    0.23
   4   7   3    1.02    0.17
  -4  -7  -3    1.04    0.26
   4   7   4    0.41    0.24
   4   7   4    0.49    0.14
  -4  -7  -4    0.84    0.24
   4   7   5    0.92    0.35
  -4  -7  -5    3.78    0.37
   4   7   6    0.15    0.23
  -4  -7  -6   -0.31    0.22
   4   7   7    2.67    0.54
  -4  -7  -7    2.45    0.45
   4   7   8    0.28    0.32
  -4  -7  -8    0.68    0.33
   4   8 -17    0.21    0.25
  -4  -8  17    0.30    0.33
   4   8 -16    0.14    0.25
  -4  -8  16    0.41    0.30
   4   8 -15    0.01    0.20
  -4  -8  15    0.08    0.24
   4   8 -14    0.83    0.30
  -4  -8  14    1.08    0.33
   4   8 -13    0.13    0.25
  -4  -8  13    0.53    0.27
   4   8 -12    0.31    0.23
  -4  -8  12    0.20    0.26
   4   8 -11    0.39    0.21
  -4  -8  11    0.18    0.24
   4   8 -10    1.07    0.26
  -4  -8  10    0.88    0.30
   4   8  -9    0.29    0.22
  -4  -8   9    0.63    0.24
   4   8  -8   -0.18    0.17
  -4  -8   8    0.07    0.18
   4   8  -7   -0.06    0.15
  -4  -8   7   -0.03    0.17
   4   8  -6   -0.08    0.18
  -4  -8   6    0.88    0.21
   4   8  -5    1.64    0.27
  -4  -8   5    1.82    0.36
   4   8  -4    0.26    0.19
  -4  -8   4    0.51    0.19
   4   8  -3    1.72    0.27
  -4  -8   3    2.10    0.31
   4   8  -2   -0.02    0.10
  -4  -8   2   -0.10    0.17
   4   8  -1    3.07    0.33
  -4  -8   1    2.76    0.38
   4   8   0    2.21    0.24
   4   8   0    2.81    0.27
  -4  -8   0    2.71    0.35
   4   8   1    0.85    0.23
   4   8   1    0.52    0.20
  -4  -8  -1    0.91    0.25
   4   8   2    2.99    0.35
  -4  -8  -2    3.22    0.38
   4   8   3   -0.01    0.19
  -4  -8  -3    0.06    0.19
   4   8   4   -0.18    0.18
  -4  -8  -4    0.13    0.18
   4   8   5    1.42    0.35
  -4  -8  -5    1.17    0.33
   4   8   6    1.43    0.40
  -4  -8  -6    1.37    0.40
   4   8   7    0.43    0.35
  -4  -8  -7    0.83    0.33
   4   9 -16    3.01    0.50
  -4  -9  16    3.25    0.56
   4   9 -15    0.61    0.30
  -4  -9  15    0.65    0.36
   4   9 -14    0.72    0.31
  -4  -9  14    0.33    0.37
   4   9 -13    1.03    0.31
  -4  -9  13    0.35    0.33
  -4  -9  12    1.41    0.37
   4   9 -11    1.33    0.35
  -4  -9  11    1.88    0.39
   4   9 -10    0.33    0.27
  -4  -9  10    1.12    0.30
   4   9  -9    3.84    0.44
  -4  -9   9    3.52    0.45
   4   9  -8    1.65    0.32
  -4  -9   8    1.54    0.34
   4   9  -7    0.23    0.17
  -4  -9   7   -0.28    0.17
   4   9  -6    1.57    0.30
  -4  -9   6    1.18    0.32
   4   9  -5    0.61    0.24
  -4  -9   5    0.47    0.26
   4   9  -4   -0.07    0.15
  -4  -9   4    0.10    0.15
   4   9  -3    0.48    0.22
  -4  -9   3    0.69    0.23
   4   9  -2   -0.15    0.17
  -4  -9   2    0.17    0.17
  -4  -9   1    0.11    0.21
   4   9   0    0.89    0.20
   4   9   0    0.27    0.20
  -4  -9   0    0.45    0.28
   4   9   1    0.15    0.21
   4   9   1    0.45    0.20
  -4  -9  -1    0.38    0.25
   4   9   2    0.05    0.18
   4   9   2    0.48    0.19
  -4  -9  -2   -0.04    0.23
   4   9   3   -0.09    0.22
  -4  -9  -3   -0.12    0.23
   4   9   4    0.50    0.30
  -4  -9  -4    0.68    0.34
   4   9   5    2.02    0.38
  -4  -9  -5    1.16    0.43
   4  10 -14    0.41    0.30
  -4 -10  14    0.20    0.33
   4  10 -13    0.31    0.29
  -4 -10  13    0.52    0.34
   4  10 -12    0.07    0.27
  -4 -10  12    0.32    0.29
   4  10 -11    1.63    0.39
  -4 -10  11    1.51    0.42
   4  10 -10    4.34    0.51
  -4 -10  10    4.58    0.58
   4  10  -9    0.39    0.25
  -4 -10   9    0.53    0.30
   4  10  -8    0.08    0.23
  -4 -10   8    0.29    0.25
   4  10  -7    2.49    0.41
  -4 -10   7    2.92    0.44
   4  10  -6    0.38    0.33
  -4 -10   6    1.06    0.30
   4  10  -5    1.06    0.33
  -4 -10   5    1.91    0.36
   4  10  -4   -0.05    0.22
  -4 -10   4    0.18    0.20
   4  10  -3    0.77    0.23
  -4 -10   3   -0.03    0.23
   4  10  -2    0.62    0.25
  -4 -10   2    0.20    0.29
   4  10  -1    0.93    0.27
  -4 -10   1    0.45    0.32
   4  10   0    0.32    0.19
  -4 -10   0    0.10    0.28
   4  10   1    0.07    0.16
  -4 -10  -1   -0.08    0.22
  -4 -10  -2    0.16    0.27
  -4 -10  -3    1.30    0.39
   4  11 -12    0.58    0.32
  -4 -11  12    0.15    0.37
   4  11 -11   -0.07    0.25
  -4 -11  11    0.30    0.30
   4  11 -10    3.93    0.56
  -4 -11  10    4.57    0.63
   4  11  -9    0.16    0.22
  -4 -11   9   -0.15    0.26
   4  11  -8    0.80    0.32
  -4 -11   8    0.61    0.37
   4  11  -7    0.22    0.22
  -4 -11   7   -0.38    0.25
   4  11  -6    0.38    0.22
  -4 -11   6   -0.33    0.24
   4  11  -5    1.78    0.35
  -4 -11   5    0.49    0.39
   4  11  -4    0.14    0.24
  -4 -11   4    0.48    0.31
   4  11  -3    1.18    0.29
  -4 -11   3    0.14    0.29
   4  11  -2    0.83    0.33
  -4 -11   2    0.83    0.35
   4  11  -1    0.73    0.27
  -4 -11   1    0.83    0.37
  -4 -11   0    1.70    0.44
   5 -11  -2    0.23    0.23
  -5  11   2    0.06    0.22
   5 -11  -1    1.09    0.31
  -5  11   1    0.73    0.31
   5 -11   0    0.25    0.22
  -5  11   0    0.50    0.29
   5 -11   1    3.14    0.42
  -5  11  -1    1.86    0.46
   5 -11   2    6.26    0.61
  -5  11  -2    4.49    0.77
   5 -11   3   -0.35    0.22
  -5  11  -3    0.23    0.28
   5 -11   4    1.27    0.35
  -5  11  -4    2.01    0.45
  -5  11  -5    0.19    0.30
   5 -11   6    0.64    0.27
  -5  11  -6    0.04    0.36
   5 -11   7    0.32    0.26
  -5  11  -7    0.22    0.32
   5 -11   8    0.76    0.28
  -5  11  -8   -0.04    0.36
   5 -11   9   -0.29    0.30
   5 -10  -5   -0.09    0.26
  -5  10   5   -0.31    0.29
   5 -10  -4    0.69    0.26
  -5  10   4    0.04    0.25
   5 -10  -3   -0.02    0.18
  -5  10   3    0.06    0.19
  -5  10   3   -0.15    0.18
   5 -10  -2    0.31    0.20
   5 -10  -2    0.32    0.22
  -5  10   2   -0.04    0.20
   5 -10  -1    0.61    0.22
   5 -10  -1    0.09    0.23
  -5  10   1    0.37    0.23
   5 -10   0    1.46    0.26
   5 -10   0    0.51    0.28
  -5  10   0    1.43    0.32
   5 -10   1    5.98    0.45
   5 -10   1    7.10    0.56
  -5  10  -1    7.13    0.58
   5 -10   2    1.22    0.27
  -5  10  -2    0.60    0.34
   5 -10   3    4.63    0.45
  -5  10  -3    4.68    0.54
   5 -10   4    1.59    0.34
  -5  10  -4    1.22    0.37
   5 -10   5    0.98    0.26
  -5  10  -5    0.19    0.31
   5 -10   6   -0.14    0.20
  -5  10  -6   -0.18    0.25
   5 -10   7   -0.14    0.19
  -5  10  -7    0.02    0.24
  -5  10  -8   -0.44    0.31
   5 -10   9    0.10    0.23
  -5  10  -9    0.65    0.31
   5 -10  10    0.43    0.24
  -5  10 -10   -0.09    0.30
  -5  10 -11   -0.07    0.27
   5  -9  -7    0.12    0.23
  -5   9   7    0.46    0.29
   5  -9  -6    0.35    0.24
  -5   9   6    0.40    0.28
   5  -9  -5    1.03    0.26
  -5   9   5    0.81    0.32
   5  -9  -4   -0.21    0.17
  -5   9   4   -0.01    0.15
  -5   9   4    0.00    0.21
   5  -9  -3    0.84    0.28
  -5   9   3    1.08    0.23
  -5   9   3    0.84    0.28
   5  -9  -2    0.19    0.24
  -5   9   2    0.55    0.20
   5  -9  -1   -0.12    0.20
   5  -9  -1    0.47    0.17
  -5   9   1    0.20    0.23
   5  -9   0    0.00    0.16
   5  -9   0    0.21    0.16
   5  -9   1    0.76    0.20
   5  -9   1    0.74    0.19
  -5   9  -1    0.81    0.26
   5  -9   2    0.70    0.19
   5  -9   2    0.61    0.21
  -5   9  -2    0.52    0.28
   5  -9   3    3.92    0.33
   5  -9   3    2.49    0.39
  -5   9  -3    3.25    0.45
   5  -9   4   32.46    1.12
   5  -9   4   35.55    1.23
  -5   9  -4   36.52    1.55
   5  -9   5    0.84    0.21
   5  -9   5    1.05    0.25
  -5   9  -5    1.12    0.31
   5  -9   6    0.20    0.20
  -5   9  -6    0.08    0.25
   5  -9   7    1.12    0.24
  -5   9  -7    0.14    0.24
  -5   9  -7    0.35    0.29
  -5   9  -8    0.59    0.29
   5  -9   9    0.20    0.20
  -5   9  -9    0.19    0.25
   5  -9  10    0.92    0.29
  -5   9 -10    0.80    0.33
   5  -9  11    1.24    0.33
  -5   9 -11    1.67    0.39
   5  -9  12    3.90    0.49
  -5   9 -12    4.32    0.56
   5  -8  -9    0.22    0.23
  -5   8   9    0.20    0.29
   5  -8  -8    0.23    0.24
  -5   8   8    0.49    0.30
   5  -8  -7    0.83    0.26
  -5   8   7    1.13    0.34
   5  -8  -6    0.96    0.31
  -5   8   6    1.91    0.35
   5  -8  -5    4.66    0.38
  -5   8   5    4.39    0.41
  -5   8   5    4.17    0.49
   5  -8  -4    1.41    0.27
  -5   8   4    1.57    0.26
  -5   8   4    2.89    0.35
   5  -8  -3    1.42    0.25
  -5   8   3    1.74    0.24
  -5   8   3    1.81    0.34
  -5   8   2    0.33    0.21
   5  -8  -1    1.49    0.28
   5  -8  -1    1.72    0.23
  -5   8   1    1.83    0.28
   5  -8   0    0.06    0.14
   5  -8   0    0.23    0.16
  -5   8   0    0.05    0.18
   5  -8   1    2.28    0.29
  -5   8  -1    2.52    0.35
   5  -8   2    7.79    0.46
  -5   8  -2    8.02    0.55
   5  -8   3   40.30    1.28
  -5   8  -3   42.93    1.61
   5  -8   4   -0.09    0.11
  -5   8  -4    0.20    0.18
   5  -8   5    1.21    0.20
   5  -8   5    1.86    0.25
  -5   8  -5    2.12    0.34
   5  -8   6   -0.04    0.12
   5  -8   6    0.00    0.13
  -5   8  -6   -0.04    0.19
   5  -8   7   -0.18    0.12
  -5   8  -7    0.42    0.18
   5  -8   8    2.21    0.28
   5  -8   8    2.63    0.30
  -5   8  -8    4.04    0.41
   5  -8   9   -0.09    0.18
  -5   8  -9   -0.12    0.21
   5  -8  10   -0.18    0.19
  -5   8 -10   -0.19    0.24
   5  -8  11   -0.19    0.17
  -5   8 -11    0.36    0.21
   5  -8  12    0.11    0.20
  -5   8 -12   -0.28    0.21
   5  -8  13    0.06    0.30
  -5   8 -13    0.30    0.26
   5  -7 -11    1.26    0.41
  -5   7  11    1.57    0.46
   5  -7 -10   -0.07    0.18
  -5   7  10    0.14    0.22
   5  -7  -9    0.22    0.20
  -5   7   9    0.11    0.25
   5  -7  -8    0.13    0.17
  -5   7   8   -0.34    0.22
   5  -7  -7    0.90    0.24
  -5   7   7    1.21    0.31
  -5   7   6    1.73    0.35
   5  -7  -5    8.89    0.52
  -5   7   5    8.67    0.46
  -5   7   5    9.81    0.62
   5  -7  -4    5.34    0.41
  -5   7   4    6.14    0.41
  -5   7   4    5.97    0.50
   5  -7  -3    3.33    0.28
  -5   7   3    3.16    0.32
  -5   7   3    3.51    0.36
   5  -7  -2   -0.03    0.14
  -5   7   2    0.94    0.19
   5  -7  -1    1.89    0.26
   5  -7  -1    1.61    0.21
  -5   7   1    1.28    0.30
   5  -7   0   -0.11    0.13
   5  -7   0   -0.02    0.10
  -5   7   0    0.13    0.13
   5  -7   1    0.84    0.21
   5  -7   1    1.47    0.18
  -5   7  -1    1.73    0.27
   5  -7   2   -0.16    0.13
  -5   7  -2   -0.06    0.18
   5  -7   3   -0.01    0.15
  -5   7  -3   -0.28    0.18
   5  -7   4    5.04    0.35
  -5   7  -4    4.27    0.49
   5  -7   5    5.94    0.35
   5  -7   5    5.27    0.39
  -5   7  -5    6.30    0.56
   5  -7   6   34.72    1.06
   5  -7   6   35.51    1.12
  -5   7  -6   37.07    1.42
   5  -7   7    0.34    0.15
   5  -7   7    0.23    0.16
  -5   7  -7    0.47    0.24
   5  -7   8    2.63    0.28
   5  -7   8    2.82    0.28
  -5   7  -8    3.14    0.39
   5  -7   9    2.31    0.25
   5  -7   9    1.97    0.28
  -5   7  -9    1.56    0.36
   5  -7  10    0.10    0.14
   5  -7  10   -0.02    0.14
  -5   7 -10   -0.10    0.16
   5  -7  11   -0.25    0.18
   5  -7  11    0.23    0.15
  -5   7 -11    0.08    0.20
   5  -7  12    0.08    0.25
  -5   7 -12    0.22    0.21
   5  -7  13    2.56    0.43
  -5   7 -13    3.74    0.46
   5  -7  14    2.59    0.56
  -5   7 -14    3.51    0.44
   5  -6 -12    1.56    0.45
  -5   6  12    2.23    0.49
  -5   6  11    0.92    0.36
   5  -6 -10   -0.05    0.19
  -5   6  10    0.01    0.21
   5  -6  -9    0.64    0.23
  -5   6   9    0.93    0.32
   5  -6  -8    3.54    0.34
  -5   6   8    3.55    0.44
   5  -6  -7    0.08    0.17
  -5   6   7   -0.03    0.12
  -5   6   7    0.28    0.19
   5  -6  -6    9.05    0.50
  -5   6   6    9.23    0.48
  -5   6   6    9.17    0.60
   5  -6  -5    2.38    0.23
  -5   6   5    2.13    0.28
  -5   6   5    2.64    0.39
   5  -6  -4   11.40    0.47
  -5   6   4   12.77    0.59
  -5   6   4   12.76    0.66
   5  -6  -3    7.74    0.35
  -5   6   3    8.89    0.47
  -5   6   2    0.90    0.20
   5  -6  -1    0.13    0.13
   5  -6  -1    0.01    0.10
  -5   6   1   -0.02    0.12
   5  -6   0    0.70    0.18
   5  -6   0    0.62    0.12
  -5   6   0    0.61    0.18
   5  -6   1    1.35    0.19
   5  -6   1    1.49    0.16
  -5   6  -1    1.06    0.23
   5  -6   2   -0.08    0.11
   5  -6   2    0.00    0.09
   5  -6   3    3.69    0.28
   5  -6   3    3.51    0.22
  -5   6  -3    4.17    0.35
   5  -6   4    0.43    0.17
   5  -6   4    0.59    0.16
  -5   6  -4    0.82    0.23
   5  -6   5  103.10    2.34
   5  -6   5   98.70    2.30
  -5   6  -5  100.18    2.80
   5  -6   6    0.64    0.18
   5  -6   6    1.05    0.18
  -5   6  -6    0.60    0.27
   5  -6   7   17.42    0.69
   5  -6   7   16.96    0.71
  -5   6  -7   17.70    0.81
   5  -6   8    0.04    0.13
   5  -6   8    0.06    0.13
  -5   6  -8   -0.04    0.16
   5  -6   9   -0.14    0.15
  -5   6  -9   -0.26    0.19
   5  -6  10   -0.09    0.19
   5  -6  10    0.11    0.19
  -5   6 -10    0.37    0.19
   5  -6  11    0.34    0.22
   5  -6  11    0.65    0.24
  -5   6 -11    0.90    0.25
   5  -6  12    0.37    0.25
   5  -6  12    1.03    0.26
  -5   6 -12    0.29    0.23
   5  -6  13   -0.06    0.17
   5  -6  13    0.23    0.20
  -5   6 -13   -0.01    0.18
   5  -6  14    0.02    0.20
  -5   6 -14    0.30    0.23
   5  -5 -13    0.03    0.22
  -5   5  13   -0.27    0.28
   5  -5 -12    5.33    0.51
  -5   5  12    4.51    0.61
   5  -5 -11    5.31    0.49
  -5   5  11    6.15    0.64
   5  -5 -10   -0.11    0.16
  -5   5  10    0.28    0.21
   5  -5  -9    1.14    0.25
  -5   5   9    1.36    0.33
  -5   5   8    0.66    0.14
   5  -5  -7    5.76    0.36
  -5   5   7    5.10    0.31
  -5   5   7    5.47    0.50
   5  -5  -6    0.56    0.15
  -5   5   6    0.47    0.13
  -5   5   6    0.54    0.24
   5  -5  -5    5.13    0.32
  -5   5   5    4.92    0.30
  -5   5   5    5.80    0.42
   5  -5  -4    2.82    0.21
  -5   5   4    2.74    0.25
  -5   5   4    2.86    0.33
   5  -5  -3    1.16    0.15
  -5   5   3    1.39    0.23
  -5   5   3    1.96    0.24
   5  -5  -2    0.16    0.15
   5  -5  -2    0.25    0.09
  -5   5   2   -0.25    0.14
   5  -5  -1    7.90    0.40
   5  -5  -1    7.21    0.29
  -5   5   1    8.04    0.40
   5  -5   0   -0.16    0.12
   5  -5   0    0.11    0.06
  -5   5   0    0.02    0.12
   5  -5   1    0.52    0.17
  -5   5  -1    0.33    0.16
   5  -5   2    0.90    0.19
  -5   5  -2    0.76    0.18
   5  -5   3    0.05    0.13
   5  -5   3    0.08    0.08
  -5   5  -3   -0.05    0.14
   5  -5   4    1.61    0.19
   5  -5   4    1.09    0.16
  -5   5  -4    0.81    0.26
   5  -5   5   49.50    1.20
   5  -5   5   48.57    1.30
  -5   5  -5   51.80    1.58
   5  -5   6    1.13    0.25
   5  -5   6    1.67    0.19
  -5   5  -6    0.95    0.27
   5  -5   7   -0.10    0.11
   5  -5   7    0.30    0.13
  -5   5  -7   -0.24    0.15
   5  -5   8   13.76    0.68
   5  -5   8   13.75    0.60
  -5   5  -8   14.95    0.75
   5  -5   9    1.02    0.22
   5  -5   9    0.82    0.23
  -5   5  -9    0.77    0.24
   5  -5  10    0.65    0.18
  -5   5 -10    0.04    0.20
   5  -5  11    0.12    0.16
   5  -5  11    0.20    0.20
  -5   5 -11    0.07    0.19
   5  -5  12    0.45    0.23
   5  -5  12    0.20    0.20
  -5   5 -12    0.22    0.20
   5  -5  13    0.73    0.24
  -5   5 -13    0.87    0.23
  -5   5 -13    0.46    0.23
   5  -5  14   -0.24    0.20
  -5   5 -14    0.30    0.22
  -5   5 -14    0.19    0.18
   5  -5  15    1.07    0.37
  -5   5 -15    0.84    0.33
   5  -4 -14    0.51    0.30
  -5   4  14    1.30    0.36
   5  -4 -13    1.25    0.31
  -5   4  13    1.35    0.42
   5  -4 -12    0.85    0.26
  -5   4  12    1.31    0.37
   5  -4 -11    3.21    0.37
  -5   4  11    4.73    0.49
   5  -4 -10    1.12    0.23
  -5   4  10    1.48    0.34
   5  -4  -9    1.85    0.26
  -5   4   9    3.12    0.35
   5  -4  -8   -0.06    0.10
  -5   4   8   -0.06    0.07
  -5   4   8    0.39    0.15
   5  -4  -7    0.88    0.17
  -5   4   7    0.58    0.13
  -5   4   7    0.74    0.23
   5  -4  -6    0.82    0.16
  -5   4   6    1.17    0.20
  -5   4   6    0.96    0.16
   5  -4  -5    6.37    0.32
  -5   4   5    6.66    0.43
  -5   4   5    6.60    0.35
   5  -4  -4   13.87    0.42
  -5   4   4   15.22    0.63
   5  -4  -3    9.12    0.29
  -5   4   3    9.12    0.40
  -5   4   3    9.58    0.46
   5  -4  -2   31.35    0.93
   5  -4  -2   27.98    0.58
  -5   4   2   31.37    0.86
   5  -4  -1   19.10    0.62
   5  -4  -1   16.74    0.38
  -5   4   1   19.96    0.64
   5  -4   0    0.75    0.15
  -5   4   0    0.25    0.16
   5  -4   1    8.44    0.38
  -5   4  -1    9.79    0.45
   5  -4   2    0.50    0.14
   5  -4   2    0.36    0.09
  -5   4  -2    0.59    0.17
   5  -4   3    0.33    0.13
   5  -4   3    0.12    0.09
  -5   4  -3    0.83    0.16
   5  -4   4   12.97    0.47
   5  -4   4   12.29    0.37
  -5   4  -4   12.09    0.54
  -5   4  -5   -0.04    0.13
   5  -4   6   16.18    0.65
   5  -4   6   15.24    0.56
  -5   4  -6   17.04    0.69
   5  -4   7   86.48    2.20
   5  -4   7   81.26    1.97
  -5   4  -7   86.24    2.41
   5  -4   8    3.68    0.33
   5  -4   8    3.71    0.31
  -5   4  -8    4.00    0.36
   5  -4   9   -0.21    0.14
  -5   4  -9    0.20    0.13
   5  -4  10    1.06    0.24
  -5   4 -10    1.00    0.23
   5  -4  11    0.68    0.23
  -5   4 -11    1.01    0.23
  -5   4 -11    0.54    0.23
   5  -4  12    0.09    0.18
  -5   4 -12    0.11    0.19
  -5   4 -12   -0.25    0.16
   5  -4  13    0.12    0.21
  -5   4 -13    0.27    0.20
  -5   4 -13    0.09    0.18
   5  -4  14   -0.08    0.18
  -5   4 -14    0.07    0.18
   5  -4  15    0.18    0.27
  -5   4 -15    0.42    0.28
   5  -3 -15    0.65    0.30
  -5   3  15    0.25    0.35
   5  -3 -14    0.31    0.25
  -5   3  14    0.31    0.31
   5  -3 -13    0.27    0.22
  -5   3  13    0.13    0.27
   5  -3 -12    3.17    0.37
  -5   3  12    2.95    0.44
   5  -3 -11    1.78    0.27
  -5   3  11    1.50    0.34
   5  -3 -10    0.35    0.15
  -5   3  10   -0.13    0.22
   5  -3  -9   -0.02    0.13
  -5   3   9    0.42    0.19
  -5   3   9    0.04    0.08
   5  -3  -8    0.18    0.14
  -5   3   8    0.33    0.19
  -5   3   8    0.07    0.10
   5  -3  -7    0.48    0.11
  -5   3   7    0.18    0.10
  -5   3   7   -0.05    0.19
   5  -3  -6    1.92    0.15
  -5   3   6    1.65    0.16
  -5   3   6    1.75    0.28
  -5   3   5    1.00    0.14
  -5   3   5    0.72    0.22
   5  -3  -4    0.13    0.06
  -5   3   4    0.32    0.11
  -5   3   4    0.09    0.16
   5  -3  -3    0.14    0.12
   5  -3  -3    0.28    0.07
  -5   3   3    0.35    0.12
   5  -3  -2   86.77    1.93
  -5   3   2   87.25    1.89
   5  -3  -1   17.37    0.57
  -5   3   1   16.91    0.57
   5  -3   0    0.22    0.12
   5  -3   0    0.11    0.04
  -5   3   0    0.23    0.11
   5  -3   1   -0.02    0.11
   5  -3   1    0.10    0.04
  -5   3  -1    0.09    0.11
   5  -3   2    0.59    0.14
   5  -3   2    0.50    0.06
  -5   3  -2    0.81    0.16
   5  -3   3    1.58    0.18
  -5   3  -3    1.51    0.22
   5  -3   4    0.05    0.15
   5  -3   4    0.19    0.08
  -5   3  -4    0.65    0.15
   5  -3   5    0.12    0.13
   5  -3   5    0.09    0.09
  -5   3  -5    0.25    0.13
   5  -3   6    0.83    0.19
   5  -3   6    0.60    0.12
   5  -3   7    1.48    0.24
  -5   3  -7    2.20    0.25
   5  -3   8    5.43    0.42
  -5   3  -8    5.17    0.32
  -5   3  -8    5.51    0.43
   5  -3   9    3.94    0.39
  -5   3  -9    2.71    0.33
   5  -3  10    4.51    0.41
  -5   3 -10    3.92    0.36
  -5   3 -10    3.97    0.33
   5  -3  11    0.44    0.25
  -5   3 -11    1.15    0.21
  -5   3 -11    0.47    0.22
   5  -3  12    0.49    0.21
  -5   3 -12    0.02    0.20
  -5   3 -12    0.12    0.17
   5  -3  13    0.43    0.26
  -5   3 -13    0.36    0.25
   5  -3  14    1.11    0.36
  -5   3 -14    1.47    0.35
   5  -3  15    4.45    0.55
  -5   3 -15    3.49    0.53
   5  -2 -16    0.49    0.32
  -5   2  16    0.38    0.35
   5  -2 -15    0.13    0.22
  -5   2  15   -0.02    0.25
   5  -2 -14    0.63    0.25
  -5   2  14    0.26    0.30
   5  -2 -13    0.07    0.19
  -5   2  13   -0.36    0.23
   5  -2 -12    1.39    0.28
  -5   2  12    1.44    0.34
   5  -2 -11    3.57    0.33
  -5   2  11    3.76    0.44
   5  -2 -10    4.86    0.35
  -5   2  10    5.26    0.46
  -5   2  10    4.98    0.27
   5  -2  -9   11.01    0.50
  -5   2   9   10.97    0.59
  -5   2   9   10.45    0.39
   5  -2  -8    4.95    0.29
  -5   2   8    4.90    0.41
  -5   2   8    4.58    0.24
   5  -2  -7    0.86    0.14
  -5   2   7    1.21    0.15
  -5   2   7    0.79    0.20
   5  -2  -6    1.38    0.13
  -5   2   6    1.77    0.16
  -5   2   6    1.65    0.25
   5  -2  -5    0.49    0.07
  -5   2   5    0.50    0.12
  -5   2   5    0.38    0.18
   5  -2  -4   13.74    0.30
  -5   2   4   14.85    0.48
   5  -2  -3    1.24    0.18
   5  -2  -3    1.00    0.06
  -5   2   3    1.26    0.15
   5  -2  -2   49.82    1.20
  -5   2   2   48.62    1.14
   5  -2  -1    1.67    0.17
  -5   2   1    1.12    0.17
   5  -2   0   23.68    0.64
  -5   2   0   23.39    0.67
   5  -2   1   23.29    0.67
  -5   2  -1   23.57    0.68
   5  -2   2    4.04    0.26
  -5   2  -2    4.49    0.25
   5  -2   3    0.29    0.12
  -5   2  -3    0.15    0.05
  -5   2  -3    0.05    0.11
   5  -2   4   -0.19    0.11
  -5   2  -4   -0.02    0.06
  -5   2  -4   -0.00    0.11
   5  -2   5    2.06    0.23
  -5   2  -5    1.48    0.13
  -5   2  -5    1.74    0.20
   5  -2   6    1.08    0.22
  -5   2  -6    1.17    0.15
  -5   2  -6    1.53    0.18
   5  -2   7    0.87    0.23
  -5   2  -7    1.06    0.15
  -5   2  -7    1.24    0.18
   5  -2   8    0.31    0.21
  -5   2  -8    0.33    0.17
   5  -2   9    8.32    0.51
  -5   2  -9    6.22    0.44
  -5   2  -9    6.32    0.38
   5  -2  10   -0.02    0.24
  -5   2 -10   -0.00    0.16
  -5   2 -10    0.39    0.13
   5  -2  11    0.99    0.28
  -5   2 -11    0.88    0.24
   5  -2  12   -0.39    0.21
  -5   2 -12    0.16    0.17
   5  -2  13    0.35    0.24
  -5   2 -13    0.07    0.22
  -5   2 -14    0.21    0.25
   5  -1 -16    1.37    0.39
  -5   1  16    1.81    0.44
   5  -1 -15    0.15    0.26
  -5   1  15   -0.24    0.23
   5  -1 -14    1.78    0.39
   5  -1 -13    0.01    0.21
  -5   1  13    0.18    0.21
   5  -1 -12    0.00    0.17
  -5   1  12    0.38    0.21
   5  -1 -11    7.13    0.46
  -5   1  11    7.17    0.51
   5  -1 -10   14.52    0.63
  -5   1  10   13.63    0.68
  -5   1  10   13.06    0.45
   5  -1  -9    5.75    0.33
  -5   1   9    6.02    0.27
   5  -1  -8   11.36    0.43
  -5   1   8   11.85    0.57
  -5   1   8   12.23    0.40
   5  -1  -7    0.20    0.09
  -5   1   7    0.04    0.15
  -5   1   7    0.18    0.10
  -5   1   6   12.82    0.54
  -5   1   6   11.99    0.40
   5  -1  -5    8.10    0.21
  -5   1   5    8.48    0.38
  -5   1   5    9.29    0.33
   5  -1  -4    0.19    0.12
   5  -1  -4    0.08    0.04
  -5   1   4    0.49    0.10
   5  -1  -3    7.24    0.32
  -5   1   3    7.45    0.30
   5  -1  -2    6.48    0.27
   5  -1  -1    0.22    0.11
  -5   1   1    0.06    0.11
   5  -1   0   39.50    0.94
  -5   1   0   39.50    0.96
   5  -1   1   51.76    1.17
  -5   1  -1   51.66    1.21
   5  -1   2    8.85    0.37
  -5   1  -2    9.28    0.38
   5  -1   3    0.96    0.17
  -5   1  -3    1.28    0.16
   5  -1   4    1.38    0.19
  -5   1  -4    1.33    0.11
  -5   1  -4    1.51    0.17
   5  -1   5    0.23    0.15
  -5   1  -5    0.31    0.12
   5  -1   6    1.09    0.25
  -5   1  -6    0.84    0.13
  -5   1  -6    1.43    0.18
   5  -1   7    3.08    0.33
  -5   1  -7    3.30    0.24
  -5   1  -7    3.65    0.26
   5  -1   8    8.74    0.54
  -5   1  -8    8.02    0.38
   5  -1   9    0.37    0.20
  -5   1  -9   -0.09    0.14
  -5   1  -9    0.18    0.13
   5  -1  10    2.03    0.34
  -5   1 -10    1.70    0.27
   5  -1  11    1.19    0.30
  -5   1 -11    0.96    0.26
  -5   1 -11    1.15    0.19
   5  -1  12    0.15    0.22
  -5   1 -12    0.02    0.20
   5  -1  13   -0.12    0.25
  -5   1 -13    0.28    0.22
   5  -1  14    0.03    0.26
  -5   1 -14    0.20    0.23
   5   0 -17    2.94    0.50
  -5   0  17    2.70    0.50
   5   0 -16    0.53    0.34
  -5   0  16    0.66    0.31
   5   0 -15    1.88    0.36
  -5   0  15    1.18    0.38
   5   0 -14    0.91    0.27
  -5   0  14    0.98    0.31
   5   0 -13    0.64    0.23
  -5   0  13    0.66    0.26
   5   0 -12    3.69    0.36
  -5   0  12    4.45    0.41
  -5   0  12    3.75    0.27
   5   0 -11    0.49    0.20
  -5   0  11    0.62    0.20
  -5   0  11    0.32    0.14
   5   0 -10    0.83    0.17
  -5   0  10    0.71    0.21
  -5   0  10    0.50    0.14
   5   0  -9    0.09    0.11
  -5   0   9    0.18    0.16
  -5   0   9    0.13    0.12
   5   0  -8    4.61    0.23
  -5   0   8    4.47    0.35
  -5   0   8    4.66    0.27
  -5   0   7    7.29    0.39
  -5   0   7    7.20    0.31
   5   0  -6    2.05    0.13
  -5   0   6    1.57    0.21
  -5   0   6    2.23    0.21
   5   0  -5   19.02    0.58
   5   0  -5   17.95    0.36
  -5   0   5   19.16    0.54
   5   0  -4    2.06    0.17
   5   0  -4    1.56    0.07
  -5   0   4    2.00    0.16
   5   0  -3    0.41    0.13
  -5   0   3    0.64    0.13
   5   0  -2    2.15    0.19
  -5   0   2    2.27    0.19
   5   0  -1    1.54    0.17
  -5   0   1    1.69    0.17
   5   0   0   75.58    1.55
  -5   0   0   76.75    1.60
   5   0   1    5.64    0.29
  -5   0  -1    5.98    0.28
   5   0   2    1.67    0.19
  -5   0  -2    1.70    0.17
   5   0   3    3.55    0.26
  -5   0  -3    3.39    0.14
  -5   0  -3    3.71    0.22
   5   0   4    0.41    0.16
  -5   0  -4    0.54    0.08
  -5   0  -4    0.35    0.12
   5   0   5    0.32    0.16
  -5   0  -5    0.19    0.09
  -5   0  -5    0.25    0.11
   5   0   6    6.12    0.40
  -5   0  -6    4.39    0.28
  -5   0  -6    4.45    0.26
   5   0   7    1.55    0.29
  -5   0  -7    1.61    0.21
  -5   0  -7    1.11    0.16
   5   0   8    0.27    0.20
  -5   0  -8    0.21    0.14
  -5   0  -8    0.24    0.11
   5   0   9    0.09    0.20
  -5   0  -9    0.15    0.17
  -5   0  -9    0.11    0.10
   5   0  10    0.54    0.26
  -5   0 -10    0.34    0.20
  -5   0 -10    0.42    0.12
   5   0  11    2.53    0.40
  -5   0 -11    2.41    0.35
   5   0  12    0.07    0.27
  -5   0 -12    0.43    0.23
   5   0  13    0.71    0.34
  -5   0 -13    0.66    0.28
   5   0  14    1.86    0.38
  -5   0 -14    0.41    0.34
   5   1 -17    0.31    0.27
  -5  -1  17    0.03    0.25
   5   1 -16   19.51    1.18
  -5  -1  16   18.76    1.07
   5   1 -15    0.05    0.21
  -5  -1  15    0.06    0.20
   5   1 -14    0.33    0.23
  -5  -1  14    0.10    0.25
   5   1 -13    3.61    0.36
  -5  -1  13    3.77    0.43
   5   1 -12    1.48    0.22
  -5  -1  12    1.02    0.26
   5   1 -11    0.36    0.14
  -5  -1  11    0.12    0.18
  -5  -1  11    0.20    0.13
   5   1 -10    0.18    0.16
  -5  -1  10    0.15    0.20
  -5  -1  10    0.33    0.12
  -5  -1   9    0.29    0.17
  -5  -1   9    0.46    0.13
  -5  -1   8    0.73    0.18
  -5  -1   8    1.04    0.17
  -5  -1   8    1.07    0.16
  -5  -1   7   20.74    0.66
  -5  -1   7   21.36    0.62
  -5  -1   7   20.55    0.55
   5   1  -6    3.27    0.23
  -5  -1   6    3.10    0.21
  -5  -1   6    3.02    0.17
   5   1  -5    5.17    0.26
  -5  -1   5    5.38    0.27
   5   1  -4    0.02    0.09
  -5  -1   4   -0.00    0.09
  -5  -1   4    0.07    0.05
   5   1  -3    3.12    0.20
  -5  -1   3    2.71    0.21
  -5  -1   3    2.94    0.09
   5   1  -2    0.84    0.13
  -5  -1   2    0.97    0.14
   5   1  -1    7.96    0.31
  -5  -1   1    7.87    0.31
  -5  -1   1    7.28    0.13
   5   1   0    1.29    0.15
  -5  -1   0    0.97    0.06
  -5  -1   0    1.47    0.15
   5   1   1    4.44    0.26
  -5  -1  -1    4.47    0.24
   5   1   2    1.39    0.19
  -5  -1  -2    1.42    0.17
   5   1   3    7.17    0.33
  -5  -1  -3    7.55    0.25
  -5  -1  -3    7.75    0.33
   5   1   4    3.84    0.32
  -5  -1  -4    4.01    0.19
  -5  -1  -4    3.85    0.23
  -5  -1  -5   -0.11    0.10
  -5  -1  -5   -0.07    0.10
   5   1   6    0.14    0.20
  -5  -1  -6    0.44    0.13
  -5  -1  -6    0.35    0.11
   5   1   7    0.49    0.23
  -5  -1  -7    0.28    0.16
  -5  -1  -7    0.65    0.12
   5   1   8    0.20    0.19
  -5  -1  -8    0.23    0.14
  -5  -1  -8   -0.02    0.10
   5   1   9    1.39    0.36
  -5  -1  -9    2.33    0.29
  -5  -1  -9    1.56    0.17
   5   1  10    0.14    0.21
  -5  -1 -10   -0.00    0.18
   5   1  11    1.34    0.41
  -5  -1 -11    2.23    0.34
   5   1  12   -0.12    0.28
  -5  -1 -12   -0.18    0.21
   5   1  13   -0.23    0.26
  -5  -1 -13    0.07    0.21
   5   2 -18    1.86    0.46
  -5  -2  18    1.57    0.39
   5   2 -17    6.59    0.68
  -5  -2  17    6.49    0.62
   5   2 -16   -0.05    0.20
   5   2 -15   -0.02    0.21
  -5  -2  15    0.22    0.20
   5   2 -14    2.06    0.34
  -5  -2  14    2.37    0.32
   5   2 -13    1.26    0.23
   5   2 -13    1.61    0.19
  -5  -2  13    1.75    0.32
  -5  -2  12    2.02    0.28
  -5  -2  12    2.11    0.33
  -5  -2  12    1.93    0.22
  -5  -2  11    2.89    0.29
  -5  -2  11    2.41    0.28
  -5  -2  11    2.60    0.27
  -5  -2  10    1.81    0.24
  -5  -2  10    1.48    0.21
  -5  -2   9    2.16    0.22
  -5  -2   9    2.28    0.21
  -5  -2   8   -0.05    0.12
  -5  -2   8    0.28    0.10
   5   2  -7   11.36    0.41
  -5  -2   7   11.77    0.46
  -5  -2   7   10.61    0.39
   5   2  -6    9.51    0.36
  -5  -2   6    9.18    0.39
  -5  -2   6    9.18    0.30
   5   2  -5   10.16    0.38
  -5  -2   5   10.91    0.40
  -5  -2   5    9.53    0.27
   5   2  -4    2.24    0.18
  -5  -2   4    2.42    0.20
   5   2  -3    5.38    0.24
  -5  -2   3    5.01    0.27
  -5  -2   3    4.94    0.16
   5   2  -2   22.29    0.57
  -5  -2   2   22.04    0.63
  -5  -2   2   21.00    0.37
   5   2  -1    3.04    0.20
  -5  -2   1    3.51    0.13
  -5  -2   1    3.59    0.24
   5   2   0    3.35    0.22
  -5  -2   0    3.27    0.14
  -5  -2   0    3.25    0.22
   5   2   1    4.29    0.25
  -5  -2  -1    4.08    0.17
  -5  -2  -1    4.09    0.24
   5   2   2    2.97    0.25
  -5  -2  -2    3.25    0.17
  -5  -2  -2    3.77    0.22
   5   2   3   -0.13    0.13
  -5  -2  -3    0.09    0.09
  -5  -2  -3   -0.16    0.09
   5   2   4    4.78    0.33
  -5  -2  -4    3.85    0.26
  -5  -2  -4    4.29    0.24
   5   2   5    1.00    0.23
  -5  -2  -5    0.53    0.15
   5   2   6    0.19    0.19
  -5  -2  -6    0.07    0.14
  -5  -2  -6    0.29    0.11
   5   2   7    0.55    0.22
  -5  -2  -7    0.24    0.14
  -5  -2  -7    0.13    0.10
   5   2   8    0.34    0.18
  -5  -2  -8   -0.05    0.08
  -5  -2  -8    0.11    0.13
   5   2   9    1.32    0.35
  -5  -2  -9    1.88    0.25
   5   2  10   -0.04    0.21
  -5  -2 -10    0.05    0.18
   5   2  11    1.63    0.42
  -5  -2 -11    1.72    0.37
   5   2  12    2.62    0.50
  -5  -2 -12    2.46    0.42
   5   2  13   -0.07    0.30
  -5  -2 -13   -0.13    0.23
   5   3 -18    0.17    0.27
   5   3 -17    1.13    0.35
  -5  -3  17    0.99    0.30
   5   3 -16    0.45    0.21
  -5  -3  16   -0.21    0.19
  -5  -3  15    0.37    0.21
   5   3 -14   23.39    0.89
  -5  -3  14   22.70    0.94
  -5  -3  13    3.65    0.33
  -5  -3  13    3.21    0.38
   5   3 -12   11.47    0.46
  -5  -3  12   10.66    0.55
  -5  -3  12   10.67    0.58
  -5  -3  11   -0.20    0.16
  -5  -3  11    0.24    0.13
  -5  -3  10    2.84    0.25
  -5  -3  10    2.64    0.27
  -5  -3  10    3.10    0.28
  -5  -3   9   17.08    0.61
  -5  -3   9   17.61    0.64
   5   3  -8   15.19    0.49
  -5  -3   8   14.44    0.49
  -5  -3   8   15.09    0.57
   5   3  -7    3.61    0.23
  -5  -3   7    3.78    0.22
  -5  -3   7    3.87    0.26
   5   3  -6    0.20    0.09
  -5  -3   6    0.07    0.10
  -5  -3   6    0.10    0.12
   5   3  -5    3.22    0.19
  -5  -3   5    3.64    0.20
  -5  -3   5    4.19    0.26
  -5  -3   4    0.43    0.08
  -5  -3   4    0.54    0.14
   5   3  -3    0.86    0.13
  -5  -3   3    1.08    0.16
   5   3  -2    1.04    0.14
  -5  -3   2    0.91    0.08
  -5  -3   2    1.00    0.16
   5   3  -1    0.31    0.12
  -5  -3   1    0.37    0.10
  -5  -3   1    0.49    0.14
   5   3   0    1.38    0.18
  -5  -3   0    1.55    0.14
  -5  -3   0    1.41    0.18
   5   3   1   -0.03    0.12
  -5  -3  -1    0.14    0.08
  -5  -3  -1   -0.00    0.10
   5   3   2    2.56    0.25
  -5  -3  -2    2.99    0.21
  -5  -3  -2    3.15    0.21
   5   3   3   -0.17    0.13
  -5  -3  -3   -0.07    0.10
  -5  -3  -3    0.08    0.09
   5   3   4    0.67    0.21
  -5  -3  -4    0.55    0.15
  -5  -3  -4    0.40    0.15
   5   3   5    0.90    0.26
  -5  -3  -5    1.39    0.22
  -5  -3  -5    1.15    0.18
   5   3   6    0.89    0.25
  -5  -3  -6    0.86    0.20
  -5  -3  -6    0.72    0.14
   5   3   7    0.14    0.25
  -5  -3  -7    0.84    0.20
  -5  -3  -7    0.59    0.13
   5   3   8    0.03    0.22
  -5  -3  -8    0.19    0.16
   5   3   9    2.86    0.43
  -5  -3  -9    2.04    0.32
   5   3  10   -0.21    0.23
  -5  -3 -10    0.18    0.18
   5   3  11   -0.02    0.28
  -5  -3 -11    0.29    0.23
  -5  -3 -12    1.37    0.35
   5   4 -18    0.22    0.28
  -5  -4  17    0.14    0.23
   5   4 -16    0.87    0.22
  -5  -4  16    0.38    0.25
  -5  -4  16    0.24    0.30
  -5  -4  15    1.19    0.25
  -5  -4  15    1.76    0.34
   5   4 -14   -0.05    0.13
  -5  -4  14   -0.01    0.13
  -5  -4  14    0.11    0.17
   5   4 -13    1.19    0.20
  -5  -4  13    0.74    0.27
   5   4 -12   12.80    0.61
  -5  -4  12   12.00    0.51
  -5  -4  12   11.91    0.65
   5   4 -11    5.24    0.28
   5   4 -11    5.30    0.33
  -5  -4  11    5.20    0.40
   5   4 -10   14.88    0.54
  -5  -4  10   13.33    0.61
  -5  -4  10   14.36    0.62
   5   4  -9    5.73    0.29
  -5  -4   9    5.89    0.35
  -5  -4   9    6.14    0.39
   5   4  -8    0.15    0.09
  -5  -4   8   -0.02    0.12
  -5  -4   8    0.06    0.13
   5   4  -7    0.58    0.12
  -5  -4   7    0.75    0.14
  -5  -4   7    0.80    0.17
   5   4  -6    0.21    0.11
  -5  -4   6    0.45    0.12
  -5  -4   6    0.41    0.16
   5   4  -5    1.33    0.13
  -5  -4   5    1.42    0.15
  -5  -4   5    1.65    0.20
   5   4  -4    0.69    0.10
  -5  -4   4    0.50    0.11
  -5  -4   4    0.37    0.15
   5   4  -3    0.01    0.09
  -5  -4   3   -0.03    0.09
  -5  -4   3    0.16    0.11
   5   4  -2    2.17    0.18
  -5  -4   2    2.45    0.23
   5   4  -1    4.40    0.27
  -5  -4   1    4.65    0.26
  -5  -4   1    4.47    0.29
   5   4   0    0.84    0.17
  -5  -4   0    1.12    0.18
   5   4   1    8.32    0.40
  -5  -4  -1    7.76    0.34
  -5  -4  -1    8.32    0.40
   5   4   2    2.63    0.28
  -5  -4  -2    2.98    0.24
  -5  -4  -2    2.39    0.24
   5   4   3    2.42    0.28
  -5  -4  -3    2.47    0.28
   5   4   4   27.54    1.04
  -5  -4  -4   28.52    0.91
  -5  -4  -4   27.37    0.82
   5   4   5    1.62    0.34
  -5  -4  -5    2.83    0.29
  -5  -4  -5    1.83    0.22
   5   4   6    0.46    0.22
  -5  -4  -6    0.27    0.20
   5   4   7    0.50    0.24
  -5  -4  -7    0.26    0.22
   5   4   8    0.38    0.28
  -5  -4  -8    0.37    0.22
   5   4   9    1.89    0.40
  -5  -4  -9    1.70    0.33
   5   4  10    1.40    0.40
  -5  -4 -10    1.13    0.34
   5   4  11    2.26    0.57
  -5  -4 -11    2.87    0.47
  -5  -5  18    0.65    0.38
  -5  -5  17   -0.02    0.23
   5   5 -16    0.47    0.21
  -5  -5  16    0.08    0.28
   5   5 -15    0.32    0.17
  -5  -5  15   -0.17    0.23
   5   5 -14    1.00    0.23
  -5  -5  14    0.77    0.22
  -5  -5  14    0.99    0.29
   5   5 -13    1.11    0.19
   5   5 -13    2.19    0.29
   5   5 -12    0.04    0.12
   5   5 -12    0.21    0.15
  -5  -5  12    0.17    0.18
   5   5 -11   15.75    0.52
   5   5 -11   19.47    0.78
  -5  -5  11   16.51    0.75
   5   5 -10    9.47    0.51
  -5  -5  10    8.52    0.50
   5   5  -9    2.20    0.18
  -5  -5   9    2.40    0.27
  -5  -5   8    0.75    0.23
  -5  -5   8    4.92    0.30
   5   5  -7    0.92    0.13
  -5  -5   7    1.62    0.20
  -5  -5   7    0.95    0.21
   5   5  -6    0.12    0.08
  -5  -5   6    0.09    0.12
  -5  -5   6    0.23    0.14
  -5  -5   5    0.07    0.11
  -5  -5   5    0.18    0.14
   5   5  -4   -0.00    0.09
  -5  -5   4    0.46    0.12
  -5  -5   4    0.43    0.15
   5   5  -3    0.65    0.13
  -5  -5   3    0.96    0.13
  -5  -5   3    0.79    0.19
   5   5  -2    0.17    0.12
  -5  -5   2    0.18    0.13
  -5  -5   2    0.19    0.14
   5   5  -1    0.42    0.15
  -5  -5   1    0.53    0.17
  -5  -5   1    0.51    0.19
   5   5   0    0.66    0.18
  -5  -5   0    0.44    0.19
  -5  -5   0    1.06    0.18
   5   5   1   49.30    1.38
  -5  -5  -1   49.78    1.33
  -5  -5  -1   49.97    1.38
   5   5   2   19.08    0.75
  -5  -5  -2   18.34    0.72
  -5  -5  -2   18.83    0.67
   5   5   3    5.26    0.42
  -5  -5  -3    5.92    0.45
  -5  -5  -3    5.83    0.35
   5   5   4    7.13    0.48
  -5  -5  -4    5.98    0.44
  -5  -5  -4    6.08    0.34
   5   5   5    3.22    0.39
  -5  -5  -5    2.79    0.33
   5   5   6    1.03    0.27
  -5  -5  -6    0.22    0.22
   5   5   7    4.29    0.53
  -5  -5  -7    4.23    0.45
   5   5   8    0.25    0.28
  -5  -5  -8    0.25    0.22
   5   5   9    0.18    0.32
  -5  -5  -9    0.66    0.29
   5   5  10    0.08    0.29
  -5  -5 -10   -0.19    0.24
   5   6 -17   -0.02    0.18
  -5  -6  17    0.21    0.25
   5   6 -16    0.25    0.21
  -5  -6  16    0.37    0.29
   5   6 -15   -0.06    0.17
  -5  -6  15    0.30    0.25
   5   6 -14    0.07    0.18
  -5  -6  14    0.08    0.21
   5   6 -13    0.20    0.20
  -5  -6  13    0.63    0.23
   5   6 -12    0.15    0.14
  -5  -6  12   -0.16    0.16
   5   6 -11    0.34    0.18
  -5  -6  11    0.08    0.19
   5   6 -10    0.80    0.23
  -5  -6  10    1.03    0.26
   5   6  -9   -0.21    0.16
  -5  -6   9   -0.04    0.18
   5   6  -8    6.03    0.42
  -5  -6   8    6.34    0.40
   5   6  -7    1.53    0.12
   5   6  -7    1.84    0.21
  -5  -6   7    1.88    0.27
   5   6  -6    0.22    0.09
  -5  -6   6    0.37    0.16
  -5  -6   6    0.19    0.17
   5   6  -5    0.19    0.09
  -5  -6   5    0.22    0.13
  -5  -6   5   -0.03    0.16
   5   6  -4    0.13    0.08
  -5  -6   4   -0.09    0.13
  -5  -6   4    0.20    0.15
   5   6  -3    1.61    0.17
  -5  -6   3    1.86    0.20
  -5  -6   3    1.77    0.25
  -5  -6   2    0.97    0.22
  -5  -6   2    0.91    0.21
   5   6  -1    1.47    0.19
  -5  -6   1    1.01    0.23
  -5  -6   1    1.82    0.24
   5   6   0   14.32    0.61
  -5  -6   0   13.69    0.60
  -5  -6   0   13.83    0.61
   5   6   1    0.38    0.20
  -5  -6  -1    1.53    0.25
  -5  -6  -1    0.62    0.19
   5   6   2    5.97    0.41
  -5  -6  -2    6.33    0.48
  -5  -6  -2    6.77    0.40
   5   6   3    1.40    0.27
  -5  -6  -3    1.65    0.25
  -5  -6  -3    1.51    0.27
   5   6   4    1.10    0.28
  -5  -6  -4    0.95    0.26
   5   6   5    5.74    0.53
  -5  -6  -5    4.97    0.47
   5   6   6   12.95    0.85
  -5  -6  -6   13.12    0.85
   5   6   7    4.31    0.51
  -5  -6  -7    4.34    0.49
   5   6   8    2.45    0.46
  -5  -6  -8    1.32    0.40
   5   6   9    0.78    0.42
  -5  -6  -9    1.14    0.40
   5   7 -17   -0.02    0.26
  -5  -7  17    0.25    0.28
   5   7 -16    0.28    0.23
  -5  -7  16    0.19    0.28
   5   7 -15    0.91    0.29
  -5  -7  15    1.15    0.36
  -5  -7  14    1.25    0.35
   5   7 -13    1.43    0.30
  -5  -7  13    1.12    0.32
   5   7 -12    0.85    0.24
  -5  -7  12    0.38    0.27
   5   7 -11    0.96    0.26
  -5  -7  11    1.04    0.29
   5   7 -10    0.62    0.21
  -5  -7  10    0.28    0.21
   5   7  -9    1.50    0.29
  -5  -7   9    1.81    0.29
   5   7  -8    3.18    0.31
  -5  -7   8    2.60    0.33
   5   7  -7    1.17    0.23
  -5  -7   7    1.80    0.25
   5   7  -6    3.66    0.37
  -5  -7   6    3.88    0.40
   5   7  -5   -0.15    0.16
  -5  -7   5   -0.11    0.16
   5   7  -4    0.21    0.17
  -5  -7   4    0.06    0.16
   5   7  -3    2.99    0.21
   5   7  -3    3.50    0.38
  -5  -7   3    3.37    0.28
   5   7  -2    2.35    0.25
  -5  -7   2    2.91    0.31
   5   7  -1    0.02    0.18
   5   7  -1    0.34    0.13
  -5  -7   1   -0.00    0.18
   5   7   0    1.57    0.22
   5   7   0    2.00    0.26
  -5  -7   0    2.00    0.28
   5   7   1    0.17    0.14
   5   7   1    0.22    0.14
  -5  -7  -1   -0.19    0.17
   5   7   2    0.05    0.13
  -5  -7  -2   -0.00    0.15
   5   7   3    0.63    0.18
   5   7   3    0.06    0.26
  -5  -7  -3    0.68    0.24
   5   7   4    2.05    0.36
   5   7   4    2.43    0.26
  -5  -7  -4    2.02    0.37
   5   7   5   14.82    0.87
  -5  -7  -5   13.43    0.88
   5   7   6    4.17    0.58
  -5  -7  -6    5.01    0.52
   5   7   7    0.50    0.33
  -5  -7  -7    0.32    0.29
   5   8 -16    0.10    0.24
  -5  -8  16   -0.07    0.24
   5   8 -15    1.77    0.37
  -5  -8  15    1.55    0.41
   5   8 -14    1.22    0.33
  -5  -8  14    0.74    0.33
   5   8 -13    1.16    0.34
  -5  -8  13    1.54    0.38
   5   8 -12    5.05    0.43
  -5  -8  12    1.29    0.43
   5   8 -11    3.65    0.43
  -5  -8  11    3.26    0.43
   5   8 -10    1.58    0.30
  -5  -8  10    1.05    0.35
   5   8  -9    0.46    0.20
  -5  -8   9    0.03    0.22
   5   8  -8    3.47    0.38
  -5  -8   8    4.10    0.40
   5   8  -7    0.01    0.20
  -5  -8   7    0.30    0.19
   5   8  -6    1.52    0.28
  -5  -8   6    1.14    0.29
   5   8  -5    0.52    0.23
  -5  -8   5    0.57    0.23
   5   8  -4    2.41    0.31
  -5  -8   4    1.57    0.32
   5   8  -3    0.94    0.25
  -5  -8   3    0.83    0.23
   5   8  -2    2.48    0.26
   5   8  -2    3.34    0.33
   5   8  -1    1.88    0.28
   5   8  -1    2.90    0.29
  -5  -8   1    2.89    0.34
   5   8   0    0.07    0.16
   5   8   0    0.04    0.17
  -5  -8   0    0.06    0.18
   5   8   1    1.67    0.30
   5   8   1    1.72    0.26
  -5  -8  -1    1.88    0.32
   5   8   2    1.11    0.31
  -5  -8  -2    1.50    0.32
   5   8   3    0.88    0.28
  -5  -8  -3    1.20    0.34
   5   8   4    0.22    0.25
   5   8   5    2.43    0.45
  -5  -8  -5    2.91    0.47
   5   8   6    0.61    0.32
  -5  -8  -6    0.26    0.29
   5   9 -15    1.23    0.38
  -5  -9  15    0.96    0.41
   5   9 -14    2.70    0.52
  -5  -9  14    2.65    0.52
   5   9 -13   -0.11    0.23
  -5  -9  13   -0.07    0.24
   5   9 -12    6.18    0.64
  -5  -9  12    6.79    0.65
   5   9 -11    0.39    0.30
  -5  -9  11    1.18    0.31
   5   9 -10   -0.06    0.18
  -5  -9  10    0.06    0.19
   5   9  -9    2.06    0.35
  -5  -9   9    1.98    0.37
   5   9  -8   -0.03    0.21
  -5  -9   8   -0.16    0.22
   5   9  -7    0.25    0.21
  -5  -9   7    0.11    0.22
   5   9  -6    3.87    0.43
  -5  -9   6    3.60    0.42
   5   9  -5    3.28    0.37
  -5  -9   5    1.00    0.35
   5   9  -4    2.70    0.36
  -5  -9   4    1.66    0.37
   5   9  -3    0.53    0.24
  -5  -9   3    0.56    0.23
   5   9  -2    0.15    0.20
  -5  -9   2    0.32    0.27
   5   9  -1    4.61    0.41
  -5  -9   1    4.06    0.48
   5   9   0    0.61    0.21
  -5  -9   0    0.13    0.27
   5   9   1    0.38    0.20
   5   9   1    0.41    0.19
  -5  -9  -1   -0.18    0.25
   5   9   2    0.43    0.23
  -5  -9  -2    0.56    0.29
  -5  -9  -3    1.35    0.37
   5   9   4    2.46    0.42
  -5  -9  -4    1.38    0.49
   5  10 -13    0.34    0.34
  -5 -10  13    0.62    0.34
   5  10 -12   -0.21    0.22
  -5 -10  12    0.19    0.23
   5  10 -11    4.54    0.56
  -5 -10  11    5.64    0.64
   5  10 -10    2.25    0.42
  -5 -10  10    2.27    0.47
   5  10  -9    7.28    0.62
  -5 -10   9    5.43    0.65
   5  10  -8    0.16    0.25
  -5 -10   8    0.13    0.27
   5  10  -7    0.07    0.25
  -5 -10   7    0.23    0.26
   5  10  -6    0.51    0.30
  -5 -10   6    0.10    0.27
  -5 -10   5   -0.20    0.25
   5  10  -4    3.21    0.51
  -5 -10   4    3.92    0.47
   5  10  -3    2.30    0.37
  -5 -10   3    1.65    0.36
  -5 -10   2    2.39    0.43
   5  10  -1    0.06    0.21
  -5 -10   1    0.29    0.25
   5  10   0    0.04    0.20
  -5 -10  -1    0.43    0.32
  -5 -11  11    0.11    0.30
   5  11 -10    4.50    0.57
  -5 -11  10    4.93    0.65
   5  11  -9    0.23    0.30
  -5 -11   9    0.21    0.31
   5  11  -8    2.96    0.53
  -5 -11   8    2.98    0.55
   5  11  -7    3.09    0.50
  -5 -11   7    2.17    0.52
   5  11  -6    1.58    0.40
  -5 -11   6    1.63    0.43
   5  11  -5    2.52    0.46
  -5 -11   5    2.28    0.49
   5  11  -4    0.33    0.26
  -5 -11   4    0.14    0.36
   5  11  -3    1.54    0.38
  -5 -11   3    1.72    0.40
  -6  11  -1    3.73    0.52
  -6  11  -2    3.06    0.53
  -6  11  -3    0.06    0.25
  -6  11  -4    0.27    0.30
  -6  11  -5    0.14    0.28
   6 -10  -4   -0.19    0.21
   6 -10  -3   -0.36    0.25
   6 -10  -3   -0.20    0.23
  -6  10   3   -0.25    0.23
   6 -10  -2    0.65    0.29
   6 -10  -2    0.90    0.25
  -6  10   2    0.42    0.29
   6 -10  -1    1.40    0.32
   6 -10  -1    0.96    0.27
  -6  10   1    1.57    0.33
   6 -10   0    6.31    0.54
   6 -10   0    6.66    0.52
  -6  10   0    6.90    0.63
   6 -10   1   26.11    1.15
   6 -10   1   26.98    1.25
  -6  10  -1   29.61    1.42
   6 -10   2    0.22    0.21
  -6  10  -2    0.21    0.28
   6 -10   3    0.92    0.24
  -6  10  -3    0.52    0.35
   6 -10   4    1.03    0.25
  -6  10  -4    1.08    0.35
   6 -10   5   -0.07    0.17
  -6  10  -5    0.11    0.21
  -6  10  -6    0.41    0.33
  -6  10  -7    0.86    0.38
  -6  10  -8    0.22    0.32
  -6  10  -9    0.89    0.37
   6  -9  -6    0.40    0.25
  -6   9   6    0.01    0.32
   6  -9  -5    0.12    0.23
  -6   9   5    0.26    0.25
   6  -9  -4    1.04    0.27
  -6   9   4    1.43    0.29
   6  -9  -3    0.62    0.27
   6  -9  -3    0.43    0.22
  -6   9   3    0.68    0.24
   6  -9  -2    2.61    0.39
   6  -9  -2    2.58    0.32
  -6   9   2    2.86    0.37
   6  -9  -1    0.69    0.25
   6  -9  -1    0.51    0.21
  -6   9   1    0.77    0.26
   6  -9   0    4.63    0.49
   6  -9   0    4.10    0.34
  -6   9   0    4.85    0.47
   6  -9   1    2.33    0.37
   6  -9   1    2.12    0.31
  -6   9  -1    2.50    0.41
   6  -9   2    1.13    0.27
   6  -9   2    0.86    0.23
  -6   9  -2    1.44    0.35
   6  -9   3    4.17    0.38
  -6   9  -3    4.73    0.51
   6  -9   4    2.18    0.27
   6  -9   4    1.91    0.31
  -6   9  -4    2.14    0.41
   6  -9   5    1.28    0.26
   6  -9   5    1.17    0.24
  -6   9  -5    1.40    0.37
   6  -9   6    0.52    0.20
  -6   9  -6    0.34    0.30
   6  -9   7    0.74    0.22
  -6   9  -7    0.38    0.33
   6  -9   8    1.01    0.26
  -6   9  -8    1.27    0.37
  -6   9  -9    0.28    0.28
  -6   9 -10   -0.01    0.23
  -6   9 -11    1.51    0.44
   6  -8  -8    0.10    0.19
  -6   8   8    0.20    0.27
   6  -8  -7    0.27    0.20
   6  -8  -6    9.85    0.58
  -6   8   6    9.21    0.64
  -6   8   6   10.67    0.88
   6  -8  -5    0.11    0.17
  -6   8   5    0.13    0.23
  -6   8   5    0.25    0.21
   6  -8  -4    2.14    0.27
  -6   8   4    1.72    0.30
   6  -8  -3    8.06    0.59
   6  -8  -3    6.24    0.48
  -6   8   3    7.39    0.51
   6  -8  -2    0.30    0.17
   6  -8  -2    0.04    0.13
  -6   8   2   -0.09    0.17
   6  -8  -1    0.19    0.18
   6  -8  -1    0.15    0.16
  -6   8   1    0.11    0.19
   6  -8   0   -0.03    0.16
   6  -8   0    0.00    0.13
  -6   8   0    0.07    0.16
   6  -8   1    0.08    0.16
   6  -8   1    0.20    0.15
  -6   8  -1    0.05    0.19
   6  -8   2    0.45    0.20
   6  -8   2    0.46    0.19
  -6   8  -2    0.07    0.24
   6  -8   3   39.68    1.30
   6  -8   3   36.53    1.20
  -6   8  -3   41.05    1.58
   6  -8   4   -0.03    0.12
   6  -8   4    0.09    0.12
  -6   8  -4   -0.30    0.19
   6  -8   5    0.32    0.15
   6  -8   5   -0.03    0.16
  -6   8  -5    0.22    0.21
   6  -8   6   -0.15    0.14
  -6   8  -6   -0.13    0.22
   6  -8   7    1.56    0.27
   6  -8   7    0.93    0.27
  -6   8  -7    1.58    0.36
   6  -8   8    0.19    0.15
   6  -8   8   -0.12    0.16
  -6   8  -8   -0.03    0.21
   6  -8   9   -0.08    0.18
   6  -8  10    0.24    0.22
  -6   8 -10    0.04    0.26
  -6   8 -11    0.56    0.31
  -6   8 -12   -0.16    0.26
   6  -7 -10    0.25    0.22
  -6   7  10    0.31    0.32
   6  -7  -9    0.07    0.17
  -6   7   9    0.05    0.25
   6  -7  -8    0.06    0.17
  -6   7   8    0.23    0.26
   6  -7  -7    1.10    0.23
  -6   7   7    1.09    0.25
  -6   7   7    1.45    0.37
   6  -7  -6    4.46    0.37
  -6   7   6    4.92    0.39
  -6   7   6    6.04    0.54
   6  -7  -5    2.96    0.27
  -6   7   5    2.53    0.32
  -6   7   5    2.43    0.41
   6  -7  -4    2.10    0.25
  -6   7   4    3.08    0.36
   6  -7  -3    0.84    0.26
   6  -7  -3    0.67    0.17
  -6   7   3    1.02    0.26
   6  -7  -2    0.36    0.21
   6  -7  -2    0.42    0.15
  -6   7   2    0.39    0.22
   6  -7  -1    0.13    0.21
   6  -7  -1    0.08    0.13
  -6   7   1    0.38    0.19
   6  -7   0    1.22    0.17
  -6   7   0    1.31    0.27
   6  -7   1    1.94    0.30
   6  -7   1    2.20    0.20
  -6   7  -1    1.78    0.33
   6  -7   2   10.10    0.44
  -6   7  -2   10.52    0.63
   6  -7   3    7.73    0.46
   6  -7   3    6.47    0.39
  -6   7  -3    8.22    0.56
   6  -7   4    0.21    0.14
   6  -7   4    0.06    0.12
  -6   7  -4   -0.29    0.19
   6  -7   5    0.66    0.21
   6  -7   5    0.77    0.17
  -6   7  -5    1.30    0.28
   6  -7   6    2.04    0.28
   6  -7   6    1.37    0.25
  -6   7  -6    1.81    0.33
   6  -7   7    0.19    0.15
   6  -7   7   -0.09    0.11
  -6   7  -7    0.01    0.16
   6  -7   8    6.67    0.49
   6  -7   8    6.17    0.41
  -6   7  -8    6.83    0.55
   6  -7   9   -0.02    0.15
   6  -7   9    0.03    0.16
  -6   7  -9   -0.09    0.18
   6  -7  10    2.33    0.36
   6  -7  10    2.30    0.38
  -6   7 -10    3.10    0.41
   6  -7  11    0.49    0.33
   6  -7  11    1.08    0.31
  -6   7 -11    1.33    0.32
  -6   7 -13    0.46    0.29
   6  -6 -11    1.18    0.29
  -6   6  11    0.66    0.42
   6  -6 -10    0.00    0.17
  -6   6  10    0.09    0.24
   6  -6  -9    0.78    0.23
  -6   6   9    1.10    0.35
   6  -6  -8    0.76    0.22
  -6   6   8    0.97    0.34
   6  -6  -7    2.77    0.28
  -6   6   7    2.40    0.27
  -6   6   7    3.80    0.43
   6  -6  -6   13.34    0.59
  -6   6   6   13.92    0.63
  -6   6   6   13.47    0.81
   6  -6  -5    2.61    0.25
  -6   6   5    3.85    0.39
  -6   6   5    3.06    0.32
  -6   6   4   14.85    0.67
   6  -6  -3    0.81    0.28
  -6   6   3    1.73    0.25
   6  -6  -2    1.35    0.25
   6  -6  -2    0.90    0.15
  -6   6   2    1.58    0.26
   6  -6  -1    0.22    0.17
   6  -6  -1    0.04    0.08
  -6   6   1   -0.08    0.15
   6  -6   0    0.37    0.17
   6  -6   0    0.38    0.11
  -6   6   0    0.31    0.20
   6  -6   1    0.28    0.15
   6  -6   1    0.10    0.10
  -6   6  -1   -0.06    0.18
   6  -6   2    3.29    0.30
   6  -6   2    2.97    0.20
  -6   6  -2    2.97    0.34
   6  -6   3    1.10    0.21
   6  -6   3    0.95    0.14
  -6   6  -3    0.84    0.25
   6  -6   4    0.19    0.18
   6  -6   4    0.39    0.13
  -6   6  -4    0.51    0.24
   6  -6   5   15.58    0.68
   6  -6   5   13.87    0.53
  -6   6  -5   14.01    0.83
   6  -6   6   12.77    0.57
   6  -6   6   10.97    0.49
  -6   6  -6   12.46    0.71
   6  -6   7    8.52    0.44
  -6   6  -7   10.15    0.64
   6  -6   8    0.26    0.17
   6  -6   8    0.19    0.15
  -6   6  -8    0.06    0.20
   6  -6   9    0.84    0.26
   6  -6   9    1.07    0.22
  -6   6  -9    1.03    0.29
   6  -6  10    0.32    0.21
   6  -6  10    0.11    0.19
  -6   6 -10    0.48    0.23
   6  -6  11   -0.01    0.18
   6  -6  11    0.18    0.17
  -6   6 -11   -0.29    0.18
   6  -6  12    0.39    0.33
   6  -6  12    0.88    0.30
  -6   6 -12    1.12    0.33
   6  -6  13   -0.13    0.22
   6  -5 -13    0.07    0.23
  -6   5  13    0.45    0.34
   6  -5 -12    1.63    0.34
  -6   5  12    1.72    0.47
   6  -5 -11    0.27    0.22
  -6   5  11    0.78    0.32
   6  -5 -10   -0.20    0.16
  -6   5  10    0.47    0.22
   6  -5  -9    0.26    0.16
  -6   5   9    0.27    0.25
   6  -5  -8    0.19    0.14
  -6   5   8    0.02    0.12
  -6   5   8    0.18    0.22
   6  -5  -7    1.61    0.21
  -6   5   7    1.70    0.35
   6  -5  -6    5.48    0.31
  -6   5   6    5.29    0.39
  -6   5   6    5.51    0.50
  -6   5   5    2.95    0.30
  -6   5   5    2.07    0.34
   6  -5  -4   16.03    0.52
  -6   5   4   17.99    0.70
   6  -5  -3    7.52    0.47
   6  -5  -3    6.42    0.26
  -6   5   3    7.33    0.44
   6  -5  -2    3.31    0.32
   6  -5  -2    2.56    0.16
  -6   5   2    4.23    0.33
   6  -5  -1    0.52    0.18
   6  -5  -1    0.32    0.08
  -6   5   1    0.57    0.20
   6  -5   0    2.74    0.26
   6  -5   0    1.62    0.12
  -6   5   0    1.47    0.29
   6  -5   1   -0.10    0.14
  -6   5  -1   -0.11    0.18
  -6   5  -2    0.12    0.19
   6  -5   3    6.94    0.40
   6  -5   3    5.67    0.25
  -6   5  -3    7.45    0.50
   6  -5   4    8.76    0.45
   6  -5   4    7.59    0.30
  -6   5  -4    9.25    0.59
   6  -5   5    0.32    0.17
   6  -5   5    0.20    0.13
  -6   5  -5    0.63    0.21
   6  -5   6    2.29    0.28
   6  -5   6    0.76    0.17
  -6   5  -6    1.74    0.30
   6  -5   7    5.53    0.41
   6  -5   7    5.68    0.38
  -6   5  -7    5.93    0.50
   6  -5   8    0.44    0.20
   6  -5   8    0.31    0.19
  -6   5  -8    0.77    0.23
   6  -5   9    0.80    0.25
  -6   5  -9    1.30    0.27
   6  -5  10    0.86    0.25
   6  -5  10    0.45    0.25
  -6   5 -10    0.60    0.24
   6  -5  11   -0.12    0.19
  -6   5 -11    0.01    0.13
  -6   5 -11   -0.02    0.17
   6  -5  12    1.71    0.36
  -6   5 -12    1.59    0.34
  -6   5 -12    1.77    0.38
   6  -5  13    0.06    0.24
  -6   5 -13   -0.47    0.24
  -6   5 -13    0.04    0.21
   6  -4 -14    0.83    0.30
  -6   4  14    0.85    0.39
   6  -4 -13    0.33    0.22
  -6   4  13    0.00    0.30
   6  -4 -12    0.11    0.25
  -6   4  12    0.76    0.31
   6  -4 -11    1.62    0.27
  -6   4  11    1.59    0.42
   6  -4 -10    0.46    0.20
  -6   4  10    0.55    0.28
   6  -4  -9   -0.24    0.13
  -6   4   9    0.09    0.22
  -6   4   9   -0.04    0.12
   6  -4  -8    1.71    0.23
  -6   4   8    2.13    0.21
  -6   4   8    2.00    0.35
   6  -4  -7   -0.03    0.13
  -6   4   7   -0.19    0.11
  -6   4   7   -0.08    0.19
  -6   4   6    0.44    0.23
  -6   4   5    0.95    0.19
  -6   4   5    0.74    0.25
   6  -4  -4    3.86    0.18
  -6   4   4    4.69    0.32
   6  -4  -3    0.19    0.16
   6  -4  -3    0.13    0.07
  -6   4   3   -0.16    0.14
   6  -4  -2    0.79    0.22
  -6   4   2    0.68    0.20
   6  -4  -1   14.97    0.64
  -6   4   1   14.51    0.63
   6  -4   0    1.10    0.25
  -6   4   0    1.28    0.22
   6  -4   1    1.80    0.24
  -6   4  -1    1.65    0.24
   6  -4   2    0.46    0.18
  -6   4  -2    0.82    0.21
   6  -4   3   -0.02    0.14
  -6   4  -3    0.12    0.13
   6  -4   4    3.81    0.32
  -6   4  -4    3.88    0.35
   6  -4   5    0.11    0.15
   6  -4   5   -0.02    0.10
  -6   4  -5    0.41    0.17
   6  -4   6   -0.19    0.16
  -6   4  -6   -0.07    0.16
   6  -4   7    1.72    0.27
  -6   4  -7    1.22    0.26
   6  -4   8    0.09    0.17
  -6   4  -8    0.18    0.17
   6  -4   9   -0.01    0.16
  -6   4  -9   -0.01    0.13
  -6   4  -9   -0.08    0.15
   6  -4  10    0.01    0.19
  -6   4 -10    0.22    0.15
  -6   4 -10    0.21    0.21
   6  -4  11    1.45    0.32
  -6   4 -11    1.23    0.26
  -6   4 -11    1.41    0.29
   6  -4  12    0.59    0.29
  -6   4 -12    0.35    0.25
  -6   4 -12    1.52    0.31
  -6   4 -13    4.53    0.38
  -6   4 -13   -0.03    0.35
   6  -4  14    0.32    0.28
   6  -3 -15    1.85    0.40
  -6   3  15    2.07    0.47
   6  -3 -14   -0.31    0.22
  -6   3  14    0.11    0.29
   6  -3 -13    1.01    0.27
  -6   3  13    0.54    0.36
   6  -3 -12    6.37    0.49
  -6   3  12    7.04    0.64
   6  -3 -11    0.77    0.27
  -6   3  11    2.01    0.36
   6  -3 -10    5.72    0.38
  -6   3  10    7.66    0.54
  -6   3  10    5.63    0.33
   6  -3  -9    1.20    0.18
  -6   3   9    1.09    0.31
  -6   3   9    1.12    0.19
   6  -3  -8    0.05    0.09
  -6   3   8    0.07    0.19
   6  -3  -7    0.01    0.10
  -6   3   7   -0.14    0.17
  -6   3   7    0.22    0.11
   6  -3  -6    0.13    0.10
  -6   3   6    0.54    0.13
  -6   3   6    0.01    0.19
   6  -3  -5    5.11    0.20
  -6   3   5    5.67    0.32
   6  -3  -4    3.47    0.32
   6  -3  -4    2.78    0.14
  -6   3   4    3.21    0.26
   6  -3  -3    3.25    0.31
  -6   3   3    3.20    0.27
   6  -3  -2    0.72    0.18
  -6   3   2    0.71    0.18
   6  -3  -1    6.59    0.38
  -6   3   1    6.67    0.37
   6  -3   0   -0.03    0.12
  -6   3   0    0.18    0.13
   6  -3   1    0.65    0.17
  -6   3  -1    0.14    0.17
   6  -3   2    0.89    0.18
  -6   3  -2    0.86    0.20
   6  -3   3    0.51    0.18
  -6   3  -3    0.67    0.19
   6  -3   4    6.98    0.40
  -6   3  -4    6.90    0.44
  -6   3  -5   -0.10    0.08
  -6   3  -5   -0.16    0.16
   6  -3   6    1.82    0.26
  -6   3  -6    1.66    0.16
  -6   3  -6    1.22    0.27
   6  -3   7    0.91    0.25
  -6   3  -7    0.88    0.14
  -6   3  -7    0.92    0.23
   6  -3   8    1.13    0.28
  -6   3  -8    1.28    0.17
  -6   3  -8    1.09    0.24
  -6   3  -9   -0.04    0.14
   6  -3  10    2.19    0.34
  -6   3 -10    2.36    0.28
  -6   3 -10    1.64    0.29
   6  -3  11    0.00    0.20
  -6   3 -11    0.10    0.18
  -6   3 -11    0.07    0.16
   6  -3  12   -0.36    0.19
  -6   3 -12    0.08    0.19
  -6   3 -12    0.16    0.17
   6  -3  13   -0.15    0.24
   6  -3  14    0.52    0.33
   6  -2 -15    0.43    0.25
  -6   2  15   -0.03    0.32
   6  -2 -14    0.16    0.22
  -6   2  14    0.36    0.30
   6  -2 -13    0.01    0.17
  -6   2  13    0.10    0.23
   6  -2 -12    0.33    0.19
  -6   2  12    0.43    0.27
   6  -2 -11   -0.21    0.13
  -6   2  11   -0.11    0.20
  -6   2  11    0.22    0.11
   6  -2 -10    1.54    0.23
  -6   2  10    1.67    0.36
  -6   2  10    1.89    0.21
   6  -2  -9    9.03    0.40
  -6   2   9    8.80    0.60
  -6   2   9    8.60    0.38
   6  -2  -8    0.04    0.11
  -6   2   8    0.16    0.19
  -6   2   8    0.26    0.11
   6  -2  -7    1.64    0.16
  -6   2   7    1.46    0.22
  -6   2   7    1.64    0.30
   6  -2  -6    2.13    0.15
  -6   2   6    2.38    0.31
  -6   2   6    2.34    0.22
   6  -2  -5    0.93    0.19
   6  -2  -5    0.75    0.09
  -6   2   5    0.83    0.16
   6  -2  -4   22.75    0.77
  -6   2   4   23.15    0.73
   6  -2  -3    0.82    0.20
  -6   2   3    1.41    0.19
   6  -2  -2    4.75    0.34
  -6   2   2    5.67    0.32
   6  -2  -1    0.44    0.17
  -6   2   1    0.35    0.15
   6  -2   0    0.19    0.15
  -6   2   0    0.62    0.15
   6  -2   1    0.18    0.12
  -6   2  -1   -0.02    0.13
   6  -2   2    0.50    0.15
  -6   2  -2    0.09    0.16
   6  -2   3    1.51    0.22
  -6   2  -3    1.58    0.22
   6  -2   4    0.39    0.17
  -6   2  -4    0.29    0.07
  -6   2  -4    0.38    0.16
   6  -2   5    2.40    0.30
  -6   2  -5    2.35    0.16
  -6   2  -5    3.26    0.29
   6  -2   6    1.25    0.24
  -6   2  -6    0.75    0.13
  -6   2  -6    0.92    0.21
   6  -2   7    1.64    0.29
  -6   2  -7    1.39    0.16
  -6   2  -7    1.64    0.24
   6  -2   8    0.25    0.24
  -6   2  -8    0.58    0.15
  -6   2  -8    1.09    0.22
   6  -2   9    4.35    0.43
  -6   2  -9    3.87    0.31
  -6   2  -9    4.11    0.37
   6  -2  10   -0.36    0.21
  -6   2 -10    0.01    0.15
  -6   2 -10   -0.05    0.14
   6  -2  11    0.05    0.25
  -6   2 -11    0.30    0.19
  -6   2 -11    0.24    0.16
   6  -2  12    0.19    0.25
  -6   2 -12    0.23    0.21
   6  -2  13    0.64    0.30
  -6   2 -13    0.49    0.28
   6  -1 -16   -0.08    0.21
  -6   1  16    0.12    0.23
   6  -1 -15   -0.04    0.20
  -6   1  15    0.20    0.24
   6  -1 -14    0.06    0.22
  -6   1  14    0.48    0.27
  -6   1  13    1.74    0.38
   6  -1 -12    0.38    0.19
  -6   1  12    0.67    0.25
  -6   1  12    0.38    0.15
   6  -1 -11    2.37    0.28
  -6   1  11    2.93    0.39
  -6   1  11    2.51    0.25
   6  -1 -10    0.74    0.18
  -6   1  10    0.90    0.27
  -6   1  10    1.09    0.17
   6  -1  -9    0.01    0.13
  -6   1   9    0.26    0.17
  -6   1   9    0.10    0.11
   6  -1  -8    2.67    0.21
  -6   1   8    5.01    0.38
  -6   1   8    2.89    0.24
  -6   1   7    3.24    0.29
  -6   1   7    1.02    0.19
   6  -1  -6    0.41    0.19
   6  -1  -6    0.50    0.09
  -6   1   6    0.82    0.15
   6  -1  -5    0.08    0.13
   6  -1  -5   -0.00    0.05
  -6   1   5    0.23    0.11
   6  -1  -4    3.16    0.28
  -6   1   4    2.89    0.25
   6  -1  -3    0.25    0.14
  -6   1   3    0.07    0.12
   6  -1  -2    2.07    0.24
  -6   1   2    1.88    0.22
   6  -1  -1    6.18    0.35
  -6   1   1    6.08    0.33
   6  -1   0    0.85    0.18
  -6   1   0    0.64    0.16
   6  -1   1    6.72    0.36
  -6   1  -1    6.53    0.35
   6  -1   2    3.55    0.30
  -6   1  -2    3.93    0.29
   6  -1   3    0.42    0.16
  -6   1  -3    0.08    0.14
   6  -1   4    0.90    0.21
  -6   1  -4    0.67    0.09
  -6   1  -4    0.66    0.17
   6  -1   5    1.94    0.28
  -6   1  -5    2.14    0.16
  -6   1  -5    2.77    0.24
   6  -1   6    1.01    0.25
  -6   1  -6    0.75    0.14
   6  -1   7    6.38    0.48
  -6   1  -7    6.12    0.34
  -6   1  -7    5.91    0.37
   6  -1   8    1.58    0.32
  -6   1  -8    1.35    0.23
  -6   1  -8    1.76    0.23
   6  -1   9    0.08    0.18
  -6   1  -9   -0.00    0.14
   6  -1  10    1.33    0.35
  -6   1 -10    1.21    0.24
  -6   1 -10    1.41    0.21
   6  -1  11   -0.01    0.21
  -6   1 -11    0.04    0.15
   6  -1  12   -0.01    0.24
  -6   1 -12    0.16    0.19
   6  -1  13    0.92    0.33
  -6   1 -13    0.25    0.28
   6   0 -16    3.15    0.48
  -6   0  16    3.71    0.53
   6   0 -15   -0.03    0.22
  -6   0  15    0.39    0.26
   6   0 -14    0.14    0.21
  -6   0  14    0.68    0.30
   6   0 -13    1.50    0.25
  -6   0  13    1.21    0.33
  -6   0  13    1.14    0.18
   6   0 -12    0.68    0.19
  -6   0  12    0.38    0.26
  -6   0  12    0.48    0.17
   6   0 -11    0.11    0.14
  -6   0  11    0.08    0.14
  -6   0  11    0.26    0.20
   6   0 -10    0.07    0.11
  -6   0  10    0.10    0.19
  -6   0  10    0.23    0.15
   6   0  -9    0.44    0.13
  -6   0   9    0.74    0.22
  -6   0   9    0.36    0.15
   6   0  -8    2.04    0.19
  -6   0   8    2.72    0.29
  -6   0   8    1.85    0.22
   6   0  -7    0.15    0.16
   6   0  -7    0.30    0.09
  -6   0   7    0.33    0.14
   6   0  -6    2.16    0.23
   6   0  -6    1.92    0.12
  -6   0   6    1.81    0.20
   6   0  -5    1.34    0.19
   6   0  -5    0.95    0.07
  -6   0   5    1.06    0.17
   6   0  -4    2.04    0.23
  -6   0   4    2.10    0.21
   6   0  -3    4.37    0.30
  -6   0   3    4.15    0.27
   6   0  -2   10.65    0.45
  -6   0   2   10.65    0.42
   6   0  -1    1.49    0.21
  -6   0   1    1.73    0.20
   6   0   0   38.14    1.02
  -6   0   0   38.54    1.06
   6   0   1    1.44    0.21
  -6   0  -1    1.08    0.20
   6   0   2    0.97    0.20
  -6   0  -2    1.14    0.18
   6   0   3   -0.00    0.14
  -6   0  -3   -0.09    0.05
  -6   0  -3    0.15    0.11
   6   0   4    0.67    0.18
  -6   0  -4    0.31    0.09
  -6   0  -4    0.26    0.15
   6   0   5    0.20    0.19
  -6   0  -5    0.20    0.09
  -6   0  -5    0.23    0.13
   6   0   6   -0.08    0.17
  -6   0  -6   -0.00    0.11
  -6   0  -6    0.26    0.12
   6   0   7   16.13    0.74
  -6   0  -7   11.03    0.55
   6   0   8    5.11    0.46
  -6   0  -8    4.35    0.32
  -6   0  -8    4.00    0.30
   6   0   9    4.51    0.44
  -6   0  -9    3.53    0.32
  -6   0  -9    3.41    0.29
   6   0  10    1.39    0.37
  -6   0 -10    1.17    0.24
   6   0  11    0.07    0.26
  -6   0 -11    0.30    0.20
   6   0  12    0.09    0.27
  -6   0 -12   -0.32    0.21
   6   0  13    1.00    0.42
  -6   0 -13    0.83    0.35
   6   1 -17   -0.12    0.27
  -6  -1  17   -0.29    0.28
   6   1 -16    3.26    0.47
  -6  -1  16    3.46    0.51
   6   1 -15    3.58    0.42
  -6  -1  15    2.63    0.45
  -6  -1  14    2.15    0.37
   6   1 -13    0.42    0.24
  -6  -1  13    0.42    0.24
  -6  -1  13    0.70    0.17
   6   1 -12   -0.03    0.13
  -6  -1  12   -0.14    0.18
   6   1 -11    0.08    0.12
  -6  -1  11    0.39    0.19
  -6  -1  11    0.06    0.16
   6   1 -10    1.31    0.18
  -6  -1  10    1.08    0.24
  -6  -1  10    0.72    0.21
   6   1  -9    4.99    0.27
  -6  -1   9    5.75    0.39
  -6  -1   9    5.94    0.36
   6   1  -8    5.24    0.37
  -6  -1   8    6.01    0.35
   6   1  -7    2.67    0.30
  -6  -1   7    2.95    0.19
  -6  -1   7    3.04    0.25
   6   1  -6    1.96    0.23
  -6  -1   6    2.42    0.23
  -6  -1   6    2.11    0.14
   6   1  -5    0.73    0.17
  -6  -1   5    0.80    0.16
  -6  -1   5    0.58    0.08
   6   1  -4    0.30    0.12
  -6  -1   4    0.15    0.12
  -6  -1   4    0.07    0.05
   6   1  -3   11.87    0.47
  -6  -1   3   11.81    0.47
   6   1  -2    1.22    0.18
  -6  -1   2    0.79    0.18
   6   1  -1    9.16    0.42
  -6  -1   1    9.46    0.40
   6   1   0    5.10    0.32
  -6  -1   0    5.07    0.30
   6   1   1    1.85    0.24
  -6  -1  -1    1.97    0.10
  -6  -1  -1    1.94    0.21
   6   1   2    0.70    0.19
  -6  -1  -2    0.52    0.08
  -6  -1  -2    0.44    0.15
   6   1   3    2.36    0.27
  -6  -1  -3    1.85    0.21
   6   1   4    0.17    0.15
  -6  -1  -4   -0.10    0.08
  -6  -1  -4    0.21    0.11
   6   1   5   -0.01    0.20
  -6  -1  -5    0.30    0.11
   6   1   6   -0.01    0.19
  -6  -1  -6   -0.16    0.10
  -6  -1  -6    0.01    0.10
   6   1   7    2.38    0.37
  -6  -1  -7    1.91    0.23
  -6  -1  -7    1.69    0.20
   6   1   8    1.91    0.36
  -6  -1  -8    1.59    0.22
  -6  -1  -8    1.61    0.21
   6   1   9    1.77    0.38
  -6  -1  -9    1.56    0.29
   6   1  10    2.59    0.41
  -6  -1 -10    1.90    0.29
   6   1  11    0.46    0.33
  -6  -1 -11    0.39    0.23
   6   1  12    1.35    0.44
  -6  -1 -12    1.57    0.35
   6   2 -17    1.79    0.42
  -6  -2  17    2.23    0.46
   6   2 -16    0.48    0.27
  -6  -2  16    0.63    0.29
   6   2 -15    4.02    0.43
  -6  -2  15    4.30    0.48
   6   2 -14    2.05    0.32
   6   2 -14    1.82    0.21
  -6  -2  14    1.87    0.34
   6   2 -13    0.92    0.22
  -6  -2  13    0.71    0.23
  -6  -2  12    0.09    0.20
  -6  -2  12    0.11    0.17
  -6  -2  11    0.65    0.18
  -6  -2  11    0.14    0.18
  -6  -2  11   -0.00    0.15
  -6  -2  10    6.51    0.38
  -6  -2  10    6.68    0.38
   6   2  -9    3.12    0.29
  -6  -2   9    3.40    0.28
  -6  -2   9    2.39    0.25
   6   2  -8   11.24    0.49
  -6  -2   8   12.41    0.55
  -6  -2   8   11.23    0.41
   6   2  -7   17.44    0.66
  -6  -2   7   16.72    0.65
  -6  -2   7   16.46    0.50
   6   2  -6    3.30    0.25
  -6  -2   6    3.26    0.27
  -6  -2   6    2.87    0.19
   6   2  -5    0.06    0.12
  -6  -2   5    0.15    0.13
   6   2  -4    2.16    0.20
  -6  -2   4    1.93    0.21
  -6  -2   4    1.62    0.11
   6   2  -3    4.74    0.29
  -6  -2   3    4.38    0.31
  -6  -2   3    4.15    0.14
   6   2  -2    5.34    0.29
  -6  -2   2    4.87    0.31
   6   2  -1    0.11    0.13
  -6  -2   1    0.19    0.14
   6   2   0    5.92    0.34
  -6  -2   0    5.19    0.18
  -6  -2   0    6.02    0.34
   6   2   1    0.09    0.15
  -6  -2  -1    0.26    0.08
  -6  -2  -1   -0.04    0.14
   6   2   2   14.75    0.60
  -6  -2  -2   14.18    0.43
  -6  -2  -2   14.59    0.57
   6   2   3    9.56    0.53
  -6  -2  -3    8.69    0.34
  -6  -2  -3    9.08    0.42
   6   2   4    0.71    0.21
  -6  -2  -4    0.74    0.15
  -6  -2  -4    0.47    0.16
  -6  -2  -5    0.26    0.16
  -6  -2  -5    0.61    0.17
   6   2   6    0.07    0.19
  -6  -2  -6    0.07    0.12
  -6  -2  -6    0.01    0.12
   6   2   7    1.39    0.35
  -6  -2  -7    1.58    0.21
  -6  -2  -7    1.52    0.18
   6   2   8    0.10    0.23
  -6  -2  -8    0.20    0.16
   6   2   9    5.23    0.52
   6   2  10    3.50    0.52
  -6  -2 -10    3.76    0.40
   6   2  11    1.98    0.50
  -6  -2 -11    1.96    0.42
   6   3 -17    0.32    0.28
  -6  -3  17    0.72    0.32
   6   3 -16    1.09    0.32
  -6  -3  16    0.87    0.33
   6   3 -15    0.21    0.14
  -6  -3  15   -0.05    0.18
   6   3 -14    1.10    0.25
  -6  -3  14    0.92    0.28
  -6  -3  14    1.20    0.31
  -6  -3  13    1.54    0.25
  -6  -3  13    1.31    0.29
  -6  -3  12    2.20    0.27
  -6  -3  12    1.98    0.29
   6   3 -11    5.31    0.36
  -6  -3  11    4.67    0.36
   6   3 -10    0.02    0.14
  -6  -3  10   -0.03    0.14
  -6  -3  10    0.24    0.15
   6   3  -9   33.83    0.98
  -6  -3   9   32.82    1.08
  -6  -3   9   31.34    0.99
   6   3  -8    9.11    0.43
  -6  -3   8    8.98    0.46
  -6  -3   8    8.61    0.39
   6   3  -7    4.61    0.28
  -6  -3   7    4.42    0.33
  -6  -3   7    4.07    0.24
   6   3  -6    0.02    0.12
  -6  -3   6    0.03    0.14
  -6  -3   6    0.18    0.09
   6   3  -5    2.80    0.22
  -6  -3   5    2.84    0.28
   6   3  -4    0.28    0.13
  -6  -3   4    0.40    0.10
  -6  -3   4    0.43    0.16
   6   3  -3    1.33    0.18
  -6  -3   3    1.58    0.13
  -6  -3   3    1.38    0.22
   6   3  -2    3.92    0.27
  -6  -3   2    3.69    0.18
  -6  -3   2    4.29    0.30
   6   3  -1    4.69    0.31
  -6  -3   1    4.59    0.21
  -6  -3   1    5.43    0.32
   6   3   0   18.33    0.67
  -6  -3   0   17.46    0.49
   6   3   1  103.77    2.52
  -6  -3  -1  106.24    2.08
  -6  -3  -1  104.78    2.54
   6   3   2   12.45    0.61
  -6  -3  -2   11.15    0.43
  -6  -3  -2   11.50    0.52
   6   3   3    0.47    0.22
  -6  -3  -3    0.56    0.14
  -6  -3  -3    0.57    0.16
   6   3   4   20.52    0.90
  -6  -3  -4   20.54    0.74
  -6  -3  -4   19.49    0.71
   6   3   5    2.06    0.32
  -6  -3  -5    1.27    0.21
   6   3   6   -0.09    0.17
  -6  -3  -6    0.00    0.13
  -6  -3  -6    0.01    0.12
   6   3   7    1.66    0.34
  -6  -3  -7    1.37    0.27
  -6  -3  -7    1.02    0.20
   6   3   8    0.22    0.24
  -6  -3  -8    0.12    0.18
   6   3   9    0.03    0.24
  -6  -3  -9    0.12    0.18
   6   3  10    0.74    0.38
  -6  -3 -10    0.94    0.30
   6   3  11    2.20    0.48
  -6  -3 -11    1.35    0.37
   6   4 -17   -0.16    0.21
   6   4 -16   -0.12    0.17
  -6  -4  16    0.40    0.19
  -6  -4  16    0.08    0.25
   6   4 -15    0.12    0.16
  -6  -4  15    0.08    0.20
  -6  -4  15    0.17    0.23
   6   4 -14    0.03    0.13
  -6  -4  14   -0.09    0.17
   6   4 -13    0.14    0.16
   6   4 -13    0.14    0.16
  -6  -4  13    0.05    0.18
   6   4 -12    0.13    0.13
  -6  -4  12   -0.12    0.15
   6   4 -11    1.68    0.22
  -6  -4  11    1.09    0.29
  -6  -4  11    1.75    0.27
  -6  -4  10   14.27    0.72
   6   4  -9    0.03    0.11
  -6  -4   9    0.22    0.13
  -6  -4   9    0.21    0.16
   6   4  -8    0.01    0.09
  -6  -4   8    0.07    0.10
  -6  -4   8   -0.23    0.14
   6   4  -7    0.15    0.11
  -6  -4   7    0.08    0.10
  -6  -4   7   -0.12    0.14
   6   4  -6    1.41    0.17
  -6  -4   6    1.34    0.19
  -6  -4   6    1.46    0.23
   6   4  -5   -0.01    0.09
  -6  -4   5    0.02    0.08
  -6  -4   5    0.12    0.12
   6   4  -4    0.01    0.10
  -6  -4   4    0.02    0.08
  -6  -4   4    0.13    0.13
   6   4  -3    0.55    0.14
  -6  -4   3    0.59    0.12
  -6  -4   3    0.25    0.18
   6   4  -2    7.09    0.35
  -6  -4   2    5.56    0.26
  -6  -4   2    7.19    0.42
   6   4  -1    5.75    0.34
  -6  -4   1    5.73    0.30
  -6  -4   1    5.29    0.40
   6   4   0   12.22    0.55
  -6  -4   0   12.46    0.48
  -6  -4   0   13.87    0.59
   6   4   1    0.76    0.20
  -6  -4  -1    0.41    0.20
   6   4   2    6.48    0.45
  -6  -4  -2    5.76    0.37
  -6  -4  -2    7.02    0.43
   6   4   3   20.75    0.89
  -6  -4  -3   17.92    0.69
  -6  -4  -3   19.92    0.78
   6   4   4    5.66    0.47
  -6  -4  -4    5.06    0.37
  -6  -4  -4    5.10    0.36
   6   4   5    6.97    0.55
  -6  -4  -5    7.01    0.42
  -6  -4  -5    6.25    0.40
   6   4   6    1.80    0.34
  -6  -4  -6    1.53    0.26
  -6  -4  -6    1.83    0.23
   6   4   7    0.18    0.31
  -6  -4  -7    0.49    0.20
   6   4   8    0.43    0.28
   6   4   8    0.07    0.29
  -6  -4  -8    0.31    0.20
   6   4   9    0.25    0.27
  -6  -4  -9   -0.03    0.21
   6   4  10   -0.24    0.23
  -6  -4 -10    0.18    0.19
  -6  -5  17    0.88    0.36
  -6  -5  16    6.44    0.64
   6   5 -15    1.05    0.27
  -6  -5  15    1.22    0.34
   6   5 -14    1.68    0.26
  -6  -5  14    1.13    0.32
   6   5 -13    0.30    0.17
   6   5 -13    0.35    0.19
  -6  -5  13    0.28    0.21
   6   5 -12    1.44    0.27
   6   5 -12    1.45    0.19
  -6  -5  12    1.15    0.27
   6   5 -11    0.28    0.15
  -6  -5  11    0.55    0.22
   6   5 -10    2.58    0.19
  -6  -5  10    2.55    0.29
  -6  -5  10    2.83    0.32
   6   5  -9    1.49    0.18
  -6  -5   9    1.46    0.22
  -6  -5   9    1.22    0.26
   6   5  -8    4.81    0.25
  -6  -5   8    5.37    0.36
  -6  -5   8    5.63    0.41
   6   5  -7    1.17    0.17
  -6  -5   7    1.37    0.21
  -6  -5   7    1.37    0.26
   6   5  -6    0.38    0.12
  -6  -5   6    0.34    0.15
  -6  -5   6    0.36    0.18
   6   5  -5    2.53    0.20
  -6  -5   5    2.48    0.22
  -6  -5   5    2.63    0.29
   6   5  -4    1.36    0.20
  -6  -5   4    1.36    0.17
  -6  -5   4    2.02    0.26
   6   5  -3    0.87    0.17
  -6  -5   3    0.83    0.15
  -6  -5   3    0.97    0.21
   6   5  -2    0.89    0.17
  -6  -5   2    1.07    0.16
  -6  -5   2    0.76    0.21
   6   5  -1    1.38    0.21
  -6  -5   1    1.67    0.20
  -6  -5   1    1.44    0.24
   6   5   0    0.26    0.14
  -6  -5   0    0.02    0.15
   6   5   1   10.59    0.55
  -6  -5  -1   10.21    0.50
  -6  -5  -1    9.99    0.52
   6   5   2   10.79    0.60
  -6  -5  -2   10.27    0.52
  -6  -5  -2   10.06    0.53
   6   5   3   77.24    2.43
  -6  -5  -3   75.01    2.07
  -6  -5  -3   74.15    2.23
   6   5   4    8.06    0.58
  -6  -5  -4    7.12    0.45
  -6  -5  -4    7.77    0.43
   6   5   5    1.69    0.33
  -6  -5  -5    1.75    0.27
  -6  -5  -5    1.28    0.24
   6   5   6    1.43    0.31
  -6  -5  -6    0.59    0.25
   6   5   7   -0.11    0.26
  -6  -5  -7   -0.15    0.23
   6   5   8    0.12    0.25
  -6  -5  -8   -0.02    0.25
   6   5   9   -0.04    0.24
   6   6 -17    1.30    0.32
  -6  -6  17    1.12    0.39
   6   6 -16    1.45    0.33
  -6  -6  16    2.38    0.41
   6   6 -15    3.54    0.40
  -6  -6  15    2.87    0.51
   6   6 -14   -0.26    0.20
  -6  -6  14    0.01    0.22
   6   6 -13    1.71    0.30
  -6  -6  13    1.09    0.32
   6   6 -12    6.57    0.49
  -6  -6  12    4.95    0.45
   6   6 -11    0.02    0.15
  -6  -6  11   -0.05    0.17
   6   6 -10   -0.05    0.19
  -6  -6  10   -0.26    0.16
   6   6  -9    0.20    0.10
  -6  -6   9    0.19    0.16
   6   6  -8    0.12    0.08
  -6  -6   8   -0.15    0.12
  -6  -6   8   -0.26    0.15
   6   6  -7    0.84    0.13
  -6  -6   7    1.20    0.25
   6   6  -6    7.46    0.34
  -6  -6   6    7.94    0.45
  -6  -6   6    7.76    0.50
   6   6  -5    4.90    0.28
  -6  -6   5    4.42    0.31
  -6  -6   5    4.68    0.40
   6   6  -4    0.56    0.15
  -6  -6   4    0.50    0.16
  -6  -6   4    0.32    0.20
   6   6  -3    2.53    0.23
  -6  -6   3    2.37    0.23
  -6  -6   3    2.83    0.32
   6   6  -2    0.41    0.12
  -6  -6   2   -0.11    0.14
  -6  -6   2   -0.24    0.16
   6   6  -1    2.55    0.32
  -6  -6   1    2.96    0.31
  -6  -6   1    3.22    0.33
   6   6   0    5.97    0.40
  -6  -6   0    6.34    0.40
  -6  -6   0    6.03    0.43
  -6  -6  -1    0.22    0.16
  -6  -6  -1    0.04    0.16
   6   6   2    9.02    0.62
  -6  -6  -2    8.62    0.48
  -6  -6  -2    8.94    0.55
   6   6   3    4.84    0.50
  -6  -6  -3    4.58    0.40
  -6  -6  -3    4.29    0.36
  -6  -6  -4    9.13    0.58
   6   6   5    3.28    0.47
  -6  -6  -5    3.05    0.38
   6   6   6    1.34    0.36
  -6  -6  -6    0.95    0.31
   6   6   7    0.20    0.27
  -6  -6  -7    0.15    0.23
   6   7 -16    0.34    0.27
  -6  -7  16    0.29    0.31
   6   7 -15    1.38    0.39
  -6  -7  15    1.00    0.35
   6   7 -14   11.31    0.73
  -6  -7  14    9.88    0.72
   6   7 -13    0.09    0.17
  -6  -7  13   -0.09    0.18
   6   7 -12    2.01    0.35
  -6  -7  12    2.01    0.36
   6   7 -11    0.23    0.21
  -6  -7  11    0.24    0.20
   6   7 -10    0.05    0.20
  -6  -7  10    0.37    0.19
   6   7  -9    0.08    0.20
  -6  -7   9    0.40    0.19
   6   7  -8    2.57    0.34
  -6  -7   8    2.01    0.30
   6   7  -7    0.12    0.18
  -6  -7   7    0.03    0.15
   6   7  -6    0.61    0.18
  -6  -7   6    0.53    0.22
   6   7  -5   -0.04    0.10
  -6  -7   5    0.23    0.14
   6   7  -4    1.61    0.22
  -6  -7   4    2.10    0.32
  -6  -7   4    2.45    0.28
   6   7  -3    0.96    0.19
  -6  -7   3    1.78    0.27
  -6  -7   3    1.27    0.21
   6   7  -2    1.15    0.20
  -6  -7   2    1.26    0.26
  -6  -7   2    0.84    0.23
   6   7  -1    1.12    0.21
  -6  -7   1    1.37    0.25
  -6  -7   1    1.16    0.26
   6   7   0    3.28    0.32
  -6  -7   0    3.20    0.39
   6   7   1    0.16    0.17
  -6  -7  -1    0.24    0.19
   6   7   2    0.72    0.25
   6   7   2    0.72    0.18
  -6  -7  -2    1.26    0.27
   6   7   3    1.03    0.26
   6   7   3    1.35    0.31
   6   7   4    9.96    0.74
  -6  -7  -4   10.11    0.67
   6   7   5    8.10    0.64
  -6  -7  -5    5.37    0.70
   6   7   6    6.13    0.62
  -6  -7  -6    5.56    0.65
   6   8 -15    2.45    0.42
  -6  -8  15    1.70    0.43
   6   8 -14    5.04    0.56
  -6  -8  14    4.69    0.57
   6   8 -13    1.89    0.40
   6   8 -12    0.33    0.26
   6   8 -11    1.07    0.31
  -6  -8  11    1.58    0.32
   6   8 -10   -0.13    0.20
  -6  -8  10    0.27    0.19
   6   8  -9    2.67    0.37
  -6  -8   9    2.52    0.37
   6   8  -8    2.39    0.36
  -6  -8   8    2.29    0.34
   6   8  -7    0.81    0.24
  -6  -8   7    0.19    0.22
   6   8  -6   -0.15    0.19
  -6  -8   6   -0.01    0.19
   6   8  -5    0.29    0.26
  -6  -8   5    0.83    0.24
   6   8  -4   11.08    0.69
  -6  -8   4   11.35    0.66
   6   8  -3    0.35    0.19
  -6  -8   3   -0.12    0.16
   6   8  -2    0.16    0.18
   6   8  -2    0.65    0.23
  -6  -8   2    0.47    0.22
   6   8  -1    1.79    0.24
   6   8  -1    1.81    0.32
  -6  -8   1    1.66    0.33
   6   8   0    0.12    0.23
   6   8   0    0.91    0.20
  -6  -8   0    0.14    0.24
   6   8   1    0.16    0.17
   6   8   1    0.03    0.18
  -6  -8  -1    0.49    0.22
   6   8   2    0.20    0.20
   6   8   2    0.16    0.17
  -6  -8  -2    0.14    0.22
   6   8   3   -0.11    0.21
  -6  -8  -3   -0.04    0.22
   6   8   4   10.47    0.74
  -6  -8  -4    9.05    0.72
   6   9 -14    0.88    0.33
  -6  -9  14    0.45    0.35
   6   9 -13    1.25    0.36
  -6  -9  13    0.68    0.37
   6   9 -12    4.43    0.54
  -6  -9  12    4.23    0.55
   6   9 -11    0.35    0.25
  -6  -9  11    0.08    0.25
   6   9 -10    2.50    0.42
  -6  -9  10    3.59    0.46
   6   9  -9    0.61    0.27
  -6  -9   9    0.30    0.27
   6   9  -8    0.12    0.22
  -6  -9   8    0.25    0.22
   6   9  -7    0.13    0.21
  -6  -9   7    0.04    0.24
   6   9  -6   -0.28    0.22
  -6  -9   6   -0.05    0.23
   6   9  -5    1.66    0.36
  -6  -9   5    2.36    0.37
   6   9  -4    1.43    0.34
  -6  -9   4    2.05    0.36
   6   9  -3   -0.07    0.19
  -6  -9   3   -0.07    0.18
   6   9  -2    0.47    0.27
  -6  -9   2    0.32    0.21
   6   9  -1   -0.04    0.17
  -6  -9   1    0.12    0.20
   6   9   0    0.17    0.21
  -6  -9   0    0.52    0.25
  -6  -9  -1    1.04    0.36
   6  10 -12    0.05    0.32
  -6 -10  12    1.29    0.34
   6  10 -11    2.33    0.45
  -6 -10  11    3.66    0.49
   6  10 -10    1.26    0.35
  -6 -10  10    0.80    0.37
   6  10  -9    0.60    0.31
   6  10  -8    0.31    0.28
  -6 -10   8    0.27    0.29
   6  10  -7    0.41    0.26
  -6 -10   7    0.06    0.25
   6  10  -6    1.17    0.35
  -6 -10   6    1.59    0.38
   6  10  -5    0.31    0.24
  -6 -10   5    0.12    0.26
   6  10  -4    9.06    0.71
   6  10  -3    0.39    0.30
  -6 -10   3    1.30    0.30
   6  10  -2    7.10    0.59
  -6 -10   2    6.56    0.57
   6  10  -1    0.11    0.19
  -6 -10   1   -0.05    0.24
   7 -10  -1    1.82    0.39
  -7  10   1    1.78    0.40
   7 -10   0    0.05    0.19
  -7  10   0   -0.21    0.23
  -7  10  -1    4.13    0.64
  -7  10  -2    0.35    0.31
  -7  10  -3    0.09    0.26
  -7  10  -4   -0.06    0.24
  -7  10  -5    0.26    0.29
  -7  10  -6    0.19    0.30
   7  -9  -5   -0.48    0.32
   7  -9  -4    1.44    0.39
  -7   9   4    1.21    0.33
   7  -9  -3    0.34    0.24
  -7   9   3   -0.03    0.23
   7  -9  -2    1.38    0.35
  -7   9   2    1.40    0.38
   7  -9  -1    0.24    0.28
  -7   9   1    0.36    0.27
   7  -9   0   11.13    0.78
  -7   9   0   10.03    0.76
   7  -9   1    0.63    0.27
  -7   9  -1    1.09    0.33
   7  -9   2    0.27    0.21
  -7   9  -2    0.17    0.26
   7  -9   3    0.14    0.19
  -7   9  -3    0.32    0.26
   7  -9   4    0.14    0.18
  -7   9  -4    0.01    0.24
   7  -9   5    0.05    0.18
  -7   9  -5   -0.00    0.22
  -7   9  -6    1.94    0.46
  -7   9  -7   -0.26    0.30
  -7   9  -8    0.02    0.24
  -7   9  -9    0.46    0.33
  -7   8   7    0.10    0.26
  -7   8   6    0.07    0.21
   7  -8  -5    1.13    0.35
  -7   8   5    0.93    0.29
   7  -8  -4    4.91    0.55
  -7   8   4    3.81    0.44
   7  -8  -3    4.33    0.48
  -7   8   3    4.50    0.46
   7  -8  -2    0.14    0.28
  -7   8   2    0.86    0.26
   7  -8  -1    0.04    0.21
  -7   8   1    0.02    0.22
   7  -8   0    2.74    0.39
  -7   8   0    4.11    0.46
   7  -8   1    0.98    0.28
  -7   8  -1    1.58    0.36
   7  -8   2    0.44    0.24
  -7   8  -2    1.11    0.31
   7  -8   3    0.63    0.25
  -7   8  -3    0.86    0.33
   7  -8   4    0.44    0.25
  -7   8  -4    0.47    0.29
   7  -8   5   -0.19    0.18
  -7   8  -5   -0.25    0.24
   7  -8   6    0.61    0.24
  -7   8  -6    0.19    0.30
   7  -8   7    2.90    0.37
  -7   8  -7    3.27    0.48
   7  -8   8    0.84    0.32
  -7   8  -8    1.21    0.37
  -7   8  -9    0.67    0.33
  -7   8 -10    1.52    0.43
  -7   7   9    0.95    0.40
  -7   7   8    3.06    0.52
  -7   7   7    1.98    0.43
  -7   7   7    2.87    0.32
  -7   7   6    2.09    0.31
   7  -7  -5    3.18    0.47
  -7   7   5    3.32    0.38
   7  -7  -4    0.74    0.33
  -7   7   4    1.48    0.28
   7  -7  -3    0.35    0.23
  -7   7   3    0.27    0.26
   7  -7  -2    2.12    0.31
  -7   7   2    1.26    0.31
   7  -7  -1    1.21    0.28
  -7   7   1    0.98    0.27
   7  -7   0    3.72    0.43
  -7   7   0    3.30    0.40
   7  -7   1    3.45    0.37
  -7   7  -1    2.92    0.44
   7  -7   2    3.68    0.38
  -7   7  -2    3.30    0.45
   7  -7   3    1.32    0.29
  -7   7  -3    2.17    0.35
   7  -7   4    0.85    0.23
  -7   7  -4    0.83    0.31
   7  -7   5   -0.04    0.16
  -7   7  -5   -0.20    0.23
   7  -7   6    0.50    0.29
  -7   7  -6    1.24    0.34
   7  -7   7    1.49    0.29
  -7   7  -7    1.84    0.40
  -7   7  -8    2.74    0.46
   7  -7   9    0.21    0.27
  -7   7  -9    1.21    0.33
  -7   7 -10    0.23    0.28
   7  -7  11   -0.12    0.23
  -7   7 -11   -0.33    0.27
  -7   6  11    1.82    0.51
  -7   6  10    0.24    0.32
  -7   6   9   -0.06    0.25
   7  -6  -8    1.30    0.27
  -7   6   8    2.15    0.29
  -7   6   8    1.69    0.47
  -7   6   7    0.13    0.15
  -7   6   7   -0.01    0.23
   7  -6  -6    0.23    0.14
  -7   6   6    0.38    0.18
   7  -6  -5    1.83    0.37
  -7   6   5    1.85    0.33
   7  -6  -4   -0.40    0.22
  -7   6   4   -0.07    0.19
   7  -6  -3    0.62    0.25
  -7   6   3    0.63    0.24
   7  -6  -2    0.46    0.24
  -7   6   2    0.55    0.23
   7  -6  -1    0.20    0.18
  -7   6   1    0.08    0.21
   7  -6   0    0.68    0.22
  -7   6   0    0.47    0.25
   7  -6   1    0.53    0.22
  -7   6  -1    0.51    0.26
   7  -6   2    1.60    0.29
  -7   6  -2    1.93    0.33
   7  -6   3    1.18    0.26
  -7   6  -3    1.32    0.31
  -7   6  -4    1.65    0.35
   7  -6   5    0.06    0.16
  -7   6  -5   -0.21    0.20
   7  -6   6    2.31    0.33
  -7   6  -6    3.11    0.41
   7  -6   7    2.41    0.37
   7  -6   8    1.21    0.34
  -7   6  -8    1.69    0.37
   7  -6   9    3.03    0.50
  -7   6  -9    4.86    0.51
   7  -6  10   -0.24    0.22
  -7   6 -10    0.02    0.23
   7  -6  11    1.85    0.39
  -7   6 -11    1.83    0.40
   7  -6  12    0.68    0.35
  -7   6 -12    1.47    0.39
  -7   5  12    0.47    0.36
   7  -5 -11    0.08    0.19
  -7   5  11    0.30    0.30
   7  -5 -10    0.20    0.15
  -7   5  10   -0.27    0.24
   7  -5  -9    0.75    0.21
  -7   5   9    0.26    0.34
   7  -5  -8    0.22    0.16
  -7   5   8    0.20    0.16
  -7   5   8    0.34    0.26
   7  -5  -7    0.21    0.13
  -7   5   7    0.32    0.20
  -7   5   7    0.32    0.25
   7  -5  -6    0.55    0.13
  -7   5   6    0.79    0.21
   7  -5  -5    0.77    0.26
  -7   5   5    0.68    0.21
   7  -5  -4    0.00    0.19
  -7   5   4    0.23    0.17
   7  -5  -3    0.83    0.24
  -7   5   3    0.35    0.23
   7  -5  -2    0.90    0.28
  -7   5   2    1.93    0.28
   7  -5  -1    0.80    0.23
  -7   5   1    0.67    0.24
   7  -5   0    4.42    0.40
  -7   5   0    4.94    0.43
   7  -5   1    0.68    0.25
  -7   5  -1    1.86    0.29
   7  -5   2    9.90    0.57
  -7   5  -2   10.97    0.66
   7  -5   3    0.05    0.16
  -7   5  -3   -0.34    0.19
   7  -5   4   -0.22    0.18
  -7   5  -4   -0.10    0.22
   7  -5   5    2.18    0.28
  -7   5  -5    1.02    0.31
   7  -5   6    0.18    0.18
  -7   5  -6    0.05    0.20
   7  -5   7    0.88    0.27
  -7   5  -7    1.14    0.29
   7  -5   8    0.16    0.18
  -7   5  -8   -0.03    0.20
   7  -5   9    1.28    0.30
  -7   5  -9    0.72    0.30
   7  -5  10   -0.08    0.19
  -7   5 -10    0.13    0.19
   7  -5  11    0.57    0.30
  -7   5 -11    0.60    0.29
   7  -5  12   -0.20    0.25
  -7   5 -12    0.72    0.28
   7  -4 -13    0.23    0.22
  -7   4  13    0.37    0.35
   7  -4 -12    0.56    0.24
  -7   4  12    0.31    0.36
   7  -4 -11    0.81    0.26
  -7   4  11    1.37    0.40
   7  -4 -10    0.17    0.14
  -7   4  10    0.41    0.25
  -7   4  10   -0.03    0.13
   7  -4  -9    0.72    0.18
  -7   4   9    0.59    0.17
  -7   4   9    0.59    0.30
   7  -4  -8    1.21    0.21
  -7   4   8    2.00    0.35
   7  -4  -7    0.18    0.13
  -7   4   7    0.38    0.16
  -7   4   7    0.62    0.24
   7  -4  -6   10.07    0.58
  -7   4   6   10.66    0.52
   7  -4  -5    0.09    0.17
  -7   4   5   -0.03    0.12
   7  -4  -4    0.68    0.24
  -7   4   4    0.44    0.20
   7  -4  -3    0.40    0.19
  -7   4   3   -0.01    0.16
   7  -4  -2    3.03    0.39
  -7   4   2    3.65    0.34
   7  -4  -1    8.07    0.47
  -7   4   1    7.08    0.51
   7  -4   0   -0.00    0.13
  -7   4   0   -0.00    0.15
   7  -4   1   -0.11    0.17
  -7   4  -1   -0.31    0.18
   7  -4   2    0.32    0.17
  -7   4  -2    0.12    0.20
   7  -4   3    3.45    0.32
  -7   4  -3    2.45    0.37
   7  -4   4    0.96    0.21
  -7   4  -4   -0.30    0.21
   7  -4   5    9.16    0.58
  -7   4  -5    9.84    0.63
   7  -4   6    0.15    0.22
  -7   4  -6    0.71    0.23
   7  -4   7    0.37    0.21
  -7   4  -7    0.45    0.23
   7  -4   8    0.08    0.26
  -7   4  -8    0.55    0.26
   7  -4   9    0.23    0.22
  -7   4  -9    0.15    0.21
  -7   4 -10    0.33    0.23
   7  -4  11    0.79    0.34
  -7   4 -11    1.05    0.29
   7  -4  12   -0.22    0.22
  -7   4 -12    0.13    0.18
   7  -3 -14   -0.00    0.21
  -7   3  14   -0.11    0.26
   7  -3 -13    0.16    0.19
  -7   3  13    0.35    0.29
   7  -3 -12    1.30    0.25
  -7   3  12    1.94    0.40
   7  -3 -11    0.03    0.12
  -7   3  11   -0.05    0.22
   7  -3 -10    0.05    0.12
  -7   3  10    0.27    0.21
  -7   3  10   -0.16    0.11
   7  -3  -9    2.41    0.26
  -7   3   9    4.26    0.46
  -7   3   9    3.45    0.27
   7  -3  -8    0.70    0.15
  -7   3   8    1.01    0.20
  -7   3   8    0.81    0.29
  -7   3   7    1.60    0.22
   7  -3  -6    0.61    0.27
  -7   3   6    0.71    0.19
   7  -3  -5    3.71    0.38
  -7   3   5    4.20    0.33
   7  -3  -4    3.39    0.38
  -7   3   4    3.47    0.32
   7  -3  -3   10.53    0.59
  -7   3   3   11.11    0.55
   7  -3  -2    0.04    0.16
  -7   3   2    0.12    0.15
   7  -3  -1    1.93    0.24
  -7   3   1    0.26    0.23
   7  -3   0    1.12    0.21
  -7   3   0    0.09    0.19
   7  -3   1   -0.18    0.15
  -7   3  -1    0.13    0.15
   7  -3   2    3.73    0.35
  -7   3  -2    3.28    0.36
   7  -3   3    8.03    0.50
  -7   3  -3    8.38    0.52
   7  -3   4    8.49    0.59
  -7   3  -4    8.78    0.55
   7  -3   5    1.04    0.23
  -7   3  -5   -0.16    0.21
   7  -3   6    0.73    0.23
  -7   3  -6    0.59    0.28
   7  -3   7   -0.04    0.17
  -7   3  -7    0.09    0.16
   7  -3   8    0.06    0.19
  -7   3  -8    0.07    0.17
   7  -3   9    1.10    0.33
  -7   3  -9    1.22    0.31
   7  -3  10    2.75    0.45
  -7   3 -10    2.87    0.36
   7  -3  11    0.55    0.27
  -7   3 -11    0.23    0.23
   7  -3  12   -0.37    0.35
   7  -2 -15    0.21    0.22
   7  -2 -14    0.11    0.20
  -7   2  14    0.04    0.27
   7  -2 -13   -0.02    0.16
  -7   2  13    0.12    0.23
   7  -2 -12    0.87    0.23
  -7   2  12    1.06    0.35
   7  -2 -11    0.41    0.16
  -7   2  11    1.03    0.30
  -7   2  11    0.31    0.15
  -7   2  10    7.55    0.61
  -7   2  10    6.92    0.39
   7  -2  -9    0.22    0.12
  -7   2   9    0.13    0.15
  -7   2   9    0.16    0.22
  -7   2   8    0.64    0.18
   7  -2  -7    0.32    0.24
   7  -2  -7    0.54    0.10
  -7   2   7    0.52    0.16
   7  -2  -6    2.45    0.31
  -7   2   6    2.00    0.27
   7  -2  -5   -0.06    0.18
  -7   2   5    0.29    0.16
   7  -2  -4   16.65    0.72
  -7   2   4   16.09    0.69
   7  -2  -3    0.51    0.21
  -7   2   3    0.47    0.22
   7  -2  -2    1.58    0.27
  -7   2   2    1.85    0.26
   7  -2  -1    0.16    0.14
  -7   2   1   -0.11    0.12
   7  -2   0    0.23    0.18
  -7   2   0    0.30    0.17
   7  -2   1    0.02    0.16
  -7   2  -1    0.37    0.16
   7  -2   2    3.08    0.30
  -7   2  -2    2.84    0.32
   7  -2   3    5.62    0.42
  -7   2  -3    4.89    0.40
   7  -2   4    0.79    0.25
  -7   2  -4    0.93    0.23
   7  -2   5    9.57    0.54
  -7   2  -5    7.19    0.52
   7  -2   6    3.05    0.37
  -7   2  -6    2.57    0.33
   7  -2   7    4.23    0.44
  -7   2  -7    3.76    0.37
   7  -2   8    1.23    0.32
  -7   2  -8    1.75    0.30
   7  -2   9   -0.27    0.22
  -7   2  -9    0.30    0.17
   7  -2  10    0.43    0.30
  -7   2 -10    0.60    0.21
   7  -2  11    0.17    0.21
  -7   2 -11   -0.09    0.16
   7  -2  12   -0.34    0.34
   7  -1 -15    0.12    0.24
  -7   1  15    0.39    0.30
   7  -1 -14    0.20    0.23
  -7   1  14    0.55    0.29
   7  -1 -13    1.71    0.29
  -7   1  13    1.38    0.41
   7  -1 -12   -0.04    0.12
  -7   1  12   -0.20    0.19
  -7   1  12    0.15    0.13
   7  -1 -11    2.10    0.26
  -7   1  11    2.42    0.39
  -7   1  11    2.58    0.28
   7  -1 -10   -0.04    0.12
  -7   1  10   -0.16    0.20
  -7   1  10   -0.20    0.13
   7  -1  -9    0.04    0.10
  -7   1   9    0.21    0.19
  -7   1   9    0.16    0.15
   7  -1  -8    1.97    0.28
  -7   1   8    1.47    0.23
   7  -1  -7   -0.08    0.16
  -7   1   7   -0.07    0.13
   7  -1  -6    3.10    0.36
  -7   1   6    3.64    0.29
   7  -1  -5   -0.09    0.15
  -7   1   5    0.13    0.13
   7  -1  -4    2.85    0.33
  -7   1   4    2.89    0.30
   7  -1  -3   53.35    1.55
  -7   1   3   56.96    1.63
   7  -1  -2    5.15    0.41
  -7   1   2    5.44    0.37
   7  -1  -1    0.05    0.14
  -7   1   1   -0.08    0.13
   7  -1   0    0.93    0.23
  -7   1   0    1.18    0.22
   7  -1   1    7.47    0.45
  -7   1  -1    6.94    0.42
   7  -1   2   -0.05    0.16
  -7   1  -2   -0.12    0.14
   7  -1   3    3.09    0.34
  -7   1  -3    3.31    0.31
   7  -1   4    5.52    0.46
  -7   1  -4    5.05    0.39
   7  -1   5    5.40    0.43
  -7   1  -5    4.63    0.39
   7  -1   6    6.25    0.51
  -7   1  -6    5.25    0.41
   7  -1   7    0.72    0.27
  -7   1  -7    0.48    0.24
   7  -1   8    1.26    0.30
  -7   1  -8    0.47    0.17
   7  -1   9   -0.05    0.26
  -7   1  -9    0.33    0.20
   7  -1  10   -0.01    0.21
  -7   1 -10    0.04    0.14
   7  -1  11   -0.11    0.27
   7  -1  12    0.11    0.27
   7   0 -16   -0.03    0.24
  -7   0  16    0.37    0.28
   7   0 -15    0.18    0.26
  -7   0  15    0.66    0.31
   7   0 -14    7.00    0.43
  -7   0  14    0.30    0.49
   7   0 -13    0.26    0.20
  -7   0  13    0.70    0.30
  -7   0  13    0.31    0.19
   7   0 -12    0.70    0.19
  -7   0  12    0.38    0.28
  -7   0  12    0.78    0.21
   7   0 -11    0.16    0.14
  -7   0  11    0.43    0.23
   7   0 -10    0.75    0.17
  -7   0  10    0.88    0.20
   7   0  -9    3.87    0.38
   7   0  -9    3.21    0.24
  -7   0   9    3.30    0.28
   7   0  -8    2.21    0.29
   7   0  -8    1.52    0.14
  -7   0   8    2.07    0.28
   7   0  -7    1.78    0.27
  -7   0   7    2.15    0.26
   7   0  -6    2.43    0.31
  -7   0   6    2.64    0.28
   7   0  -5   13.37    0.60
  -7   0   5   13.74    0.59
   7   0  -4   42.47    1.30
  -7   0   4   42.81    1.30
   7   0  -3    7.63    0.44
  -7   0   3    6.99    0.44
   7   0  -2    1.23    0.22
  -7   0   2    0.40    0.22
   7   0  -1   -0.16    0.13
  -7   0   1    0.14    0.13
   7   0   0    0.02    0.15
  -7   0   0    0.17    0.15
   7   0   1    2.24    0.29
  -7   0  -1    1.85    0.28
   7   0   2    1.25    0.27
  -7   0  -2    2.14    0.26
   7   0   3    0.58    0.24
  -7   0  -3    0.80    0.20
   7   0   4    0.00    0.17
  -7   0  -4    0.19    0.15
   7   0   5    0.10    0.18
  -7   0  -5   -0.01    0.16
   7   0   6   -0.20    0.18
  -7   0  -6   -0.03    0.09
  -7   0  -6    0.07    0.14
   7   0   7    3.42    0.42
  -7   0  -7    2.34    0.21
  -7   0  -7    3.02    0.30
   7   0   8    1.08    0.33
  -7   0  -8    0.64    0.20
  -7   0  -8    0.78    0.21
   7   0   9    0.64    0.32
  -7   0  -9    0.83    0.21
  -7   0  -9    0.81    0.24
   7   0  10   -0.12    0.25
   7   0  11   -0.01    0.23
   7   1 -16    1.04    0.32
  -7  -1  16    0.61    0.36
   7   1 -15    0.87    0.30
  -7  -1  15    1.56    0.35
   7   1 -14    0.12    0.21
  -7  -1  14    0.55    0.27
  -7  -1  14    0.26    0.17
   7   1 -13    0.14    0.15
  -7  -1  13   -0.14    0.19
   7   1 -12    1.11    0.26
  -7  -1  12    1.51    0.29
  -7  -1  12    1.16    0.23
  -7  -1  11    1.74    0.25
   7   1 -10    1.08    0.27
   7   1 -10    1.29    0.19
  -7  -1  10    1.11    0.24
   7   1  -9    0.88    0.26
   7   1  -9    1.43    0.15
  -7  -1   9    1.45    0.23
   7   1  -8    3.70    0.35
  -7  -1   8    3.63    0.31
   7   1  -7    6.47    0.26
   7   1  -7    7.74    0.45
  -7  -1   7    7.60    0.43
   7   1  -6    7.58    0.43
  -7  -1   6    7.00    0.44
   7   1  -5    4.13    0.38
  -7  -1   5    8.97    0.43
   7   1  -4    9.50    0.49
  -7  -1   4    9.67    0.50
   7   1  -3    8.19    0.47
  -7  -1   3    8.50    0.49
   7   1  -2    7.38    0.43
  -7  -1   2    7.05    0.46
   7   1  -1  105.04    2.63
  -7  -1   1  106.63    2.72
   7   1   0   26.25    0.95
  -7  -1   0   25.49    0.90
   7   1   1    0.84    0.22
   7   1   2   11.16    0.61
  -7  -1  -2   11.64    0.55
   7   1   3    0.94    0.24
  -7  -1  -3    0.86    0.20
   7   1   4    3.44    0.35
  -7  -1  -4    2.52    0.21
  -7  -1  -4    2.22    0.27
   7   1   5    1.43    0.31
   7   1   6    0.07    0.21
  -7  -1  -6    0.20    0.10
  -7  -1  -6   -0.11    0.13
   7   1   7    0.28    0.29
  -7  -1  -7    0.68    0.16
  -7  -1  -7    0.38    0.16
   7   1   8    1.47    0.38
  -7  -1  -8    0.93    0.22
  -7  -1  -8    1.71    0.25
   7   1   9   -0.02    0.22
   7   1  10    0.20    0.29
   7   1  11    0.44    0.34
   7   2 -16   -0.04    0.24
  -7  -2  16   -0.43    0.26
   7   2 -15    0.97    0.23
   7   2 -15    0.22    0.15
  -7  -2  15    0.54    0.27
   7   2 -14    0.20    0.25
  -7  -2  14    0.51    0.26
  -7  -2  14    0.73    0.20
   7   2 -13    0.26    0.19
   7   2 -12   -0.34    0.18
   7   2 -12   -0.00    0.15
  -7  -2  12   -0.05    0.18
   7   2 -11    1.41    0.18
   7   2 -11    1.48    0.26
  -7  -2  11    1.49    0.25
   7   2 -10    9.14    0.53
  -7  -2  10    9.04    0.51
  -7  -2  10    7.80    0.42
   7   2  -9    0.23    0.19
  -7  -2   9    0.42    0.23
  -7  -2   9    0.31    0.14
   7   2  -8   19.72    0.82
  -7  -2   8   20.24    0.83
  -7  -2   8   17.26    0.54
   7   2  -7    7.71    0.44
  -7  -2   7    7.90    0.47
  -7  -2   7    6.88    0.29
  -7  -2   6    1.18    0.23
  -7  -2   6    0.91    0.12
   7   2  -5    0.80    0.20
  -7  -2   5    0.77    0.21
   7   2  -4    9.27    0.49
  -7  -2   4   10.22    0.50
   7   2  -3    6.23    0.39
  -7  -2   3    6.53    0.42
   7   2  -2  100.01    2.55
  -7  -2   2  101.99    2.63
   7   2  -1    7.57    0.46
  -7  -2   1    7.98    0.48
   7   2   0    2.01    0.28
  -7  -2   0    1.43    0.26
   7   2   1    0.41    0.22
  -7  -2  -1    0.74    0.20
   7   2   2    6.25    0.46
  -7  -2  -2    6.51    0.42
   7   2   3    0.28    0.20
  -7  -2  -3    0.37    0.13
  -7  -2  -3    0.17    0.19
   7   2   4    2.02    0.34
  -7  -2  -4    2.17    0.21
  -7  -2  -4    2.09    0.26
   7   2   5    3.59    0.44
  -7  -2  -5    3.61    0.35
   7   2   6    0.09    0.18
  -7  -2  -6   -0.03    0.11
  -7  -2  -6    0.04    0.14
   7   2   7    2.92    0.44
  -7  -2  -7    2.57    0.31
  -7  -2  -7    2.43    0.26
   7   2   8    0.78    0.32
  -7  -2  -8    0.51    0.22
   7   2   9    3.11    0.52
  -7  -2  -9    2.81    0.39
   7   2  10   -0.08    0.26
   7   3 -16    0.22    0.23
  -7  -3  16    0.40    0.25
   7   3 -15    0.04    0.19
   7   3 -15   -0.10    0.15
   7   3 -14    0.98    0.22
   7   3 -14    1.70    0.30
  -7  -3  14    1.53    0.27
   7   3 -13    2.05    0.32
  -7  -3  13    2.52    0.33
  -7  -3  13    2.56    0.32
   7   3 -12    1.71    0.30
  -7  -3  12    2.00    0.29
   7   3 -11    0.67    0.22
  -7  -3  11    0.72    0.24
  -7  -3  11    0.83    0.19
   7   3 -10   10.41    0.53
  -7  -3  10   10.50    0.58
  -7  -3  10    9.39    0.50
   7   3  -9    4.31    0.38
  -7  -3   9    3.99    0.39
  -7  -3   9    4.03    0.30
   7   3  -8    0.48    0.18
  -7  -3   8    0.66    0.21
   7   3  -7    0.27    0.15
  -7  -3   7    0.35    0.19
  -7  -3   7    0.12    0.10
   7   3  -6    1.52    0.21
  -7  -3   6    1.22    0.26
  -7  -3   6    1.15    0.14
   7   3  -5    6.67    0.38
  -7  -3   5    6.29    0.44
  -7  -3   5    5.68    0.25
   7   3  -4    1.60    0.22
  -7  -3   4    1.75    0.26
  -7  -3   4    1.61    0.13
   7   3  -3    3.67    0.30
  -7  -3   3    4.15    0.36
   7   3  -2    2.91    0.29
  -7  -3   2    2.61    0.16
  -7  -3   2    3.42    0.32
   7   3  -1    6.15    0.40
  -7  -3   1    6.09    0.44
   7   3   0   14.87    0.67
  -7  -3   0   12.58    0.40
  -7  -3   0   13.93    0.64
   7   3   1   31.22    1.09
  -7  -3  -1   30.15    0.81
   7   3   2    9.05    0.55
  -7  -3  -2    8.75    0.40
  -7  -3  -2   10.11    0.52
   7   3   3   20.62    0.90
  -7  -3  -3   18.74    0.63
  -7  -3  -3   18.43    0.80
   7   3   4    2.34    0.37
  -7  -3  -4    1.81    0.26
   7   3   5    2.10    0.34
  -7  -3  -5    1.81    0.25
  -7  -3  -5    1.47    0.23
   7   3   6    1.80    0.36
  -7  -3  -6    1.85    0.27
  -7  -3  -6    1.29    0.22
   7   3   7    0.22    0.28
  -7  -3  -7    0.31    0.20
   7   3   8   -0.21    0.28
  -7  -3  -8    0.39    0.19
   7   3   9    0.15    0.28
   7   4 -16   -0.18    0.19
   7   4 -15    2.05    0.39
   7   4 -15    2.35    0.35
  -7  -4  15    2.52    0.41
   7   4 -14    1.16    0.29
   7   4 -14    1.58    0.27
  -7  -4  14    0.83    0.29
   7   4 -13    0.45    0.20
  -7  -4  13    0.33    0.21
  -7  -4  13    0.55    0.26
   7   4 -12    0.92    0.23
  -7  -4  12    0.55    0.25
  -7  -4  12    1.04    0.26
   7   4 -11    0.06    0.20
  -7  -4  11    0.26    0.17
  -7  -4  11    0.59    0.22
   7   4 -10   -0.03    0.15
  -7  -4  10   -0.09    0.13
  -7  -4  10   -0.03    0.17
   7   4  -9    0.61    0.17
  -7  -4   9    0.05    0.14
  -7  -4   9    0.31    0.21
  -7  -4   8    8.07    0.39
  -7  -4   8    9.06    0.54
   7   4  -7    0.33    0.15
  -7  -4   7    0.42    0.14
  -7  -4   7    0.43    0.21
   7   4  -6    2.36    0.23
  -7  -4   6    2.46    0.19
  -7  -4   6    2.48    0.32
   7   4  -5    0.14    0.12
  -7  -4   5    0.14    0.18
   7   4  -4   -0.04    0.11
  -7  -4   4   -0.02    0.15
   7   4  -3    2.80    0.30
  -7  -4   3    3.02    0.21
  -7  -4   3    3.65    0.35
   7   4  -2    1.61    0.21
  -7  -4   2    0.89    0.15
  -7  -4   2    1.03    0.25
   7   4  -1    0.76    0.22
  -7  -4   1    1.03    0.15
   7   4   0   56.29    1.71
  -7  -4   0   52.70    1.34
  -7  -4   0   58.60    1.79
   7   4   1    7.23    0.51
  -7  -4  -1    6.87    0.36
  -7  -4  -1    8.46    0.51
   7   4   2   20.30    0.89
  -7  -4  -2   17.92    0.69
  -7  -4  -2   21.46    0.88
   7   4   3   -0.18    0.19
  -7  -4  -3   -0.11    0.14
  -7  -4  -3    0.01    0.15
   7   4   4    2.17    0.36
  -7  -4  -4    2.03    0.24
  -7  -4  -4    1.75    0.31
   7   4   5    1.80    0.32
  -7  -4  -5    1.40    0.24
  -7  -4  -5    0.21    0.21
   7   4   6    0.00    0.26
  -7  -4  -6   -0.31    0.17
   7   4   7    1.93    0.38
  -7  -4  -7    1.29    0.31
   7   4   8    0.34    0.30
   7   5 -16    1.88    0.33
  -7  -5  16    1.47    0.45
   7   5 -15   -0.05    0.15
  -7  -5  15    0.07    0.18
   7   5 -14    0.27    0.20
  -7  -5  14    0.09    0.22
   7   5 -13    0.02    0.19
  -7  -5  13    0.32    0.21
   7   5 -12    0.09    0.15
  -7  -5  12    0.18    0.19
  -7  -5  12    0.19    0.21
   7   5 -11    0.53    0.15
  -7  -5  11    0.23    0.18
  -7  -5  11    0.23    0.22
   7   5 -10    0.05    0.14
  -7  -5  10    0.27    0.15
   7   5  -9    6.12    0.33
  -7  -5   9    6.44    0.42
  -7  -5   9    6.37    0.52
   7   5  -8    0.87    0.18
  -7  -5   8    0.68    0.18
  -7  -5   8    0.52    0.23
   7   5  -7    3.33    0.28
  -7  -5   7    3.37    0.30
  -7  -5   7    3.36    0.38
   7   5  -6    6.81    0.35
  -7  -5   6    6.50    0.37
  -7  -5   6    6.91    0.51
   7   5  -5    0.35    0.16
  -7  -5   5    0.53    0.14
  -7  -5   5    0.42    0.22
   7   5  -4    0.55    0.15
  -7  -5   4    0.49    0.15
  -7  -5   4    0.28    0.22
   7   5  -3    1.35    0.21
  -7  -5   3    1.23    0.16
  -7  -5   3    1.49    0.26
   7   5  -2    2.83    0.29
  -7  -5   2    2.35    0.21
  -7  -5   2    2.50    0.32
   7   5  -1    1.15    0.28
  -7  -5   1    1.66    0.27
   7   5   0    0.93    0.24
  -7  -5   0    0.87    0.20
  -7  -5   0    1.29    0.25
   7   5   1    6.45    0.47
  -7  -5  -1    6.29    0.38
  -7  -5  -1    6.12    0.43
   7   5   2    3.19    0.40
  -7  -5  -2    4.00    0.34
  -7  -5  -2    3.72    0.34
   7   5   3    1.16    0.29
  -7  -5  -3    0.80    0.25
  -7  -5  -3    1.25    0.26
   7   5   4    0.95    0.29
  -7  -5  -4    0.70    0.21
  -7  -5  -4    0.79    0.21
   7   5   5    0.49    0.26
  -7  -5  -5    0.26    0.20
   7   5   6    0.07    0.22
  -7  -5  -6    0.04    0.19
   7   5   7   -0.14    0.27
  -7  -5  -7   -0.18    0.21
   7   6 -16    1.00    0.29
  -7  -6  16    0.48    0.32
   7   6 -15    0.71    0.28
  -7  -6  15    0.92    0.32
   7   6 -14    0.70    0.32
  -7  -6  14    0.86    0.33
   7   6 -13    0.56    0.27
  -7  -6  13    0.63    0.25
   7   6 -12    0.26    0.25
  -7  -6  12    0.47    0.21
   7   6 -11    0.51    0.19
  -7  -6  11    0.20    0.23
  -7  -6  10    2.24    0.36
   7   6  -9    3.37    0.24
  -7  -6   9    4.12    0.37
  -7  -6   9    4.24    0.42
   7   6  -8    0.41    0.14
  -7  -6   8    0.73    0.22
  -7  -6   8    0.88    0.26
   7   6  -7    0.61    0.15
  -7  -6   7    0.77    0.20
  -7  -6   7    1.13    0.26
   7   6  -6    1.41    0.21
  -7  -6   6    1.78    0.25
  -7  -6   6    1.49    0.32
   7   6  -5    5.50    0.33
  -7  -6   5    5.77    0.35
  -7  -6   5    6.71    0.49
   7   6  -4    1.17    0.20
  -7  -6   4    1.42    0.29
   7   6  -3    1.27    0.21
  -7  -6   3    1.50    0.20
  -7  -6   3    1.19    0.29
   7   6  -2   -0.11    0.14
  -7  -6   2   -0.10    0.11
  -7  -6   2    0.03    0.18
   7   6  -1   -0.25    0.16
  -7  -6   1   -0.06    0.14
  -7  -6   1   -0.08    0.18
   7   6   0    0.12    0.18
  -7  -6   0    0.21    0.15
  -7  -6   0    0.08    0.18
   7   6   1    5.72    0.48
  -7  -6  -1    5.78    0.47
  -7  -6  -1    6.59    0.52
   7   6   2   10.13    0.65
  -7  -6  -2    9.69    0.63
  -7  -6  -2   10.17    0.59
  -7  -6  -3    0.36    0.20
  -7  -6  -3    0.42    0.20
   7   6   4   -0.03    0.22
  -7  -6  -4    0.24    0.19
   7   6   5    0.56    0.40
  -7  -6  -5    2.90    0.35
   7   6   6    1.37    0.40
  -7  -6  -6    0.60    0.33
   7   7 -15   -0.01    0.24
  -7  -7  15   -0.36    0.29
   7   7 -14    0.65    0.35
  -7  -7  14    0.82    0.32
   7   7 -13    5.40    0.53
  -7  -7  13    4.80    0.52
   7   7 -12    0.49    0.29
  -7  -7  12    0.99    0.28
  -7  -7  11   -0.21    0.21
   7   7 -10    0.02    0.22
  -7  -7  10    0.28    0.22
   7   7  -9    1.07    0.24
  -7  -7   9    0.99    0.24
  -7  -7   8    0.48    0.21
  -7  -7   7   14.51    0.68
  -7  -7   7   14.26    0.81
  -7  -7   6    0.81    0.23
  -7  -7   6    1.39    0.29
   7   7  -5    2.56    0.27
  -7  -7   5    2.53    0.29
  -7  -7   5    3.19    0.38
  -7  -7   4   -0.26    0.14
  -7  -7   4    0.36    0.23
   7   7  -3    0.11    0.15
  -7  -7   3   -0.05    0.18
   7   7  -2    0.19    0.18
  -7  -7   2    0.19    0.17
  -7  -7   2   -0.03    0.20
   7   7  -1    0.87    0.24
  -7  -7   1    1.25    0.24
  -7  -7   1    0.87    0.27
   7   7   0   -0.01    0.19
  -7  -7   0    0.02    0.18
  -7  -7   0    0.50    0.19
   7   7   1    0.67    0.28
  -7  -7  -1    0.42    0.23
  -7  -7  -1    0.46    0.22
   7   7   2    0.96    0.27
  -7  -7  -2    0.80    0.27
  -7  -7  -2    0.49    0.23
   7   7   3    2.33    0.42
  -7  -7  -3    3.29    0.40
   7   7   4    2.77    0.51
  -7  -7  -4    2.39    0.40
   7   8 -14    1.73    0.47
  -7  -8  14    2.19    0.40
   7   8 -13    2.63    0.41
  -7  -8  13    1.00    0.39
   7   8 -12    1.63    0.41
  -7  -8  12    2.23    0.38
   7   8 -11    1.07    0.34
  -7  -8  11    1.36    0.31
   7   8 -10    0.56    0.26
  -7  -8  10    0.13    0.23
   7   8  -9    1.70    0.35
  -7  -8   9    1.63    0.32
   7   8  -8    0.45    0.30
  -7  -8   8    0.86    0.26
   7   8  -7    4.91    0.49
  -7  -8   7    4.93    0.49
   7   8  -6    1.80    0.35
  -7  -8   6    1.43    0.29
   7   8  -5    1.05    0.32
  -7  -8   5    0.97    0.26
   7   8  -4    1.64    0.34
  -7  -8   4    1.57    0.30
   7   8  -3    0.31    0.19
  -7  -8   3   -0.17    0.18
   7   8  -2    2.12    0.34
   7   8  -2    2.82    0.40
  -7  -8   2    3.38    0.36
   7   8  -1    0.84    0.23
   7   8  -1    1.14    0.29
  -7  -8   1    1.11    0.28
   7   8   0    0.07    0.17
   7   8   0   -0.11    0.18
   7   8   1    0.00    0.16
   7   8   1   -0.09    0.16
  -7  -8  -1    0.16    0.19
   7   8   2    0.89    0.33
  -7  -8  -2    1.28    0.32
   7   9 -12    0.34    0.29
  -7  -9  12    0.24    0.27
   7   9 -11   -0.06    0.25
  -7  -9  11    0.37    0.24
   7   9 -10    0.95    0.30
  -7  -9  10    0.25    0.30
   7   9  -9   -0.00    0.21
  -7  -9   9    0.19    0.22
   7   9  -8    1.05    0.33
  -7  -9   8    0.79    0.29
   7   9  -7   -0.03    0.18
  -7  -9   7    0.03    0.17
   7   9  -6    1.17    0.33
  -7  -9   6    0.98    0.34
   7   9  -5    2.52    0.42
  -7  -9   5    2.83    0.46
   7   9  -4    0.40    0.25
  -7  -9   4    0.27    0.29
  -7  -9   3    9.82    0.73
   7   9  -2    0.24    0.23
  -7  -9   2    0.13    0.21
   7   9  -1    0.72    0.26
  -7  -9   1    0.30    0.28
  -7  -9   0    0.48    0.29
   7  10  -8    0.48    0.28
  -7 -10   8   -0.10    0.26
   7  10  -7   -0.06    0.28
  -7 -10   7   -0.36    0.27
   7  10  -6    0.25    0.28
  -7 -10   6    0.36    0.29
   7  10  -5    0.52    0.30
  -7 -10   5    0.46    0.31
   8  -9  -2   10.42    0.74
  -8   9   2    7.81    0.76
   8  -9  -1    0.77    0.32
  -8   9   1    0.80    0.32
   8  -9   0   -0.13    0.21
  -8   9   0    0.24    0.22
   8  -9   1    0.20    0.24
  -8   9  -1    0.17    0.27
   8  -9   2   -0.33    0.28
  -8   9  -2   -0.24    0.30
   8  -9   3    0.08    0.20
  -8   9  -3    0.10    0.26
   8  -9   4    0.19    0.19
  -8   9  -4   -0.16    0.26
  -8   9  -5    0.33    0.32
  -8   9  -6    1.67    0.47
   8  -8  -6    0.17    0.28
   8  -8  -5    0.26    0.27
  -8   8   5    0.15    0.25
   8  -8  -4    2.46    0.45
  -8   8   4    1.82    0.42
   8  -8  -3    0.27    0.30
  -8   8   3    0.48    0.31
   8  -8  -2    4.61    0.51
  -8   8   2    3.32    0.50
  -8   8   1    0.35    0.33
   8  -8   0    1.04    0.31
  -8   8   0    0.62    0.33
   8  -8   1    2.71    0.43
  -8   8  -1    1.35    0.42
   8  -8   2    0.50    0.23
  -8   8  -2   -0.07    0.28
   8  -8   3   -0.07    0.23
  -8   8  -3   -0.07    0.23
   8  -8   4    0.28    0.21
  -8   8  -4    0.04    0.28
   8  -8   5    0.23    0.23
  -8   8  -5    0.37    0.30
   8  -8   6    0.18    0.22
  -8   8  -6   -0.03    0.29
   8  -8   7    0.26    0.25
  -8   8  -7    0.34    0.31
  -8   8  -8    1.92    0.45
   8  -7  -8    0.52    0.30
   8  -7  -7   -0.07    0.31
  -8   7   7    0.50    0.22
   8  -7  -6    0.19    0.24
  -8   7   6   -0.02    0.21
   8  -7  -5    0.18    0.29
  -8   7   5    0.49    0.25
   8  -7  -4    0.42    0.36
  -8   7   4    0.87    0.32
   8  -7  -3    0.06    0.26
  -8   7   3    0.42    0.25
   8  -7  -2    0.56    0.30
  -8   7   2    0.99    0.30
   8  -7  -1    2.53    0.42
  -8   7   1    2.73    0.42
   8  -7   0    3.39    0.45
  -8   7   0    4.08    0.49
   8  -7   1    0.45    0.23
  -8   7  -1   -0.03    0.26
   8  -7   2    1.12    0.27
  -8   7  -2    0.23    0.31
   8  -7   3   -0.01    0.25
  -8   7  -3    0.44    0.27
   8  -7   4    0.85    0.30
  -8   7  -4    1.89    0.37
   8  -7   5    0.90    0.26
  -8   7  -5    0.13    0.29
   8  -7   6    0.78    0.27
  -8   7  -6    0.68    0.34
   8  -7   7    1.92    0.38
  -8   7  -7    2.62    0.46
   8  -7   8    0.87    0.30
  -8   7  -8    0.61    0.35
   8  -7   9    0.19    0.25
  -8   7  -9    0.10    0.29
   8  -6  -8    6.36    0.56
  -8   6   8    5.15    0.48
   8  -6  -7    0.68    0.32
  -8   6   7    0.43    0.22
   8  -6  -6    3.00    0.48
   8  -6  -5    0.26    0.27
  -8   6   5    0.29    0.23
   8  -6  -4    0.07    0.22
  -8   6   4    0.17    0.21
   8  -6  -3    0.65    0.32
  -8   6   3    0.53    0.26
   8  -6  -2   -0.23    0.22
   8  -6  -1    2.64    0.37
  -8   6   1    2.53    0.42
   8  -6   0    0.02    0.19
  -8   6   0    0.05    0.20
   8  -6   1    8.32    0.58
  -8   6  -1    7.14    0.63
   8  -6   2    0.84    0.27
  -8   6  -2    0.82    0.33
   8  -6   3    4.53    0.46
  -8   6  -3    4.70    0.54
   8  -6   4   -0.18    0.15
  -8   6  -4    0.29    0.19
   8  -6   5    0.29    0.24
  -8   6  -5    0.34    0.27
   8  -6   6    0.25    0.23
  -8   6  -6    0.32    0.26
   8  -6   7   -0.08    0.20
  -8   6  -7   -0.00    0.21
   8  -6   8    1.54    0.36
  -8   6  -8    1.72    0.48
   8  -6   9    1.89    0.46
  -8   6  -9    1.48    0.43
   8  -6  10   -0.08    0.21
  -8   6 -10    0.06    0.24
  -8   5  11   -0.20    0.31
  -8   5  10   -0.35    0.33
  -8   5   9    5.05    0.42
   8  -5  -8    0.60    0.28
  -8   5   8    0.60    0.23
   8  -5  -7    3.42    0.48
  -8   5   7    2.92    0.36
   8  -5  -6   -0.28    0.20
  -8   5   6    0.13    0.15
   8  -5  -5    0.02    0.21
  -8   5   5    0.09    0.17
   8  -5  -4    0.11    0.20
  -8   5   4   -0.13    0.17
   8  -5  -3   -0.14    0.19
  -8   5   3    0.04    0.18
   8  -5  -2    1.18    0.32
  -8   5   2    1.99    0.32
   8  -5  -1    0.70    0.25
  -8   5   1    0.31    0.28
   8  -5   0    0.30    0.23
  -8   5   0    0.29    0.24
   8  -5   1    6.79    0.51
  -8   5  -1    5.66    0.55
   8  -5   2    4.93    0.46
  -8   5  -2    5.31    0.52
   8  -5   3    0.03    0.19
  -8   5  -3    0.23    0.23
   8  -5   4    0.52    0.22
  -8   5  -4    0.15    0.25
   8  -5   5    0.22    0.27
  -8   5  -5    0.47    0.25
   8  -5   6    0.03    0.18
  -8   5  -6   -0.01    0.19
   8  -5   7    0.10    0.21
  -8   5  -8    0.06    0.22
   8  -5   9    1.44    0.35
  -8   5  -9    0.25    0.40
   8  -5  10    1.60    0.44
  -8   5 -10    1.78    0.42
  -8   4  12    0.40    0.33
  -8   4  11    0.16    0.28
  -8   4  10    0.69    0.36
  -8   4   9    0.04    0.14
   8  -4  -8    5.37    0.59
  -8   4   8    4.91    0.45
   8  -4  -7    3.36    0.52
  -8   4   7    5.03    0.43
   8  -4  -6    5.94    0.55
  -8   4   6    6.36    0.48
   8  -4  -5   -0.39    0.22
  -8   4   5    0.04    0.18
   8  -4  -4    0.91    0.24
  -8   4   4   -0.11    0.23
   8  -4  -3    0.13    0.16
  -8   4   3   -0.15    0.16
   8  -4  -2    3.18    0.41
  -8   4   2    3.57    0.41
   8  -4  -1    0.59    0.24
  -8   4   1    0.61    0.24
   8  -4   0    1.33    0.26
  -8   4   0    0.51    0.29
   8  -4   1   -0.18    0.17
  -8   4  -1    0.30    0.19
   8  -4   2    0.14    0.21
  -8   4  -2    0.34    0.23
  -8   4  -3    2.86    0.41
   8  -4   4    2.54    0.35
  -8   4  -4    2.24    0.40
   8  -4   5    2.01    0.33
  -8   4  -5    1.62    0.35
   8  -4   6    0.70    0.26
  -8   4  -6    0.57    0.28
   8  -4   7    0.22    0.23
   8  -4   8   -0.32    0.24
  -8   4  -8    0.33    0.21
   8  -4   9   -0.15    0.26
  -8   4  -9   -0.22    0.23
   8  -4  10    1.43    0.37
  -8   4 -10    0.50    0.33
  -8   3  13    0.41    0.34
  -8   3  12    0.55    0.34
  -8   3  11    0.33    0.27
  -8   3  11    0.02    0.18
  -8   3  10    0.37    0.19
   8  -3  -9    7.45    0.58
  -8   3   9    6.67    0.46
   8  -3  -8    3.84    0.46
  -8   3   8    3.16    0.34
   8  -3  -7   10.14    0.73
  -8   3   7   11.02    0.61
   8  -3  -6    0.23    0.23
  -8   3   6   -0.01    0.21
   8  -3  -5   21.78    1.00
  -8   3   5   20.74    0.91
   8  -3  -4    2.03    0.35
  -8   3   4    1.99    0.30
   8  -3  -3    0.83    0.26
  -8   3   3    0.80    0.24
   8  -3  -2    3.17    0.37
  -8   3   2    2.63    0.36
   8  -3  -1    0.02    0.28
  -8   3   1    2.70    0.29
   8  -3   0    2.49    0.32
  -8   3   0    1.99    0.33
   8  -3   1    0.98    0.26
  -8   3  -1    0.95    0.26
   8  -3   2    4.05    0.39
  -8   3  -2    3.96    0.44
   8  -3   3    6.75    0.53
  -8   3  -3    7.62    0.56
   8  -3   4    0.58    0.27
  -8   3  -4    1.08    0.28
   8  -3   5    0.54    0.27
  -8   3  -5    1.00    0.27
   8  -3   6    1.09    0.27
  -8   3  -6    0.83    0.30
   8  -3   7   -0.10    0.22
  -8   3  -7   -0.12    0.21
   8  -3   8    0.66    0.29
  -8   3  -8    0.46    0.26
   8  -3   9    1.06    0.36
  -8   3  -9    1.06    0.31
   8  -3  10    2.57    0.52
  -8   3 -10    3.36    0.42
   8  -3  11    0.07    0.26
  -8   2  14    1.63    0.48
  -8   2  13    0.24    0.29
  -8   2  12   -0.08    0.26
  -8   2  11   -0.05    0.23
  -8   2  11   -0.06    0.16
   8  -2 -10    1.07    0.30
  -8   2  10    1.18    0.25
   8  -2  -9    1.16    0.34
  -8   2   9    1.46    0.25
   8  -2  -8    1.38    0.32
  -8   2   8    0.81    0.22
   8  -2  -7    1.69    0.35
  -8   2   7    1.45    0.31
   8  -2  -6   73.93    2.46
  -8   2   6   75.27    2.28
   8  -2  -5    4.70    0.45
  -8   2   5    4.87    0.44
   8  -2  -4    0.69    0.23
  -8   2   4    0.00    0.22
   8  -2  -3    0.60    0.26
  -8   2   3    0.91    0.25
   8  -2  -2    0.12    0.20
  -8   2   2    0.24    0.19
   8  -2  -1   -0.03    0.17
  -8   2   1    0.16    0.17
   8  -2   0    2.07    0.32
  -8   2   0    1.73    0.31
   8  -2   1    0.09    0.21
  -8   2  -1    0.61    0.22
   8  -2   2    0.80    0.24
  -8   2  -2    0.55    0.24
   8  -2   3    4.56    0.44
  -8   2  -3    4.45    0.44
   8  -2   4    1.49    0.31
  -8   2  -4    1.76    0.33
   8  -2   5    2.36    0.36
  -8   2  -5    2.49    0.35
   8  -2   6    0.24    0.24
  -8   2  -6    0.33    0.21
   8  -2   7   -0.12    0.21
  -8   2  -7   -0.01    0.18
   8  -2   8    0.22    0.27
  -8   2  -8    0.48    0.23
   8  -2   9    0.76    0.39
  -8   2  -9    1.31    0.28
   8  -2  10    0.39    0.26
  -8   2 -10   -0.18    0.23
  -8   1  13   -0.07    0.25
  -8   1  12    0.25    0.26
  -8   1  12    0.12    0.18
   8  -1 -11    0.16    0.19
  -8   1  11    0.22    0.17
   8  -1 -10   -0.10    0.23
  -8   1  10   -0.09    0.16
   8  -1  -9    1.29    0.33
  -8   1   9    1.17    0.25
   8  -1  -8    0.09    0.17
  -8   1   8   -0.07    0.14
   8  -1  -7    4.93    0.47
  -8   1   7    4.92    0.39
   8  -1  -6    0.29    0.20
  -8   1   6   -0.01    0.16
   8  -1  -5    8.49    0.59
  -8   1   5    8.36    0.53
   8  -1  -4    5.77    0.47
  -8   1   4    5.11    0.49
   8  -1  -3   31.52    1.20
  -8   1   3   32.07    1.21
   8  -1  -2   14.49    0.70
  -8   1   2   14.19    0.75
   8  -1  -1    5.81    0.46
  -8   1   1    5.74    0.45
   8  -1   0    0.64    0.23
  -8   1   0    0.57    0.23
   8  -1   1    2.41    0.33
  -8   1  -1    2.80    0.33
   8  -1   2    1.40    0.30
  -8   1  -2    0.94    0.27
   8  -1   3    0.37    0.24
  -8   1  -3    0.60    0.22
   8  -1   4    0.88    0.27
  -8   1  -4    0.87    0.25
   8  -1   5    0.51    0.25
   8  -1   6    1.18    0.33
  -8   1  -6    1.33    0.28
   8  -1   7    0.10    0.23
  -8   1  -7    0.12    0.20
   8  -1   8    0.50    0.30
   8  -1   9   -0.04    0.28
  -8   1  -9   -0.16    0.21
   8  -1  10    0.16    0.28
  -8   0  15    1.23    0.39
  -8   0  14   -0.07    0.25
  -8   0  13    1.56    0.27
   8   0 -12    0.92    0.27
  -8   0  12    1.18    0.25
   8   0 -11   -0.22    0.20
  -8   0  11    0.07    0.16
   8   0 -10   -0.13    0.20
  -8   0  10   -0.04    0.16
   8   0  -9    1.37    0.31
  -8   0   9    1.63    0.27
   8   0  -8    4.19    0.43
  -8   0   8    3.77    0.37
   8   0  -7   11.86    0.65
  -8   0   7   10.96    0.63
   8   0  -6    1.89    0.37
  -8   0   6    1.89    0.31
   8   0  -5    4.02    0.40
  -8   0   5    3.15    0.45
   8   0  -4   99.08    2.82
  -8   0   4  100.26    2.79
   8   0  -3    4.44    0.44
  -8   0   3    5.27    0.41
   8   0  -2    0.52    0.21
  -8   0   2   -0.03    0.19
   8   0  -1    4.11    0.38
  -8   0   1    4.46    0.38
   8   0   0    0.83    0.21
  -8   0   0    0.02    0.23
   8   0   1    1.08    0.26
  -8   0  -1    0.96    0.25
   8   0   2    2.94    0.36
  -8   0  -2    3.04    0.35
   8   0   3    0.32    0.19
  -8   0  -3   -0.18    0.16
   8   0   4    2.37    0.37
   8   0   5   -0.16    0.21
  -8   0  -5    0.20    0.17
   8   0   6   -0.07    0.26
  -8   0  -6    0.76    0.22
   8   0   7    0.02    0.23
  -8   0  -7    0.24    0.19
   8   0   8    0.22    0.29
  -8   0  -8    0.30    0.19
   8   0   9    0.40    0.32
   8   0  10    0.24    0.32
  -8  -1  14    0.78    0.24
   8   1 -13    2.24    0.40
  -8  -1  13    2.12    0.30
   8   1 -12    2.12    0.40
  -8  -1  12    2.24    0.32
   8   1 -11    0.71    0.31
  -8  -1  11    0.78    0.24
   8   1 -10    1.74    0.35
  -8  -1  10    2.42    0.31
   8   1  -9    0.91    0.27
  -8  -1   9    1.12    0.25
   8   1  -8    0.07    0.21
  -8  -1   8    0.13    0.18
   8   1  -7   37.54    1.35
  -8  -1   7   37.53    1.31
   8   1  -6   19.14    0.84
  -8  -1   6   18.55    0.86
   8   1  -5   12.11    0.66
  -8  -1   5   12.22    0.65
   8   1  -4   -0.11    0.15
  -8  -1   4    0.11    0.15
   8   1  -3    7.05    0.51
  -8  -1   3    7.36    0.51
   8   1  -2    1.33    0.29
  -8  -1   2    1.59    0.27
   8   1  -1    9.14    0.56
  -8  -1   1    9.32    0.58
   8   1   0    2.35    0.30
  -8  -1   0    0.95    0.27
   8   1   1    1.01    0.26
  -8  -1  -1    0.83    0.23
   8   1   2    2.19    0.32
  -8  -1  -2    1.22    0.27
   8   1   3    1.19    0.28
  -8  -1  -3    1.08    0.24
   8   1   4    0.31    0.27
  -8  -1  -4    0.61    0.20
   8   1   5    1.00    0.31
  -8  -1  -5    0.85    0.26
   8   1   6   11.68    0.81
   8   1   7    0.25    0.26
  -8  -1  -7    0.07    0.17
   8   1   8    0.03    0.29
  -8  -1  -8    0.31    0.17
   8   1   9    0.60    0.35
   8   2 -15    2.28    0.41
  -8  -2  15    1.79    0.32
   8   2 -14    2.27    0.39
  -8  -2  14    2.02    0.32
   8   2 -13    0.96    0.28
  -8  -2  13    0.77    0.26
   8   2 -12   -0.08    0.18
  -8  -2  12    0.01    0.16
   8   2 -11    0.37    0.21
  -8  -2  11    0.05    0.20
   8   2 -10    0.79    0.28
  -8  -2  10    0.75    0.25
   8   2  -9   -0.06    0.16
  -8  -2   9    0.20    0.18
  -8  -2   8    8.86    0.55
   8   2  -7    0.45    0.22
  -8  -2   7    0.68    0.22
   8   2  -6    3.47    0.34
  -8  -2   6    2.68    0.35
   8   2  -5    4.53    0.39
  -8  -2   5    3.83    0.41
   8   2  -4    0.60    0.19
  -8  -2   4    0.32    0.22
   8   2  -3    5.87    0.43
  -8  -2   3    6.77    0.49
   8   2  -2   31.82    1.15
  -8  -2   2   29.73    1.17
   8   2  -1    2.07    0.31
  -8  -2   1    2.30    0.32
   8   2   0    0.45    0.22
  -8  -2   0    0.15    0.20
   8   2   1    0.24    0.20
  -8  -2  -1    0.15    0.18
   8   2   2    0.73    0.24
  -8  -2  -2    0.46    0.22
   8   2   3    1.58    0.27
  -8  -2  -3   -0.03    0.21
   8   2   4    3.50    0.44
   8   2   5    9.26    0.70
  -8  -2  -5    8.60    0.55
   8   2   6    1.55    0.39
  -8  -2  -6    1.08    0.25
   8   2   7    0.02    0.26
  -8  -2  -7    0.17    0.17
   8   2   8   -0.36    0.34
   8   3 -15    0.49    0.25
  -8  -3  15    0.23    0.24
   8   3 -14    4.77    0.49
  -8  -3  14    3.80    0.44
   8   3 -13   -0.03    0.12
   8   3 -13    0.20    0.18
   8   3 -12    1.13    0.27
  -8  -3  12    1.17    0.25
  -8  -3  12    0.66    0.29
   8   3 -11    7.59    0.59
  -8  -3  11    6.49    0.44
   8   3 -10    0.21    0.21
  -8  -3  10    0.85    0.23
   8   3  -9    0.88    0.24
  -8  -3   9    0.66    0.27
   8   3  -8    0.20    0.16
  -8  -3   8   -0.16    0.18
   8   3  -7   -0.19    0.14
  -8  -3   7    0.25    0.18
   8   3  -6   -0.00    0.13
  -8  -3   6    0.01    0.14
   8   3  -5   -0.19    0.20
  -8  -3   5   -0.24    0.20
   8   3  -4    0.17    0.16
  -8  -3   4    0.11    0.19
   8   3  -3    6.70    0.45
  -8  -3   3    7.30    0.52
   8   3  -2    0.80    0.25
  -8  -3   2    1.02    0.24
   8   3  -1    7.01    0.49
  -8  -3   1    6.92    0.48
   8   3   0    0.66    0.23
  -8  -3   0    0.45    0.23
   8   3   1    0.19    0.19
  -8  -3  -1    0.11    0.17
   8   3   2   -0.18    0.19
  -8  -3  -2    0.23    0.16
   8   3   3    6.83    0.57
  -8  -3  -3    6.27    0.46
   8   3   4    0.24    0.30
  -8  -3  -4    0.47    0.20
   8   3   5    3.48    0.46
  -8  -3  -5    2.54    0.36
   8   3   6    0.19    0.26
  -8  -3  -6    0.18    0.18
   8   3   7    0.44    0.33
   8   3   8    0.84    0.37
   8   4 -15    0.22    0.21
   8   4 -14    1.06    0.28
  -8  -4  14    0.48    0.26
  -8  -4  14    1.24    0.33
   8   4 -13   -0.22    0.19
  -8  -4  13    0.09    0.18
  -8  -4  13    0.16    0.16
   8   4 -12    1.74    0.30
  -8  -4  12    1.93    0.34
  -8  -4  12    1.57    0.30
   8   4 -11    2.75    0.39
  -8  -4  11    3.13    0.41
  -8  -4  11    2.76    0.29
   8   4 -10    4.73    0.36
  -8  -4  10    5.09    0.46
  -8  -4  10    3.25    0.34
   8   4  -9    4.51    0.41
  -8  -4   9    4.76    0.45
  -8  -4   9    4.13    0.32
   8   4  -8    1.66    0.29
  -8  -4   8    1.67    0.32
   8   4  -7    4.17    0.33
  -8  -4   7    4.24    0.42
   8   4  -6    0.31    0.16
  -8  -4   6    0.04    0.23
   8   4  -5    1.93    0.26
  -8  -4   5    2.64    0.37
   8   4  -4    0.15    0.21
  -8  -4   4    0.56    0.21
   8   4  -3    1.65    0.25
  -8  -4   3    1.08    0.32
   8   4  -2    1.27    0.25
  -8  -4   2    1.68    0.31
   8   4  -1    7.36    0.49
  -8  -4   1    7.65    0.56
   8   4   0    2.60    0.34
  -8  -4   0    2.13    0.39
   8   4   1    0.84    0.24
  -8  -4  -1    0.54    0.28
   8   4   2    1.15    0.29
  -8  -4  -2    0.77    0.26
   8   4   3    1.03    0.30
  -8  -4  -3    0.63    0.24
   8   4   4    1.37    0.36
  -8  -4  -4    0.93    0.26
   8   4   5    0.48    0.31
  -8  -4  -5    0.70    0.21
   8   4   6    0.38    0.31
   8   4   7    0.29    0.31
   8   5 -15    0.51    0.28
   8   5 -14    0.69    0.27
  -8  -5  14    0.13    0.27
  -8  -5  13    0.90    0.24
  -8  -5  13    0.33    0.29
  -8  -5  12    1.93    0.32
  -8  -5  12    2.50    0.40
   8   5 -11    0.36    0.19
  -8  -5  11    0.15    0.18
  -8  -5  11    0.42    0.24
   8   5 -10    1.16    0.21
  -8  -5  10    0.80    0.25
  -8  -5  10    1.87    0.34
   8   5  -9    4.02    0.30
  -8  -5   9    3.37    0.29
  -8  -5   9    4.15    0.47
   8   5  -8    0.17    0.15
  -8  -5   8    0.36    0.15
  -8  -5   8    0.22    0.24
   8   5  -7    0.31    0.15
  -8  -5   7    0.26    0.15
  -8  -5   7    0.26    0.22
   8   5  -6    0.28    0.14
  -8  -5   6    0.08    0.11
  -8  -5   6   -0.04    0.21
   8   5  -5    1.23    0.23
  -8  -5   5    1.00    0.16
  -8  -5   5    1.20    0.30
   8   5  -4    2.22    0.33
  -8  -5   4    2.89    0.37
   8   5  -3    0.54    0.20
  -8  -5   3    0.17    0.22
   8   5  -2    0.34    0.17
  -8  -5   2   -0.25    0.17
   8   5  -1    0.96    0.27
  -8  -5   1    1.69    0.29
   8   5   0    0.42    0.23
  -8  -5   0    0.56    0.23
   8   5   1   -0.03    0.18
  -8  -5  -1    0.10    0.16
   8   5   2    2.86    0.41
  -8  -5  -2    3.10    0.36
   8   5   3   -0.15    0.23
  -8  -5  -3   -0.12    0.20
   8   5   4    1.31    0.30
  -8  -5  -4    0.07    0.21
   8   5   5   -0.04    0.24
   8   6 -14    0.03    0.24
  -8  -6  14    0.29    0.23
   8   6 -13    1.24    0.35
  -8  -6  13    1.14    0.33
  -8  -6  12    2.50    0.34
  -8  -6  11    1.00    0.28
  -8  -6  11    1.09    0.33
  -8  -6  10    0.21    0.17
  -8  -6  10    0.01    0.24
   8   6  -9    0.94    0.21
  -8  -6   9    1.55    0.26
  -8  -6   9    1.01    0.32
   8   6  -8    0.11    0.16
  -8  -6   8    0.43    0.16
  -8  -6   8    0.19    0.24
   8   6  -7    0.06    0.14
  -8  -6   7   -0.05    0.14
  -8  -6   7    0.17    0.20
  -8  -6   6    3.29    0.31
  -8  -6   6    3.10    0.41
   8   6  -5    0.31    0.16
  -8  -6   5    0.28    0.15
  -8  -6   5    0.63    0.25
   8   6  -4    0.32    0.17
  -8  -6   4    0.32    0.15
  -8  -6   4    0.75    0.25
   8   6  -3    0.84    0.24
  -8  -6   3    1.13    0.21
  -8  -6   3    1.31    0.31
   8   6  -2    2.00    0.28
  -8  -6   2    1.50    0.23
  -8  -6   2    1.97    0.34
   8   6  -1    0.16    0.18
   8   6   0    0.94    0.27
  -8  -6   0    0.88    0.31
   8   6   1    0.62    0.25
  -8  -6  -1    0.58    0.24
   8   6   2    1.02    0.28
  -8  -6  -2    0.43    0.25
   8   6   3   -0.05    0.22
  -8  -6  -3   -0.05    0.16
   8   6   4    0.18    0.26
   8   7 -13    2.41    0.41
  -8  -7  13    1.58    0.40
   8   7 -12    1.88    0.40
  -8  -7  12    1.83    0.38
   8   7 -11    0.61    0.29
  -8  -7  11    0.26    0.26
  -8  -7   9    0.13    0.16
  -8  -7   9   -0.07    0.20
  -8  -7   8    0.44    0.22
  -8  -7   8    0.74    0.28
  -8  -7   7   -0.19    0.19
  -8  -7   7    0.03    0.24
  -8  -7   6    2.53    0.34
  -8  -7   6    2.43    0.41
   8   7  -5   -0.22    0.16
  -8  -7   5   -0.01    0.18
  -8  -7   5   -0.08    0.23
   8   7  -4    0.12    0.16
  -8  -7   4    0.24    0.16
  -8  -7   4    0.06    0.23
   8   7  -3   -0.06    0.17
  -8  -7   3    0.38    0.17
   8   7  -2    0.11    0.18
  -8  -7   2    0.01    0.16
  -8  -7   2    0.37    0.21
   8   7  -1    0.38    0.24
  -8  -7   1    0.67    0.26
   8   7   0    4.33    0.43
  -8  -7   0    3.71    0.43
   8   7   1   -0.23    0.23
  -8  -7  -1   -0.18    0.24
   8   7   2    0.31    0.24
  -8  -7  -2    0.06    0.23
   8   8 -12    0.14    0.27
   8   8 -11    1.51    0.45
  -8  -8  11    2.66    0.43
   8   8 -10    0.08    0.24
   8   8  -9    0.19    0.24
  -8  -8   9    0.05    0.19
   8   8  -8    1.81    0.36
  -8  -8   8    1.17    0.30
   8   8  -7    0.26    0.20
  -8  -8   7    0.08    0.23
   8   8  -6    0.14    0.20
  -8  -8   5    0.00    0.17
  -8  -8   4    0.37    0.21
  -8  -8   3    0.96    0.25
   8   8   0    3.04    0.36
   8   9  -9    1.35    0.41
   8   9  -8    5.29    0.62
   8   9  -7    0.66    0.33
   8   9  -6    1.09    0.42
   8   9  -5    0.46    0.30
   9  -8  -2    0.01    0.25
  -9   8   2    0.13    0.24
   9  -8  -1    0.36    0.34
  -9   8   1    0.93    0.34
   9  -8   0    0.50    0.30
  -9   8   0    0.71    0.34
   9  -8   1    0.04    0.25
   9  -8   2   -0.03    0.29
  -9   8  -2    0.33    0.28
   9  -8   3    0.44    0.28
  -9   8  -3    0.60    0.33
   9  -8   4   -0.44    0.24
  -9   8  -4    0.19    0.32
   9  -7  -6    0.18    0.29
  -9   7   6    0.06    0.23
   9  -7  -5    0.48    0.33
  -9   7   5    0.46    0.29
   9  -7  -4    0.24    0.25
  -9   7   4   -0.12    0.28
   9  -7  -3    0.06    0.27
  -9   7   3   -0.50    0.26
   9  -7  -2    0.35    0.32
  -9   7   2    0.99    0.34
   9  -7  -1    1.95    0.40
  -9   7   1    1.21    0.40
   9  -7   0    4.44    0.53
  -9   7   0    4.46    0.58
   9  -7   1    0.03    0.21
  -9   7  -1    0.10    0.26
  -9   7  -2    0.09    0.25
   9  -7   3   -0.06    0.24
  -9   7  -3    0.10    0.23
   9  -7   4    0.11    0.21
  -9   7  -4   -0.12    0.25
   9  -7   5   -0.07    0.20
  -9   7  -5    0.07    0.23
   9  -7   6    1.17    0.39
  -9   7  -6    2.31    0.47
   9  -6  -8    0.12    0.30
  -9   6   7    0.39    0.25
   9  -6  -6    0.23    0.29
  -9   6   6    0.31    0.25
   9  -6  -5    0.60    0.29
  -9   6   5   -0.04    0.24
   9  -6  -4    0.04    0.27
  -9   6   4    0.33    0.27
   9  -6  -3   -0.23    0.27
  -9   6   3    0.46    0.25
   9  -6  -2    3.24    0.50
  -9   6   2    4.24    0.59
   9  -6  -1    0.70    0.34
  -9   6   1    1.27    0.36
   9  -6   0   -0.04    0.26
  -9   6   0    0.51    0.26
   9  -6   1    1.89    0.40
  -9   6  -1    2.03    0.43
   9  -6   2   -0.09    0.19
  -9   6  -2    0.09    0.23
   9  -6   3   -0.09    0.22
  -9   6  -3    0.33    0.26
   9  -6   4    0.35    0.26
  -9   6  -4    0.25    0.30
   9  -6   5    1.08    0.32
  -9   6  -5    0.69    0.36
   9  -6   6   -0.26    0.24
  -9   6  -6    0.05    0.28
   9  -6   7    0.08    0.35
  -9   6  -7    1.73    0.39
   9  -5  -9    2.63    0.58
  -9   5   9    2.95    0.39
  -9   5   8    0.57    0.26
   9  -5  -7    0.79    0.34
  -9   5   7    0.28    0.26
   9  -5  -6    3.08    0.48
  -9   5   6    2.01    0.39
  -9   5   5    0.18    0.23
   9  -5  -4    0.11    0.23
  -9   5   4   -0.30    0.21
   9  -5  -3    0.05    0.24
  -9   5   3    0.23    0.22
   9  -5  -2    1.06    0.36
  -9   5   2    1.53    0.34
   9  -5  -1    1.66    0.37
  -9   5   1    1.91    0.39
   9  -5   0    2.78    0.45
  -9   5   0    3.45    0.50
   9  -5   1    1.51    0.32
  -9   5  -1    0.29    0.36
   9  -5   2    1.59    0.37
  -9   5  -2    1.35    0.38
   9  -5   3    0.07    0.18
  -9   5  -3   -0.07    0.22
   9  -5   4    0.25    0.20
  -9   5  -4   -0.24    0.22
   9  -5   5   -0.06    0.21
  -9   5  -5    0.20    0.25
   9  -5   6    0.37    0.28
  -9   5  -6    0.11    0.30
   9  -5   7    0.43    0.28
  -9   5  -7    0.10    0.32
   9  -5   8    1.71    0.44
  -9   5  -8    2.32    0.48
   9  -4 -11    2.41    0.57
   9  -4 -10    0.79    0.38
  -9   4  10    0.54    0.23
   9  -4  -9    0.03    0.33
  -9   4   9    0.28    0.21
   9  -4  -8   41.99    1.96
  -9   4   8   38.26    1.63
   9  -4  -7    1.57    0.43
  -9   4   7    1.62    0.39
   9  -4  -6   -0.04    0.30
  -9   4   6    0.63    0.25
   9  -4  -5    1.77    0.37
  -9   4   5    1.50    0.34
   9  -4  -4   -0.10    0.21
  -9   4   4   -0.03    0.20
   9  -4  -3    0.39    0.27
  -9   4   3    0.28    0.24
   9  -4  -2    1.50    0.35
  -9   4   2    1.27    0.32
   9  -4  -1    2.48    0.40
  -9   4   1    2.35    0.37
   9  -4   0    3.87    0.46
  -9   4   0    3.44    0.47
   9  -4   1    1.07    0.35
  -9   4  -1    1.63    0.36
   9  -4   2    0.15    0.23
  -9   4  -2    0.31    0.25
   9  -4   3    0.56    0.29
  -9   4  -3    0.45    0.30
   9  -4   4   -0.06    0.24
  -9   4  -4    0.56    0.25
   9  -4   5    2.33    0.46
  -9   4  -5    2.06    0.42
   9  -4   6    0.32    0.24
  -9   4  -6   -0.14    0.25
   9  -4   7    2.06    0.42
  -9   4  -7    1.81    0.42
   9  -4   8    0.48    0.34
  -9   4  -8    0.60    0.32
   9  -3 -12    0.24    0.32
   9  -3 -11    3.94    0.59
   9  -3 -10    0.20    0.27
  -9   3  10   -0.03    0.21
   9  -3  -9   10.03    0.80
  -9   3   9    8.92    0.63
   9  -3  -8   -0.22    0.27
  -9   3   8   -0.15    0.24
   9  -3  -7    0.79    0.32
  -9   3   7    0.35    0.25
   9  -3  -6    0.07    0.29
  -9   3   6    0.60    0.25
   9  -3  -5    4.00    0.48
  -9   3   5    4.21    0.51
   9  -3  -4    1.47    0.32
  -9   3   4    0.64    0.28
   9  -3  -3    0.37    0.28
  -9   3   3    0.69    0.27
   9  -3  -2    0.48    0.25
  -9   3   2    0.28    0.25
   9  -3  -1    0.57    0.25
  -9   3   1    0.58    0.27
   9  -3   0   -0.10    0.20
  -9   3   0   -0.02    0.20
   9  -3   1    0.20    0.21
  -9   3  -1    0.23    0.23
   9  -3   2    2.46    0.37
  -9   3  -2    2.14    0.41
   9  -3   3    0.41    0.27
  -9   3  -3    0.37    0.26
   9  -3   4    0.60    0.29
  -9   3  -4    1.02    0.30
   9  -3   5    0.06    0.22
  -9   3  -5    0.05    0.20
   9  -3   6    1.33    0.35
  -9   3  -6    1.03    0.34
   9  -3   7    0.11    0.25
  -9   3  -7    0.16    0.24
   9  -3   8    0.38    0.29
  -9   3  -8   -0.04    0.23
   9  -2 -12   -0.15    0.29
   9  -2 -11    0.90    0.38
  -9   2  11    1.33    0.28
   9  -2 -10    1.32    0.39
  -9   2  10    1.36    0.33
   9  -2  -9    2.67    0.45
  -9   2   9    2.11    0.35
   9  -2  -8    0.20    0.29
  -9   2   8    0.50    0.22
   9  -2  -7    1.22    0.31
  -9   2   7    0.47    0.26
   9  -2  -6   17.59    0.96
  -9   2   6   16.42    0.86
   9  -2  -5   11.11    0.71
  -9   2   5   11.03    0.72
   9  -2  -4    1.76    0.35
  -9   2   4    1.55    0.34
   9  -2  -3   -0.21    0.22
  -9   2   3   -0.02    0.21
   9  -2  -2    0.51    0.26
  -9   2   2    0.27    0.25
   9  -2  -1    2.55    0.38
  -9   2   1    1.95    0.36
   9  -2   0    0.46    0.20
  -9   2   0   -0.11    0.23
   9  -2   1    0.01    0.17
  -9   2  -1   -0.02    0.16
   9  -2   2    4.58    0.50
  -9   2  -2    4.30    0.49
  -9   2  -3    0.08    0.21
  -9   2  -4   -0.01    0.18
   9  -2   5    0.46    0.27
  -9   2  -5    0.38    0.25
   9  -2   6    0.31    0.25
  -9   2  -6    0.09    0.23
   9  -2   7    0.09    0.26
  -9   2  -7    0.09    0.20
   9  -2   8   -0.03    0.30
  -9   2  -8    0.54    0.29
   9  -1 -13   -0.01    0.24
   9  -1 -12    0.44    0.30
  -9   1  12    0.24    0.22
   9  -1 -11    0.61    0.35
  -9   1  11    1.01    0.26
   9  -1 -10    0.67    0.34
  -9   1  10    0.90    0.26
   9  -1  -9    1.90    0.45
  -9   1   9    3.04    0.42
   9  -1  -8    2.28    0.43
  -9   1   8    2.89    0.36
   9  -1  -7   28.78    1.32
  -9   1   7   29.34    1.25
   9  -1  -6    3.26    0.43
  -9   1   6    2.67    0.45
   9  -1  -5    4.20    0.47
  -9   1   5    3.86    0.43
   9  -1  -4   14.76    0.84
  -9   1   4   15.93    0.82
   9  -1  -3    0.56    0.23
  -9   1   3    0.24    0.22
   9  -1  -2    0.83    0.29
  -9   1   2    0.96    0.29
   9  -1  -1    1.95    0.37
  -9   1   1    2.24    0.36
   9  -1   0    2.36    0.37
  -9   1   0    2.05    0.35
   9  -1   1    0.49    0.26
  -9   1  -1    0.91    0.27
   9  -1   2   -0.11    0.19
  -9   1  -2    0.05    0.19
   9  -1   3    0.16    0.24
  -9   1  -3    0.18    0.22
   9  -1   4    3.04    0.44
  -9   1  -4    2.20    0.41
   9  -1   5    0.61    0.31
  -9   1  -5    0.61    0.27
   9  -1   6    1.37    0.35
  -9   1  -6    0.67    0.36
   9  -1   7    0.02    0.23
  -9   1  -7    0.01    0.19
   9  -1   8   -0.10    0.27
  -9   1  -8    0.42    0.23
   9   0 -14    0.81    0.39
   9   0 -13    2.65    0.44
  -9   0  13    1.26    0.39
   9   0 -12    0.22    0.26
  -9   0  12    0.13    0.21
   9   0 -11    1.18    0.33
  -9   0  11    0.56    0.27
   9   0 -10    0.60    0.26
  -9   0  10    0.10    0.23
   9   0  -9    2.51    0.40
  -9   0   9    2.35    0.35
   9   0  -8    1.04    0.27
  -9   0   8   -0.09    0.25
   9   0  -7    0.49    0.28
  -9   0   7    1.05    0.28
   9   0  -6    5.14    0.50
  -9   0   6    5.54    0.48
   9   0  -5   15.18    0.83
  -9   0   5   15.27    0.83
   9   0  -4    1.65    0.34
  -9   0   4    1.45    0.33
   9   0  -3    2.09    0.34
  -9   0   3    1.84    0.35
   9   0  -2    0.83    0.28
  -9   0   2    1.23    0.29
   9   0  -1   -0.18    0.20
  -9   0   1   -0.06    0.20
   9   0   0    0.88    0.28
  -9   0   0    0.45    0.25
   9   0   1    0.22    0.23
  -9   0  -1    0.37    0.22
   9   0   2    0.37    0.22
  -9   0  -2    0.13    0.22
   9   0   3    0.05    0.19
  -9   0  -3    0.27    0.20
   9   0   4   -0.04    0.28
  -9   0  -4    0.72    0.24
   9   0   5    0.00    0.26
  -9   0  -5    0.22    0.19
   9   0   6    0.86    0.36
  -9   0  -6    0.90    0.28
   9   0   7    3.30    0.55
  -9   0  -7    3.33    0.41
   9   0   8   -0.11    0.28
   9   1 -14   -0.05    0.25
  -9  -1  14    0.06    0.18
   9   1 -13    4.06    0.47
  -9  -1  13    1.78    0.38
   9   1 -12    1.91    0.39
  -9  -1  12    1.78    0.33
   9   1 -11    0.18    0.31
  -9  -1  11    0.57    0.26
  -9  -1  10    0.08    0.20
   9   1  -9    1.07    0.31
  -9  -1   9    1.56    0.30
   9   1  -8   -0.02    0.20
  -9  -1   8    0.23    0.19
   9   1  -7    2.61    0.37
  -9  -1   7    2.45    0.37
   9   1  -6    0.90    0.27
  -9  -1   6    0.51    0.25
   9   1  -5   10.47    0.70
  -9  -1   5    9.23    0.65
   9   1  -4    2.11    0.33
  -9  -1   4    2.01    0.33
   9   1  -3    0.32    0.20
  -9  -1   3    0.05    0.21
   9   1  -2    0.20    0.22
  -9  -1   2    0.36    0.22
   9   1  -1    0.26    0.28
  -9  -1   1    1.21    0.26
   9   1   0    0.58    0.23
  -9  -1   0    0.12    0.23
   9   1   1    0.12    0.26
  -9  -1  -1    0.88    0.24
   9   1   2    2.83    0.39
  -9  -1  -2    1.35    0.36
   9   1   3    0.11    0.19
  -9  -1  -3   -0.15    0.17
   9   1   4    0.15    0.24
   9   1   5    3.50    0.50
  -9  -1  -5    3.09    0.41
   9   1   6    1.48    0.40
  -9  -1  -6    0.93    0.29
   9   1   7    0.14    0.29
  -9  -1  -7    0.09    0.20
   9   2 -14    1.33    0.37
  -9  -2  14    0.97    0.37
   9   2 -13    4.32    0.52
  -9  -2  13    3.84    0.44
   9   2 -12    0.53    0.28
  -9  -2  12    0.52    0.25
   9   2 -11    3.60    0.45
  -9  -2  11    2.80    0.42
   9   2 -10    0.41    0.27
  -9  -2  10    0.74    0.26
   9   2  -9    2.41    0.40
  -9  -2   9    3.91    0.43
   9   2  -8    0.19    0.20
  -9  -2   8   -0.04    0.20
   9   2  -7    0.49    0.27
  -9  -2   7    1.17    0.27
   9   2  -6    0.92    0.31
  -9  -2   6    1.11    0.28
   9   2  -5    0.07    0.20
  -9  -2   5    0.20    0.21
   9   2  -4    2.55    0.35
  -9  -2   4    2.22    0.36
   9   2  -3    0.29    0.19
  -9  -2   3    0.16    0.21
   9   2  -2    0.11    0.20
  -9  -2   2    0.08    0.20
   9   2  -1    2.03    0.32
  -9  -2   1    1.78    0.34
   9   2   0   -0.14    0.17
  -9  -2   0    0.13    0.16
   9   2   1   -0.07    0.21
  -9  -2  -1   -0.08    0.19
   9   2   2    0.65    0.27
  -9  -2  -2    0.58    0.25
   9   2   3    0.25    0.26
  -9  -2  -3    0.20    0.22
   9   2   4    1.66    0.41
  -9  -2  -4    2.34    0.34
   9   2   5    4.01    0.55
  -9  -2  -5    3.13    0.47
   9   2   6    3.00    0.47
  -9  -2  -6    1.53    0.36
   9   3 -14    0.08    0.24
  -9  -3  14   -0.30    0.23
   9   3 -13    0.91    0.29
  -9  -3  12    0.32    0.29
   9   3 -11    0.17    0.24
  -9  -3  11    0.56    0.26
   9   3 -10    0.01    0.22
  -9  -3  10    0.54    0.24
   9   3  -9    0.93    0.25
  -9  -3   9   -0.03    0.29
   9   3  -8    1.05    0.27
  -9  -3   8    0.75    0.31
   9   3  -7    0.88    0.25
  -9  -3   7    0.77    0.28
   9   3  -6   -0.02    0.17
  -9  -3   6    0.21    0.20
   9   3  -5    1.87    0.30
  -9  -3   5    2.24    0.34
   9   3  -4    1.06    0.26
  -9  -3   4    0.47    0.28
   9   3  -3    0.03    0.21
  -9  -3   3   -0.22    0.20
   9   3  -2    1.49    0.29
   9   3  -1    0.38    0.22
  -9  -3   1    0.11    0.23
   9   3   0    1.25    0.30
  -9  -3   0    1.27    0.29
   9   3   1    0.16    0.22
   9   3   2    0.14    0.20
  -9  -3  -2   -0.06    0.17
   9   3   3   -0.07    0.27
  -9  -3  -3   -0.39    0.21
  -9  -3  -4    0.96    0.31
   9   3   5    0.58    0.34
  -9  -3  -5    0.76    0.29
   9   3   6    0.69    0.35
  -9  -4  14    0.12    0.24
   9   4 -13    1.33    0.33
  -9  -4  13    1.59    0.42
   9   4 -12    0.84    0.25
  -9  -4  12    0.21    0.29
   9   4 -11    1.33    0.32
  -9  -4  11    1.28    0.34
   9   4 -10   -0.25    0.19
  -9  -4  10   -0.17    0.27
   9   4  -9    0.77    0.25
  -9  -4   9    0.68    0.28
   9   4  -8    0.28    0.22
  -9  -4   8    0.15    0.23
   9   4  -7    0.02    0.14
  -9  -4   7   -0.00    0.18
   9   4  -6    0.30    0.19
  -9  -4   6    0.40    0.26
   9   4  -5    0.79    0.23
  -9  -4   5    0.39    0.28
   9   4  -4    1.17    0.29
  -9  -4   4    0.71    0.33
   9   4  -3    1.94    0.33
  -9  -4   3    2.83    0.41
   9   4  -2    0.85    0.27
  -9  -4   2    1.08    0.31
   9   4  -1    0.18    0.16
  -9  -4   1   -0.30    0.19
   9   4   0    0.14    0.22
  -9  -4   0    0.36    0.23
   9   4   1    0.19    0.21
  -9  -4  -1   -0.41    0.22
   9   4   2   -0.00    0.20
  -9  -4  -2    0.02    0.18
   9   4   3    0.51    0.34
  -9  -4  -3    1.13    0.28
   9   4   4   -0.32    0.31
  -9  -4  -4   -0.20    0.26
  -9  -5  13    0.67    0.32
  -9  -5  12    1.10    0.35
   9   5 -11    3.12    0.35
  -9  -5  11    3.31    0.49
  -9  -5  10    2.32    0.44
   9   5  -9    0.10    0.22
  -9  -5   9    0.52    0.25
   9   5  -8    0.34    0.21
  -9  -5   8    1.10    0.28
   9   5  -7    0.88    0.24
  -9  -5   7    1.39    0.33
   9   5  -6    1.40    0.31
  -9  -5   6    1.86    0.37
  -9  -5   5    4.11    0.49
   9   5  -4    1.00    0.25
  -9  -5   4    1.02    0.33
   9   5  -3    3.60    0.42
  -9  -5   3    3.57    0.45
   9   5  -2    1.43    0.32
  -9  -5   2    2.19    0.36
   9   5  -1    0.36    0.27
  -9  -5   1    0.28    0.22
   9   5   0   -0.01    0.18
  -9  -5   0   -0.03    0.19
   9   5   1    0.20    0.23
  -9  -5  -1    0.14    0.22
   9   5   2    0.17    0.24
  -9  -5  -2    0.03    0.23
   9   5   3    0.32    0.28
  -9  -5  -3    0.25    0.23
  -9  -6  12    3.24    0.51
  -9  -6  11    0.22    0.29
  -9  -6  10    0.25    0.27
  -9  -6   9    0.53    0.30
   9   6  -8    0.21    0.16
  -9  -6   8   -0.30    0.22
   9   6  -7   -0.02    0.12
  -9  -6   7    0.02    0.20
   9   6  -6   -0.03    0.14
  -9  -6   6    0.13    0.21
  -9  -6   5    3.89    0.51
   9   6  -4   -0.04    0.17
  -9  -6   4    0.11    0.21
   9   6  -3    0.57    0.22
  -9  -6   3    0.11    0.27
   9   6  -2    3.24    0.41
  -9  -6   2    4.19    0.48
   9   6  -1    0.28    0.23
  -9  -6   1    0.36    0.26
   9   6   0    0.34    0.36
  -9  -6   0    1.35    0.30
   9   6   1    3.91    0.55
  -9  -6  -1    3.66    0.47
  -9  -7  10    4.82    0.60
  -9  -7   9    0.43    0.33
  -9  -7   8    0.94    0.35
  -9  -7   7    0.27    0.28
  -9  -7   6   -0.02    0.23
  -9  -7   5   -0.22    0.27
  -9  -7   4    0.55    0.29
   9   7  -3    1.48    0.30
  -9  -7   3    1.76    0.38
   9   7  -2   -0.15    0.22
  -9  -7   2    0.26    0.22
   9   7  -1    8.69    0.71
  -9  -7   1    9.81    0.74
  10  -6  -5    4.11    0.66
 -10   6   5    2.78    0.51
  10  -6  -4    0.33    0.35
 -10   6   4    0.65    0.32
  10  -6  -3    0.60    0.33
 -10   6   3    0.58    0.34
  10  -6  -2    0.98    0.41
 -10   6   2    1.59    0.42
  10  -6  -1    0.16    0.24
 -10   6   1   -0.07    0.26
  10  -6   0    0.60    0.33
 -10   6   0    0.33    0.34
  10  -6   1    0.56    0.28
 -10   6  -1   -0.02    0.30
  10  -6   2    0.29    0.27
 -10   6  -2    0.04    0.30
  10  -6   3   -0.12    0.24
 -10   6  -3    0.06    0.26
  10  -6   4    0.70    0.33
 -10   6  -4    0.48    0.38
  10  -5  -7    1.29    0.48
 -10   5   7    1.86    0.47
  10  -5  -6    0.31    0.29
 -10   5   6    0.05    0.26
  10  -5  -5    0.65    0.37
 -10   5   5    0.80    0.34
  10  -5  -4   -0.17    0.26
 -10   5   4   -0.04    0.28
  10  -5  -3    0.24    0.37
 -10   5   3    1.41    0.36
  10  -5  -2   -0.16    0.23
 -10   5   2    0.21    0.23
  10  -5  -1    0.25    0.28
 -10   5   1    0.20    0.27
  10  -5   0    0.02    0.26
 -10   5   0    0.30    0.28
 -10   5  -1    0.41    0.32
 -10   5  -2   -0.21    0.28
  10  -5   3   -0.35    0.29
 -10   5  -3   -0.06    0.31
  10  -5   4   -0.23    0.33
 -10   5  -4    1.44    0.35
  10  -5   5    0.25    0.33
 -10   5  -5    0.79    0.37
  10  -4  -8    0.76    0.43
 -10   4   8    1.01    0.31
  10  -4  -7    2.12    0.47
 -10   4   7    1.52    0.37
  10  -4  -6    0.50    0.35
 -10   4   6    0.71    0.32
  10  -4  -5    0.09    0.22
 -10   4   5   -0.07    0.20
  10  -4  -4    0.51    0.32
 -10   4   4    0.21    0.28
  10  -4  -3    1.26    0.35
 -10   4   3    0.28    0.32
  10  -4  -2    0.31    0.29
 -10   4   2    0.28    0.27
  10  -4  -1   -0.00    0.22
 -10   4   1    0.08    0.22
  10  -4   0    1.13    0.35
 -10   4   0    0.85    0.36
 -10   4  -1    0.21    0.28
  10  -4   2   -0.03    0.26
 -10   4  -2   -0.16    0.25
 -10   4  -3    0.51    0.32
  10  -4   4    0.06    0.27
 -10   4  -4    0.28    0.29
  10  -4   5    1.45    0.41
 -10   4  -5    1.32    0.44
  10  -4   6    0.47    0.34
 -10   4  -6    0.44    0.35
  10  -3 -10    0.56    0.42
 -10   3  10    0.93    0.34
  10  -3  -9    4.56    0.66
 -10   3   9    3.93    0.51
  10  -3  -8    0.08    0.27
  10  -3  -7    0.76    0.31
 -10   3   7    0.34    0.28
  10  -3  -6    1.84    0.46
 -10   3   6    2.40    0.40
  10  -3  -5    0.19    0.29
 -10   3   5    0.37    0.27
  10  -3  -4    1.36    0.36
 -10   3   4    1.17    0.37
  10  -3  -3    2.07    0.38
 -10   3   3    1.24    0.42
  10  -3  -2    3.48    0.45
 -10   3   2    2.49    0.47
  10  -3  -1   -0.29    0.21
 -10   3   1    0.20    0.21
  10  -3   0    0.10    0.24
 -10   3   0    0.30    0.27
 -10   3  -1   -0.10    0.25
  10  -3   2    0.24    0.23
 -10   3  -2   -0.03    0.26
  10  -3   3    1.98    0.40
 -10   3  -3    1.13    0.39
  10  -3   4    0.18    0.24
 -10   3  -4   -0.09    0.23
  10  -3   5    0.25    0.29
 -10   3  -5    0.11    0.27
  10  -3   6   -0.17    0.30
 -10   3  -6    0.22    0.25
  10  -2 -11    1.74    0.41
 -10   2  11    0.53    0.29
  10  -2 -10    1.13    0.38
 -10   2  10    0.58    0.30
  10  -2  -9    1.04    0.42
 -10   2   9    1.40    0.32
  10  -2  -8   -0.21    0.25
 -10   2   8   -0.03    0.23
  10  -2  -7    0.57    0.29
 -10   2   7    0.08    0.25
  10  -2  -6    0.68    0.35
 -10   2   6    0.70    0.28
  10  -2  -5    1.85    0.39
 -10   2   5    1.05    0.35
  10  -2  -4    1.55    0.40
 -10   2   4    1.59    0.35
  10  -2  -3    2.73    0.44
 -10   2   3    2.11    0.44
  10  -2  -2    0.34    0.21
 -10   2   2   -0.33    0.20
  10  -2  -1    1.60    0.38
 -10   2   1    1.15    0.38
  10  -2   0   -0.04    0.21
 -10   2   0   -0.08    0.24
 -10   2  -1    1.33    0.36
  10  -2   2    0.15    0.26
 -10   2  -2    0.15    0.24
  10  -2   3    0.68    0.30
 -10   2  -3    0.35    0.29
  10  -2   4   -0.19    0.20
 -10   2  -4    0.19    0.20
  10  -2   5    1.63    0.42
 -10   2  -5    1.33    0.40
  10  -2   6   -0.10    0.27
 -10   2  -6   -0.06    0.24
  10  -1 -11    0.25    0.35
 -10   1  11    0.59    0.27
  10  -1 -10   -0.27    0.25
 -10   1  10    0.08    0.21
  10  -1  -9    1.07    0.35
 -10   1   9    0.83    0.31
  10  -1  -8    2.18    0.43
 -10   1   8    1.55    0.36
  10  -1  -7    0.26    0.26
 -10   1   7    0.10    0.23
  10  -1  -6   -0.37    0.26
 -10   1   6   -0.06    0.23
  10  -1  -5    6.70    0.65
 -10   1   5    6.55    0.61
  10  -1  -4    8.48    0.64
 -10   1   4    5.98    0.59
  10  -1  -3    0.12    0.28
 -10   1   3    0.47    0.26
  10  -1  -2    0.79    0.30
 -10   1   2    0.35    0.28
  10  -1  -1   -0.26    0.23
 -10   1   1    0.02    0.22
  10  -1   0    1.06    0.31
 -10   1   0    0.16    0.30
 -10   1  -1    0.16    0.23
  10  -1   2    0.29    0.28
 -10   1  -2    0.53    0.29
  10  -1   3    0.08    0.20
 -10   1  -3   -0.05    0.20
  10  -1   4    0.05    0.21
 -10   1  -4   -0.01    0.21
  10  -1   5    0.33    0.31
 -10   1  -5    0.25    0.31
  10  -1   6    1.95    0.47
 -10   1  -6    1.92    0.43
  10   0 -12    0.94    0.28
 -10   0  12   -0.48    0.23
  10   0 -11    1.05    0.41
 -10   0  11    1.77    0.36
  10   0 -10   -0.21    0.23
 -10   0  10    0.09    0.19
  10   0  -9    0.12    0.22
 -10   0   9   -0.19    0.20
  10   0  -8    0.87    0.31
 -10   0   8    0.38    0.29
  10   0  -7    1.15    0.34
 -10   0   7    0.50    0.30
  10   0  -6    2.50    0.42
 -10   0   6    2.69    0.41
  10   0  -5    0.08    0.21
 -10   0   5    0.08    0.21
  10   0  -4    0.49    0.25
 -10   0   4    0.04    0.26
  10   0  -3    1.45    0.32
 -10   0   3    0.79    0.33
  10   0  -2   -0.01    0.18
 -10   0   2   -0.01    0.17
  10   0  -1    0.66    0.31
 -10   0   1    0.86    0.30
  10   0   0   -0.35    0.23
 -10   0   0   -0.04    0.22
 -10   0  -1    0.07    0.21
  10   0   2    0.45    0.32
 -10   0  -2    0.51    0.28
  10   0   3    2.48    0.42
 -10   0  -3    1.40    0.37
  10   0   4    0.06    0.25
 -10   0  -4    0.13    0.22
  10   0   5    1.58    0.43
 -10   0  -5    1.27    0.35
  10   1 -12    0.77    0.33
 -10  -1  12    0.44    0.32
  10   1 -11    0.05    0.29
 -10  -1  11    0.58    0.27
  10   1 -10   -0.03    0.26
 -10  -1  10    0.41    0.25
  10   1  -9    1.36    0.39
 -10  -1   9    1.70    0.36
  10   1  -8    0.08    0.25
 -10  -1   8    0.27    0.24
  10   1  -7    4.63    0.53
 -10  -1   7    4.72    0.53
  10   1  -6    0.60    0.30
 -10  -1   6    0.50    0.27
  10   1  -5    1.04    0.34
 -10  -1   5    1.57    0.33
  10   1  -4    0.24    0.21
 -10  -1   4   -0.05    0.23
  10   1  -3    0.52    0.31
 -10  -1   3    1.06    0.31
  10   1  -2    0.15    0.25
 -10  -1   2    0.22    0.24
  10   1  -1    0.07    0.23
 -10  -1   1    0.12    0.21
  10   1   0    0.03    0.23
 -10  -1   0    0.20    0.23
 -10  -1  -1    0.15    0.24
  10   1   2    5.78    0.60
 -10  -1  -2    5.29    0.55
  10   1   3    1.23    0.32
 -10  -1  -3   -0.23    0.30
  10   1   4    0.30    0.32
 -10  -1  -4    0.36    0.26
  10   1   5    1.26    0.43
 -10  -1  -5    1.40    0.41
  10   2 -12   -0.15    0.24
 -10  -2  12    0.04    0.21
  10   2 -11   -0.48    0.26
 -10  -2  11    0.06    0.25
  10   2 -10    0.01    0.22
 -10  -2  10    0.20    0.24
  10   2  -9    0.38    0.28
 -10  -2   9    0.57    0.29
  10   2  -8    1.52    0.40
 -10  -2   8    2.25    0.39
  10   2  -7    0.06    0.24
 -10  -2   7    0.33    0.24
  10   2  -6    4.21    0.55
 -10  -2   6    3.96    0.52
  10   2  -5    1.18    0.33
 -10  -2   5    1.06    0.32
  10   2  -4    3.93    0.48
 -10  -2   4    4.07    0.49
  10   2  -3    1.15    0.31
 -10  -2   3    0.65    0.32
  10   2  -2   -0.18    0.23
 -10  -2   2   -0.08    0.23
  10   2  -1    3.94    0.47
 -10  -2   1    3.33    0.45
  10   2   0    0.67    0.31
 -10  -2   0    0.50    0.30
  10   2   1    0.12    0.26
 -10  -2  -1    0.07    0.23
  10   2   2    0.12    0.28
 -10  -2  -2    0.67    0.28
  10   2   3   -0.26    0.26
 -10  -2  -3    0.31    0.22
  10   2   4    1.91    0.42
 -10  -2  -4    0.70    0.31
  10   3 -12    0.68    0.33
 -10  -3  12    0.98    0.35
  10   3 -11    0.58    0.28
 -10  -3  11    0.14    0.27
  10   3 -10    1.38    0.35
 -10  -3  10    1.04    0.35
  10   3  -9    1.38    0.34
 -10  -3   9    1.35    0.37
  10   3  -8   -0.25    0.17
 -10  -3   8    0.32    0.20
  10   3  -7    3.00    0.42
 -10  -3   7    3.71    0.52
  10   3  -6    1.12    0.29
 -10  -3   6    0.43    0.34
  10   3  -5    6.75    0.56
 -10  -3   5    6.48    0.64
 -10  -3   4    0.87    0.32
  10   3  -3    0.59    0.29
 -10  -3   3    1.15    0.29
  10   3  -2    1.01    0.34
 -10  -3   2    1.27    0.36
  10   3  -1   -0.16    0.23
 -10  -3   1   -0.16    0.23
 -10  -3   0    0.63    0.30
  10   3   1    0.09    0.24
 -10  -3  -1    0.10    0.22
  10   3   2    0.39    0.34
 -10  -3  -2    0.49    0.27
  10   3   3    0.02    0.32
 -10  -3  -3    0.59    0.26
  10   4 -12    1.64    0.40
 -10  -4  12    1.24    0.39
  10   4 -11   -0.15    0.19
 -10  -4  11    0.25    0.22
  10   4 -10    1.88    0.36
 -10  -4  10    2.04    0.45
  10   4  -9    4.03    0.45
 -10  -4   9    4.22    0.55
  10   4  -8   -0.34    0.24
 -10  -4   8   -0.25    0.26
  10   4  -7    1.31    0.34
 -10  -4   7    1.00    0.40
  10   4  -6    0.13    0.21
 -10  -4   6    0.12    0.29
  10   4  -5    1.32    0.33
 -10  -4   5    1.82    0.40
  10   4  -4    7.45    0.63
 -10  -4   4   10.50    0.77
  10   4  -3    0.09    0.21
 -10  -4   3   -0.24    0.24
  10   4  -2    3.64    0.44
 -10  -4   2    2.93    0.52
  10   4  -1    1.01    0.32
 -10  -4   1    1.17    0.35
  10   4   0    0.20    0.26
 -10  -4   0    0.32    0.27
  10   4   1    1.73    0.40
 -10  -4  -1    1.94    0.41
 -10  -4  -2    0.24    0.27
 -10  -5  11    0.77    0.36
 -10  -5  10    0.44    0.31
  10   5  -9    0.63    0.26
 -10  -5   9    1.13    0.33
  10   5  -8    0.27    0.23
 -10  -5   8    0.78    0.32
  10   5  -7   -0.06    0.21
 -10  -5   7    0.17    0.23
  10   5  -6   -0.02    0.16
 -10  -5   6    0.04    0.21
  10   5  -5    2.49    0.38
 -10  -5   5    2.74    0.48
  10   5  -4   -0.03    0.32
 -10  -5   4    1.41    0.34
  10   5  -3    2.95    0.41
 -10  -5   3    3.79    0.49
  10   5  -2    0.84    0.31
 -10  -5   2    0.99    0.33
  10   5  -1   -0.16    0.22
 -10  -5   1    0.04    0.23
  10   5   0    0.32    0.26
 -10  -5   0    0.10    0.25
 -10  -6   9    0.36    0.33
 -10  -6   8   -0.03    0.24
 -10  -6   7   -0.45    0.32
 -10  -6   6   -0.05    0.26
  10   6  -5   -0.25    0.21
 -10  -6   5    0.15    0.26
  10   6  -4    0.70    0.28
 -10  -6   4    1.27    0.37
 -10  -6   3    0.16    0.28
  11  -4  -5   -0.25    0.32
  11  -4  -4    0.74    0.42
 -11   4   4    1.45    0.41
  11  -4  -3    0.00    0.35
 -11   4   3    1.28    0.38
  11  -4  -2    0.22    0.29
 -11   4   2    0.09    0.30
  11  -4  -1    0.24    0.26
 -11   4   1   -0.15    0.27
  11  -4   0    0.03    0.26
 -11   4   0    0.14    0.28
  11  -4   1    0.40    0.35
 -11   4  -1    0.60    0.37
  11  -3  -7    0.24    0.32
  11  -3  -6    0.23    0.23
 -11   3   6   -0.21    0.22
  11  -3  -5    0.76    0.40
 -11   3   5    1.01    0.35
  11  -3  -4    1.58    0.45
 -11   3   4    1.63    0.43
  11  -3  -3   -0.08    0.25
 -11   3   3    0.03    0.25
  11  -3  -2   10.83    0.92
 -11   3   2   11.80    0.97
  11  -3  -1    0.53    0.31
 -11   3   1    0.08    0.33
  11  -3   0    0.01    0.24
 -11   3   0    0.11    0.26
  11  -3   1    0.04    0.27
 -11   3  -1    0.03    0.25
  11  -3   2    0.36    0.29
 -11   3  -2    0.11    0.30
  11  -2  -8    0.03    0.24
 -11   2   8   -0.06    0.21
  11  -2  -7    0.50    0.38
 -11   2   7    0.54    0.31
  11  -2  -6   -0.01    0.26
 -11   2   6    0.13    0.24
  11  -2  -5    0.83    0.39
 -11   2   5    0.75    0.35
  11  -2  -4    2.97    0.53
 -11   2   4    3.11    0.52
  11  -2  -3    2.72    0.52
 -11   2   3    2.38    0.49
  11  -2  -2    0.89    0.39
 -11   2   2    0.72    0.34
  11  -2  -1    0.46    0.32
 -11   2   1    0.48    0.34
  11  -2   0    0.39    0.30
 -11   2   0    0.26    0.32
  11  -2   1    0.40    0.36
 -11   2  -1    1.29    0.37
  11  -2   2    0.24    0.30
 -11   2  -2    0.08    0.28
  11  -2   3    0.54    0.36
  11  -1  -9    3.33    0.57
  11  -1  -8    0.51    0.31
 -11   1   8    0.15    0.28
  11  -1  -7    0.34    0.32
 -11   1   7    0.29    0.28
  11  -1  -6    0.30    0.29
 -11   1   6    0.10    0.25
  11  -1  -5    4.62    0.61
 -11   1   5    4.11    0.56
  11  -1  -4    0.06    0.33
 -11   1   4    0.60    0.29
  11  -1  -3    0.34    0.23
 -11   1   3   -0.36    0.23
  11  -1  -2    0.41    0.31
 -11   1   2    0.29    0.30
  11  -1  -1    1.74    0.44
 -11   1   1    1.19    0.41
  11  -1   0    4.83    0.57
 -11   1   0    3.01    0.54
  11  -1   1   -0.06    0.27
 -11   1  -1   -0.27    0.27
  11  -1   2    1.31    0.37
 -11   1  -2    0.36    0.41
  11   0  -9    0.30    0.31
 -11   0   9    0.14    0.31
  11   0  -8    2.27    0.48
 -11   0   8    2.25    0.46
  11   0  -7    0.65    0.36
 -11   0   7    1.02    0.36
  11   0  -6    1.35    0.37
 -11   0   6    1.11    0.36
  11   0  -5    0.29    0.32
 -11   0   5    1.01    0.32
  11   0  -4    0.08    0.27
 -11   0   4    0.13    0.26
  11   0  -3    0.87    0.39
 -11   0   3    1.18    0.37
  11   0  -2    0.17    0.23
 -11   0   2   -0.09    0.24
  11   0  -1    4.94    0.60
 -11   0   1    4.91    0.59
  11   0   0    1.11    0.37
  11   0   1    0.45    0.34
 -11   0  -1    0.64    0.31
  11   0   2    0.54    0.36
 -11   0  -2    0.48    0.34
  11   1  -9    1.90    0.47
 -11  -1   9    2.23    0.45
 -11  -1   8   -0.17    0.28
  11   1  -7    8.13    0.75
 -11  -1   7    8.31    0.72
  11   1  -6    0.31    0.30
 -11  -1   6    0.30    0.29
  11   1  -5    0.22    0.27
 -11  -1   5    0.09    0.27
  11   1  -4    0.30    0.33
 -11  -1   4    0.60    0.32
  11   1  -3    0.12    0.26
 -11  -1   3    0.09    0.25
  11   1  -2    0.29    0.27
 -11  -1   2    0.08    0.29
  11   1  -1    1.21    0.50
 -11  -1   1    1.84    0.47
  11   1   0    0.33    0.30
 -11  -1   0    0.09    0.27
  11   1   1    0.52    0.31
 -11  -1  -1    0.14    0.30
  11   2  -9    1.74    0.46
 -11  -2   9    2.09    0.48
 -11  -2   8    1.95    0.44
  11   2  -7   -0.02    0.22
 -11  -2   7    0.00    0.22
  11   2  -6    0.23    0.28
 -11  -2   6    0.39    0.30
  11   2  -5   -0.18    0.24
 -11  -2   5    0.30    0.23
  11   2  -4    0.19    0.30
 -11  -2   4    0.46    0.30
  11   2  -3    1.17    0.39
 -11  -2   3    1.20    0.39
  11   2  -2    0.53    0.27
 -11  -2   2   -0.09    0.29
  11   2  -1   -0.14    0.32
 -11  -2   1   -0.11    0.25
  11   2   0    0.36    0.31
 -11  -2   0    0.18    0.28
  11   3  -8    2.96    0.48
  11   3  -7    2.82    0.47
 -11  -3   7    3.27    0.57
  11   3  -6    0.29    0.27
 -11  -3   6    0.25    0.31
  11   3  -5    1.55    0.41
 -11  -3   5    1.58    0.43
  11   3  -4    1.44    0.38
 -11  -3   4    1.18    0.41
  11   3  -3    0.31    0.27
 -11  -3   3    0.25    0.30
  11   3  -2    2.05    0.43
 -11  -3   2    2.20    0.48
 -11  -3   1   -0.11    0.27
  11   4  -6    1.21    0.37
 -11  -4   6    1.55    0.43
  11   4  -5    0.09    0.25
 -11  -4   5    0.49    0.32
  11   4  -4    0.41    0.27
 -11  -4   4    0.07    0.33
   0   0   0    0.00    0.00
;
_shelx_hkl_checksum    2312
