# Supplementary material for: Quaternary cocrystals: combinatorial synthetic strategies based on long-range synthon Aufbau modules (LSAM)
Source: IUCrJ. 2016 Jan 5;3(Pt 2):102–7. doi: 10.1107/S2052252515023957 (PMC4775158; doi:10.1107/S2052252515023957)
Supplement: Supplementary file 2 [file m-03-00102-sup3.zip › Checkcif Folder/16. QS ORC TMP ACR PYR.cif]

 
data_shelx
 
_audit_creation_method            SHELXL-2013
_chemical_name_systematic
;
 ?
;
_chemical_name_common             ?
_chemical_melting_point           ?
_chemical_formula_moiety          ?
_chemical_formula_sum
 'C64 H56 N4 O4' 
_chemical_formula_weight          945.12

loop_
 _atom_type_symbol
 _atom_type_description
 _atom_type_scat_dispersion_real
 _atom_type_scat_dispersion_imag
 _atom_type_scat_source
 'C'  'C'   0.0033   0.0016
 'International Tables Vol C Tables 4.2.6.8 and 6.1.1.4'
 'H'  'H'   0.0000   0.0000
 'International Tables Vol C Tables 4.2.6.8 and 6.1.1.4'
 'N'  'N'   0.0061   0.0033
 'International Tables Vol C Tables 4.2.6.8 and 6.1.1.4'
 'O'  'O'   0.0106   0.0060
 'International Tables Vol C Tables 4.2.6.8 and 6.1.1.4'
 
_space_group_crystal_system       triclinic
_space_group_IT_number            2
_space_group_name_H-M_alt         'P -1'
_space_group_name_Hall            '-P 1'
 
_shelx_space_group_comment
;
The symmetry employed for this shelxl refinement is uniquely defined
by the following loop, which should always be used as a source of
symmetry information in preference to the above space-group names.
They are only intended as comments.
;
 
loop_
 _space_group_symop_operation_xyz
 'x, y, z'
 '-x, -y, -z'
 
_cell_length_a                    9.0005(8)
_cell_length_b                    10.0381(9)
_cell_length_c                    14.4894(13)
_cell_angle_alpha                 108.432(8)
_cell_angle_beta                  101.780(7)
_cell_angle_gamma                 90.484(6)
_cell_volume                      1212.0(2)
_cell_formula_units_Z             1
_cell_measurement_temperature     150(2)
_cell_measurement_reflns_used     ? 
_cell_measurement_theta_min       ? 
_cell_measurement_theta_max       ? 
 
_exptl_crystal_description        'Plate' 
_exptl_crystal_colour             'Light yellow' 
_exptl_crystal_density_meas       ? 
_exptl_crystal_density_method     ?              
_exptl_crystal_density_diffrn     1.295          
_exptl_crystal_F_000              500
_exptl_transmission_factor_min    ?                                             
_exptl_transmission_factor_max    ?                                             
_exptl_crystal_size_max           0.300
_exptl_crystal_size_mid           0.200
_exptl_crystal_size_min           0.120
_exptl_absorpt_coefficient_mu     0.081
_shelx_estimated_absorpt_T_min    0.976
_shelx_estimated_absorpt_T_max    0.990
_exptl_absorpt_correction_type    'Multi-scan' 
_exptl_absorpt_correction_T_min   0.838 
_exptl_absorpt_correction_T_max   1.000 
_exptl_absorpt_process_details    'Jacobson, R. (1998) Private communication' 
 
_exptl_special_details
;
 ?
;
 
_diffrn_ambient_temperature       150(2)
_diffrn_radiation_wavelength      0.71073
_diffrn_radiation_type            MoK\a
_diffrn_source                    'Sealed Tube'                       
_diffrn_measurement_device_type   'Rigaku Mercury375R (2x2 bin mode)'
_diffrn_measurement_method        'profile data from \w-scans'
_diffrn_detector_area_resol_mean  ? 
_diffrn_reflns_number             12950
_diffrn_reflns_av_unetI/netI      0.0352
_diffrn_reflns_av_R_equivalents   0.0283
_diffrn_reflns_limit_h_min        -11
_diffrn_reflns_limit_h_max        11
_diffrn_reflns_limit_k_min        -13
_diffrn_reflns_limit_k_max        13
_diffrn_reflns_limit_l_min        -18
_diffrn_reflns_limit_l_max        18
_diffrn_reflns_theta_min          3.004
_diffrn_reflns_theta_max          27.481
_diffrn_reflns_theta_full         25.242
_diffrn_measured_fraction_theta_max   0.998
_diffrn_measured_fraction_theta_full  0.998
_diffrn_reflns_Laue_measured_fraction_max    0.998
_diffrn_reflns_Laue_measured_fraction_full   0.998
_diffrn_reflns_point_group_measured_fraction_max   0.998
_diffrn_reflns_point_group_measured_fraction_full  0.998
_reflns_number_total              5546
_reflns_number_gt                 4285
_reflns_threshold_expression      'I > 2\s(I)'
_reflns_Friedel_coverage          0.000
_reflns_Friedel_fraction_max      .
_reflns_Friedel_fraction_full     .
 
_reflns_special_details
;
 Reflections were merged by SHELXL according to the crystal
 class for the calculation of statistics and refinement.
 
 _reflns_Friedel_fraction is defined as the number of unique
 Friedel pairs measured divided by the number that would be
 possible theoretically, ignoring centric projections and
 systematic absences.
;
 
_computing_data_collection        ?
_computing_cell_refinement        ?
_computing_data_reduction         ?
_computing_structure_solution     ?
_computing_structure_refinement   'SHELXL-2013 (Sheldrick, 2013)'
_computing_molecular_graphics     ?
_computing_publication_material   ?
 
_refine_special_details
;
 ?
;
_refine_ls_structure_factor_coef  Fsqd
_refine_ls_matrix_type            full
_refine_ls_weighting_scheme       calc
_refine_ls_weighting_details
;
 w=1/[\s^2^(Fo^2^)+(0.0679P)^2^+0.3403P]
 where P=(Fo^2^+2Fc^2^)/3
;
_atom_sites_solution_primary      ?
_atom_sites_solution_secondary    ?
_atom_sites_solution_hydrogens    mixed
_refine_ls_hydrogen_treatment     mixed
_refine_ls_extinction_method      none
_refine_ls_extinction_coef        .
_refine_ls_number_reflns          5546
_refine_ls_number_parameters      336
_refine_ls_number_restraints      0
_refine_ls_R_factor_all           0.0686
_refine_ls_R_factor_gt            0.0502
_refine_ls_wR_factor_ref          0.1376
_refine_ls_wR_factor_gt           0.1263
_refine_ls_goodness_of_fit_ref    1.031
_refine_ls_restrained_S_all       1.031
_refine_ls_shift/su_max           0.001
_refine_ls_shift/su_mean          0.000
 
loop_
 _atom_site_label
 _atom_site_type_symbol
 _atom_site_fract_x
 _atom_site_fract_y
 _atom_site_fract_z
 _atom_site_U_iso_or_equiv
 _atom_site_adp_type
 _atom_site_occupancy
 _atom_site_site_symmetry_order  
 _atom_site_calc_flag
 _atom_site_refinement_flags_posn
 _atom_site_refinement_flags_adp
 _atom_site_refinement_flags_occupancy
 _atom_site_disorder_assembly
 _atom_site_disorder_group
H2O H -0.765(2) 0.721(2) 0.4708(15) 0.051(6) Uiso 1 1 d . . . . .
H1O H -0.745(3) 0.405(2) 0.1710(16) 0.056(6) Uiso 1 1 d . . . . .
N2 N 0.10086(13) 0.32086(12) 0.20218(9) 0.0222(3) Uani 1 1 d . . . . .
O1 O -0.66608(12) 0.45109(11) 0.15674(8) 0.0284(3) Uani 1 1 d . . . . .
O2 O -0.69317(13) 0.79014(12) 0.47213(8) 0.0302(3) Uani 1 1 d . . . . .
C4 C -0.68342(16) 0.61594(15) 0.31507(11) 0.0219(3) Uani 1 1 d . . . . .
H4 H -0.7566 0.5542 0.3232 0.026 Uiso 1 1 calc R U . . .
N1 N -0.89705(14) 0.58432(13) 0.48083(9) 0.0236(3) Uani 1 1 d . . . . .
C12 C 0.01187(17) 0.18555(15) 0.29637(11) 0.0246(3) Uani 1 1 d . . . . .
C19 C -0.07653(18) 0.40789(16) 0.09209(11) 0.0264(3) Uani 1 1 d . . . . .
H19 H 0.0054 0.4496 0.0758 0.032 Uiso 1 1 calc R U . . .
C16 C 0.28436(18) 0.24150(16) 0.31283(12) 0.0292(3) Uani 1 1 d . . . . .
H16 H 0.3641 0.2849 0.2957 0.035 Uiso 1 1 calc R U . . .
C23 C -0.17101(17) 0.27083(15) 0.18486(11) 0.0244(3) Uani 1 1 d . . . . .
C6 C -0.52894(16) 0.83626(15) 0.37590(11) 0.0237(3) Uani 1 1 d . . . . .
H6 H -0.4969 0.9248 0.4260 0.028 Uiso 1 1 calc R U . . .
C32 C -0.13798(17) 0.19780(16) 0.25314(12) 0.0275(3) Uani 1 1 d . . . . .
H32 H -0.2188 0.1559 0.2703 0.033 Uiso 1 1 calc R U . . .
C17 C 0.12989(16) 0.25064(14) 0.26835(11) 0.0230(3) Uani 1 1 d . . . . .
C2 C -0.51442(16) 0.66705(15) 0.21861(11) 0.0237(3) Uani 1 1 d . . . . .
H2 H -0.4723 0.6395 0.1610 0.028 Uiso 1 1 calc R U . . .
C18 C -0.04555(16) 0.33202(14) 0.16110(10) 0.0216(3) Uani 1 1 d . . . . .
C5 C -0.63632(16) 0.74628(15) 0.38777(10) 0.0217(3) Uani 1 1 d . . . . .
C3 C -0.62232(15) 0.57693(14) 0.23039(11) 0.0215(3) Uani 1 1 d . . . . .
C1 C -0.46837(16) 0.79757(15) 0.29147(11) 0.0232(3) Uani 1 1 d . . . . .
C10 C -1.04555(17) 0.57701(15) 0.43924(11) 0.0235(3) Uani 1 1 d . . . . .
C21 C -0.34644(18) 0.36157(17) 0.07334(12) 0.0315(4) Uani 1 1 d . . . . .
H21 H -0.4477 0.3725 0.0432 0.038 Uiso 1 1 calc R U . . .
C14 C 0.2016(2) 0.10454(18) 0.40599(12) 0.0351(4) Uani 1 1 d . . . . .
H14 H 0.2278 0.0542 0.4518 0.042 Uiso 1 1 calc R U . . .
C22 C -0.32201(17) 0.28871(17) 0.13926(12) 0.0294(3) Uani 1 1 d . . . . .
H22 H -0.4062 0.2496 0.1549 0.035 Uiso 1 1 calc R U . . .
C9 C -0.84975(16) 0.50816(16) 0.54084(11) 0.0238(3) Uani 1 1 d . . . . .
C13 C 0.05299(19) 0.11208(17) 0.36640(12) 0.0311(4) Uani 1 1 d . . . . .
H13 H -0.0242 0.0682 0.3854 0.037 Uiso 1 1 calc R U . . .
C20 C -0.22269(19) 0.42107(17) 0.04921(12) 0.0307(3) Uani 1 1 d . . . . .
H20 H -0.2417 0.4708 0.0026 0.037 Uiso 1 1 calc R U . . .
C11 C -1.09354(19) 0.66147(18) 0.37098(12) 0.0332(4) Uani 1 1 d . . . . .
H11A H -1.0070 0.7240 0.3743 0.050 Uiso 1 1 calc R U . . .
H11B H -1.1766 0.7179 0.3915 0.050 Uiso 1 1 calc R U . . .
H11C H -1.1284 0.5977 0.3025 0.050 Uiso 1 1 calc R U . . .
C8 C -0.68199(17) 0.51731(19) 0.58438(13) 0.0337(4) Uani 1 1 d . . . . .
H8A H -0.6289 0.5852 0.5640 0.050 Uiso 1 1 calc R U . . .
H8B H -0.6433 0.4245 0.5603 0.050 Uiso 1 1 calc R U . . .
H8C H -0.6644 0.5481 0.6573 0.050 Uiso 1 1 calc R U . . .
C7 C -0.35687(19) 0.89960(17) 0.27861(13) 0.0330(4) Uani 1 1 d . . . . .
H7A H -0.3426 0.9872 0.3351 0.049 Uiso 1 1 calc R U . . .
H7B H -0.3964 0.9198 0.2166 0.049 Uiso 1 1 calc R U . . .
H7C H -0.2590 0.8582 0.2757 0.049 Uiso 1 1 calc R U . . .
C15 C 0.31818(19) 0.17116(17) 0.37945(12) 0.0338(4) Uani 1 1 d . . . . .
H15 H 0.4216 0.1664 0.4088 0.041 Uiso 1 1 calc R U . . .
C31 C 0.00735(17) 0.95801(15) 0.03187(11) 0.0246(3) Uani 1 1 d . . . . .
C29 C 0.15275(19) 0.94492(16) 0.08704(12) 0.0321(4) Uani 1 1 d . . . . .
C25 C -0.1234(2) 0.88654(16) 0.03960(12) 0.0324(4) Uani 1 1 d . . . . .
C24 C -0.2687(2) 0.90310(19) -0.01594(14) 0.0421(5) Uani 1 1 d . . . . .
H24 H -0.3573 0.8562 -0.0108 0.051 Uiso 1 1 calc R U . . .
C30 C 0.28245(19) 1.0170(2) 0.07483(14) 0.0419(5) Uani 1 1 d . . . . .
H30 H 0.3810 1.0073 0.1098 0.050 Uiso 1 1 calc R U . . .
C26 C -0.1053(3) 0.80253(19) 0.10154(14) 0.0466(5) Uani 1 1 d . . . . .
H26 H -0.1918 0.7519 0.1060 0.056 Uiso 1 1 calc R U . . .
C28 C 0.1635(3) 0.8626(2) 0.14947(13) 0.0470(5) Uani 1 1 d . . . . .
H28 H 0.2600 0.8550 0.1880 0.056 Uiso 1 1 calc R U . . .
C27 C 0.0357(3) 0.7923(2) 0.15595(14) 0.0522(6) Uani 1 1 d . . . . .
H27 H 0.0453 0.7361 0.1985 0.063 Uiso 1 1 calc R U . . .
 
loop_
 _atom_site_aniso_label
 _atom_site_aniso_U_11
 _atom_site_aniso_U_22
 _atom_site_aniso_U_33
 _atom_site_aniso_U_23
 _atom_site_aniso_U_13
 _atom_site_aniso_U_12
N2 0.0212(6) 0.0191(6) 0.0237(6) 0.0037(5) 0.0043(5) -0.0026(5)
O1 0.0293(6) 0.0245(5) 0.0279(6) 0.0008(4) 0.0114(5) -0.0060(4)
O2 0.0365(6) 0.0274(6) 0.0256(6) 0.0029(5) 0.0133(5) -0.0072(5)
C4 0.0196(7) 0.0222(7) 0.0256(7) 0.0098(6) 0.0052(6) -0.0020(5)
N1 0.0233(6) 0.0265(6) 0.0235(6) 0.0096(5) 0.0083(5) 0.0017(5)
C12 0.0279(7) 0.0208(7) 0.0240(7) 0.0052(6) 0.0065(6) -0.0015(6)
C19 0.0292(8) 0.0248(7) 0.0258(8) 0.0079(6) 0.0080(6) -0.0011(6)
C16 0.0252(8) 0.0280(8) 0.0306(8) 0.0060(7) 0.0030(6) -0.0011(6)
C23 0.0237(7) 0.0219(7) 0.0249(7) 0.0035(6) 0.0059(6) -0.0020(6)
C6 0.0241(7) 0.0205(7) 0.0249(7) 0.0072(6) 0.0022(6) -0.0018(6)
C32 0.0260(8) 0.0256(7) 0.0311(8) 0.0085(6) 0.0083(6) -0.0056(6)
C17 0.0243(7) 0.0182(7) 0.0224(7) 0.0019(6) 0.0039(6) -0.0012(5)
C2 0.0218(7) 0.0271(7) 0.0248(7) 0.0098(6) 0.0084(6) 0.0010(6)
C18 0.0228(7) 0.0178(7) 0.0207(7) 0.0013(5) 0.0052(5) -0.0015(5)
C5 0.0211(7) 0.0242(7) 0.0204(7) 0.0084(6) 0.0041(5) 0.0005(5)
C3 0.0181(6) 0.0207(7) 0.0250(7) 0.0074(6) 0.0034(5) 0.0010(5)
C1 0.0185(7) 0.0236(7) 0.0300(8) 0.0133(6) 0.0034(6) 0.0005(5)
C10 0.0253(7) 0.0257(7) 0.0215(7) 0.0087(6) 0.0076(6) 0.0054(6)
C21 0.0255(8) 0.0331(8) 0.0308(8) 0.0067(7) 0.0004(6) 0.0042(6)
C14 0.0437(10) 0.0316(9) 0.0300(9) 0.0135(7) 0.0022(7) 0.0052(7)
C22 0.0217(7) 0.0325(8) 0.0321(8) 0.0081(7) 0.0052(6) -0.0009(6)
C9 0.0220(7) 0.0283(7) 0.0212(7) 0.0073(6) 0.0061(6) 0.0036(6)
C13 0.0357(9) 0.0284(8) 0.0312(8) 0.0121(7) 0.0075(7) -0.0003(7)
C20 0.0363(9) 0.0287(8) 0.0266(8) 0.0101(6) 0.0038(7) 0.0045(7)
C11 0.0365(9) 0.0379(9) 0.0318(9) 0.0203(7) 0.0073(7) 0.0077(7)
C8 0.0215(7) 0.0437(9) 0.0358(9) 0.0148(8) 0.0032(6) 0.0027(7)
C7 0.0319(8) 0.0297(8) 0.0401(9) 0.0128(7) 0.0118(7) -0.0060(7)
C15 0.0297(8) 0.0327(9) 0.0331(9) 0.0080(7) -0.0018(7) 0.0052(7)
C31 0.0286(8) 0.0201(7) 0.0208(7) 0.0007(6) 0.0049(6) 0.0039(6)
C29 0.0376(9) 0.0259(8) 0.0234(8) -0.0014(6) 0.0002(7) 0.0099(7)
C25 0.0409(9) 0.0229(7) 0.0297(8) -0.0008(6) 0.0144(7) 0.0002(7)
C24 0.0288(9) 0.0379(10) 0.0464(11) -0.0071(8) 0.0125(8) -0.0072(7)
C30 0.0247(8) 0.0428(10) 0.0393(10) -0.0061(8) -0.0036(7) 0.0072(7)
C26 0.0753(14) 0.0280(9) 0.0413(10) 0.0053(8) 0.0329(10) -0.0005(9)
C28 0.0662(13) 0.0413(10) 0.0251(9) 0.0046(8) 0.0001(8) 0.0267(10)
C27 0.0966(18) 0.0346(10) 0.0321(10) 0.0149(8) 0.0219(11) 0.0185(11)
 
_geom_special_details
;
 All esds (except the esd in the dihedral angle between two l.s. planes)
 are estimated using the full covariance matrix.  The cell esds are taken
 into account individually in the estimation of esds in distances, angles
 and torsion angles; correlations between esds in cell parameters are only
 used when they are defined by crystal symmetry.  An approximate (isotropic)
 treatment of cell esds is used for estimating esds involving l.s. planes.
;
 
loop_
 _geom_bond_atom_site_label_1
 _geom_bond_atom_site_label_2
 _geom_bond_distance
 _geom_bond_site_symmetry_2
 _geom_bond_publ_flag
N2 C17 1.3463(19) . ?
N2 C18 1.3519(18) . ?
O1 C3 1.3628(17) . ?
O1 H1O 0.93(2) . ?
O2 C5 1.3669(17) . ?
O2 H2O 0.93(2) . ?
C4 C3 1.392(2) . ?
C4 C5 1.3921(19) . ?
C4 H4 0.9500 . ?
N1 C9 1.3404(19) . ?
N1 C10 1.3404(19) . ?
C12 C32 1.390(2) . ?
C12 C13 1.427(2) . ?
C12 C17 1.433(2) . ?
C19 C20 1.362(2) . ?
C19 C18 1.424(2) . ?
C19 H19 0.9500 . ?
C16 C15 1.356(2) . ?
C16 C17 1.425(2) . ?
C16 H16 0.9500 . ?
C23 C32 1.395(2) . ?
C23 C22 1.424(2) . ?
C23 C18 1.432(2) . ?
C6 C1 1.386(2) . ?
C6 C5 1.3896(19) . ?
C6 H6 0.9500 . ?
C32 H32 0.9500 . ?
C2 C1 1.393(2) . ?
C2 C3 1.3932(19) . ?
C2 H2 0.9500 . ?
C1 C7 1.507(2) . ?
C10 C9 1.399(2) 2_366 ?
C10 C11 1.499(2) . ?
C21 C22 1.362(2) . ?
C21 C20 1.414(2) . ?
C21 H21 0.9500 . ?
C14 C13 1.357(2) . ?
C14 C15 1.418(2) . ?
C14 H14 0.9500 . ?
C22 H22 0.9500 . ?
C9 C10 1.398(2) 2_366 ?
C9 C8 1.503(2) . ?
C13 H13 0.9500 . ?
C20 H20 0.9500 . ?
C11 H11A 0.9800 . ?
C11 H11B 0.9800 . ?
C11 H11C 0.9800 . ?
C8 H8A 0.9800 . ?
C8 H8B 0.9800 . ?
C8 H8C 0.9800 . ?
C7 H7A 0.9800 . ?
C7 H7B 0.9800 . ?
C7 H7C 0.9800 . ?
C15 H15 0.9500 . ?
C31 C25 1.415(2) . ?
C31 C29 1.418(2) . ?
C31 C31 1.423(3) 2_575 ?
C29 C28 1.396(3) . ?
C29 C30 1.438(3) . ?
C25 C26 1.402(3) . ?
C25 C24 1.430(3) . ?
C24 C30 1.334(3) 2_575 ?
C24 H24 0.9500 . ?
C30 C24 1.334(3) 2_575 ?
C30 H30 0.9500 . ?
C26 C27 1.374(3) . ?
C26 H26 0.9500 . ?
C28 C27 1.379(3) . ?
C28 H28 0.9500 . ?
C27 H27 0.9500 . ?
 
loop_
 _geom_angle_atom_site_label_1
 _geom_angle_atom_site_label_2
 _geom_angle_atom_site_label_3
 _geom_angle
 _geom_angle_site_symmetry_1
 _geom_angle_site_symmetry_3
 _geom_angle_publ_flag
C17 N2 C18 118.88(12) . . ?
C3 O1 H1O 109.4(13) . . ?
C5 O2 H2O 109.7(13) . . ?
C3 C4 C5 119.38(13) . . ?
C3 C4 H4 120.3 . . ?
C5 C4 H4 120.3 . . ?
C9 N1 C10 119.37(13) . . ?
C32 C12 C13 123.44(14) . . ?
C32 C12 C17 117.59(13) . . ?
C13 C12 C17 118.97(14) . . ?
C20 C19 C18 120.51(14) . . ?
C20 C19 H19 119.7 . . ?
C18 C19 H19 119.7 . . ?
C15 C16 C17 120.36(15) . . ?
C15 C16 H16 119.8 . . ?
C17 C16 H16 119.8 . . ?
C32 C23 C22 123.37(14) . . ?
C32 C23 C18 117.69(13) . . ?
C22 C23 C18 118.93(14) . . ?
C1 C6 C5 120.39(13) . . ?
C1 C6 H6 119.8 . . ?
C5 C6 H6 119.8 . . ?
C12 C32 C23 120.78(14) . . ?
C12 C32 H32 119.6 . . ?
C23 C32 H32 119.6 . . ?
N2 C17 C16 118.64(13) . . ?
N2 C17 C12 122.71(13) . . ?
C16 C17 C12 118.66(14) . . ?
C1 C2 C3 119.90(13) . . ?
C1 C2 H2 120.0 . . ?
C3 C2 H2 120.0 . . ?
N2 C18 C19 118.96(13) . . ?
N2 C18 C23 122.35(13) . . ?
C19 C18 C23 118.69(13) . . ?
O2 C5 C6 117.98(13) . . ?
O2 C5 C4 121.80(12) . . ?
C6 C5 C4 120.23(13) . . ?
O1 C3 C4 121.50(12) . . ?
O1 C3 C2 118.12(13) . . ?
C4 C3 C2 120.38(13) . . ?
C6 C1 C2 119.71(13) . . ?
C6 C1 C7 119.26(13) . . ?
C2 C1 C7 121.01(14) . . ?
N1 C10 C9 120.27(13) . 2_366 ?
N1 C10 C11 117.77(13) . . ?
C9 C10 C11 121.96(14) 2_366 . ?
C22 C21 C20 120.69(14) . . ?
C22 C21 H21 119.7 . . ?
C20 C21 H21 119.7 . . ?
C13 C14 C15 120.52(15) . . ?
C13 C14 H14 119.7 . . ?
C15 C14 H14 119.7 . . ?
C21 C22 C23 120.43(14) . . ?
C21 C22 H22 119.8 . . ?
C23 C22 H22 119.8 . . ?
N1 C9 C10 120.36(13) . 2_366 ?
N1 C9 C8 117.65(13) . . ?
C10 C9 C8 121.98(14) 2_366 . ?
C14 C13 C12 120.39(15) . . ?
C14 C13 H13 119.8 . . ?
C12 C13 H13 119.8 . . ?
C19 C20 C21 120.74(15) . . ?
C19 C20 H20 119.6 . . ?
C21 C20 H20 119.6 . . ?
C10 C11 H11A 109.5 . . ?
C10 C11 H11B 109.5 . . ?
H11A C11 H11B 109.5 . . ?
C10 C11 H11C 109.5 . . ?
H11A C11 H11C 109.5 . . ?
H11B C11 H11C 109.5 . . ?
C9 C8 H8A 109.5 . . ?
C9 C8 H8B 109.5 . . ?
H8A C8 H8B 109.5 . . ?
C9 C8 H8C 109.5 . . ?
H8A C8 H8C 109.5 . . ?
H8B C8 H8C 109.5 . . ?
C1 C7 H7A 109.5 . . ?
C1 C7 H7B 109.5 . . ?
H7A C7 H7B 109.5 . . ?
C1 C7 H7C 109.5 . . ?
H7A C7 H7C 109.5 . . ?
H7B C7 H7C 109.5 . . ?
C16 C15 C14 121.08(15) . . ?
C16 C15 H15 119.5 . . ?
C14 C15 H15 119.5 . . ?
C25 C31 C29 119.94(15) . . ?
C25 C31 C31 119.87(17) . 2_575 ?
C29 C31 C31 120.19(18) . 2_575 ?
C28 C29 C31 118.88(17) . . ?
C28 C29 C30 123.32(17) . . ?
C31 C29 C30 117.80(16) . . ?
C26 C25 C31 118.68(17) . . ?
C26 C25 C24 122.62(17) . . ?
C31 C25 C24 118.71(16) . . ?
C30 C24 C25 121.32(16) 2_575 . ?
C30 C24 H24 119.3 2_575 . ?
C25 C24 H24 119.3 . . ?
C24 C30 C29 122.09(16) 2_575 . ?
C24 C30 H30 119.0 2_575 . ?
C29 C30 H30 119.0 . . ?
C27 C26 C25 120.98(19) . . ?
C27 C26 H26 119.5 . . ?
C25 C26 H26 119.5 . . ?
C27 C28 C29 120.85(18) . . ?
C27 C28 H28 119.6 . . ?
C29 C28 H28 119.6 . . ?
C26 C27 C28 120.64(18) . . ?
C26 C27 H27 119.7 . . ?
C28 C27 H27 119.7 . . ?
 
_refine_diff_density_max    0.234
_refine_diff_density_min   -0.306
_refine_diff_density_rms    0.056

_shelxl_version_number 2013-2

_shelx_res_file
;
TITL datam in P-1
CELL  0.71073   9.0005  10.0381  14.4894  108.432  101.780   90.484
ZERR     1.00   0.0008   0.0009   0.0013    0.008    0.007    0.006
LATT   1
SFAC  C    H    N    O
UNIT  64 56 4 4
MERG   2
FMAP   2
PLAN   20
SIZE     0.120   0.200   0.300
ACTA
BOND   $H
L.S.  10
TEMP  -123.00
WGHT    0.067900    0.340300
FVAR       0.25064
H2O   2   -0.764820    0.721324    0.470773    11.00000    0.05117
H1O   2   -0.744806    0.404920    0.170975    11.00000    0.05578
MOLE    1
N2    3    0.100855    0.320863    0.202181    11.00000    0.02115    0.01915 =
         0.02366    0.00370    0.00430   -0.00256
O1    4   -0.666081    0.451088    0.156742    11.00000    0.02930    0.02455 =
         0.02786    0.00085    0.01142   -0.00603
O2    4   -0.693173    0.790136    0.472126    11.00000    0.03646    0.02737 =
         0.02559    0.00291    0.01333   -0.00717
C4    1   -0.683423    0.615935    0.315074    11.00000    0.01959    0.02217 =
         0.02564    0.00984    0.00519   -0.00204
AFIX  43
H4    2   -0.756587    0.554192    0.323197    11.00000   -1.20000
AFIX   0
N1    3   -0.897045    0.584320    0.480827    11.00000    0.02326    0.02650 =
         0.02352    0.00956    0.00826    0.00173
C12   1    0.011873    0.185555    0.296369    11.00000    0.02789    0.02076 =
         0.02395    0.00519    0.00645   -0.00153
C19   1   -0.076526    0.407895    0.092086    11.00000    0.02919    0.02477 =
         0.02578    0.00788    0.00804   -0.00107
AFIX  43
H19   2    0.005388    0.449632    0.075841    11.00000   -1.20000
AFIX   0
C16   1    0.284363    0.241500    0.312832    11.00000    0.02524    0.02798 =
         0.03056    0.00602    0.00305   -0.00106
AFIX  43
H16   2    0.364091    0.284939    0.295706    11.00000   -1.20000
AFIX   0
C23   1   -0.171011    0.270833    0.184862    11.00000    0.02372    0.02188 =
         0.02485    0.00352    0.00590   -0.00202
C6    1   -0.528939    0.836264    0.375904    11.00000    0.02407    0.02054 =
         0.02487    0.00719    0.00224   -0.00181
AFIX  43
H6    2   -0.496858    0.924840    0.425975    11.00000   -1.20000
AFIX   0
C32   1   -0.137979    0.197798    0.253141    11.00000    0.02601    0.02561 =
         0.03111    0.00855    0.00832   -0.00557
AFIX  43
H32   2   -0.218829    0.155945    0.270293    11.00000   -1.20000
AFIX   0
C17   1    0.129891    0.250641    0.268351    11.00000    0.02429    0.01822 =
         0.02240    0.00186    0.00387   -0.00123
C2    1   -0.514423    0.667050    0.218612    11.00000    0.02177    0.02706 =
         0.02483    0.00975    0.00845    0.00105
AFIX  43
H2    2   -0.472320    0.639526    0.160973    11.00000   -1.20000
AFIX   0
C18   1   -0.045545    0.332018    0.161100    11.00000    0.02282    0.01785 =
         0.02074    0.00126    0.00518   -0.00147
C5    1   -0.636325    0.746282    0.387771    11.00000    0.02114    0.02420 =
         0.02039    0.00841    0.00411    0.00046
C3    1   -0.622324    0.576931    0.230393    11.00000    0.01811    0.02070 =
         0.02497    0.00741    0.00339    0.00096
C1    1   -0.468370    0.797565    0.291471    11.00000    0.01850    0.02358 =
         0.03000    0.01334    0.00340    0.00047
C10   1   -1.045552    0.577013    0.439240    11.00000    0.02526    0.02565 =
         0.02153    0.00867    0.00761    0.00544
C21   1   -0.346439    0.361573    0.073337    11.00000    0.02554    0.03309 =
         0.03080    0.00675    0.00044    0.00424
AFIX  43
H21   2   -0.447686    0.372544    0.043243    11.00000   -1.20000
AFIX   0
C14   1    0.201620    0.104542    0.405986    11.00000    0.04369    0.03158 =
         0.03000    0.01347    0.00218    0.00519
AFIX  43
H14   2    0.227834    0.054232    0.451848    11.00000   -1.20000
AFIX   0
C22   1   -0.322010    0.288714    0.139258    11.00000    0.02171    0.03246 =
         0.03211    0.00810    0.00524   -0.00094
AFIX  43
H22   2   -0.406239    0.249557    0.154931    11.00000   -1.20000
AFIX   0
C9    1   -0.849750    0.508165    0.540844    11.00000    0.02203    0.02826 =
         0.02118    0.00729    0.00609    0.00355
C13   1    0.052988    0.112084    0.366401    11.00000    0.03566    0.02837 =
         0.03117    0.01208    0.00751   -0.00027
AFIX  43
H13   2   -0.024178    0.068176    0.385428    11.00000   -1.20000
AFIX   0
C20   1   -0.222685    0.421068    0.049209    11.00000    0.03630    0.02871 =
         0.02661    0.01011    0.00377    0.00452
AFIX  43
H20   2   -0.241695    0.470785    0.002570    11.00000   -1.20000
AFIX   0
C11   1   -1.093540    0.661471    0.370976    11.00000    0.03645    0.03790 =
         0.03178    0.02034    0.00734    0.00766
AFIX 137
H11A  2   -1.006982    0.723990    0.374302    11.00000   -1.50000
H11B  2   -1.176648    0.717918    0.391493    11.00000   -1.50000
H11C  2   -1.128373    0.597736    0.302491    11.00000   -1.50000
AFIX   0
C8    1   -0.681988    0.517309    0.584375    11.00000    0.02146    0.04373 =
         0.03580    0.01482    0.00322    0.00273
AFIX 137
H8A   2   -0.628886    0.585235    0.563972    11.00000   -1.50000
H8B   2   -0.643255    0.424527    0.560280    11.00000   -1.50000
H8C   2   -0.664423    0.548126    0.657261    11.00000   -1.50000
AFIX   0
C7    1   -0.356874    0.899601    0.278608    11.00000    0.03191    0.02968 =
         0.04007    0.01281    0.01181   -0.00599
AFIX 137
H7A   2   -0.342638    0.987233    0.335116    11.00000   -1.50000
H7B   2   -0.396432    0.919773    0.216610    11.00000   -1.50000
H7C   2   -0.259039    0.858157    0.275734    11.00000   -1.50000
AFIX   0
C15   1    0.318176    0.171162    0.379452    11.00000    0.02965    0.03274 =
         0.03305    0.00798   -0.00181    0.00520
AFIX  43
H15   2    0.421643    0.166422    0.408845    11.00000   -1.20000
AFIX   0
MOLE    2
C31   1    0.007355    0.958006    0.031873    11.00000    0.02856    0.02008 =
         0.02076    0.00069    0.00486    0.00390
C29   1    0.152751    0.944915    0.087040    11.00000    0.03757    0.02588 =
         0.02339   -0.00136    0.00019    0.00988
C25   1   -0.123393    0.886542    0.039602    11.00000    0.04086    0.02292 =
         0.02968   -0.00083    0.01443    0.00018
C24   1   -0.268729    0.903103   -0.015937    11.00000    0.02876    0.03792 =
         0.04636   -0.00713    0.01250   -0.00722
AFIX  43
H24   2   -0.357288    0.856229   -0.010781    11.00000   -1.20000
AFIX   0
C30   1    0.282450    1.016966    0.074830    11.00000    0.02473    0.04285 =
         0.03934   -0.00612   -0.00362    0.00721
AFIX  43
H30   2    0.381030    1.007321    0.109822    11.00000   -1.20000
AFIX   0
C26   1   -0.105293    0.802526    0.101540    11.00000    0.07535    0.02795 =
         0.04128    0.00527    0.03291   -0.00052
AFIX  43
H26   2   -0.191795    0.751929    0.105963    11.00000   -1.20000
AFIX   0
C28   1    0.163454    0.862631    0.149473    11.00000    0.06624    0.04129 =
         0.02509    0.00464    0.00007    0.02667
AFIX  43
H28   2    0.259984    0.854998    0.188002    11.00000   -1.20000
AFIX   0
C27   1    0.035706    0.792261    0.155954    11.00000    0.09659    0.03459 =
         0.03215    0.01492    0.02193    0.01855
AFIX  43
H27   2    0.045295    0.736144    0.198456    11.00000   -1.20000
AFIX   0
HKLF    4

REM  datam in P-1
REM R1 =  0.0502 for    4285 Fo > 4sig(Fo)  and  0.0686 for all    5546 data
REM    336 parameters refined using      0 restraints

END

WGHT      0.0673      0.3424

REM Highest difference peak  0.234,  deepest hole -0.306,  1-sigma level  0.056
Q1    1  -0.4046  1.0148  0.2889  11.00000  0.05    0.23
Q2    1   0.0711  0.2349  0.2966  11.00000  0.05    0.23
Q3    1  -0.5654  0.6185  0.2272  11.00000  0.05    0.22
Q4    1  -1.1008  0.5260  0.4358  11.00000  0.05    0.22
Q5    1  -0.6375  0.6136  0.6083  11.00000  0.05    0.22
Q6    1  -0.8277  0.6059  0.4563  11.00000  0.05    0.21
Q7    1  -0.0573  0.9367  0.0468  11.00000  0.05    0.21
Q8    1  -0.2555  0.7583  0.0668  11.00000  0.05    0.21
Q9    1  -0.2665  0.9758  0.3643  11.00000  0.05    0.20
Q10   1  -0.7719  0.5055  0.5604  11.00000  0.05    0.20
Q11   1  -0.3417  0.8745  0.1965  11.00000  0.05    0.20
Q12   1   0.0722  0.1897  0.2590  11.00000  0.05    0.20
Q13   1  -0.0626  0.3608  0.1191  11.00000  0.05    0.20
Q14   1  -0.1114  0.3134  0.1790  11.00000  0.05    0.20
Q15   1  -0.1110  0.2898  0.1572  11.00000  0.05    0.19
Q16   1   0.0360  0.1357  0.3237  11.00000  0.05    0.19
Q17   1  -0.6122  0.5111  0.5412  11.00000  0.05    0.19
Q18   1  -0.4124  0.8446  0.2811  11.00000  0.05    0.18
Q19   1  -0.6397  0.6682  0.3550  11.00000  0.05    0.18
Q20   1   0.1613  0.3512  0.1805  11.00000  0.05    0.17
;
_shelx_res_checksum   54482

_shelx_hkl_file
;
   0   0   2    1.39    0.04
   0   0  -2    1.16    0.04
   0   0   3    1.93    0.06
   0   0   3    1.79    0.07
   0   0  -3    2.07    0.10
   0   0   4   26.43    0.38
   0   0   4   26.07    0.36
   0   0  -4   26.28    0.46
   0   0   5    0.16    0.04
   0   0   5    0.14    0.04
   0   0  -5    0.32    0.08
   0   0   6    0.12    0.06
   0   0  -6    0.50    0.09
   0   0   7    1.46    0.10
   0   0   7    1.79    0.11
   0   0  -7    1.71    0.16
   0   0   8    1.37    0.13
   0   0   8    1.78    0.12
   0   0  -8    1.53    0.21
   0   0   9   48.66    0.94
   0   0   9   47.17    0.97
   0   0  -9   49.31    1.20
   0   0  10    0.05    0.08
   0   0  10   -0.07    0.09
   0   0 -10    0.19    0.12
   0   0  11    2.05    0.19
   0   0  11    2.39    0.21
   0   0 -11    2.60    0.27
   0   0  12    4.17    0.23
   0   0  12    4.02    0.26
   0   0 -12    3.85    0.35
   0   0  13   22.90    0.72
   0   0  13   22.67    0.73
   0   0 -13   23.75    0.98
   0   0  14    0.04    0.13
   0   0  14   -0.02    0.12
   0   0 -14   -0.35    0.17
   0   0  15    2.66    0.24
   0   0  15    2.37    0.25
   0   0 -15    3.52    0.38
   0   0 -16    4.16    0.55
   0   0 -17    4.73    0.51
   0   1 -17    0.84    0.32
   0   1 -16    0.49    0.27
   0  -1  16    0.60    0.20
   0   1 -15    1.85    0.29
   0  -1  15    0.66    0.18
   0   1 -14    4.71    0.39
   0  -1  14    3.71    0.26
   0  -1  14    3.50    0.25
   0   1 -13    1.23    0.25
   0  -1  13    1.39    0.19
   0  -1  13    0.88    0.14
   0   1 -12    0.98    0.23
   0  -1  12    0.76    0.17
   0  -1  12    0.88    0.12
   0   1 -11    1.68    0.28
   0  -1  11    2.18    0.16
   0  -1  11    2.30    0.18
   0   1 -10    5.26    0.31
   0  -1  10    3.46    0.25
   0   1  -9   51.09    1.24
   0  -1   9   53.46    1.06
   0  -1   9   52.19    0.91
   0   1  -8   87.73    1.80
   0  -1   8   88.48    1.54
   0  -1   8   87.99    1.29
   0   1  -7    0.68    0.14
   0  -1   7    1.06    0.10
   0  -1   7    1.10    0.08
   0   1  -6   -0.04    0.07
   0  -1   6   -0.01    0.06
   0  -1   6   -0.01    0.04
   0   1  -5    4.35    0.16
   0  -1   5    4.27    0.10
   0   1  -4    1.96    0.12
   0  -1   4    2.04    0.09
   0  -1   4    1.84    0.06
   0   1  -3   95.47    1.06
   0  -1   3   98.14    1.05
   0  -1   3   95.85    0.70
   0   1  -2   38.20    0.38
   0  -1   2   38.13    0.38
   0   1   1    9.44    0.09
   0  -1  -1    9.58    0.12
   0   1   2   21.29    0.22
   0  -1  -2   21.19    0.30
   0  -1  -2   22.18    0.31
   0   1   3  418.67    3.56
   0  -1  -3  414.64    4.51
   0  -1  -3  413.31    4.56
   0   1   4    9.04    0.17
   0   1   4    9.27    0.20
   0  -1  -4    8.96    0.24
   0   1   5    1.19    0.08
   0   1   5    1.24    0.07
   0  -1  -5    1.13    0.14
   0   1   6   15.73    0.29
   0   1   6   16.59    0.36
   0  -1  -6   16.86    0.43
   0   1   7    0.76    0.10
   0   1   7    0.61    0.07
   0  -1  -7    0.50    0.12
   0   1   8    0.14    0.07
   0   1   8   -0.04    0.06
   0  -1  -8   -0.05    0.10
   0   1   9    0.43    0.09
   0   1   9    0.46    0.10
   0  -1  -9    0.38    0.15
   0   1  10    3.69    0.21
   0   1  10    3.38    0.18
   0  -1 -10    3.87    0.30
   0   1  11   18.39    0.52
   0   1  11   20.22    0.65
   0  -1 -11   20.36    0.76
   0   1  12    7.85    0.32
   0   1  12    8.76    0.42
   0  -1 -12    8.63    0.57
   0   1  13    2.30    0.22
   0   1  13    1.89    0.20
   0  -1 -13    2.46    0.30
   0   1  14    1.17    0.18
   0   1  14    0.79    0.18
   0  -1 -14    1.32    0.26
   0   1  15    0.29    0.18
   0  -1 -15    0.16    0.25
   0  -1 -16    2.11    0.38
   0   2 -18    1.19    0.34
   0   2 -17    6.41    0.57
   0  -2  17    5.37    0.40
   0   2 -16    7.36    0.55
   0  -2  16    5.76    0.39
   0   2 -15    6.17    0.58
   0  -2  15    5.77    0.42
   0   2 -14    1.84    0.37
   0  -2  14    1.79    0.21
   0   2 -13    1.28    0.25
   0  -2  13    1.05    0.20
   0  -2  13    0.81    0.13
   0   2 -12    3.55    0.34
   0  -2  12    3.80    0.24
   0  -2  12    3.39    0.18
   0   2 -11    1.06    0.20
   0  -2  11    1.04    0.11
   0  -2  11    0.63    0.14
   0   2 -10    0.31    0.16
   0  -2  10    0.19    0.11
   0  -2  10    0.42    0.08
   0   2  -9   26.73    0.74
   0  -2   9   25.87    0.46
   0  -2   9   27.68    0.68
   0   2  -8   71.70    1.44
   0  -2   8   70.54    1.33
   0  -2   8   72.16    0.97
   0   2  -7   34.92    0.74
   0  -2   7   33.92    0.47
   0  -2   7   34.61    0.71
   0   2  -6    6.45    0.26
   0  -2   6    6.43    0.13
   0  -2   6    6.23    0.20
   0   2  -5    2.73    0.13
   0  -2   5    2.58    0.12
   0   2  -4    0.89    0.08
   0  -2   4    0.61    0.07
   0  -2   4    0.78    0.04
   0   2  -3   26.47    0.37
   0  -2   3   27.46    0.27
   0  -2   3   27.50    0.40
   0   2  -2   40.83    0.45
   0  -2   2   41.77    0.52
   0  -2   2   41.72    0.41
   0  -2   1    1.13    0.05
   0  -2   1    0.84    0.05
   0  -2   1    0.96    0.05
   0  -2   0   79.71    0.78
   0  -2   0   80.75    0.77
   0  -2   0   80.19    0.90
   0   2   1   73.76    0.70
   0  -2  -1   72.86    0.80
   0  -2  -1   76.90    0.96
   0  -2  -2 1615.15   17.56
   0   2   3   68.95    0.76
   0  -2  -3   70.18    1.05
   0  -2  -3   69.61    0.98
   0   2   4   18.05    0.29
   0  -2  -4   18.24    0.38
   0  -2  -4   18.81    0.40
   0   2   5    0.26    0.06
   0   2   5    0.33    0.08
   0  -2  -5    0.60    0.09
   0   2   6   27.16    0.47
   0   2   6   27.83    0.63
   0  -2  -6   27.74    0.68
   0   2   7    6.22    0.20
   0   2   7    6.94    0.29
   0  -2  -7    7.13    0.28
   0   2   8    0.10    0.07
   0   2   8    0.06    0.08
   0  -2  -8    0.04    0.11
   0   2   9    6.01    0.24
   0   2   9    6.03    0.28
   0  -2  -9    6.33    0.35
   0   2  10   28.09    0.85
   0   2  10   26.57    0.66
   0  -2 -10   29.08    1.00
   0   2  11    8.49    0.43
   0   2  11    7.66    0.32
   0  -2 -11    8.74    0.45
   0   2  12    7.76    0.45
   0   2  12    7.70    0.34
   0  -2 -12    9.80    0.50
   0   2  13    0.42    0.16
   0   2  13    0.17    0.13
   0  -2 -13    1.17    0.20
   0   2  14    0.18    0.14
   0  -2 -14   -0.00    0.19
   0   2  15    0.10    0.14
   0  -2 -15    0.03    0.19
   0  -2 -16    1.68    0.41
   0   3 -18    1.17    0.33
   0  -3  18    1.16    0.31
   0   3 -17   10.10    0.69
   0  -3  17    9.03    0.54
   0   3 -16    0.03    0.20
   0  -3  16    0.22    0.19
   0   3 -15    3.14    0.40
   0  -3  15    3.03    0.29
   0   3 -14    4.38    0.39
   0  -3  14    3.36    0.30
   0   3 -13   -0.10    0.17
   0  -3  13    0.26    0.12
   0   3 -12   -0.07    0.15
   0  -3  12    0.12    0.10
   0  -3  12    0.04    0.07
   0   3 -11    0.54    0.18
   0  -3  11    0.47    0.08
   0  -3  11    0.53    0.14
   0   3 -10    3.76    0.29
   0  -3  10    3.85    0.23
   0   3  -9    8.82    0.35
   0  -3   9    8.53    0.20
   0  -3   9    8.71    0.32
   0   3  -8   17.31    0.49
   0  -3   8   17.31    0.30
   0  -3   8   18.08    0.47
   0   3  -7  179.12    2.97
   0  -3   7  178.23    1.85
   0  -3   7  179.21    2.96
   0   3  -6   33.28    0.65
   0  -3   6   31.99    0.40
   0  -3   6   33.03    0.66
   0   3  -5    7.07    0.21
   0  -3   5    6.61    0.12
   0  -3   5    7.81    0.23
   0   3  -4    4.97    0.13
   0  -3   4    4.65    0.10
   0  -3   4    4.81    0.16
   0   3  -3  172.72    2.00
   0  -3   3  173.95    1.76
   0  -3   3  171.02    2.19
   0  -3   2    1.53    0.08
   0  -3   2    1.60    0.07
   0  -3   2    1.47    0.07
   0  -3   1   32.16    0.48
   0  -3   1   31.09    0.46
   0  -3   1   32.68    0.45
   0   3   0   66.47    0.80
   0  -3   0   68.60    0.96
   0  -3   0   66.53    0.83
   0   3   1  296.03    3.02
   0  -3  -1  300.72    3.34
   0  -3  -1  295.01    3.85
   0   3   2    6.93    0.15
   0  -3  -2    6.91    0.18
   0  -3  -2    7.04    0.22
   0   3   3  204.66    2.28
   0  -3  -3  201.24    2.77
   0  -3  -3  202.02    3.10
   0   3   4    2.05    0.10
   0  -3  -4    2.01    0.16
   0  -3  -4    1.96    0.12
   0   3   5   24.57    0.42
   0  -3  -5   24.12    0.56
   0  -3  -5   25.29    0.62
   0   3   6   13.22    0.41
   0   3   6   12.46    0.28
   0  -3  -6   13.19    0.40
   0   3   7   11.56    0.39
   0   3   7   11.49    0.29
   0  -3  -7   11.08    0.42
   0   3   8   10.32    0.40
   0   3   8    9.61    0.28
   0  -3  -8   10.77    0.44
   0   3   9    3.17    0.17
   0   3   9    3.57    0.23
   0  -3  -9    3.54    0.29
   0   3  10   10.79    0.36
   0   3  10   11.70    0.49
   0  -3 -10   12.29    0.54
   0   3  11    0.47    0.12
   0   3  11    0.22    0.16
   0  -3 -11    1.06    0.19
   0   3  12    4.56    0.38
   0  -3 -12    4.33    0.38
   0   3  13    2.12    0.31
   0  -3 -13    1.82    0.36
   0   3  14    0.39    0.27
   0  -3 -14    1.15    0.26
   0   3  15    0.26    0.19
   0  -3 -15    0.38    0.24
   0   4 -18    0.04    0.22
   0  -4  18    0.17    0.21
   0   4 -17    2.25    0.36
   0  -4  17    1.51    0.28
   0   4 -16    0.35    0.22
   0  -4  16    0.16    0.17
   0   4 -15    9.28    0.59
   0  -4  15    9.24    0.49
   0   4 -14    7.08    0.63
   0  -4  14    7.81    0.43
   0   4 -13    0.03    0.16
   0  -4  13    0.26    0.14
   0   4 -12    0.56    0.19
   0  -4  12    0.34    0.15
   0   4 -11    6.45    0.43
   0  -4  11    6.10    0.37
   0   4 -10    0.63    0.13
   0  -4  10    0.19    0.12
   0  -4  10    0.21    0.05
   0   4  -9    1.47    0.17
   0  -4   9    1.07    0.15
   0  -4   9    0.99    0.07
   0   4  -8   23.14    0.63
   0  -4   8   21.96    0.58
   0   4  -7   68.37    1.30
   0  -4   7   66.59    1.33
   0  -4   7   65.89    0.81
   0   4  -6   26.61    0.55
   0  -4   6   25.03    0.37
   0  -4   6   26.61    0.60
   0   4  -5   31.36    0.58
   0  -4   5   31.02    0.64
   0  -4   5   30.57    0.45
   0   4  -4   71.24    1.04
   0  -4   4   71.16    0.93
   0  -4   4   71.84    1.18
   0   4  -3   23.50    0.38
   0  -4   3   25.65    0.41
   0  -4   3   25.64    0.47
   0  -4   2   -0.03    0.04
   0  -4   2   -0.04    0.05
   0  -4   2    0.05    0.05
   0  -4   1    0.87    0.09
   0  -4   1    1.11    0.08
   0  -4   1    1.18    0.08
   0   4   0    8.53    0.21
   0  -4   0    8.09    0.24
   0  -4   0    8.38    0.21
   0   4   1   13.93    0.26
   0  -4  -1   13.01    0.30
   0  -4  -1   13.80    0.36
   0   4   2    2.75    0.12
   0  -4  -2    2.93    0.15
   0  -4  -2    2.72    0.17
   0   4   3   23.64    0.41
   0  -4  -3   23.07    0.49
   0  -4  -3   22.94    0.58
   0   4   4   60.96    0.91
   0  -4  -4   57.25    1.13
   0  -4  -4   60.90    1.31
   0   4   5    0.69    0.08
   0  -4  -5    1.01    0.15
   0  -4  -5    0.82    0.12
   0   4   6    5.25    0.32
   0   4   6    6.11    0.19
   0  -4  -6    5.62    0.31
   0   4   7   -0.07    0.13
   0   4   7   -0.07    0.06
   0  -4  -7    0.10    0.10
   0   4   8    1.46    0.23
   0   4   8    1.47    0.12
   0  -4  -8    1.06    0.20
   0   4   9    0.09    0.08
   0   4   9    0.33    0.17
   0  -4  -9    0.23    0.14
   0   4  10    0.43    0.16
   0  -4 -10    0.37    0.18
   0   4  11    0.34    0.16
   0  -4 -11    0.34    0.18
   0   4  12    1.46    0.26
   0  -4 -12    1.63    0.28
   0   4  13   -0.02    0.19
   0  -4 -13    0.16    0.21
   0   4  14    0.38    0.29
   0  -4 -14    1.11    0.26
   0   5 -18    0.75    0.39
   0  -5  18    0.79    0.26
   0   5 -17   -0.02    0.20
   0  -5  17    0.08    0.20
   0   5 -16    0.37    0.26
   0  -5  16    1.15    0.27
   0   5 -15    8.87    0.67
   0  -5  15    8.51    0.51
   0   5 -14    3.06    0.35
   0  -5  14    2.70    0.30
   0   5 -13    3.07    0.35
   0  -5  13    1.86    0.27
   0   5 -12    0.88    0.21
   0  -5  12    0.90    0.19
   0   5 -11    3.33    0.29
   0  -5  11    3.67    0.28
   0   5 -10    1.18    0.17
   0  -5  10    0.79    0.16
   0   5  -9    1.06    0.17
   0  -5   9    0.61    0.07
   0  -5   9    0.78    0.15
   0   5  -8    2.07    0.23
   0  -5   8    3.24    0.23
   0  -5   8    2.47    0.10
   0   5  -7    0.52    0.10
   0  -5   7    0.54    0.14
   0  -5   7    0.44    0.06
   0   5  -6   15.35    0.37
   0  -5   6   14.52    0.29
   0  -5   6   15.20    0.43
   0   5  -5  306.58    4.46
   0  -5   5  303.78    4.90
   0  -5   5  300.99    3.90
   0   5  -4   12.19    0.32
   0  -5   4   12.01    0.28
   0  -5   4   12.46    0.34
   0  -5   3    5.43    0.18
   0  -5   3    5.64    0.17
   0  -5   3    5.33    0.20
   0  -5   2    7.08    0.20
   0  -5   2    6.42    0.21
   0  -5   2    6.87    0.21
   0  -5   1    5.59    0.17
   0  -5   1    5.19    0.18
   0  -5   1    4.86    0.21
   0   5   0   17.32    0.37
   0  -5   0   17.57    0.48
   0  -5   0   17.49    0.38
   0   5   1   16.74    0.34
   0  -5  -1   17.42    0.41
   0  -5  -1   17.44    0.46
   0   5   2    0.60    0.08
   0  -5  -2    0.86    0.12
   0  -5  -2    0.47    0.09
   0   5   3    9.24    0.24
   0  -5  -3    9.19    0.29
   0  -5  -3    9.59    0.35
   0  -5  -4    2.31    0.20
   0  -5  -4    2.12    0.22
   0   5   5   25.21    0.53
   0  -5  -5   26.71    0.67
   0  -5  -5   25.24    0.80
   0   5   6    0.71    0.10
   0   5   6    0.66    0.16
   0  -5  -6    1.24    0.18
   0   5   7    6.16    0.24
   0   5   7    7.68    0.39
   0  -5  -7    7.91    0.40
   0   5   8    6.26    0.36
   0   5   8    5.07    0.22
   0  -5  -8    6.13    0.34
   0   5   9    0.27    0.21
   0  -5  -9    0.42    0.20
   0   5  10    0.09    0.20
   0  -5 -10    0.33    0.16
   0   5  11    1.26    0.25
   0  -5 -11    1.42    0.31
   0   5  12    0.80    0.24
   0  -5 -12    0.87    0.28
   0   5  13    6.05    0.59
   0  -5 -13    6.20    0.52
   0   6 -18    0.29    0.29
   0  -6  18    0.08    0.21
   0   6 -17    0.01    0.25
   0  -6  17    0.46    0.21
   0   6 -16    0.48    0.28
   0  -6  16    1.48    0.31
   0   6 -15    2.62    0.33
   0  -6  15    1.97    0.30
   0   6 -14    2.03    0.29
   0  -6  14    1.90    0.36
   0   6 -13    0.23    0.15
   0  -6  13   -0.19    0.17
   0   6 -12    2.34    0.31
   0  -6  12    1.75    0.25
   0   6 -11   -0.04    0.15
   0  -6  11    0.09    0.13
   0   6 -10   -0.04    0.13
   0  -6  10    0.02    0.10
   0   6  -9    0.03    0.10
   0  -6   9    0.00    0.10
   0  -6   9    0.02    0.04
   0   6  -8    0.24    0.09
   0  -6   8    0.03    0.06
   0  -6   8    0.10    0.11
   0   6  -7   28.60    0.66
   0  -6   7   29.01    0.75
   0  -6   7   27.72    0.55
   0   6  -6    6.76    0.27
   0  -6   6    6.34    0.21
   0  -6   6    6.98    0.29
   0   6  -5   51.12    0.97
   0  -6   5   49.64    1.08
   0  -6   5   50.67    0.94
   0   6  -4    0.05    0.06
   0  -6   4   -0.08    0.09
   0  -6   4    0.03    0.07
   0  -6   3   29.28    0.65
   0  -6   3   31.22    0.66
   0  -6   3   30.31    0.68
   0  -6   2   14.98    0.41
   0  -6   2   14.72    0.38
   0  -6   2   15.62    0.37
   0   6  -1   22.59    0.52
   0  -6   1   20.91    0.56
   0  -6   1   22.08    0.49
   0   6   0    8.10    0.26
   0  -6   0    8.20    0.27
   0  -6   0    7.93    0.31
   0   6   1   14.07    0.37
   0  -6  -1   14.78    0.48
   0  -6  -1   15.04    0.39
   0   6   2    1.26    0.11
   0  -6  -2    0.91    0.14
   0  -6  -2    1.04    0.21
   0   6   3    1.94    0.13
   0  -6  -3    2.01    0.21
   0  -6  -3    2.07    0.16
   0   6   4   32.12    0.67
   0  -6  -4   34.21    1.02
   0  -6  -4   32.68    0.81
   0   6   5    0.55    0.10
   0  -6  -5    0.67    0.18
   0  -6  -5    0.46    0.16
   0   6   6    0.54    0.22
   0   6   6    0.52    0.12
   0  -6  -6    0.60    0.15
   0   6   7    0.92    0.21
   0  -6  -7    0.79    0.17
   0   6   8    0.25    0.15
   0  -6  -8   -0.02    0.16
   0   6   9    0.19    0.18
   0  -6  -9   -0.06    0.14
   0   6  10   -0.36    0.16
   0  -6 -10    0.36    0.18
   0   6  11    4.16    0.41
   0  -6 -11    4.03    0.41
   0   6  12    1.03    0.37
   0  -6 -12    1.22    0.29
   0   7 -17    1.43    0.33
   0  -7  17    1.73    0.33
   0   7 -16    3.77    0.41
   0  -7  16    4.16    0.51
   0   7 -15    0.95    0.27
   0  -7  15    1.42    0.28
   0   7 -14    0.17    0.15
   0  -7  14   -0.09    0.16
   0   7 -13    1.41    0.29
   0  -7  13    0.84    0.23
   0   7 -12    6.98    0.41
   0  -7  12    6.35    0.51
   0   7 -11    4.89    0.32
   0  -7  11    4.47    0.35
   0   7 -10    3.22    0.27
   0  -7  10    2.85    0.29
   0   7  -9    0.86    0.16
   0  -7   9    0.78    0.19
   0  -7   9    0.74    0.10
   0   7  -8   11.08    0.39
   0  -7   8   10.10    0.45
   0  -7   8   10.29    0.30
   0   7  -7    1.17    0.13
   0  -7   7    1.06    0.12
   0  -7   7    0.92    0.17
   0   7  -6    2.11    0.15
   0  -7   6    2.27    0.20
   0  -7   6    2.37    0.16
   0   7  -5    6.88    0.25
   0  -7   5    7.20    0.25
   0  -7   5    6.66    0.35
   0  -7   4   27.48    0.73
   0  -7   4   29.70    0.74
   0  -7   3   15.63    0.52
   0  -7   3   15.42    0.47
   0  -7   3   16.74    0.48
   0  -7   2    0.09    0.10
   0  -7   2    0.19    0.10
   0  -7   2    0.21    0.11
   0   7  -1    8.02    0.31
   0  -7   1    8.68    0.31
   0  -7   1    7.35    0.33
   0   7   0    0.20    0.10
   0  -7   0    0.47    0.11
   0  -7   0    0.23    0.13
   0   7   1    0.17    0.07
   0  -7  -1    0.13    0.08
   0  -7  -1    0.09    0.13
   0   7   2    0.11    0.09
   0  -7  -2    0.06    0.11
   0  -7  -2    0.30    0.13
   0   7   3    0.08    0.07
   0  -7  -3   -0.12    0.12
   0  -7  -3   -0.01    0.10
   0   7   4    0.82    0.12
   0  -7  -4    0.75    0.18
   0  -7  -4    1.10    0.20
   0   7   5    6.57    0.26
   0  -7  -5    6.09    0.39
   0   7   6    4.16    0.35
   0  -7  -6    3.62    0.27
   0   7   7    4.76    0.41
   0  -7  -7    5.15    0.40
   0   7   8    0.99    0.24
   0  -7  -8    0.68    0.19
   0   7   9    0.20    0.21
   0  -7  -9    0.37    0.17
   0   7  10    0.82    0.28
   0  -7 -10    0.94    0.24
   0   7  11    0.09    0.21
   0  -7 -11    0.18    0.24
   0   8 -17    0.70    0.41
   0  -8  17    1.61    0.33
   0   8 -16    0.17    0.33
   0  -8  16    1.16    0.32
   0   8 -15    5.12    0.54
   0  -8  15    4.67    0.55
   0   8 -14    3.49    0.35
   0  -8  14    3.29    0.46
   0   8 -13    5.25    0.39
   0  -8  13    4.81    0.41
   0   8 -12    3.93    0.33
   0  -8  12    3.74    0.41
   0   8 -11    0.82    0.20
   0  -8  11    1.16    0.25
   0   8 -10    2.26    0.24
   0  -8  10    2.93    0.27
   0   8  -9    1.65    0.19
   0  -8   9    1.57    0.14
   0  -8   9    1.40    0.24
   0   8  -8    2.40    0.19
   0  -8   8    2.29    0.17
   0  -8   8    1.97    0.25
   0   8  -7    0.10    0.12
   0  -8   7    0.45    0.13
   0  -8   7    0.01    0.11
   0   8  -6    2.01    0.17
   0  -8   6    1.43    0.18
   0  -8   6    1.74    0.20
   0   8  -5   -0.09    0.09
   0  -8   5    0.79    0.13
   0  -8   5    0.18    0.15
   0  -8   4    1.65    0.20
   0  -8   4    1.44    0.18
   0  -8   4    1.13    0.16
   0  -8   3    7.40    0.33
   0  -8   3    6.40    0.36
   0  -8   3    7.45    0.33
   0   8  -2   11.88    0.41
   0  -8   2   12.49    0.43
   0  -8   2   12.14    0.47
   0   8  -1    2.64    0.19
   0  -8   1    2.63    0.26
   0  -8   1    3.18    0.19
   0   8   0    5.26    0.23
   0  -8   0    6.46    0.39
   0  -8   0    5.28    0.29
   0   8   1    1.40    0.15
   0  -8  -1    1.31    0.22
   0  -8  -1    1.66    0.15
   0   8   2    0.63    0.12
   0  -8  -2    0.76    0.13
   0  -8  -2    0.46    0.19
   0   8   3   11.03    0.37
   0  -8  -3   11.73    0.49
   0  -8  -3   11.28    0.58
   0   8   4    3.77    0.22
   0  -8  -4    4.60    0.45
   0  -8  -4    4.41    0.27
   0   8   5   -0.06    0.16
   0  -8  -5   -0.14    0.13
   0   8   6    1.05    0.23
   0  -8  -6    0.22    0.21
   0   8   7    1.46    0.30
   0  -8  -7    1.93    0.30
   0   8   8    0.13    0.21
   0  -8  -8    0.17    0.19
   0   8   9   -0.34    0.25
   0  -8  -9    0.01    0.20
   0   8  10    1.42    0.32
   0  -8 -10    0.97    0.32
   0   9 -16    5.92    0.63
   0  -9  16    7.04    0.61
   0   9 -15    0.71    0.34
   0  -9  15    1.31    0.31
   0   9 -14    2.60    0.36
   0  -9  14    3.38    0.40
   0   9 -13   -0.01    0.21
   0  -9  13    0.45    0.20
   0   9 -12    0.07    0.14
   0  -9  12    0.01    0.20
   0   9 -11    2.04    0.25
   0  -9  11    2.44    0.36
   0   9 -10    7.27    0.45
   0  -9  10    6.84    0.46
   0   9  -9    2.61    0.21
   0  -9   9    2.34    0.27
   0  -9   9    1.85    0.18
   0   9  -8    2.32    0.21
   0  -9   8    2.29    0.21
   0  -9   8    2.62    0.28
   0   9  -7    2.06    0.18
   0  -9   7    1.83    0.21
   0  -9   7    2.38    0.31
   0   9  -6    9.60    0.40
   0  -9   6    9.18    0.50
   0  -9   6    8.88    0.43
   0   9  -5   15.45    0.52
   0  -9   5   14.11    0.51
   0  -9   5   13.84    0.56
   0  -9   4    0.14    0.12
   0  -9   4    0.16    0.13
   0  -9   4   -0.06    0.14
   0   9  -3    3.53    0.25
   0  -9   3    3.61    0.22
   0  -9   3    3.70    0.32
   0   9  -2    3.25    0.22
   0  -9   2    3.01    0.22
   0  -9   2    3.05    0.27
   0   9  -1    2.81    0.21
   0  -9   1    2.70    0.24
   0  -9   1    3.26    0.28
   0   9   0    6.27    0.31
   0  -9   0    6.02    0.30
   0  -9   0    5.43    0.39
   0   9   1   -0.05    0.10
   0  -9  -1   -0.06    0.14
   0  -9  -1    0.03    0.09
   0   9   2    0.15    0.12
   0  -9  -2    0.34    0.19
   0  -9  -2    0.51    0.15
   0  -9  -3    0.92    0.25
   0  -9  -3    0.95    0.20
   0   9   4    2.62    0.27
   0  -9  -4    2.77    0.25
   0   9   5    0.14    0.21
   0  -9  -5   -0.01    0.11
   0  -9  -6   49.51    1.59
   0   9   7   -0.17    0.23
   0  -9  -7   -0.18    0.20
   0   9   8    2.45    0.40
   0  -9  -8    2.78    0.32
   0  10 -15    0.85    0.33
   0 -10  15    0.63    0.31
   0  10 -14    0.00    0.20
   0 -10  14   -0.15    0.20
   0  10 -13    0.09    0.17
   0 -10  13    0.18    0.20
   0  10 -12   -0.08    0.15
   0 -10  12    0.35    0.19
   0  10 -11    0.15    0.14
   0 -10  11   -0.08    0.22
   0  10 -10    0.78    0.16
   0 -10  10    0.14    0.21
   0  10  -9    0.51    0.20
   0 -10   9    0.60    0.15
   0 -10   9    0.65    0.22
   0  10  -8    0.83    0.15
   0 -10   8    0.65    0.17
   0 -10   8    0.76    0.20
   0  10  -7    1.03    0.15
   0 -10   7    1.13    0.20
   0 -10   7    1.08    0.22
   0  10  -6   -0.04    0.14
   0 -10   6    0.44    0.15
   0 -10   6    0.21    0.15
   0  10  -5   23.24    0.76
   0 -10   5   21.81    0.86
   0 -10   5   22.02    0.85
   0  10  -4   20.51    0.78
   0 -10   4   19.64    0.67
   0 -10   4   19.48    0.75
   0  10  -3    0.40    0.13
   0 -10   3    0.10    0.15
   0 -10   3    0.03    0.19
   0  10  -2    1.55    0.19
   0 -10   2    1.45    0.18
   0 -10   2    1.42    0.25
   0  10  -1    4.64    0.31
   0 -10   1    3.97    0.44
   0 -10   1    3.99    0.27
   0  10   0    2.91    0.25
   0 -10   0    2.89    0.39
   0 -10   0    2.93    0.25
   0  10   1    0.16    0.12
   0 -10  -1   -0.19    0.17
   0 -10  -1    0.14    0.14
   0 -10  -2    0.28    0.17
   0 -10  -2    0.25    0.20
   0  10   3    0.07    0.11
   0 -10  -3   -0.03    0.11
   0  10   4    0.07    0.18
   0 -10  -4    0.04    0.13
   0  10   5    0.15    0.19
   0 -10  -5   -0.04    0.13
   0  10   6    0.45    0.30
   0 -10  -6    0.91    0.21
   0  11 -14    2.41    0.32
   0 -11  14    1.32    0.37
   0  11 -13    1.56    0.34
   0 -11  13    1.48    0.33
   0  11 -12    0.11    0.16
   0 -11  12    0.07    0.21
   0  11 -11    0.64    0.19
   0 -11  11    0.51    0.29
   0  11 -10    1.55    0.23
   0 -11  10    1.41    0.30
   0  11  -9    1.61    0.20
   0 -11   9    1.16    0.29
   0  11  -8    1.29    0.23
   0 -11   8    1.50    0.33
   0 -11   8    1.14    0.23
   0  11  -7    4.30    0.32
   0 -11   7    2.99    0.34
   0 -11   7    3.74    0.34
   0  11  -6    6.57    0.34
   0 -11   6    5.16    0.50
   0 -11   6    6.19    0.39
   0  11  -5    0.13    0.13
   0  11  -5   -0.18    0.12
   0 -11   5    0.14    0.13
   0  11  -4   12.46    0.52
   0  11  -4   15.51    0.63
   0 -11   4   14.72    0.66
   0  11  -3   12.85    0.61
   0 -11   3   11.10    0.72
   0 -11   3   11.30    0.55
   0  11  -2   11.33    0.52
   0 -11   2   10.94    0.62
   0 -11   2   11.19    0.54
   0  11  -1    0.02    0.13
   0 -11   1    0.14    0.15
   0 -11   1   -0.09    0.10
   0 -11   0    0.36    0.23
   0 -11   0    0.51    0.19
   0 -11  -1    0.15    0.25
   0 -11  -1   -0.21    0.16
   0  11   2   -0.03    0.14
   0 -11  -2    0.23    0.14
   0  11   3   -0.07    0.21
   0  11   4    0.38    0.27
   0 -12  12    4.88    0.52
   0  12 -11    0.04    0.19
   0 -12  11    0.10    0.24
   0  12 -10    0.07    0.18
   0 -12  10    0.06    0.22
   0  12  -9   -0.23    0.16
   0 -12   9    0.19    0.21
   0  12  -8    1.91    0.26
   0 -12   8    1.13    0.29
   0 -12   7    2.49    0.34
   0  12  -6    0.78    0.23
   0 -12   6    1.20    0.27
   0  12  -5    0.87    0.22
   0 -12   5    0.83    0.24
   0  12  -4    0.82    0.19
   0 -12   4    0.15    0.21
   0  12  -3    0.33    0.20
   0 -12   3    0.39    0.26
   0  12  -2   -0.24    0.17
   0 -12   2    0.08    0.24
   0 -12   1    1.27    0.31
   0  12   1    5.62    0.55
   0  13  -7    1.78    0.30
   0  13  -6    0.07    0.18
   0 -13   6    0.25    0.22
   0  13  -5    0.35    0.24
   0 -13   5    0.50    0.27
  -1  12   1    0.52    0.32
   1 -12   0    5.77    0.45
  -1  12   0    3.08    0.53
   1 -12   1    3.83    0.31
  -1  12  -1    1.23    0.36
   1 -12   2    0.50    0.20
  -1  12  -2    0.91    0.22
   1 -12   3    0.94    0.20
  -1  12  -3    0.67    0.24
  -1  12  -3    0.87    0.24
  -1  12  -4    0.12    0.17
  -1  12  -4    0.07    0.09
  -1  12  -4    0.04    0.15
  -1  12  -5    8.11    0.51
  -1  12  -5    7.49    0.54
   1 -12   6    1.40    0.27
  -1  12  -6    1.64    0.28
   1 -12   7   12.21    0.65
  -1  12  -7   12.15    0.65
   1 -12   8    0.20    0.17
  -1  12  -8   -0.06    0.18
   1 -12   9    0.09    0.21
  -1  12  -9    0.24    0.20
   1 -12  10    0.10    0.18
  -1  12 -10   -0.07    0.18
   1 -12  11    1.26    0.28
  -1  12 -11    0.50    0.30
   1 -11  -4    0.35    0.20
  -1  11   4   -0.07    0.21
   1 -11  -3    5.56    0.41
  -1  11   3    5.00    0.59
   1 -11  -2    0.38    0.18
  -1  11   2    0.24    0.23
   1 -11  -1    0.88    0.24
  -1  11   1    0.37    0.30
   1 -11   0    5.14    0.42
  -1  11   0    5.30    0.46
   1 -11   1    2.08    0.28
  -1  11  -1    1.69    0.24
  -1  11  -1    1.43    0.28
   1 -11   2    2.51    0.30
  -1  11  -2    2.54    0.24
   1 -11   3    0.20    0.13
   1 -11   3   -0.04    0.16
  -1  11  -3    0.07    0.12
   1 -11   4    1.85    0.27
   1 -11   4    2.35    0.29
  -1  11  -4    2.06    0.24
   1 -11   5    2.56    0.32
   1 -11   5    2.24    0.33
  -1  11  -5    2.72    0.26
   1 -11   6   13.98    0.68
   1 -11   6   14.47    0.62
  -1  11  -6   15.63    0.69
   1 -11   7    0.01    0.16
   1 -11   7    0.01    0.15
  -1  11  -7    0.19    0.13
   1 -11   8    3.37    0.40
  -1  11  -8    2.66    0.34
   1 -11   9    0.98    0.25
  -1  11  -9    0.97    0.21
   1 -11  10    0.01    0.18
  -1  11 -10    0.02    0.13
   1 -11  11    0.43    0.23
  -1  11 -11    0.34    0.20
   1 -11  12    0.14    0.24
  -1  11 -12    0.54    0.21
   1 -11  13    2.34    0.41
  -1  11 -13    3.01    0.43
   1 -10  -6    0.41    0.19
  -1  10   6    0.06    0.22
   1 -10  -5    1.37    0.30
  -1  10   5    1.41    0.37
   1 -10  -4    3.18    0.31
  -1  10   4    3.58    0.46
   1 -10  -3    0.67    0.19
  -1  10   3    0.75    0.25
   1 -10  -2    5.68    0.41
  -1  10   2    5.54    0.44
   1 -10  -1    8.41    0.44
  -1  10   1    8.33    0.49
   1 -10   0    6.68    0.37
  -1  10   0    6.32    0.34
  -1  10   0    5.59    0.33
   1 -10   1    5.34    0.40
   1 -10   1    5.34    0.38
  -1  10  -1    5.35    0.28
   1 -10   2    6.99    0.43
   1 -10   2    7.03    0.50
  -1  10  -2    6.61    0.38
   1 -10   3    2.64    0.29
   1 -10   3    2.25    0.30
   1 -10   4    6.45    0.42
   1 -10   4    6.12    0.41
   1 -10   4    6.52    0.42
   1 -10   5    0.88    0.22
   1 -10   5    0.89    0.17
  -1  10  -5    0.93    0.20
   1 -10   6    0.39    0.16
   1 -10   6    0.28    0.16
  -1  10  -6    0.48    0.17
   1 -10   7   13.03    0.59
   1 -10   7   12.19    0.51
  -1  10  -7   14.11    0.54
   1 -10   8    1.24    0.17
   1 -10   8    2.10    0.24
  -1  10  -8    1.20    0.21
   1 -10   9   -0.13    0.16
  -1  10  -9    0.09    0.13
   1 -10  10    1.73    0.31
  -1  10 -10    2.67    0.28
   1 -10  11    0.57    0.23
  -1  10 -11   -0.01    0.16
   1 -10  12    0.21    0.28
  -1  10 -12    0.44    0.21
   1 -10  13    0.34    0.22
  -1  10 -13    0.23    0.25
   1 -10  14    0.04    0.21
  -1  10 -14    0.10    0.18
   1 -10  15    1.86    0.37
  -1  10 -15    1.31    0.41
   1  -9  -8    1.45    0.30
  -1   9   8    2.37    0.39
   1  -9  -7    0.33    0.24
  -1   9   7    0.33    0.23
   1  -9  -6    0.56    0.21
  -1   9   6    0.06    0.23
   1  -9  -5   -0.07    0.15
  -1   9   5    0.58    0.20
   1  -9  -4    3.34    0.35
  -1   9   4    4.21    0.37
   1  -9  -3    0.34    0.15
  -1   9   3    0.49    0.23
   1  -9  -2    2.39    0.27
  -1   9   2    1.91    0.27
   1  -9  -1    2.65    0.26
  -1   9   1    1.93    0.18
   1  -9   0    1.39    0.22
   1  -9   0    0.96    0.26
  -1   9   0    1.31    0.16
   1  -9   1   11.81    0.54
   1  -9   1   12.14    0.51
  -1   9  -1   11.42    0.44
   1  -9   2    7.34    0.44
   1  -9   2    6.14    0.38
  -1   9  -2    6.14    0.29
   1  -9   3    2.38    0.26
   1  -9   3    2.48    0.22
   1  -9   3    2.49    0.21
   1  -9   4    0.73    0.16
   1  -9   4    0.16    0.12
   1  -9   4    0.02    0.15
   1  -9   5    0.40    0.15
   1  -9   5    0.72    0.16
  -1   9  -5    0.60    0.14
   1  -9   6    1.58    0.18
   1  -9   6    1.07    0.19
  -1   9  -6    1.52    0.22
   1  -9   7    7.57    0.32
   1  -9   7    8.14    0.43
  -1   9  -7    7.65    0.37
   1  -9   8    3.04    0.21
   1  -9   8    3.88    0.31
  -1   9  -8    3.39    0.26
   1  -9   9    0.32    0.17
  -1   9  -9    0.22    0.18
   1  -9  10   15.15    0.72
  -1   9 -10   17.32    0.68
   1  -9  11    0.44    0.19
  -1   9 -11    0.27    0.23
   1  -9  12    0.85    0.27
  -1   9 -12    1.59    0.30
   1  -9  13    0.15    0.15
  -1   9 -13   -0.13    0.16
   1  -9  14   -0.08    0.18
  -1   9 -14    0.09    0.16
   1  -9  15    8.70    0.68
  -1   9 -15   10.05    0.77
   1  -9  16    4.82    0.60
  -1   9 -16    5.98    0.61
   1  -8 -10    1.24    0.36
  -1   8  10    1.15    0.42
   1  -8  -9    0.42    0.25
  -1   8   9    0.21    0.30
   1  -8  -8    6.14    0.45
  -1   8   8    6.40    0.53
   1  -8  -7    0.37    0.21
  -1   8   7    0.39    0.23
   1  -8  -6    6.02    0.47
  -1   8   6    6.73    0.47
   1  -8  -5    0.83    0.19
  -1   8   5    1.46    0.24
   1  -8  -4    3.85    0.29
  -1   8   4    3.50    0.35
   1  -8  -3    3.28    0.30
  -1   8   3    3.41    0.30
   1  -8  -2    1.68    0.19
  -1   8   2    1.82    0.17
  -1   8   2    1.70    0.14
   1  -8  -1    2.93    0.26
   1  -8  -1    4.04    0.33
  -1   8   1    2.83    0.16
   1  -8   0   27.88    0.90
   1  -8   0   27.40    0.84
  -1   8   0   28.04    0.70
   1  -8   1   23.39    0.75
   1  -8   1   23.26    0.68
  -1   8  -1   23.54    0.64
   1  -8   2    8.97    0.37
   1  -8   2    8.50    0.43
   1  -8   2    9.28    0.35
   1  -8   3    2.96    0.24
   1  -8   3    3.11    0.26
   1  -8   3    2.92    0.25
   1  -8   4    0.13    0.12
   1  -8   4   -0.14    0.09
   1  -8   4   -0.01    0.08
   1  -8   5    0.03    0.12
   1  -8   5    0.13    0.09
  -1   8  -5    0.46    0.11
   1  -8   6    1.76    0.17
   1  -8   6    2.01    0.24
  -1   8  -6    2.05    0.21
   1  -8   7    1.53    0.21
   1  -8   7    1.91    0.15
  -1   8  -7    1.47    0.22
   1  -8   8    0.75    0.10
   1  -8   8    1.01    0.19
  -1   8  -8    0.80    0.18
   1  -8   9    0.16    0.15
  -1   8  -9    0.21    0.16
   1  -8  10   12.53    0.60
  -1   8 -10   13.03    0.56
   1  -8  11    0.03    0.15
  -1   8 -11    0.15    0.18
   1  -8  12   -0.14    0.16
  -1   8 -12   -0.17    0.16
   1  -8  13    0.45    0.23
  -1   8 -13    0.69    0.26
   1  -8  14    1.80    0.33
  -1   8 -14    2.10    0.33
   1  -8  15    1.40    0.31
  -1   8 -15    1.28    0.37
   1  -8  16    0.24    0.27
  -1   8 -16    0.69    0.27
   1  -8  17    1.54    0.45
  -1   8 -17    1.85    0.37
   1  -7 -11    2.04    0.33
  -1   7  11    2.25    0.44
   1  -7 -10   -0.11    0.20
  -1   7  10    0.18    0.18
   1  -7  -9    1.09    0.26
  -1   7   9    0.13    0.22
   1  -7  -8    2.79    0.29
  -1   7   8    2.91    0.36
   1  -7  -7   37.11    1.27
  -1   7   7   37.53    1.32
   1  -7  -6    2.38    0.30
  -1   7   6    2.39    0.34
   1  -7  -5    2.13    0.22
  -1   7   5    1.08    0.30
   1  -7  -4    0.18    0.14
  -1   7   4    0.20    0.15
   1  -7  -3    0.10    0.13
  -1   7   3    0.04    0.12
  -1   7   3    0.14    0.06
   1  -7  -2   -0.04    0.09
   1  -7  -2    0.26    0.13
  -1   7   2    0.07    0.07
   1  -7  -1    0.41    0.15
   1  -7  -1    0.27    0.11
  -1   7   1    0.37    0.08
   1  -7   0    0.02    0.09
   1  -7   0    0.14    0.14
  -1   7   0    0.08    0.06
   1  -7   1    4.81    0.21
   1  -7   1    5.05    0.30
   1  -7   1    5.17    0.28
   1  -7   2    4.61    0.26
   1  -7   2    4.47    0.23
   1  -7   2    4.03    0.20
   1  -7   3   37.90    0.93
   1  -7   3   36.16    0.88
   1  -7   3   37.01    0.89
   1  -7   4    2.77    0.16
   1  -7   4    2.89    0.24
   1  -7   4    2.28    0.18
   1  -7   5    0.28    0.11
   1  -7   5    0.14    0.09
  -1   7  -5    0.25    0.09
   1  -7   6    0.07    0.08
   1  -7   6    0.06    0.11
  -1   7  -6    0.53    0.11
   1  -7   7    5.55    0.30
   1  -7   7    4.98    0.18
  -1   7  -7    5.66    0.32
   1  -7   8   15.74    0.34
   1  -7   8   17.47    0.66
  -1   7  -8   16.99    0.57
   1  -7   9    1.76    0.24
  -1   7  -9    2.49    0.24
   1  -7  10   15.17    0.66
  -1   7 -10   16.63    0.64
   1  -7  11    2.50    0.28
  -1   7 -11    2.87    0.33
   1  -7  12    3.10    0.33
  -1   7 -12    4.17    0.40
   1  -7  13    1.16    0.26
  -1   7 -13    0.93    0.26
   1  -7  14    0.89    0.24
  -1   7 -14    0.51    0.24
   1  -7  15    0.06    0.22
  -1   7 -15    1.04    0.25
   1  -7  16   -0.07    0.17
  -1   7 -16    0.05    0.19
   1  -7  17    0.12    0.28
  -1   7 -17    0.19    0.24
   1  -6 -12    2.13    0.39
  -1   6  12    1.84    0.36
   1  -6 -11    1.19    0.27
  -1   6  11    1.35    0.28
   1  -6 -10    1.16    0.29
  -1   6  10    1.03    0.31
   1  -6  -9    0.57    0.19
  -1   6   9    0.36    0.20
   1  -6  -8    1.93    0.30
  -1   6   8    2.09    0.27
   1  -6  -7    3.86    0.30
  -1   6   7    3.42    0.38
   1  -6  -6   52.13    1.44
  -1   6   6   49.87    1.45
   1  -6  -5    0.04    0.09
  -1   6   5   -0.04    0.11
   1  -6  -4    2.11    0.22
  -1   6   4    1.68    0.11
  -1   6   4    2.23    0.21
   1  -6  -3    0.46    0.12
  -1   6   3    0.46    0.13
   1  -6  -2    0.46    0.10
   1  -6  -2    0.59    0.14
  -1   6   2    0.35    0.07
   1  -6  -1    0.40    0.10
   1  -6  -1    0.63    0.17
  -1   6   1    0.69    0.08
   1  -6   0   23.27    0.49
   1  -6   0   23.38    0.66
   1  -6   0   23.70    0.56
   1  -6   1   13.56    0.33
   1  -6   1   13.09    0.43
   1  -6   1   13.80    0.39
   1  -6   2  129.53    2.29
   1  -6   2  128.97    2.16
   1  -6   2  131.98    2.33
   1  -6   3   24.45    0.57
   1  -6   3   25.18    0.57
   1  -6   3   26.39    0.62
   1  -6   4    9.62    0.25
   1  -6   4    9.38    0.31
   1  -6   4    9.42    0.32
   1  -6   5    8.75    0.34
   1  -6   5    8.25    0.23
  -1   6  -5    7.46    0.30
   1  -6   6   15.08    0.32
   1  -6   6   15.85    0.48
  -1   6  -6   15.21    0.46
   1  -6   7   11.17    0.47
   1  -6   7   11.42    0.23
  -1   6  -7   12.46    0.40
   1  -6   8    2.32    0.20
  -1   6  -8    2.70    0.25
   1  -6   9    2.50    0.24
  -1   6  -9    3.71    0.26
   1  -6  10    0.74    0.16
  -1   6 -10    0.31    0.22
   1  -6  11    0.82    0.20
  -1   6 -11    1.20    0.22
   1  -6  12   15.77    0.68
  -1   6 -12   17.01    0.71
   1  -6  13    5.55    0.41
  -1   6 -13    5.92    0.43
   1  -6  14    0.86    0.22
  -1   6 -14    0.65    0.25
   1  -6  15    0.32    0.19
  -1   6 -15    0.07    0.22
   1  -6  16   -0.08    0.17
  -1   6 -16    0.21    0.20
   1  -6  17    2.77    0.43
  -1   6 -17    1.58    0.42
   1  -5 -14    5.27    0.51
  -1   5  14    5.20    0.50
   1  -5 -13   -0.03    0.23
  -1   5  13   -0.16    0.19
   1  -5 -12    1.26    0.33
  -1   5  12    1.26    0.27
   1  -5 -11    0.99    0.25
  -1   5  11   -0.05    0.24
   1  -5 -10    1.38    0.26
  -1   5  10    2.07    0.26
   1  -5  -9    2.39    0.25
  -1   5   9    1.75    0.28
   1  -5  -8    1.53    0.22
  -1   5   8    1.64    0.28
   1  -5  -7  108.95    2.55
  -1   5   7  108.34    2.68
   1  -5  -6    7.44    0.35
  -1   5   6    7.31    0.39
   1  -5  -5   49.17    1.14
  -1   5   5   48.44    1.28
  -1   5   5   46.17    0.68
   1  -5  -4    5.78    0.29
  -1   5   4    5.70    0.16
  -1   5   4    5.51    0.29
   1  -5  -3    2.26    0.17
  -1   5   3    2.32    0.09
  -1   5   3    2.37    0.18
   1  -5  -2    7.29    0.30
   1  -5  -2    7.37    0.25
  -1   5   2    7.18    0.17
   1  -5  -1   83.86    1.60
   1  -5  -1   84.00    1.53
  -1   5   1   84.33    1.18
   1  -5   0    4.60    0.16
   1  -5   0    4.34    0.20
   1  -5   0    4.56    0.20
   1  -5   1    0.50    0.11
   1  -5   1    0.52    0.09
   1  -5   1    0.49    0.07
   1  -5   2    8.04    0.25
   1  -5   2    7.73    0.26
   1  -5   2    8.26    0.25
   1  -5   3   11.28    0.28
   1  -5   3   11.72    0.33
   1  -5   3   12.03    0.32
   1  -5   4   41.04    0.81
   1  -5   4   41.43    0.65
  -1   5  -4   39.50    0.77
   1  -5   5   57.68    1.18
   1  -5   5   58.69    0.80
  -1   5  -5   56.63    1.10
   1  -5   6   13.74    0.23
   1  -5   6   14.94    0.42
  -1   5  -6   14.78    0.40
   1  -5   7   -0.02    0.08
   1  -5   7    0.02    0.03
  -1   5  -7    0.00    0.08
   1  -5   8    0.34    0.13
  -1   5  -8    0.77    0.14
   1  -5   9    0.48    0.17
  -1   5  -9    0.27    0.14
   1  -5  10    2.83    0.25
  -1   5 -10    3.43    0.34
   1  -5  11    6.59    0.38
  -1   5 -11    6.33    0.41
   1  -5  12   40.28    1.31
  -1   5 -12   42.45    1.45
   1  -5  13   -0.12    0.15
  -1   5 -13   -0.09    0.17
   1  -5  14   -0.04    0.14
  -1   5 -14    0.02    0.17
   1  -5  15    2.26    0.35
  -1   5 -15    1.65    0.40
   1  -5  16    0.12    0.15
  -1   5 -16   -0.15    0.18
   1  -5  17    2.95    0.36
  -1   5 -17    2.98    0.43
  -1   4  15    0.80    0.33
   1  -4 -14   -0.15    0.17
  -1   4  14    0.09    0.16
   1  -4 -13    3.09    0.41
  -1   4  13    2.14    0.40
   1  -4 -12    0.74    0.23
  -1   4  12    0.94    0.22
   1  -4 -11    1.18    0.22
  -1   4  11    0.61    0.21
   1  -4 -10    7.91    0.56
  -1   4  10    9.11    0.52
   1  -4  -9    2.45    0.26
  -1   4   9    1.82    0.24
   1  -4  -8   -0.07    0.12
  -1   4   8   -0.03    0.12
   1  -4  -7   15.45    0.53
  -1   4   7   16.19    0.55
   1  -4  -6    3.57    0.24
  -1   4   6    3.39    0.11
  -1   4   6    3.45    0.23
   1  -4  -5   54.82    1.17
  -1   4   5   51.58    0.65
  -1   4   5   53.15    1.21
   1  -4  -4  712.84   10.88
  -1   4   4  703.60    6.83
  -1   4   4  711.47   11.72
   1  -4  -3    4.48    0.23
  -1   4   3    3.91    0.21
  -1   4   3    4.00    0.10
   1  -4  -2    3.40    0.16
  -1   4   2    3.46    0.09
   1  -4  -1    6.84    0.25
   1  -4  -1    6.95    0.21
   1  -4   0   14.53    0.32
   1  -4   0   15.15    0.34
   1  -4   0   15.31    0.28
   1  -4   1    0.25    0.06
   1  -4   1    0.22    0.06
   1  -4   1    0.20    0.06
   1  -4   2    0.35    0.07
   1  -4   2    0.45    0.08
   1  -4   2    0.33    0.07
   1  -4   3   11.19    0.22
   1  -4   3   11.04    0.28
   1  -4   3   11.17    0.27
   1  -4   4   52.64    0.63
   1  -4   4   52.35    0.92
  -1   4  -4   52.35    0.91
   1  -4   5   57.10    0.61
   1  -4   5   57.95    1.06
  -1   4  -5   56.60    1.03
   1  -4   6    9.45    0.12
   1  -4   6    9.65    0.30
  -1   4  -6    9.63    0.30
   1  -4   7    0.12    0.08
  -1   4  -7    0.01    0.08
   1  -4   8    0.05    0.09
  -1   4  -8    0.00    0.09
   1  -4   9    1.99    0.19
  -1   4  -9    1.84    0.21
   1  -4  10   10.82    0.44
  -1   4 -10   11.06    0.57
   1  -4  11    3.26    0.27
  -1   4 -11    3.63    0.31
   1  -4  12    1.01    0.25
  -1   4 -12    1.19    0.23
   1  -4  13   -0.01    0.13
  -1   4 -13   -0.13    0.17
   1  -4  14    6.50    0.43
  -1   4 -14    6.85    0.50
   1  -4  15    7.72    0.57
  -1   4 -15    8.48    0.59
   1  -4  16   -0.11    0.16
  -1   4 -16   -0.11    0.22
   1  -4  17    0.29    0.20
  -1   4 -17    0.12    0.32
   1  -4  18    0.21    0.20
   1  -3 -15    0.07    0.19
  -1   3  15    0.08    0.20
   1  -3 -14    5.79    0.48
  -1   3  14    5.22    0.41
   1  -3 -13    0.15    0.23
  -1   3  13    0.14    0.19
   1  -3 -12    1.12    0.26
  -1   3  12    1.66    0.23
   1  -3 -11   10.51    0.53
  -1   3  11   10.04    0.49
   1  -3 -10   -0.02    0.15
  -1   3  10   -0.13    0.14
   1  -3  -9   38.40    1.14
  -1   3   9   36.83    1.03
   1  -3  -8    7.13    0.38
  -1   3   8    7.35    0.34
   1  -3  -7   27.04    0.73
  -1   3   7   27.05    0.73
  -1   3   7   25.07    0.39
   1  -3  -6   12.53    0.39
  -1   3   6   12.22    0.39
  -1   3   6   11.69    0.20
   1  -3  -5  537.41    8.21
  -1   3   5  527.63    4.87
  -1   3   5  530.03    8.49
   1  -3  -4    0.13    0.09
  -1   3   4    0.26    0.04
  -1   3   4    0.42    0.09
   1  -3  -3   14.63    0.34
  -1   3   3   16.09    0.38
  -1   3   3   15.11    0.18
   1  -3  -2    2.40    0.11
  -1   3   2    2.24    0.06
  -1   3   2    2.41    0.12
   1  -3  -1   24.89    0.30
   1  -3  -1   25.09    0.43
   1  -3   0    7.44    0.17
   1  -3   0    7.98    0.20
   1  -3   0    7.81    0.14
   1  -3   1   20.96    0.32
   1  -3   1   21.17    0.32
   1  -3   1   20.74    0.35
   1  -3   2   19.50    0.32
   1  -3   2   19.52    0.27
   1  -3   2   19.79    0.34
   1  -3   3    0.29    0.06
   1  -3   3    0.20    0.03
  -1   3  -3    0.32    0.06
   1  -3   4   45.98    0.77
   1  -3   4   46.13    0.38
  -1   3  -4   46.46    0.77
   1  -3   5    0.38    0.09
  -1   3  -5    0.55    0.09
   1  -3   6   74.73    1.35
  -1   3  -6   76.68    1.42
   1  -3   7    0.87    0.11
  -1   3  -7    0.54    0.15
   1  -3   8   14.38    0.45
  -1   3  -8   14.99    0.51
   1  -3   9    8.18    0.37
  -1   3  -9    7.26    0.36
   1  -3  10    0.36    0.13
  -1   3 -10    0.67    0.17
   1  -3  11    4.73    0.28
  -1   3 -11    4.63    0.44
   1  -3  12   14.46    0.58
  -1   3 -12   14.81    0.67
   1  -3  13    3.76    0.36
  -1   3 -13    4.16    0.38
   1  -3  14    2.44    0.27
  -1   3 -14    2.72    0.41
   1  -3  15    0.56    0.22
  -1   3 -15    0.35    0.25
   1  -3  16    0.86    0.21
  -1   3 -16    0.38    0.28
   1  -3  17    0.28    0.18
  -1   3 -17    0.25    0.25
  -1   2  16   -0.11    0.17
   1  -2 -15    2.35    0.34
  -1   2  15    1.27    0.31
   1  -2 -14   -0.14    0.19
  -1   2  14    0.23    0.15
   1  -2 -13    9.67    0.66
  -1   2  13    9.69    0.55
   1  -2 -12    7.24    0.47
  -1   2  12    7.81    0.44
   1  -2 -11   26.81    1.00
  -1   2  11   26.51    0.82
  -1   2  11   23.18    0.57
   1  -2 -10   33.98    1.04
  -1   2  10   31.38    0.64
  -1   2  10   35.57    0.94
   1  -2  -9    2.46    0.23
  -1   2   9    2.55    0.22
  -1   2   9    1.95    0.11
   1  -2  -8    1.07    0.18
  -1   2   8    1.57    0.17
  -1   2   8    1.18    0.08
   1  -2  -7   13.81    0.48
  -1   2   7   12.97    0.24
  -1   2   7   14.01    0.39
   1  -2  -6    2.66    0.18
  -1   2   6    2.63    0.08
  -1   2   6    2.29    0.16
   1  -2  -5   35.59    0.74
  -1   2   5   35.31    0.71
  -1   2   5   34.22    0.38
   1  -2  -4   11.98    0.29
  -1   2   4   12.53    0.30
   1  -2  -3  162.97    2.17
  -1   2   3  163.14    2.25
   1  -2  -1    2.66    0.11
   1  -2  -1    2.70    0.05
  -1   2   1    2.82    0.10
   1  -2   0  189.19    1.99
   1  -2   0  188.36    1.53
  -1   2   0  186.89    1.89
   1  -2   1   13.06    0.22
   1  -2   1   13.65    0.19
  -1   2  -1   13.64    0.18
   1  -2   2  257.86    2.71
  -1   2  -2  257.23    1.70
   1  -2   3  308.63    3.56
  -1   2  -3  310.27    3.55
   1  -2   4   10.76    0.25
  -1   2  -4   11.82    0.25
   1  -2   5    4.86    0.17
  -1   2  -5    5.22    0.19
   1  -2   6   83.97    1.41
  -1   2  -6   81.93    1.46
   1  -2   7    8.47    0.28
  -1   2  -7    7.58    0.29
   1  -2   8    0.19    0.11
   1  -2   8    0.14    0.04
  -1   2  -8    0.28    0.11
   1  -2   9    7.03    0.29
   1  -2   9    6.55    0.16
  -1   2  -9    6.74    0.41
   1  -2  10    1.81    0.11
   1  -2  10    2.23    0.19
  -1   2 -10    1.74    0.24
   1  -2  11    1.50    0.19
   1  -2  11    1.70    0.12
  -1   2 -11    1.38    0.26
   1  -2  12    9.22    0.42
  -1   2 -12    9.64    0.54
   1  -2  13    3.75    0.30
  -1   2 -13    3.44    0.42
   1  -2  14    9.86    0.48
  -1   2 -14    9.48    0.58
   1  -2  15    3.93    0.32
  -1   2 -15    2.80    0.49
   1  -2  16    0.13    0.16
  -1   2 -16    0.06    0.22
   1  -2  17    2.56    0.29
  -1   2 -17    1.27    0.42
   1  -1 -17    0.14    0.23
   1  -1 -16    0.29    0.21
  -1   1  16   -0.02    0.16
   1  -1 -15    2.06    0.39
  -1   1  15    1.96    0.28
   1  -1 -14    2.10    0.34
  -1   1  14    1.01    0.19
   1  -1 -13    1.50    0.31
  -1   1  13    1.28    0.15
  -1   1  13    1.52    0.19
   1  -1 -12    0.26    0.22
  -1   1  12    0.24    0.15
  -1   1  12    0.27    0.10
   1  -1 -11   29.20    0.95
  -1   1  11   27.20    0.65
  -1   1  11   29.28    0.87
   1  -1 -10    4.06    0.31
  -1   1  10    3.71    0.26
  -1   1  10    3.94    0.17
   1  -1  -9    0.78    0.16
  -1   1   9    0.61    0.12
  -1   1   9    0.59    0.09
   1  -1  -8   -0.10    0.11
  -1   1   8    0.13    0.05
  -1   1   8    0.20    0.08
   1  -1  -7    6.36    0.27
  -1   1   7    5.65    0.21
  -1   1   7    6.36    0.16
   1  -1  -6    0.90    0.13
  -1   1   6    1.00    0.09
  -1   1   6    0.86    0.06
   1  -1  -5   43.52    0.77
  -1   1   5   42.69    0.49
  -1   1   5   43.20    0.74
   1  -1  -4    0.12    0.06
  -1   1   4   -0.12    0.07
  -1   1   4    0.10    0.02
   1  -1  -2    0.19    0.05
  -1   1   2    0.02    0.05
   1  -1  -1    4.97    0.04
   1  -1  -1    4.74    0.09
  -1   1   1    4.78    0.09
  -1   1   1    4.97    0.04
   1  -1   0    1.09    0.03
  -1   1   0    1.24    0.03
   1  -1   1  316.97    1.85
   1  -1   1  312.93    2.74
   1  -1   1  319.30    2.57
  -1   1  -1  318.99    1.73
   1  -1   2  172.72    0.72
   1  -1   2  175.74    1.77
  -1   1  -2  173.21    1.71
  -1   1  -2  172.65    0.71
   1  -1   3  254.99    2.86
  -1   1  -3  255.70    2.87
   1  -1   4    7.05    0.20
  -1   1  -4    7.11    0.21
   1  -1   5   17.59    0.35
   1  -1   5   17.00    0.21
  -1   1  -5   16.94    0.37
   1  -1   6    7.89    0.24
   1  -1   6    7.71    0.14
  -1   1  -6    7.68    0.28
   1  -1   7    6.46    0.14
   1  -1   7    6.42    0.23
  -1   1  -7    6.38    0.27
   1  -1   8    0.58    0.11
   1  -1   8    0.82    0.07
  -1   1  -8    0.90    0.18
   1  -1   9    0.33    0.09
   1  -1   9    0.19    0.07
  -1   1  -9    0.12    0.17
   1  -1  10    0.62    0.09
   1  -1  10    0.56    0.12
  -1   1 -10    0.51    0.18
   1  -1  11    0.93    0.11
   1  -1  11    0.92    0.18
  -1   1 -11    1.26    0.23
   1  -1  12    0.29    0.10
   1  -1  12   -0.04    0.15
  -1   1 -12    0.31    0.17
   1  -1  13    4.26    0.24
   1  -1  13    5.17    0.36
  -1   1 -13    5.02    0.42
   1  -1  14    0.10    0.12
  -1   1 -14   -0.20    0.15
   1  -1  15    4.74    0.35
  -1   1 -15    5.20    0.46
   1  -1  16    4.20    0.42
  -1   1 -16    4.51    0.46
   1  -1  17    1.02    0.24
  -1   1 -17    1.64    0.41
   1   0 -17    0.44    0.27
   1   0 -16    0.27    0.27
  -1   0  16    0.24    0.18
   1   0 -15    0.10    0.16
  -1   0  15   -0.10    0.08
  -1   0  15    0.06    0.12
   1   0 -14    0.13    0.19
  -1   0  14    0.00    0.13
  -1   0  14    0.21    0.10
   1   0 -13    0.17    0.20
  -1   0  13   -0.14    0.10
  -1   0  13   -0.01    0.12
   1   0 -12   16.24    0.67
  -1   0  12   14.85    0.54
  -1   0  12   14.54    0.47
   1   0 -11   39.23    1.17
  -1   0  11   37.64    0.90
  -1   0  11   34.91    0.79
   1   0 -10    9.47    0.42
  -1   0  10    9.39    0.31
  -1   0  10   10.02    0.36
   1   0  -9    0.02    0.09
  -1   0   9   -0.04    0.06
  -1   0   9    0.03    0.06
   1   0  -8    9.86    0.39
  -1   0   8   10.10    0.28
  -1   0   8    9.14    0.24
   1   0  -7    4.38    0.22
  -1   0   7    4.21    0.13
  -1   0   7    4.19    0.18
   1   0  -6    3.29    0.18
  -1   0   6    3.26    0.11
  -1   0   6    3.41    0.13
   1   0  -5   53.72    0.90
  -1   0   5   53.44    0.64
  -1   0   5   53.34    0.78
   1   0  -4   16.21    0.32
  -1   0   4   16.32    0.28
  -1   0   4   16.08    0.22
   1   0  -3   37.07    0.50
  -1   0   3   37.27    0.35
  -1   0   3   35.56    0.47
  -1   0   2    0.97    0.03
  -1   0   2    1.10    0.04
   1   0   1    0.39    0.03
  -1   0  -1    0.50    0.02
   1   0   2  148.86    1.52
  -1   0  -2  149.61    1.19
  -1   0  -2  147.56    1.47
   1   0   3   24.21    0.39
  -1   0  -3   22.52    0.29
  -1   0  -3   22.61    0.38
   1   0   4    6.28    0.18
  -1   0  -4    5.68    0.12
  -1   0  -4    5.77    0.18
   1   0   5   10.81    0.25
  -1   0  -5   10.49    0.21
  -1   0  -5    9.64    0.28
   1   0   6    3.80    0.13
   1   0   6    3.47    0.17
  -1   0  -6    4.13    0.19
   1   0   7    3.73    0.16
   1   0   7    3.74    0.14
  -1   0  -7    3.64    0.21
   1   0   8    0.02    0.06
   1   0   8   -0.17    0.07
  -1   0  -8   -0.03    0.12
   1   0   9    1.53    0.12
   1   0   9    1.82    0.17
  -1   0  -9    1.59    0.21
   1   0  10    0.34    0.08
   1   0  10    0.11    0.12
  -1   0 -10    0.26    0.16
   1   0  11    0.32    0.13
   1   0  11    0.56    0.12
  -1   0 -11    0.64    0.19
   1   0  12   19.41    0.65
   1   0  12   20.51    0.60
  -1   0 -12   20.39    0.81
   1   0  13   19.15    0.75
   1   0  13   19.05    0.62
  -1   0 -13   19.62    0.82
   1   0  14    8.03    0.50
   1   0  14    8.00    0.38
  -1   0 -14    8.52    0.56
   1   0  15    8.29    0.46
  -1   0 -15    9.44    0.61
   1   0  16    4.01    0.40
  -1   0 -16    4.46    0.49
  -1   0 -17    3.07    0.45
   1   1 -18   -0.40    0.34
   1   1 -17    0.06    0.20
   1   1 -16    0.03    0.32
  -1  -1  16    2.66    0.24
   1   1 -15    0.24    0.24
  -1  -1  15   -0.08    0.14
  -1  -1  15    0.32    0.11
   1   1 -14    0.38    0.18
  -1  -1  14    0.02    0.13
  -1  -1  14    0.23    0.10
   1   1 -13    1.16    0.26
  -1  -1  13    0.77    0.15
  -1  -1  13    0.58    0.16
   1   1 -12    7.12    0.46
  -1  -1  12    8.26    0.34
  -1  -1  12    7.88    0.34
   1   1 -11    6.75    0.41
  -1  -1  11    6.75    0.30
  -1  -1  11    6.92    0.30
   1   1 -10   65.67    1.52
  -1  -1  10   62.70    1.23
  -1  -1  10   59.16    1.17
   1   1  -9   28.23    0.72
  -1  -1   9   26.82    0.57
  -1  -1   9   27.99    0.62
   1   1  -8    0.13    0.10
  -1  -1   8    0.20    0.07
  -1  -1   8    0.26    0.06
   1   1  -7   31.49    0.73
  -1  -1   7   32.07    0.56
  -1  -1   7   32.92    0.57
   1   1  -6   44.64    0.81
  -1  -1   6   45.59    0.68
  -1  -1   6   44.22    0.68
   1   1  -5   79.34    1.16
  -1  -1   5   78.43    1.02
  -1  -1   5   77.16    1.00
   1   1  -4    2.41    0.12
  -1  -1   4    2.20    0.09
  -1  -1   4    2.51    0.08
   1   1  -3    9.13    0.17
  -1  -1   3    9.38    0.17
  -1  -1   3    9.30    0.15
   1   1  -2   81.16    0.65
  -1  -1   2   80.38    0.81
  -1  -1   2   80.96    0.80
   1   1  -1  368.52    3.05
  -1  -1   1  375.43    3.00
   1   1   0   24.22    0.27
  -1  -1   0   23.86    0.29
   1   1   1    5.87    0.11
  -1  -1  -1    6.21    0.12
  -1  -1  -1    6.02    0.10
   1   1   2   53.68    0.67
  -1  -1  -2   54.25    0.68
  -1  -1  -2   54.57    0.66
   1   1   3  178.84    2.09
  -1  -1  -3  177.42    2.12
  -1  -1  -3  175.72    2.09
   1   1   4    0.17    0.07
  -1  -1  -4    0.09    0.07
  -1  -1  -4    0.13    0.06
   1   1   5   35.18    0.60
  -1  -1  -5   34.33    0.60
  -1  -1  -5   33.33    0.66
   1   1   6    2.07    0.12
  -1  -1  -6    2.00    0.17
  -1  -1  -6    2.17    0.14
   1   1   7    1.50    0.14
   1   1   7    1.52    0.12
  -1  -1  -7    1.10    0.16
   1   1   8    1.02    0.11
   1   1   8    1.12    0.13
  -1  -1  -8    0.99    0.17
   1   1   9    5.74    0.28
   1   1   9    5.97    0.26
  -1  -1  -9    6.06    0.34
   1   1  10    0.13    0.10
   1   1  10    0.19    0.10
  -1  -1 -10   -0.08    0.14
   1   1  11   28.92    0.86
   1   1  11   30.05    0.85
  -1  -1 -11   29.96    1.01
   1   1  12    1.34    0.21
   1   1  12    1.55    0.20
  -1  -1 -12    1.07    0.27
   1   1  13    6.17    0.38
   1   1  13    5.40    0.33
  -1  -1 -13    6.45    0.54
   1   1  14    1.01    0.17
   1   1  14    1.16    0.21
  -1  -1 -14    1.06    0.27
   1   1  15    0.53    0.16
  -1  -1 -15    0.36    0.27
  -1  -1 -16    3.95    0.54
   1   2 -18    1.23    0.34
   1   2 -17    3.88    0.44
  -1  -2  17    3.09    0.35
   1   2 -16    1.94    0.34
  -1  -2  16    1.93    0.22
   1   2 -15    0.54    0.23
  -1  -2  15    0.85    0.20
  -1  -2  15    0.62    0.15
   1   2 -14    0.05    0.24
  -1  -2  14    0.33    0.13
  -1  -2  14    0.53    0.16
   1   2 -13   -0.34    0.17
  -1  -2  13    0.07    0.09
  -1  -2  13   -0.03    0.11
   1   2 -12    2.81    0.32
  -1  -2  12    1.70    0.16
  -1  -2  12    1.88    0.21
   1   2 -11    0.43    0.19
  -1  -2  11    0.72    0.12
  -1  -2  11    0.51    0.11
   1   2 -10   37.85    1.09
  -1  -2  10   36.76    0.85
  -1  -2  10   38.09    0.76
   1   2  -9   10.31    0.46
  -1  -2   9   10.94    0.29
  -1  -2   9   11.55    0.36
   1   2  -8    9.09    0.33
  -1  -2   8    8.98    0.29
  -1  -2   8    8.80    0.25
   1   2  -7   39.75    0.79
  -1  -2   7   38.26    0.71
  -1  -2   7   39.08    0.65
   1   2  -6    1.40    0.11
  -1  -2   6    1.18    0.09
  -1  -2   6    1.41    0.10
   1   2  -5   34.38    0.56
  -1  -2   5   34.74    0.50
  -1  -2   5   34.44    0.56
   1   2  -4    5.92    0.17
  -1  -2   4    5.59    0.14
  -1  -2   4    6.08    0.16
   1   2  -3   20.23    0.28
  -1  -2   3   20.49    0.34
  -1  -2   3   20.69    0.33
   1   2  -2   14.01    0.16
  -1  -2   2   14.27    0.25
  -1  -2   2   14.28    0.25
   1   2  -1   44.68    0.57
  -1  -2   1   46.23    0.60
  -1  -2   1   45.51    0.32
   1   2   0  192.53    2.02
  -1  -2   0  190.40    1.36
  -1  -2   0  191.51    2.19
   1   2   1   73.22    0.90
  -1  -2  -1   72.80    0.98
  -1  -2  -1   70.59    0.71
   1   2   2   53.95    0.73
  -1  -2  -2   53.57    0.67
  -1  -2  -2   55.71    0.84
   1   2   3   35.15    0.56
  -1  -2  -3   33.94    0.62
  -1  -2  -3   35.07    0.57
   1   2   4   11.28    0.28
  -1  -2  -4   12.11    0.33
  -1  -2  -4   12.03    0.34
   1   2   5   10.74    0.27
  -1  -2  -5   11.41    0.31
  -1  -2  -5   11.27    0.31
   1   2   6   12.19    0.33
  -1  -2  -6   12.86    0.35
  -1  -2  -6   12.93    0.37
   1   2   7    4.20    0.21
  -1  -2  -7    4.22    0.24
   1   2   8    0.07    0.09
   1   2   8    0.11    0.08
  -1  -2  -8   -0.06    0.11
   1   2   9    0.47    0.13
   1   2   9    0.67    0.11
  -1  -2  -9    0.76    0.20
   1   2  10    4.27    0.29
   1   2  10    4.17    0.27
  -1  -2 -10    4.78    0.38
   1   2  11    8.82    0.39
   1   2  11    8.96    0.37
  -1  -2 -11    9.64    0.55
   1   2  12    7.09    0.41
   1   2  12    6.73    0.33
  -1  -2 -12    7.39    0.46
   1   2  13    3.21    0.28
   1   2  13    3.52    0.28
  -1  -2 -13    3.31    0.37
   1   2  14    0.18    0.19
  -1  -2 -14    0.52    0.26
  -1  -2 -15    0.59    0.25
   1   3 -18    0.23    0.22
  -1  -3  18   -0.01    0.19
   1   3 -17    4.11    0.45
  -1  -3  17    2.88    0.32
   1   3 -16    0.66    0.23
  -1  -3  16    0.25    0.17
   1   3 -15    3.60    0.39
  -1  -3  15    3.91    0.33
   1   3 -14    0.20    0.15
  -1  -3  14   -0.00    0.09
  -1  -3  14    0.00    0.11
   1   3 -13   -0.02    0.17
  -1  -3  13    0.19    0.15
  -1  -3  13    0.16    0.10
   1   3 -12    2.48    0.33
  -1  -3  12    2.79    0.21
  -1  -3  12    2.35    0.18
   1   3 -11    0.75    0.18
  -1  -3  11    0.49    0.11
  -1  -3  11    0.69    0.13
   1   3 -10   49.10    1.26
  -1  -3  10   50.19    1.12
  -1  -3  10   47.68    0.87
   1   3  -9   32.81    0.79
  -1  -3   9   32.79    0.62
  -1  -3   9   32.00    0.75
   1   3  -8   59.25    1.22
  -1  -3   8   58.62    0.91
  -1  -3   8   58.13    1.19
   1   3  -7  145.21    2.31
  -1  -3   7  144.73    2.38
  -1  -3   7  143.11    1.91
   1   3  -6    1.07    0.13
  -1  -3   6    1.46    0.11
  -1  -3   6    1.17    0.10
   1   3  -5    0.01    0.05
  -1  -3   5    0.07    0.05
  -1  -3   5    0.01    0.06
   1   3  -4   15.73    0.26
  -1  -3   4   15.30    0.28
  -1  -3   4   15.48    0.32
   1   3  -3    6.27    0.12
  -1  -3   3    6.14    0.15
  -1  -3   3    6.57    0.19
   1   3  -2    0.74    0.04
  -1  -3   2    0.60    0.07
  -1  -3   2    0.70    0.07
   1   3  -1   11.01    0.23
  -1  -3   1   11.06    0.24
  -1  -3   1   11.40    0.16
   1   3   0    0.51    0.07
  -1  -3   0    0.65    0.08
  -1  -3   0    0.51    0.04
   1   3   1    0.13    0.05
  -1  -3  -1    0.08    0.07
  -1  -3  -1   -0.01    0.04
   1   3   2    4.61    0.14
  -1  -3  -2    4.59    0.19
  -1  -3  -2    4.50    0.14
   1   3   3   61.19    0.97
  -1  -3  -3   61.62    1.12
  -1  -3  -3   62.02    0.97
   1   3   4   23.37    0.45
  -1  -3  -4   23.83    0.49
  -1  -3  -4   24.17    0.56
   1   3   5   18.63    0.43
  -1  -3  -5   19.30    0.53
  -1  -3  -5   19.24    0.46
   1   3   6    0.32    0.09
  -1  -3  -6    0.03    0.10
  -1  -3  -6    0.27    0.10
   1   3   7    0.37    0.08
  -1  -3  -7    0.29    0.15
  -1  -3  -7    0.09    0.14
   1   3   8    7.49    0.30
   1   3   8    7.49    0.39
  -1  -3  -8    6.92    0.41
   1   3   9   12.18    0.47
   1   3   9   11.73    0.38
  -1  -3  -9   12.72    0.57
   1   3  10    0.58    0.18
   1   3  10    0.60    0.14
  -1  -3 -10    0.68    0.18
   1   3  11    1.15    0.18
   1   3  11    0.63    0.16
  -1  -3 -11    0.96    0.21
   1   3  12    0.72    0.18
   1   3  12    0.77    0.16
  -1  -3 -12    0.72    0.27
   1   3  13    0.12    0.18
  -1  -3 -13    0.24    0.22
   1   3  14   -0.20    0.17
  -1  -3 -14    0.14    0.18
  -1  -3 -15    0.23    0.22
   1   4 -18    1.07    0.32
  -1  -4  18    1.18    0.25
   1   4 -17   10.62    0.67
  -1  -4  17    8.64    0.54
   1   4 -16    1.58    0.36
  -1  -4  16    1.23    0.24
   1   4 -15    0.41    0.24
  -1  -4  15    0.70    0.17
   1   4 -14    0.40    0.21
  -1  -4  14    0.54    0.20
   1   4 -13   -0.34    0.13
  -1  -4  13    0.06    0.07
  -1  -4  13    0.20    0.12
   1   4 -12    0.89    0.23
  -1  -4  12    1.17    0.22
  -1  -4  12    1.18    0.13
   1   4 -11    1.04    0.19
  -1  -4  11    0.75    0.11
  -1  -4  11    0.84    0.16
   1   4 -10    6.96    0.33
  -1  -4  10    6.37    0.22
  -1  -4  10    7.14    0.35
   1   4  -9    0.09    0.12
  -1  -4   9    0.08    0.06
  -1  -4   9    0.06    0.11
   1   4  -8    5.60    0.27
  -1  -4   8    5.18    0.17
  -1  -4   8    5.51    0.23
   1   4  -7   26.31    0.57
  -1  -4   7   25.66    0.60
  -1  -4   7   24.98    0.44
   1   4  -6    1.66    0.12
  -1  -4   6    1.09    0.13
  -1  -4   6    0.91    0.10
   1   4  -5    1.36    0.09
  -1  -4   5    1.13    0.10
  -1  -4   5    0.91    0.12
   1   4  -4   59.18    0.80
  -1  -4   4   59.36    0.91
  -1  -4   4   60.36    1.04
   1   4  -3    3.35    0.10
  -1  -4   3    3.21    0.15
  -1  -4   3    2.99    0.13
  -1  -4   2    0.09    0.04
  -1  -4   2    0.02    0.06
  -1  -4   2    0.11    0.06
   1   4  -1   58.37    0.94
  -1  -4   1   58.24    1.01
  -1  -4   1   57.89    0.72
   1   4   0   50.39    0.82
  -1  -4   0   49.73    0.68
  -1  -4   0   51.21    0.98
   1   4   1   23.95    0.45
  -1  -4  -1   23.53    0.58
  -1  -4  -1   23.76    0.40
   1   4   2   93.65    1.42
  -1  -4  -2   98.51    1.78
  -1  -4  -2   93.36    1.38
   1   4   3    4.20    0.17
  -1  -4  -3    3.87    0.17
  -1  -4  -3    4.53    0.22
   1   4   4    0.08    0.06
  -1  -4  -4    0.09    0.06
  -1  -4  -4   -0.14    0.09
   1   4   5    0.72    0.11
  -1  -4  -5    0.40    0.13
  -1  -4  -5    0.47    0.13
   1   4   6    0.18    0.09
  -1  -4  -6    0.02    0.13
  -1  -4  -6    0.08    0.12
   1   4   7    0.70    0.13
  -1  -4  -7    0.57    0.17
  -1  -4  -7    0.37    0.15
   1   4   8    0.37    0.15
   1   4   8    0.41    0.09
  -1  -4  -8    0.10    0.14
   1   4   9    1.44    0.20
   1   4   9    1.16    0.16
  -1  -4  -9    1.31    0.25
   1   4  10    4.76    0.40
   1   4  10    4.07    0.27
  -1  -4 -10    4.38    0.39
   1   4  11   11.96    0.64
   1   4  11   10.12    0.44
  -1  -4 -11   11.58    0.55
   1   4  12    0.48    0.21
  -1  -4 -12    1.33    0.28
   1   4  13    0.36    0.21
  -1  -4 -13    0.92    0.22
   1   4  14    0.97    0.27
  -1  -4 -14    1.19    0.29
   1   5 -18    2.39    0.37
  -1  -5  18    1.70    0.29
   1   5 -17    0.37    0.28
  -1  -5  17    1.06    0.22
   1   5 -16    0.24    0.23
  -1  -5  16    0.55    0.23
   1   5 -15    2.69    0.38
  -1  -5  15    2.11    0.28
   1   5 -14    4.24    0.36
  -1  -5  14    3.73    0.39
   1   5 -13    2.46    0.29
  -1  -5  13    2.72    0.31
   1   5 -12    4.65    0.32
  -1  -5  12    4.77    0.30
  -1  -5  12    3.80    0.17
   1   5 -11    1.99    0.21
  -1  -5  11    1.24    0.11
  -1  -5  11    1.46    0.23
   1   5 -10    0.81    0.19
  -1  -5  10    0.68    0.19
  -1  -5  10    0.67    0.09
   1   5  -9   13.50    0.46
  -1  -5   9   12.29    0.30
  -1  -5   9   12.93    0.45
   1   5  -8    0.89    0.13
  -1  -5   8    0.93    0.14
  -1  -5   8    1.11    0.10
   1   5  -7    0.44    0.09
  -1  -5   7    0.50    0.12
  -1  -5   7    0.39    0.08
   1   5  -6   64.32    1.11
  -1  -5   6   64.24    1.29
  -1  -5   6   64.68    1.08
   1   5  -5    2.09    0.11
  -1  -5   5    2.12    0.14
  -1  -5   5    2.11    0.16
   1   5  -4    1.96    0.10
  -1  -5   4    2.26    0.17
  -1  -5   4    2.60    0.15
  -1  -5   3    3.50    0.16
  -1  -5   3    3.15    0.21
   1   5  -2    0.07    0.06
  -1  -5   2    0.03    0.05
  -1  -5   2    0.07    0.07
   1   5  -1    1.85    0.12
  -1  -5   1    2.11    0.10
  -1  -5   1    2.51    0.18
   1   5   0    1.20    0.10
  -1  -5   0    1.13    0.09
  -1  -5   0    1.35    0.13
   1   5   1   -0.04    0.05
  -1  -5  -1    0.01    0.05
  -1  -5  -1    0.07    0.07
   1   5   2   51.26    0.92
  -1  -5  -2   52.56    1.17
  -1  -5  -2   51.30    0.92
   1   5   3    2.47    0.14
  -1  -5  -3    2.37    0.16
  -1  -5  -3    2.45    0.21
   1   5   4    1.05    0.13
  -1  -5  -4    1.19    0.12
  -1  -5  -4    1.02    0.18
   1   5   5    0.97    0.13
  -1  -5  -5    1.03    0.15
  -1  -5  -5    0.72    0.17
   1   5   6    0.12    0.10
  -1  -5  -6    0.41    0.14
  -1  -5  -6    0.22    0.14
   1   5   7    0.93    0.15
  -1  -5  -7    0.84    0.16
  -1  -5  -7    1.40    0.24
   1   5   8    7.38    0.42
   1   5   8    6.51    0.30
  -1  -5  -8    6.97    0.37
   1   5   9   -0.11    0.13
  -1  -5  -9    0.14    0.12
   1   5  10   14.18    0.67
  -1  -5 -10   14.54    0.65
   1   5  11    0.22    0.19
  -1  -5 -11    0.36    0.19
   1   5  12    2.11    0.30
  -1  -5 -12    1.69    0.30
   1   5  13    1.64    0.30
  -1  -5 -13    1.51    0.31
   1   6 -18   -0.02    0.20
  -1  -6  18   -0.11    0.18
   1   6 -17    0.05    0.19
  -1  -6  17   -0.16    0.19
   1   6 -16    3.13    0.34
  -1  -6  16    2.04    0.31
   1   6 -15   -0.02    0.18
  -1  -6  15   -0.38    0.20
   1   6 -14    6.14    0.42
  -1  -6  14    5.78    0.48
   1   6 -13    0.49    0.25
  -1  -6  13    1.23    0.21
   1   6 -12    0.77    0.19
  -1  -6  12    0.70    0.19
   1   6 -11    0.83    0.15
  -1  -6  11    0.38    0.15
  -1  -6  11    0.21    0.09
   1   6 -10    0.17    0.10
  -1  -6  10   -0.07    0.06
  -1  -6  10   -0.06    0.13
   1   6  -9    8.52    0.39
  -1  -6   9    9.20    0.40
  -1  -6   9    8.65    0.27
   1   6  -8    3.23    0.22
  -1  -6   8    2.62    0.23
  -1  -6   8    2.88    0.17
   1   6  -7   17.04    0.42
  -1  -6   7   14.87    0.40
  -1  -6   7   16.14    0.52
   1   6  -6    0.67    0.10
  -1  -6   6    0.68    0.13
  -1  -6   6    0.93    0.11
   1   6  -5    0.98    0.10
  -1  -6   5    0.99    0.14
  -1  -6   5    1.19    0.11
   1   6  -4   14.17    0.32
  -1  -6   4   14.48    0.42
  -1  -6   4   14.07    0.38
  -1  -6   3    7.12    0.21
  -1  -6   3    7.12    0.27
  -1  -6   3    7.67    0.27
   1   6  -2    0.11    0.07
  -1  -6   2    0.22    0.10
  -1  -6   2    0.02    0.06
   1   6  -1    1.04    0.11
  -1  -6   1    0.99    0.13
  -1  -6   1    0.79    0.09
   1   6   0    5.00    0.23
  -1  -6   0    4.69    0.27
  -1  -6   0    5.05    0.18
   1   6   1    4.19    0.21
  -1  -6  -1    4.05    0.19
  -1  -6  -1    4.09    0.26
   1   6   2   18.02    0.48
  -1  -6  -2   17.78    0.66
  -1  -6  -2   16.81    0.45
   1   6   3    3.85    0.20
  -1  -6  -3    3.16    0.27
  -1  -6  -3    3.39    0.20
   1   6   4    2.70    0.20
  -1  -6  -4    3.30    0.26
  -1  -6  -4    3.12    0.22
   1   6   5    0.27    0.10
  -1  -6  -5   -0.01    0.09
  -1  -6  -5   -0.06    0.13
   1   6   6    6.47    0.30
  -1  -6  -6    7.65    0.45
  -1  -6  -6    7.29    0.36
   1   6   7   -0.17    0.10
  -1  -6  -7    0.04    0.11
  -1  -6  -7   -0.06    0.15
   1   6   8    2.45    0.28
   1   6   8    2.07    0.20
  -1  -6  -8    2.44    0.29
   1   6   9    0.28    0.17
  -1  -6  -9   -0.08    0.17
   1   6  10    0.17    0.18
  -1  -6 -10    0.11    0.16
   1   6  11    0.07    0.16
  -1  -6 -11   -0.09    0.14
   1   6  12    0.09    0.23
  -1  -6 -12    0.48    0.20
   1   7 -18   -0.07    0.18
  -1  -7  18    0.07    0.22
   1   7 -17    1.20    0.37
  -1  -7  17    1.44    0.29
   1   7 -16    2.40    0.35
  -1  -7  16    2.97    0.42
   1   7 -15    6.24    0.45
  -1  -7  15    5.26    0.55
   1   7 -14    4.00    0.33
  -1  -7  14    3.02    0.36
   1   7 -13   22.23    0.81
  -1  -7  13   20.02    0.88
   1   7 -12    1.46    0.28
  -1  -7  12    2.02    0.27
   1   7 -11    0.15    0.13
  -1  -7  11    0.15    0.10
  -1  -7  11    0.24    0.15
   1   7 -10    1.03    0.15
  -1  -7  10    0.84    0.20
  -1  -7  10    0.89    0.11
   1   7  -9    0.41    0.16
  -1  -7   9    0.45    0.18
  -1  -7   9    0.84    0.11
   1   7  -8   11.69    0.42
  -1  -7   8   11.04    0.37
  -1  -7   8   11.82    0.49
   1   7  -7   12.09    0.39
  -1  -7   7   12.24    0.47
  -1  -7   7   11.38    0.35
   1   7  -6    5.78    0.20
  -1  -7   6    5.35    0.29
  -1  -7   6    5.47    0.24
   1   7  -5    0.53    0.09
  -1  -7   5    0.51    0.13
   1   7  -4    8.63    0.26
  -1  -7   4    8.35    0.38
  -1  -7   4    8.43    0.32
   1   7  -3    1.34    0.17
  -1  -7   3    1.36    0.12
  -1  -7   3    1.01    0.16
   1   7  -2    6.22    0.26
  -1  -7   2    6.06    0.20
  -1  -7   2    5.22    0.29
   1   7  -1    0.96    0.15
  -1  -7   1    0.96    0.10
  -1  -7   1    1.40    0.17
   1   7   0   -0.11    0.10
  -1  -7   0   -0.06    0.08
  -1  -7   0    0.04    0.12
   1   7   1   10.00    0.38
  -1  -7  -1    9.67    0.33
  -1  -7  -1    9.58    0.46
   1   7   2    3.67    0.20
  -1  -7  -2    3.63    0.22
  -1  -7  -2    3.82    0.32
   1   7   3   21.99    0.61
  -1  -7  -3   23.01    0.65
  -1  -7  -3   22.41    0.82
   1   7   4   37.32    0.92
  -1  -7  -4   38.61    0.98
  -1  -7  -4   37.52    1.25
   1   7   5    3.32    0.24
  -1  -7  -5    4.08    0.40
  -1  -7  -5    2.82    0.26
   1   7   6    0.40    0.14
  -1  -7  -6    0.73    0.27
  -1  -7  -6    1.37    0.19
   1   7   7    1.67    0.22
  -1  -7  -7    2.20    0.28
   1   7   8    0.19    0.20
  -1  -7  -8    0.29    0.15
   1   7   9    0.36    0.24
  -1  -7  -9    0.85    0.19
   1   7  10    0.27    0.19
  -1  -7 -10    0.02    0.17
   1   7  11    0.69    0.33
  -1  -7 -11    0.75    0.24
   1   8 -17    1.52    0.31
  -1  -8  17    1.29    0.40
   1   8 -16    0.17    0.23
  -1  -8  16    0.09    0.25
   1   8 -15   11.05    0.65
  -1  -8  15    9.29    0.71
   1   8 -14    4.43    0.42
  -1  -8  14    3.58    0.40
   1   8 -13    0.51    0.18
  -1  -8  13    0.30    0.25
   1   8 -12    3.48    0.34
  -1  -8  12    3.37    0.35
   1   8 -11    5.63    0.31
  -1  -8  11    5.36    0.46
  -1  -8  11    4.29    0.23
   1   8 -10   -0.11    0.12
  -1  -8  10    0.05    0.09
  -1  -8  10    0.17    0.13
   1   8  -9    5.45    0.27
  -1  -8   9    4.28    0.34
  -1  -8   9    4.88    0.26
   1   8  -8   12.30    0.41
  -1  -8   8   12.24    0.43
  -1  -8   8   12.51    0.54
   1   8  -7   10.18    0.36
  -1  -8   7    9.91    0.36
  -1  -8   7   10.42    0.47
   1   8  -6    7.75    0.29
  -1  -8   6    6.94    0.38
  -1  -8   6    7.39    0.32
   1   8  -5    2.01    0.16
  -1  -8   5    2.25    0.21
  -1  -8   5    1.87    0.23
   1   8  -4   17.19    0.51
   1   8  -4   17.84    0.46
  -1  -8   4   16.95    0.57
   1   8  -3    1.46    0.17
  -1  -8   3    1.21    0.12
  -1  -8   3    1.48    0.22
   1   8  -2    9.11    0.40
  -1  -8   2    9.62    0.34
  -1  -8   2    9.89    0.44
   1   8  -1    1.63    0.17
  -1  -8   1    1.48    0.23
  -1  -8   1    2.22    0.17
   1   8   0    4.05    0.27
  -1  -8   0    3.98    0.22
  -1  -8   0    4.32    0.32
   1   8   1    2.03    0.17
  -1  -8  -1    2.69    0.27
  -1  -8  -1    2.16    0.18
   1   8   2    0.60    0.12
  -1  -8  -2    0.64    0.26
  -1  -8  -2    0.92    0.15
   1   8   3   -0.03    0.11
  -1  -8  -3    0.24    0.17
  -1  -8  -3    0.19    0.09
   1   8   4    9.37    0.40
  -1  -8  -4   11.16    0.45
  -1  -8  -4    9.80    0.59
   1   8   5   10.49    0.44
  -1  -8  -5   10.50    0.44
  -1  -8  -5   11.85    0.64
  -1  -8  -6    2.23    0.27
  -1  -8  -6    1.63    0.35
   1   8   7    8.57    0.67
  -1  -8  -7    8.35    0.49
   1   8   8    0.19    0.21
  -1  -8  -8    0.25    0.16
   1   8   9   -0.21    0.19
  -1  -8  -9    0.12    0.13
   1   9 -16    8.22    0.57
  -1  -9  16    8.90    0.66
   1   9 -15    0.23    0.18
  -1  -9  15    0.13    0.29
   1   9 -14    0.97    0.24
  -1  -9  14    1.56    0.29
   1   9 -13    2.32    0.27
  -1  -9  13    2.14    0.33
   1   9 -12    0.72    0.23
  -1  -9  12    0.95    0.24
   1   9 -11    0.08    0.15
  -1  -9  11    0.12    0.18
   1   9 -10    0.57    0.16
  -1  -9  10    0.57    0.20
  -1  -9  10    0.19    0.13
   1   9  -9   -0.01    0.12
  -1  -9   9    0.06    0.15
  -1  -9   9    0.14    0.11
   1   9  -8    0.18    0.14
  -1  -9   8    0.58    0.12
  -1  -9   8    0.10    0.17
   1   9  -7    2.59    0.20
  -1  -9   7    2.10    0.26
  -1  -9   7    2.08    0.25
   1   9  -6    1.19    0.14
  -1  -9   6    0.68    0.20
  -1  -9   6    0.87    0.20
   1   9  -5   11.03    0.39
  -1  -9   5    9.97    0.52
   1   9  -4  129.87    3.09
   1   9  -4  132.13    2.63
  -1  -9   4  127.91    3.25
   1   9  -3   11.41    0.53
  -1  -9   3   12.38    0.44
  -1  -9   3   12.40    0.60
   1   9  -2    0.94    0.21
  -1  -9   2    1.78    0.17
  -1  -9   2    1.51    0.23
   1   9  -1    4.36    0.28
  -1  -9   1    5.43    0.38
  -1  -9   1    4.59    0.25
   1   9   0   -0.20    0.11
  -1  -9   0    0.05    0.11
  -1  -9   0   -0.23    0.15
   1   9   1    0.38    0.14
  -1  -9  -1    0.11    0.21
  -1  -9  -1    0.08    0.12
   1   9   2    0.24    0.12
  -1  -9  -2   -0.06    0.17
  -1  -9  -2    0.02    0.12
   1   9   3    0.44    0.14
  -1  -9  -3    1.13    0.25
  -1  -9  -3    0.46    0.16
  -1  -9  -4    0.08    0.21
  -1  -9  -4    0.29    0.13
  -1  -9  -5   16.52    0.92
  -1  -9  -5   16.57    0.64
   1   9   6    2.68    0.40
  -1  -9  -6    2.15    0.31
   1   9   7    0.07    0.19
  -1  -9  -7    0.02    0.16
   1   9   8    1.38    0.40
   1  10 -15    1.05    0.30
  -1 -10  15    0.79    0.30
   1  10 -14    3.12    0.40
  -1 -10  14    2.33    0.50
   1  10 -13    5.39    0.38
  -1 -10  13    5.33    0.51
   1  10 -12    0.87    0.24
  -1 -10  12    1.09    0.32
   1  10 -11    0.08    0.14
  -1 -10  11   -0.02    0.17
   1  10 -10   -0.01    0.13
  -1 -10  10    0.08    0.15
  -1 -10  10    0.01    0.11
   1  10  -9    2.00    0.20
  -1 -10   9    1.84    0.23
  -1 -10   9    1.92    0.28
   1  10  -8    0.59    0.14
  -1 -10   8    0.24    0.18
  -1 -10   8    0.17    0.17
   1  10  -7    4.80    0.28
  -1 -10   7    5.19    0.38
  -1 -10   7    5.56    0.38
   1  10  -6    6.29    0.29
   1  10  -6    4.32    0.28
  -1 -10   6    6.60    0.37
   1  10  -5   -0.01    0.14
   1  10  -5   -0.04    0.07
  -1 -10   5    0.17    0.14
   1  10  -4    5.12    0.30
   1  10  -4    4.93    0.41
  -1 -10   4    5.66    0.46
   1  10  -3    5.10    0.33
  -1 -10   3    4.92    0.39
  -1 -10   3    5.05    0.27
   1  10  -2    4.09    0.31
  -1 -10   2    4.04    0.23
  -1 -10   2    4.02    0.38
   1  10  -1    3.89    0.27
  -1 -10   1    3.04    0.37
  -1 -10   1    3.90    0.26
   1  10   0   -0.09    0.14
  -1 -10   0   -0.11    0.18
  -1 -10   0   -0.05    0.09
   1  10   1    0.45    0.18
  -1 -10  -1    0.67    0.13
  -1 -10  -1    0.96    0.24
   1  10   2    0.03    0.13
  -1 -10  -2    0.67    0.24
  -1 -10  -2    0.05    0.14
  -1 -10  -3    1.01    0.24
  -1 -10  -3    0.10    0.16
  -1 -10  -4    1.07    0.33
   1  10   5    0.31    0.19
   1  10   6    3.29    0.55
  -1 -11  14    0.27    0.25
   1  11 -13    0.11    0.24
  -1 -11  13    1.30    0.29
   1  11 -12    1.00    0.24
  -1 -11  12    0.99    0.28
   1  11 -11    0.35    0.20
  -1 -11  11    1.39    0.32
   1  11 -10    0.35    0.18
  -1 -11  10    0.42    0.26
   1  11  -9    2.48    0.28
  -1 -11   9    3.52    0.41
  -1 -11   9    2.47    0.29
   1  11  -8    0.17    0.13
  -1 -11   8    0.29    0.18
  -1 -11   8    0.04    0.13
   1  11  -7    2.51    0.21
   1  11  -7    3.27    0.33
  -1 -11   7    3.77    0.29
   1  11  -6    0.94    0.21
  -1 -11   6    0.55    0.26
   1  11  -5    0.65    0.25
  -1 -11   5    0.82    0.25
   1  11  -4    4.29    0.33
  -1 -11   4    4.23    0.38
   1  11  -3    2.47    0.33
  -1 -11   3    2.75    0.34
   1  11  -2   31.83    1.10
  -1 -11   2   31.31    1.39
   1  11  -1   15.01    0.71
  -1 -11   1   14.01    0.79
   1  11   0    4.53    0.38
  -1 -11   0    4.29    0.47
  -1 -11  -1    0.72    0.28
  -1 -11  -2   -0.06    0.21
  -1 -11  -3    0.84    0.31
  -1 -12  12   -0.54    0.34
  -1 -12  11    4.51    0.46
  -1 -12  10    0.02    0.18
  -1 -12   9   -0.21    0.20
   1  12  -8    0.63    0.25
  -1 -12   8    0.95    0.24
   1  12  -7    4.16    0.45
  -1 -12   7    3.37    0.35
   1  12  -6    2.01    0.36
  -1 -12   6    2.19    0.30
   1  12  -5    1.63    0.27
  -1 -12   5    1.58    0.34
   1  12  -4    4.04    0.36
  -1 -12   4    4.42    0.42
   1  12  -3   18.18    0.82
  -1 -12   3   18.71    0.95
   1  12  -2    5.15    0.49
  -1 -12   2    6.45    0.53
  -1 -12   1    0.21    0.23
  -1 -12   0    1.07    0.32
   2 -12  -1   -0.27    0.22
  -2  12   1   -0.17    0.22
   2 -12   0    1.33    0.32
  -2  12   0    1.17    0.29
   2 -12   1   -0.04    0.14
  -2  12  -1    0.02    0.16
   2 -12   2    0.11    0.17
  -2  12  -2   -0.04    0.14
   2 -12   3    0.52    0.20
  -2  12  -3    0.49    0.20
   2 -12   4    1.83    0.29
  -2  12  -4    1.88    0.25
  -2  12  -4    2.26    0.33
   2 -12   5    2.33    0.36
  -2  12  -5    3.47    0.36
  -2  12  -5    3.53    0.32
   2 -12   6    0.19    0.20
  -2  12  -6    0.91    0.20
   2 -12   7    4.82    0.44
  -2  12  -7    5.62    0.40
   2 -12   8    0.63    0.28
  -2  12  -8    0.73    0.23
   2 -12   9    2.87    0.47
  -2  12  -9    4.05    0.37
   2 -12  10    0.41    0.31
  -2  12 -10    0.73    0.28
   2 -12  11    0.26    0.26
  -2  12 -11    0.86    0.30
   2 -11  -4    0.55    0.22
  -2  11   4   -0.10    0.24
   2 -11  -3    0.58    0.20
  -2  11   3    0.07    0.29
   2 -11  -2    4.55    0.40
  -2  11   2    4.52    0.45
   2 -11  -1    2.13    0.28
  -2  11   1    1.75    0.31
   2 -11   0    1.32    0.30
  -2  11   0    1.83    0.28
   2 -11   1    0.84    0.23
  -2  11  -1    0.37    0.20
   2 -11   2    0.44    0.19
  -2  11  -2   -0.14    0.19
  -2  11  -2    0.15    0.14
   2 -11   3    0.23    0.19
  -2  11  -3    0.11    0.15
   2 -11   4    3.92    0.32
   2 -11   4    4.13    0.42
  -2  11  -4    4.55    0.38
   2 -11   5   12.74    0.58
  -2  11  -5   12.94    0.62
  -2  11  -5   13.01    0.62
   2 -11   6   10.74    0.56
  -2  11  -6   11.52    0.59
  -2  11  -6   10.78    0.52
   2 -11   7    0.99    0.25
  -2  11  -7    1.68    0.28
   2 -11   8    8.60    0.60
  -2  11  -8    8.96    0.52
   2 -11   9    1.55    0.31
  -2  11  -9    0.89    0.24
   2 -11  10    0.23    0.20
  -2  11 -10    0.22    0.19
   2 -11  11    0.12    0.24
  -2  11 -11    0.06    0.18
   2 -11  12    0.31    0.26
  -2  11 -12    0.03    0.25
   2 -11  13    0.25    0.20
  -2  11 -13   -0.11    0.20
   2 -10  -6   -0.01    0.22
  -2  10   6    0.35    0.23
   2 -10  -5    0.42    0.20
  -2  10   5    0.47    0.24
   2 -10  -4   -0.30    0.20
  -2  10   4    0.10    0.23
   2 -10  -3    1.45    0.31
  -2  10   3    2.61    0.33
   2 -10  -2   18.99    0.87
  -2  10   2   19.46    0.87
   2 -10  -1    0.05    0.15
  -2  10   1    0.27    0.16
   2 -10   0    0.07    0.15
  -2  10   0    0.23    0.15
   2 -10   1    0.87    0.19
  -2  10  -1    0.95    0.19
  -2  10  -1    0.73    0.14
   2 -10   2    0.16    0.11
   2 -10   2    0.26    0.18
  -2  10  -2    0.14    0.14
   2 -10   3    0.27    0.15
   2 -10   3    0.03    0.15
  -2  10  -3    0.30    0.16
   2 -10   4    0.41    0.20
   2 -10   4    0.43    0.18
  -2  10  -4    0.33    0.16
   2 -10   5    2.81    0.31
  -2  10  -5    2.82    0.33
  -2  10  -5    3.20    0.27
   2 -10   6    1.03    0.25
  -2  10  -6    1.57    0.21
  -2  10  -6    1.24    0.19
   2 -10   7    4.19    0.40
  -2  10  -7    3.85    0.39
   2 -10   8    9.48    0.58
  -2  10  -8    9.14    0.50
   2 -10   9    2.24    0.36
  -2  10  -9    1.85    0.33
   2 -10  10    0.83    0.24
  -2  10 -10    0.74    0.28
   2 -10  11    1.18    0.25
  -2  10 -11    0.75    0.25
   2 -10  12    0.29    0.19
  -2  10 -12   -0.01    0.24
   2 -10  13    4.66    0.56
  -2  10 -13    4.24    0.55
   2 -10  14   -0.01    0.24
  -2  10 -14    0.33    0.22
   2  -9  -8    0.09    0.20
  -2   9   8    0.37    0.23
   2  -9  -7   -0.05    0.17
  -2   9   7    0.04    0.22
   2  -9  -6    0.01    0.20
  -2   9   6    0.17    0.18
   2  -9  -5    1.09    0.20
  -2   9   5    0.10    0.24
   2  -9  -4    0.19    0.19
  -2   9   4    0.19    0.19
   2  -9  -3    0.48    0.22
  -2   9   3    0.43    0.20
   2  -9  -2   16.01    0.66
  -2   9   2   15.97    0.69
   2  -9  -1    0.28    0.15
  -2   9   1    0.39    0.20
   2  -9   0    2.51    0.29
  -2   9   0    2.59    0.19
  -2   9   0    2.32    0.31
   2  -9   1    3.64    0.28
  -2   9  -1    4.07    0.32
   2  -9   2    0.65    0.13
   2  -9   2    1.13    0.18
  -2   9  -2    0.80    0.16
   2  -9   3    4.93    0.26
   2  -9   3    4.30    0.31
  -2   9  -3    4.73    0.30
   2  -9   4    0.83    0.17
   2  -9   4    0.52    0.18
  -2   9  -4    0.75    0.14
   2  -9   5    0.01    0.14
  -2   9  -5   -0.05    0.12
  -2   9  -5    0.22    0.11
   2  -9   6    3.39    0.30
  -2   9  -6    2.53    0.20
  -2   9  -6    2.86    0.25
   2  -9   7    0.67    0.18
  -2   9  -7    0.71    0.17
   2  -9   8    4.71    0.36
  -2   9  -8    4.70    0.33
   2  -9   9    0.03    0.19
  -2   9  -9    0.23    0.18
   2  -9  10    1.72    0.28
  -2   9 -10    2.21    0.26
   2  -9  11    0.84    0.24
  -2   9 -11    0.80    0.23
   2  -9  12   -0.14    0.17
  -2   9 -12    0.20    0.17
   2  -9  13    1.07    0.26
  -2   9 -13    0.19    0.25
   2  -9  14    1.07    0.29
  -2   9 -14    0.92    0.35
   2  -9  15    0.85    0.30
  -2   9 -15    0.59    0.30
   2  -8 -10   16.01    0.90
  -2   8  10   15.80    1.08
   2  -8  -9    9.41    0.65
  -2   8   9   10.23    0.71
   2  -8  -8    8.74    0.56
  -2   8   8    8.81    0.63
   2  -8  -7    0.10    0.14
  -2   8   7   -0.08    0.16
   2  -8  -6    0.76    0.21
  -2   8   6    0.82    0.23
   2  -8  -5    1.10    0.25
  -2   8   5    1.36    0.25
   2  -8  -4    0.21    0.18
  -2   8   4    0.21    0.17
   2  -8  -3    0.12    0.13
  -2   8   3   -0.00    0.17
   2  -8  -2    2.22    0.23
  -2   8   2    2.80    0.26
   2  -8  -1    1.94    0.26
  -2   8   1    1.90    0.15
  -2   8   1    2.13    0.23
   2  -8   0   40.79    1.13
  -2   8   0   42.13    1.16
  -2   8   0   40.04    0.87
   2  -8   1    0.14    0.09
   2  -8   1    0.30    0.12
  -2   8  -1    0.25    0.12
   2  -8   2    5.07    0.27
   2  -8   2    4.79    0.29
  -2   8  -2    5.13    0.27
   2  -8   3    2.52    0.21
   2  -8   3    1.89    0.21
  -2   8  -3    2.40    0.20
   2  -8   4    2.43    0.23
   2  -8   4    2.05    0.19
  -2   8  -4    2.54    0.19
   2  -8   5    0.10    0.13
  -2   8  -5    0.11    0.09
  -2   8  -5    0.09    0.13
   2  -8   6    0.33    0.16
  -2   8  -6    0.14    0.13
  -2   8  -6    0.26    0.09
   2  -8   7   12.53    0.56
  -2   8  -7   11.54    0.53
   2  -8   8    2.22    0.29
  -2   8  -8    2.07    0.28
   2  -8   9   17.75    0.69
  -2   8  -9   16.12    0.65
   2  -8  10    2.50    0.28
  -2   8 -10    2.39    0.28
   2  -8  11    4.54    0.36
  -2   8 -11    4.13    0.38
   2  -8  12    0.89    0.25
  -2   8 -12    0.85    0.25
   2  -8  13    0.68    0.24
  -2   8 -13    0.78    0.25
   2  -8  14   -0.09    0.19
  -2   8 -14   -0.00    0.19
   2  -8  15    1.14    0.31
  -2   8 -15    0.89    0.32
   2  -8  16    1.99    0.40
  -2   8 -16    2.60    0.52
   2  -7 -11    8.24    0.69
  -2   7  11    7.78    0.74
   2  -7 -10    5.62    0.49
  -2   7  10    5.72    0.64
   2  -7  -9   55.96    1.88
  -2   7   9   54.92    1.97
   2  -7  -8    3.31    0.34
  -2   7   8    2.90    0.37
   2  -7  -7    5.59    0.46
  -2   7   7    5.57    0.43
   2  -7  -6    1.94    0.24
  -2   7   6    1.46    0.26
   2  -7  -5    4.74    0.36
  -2   7   5    4.52    0.42
   2  -7  -4    2.04    0.21
  -2   7   4    1.89    0.23
   2  -7  -3    0.00    0.14
  -2   7   3   -0.18    0.14
   2  -7  -2    0.75    0.14
  -2   7   2    0.38    0.08
  -2   7   2    0.72    0.14
   2  -7  -1   14.11    0.49
  -2   7   1   13.53    0.48
  -2   7   1   13.29    0.35
   2  -7   0   15.48    0.50
   2  -7   0   14.01    0.39
  -2   7   0   15.53    0.54
   2  -7   1   19.52    0.59
   2  -7   1   17.98    0.46
  -2   7  -1   19.56    0.59
   2  -7   2   28.62    0.71
   2  -7   2   29.92    0.80
  -2   7  -2   29.98    0.72
   2  -7   3    7.17    0.31
   2  -7   3    6.48    0.30
  -2   7  -3    7.35    0.28
   2  -7   4   11.46    0.49
   2  -7   4   10.92    0.37
  -2   7  -4   11.30    0.34
   2  -7   5    0.95    0.13
  -2   7  -5    0.43    0.09
  -2   7  -5    0.67    0.14
   2  -7   6    0.23    0.13
  -2   7  -6    0.19    0.07
  -2   7  -6    0.27    0.12
   2  -7   7    5.60    0.37
  -2   7  -7    6.12    0.34
   2  -7   8    1.70    0.22
  -2   7  -8    1.50    0.20
   2  -7   9    1.53    0.21
  -2   7  -9    1.29    0.21
   2  -7  10   15.76    0.65
  -2   7 -10   15.52    0.76
   2  -7  11    0.16    0.14
  -2   7 -11   -0.29    0.15
   2  -7  12    0.18    0.16
  -2   7 -12   -0.04    0.16
   2  -7  13    1.05    0.24
  -2   7 -13    0.89    0.26
   2  -7  14   -0.02    0.21
  -2   7 -14    0.21    0.19
   2  -7  15    0.55    0.26
  -2   7 -15    1.16    0.29
   2  -7  16   -0.17    0.20
  -2   7 -16    0.12    0.20
   2  -6 -13    0.18    0.25
  -2   6  13    0.49    0.25
   2  -6 -12    0.53    0.24
  -2   6  12    0.27    0.23
   2  -6 -11    1.18    0.27
  -2   6  11    0.39    0.26
   2  -6 -10   11.87    0.77
  -2   6  10   12.62    0.73
   2  -6  -9   10.08    0.62
  -2   6   9    8.25    0.55
   2  -6  -8    0.15    0.17
  -2   6   8    0.24    0.17
   2  -6  -7    6.14    0.40
  -2   6   7    6.09    0.43
   2  -6  -6   70.10    1.81
  -2   6   6   70.49    1.94
   2  -6  -5    0.80    0.17
  -2   6   5    1.08    0.19
   2  -6  -4    3.67    0.30
  -2   6   4    3.62    0.26
   2  -6  -3    2.82    0.20
  -2   6   3    2.34    0.09
  -2   6   3    2.50    0.20
   2  -6  -2    0.06    0.13
  -2   6   2    0.26    0.14
  -2   6   2    0.28    0.05
   2  -6  -1    4.24    0.22
   2  -6  -1    3.76    0.14
  -2   6   1    3.97    0.22
   2  -6   0   16.94    0.48
   2  -6   0   17.10    0.38
  -2   6   0   17.84    0.48
   2  -6   1    1.21    0.14
   2  -6   1    0.92    0.09
  -2   6  -1    1.32    0.14
   2  -6   2   64.70    1.36
   2  -6   2   64.03    1.20
  -2   6  -2   65.40    1.22
   2  -6   3    0.67    0.13
   2  -6   3    0.44    0.12
  -2   6  -3    0.84    0.10
   2  -6   4    1.28    0.14
   2  -6   4    0.83    0.15
  -2   6  -4    0.99    0.09
   2  -6   5    0.27    0.10
  -2   6  -5    0.33    0.06
  -2   6  -5    0.56    0.10
   2  -6   6    3.00    0.20
  -2   6  -6    2.86    0.10
  -2   6  -6    3.57    0.24
   2  -6   7    0.12    0.12
  -2   6  -7    0.30    0.11
   2  -6   8    9.42    0.43
  -2   6  -8   10.15    0.43
   2  -6   9    1.28    0.25
  -2   6  -9    1.36    0.22
   2  -6  10    4.08    0.32
  -2   6 -10    4.52    0.42
   2  -6  11    0.27    0.15
  -2   6 -11   -0.02    0.16
   2  -6  12    1.86    0.33
  -2   6 -12    2.14    0.30
   2  -6  13    8.89    0.55
  -2   6 -13    8.60    0.55
   2  -6  14    3.40    0.39
  -2   6 -14    4.42    0.43
   2  -6  15    0.05    0.21
  -2   6 -15   -0.18    0.23
   2  -6  16    0.26    0.22
  -2   6 -16   -0.15    0.21
   2  -6  17    1.88    0.36
  -2   6 -17    1.65    0.41
   2  -5 -14    0.25    0.30
  -2   5  14    0.33    0.28
   2  -5 -13    1.24    0.32
  -2   5  13    0.35    0.27
   2  -5 -12   -0.20    0.24
  -2   5  12   -0.19    0.19
   2  -5 -11    2.05    0.29
  -2   5  11    1.66    0.29
   2  -5 -10    0.80    0.21
  -2   5  10    0.29    0.20
   2  -5  -9    0.85    0.21
  -2   5   9    0.81    0.21
   2  -5  -8   58.91    1.66
  -2   5   8   61.28    1.73
   2  -5  -7  263.15    5.77
  -2   5   7  264.82    6.14
   2  -5  -6    8.30    0.46
  -2   5   6    7.66    0.41
   2  -5  -5    1.37    0.20
  -2   5   5    1.14    0.18
   2  -5  -4    0.15    0.10
  -2   5   4    0.08    0.13
   2  -5  -3   -0.09    0.07
  -2   5   3    0.01    0.03
  -2   5   3    0.10    0.08
   2  -5  -2    1.89    0.15
  -2   5   2    2.08    0.15
   2  -5  -1   36.05    0.79
   2  -5  -1   36.56    0.55
  -2   5   1   36.06    0.77
   2  -5   0    0.07    0.05
   2  -5   0    0.02    0.08
  -2   5   0    0.09    0.06
   2  -5   1   -0.02    0.07
   2  -5   1    0.15    0.06
  -2   5  -1   -0.00    0.07
   2  -5   2   16.01    0.35
   2  -5   2   15.56    0.40
  -2   5  -2   14.94    0.34
   2  -5   3   -0.05    0.07
   2  -5   3    0.02    0.07
  -2   5  -3   -0.03    0.05
   2  -5   4    0.81    0.12
  -2   5  -4    0.44    0.07
  -2   5  -4    0.82    0.10
   2  -5   5    4.94    0.22
  -2   5  -5    4.95    0.21
  -2   5  -5    4.40    0.10
   2  -5   6   -0.08    0.08
  -2   5  -6    0.16    0.08
   2  -5   7    0.12    0.10
  -2   5  -7    0.16    0.10
   2  -5   8    2.19    0.21
  -2   5  -8    2.30    0.20
   2  -5   9    2.91    0.24
  -2   5  -9    3.25    0.26
   2  -5  10    0.03    0.13
  -2   5 -10    0.12    0.18
   2  -5  11   -0.01    0.13
  -2   5 -11    0.20    0.15
   2  -5  12    1.10    0.21
  -2   5 -12    0.14    0.22
   2  -5  13    1.05    0.24
  -2   5 -13    1.08    0.28
   2  -5  14    0.81    0.21
  -2   5 -14    0.17    0.25
   2  -5  15    0.40    0.19
  -2   5 -15    0.13    0.22
   2  -5  16    0.16    0.21
  -2   5 -16   -0.07    0.19
   2  -5  17    1.03    0.28
  -2   5 -17    0.70    0.33
   2  -4 -15    3.04    0.42
  -2   4  15    2.57    0.38
   2  -4 -14    0.05    0.18
  -2   4  14   -0.01    0.16
   2  -4 -13   -0.08    0.17
  -2   4  13    0.24    0.17
   2  -4 -12    0.42    0.22
  -2   4  12    0.36    0.20
   2  -4 -11    0.78    0.24
  -2   4  11    0.78    0.21
   2  -4 -10   12.16    0.59
  -2   4  10   12.01    0.55
   2  -4  -9    9.07    0.47
  -2   4   9    8.55    0.45
   2  -4  -8    2.72    0.27
  -2   4   8    2.82    0.27
   2  -4  -7    3.93    0.27
  -2   4   7    4.03    0.28
   2  -4  -6   17.25    0.55
  -2   4   6   17.10    0.57
   2  -4  -5   38.51    1.00
  -2   4   5   39.07    0.95
   2  -4  -4   33.60    0.80
  -2   4   4   35.29    0.83
   2  -4  -3    4.01    0.18
  -2   4   3    3.41    0.06
  -2   4   3    3.51    0.22
   2  -4  -2    0.67    0.05
   2  -4  -2    0.56    0.10
  -2   4   2    1.21    0.13
   2  -4  -1    0.08    0.04
   2  -4  -1    0.13    0.07
  -2   4   1    0.15    0.06
   2  -4   0    0.07    0.04
   2  -4   0    0.08    0.07
  -2   4   0   -0.06    0.07
   2  -4   1   51.04    0.95
   2  -4   1   51.39    0.77
  -2   4  -1   50.84    0.80
   2  -4   2    3.36    0.13
   2  -4   2    3.51    0.17
  -2   4  -2    3.43    0.12
   2  -4   3   28.52    0.58
   2  -4   3   28.85    0.58
  -2   4  -3   26.94    0.39
   2  -4   4   31.09    0.64
  -2   4  -4   29.28    0.34
  -2   4  -4   30.92    0.65
   2  -4   5    0.56    0.10
  -2   4  -5    0.37    0.09
   2  -4   6    2.92    0.18
  -2   4  -6    2.77    0.17
   2  -4   7    7.95    0.32
  -2   4  -7    8.26    0.33
   2  -4   8    8.41    0.36
  -2   4  -8    8.38    0.37
   2  -4   9   12.00    0.54
  -2   4  -9   12.78    0.50
   2  -4  10   41.77    1.22
  -2   4 -10   43.41    1.25
   2  -4  11   13.30    0.58
  -2   4 -11   14.90    0.66
   2  -4  12    2.89    0.32
  -2   4 -12    4.06    0.35
   2  -4  13    1.46    0.24
  -2   4 -13    1.61    0.29
   2  -4  14    0.03    0.21
  -2   4 -14    0.33    0.24
   2  -4  15    0.17    0.19
  -2   4 -15    0.40    0.23
   2  -4  16    0.08    0.23
  -2   4 -16   -0.50    0.29
   2  -4  17    0.99    0.30
  -2   4 -17    1.49    0.42
   2  -3 -15    1.49    0.35
  -2   3  15    1.63    0.36
   2  -3 -14    5.77    0.60
  -2   3  14    5.76    0.45
   2  -3 -13    0.66    0.20
  -2   3  13   -0.08    0.17
   2  -3 -12    0.09    0.16
  -2   3  12    0.15    0.15
   2  -3 -11    3.73    0.33
  -2   3  11    3.63    0.33
   2  -3 -10    3.44    0.39
  -2   3  10    3.49    0.28
   2  -3  -9   42.70    1.25
  -2   3   9   44.19    1.28
   2  -3  -8   14.21    0.53
  -2   3   8   14.64    0.53
   2  -3  -7    3.91    0.25
  -2   3   7    3.47    0.27
   2  -3  -6   11.00    0.39
  -2   3   6   11.78    0.38
   2  -3  -5  486.94    7.88
  -2   3   5  477.46    7.88
   2  -3  -4    0.03    0.07
  -2   3   4   -0.07    0.08
   2  -3  -3   82.71    1.40
  -2   3   3   84.01    1.45
   2  -3  -2    1.65    0.04
   2  -3  -2    1.87    0.12
  -2   3   2    1.76    0.14
   2  -3  -1   16.79    0.36
   2  -3  -1   16.82    0.22
  -2   3   1   17.27    0.36
   2  -3   0    5.37    0.17
   2  -3   0    5.42    0.12
   2  -3   1    0.27    0.06
   2  -3   1    0.20    0.06
  -2   3  -1    0.34    0.05
   2  -3   2   34.99    0.62
   2  -3   2   33.66    0.54
  -2   3  -2   33.77    0.42
   2  -3   3   50.40    0.80
  -2   3  -3   47.76    0.47
  -2   3  -3   48.89    0.83
   2  -3   4   92.01    1.49
  -2   3  -4   88.21    1.45
   2  -3   5    0.17    0.08
  -2   3  -5    0.06    0.07
   2  -3   6    2.24    0.16
  -2   3  -6    2.10    0.17
   2  -3   7   12.40    0.40
  -2   3  -7   13.74    0.43
   2  -3   8    0.04    0.09
  -2   3  -8   -0.02    0.10
   2  -3   9   -0.03    0.10
  -2   3  -9   -0.17    0.13
   2  -3  10    3.76    0.29
  -2   3 -10    3.59    0.31
   2  -3  11   23.52    0.87
  -2   3 -11   24.35    0.90
   2  -3  12   -0.07    0.15
  -2   3 -12    0.31    0.20
   2  -3  13    2.99    0.37
  -2   3 -13    3.32    0.37
   2  -3  14    0.23    0.18
  -2   3 -14    0.25    0.21
   2  -3  15    0.34    0.21
  -2   3 -15    0.81    0.26
   2  -3  16    0.23    0.17
  -2   3 -16   -0.27    0.27
   2  -3  17    2.53    0.36
  -2   3 -17    2.76    0.44
   2  -2 -16    0.23    0.28
  -2   2  16    1.01    0.27
   2  -2 -15    2.45    0.48
  -2   2  15    2.85    0.32
   2  -2 -14   10.84    0.68
  -2   2  14   11.68    0.57
   2  -2 -13    6.00    0.54
  -2   2  13    5.22    0.37
   2  -2 -12    0.05    0.16
  -2   2  12    0.10    0.16
   2  -2 -11   10.65    0.53
  -2   2  11   10.32    0.46
   2  -2 -10    2.02    0.27
  -2   2  10    2.00    0.21
   2  -2  -9    2.42    0.25
  -2   2   9    2.81    0.25
   2  -2  -8    5.15    0.30
  -2   2   8    5.04    0.26
   2  -2  -7   31.24    0.82
  -2   2   7   32.36    0.76
   2  -2  -6   69.37    1.36
  -2   2   6   69.99    1.36
   2  -2  -5   20.98    0.50
  -2   2   5   20.48    0.49
   2  -2  -4   24.67    0.51
  -2   2   4   26.12    0.53
   2  -2  -3    2.84    0.15
  -2   2   3    2.56    0.12
   2  -2  -2   12.35    0.28
  -2   2   2   12.76    0.26
   2  -2  -1   22.42    0.23
   2  -2  -1   22.47    0.39
  -2   2   1   22.34    0.36
   2  -2   0  143.72    1.80
   2  -2   0  144.04    1.42
  -2   2   0  145.33    1.61
   2  -2   1   21.58    0.33
   2  -2   1   21.76    0.36
  -2   2  -1   22.06    0.29
   2  -2   2  593.22    6.69
   2  -2   2  596.33    7.06
  -2   2  -2  596.74    4.60
   2  -2   3  115.21    1.66
  -2   2  -3  114.41    0.82
  -2   2  -3  116.10    1.64
   2  -2   4    3.45    0.17
  -2   2  -4    3.14    0.03
  -2   2  -4    2.93    0.16
   2  -2   5   -0.06    0.07
  -2   2  -5   -0.05    0.09
   2  -2   6    0.12    0.01
   2  -2   6    0.29    0.08
  -2   2  -6    0.08    0.09
   2  -2   7    6.69    0.27
  -2   2  -7    7.01    0.33
   2  -2   8    0.56    0.04
   2  -2   8    0.82    0.15
  -2   2  -8    0.85    0.14
   2  -2   9    6.41    0.30
  -2   2  -9    6.31    0.40
   2  -2  10    0.61    0.15
  -2   2 -10    0.15    0.18
   2  -2  11   10.93    0.47
  -2   2 -11   11.71    0.62
   2  -2  12    0.45    0.18
  -2   2 -12    0.59    0.21
   2  -2  13   57.59    1.75
  -2   2 -13   58.55    1.89
   2  -2  14   19.35    0.85
  -2   2 -14   20.50    1.06
   2  -2  15    0.94    0.25
  -2   2 -15    1.65    0.32
   2  -2  16   -0.08    0.19
  -2   2 -16    0.03    0.25
   2  -2  17    0.14    0.23
  -2   2 -17    0.13    0.25
   2  -1 -17    2.52    0.42
  -2   1  17    1.92    0.30
   2  -1 -16    1.58    0.34
  -2   1  16    1.52    0.25
   2  -1 -15   -0.00    0.19
  -2   1  15    0.11    0.13
   2  -1 -14    7.88    0.60
  -2   1  14    6.64    0.39
   2  -1 -13    7.54    0.51
  -2   1  13    8.35    0.47
   2  -1 -12   23.33    0.84
  -2   1  12   24.13    0.74
  -2   1  12   20.19    0.53
   2  -1 -11   18.19    0.70
  -2   1  11   17.39    0.64
  -2   1  11   15.97    0.39
   2  -1 -10    0.23    0.15
  -2   1  10    0.11    0.06
  -2   1  10    0.36    0.11
   2  -1  -9    0.01    0.13
  -2   1   9    0.08    0.10
  -2   1   9    0.13    0.05
   2  -1  -8   18.30    0.54
  -2   1   8   17.61    0.49
  -2   1   8   17.69    0.31
   2  -1  -7   12.11    0.36
  -2   1   7   12.45    0.38
  -2   1   7   11.59    0.20
   2  -1  -6   -0.04    0.06
  -2   1   6   -0.01    0.06
  -2   1   6    0.01    0.03
   2  -1  -5    2.02    0.13
  -2   1   5    1.98    0.05
  -2   1   5    2.02    0.12
   2  -1  -4   32.28    0.26
   2  -1  -4   32.35    0.55
  -2   1   4   31.91    0.57
   2  -1  -3   75.05    0.51
   2  -1  -3   76.81    1.04
  -2   1   3   77.43    1.08
   2  -1  -2    9.28    0.11
   2  -1  -2    9.19    0.19
  -2   1   2    9.15    0.21
   2  -1  -1  140.06    1.59
   2  -1  -1  138.60    1.20
  -2   1   1  138.75    1.56
   2  -1   0   38.62    0.45
   2  -1   0   37.57    0.49
  -2   1   0   38.81    0.48
   2  -1   1  390.49    4.06
   2  -1   1  400.55    4.19
  -2   1  -1  395.39    3.34
   2  -1   2    0.79    0.08
  -2   1  -2    0.78    0.05
  -2   1  -2    0.79    0.06
   2  -1   3   76.41    1.14
  -2   1  -3   74.88    0.67
  -2   1  -3   75.15    1.05
   2  -1   4    6.08    0.19
  -2   1  -4    6.19    0.10
  -2   1  -4    6.99    0.20
   2  -1   5   36.67    0.75
  -2   1  -5   37.08    0.76
  -2   1  -5   37.32    0.43
   2  -1   6    1.70    0.12
  -2   1  -6    0.95    0.13
  -2   1  -6    0.97    0.07
   2  -1   7    0.94    0.13
   2  -1   7    0.85    0.06
  -2   1  -7    1.11    0.15
   2  -1   8    5.12    0.15
   2  -1   8    5.37    0.28
  -2   1  -8    5.13    0.29
   2  -1   9    0.33    0.07
   2  -1   9    0.29    0.11
  -2   1  -9    0.82    0.16
   2  -1  10    1.57    0.18
   2  -1  10    1.29    0.10
  -2   1 -10    1.69    0.27
   2  -1  11    0.52    0.09
   2  -1  11    0.51    0.16
  -2   1 -11    0.56    0.24
   2  -1  12   18.28    0.68
  -2   1 -12   17.75    0.78
   2  -1  13    0.17    0.21
  -2   1 -13    0.48    0.22
   2  -1  14   17.09    0.76
  -2   1 -14   17.94    0.88
   2  -1  15    0.42    0.24
  -2   1 -15    0.33    0.25
   2  -1  16    0.00    0.18
  -2   1 -16   -0.29    0.22
   2   0 -17    0.12    0.23
  -2   0  17    0.20    0.19
   2   0 -16    0.22    0.21
  -2   0  16    0.20    0.15
   2   0 -15    0.26    0.19
  -2   0  15    0.15    0.14
   2   0 -14    5.19    0.41
  -2   0  14    5.34    0.36
  -2   0  14    4.27    0.26
   2   0 -13    7.66    0.46
  -2   0  13    6.55    0.34
  -2   0  13    6.67    0.29
   2   0 -12    4.93    0.36
  -2   0  12    4.48    0.26
  -2   0  12    4.19    0.23
   2   0 -11    0.49    0.19
  -2   0  11    0.81    0.16
  -2   0  11    0.86    0.11
   2   0 -10    0.30    0.11
  -2   0  10   -0.07    0.08
  -2   0  10   -0.02    0.06
   2   0  -9    7.98    0.35
  -2   0   9    7.57    0.22
  -2   0   9    7.38    0.30
   2   0  -8   17.73    0.51
  -2   0   8   16.29    0.44
  -2   0   8   17.37    0.34
   2   0  -7    7.37    0.26
  -2   0   7    6.87    0.17
  -2   0   7    6.61    0.21
   2   0  -6   20.62    0.47
  -2   0   6   18.29    0.41
  -2   0   6   20.98    0.33
   2   0  -5   10.45    0.28
  -2   0   5   10.46    0.18
  -2   0   5    9.95    0.24
   2   0  -4    0.45    0.06
  -2   0   4    0.44    0.04
  -2   0   4    0.33    0.07
   2   0  -3   40.12    0.42
   2   0  -3   39.12    0.53
  -2   0   3   40.39    0.61
   2   0  -2   27.54    0.31
   2   0  -2   28.06    0.35
  -2   0   2   27.21    0.42
   2   0  -1   48.52    0.54
   2   0  -1   49.56    0.51
  -2   0   1   49.42    0.61
   2   0   0   19.44    0.29
   2   0   0   18.48    0.24
  -2   0   0   19.06    0.29
   2   0   1   11.51    0.23
  -2   0  -1   11.17    0.16
  -2   0  -1   10.92    0.18
   2   0   2   91.78    1.24
  -2   0  -2   91.87    1.09
  -2   0  -2   93.44    1.02
   2   0   3   20.84    0.39
  -2   0  -3   20.29    0.30
  -2   0  -3   21.14    0.39
   2   0   4    0.93    0.09
  -2   0  -4    0.92    0.11
  -2   0  -4    0.95    0.07
   2   0   5    5.29    0.21
  -2   0  -5    5.31    0.21
  -2   0  -5    5.27    0.15
   2   0   6   10.48    0.32
  -2   0  -6   10.60    0.24
  -2   0  -6   10.42    0.34
   2   0   7   -0.01    0.07
  -2   0  -7    0.03    0.06
  -2   0  -7    0.13    0.11
   2   0   8    0.01    0.06
   2   0   8   -0.14    0.10
  -2   0  -8   -0.14    0.11
   2   0   9    7.97    0.34
   2   0   9    8.11    0.26
  -2   0  -9    8.00    0.47
   2   0  10    0.01    0.10
   2   0  10    0.09    0.08
  -2   0 -10    0.12    0.15
   2   0  11    5.76    0.25
   2   0  11    5.75    0.33
  -2   0 -11    6.00    0.47
   2   0  12    9.93    0.38
   2   0  12   11.01    0.55
  -2   0 -12   10.81    0.58
   2   0  13    0.56    0.20
  -2   0 -13    0.11    0.21
   2   0  14   24.72    1.06
  -2   0 -14   27.05    1.23
   2   0  15   50.12    1.80
  -2   0 -15   49.87    2.05
   2   0  16    2.55    0.33
  -2   0 -16    2.69    0.42
   2   1 -18    0.17    0.25
   2   1 -17    0.65    0.28
   2   1 -16   -0.15    0.18
  -2  -1  16    0.24    0.14
   2   1 -15    2.54    0.32
  -2  -1  15    1.39    0.20
  -2  -1  15    1.43    0.24
   2   1 -14    3.71    0.41
  -2  -1  14    3.05    0.25
  -2  -1  14    3.16    0.24
   2   1 -13    0.14    0.18
  -2  -1  13    0.17    0.11
  -2  -1  13    0.15    0.11
   2   1 -12    2.09    0.27
  -2  -1  12    2.07    0.22
  -2  -1  12    2.19    0.19
   2   1 -11   11.61    0.51
  -2  -1  11   11.58    0.38
  -2  -1  11   10.56    0.37
   2   1 -10   24.93    0.81
  -2  -1  10   25.20    0.63
  -2  -1  10   25.38    0.57
   2   1  -9   18.95    0.56
  -2  -1   9   19.18    0.47
  -2  -1   9   18.92    0.45
   2   1  -8   20.24    0.57
  -2  -1   8   20.58    0.43
  -2  -1   8   19.70    0.46
   2   1  -7   63.03    1.19
  -2  -1   7   62.91    1.08
  -2  -1   7   62.72    0.98
   2   1  -6    0.25    0.08
  -2  -1   6    0.43    0.06
  -2  -1   6    0.48    0.09
   2   1  -5   25.03    0.44
  -2  -1   5   25.50    0.42
  -2  -1   5   25.94    0.50
   2   1  -4    0.91    0.08
  -2  -1   4    0.95    0.08
  -2  -1   4    1.16    0.09
   2   1  -3    6.84    0.14
   2   1  -3    6.58    0.14
  -2  -1   3    6.68    0.21
   2   1  -2   18.07    0.20
   2   1  -2   18.36    0.28
  -2  -1   2   17.47    0.34
   2   1  -1   16.79    0.30
  -2  -1   1   16.85    0.30
   2   1   0   43.35    0.61
  -2  -1   0   43.29    0.35
  -2  -1   0   44.08    0.60
   2   1   1    2.25    0.11
  -2  -1  -1    2.04    0.07
  -2  -1  -1    2.12    0.10
   2   1   2   38.97    0.65
  -2  -1  -2   38.42    0.52
   2   1   3   23.34    0.44
  -2  -1  -3   22.78    0.41
  -2  -1  -3   23.14    0.38
   2   1   4    3.17    0.15
  -2  -1  -4    2.81    0.12
  -2  -1  -4    2.50    0.16
   2   1   5    1.08    0.12
  -2  -1  -5    1.76    0.13
  -2  -1  -5    0.97    0.12
   2   1   6  143.21    2.45
  -2  -1  -6  143.35    2.29
  -2  -1  -6  142.78    2.54
   2   1   7   11.49    0.37
  -2  -1  -7   11.42    0.35
  -2  -1  -7   11.84    0.41
   2   1   8    0.19    0.13
  -2  -1  -8    0.31    0.14
   2   1   9    7.22    0.30
   2   1   9    7.23    0.31
  -2  -1  -9    7.36    0.39
   2   1  10    0.30    0.12
   2   1  10    0.43    0.13
  -2  -1 -10    0.59    0.18
   2   1  11    1.22    0.15
   2   1  11    0.90    0.20
  -2  -1 -11    0.52    0.21
   2   1  12    0.27    0.14
   2   1  12    0.86    0.19
  -2  -1 -12    0.59    0.20
   2   1  13    1.07    0.20
   2   1  13    0.93    0.19
  -2  -1 -13    1.20    0.25
   2   1  14   10.43    0.55
  -2  -1 -14   11.40    0.68
   2   1  15    4.98    0.48
  -2  -1 -15    5.90    0.62
   2   2 -18    1.31    0.32
   2   2 -17    0.65    0.28
  -2  -2  17    0.14    0.18
   2   2 -16    0.91    0.25
  -2  -2  16    0.40    0.16
  -2  -2  16    0.89    0.18
   2   2 -15    1.19    0.29
  -2  -2  15    0.71    0.20
  -2  -2  15    0.93    0.19
   2   2 -14    1.55    0.27
  -2  -2  14    1.69    0.18
  -2  -2  14    1.44    0.17
   2   2 -13    0.68    0.21
  -2  -2  13    0.14    0.15
  -2  -2  13    0.29    0.13
   2   2 -12    3.40    0.31
  -2  -2  12    3.35    0.25
  -2  -2  12    3.20    0.24
   2   2 -11    2.67    0.26
  -2  -2  11    2.78    0.20
  -2  -2  11    2.63    0.17
   2   2 -10   11.01    0.50
  -2  -2  10   11.51    0.40
  -2  -2  10   11.24    0.35
   2   2  -9   15.88    0.53
  -2  -2   9   16.54    0.43
  -2  -2   9   16.93    0.46
   2   2  -8   15.36    0.47
  -2  -2   8   16.07    0.41
  -2  -2   8   16.86    0.44
   2   2  -7    9.52    0.32
  -2  -2   7    9.58    0.26
  -2  -2   7    9.80    0.32
   2   2  -6    1.25    0.10
  -2  -2   6    1.00    0.10
  -2  -2   6    1.29    0.10
   2   2  -5    5.02    0.15
  -2  -2   5    5.08    0.16
  -2  -2   5    5.40    0.20
   2   2  -4    2.13    0.09
  -2  -2   4    2.14    0.10
  -2  -2   4    2.10    0.13
   2   2  -3   55.35    0.81
   2   2  -3   55.32    0.53
  -2  -2   3   54.37    0.81
   2   2  -2  218.99    2.65
  -2  -2   2  216.74    2.60
   2   2  -1    3.11    0.12
  -2  -2   1    3.37    0.14
   2   2   0    1.75    0.10
  -2  -2   0    1.91    0.10
  -2  -2   0    1.73    0.04
   2   2   1   14.20    0.29
  -2  -2  -1   13.84    0.30
  -2  -2  -1   13.58    0.19
   2   2   2    0.45    0.07
  -2  -2  -2    0.54    0.09
  -2  -2  -2    0.49    0.06
   2   2   3    0.48    0.09
  -2  -2  -3    0.51    0.09
  -2  -2  -3    0.28    0.08
   2   2   4   22.06    0.48
  -2  -2  -4   22.50    0.49
  -2  -2  -4   21.22    0.44
   2   2   5    0.50    0.10
  -2  -2  -5    0.45    0.11
  -2  -2  -5    0.47    0.11
   2   2   6    6.86    0.26
  -2  -2  -6    6.97    0.26
  -2  -2  -6    7.10    0.26
   2   2   7    0.58    0.12
  -2  -2  -7    0.81    0.14
  -2  -2  -7    0.90    0.15
   2   2   8   14.60    0.46
  -2  -2  -8   14.67    0.46
  -2  -2  -8   13.61    0.50
   2   2   9    7.82    0.33
   2   2   9    7.36    0.33
  -2  -2  -9    7.55    0.45
   2   2  10    2.67    0.20
   2   2  10    2.53    0.24
  -2  -2 -10    1.99    0.26
   2   2  11    1.40    0.18
   2   2  11    1.62    0.23
  -2  -2 -11    1.01    0.28
   2   2  12   -0.03    0.11
   2   2  12    0.06    0.10
  -2  -2 -12   -0.23    0.15
   2   2  13    0.11    0.12
   2   2  13   -0.19    0.15
  -2  -2 -13    0.36    0.20
   2   2  14    0.32    0.21
   2   2  14    0.61    0.21
  -2  -2 -14    1.00    0.24
  -2  -2 -15    2.07    0.35
   2   3 -18    0.33    0.20
  -2  -3  18   -0.17    0.13
   2   3 -17    1.82    0.31
  -2  -3  17    1.32    0.22
   2   3 -16    6.61    0.47
  -2  -3  16    5.68    0.36
   2   3 -15    0.83    0.30
  -2  -3  15    1.12    0.18
  -2  -3  15    1.00    0.21
   2   3 -14    0.31    0.16
  -2  -3  14   -0.08    0.13
  -2  -3  14    0.36    0.12
   2   3 -13    0.01    0.12
  -2  -3  13   -0.02    0.08
  -2  -3  13    0.02    0.09
   2   3 -12    0.85    0.19
  -2  -3  12    0.58    0.14
  -2  -3  12    0.90    0.16
   2   3 -11    5.60    0.39
  -2  -3  11    5.38    0.27
  -2  -3  11    5.45    0.26
   2   3 -10    4.07    0.26
  -2  -3  10    3.75    0.22
  -2  -3  10    3.77    0.21
   2   3  -9    8.48    0.33
  -2  -3   9    8.13    0.26
  -2  -3   9    7.72    0.32
   2   3  -8    0.17    0.08
  -2  -3   8    0.08    0.08
  -2  -3   8   -0.08    0.07
   2   3  -7    1.17    0.11
  -2  -3   7    1.33    0.14
  -2  -3   7    1.09    0.12
   2   3  -6    0.03    0.05
  -2  -3   6   -0.13    0.06
  -2  -3   6    0.12    0.07
   2   3  -5    3.77    0.14
  -2  -3   5    4.11    0.17
  -2  -3   5    3.82    0.16
   2   3  -4   31.19    0.40
  -2  -3   4   31.67    0.58
  -2  -3   4   30.17    0.53
   2   3  -3  268.37    3.70
   2   3  -3  271.49    2.14
  -2  -3   3  275.77    3.66
   2   3  -2  138.92    1.96
   2   3  -2  136.12    0.80
  -2  -3   2  140.53    2.02
   2   3  -1   48.96    0.82
  -2  -3   1   50.95    0.88
  -2  -3   1   49.87    0.34
   2   3   0   76.70    1.18
  -2  -3   0   75.27    1.23
  -2  -3   0   76.17    0.66
   2   3   1   12.99    0.33
  -2  -3  -1   12.24    0.19
  -2  -3  -1   14.21    0.37
   2   3   2    0.86    0.09
  -2  -3  -2    0.90    0.07
  -2  -3  -2    0.74    0.11
   2   3   3   31.92    0.64
  -2  -3  -3   32.29    0.55
  -2  -3  -3   33.77    0.72
   2   3   4    1.15    0.14
  -2  -3  -4    1.30    0.15
  -2  -3  -4    1.19    0.10
   2   3   5    6.15    0.24
  -2  -3  -5    6.57    0.27
  -2  -3  -5    6.36    0.24
   2   3   6    8.24    0.30
  -2  -3  -6    8.05    0.39
  -2  -3  -6    8.77    0.33
   2   3   7    5.98    0.31
  -2  -3  -7    6.14    0.29
  -2  -3  -7    6.15    0.31
   2   3   8   54.77    1.27
  -2  -3  -8   55.99    1.47
  -2  -3  -8   55.98    1.49
   2   3   9    0.75    0.14
   2   3   9    0.46    0.17
  -2  -3  -9    0.53    0.17
   2   3  10    0.85    0.21
   2   3  10    0.99    0.19
  -2  -3 -10    0.91    0.19
   2   3  11    0.32    0.14
   2   3  11    0.01    0.16
  -2  -3 -11    0.10    0.15
   2   3  12    0.02    0.12
   2   3  12    0.11    0.13
  -2  -3 -12    0.17    0.15
   2   3  13   -0.17    0.12
   2   3  13   -0.03    0.13
  -2  -3 -13    0.12    0.16
   2   3  14    0.59    0.26
  -2  -3 -14    1.17    0.33
   2   4 -18    1.93    0.40
  -2  -4  18    1.62    0.32
   2   4 -17    0.12    0.26
  -2  -4  17    0.32    0.20
   2   4 -16    6.67    0.55
  -2  -4  16    5.28    0.39
   2   4 -15    3.27    0.33
  -2  -4  15    2.60    0.31
  -2  -4  15    2.64    0.23
   2   4 -14    0.07    0.17
  -2  -4  14    0.21    0.12
  -2  -4  14    0.26    0.14
   2   4 -13    9.75    0.48
  -2  -4  13    9.30    0.39
  -2  -4  13    8.66    0.50
   2   4 -12    9.09    0.51
  -2  -4  12    9.54    0.37
  -2  -4  12    9.59    0.42
   2   4 -11   19.96    0.74
  -2  -4  11   21.70    0.59
  -2  -4  11   21.63    0.66
   2   4 -10   11.56    0.42
  -2  -4  10   11.40    0.34
  -2  -4  10   12.05    0.41
   2   4  -9    9.07    0.37
  -2  -4   9    8.76    0.27
  -2  -4   9    9.93    0.36
   2   4  -8    6.72    0.23
  -2  -4   8    6.23    0.22
  -2  -4   8    6.16    0.26
   2   4  -7    1.86    0.14
  -2  -4   7    2.49    0.14
  -2  -4   7    1.79    0.14
   2   4  -6    2.09    0.13
  -2  -4   6    2.54    0.15
  -2  -4   6    2.59    0.17
   2   4  -5   41.06    0.60
  -2  -4   5   41.68    0.84
  -2  -4   5   40.78    0.76
   2   4  -4   48.93    0.60
  -2  -4   4   47.55    0.92
  -2  -4   4   49.24    0.90
   2   4  -3   16.17    0.39
   2   4  -3   15.68    0.20
  -2  -4   3   18.01    0.41
   2   4  -2    0.09    0.06
   2   4  -2   -0.02    0.02
  -2  -4   2   -0.12    0.07
   2   4  -1   20.51    0.48
  -2  -4   1   19.81    0.50
   2   4   0   70.85    1.26
  -2  -4   0   69.81    0.79
  -2  -4   0   72.13    1.33
   2   4   1    4.99    0.21
  -2  -4  -1    4.30    0.12
  -2  -4  -1    4.65    0.22
   2   4   2    4.19    0.21
  -2  -4  -2    4.22    0.14
  -2  -4  -2    4.20    0.21
   2   4   3   20.66    0.49
  -2  -4  -3   21.19    0.44
  -2  -4  -3   21.92    0.59
   2   4   4    3.17    0.21
  -2  -4  -4    2.81    0.18
  -2  -4  -4    3.38    0.21
   2   4   5    0.62    0.12
  -2  -4  -5    0.98    0.14
  -2  -4  -5    0.84    0.15
   2   4   6    6.70    0.32
  -2  -4  -6    6.30    0.28
  -2  -4  -6    6.32    0.39
   2   4   7   12.87    0.48
  -2  -4  -7   13.10    0.52
  -2  -4  -7   13.16    0.57
   2   4   8   11.33    0.41
  -2  -4  -8   12.49    0.48
  -2  -4  -8   11.30    0.57
   2   4   9    1.34    0.22
   2   4   9    1.56    0.17
  -2  -4  -9    0.93    0.25
   2   4  10    0.14    0.13
   2   4  10    0.02    0.11
  -2  -4 -10    0.16    0.14
   2   4  11    2.48    0.33
   2   4  11    2.64    0.26
  -2  -4 -11    2.53    0.34
   2   4  12    0.39    0.18
  -2  -4 -12    0.25    0.19
   2   4  13    0.13    0.20
  -2  -4 -13    0.05    0.17
   2   5 -18    0.32    0.26
  -2  -5  18    0.18    0.18
   2   5 -17   -0.04    0.23
  -2  -5  17    0.14    0.16
   2   5 -16    0.17    0.17
  -2  -5  16   -0.02    0.15
   2   5 -15    2.53    0.33
  -2  -5  15    2.88    0.34
   2   5 -14    1.24    0.25
  -2  -5  14    1.35    0.17
  -2  -5  14    1.63    0.28
   2   5 -13    0.76    0.22
  -2  -5  13    0.61    0.13
  -2  -5  13    0.68    0.18
   2   5 -12    0.20    0.15
  -2  -5  12    0.17    0.11
  -2  -5  12    0.74    0.15
   2   5 -11   12.77    0.54
  -2  -5  11   13.08    0.51
  -2  -5  11   11.79    0.39
   2   5 -10    0.17    0.09
  -2  -5  10   -0.16    0.10
  -2  -5  10   -0.09    0.08
   2   5  -9    2.95    0.19
  -2  -5   9    3.12    0.24
  -2  -5   9    3.04    0.18
   2   5  -8   42.44    0.88
  -2  -5   8   41.61    1.00
  -2  -5   8   40.55    0.82
   2   5  -7    5.20    0.18
  -2  -5   7    5.37    0.25
  -2  -5   7    4.91    0.23
   2   5  -6   30.20    0.53
  -2  -5   6   30.74    0.73
  -2  -5   6   29.82    0.63
   2   5  -5    6.84    0.18
  -2  -5   5    7.97    0.29
  -2  -5   5    7.75    0.28
   2   5  -4    4.80    0.13
  -2  -5   4    5.47    0.21
   2   5  -3    0.09    0.03
   2   5  -3   -0.09    0.09
  -2  -5   3    0.01    0.08
   2   5  -2    1.20    0.11
  -2  -5   2    1.18    0.06
  -2  -5   2    1.07    0.13
   2   5  -1   29.90    0.70
  -2  -5   1   29.70    0.71
  -2  -5   1   30.05    0.42
   2   5   0   41.07    0.86
  -2  -5   0   41.47    0.95
  -2  -5   0   40.59    0.60
   2   5   1  144.55    2.56
  -2  -5  -1  148.72    2.01
  -2  -5  -1  147.94    2.89
   2   5   2   13.90    0.43
  -2  -5  -2   13.97    0.47
  -2  -5  -2   13.56    0.32
   2   5   3   -0.09    0.09
  -2  -5  -3    0.00    0.06
  -2  -5  -3    0.13    0.10
   2   5   4    0.20    0.12
  -2  -5  -4    0.23    0.10
  -2  -5  -4    0.42    0.14
   2   5   5    0.90    0.15
  -2  -5  -5    0.56    0.14
  -2  -5  -5    0.59    0.16
   2   5   6    0.85    0.16
  -2  -5  -6    0.80    0.18
  -2  -5  -6    0.57    0.16
   2   5   7    3.00    0.21
  -2  -5  -7    2.78    0.33
  -2  -5  -7    3.06    0.27
   2   5   8    0.30    0.15
  -2  -5  -8    0.39    0.19
  -2  -5  -8    0.47    0.15
   2   5   9    0.72    0.23
   2   5   9    0.82    0.16
  -2  -5  -9    1.36    0.24
   2   5  10   13.97    0.60
   2   5  10   15.53    0.71
  -2  -5 -10   13.74    0.70
   2   5  11   -0.15    0.18
  -2  -5 -11    0.13    0.14
   2   5  12    0.14    0.16
  -2  -5 -12   -0.01    0.16
   2   6 -18    0.40    0.32
  -2  -6  18    0.86    0.30
   2   6 -17    0.06    0.21
  -2  -6  17    0.02    0.16
   2   6 -16   -0.13    0.16
  -2  -6  16    0.07    0.15
   2   6 -15    3.39    0.35
  -2  -6  15    3.53    0.35
   2   6 -14   -0.18    0.16
  -2  -6  14    0.10    0.14
   2   6 -13    1.12    0.20
  -2  -6  13    0.70    0.21
  -2  -6  13    0.65    0.13
   2   6 -12   16.16    0.57
  -2  -6  12   15.29    0.68
  -2  -6  12   14.02    0.46
   2   6 -11    9.92    0.47
  -2  -6  11    9.76    0.46
  -2  -6  11    9.25    0.36
   2   6 -10   34.28    0.88
  -2  -6  10   35.80    1.05
  -2  -6  10   34.65    0.79
   2   6  -9   40.00    0.97
  -2  -6   9   41.52    1.12
  -2  -6   9   40.33    0.89
   2   6  -8    0.29    0.11
  -2  -6   8    0.26    0.14
  -2  -6   8    0.26    0.12
   2   6  -7    3.50    0.17
  -2  -6   7    2.87    0.18
  -2  -6   7    3.08    0.23
   2   6  -6    1.11    0.10
  -2  -6   6    0.59    0.15
  -2  -6   6    0.64    0.15
   2   6  -5   15.34    0.32
  -2  -6   5   16.53    0.48
  -2  -6   5   16.80    0.54
   2   6  -4    5.83    0.26
   2   6  -4    5.67    0.15
  -2  -6   4    6.37    0.26
   2   6  -3   22.64    0.62
   2   6  -3   20.34    0.36
  -2  -6   3   22.54    0.59
   2   6  -2    3.16    0.19
  -2  -6   2    2.67    0.21
  -2  -6   2    3.12    0.11
   2   6  -1    4.24    0.26
  -2  -6   1    4.61    0.27
  -2  -6   1    4.62    0.14
   2   6   0   16.29    0.47
  -2  -6   0   17.36    0.54
  -2  -6   0   15.67    0.33
   2   6   1    2.68    0.21
  -2  -6  -1    2.72    0.24
   2   6   2   23.08    0.65
  -2  -6  -2   22.47    0.52
  -2  -6  -2   23.64    0.83
   2   6   3    8.26    0.36
  -2  -6  -3    8.55    0.29
  -2  -6  -3    8.88    0.42
   2   6   4    9.18    0.35
  -2  -6  -4    9.69    0.51
  -2  -6  -4    9.68    0.35
   2   6   5    7.19    0.36
  -2  -6  -5    7.13    0.28
  -2  -6  -5    7.07    0.42
   2   6   6    0.16    0.11
  -2  -6  -6    0.24    0.14
  -2  -6  -6    0.52    0.20
   2   6   7    2.53    0.27
  -2  -6  -7    3.09    0.23
  -2  -6  -7    2.97    0.31
   2   6   8    0.60    0.15
  -2  -6  -8    0.75    0.16
  -2  -6  -8    1.06    0.23
   2   6   9    3.30    0.31
   2   6   9    4.76    0.46
  -2  -6  -9    4.51    0.37
   2   6  10    2.26    0.41
  -2  -6 -10    2.62    0.29
   2   6  11    2.90    0.37
  -2  -6 -11    2.72    0.32
   2   7 -18    0.03    0.21
  -2  -7  18    0.64    0.27
   2   7 -17    0.07    0.17
  -2  -7  17   -0.04    0.21
   2   7 -16    0.61    0.30
  -2  -7  16    1.16    0.26
   2   7 -15    0.03    0.15
  -2  -7  15   -0.28    0.22
   2   7 -14   25.99    1.01
  -2  -7  14   26.29    1.04
   2   7 -13   15.09    0.66
  -2  -7  13   14.36    0.73
  -2  -7  13   13.39    0.46
   2   7 -12    0.22    0.17
  -2  -7  12    0.54    0.12
  -2  -7  12    0.50    0.22
   2   7 -11    2.55    0.26
  -2  -7  11    2.71    0.27
  -2  -7  11    2.37    0.20
   2   7 -10    4.25    0.25
  -2  -7  10    3.76    0.37
  -2  -7  10    4.47    0.26
   2   7  -9    4.59    0.23
  -2  -7   9    4.43    0.34
  -2  -7   9    5.02    0.28
   2   7  -8    0.20    0.11
  -2  -7   8    0.42    0.16
  -2  -7   8    0.13    0.13
  -2  -7   7   16.20    0.61
  -2  -7   7   16.37    0.54
   2   7  -6   58.66    1.05
  -2  -7   6   59.36    1.50
  -2  -7   6   59.01    1.39
   2   7  -5   -0.11    0.10
   2   7  -5    0.06    0.05
  -2  -7   5    0.12    0.09
   2   7  -4    4.39    0.24
   2   7  -4    3.90    0.14
  -2  -7   4    4.32    0.25
   2   7  -3    0.78    0.14
  -2  -7   3    0.99    0.16
   2   7  -2    3.98    0.23
  -2  -7   2    3.20    0.15
  -2  -7   2    3.34    0.30
   2   7  -1   39.23    0.97
  -2  -7   1   38.22    1.08
  -2  -7   1   38.85    0.73
   2   7   0    1.63    0.17
  -2  -7   0    1.58    0.22
  -2  -7   0    1.45    0.11
   2   7   1    2.30    0.19
  -2  -7  -1    2.34    0.25
  -2  -7  -1    2.08    0.15
   2   7   2   12.57    0.48
  -2  -7  -2   12.38    0.57
  -2  -7  -2   11.64    0.36
   2   7   3   13.52    0.46
  -2  -7  -3   14.34    0.44
  -2  -7  -3   14.39    0.62
   2   7   4    3.25    0.26
  -2  -7  -4    2.95    0.21
  -2  -7  -4    3.62    0.33
   2   7   5    0.18    0.10
  -2  -7  -5    0.21    0.16
  -2  -7  -5   -0.03    0.12
   2   7   6    3.31    0.28
  -2  -7  -6    3.99    0.25
  -2  -7  -6    3.41    0.36
   2   7   7    3.21    0.28
  -2  -7  -7    3.72    0.31
  -2  -7  -7    3.46    0.37
  -2  -7  -8    1.13    0.20
  -2  -7  -8    1.64    0.28
   2   7   9    2.60    0.40
  -2  -7  -9    1.54    0.25
   2   7  10    2.70    0.44
  -2  -7 -10    1.92    0.35
   2   8 -17    0.47    0.24
  -2  -8  17   -0.07    0.21
   2   8 -16    0.45    0.20
  -2  -8  16    0.23    0.23
   2   8 -15   14.41    0.73
  -2  -8  15   12.83    0.74
   2   8 -14    0.02    0.16
  -2  -8  14   -0.13    0.16
   2   8 -13    1.80    0.28
  -2  -8  13    1.57    0.33
   2   8 -12    0.01    0.14
  -2  -8  12    0.16    0.16
  -2  -8  12    0.12    0.11
   2   8 -11    2.69    0.22
  -2  -8  11    2.37    0.18
  -2  -8  11    2.73    0.30
   2   8 -10    1.49    0.18
  -2  -8  10    1.43    0.15
  -2  -8  10    1.46    0.24
   2   8  -9    1.18    0.16
  -2  -8   9    1.23    0.22
  -2  -8   9    1.21    0.16
   2   8  -8   15.37    0.46
  -2  -8   8   14.12    0.70
  -2  -8   8   14.05    0.54
   2   8  -7  121.69    2.16
  -2  -8   7  125.74    3.01
  -2  -8   7  127.30    2.80
   2   8  -6    5.33    0.22
  -2  -8   6    5.15    0.31
   2   8  -5    0.93    0.21
   2   8  -5    0.85    0.10
  -2  -8   5    1.30    0.18
   2   8  -4    2.51    0.26
   2   8  -4    2.29    0.15
  -2  -8   4    2.29    0.28
   2   8  -3   10.16    0.41
  -2  -8   3   10.36    0.51
   2   8  -2   31.52    0.90
  -2  -8   2   32.60    1.00
  -2  -8   2   31.65    0.68
   2   8  -1    4.58    0.30
  -2  -8   1    4.30    0.33
  -2  -8   1    3.58    0.18
   2   8   0    4.97    0.29
  -2  -8   0    5.79    0.38
  -2  -8   0    4.90    0.22
   2   8   1    1.24    0.17
  -2  -8  -1    1.20    0.24
  -2  -8  -1    1.04    0.13
   2   8   2   14.20    0.51
  -2  -8  -2   13.71    0.66
  -2  -8  -2   13.61    0.40
   2   8   3    0.99    0.19
  -2  -8  -3    0.89    0.15
  -2  -8  -3    1.10    0.30
   2   8   4    1.69    0.21
  -2  -8  -4    1.60    0.28
  -2  -8  -4    1.24    0.15
   2   8   5    0.57    0.14
  -2  -8  -5    0.45    0.16
  -2  -8  -5    0.14    0.23
   2   8   6    0.56    0.16
  -2  -8  -6    0.31    0.23
  -2  -8  -6    0.19    0.12
  -2  -8  -7    0.94    0.28
  -2  -8  -7    0.63    0.17
   2   8   8    0.46    0.25
   2   8   9    0.12    0.22
  -2  -9  17    0.09    0.22
   2   9 -16    0.96    0.25
  -2  -9  16    1.41    0.38
   2   9 -15    7.00    0.45
  -2  -9  15    7.32    0.58
   2   9 -14   -0.05    0.16
  -2  -9  14    0.26    0.22
   2   9 -13   -0.15    0.16
  -2  -9  13   -0.29    0.25
   2   9 -12    0.12    0.11
  -2  -9  12    0.05    0.17
  -2  -9  12    0.03    0.11
   2   9 -11    0.08    0.11
  -2  -9  11   -0.30    0.15
  -2  -9  11    0.06    0.10
   2   9 -10    1.62    0.19
  -2  -9  10    1.63    0.26
  -2  -9  10    1.40    0.20
   2   9  -9    8.39    0.36
  -2  -9   9    9.27    0.48
  -2  -9   9    7.93    0.37
   2   9  -8    1.79    0.18
  -2  -9   8    1.74    0.28
  -2  -9   8    2.49    0.21
   2   9  -7    0.68    0.13
  -2  -9   7    1.16    0.18
   2   9  -6    7.40    0.40
   2   9  -6    6.38    0.26
  -2  -9   6    6.61    0.38
   2   9  -5    1.86    0.30
   2   9  -5    1.94    0.14
  -2  -9   5    1.94    0.25
   2   9  -4    8.93    0.50
   2   9  -4    7.69    0.27
  -2  -9   4    7.58    0.50
   2   9  -3   26.91    0.87
  -2  -9   3   26.06    0.93
   2   9  -2   23.12    0.83
  -2  -9   2   21.12    0.56
  -2  -9   2   22.47    0.96
   2   9  -1    0.62    0.19
  -2  -9   1    0.41    0.20
  -2  -9   1    0.68    0.11
   2   9   0    0.24    0.12
  -2  -9   0    0.00    0.20
  -2  -9   0    0.06    0.10
   2   9   1    0.23    0.15
  -2  -9  -1    0.08    0.17
  -2  -9  -1    0.12    0.10
   2   9   2   -0.08    0.14
  -2  -9  -2    0.16    0.21
  -2  -9  -2    0.16    0.10
   2   9   3    6.68    0.38
  -2  -9  -3    6.84    0.52
   2   9   4   -0.03    0.14
  -2  -9  -4    0.43    0.20
  -2  -9  -5    3.39    0.49
  -2  -9  -6    1.36    0.35
   2   9   7    0.06    0.14
   2  10 -15    0.07    0.18
  -2 -10  15    0.06    0.21
   2  10 -14    1.27    0.27
  -2 -10  14    1.95    0.42
   2  10 -13    0.18    0.17
  -2 -10  13    0.16    0.25
   2  10 -12    2.41    0.27
  -2 -10  12    2.13    0.35
  -2 -10  11    0.35    0.23
  -2 -10  11    0.20    0.15
   2  10 -10    2.05    0.21
  -2 -10  10    2.55    0.30
  -2 -10  10    1.84    0.25
   2  10  -9    0.10    0.10
  -2 -10   9   -0.12    0.19
  -2 -10   9    0.11    0.12
   2  10  -8    1.51    0.19
  -2 -10   8    2.01    0.27
   2  10  -7    1.21    0.23
  -2 -10   7    1.27    0.24
   2  10  -6    7.03    0.43
  -2 -10   6    6.16    0.41
   2  10  -5  111.31    3.07
  -2 -10   5  103.32    2.88
   2  10  -4   39.39    1.33
  -2 -10   4   36.09    1.32
   2  10  -3    0.95    0.25
  -2 -10   3    0.81    0.25
   2  10  -2    7.18    0.42
  -2 -10   2    6.62    0.48
   2  10  -1    1.38    0.21
  -2 -10   1    1.10    0.32
   2  10   0    1.07    0.19
  -2 -10   0    0.70    0.27
   2  10   1   -0.04    0.14
  -2 -10  -1    0.01    0.17
   2  10   2    0.13    0.11
  -2 -10  -2   -0.30    0.22
  -2 -10  -3   -0.21    0.23
  -2 -10  -4    2.63    0.42
  -2 -10  -5    1.09    0.33
  -2 -11  14    4.05    0.61
  -2 -11  13    3.37    0.45
  -2 -11  12    2.05    0.36
  -2 -11  11    3.34    0.43
  -2 -11  10    0.00    0.16
  -2 -11  10    0.30    0.23
   2  11  -9    0.31    0.18
  -2 -11   9    0.00    0.17
   2  11  -8    1.67    0.28
  -2 -11   8    1.58    0.24
   2  11  -7    0.13    0.19
  -2 -11   7    0.33    0.17
   2  11  -6    4.89    0.41
  -2 -11   6    5.23    0.40
   2  11  -5    0.99    0.22
  -2 -11   5    0.64    0.28
   2  11  -4   12.10    0.68
  -2 -11   4   10.11    0.64
   2  11  -3    3.21    0.38
  -2 -11   3    2.55    0.37
   2  11  -2   26.31    0.98
  -2 -11   2   22.48    1.09
   2  11  -1    4.17    0.42
  -2 -11   1    4.64    0.48
   2  11   0    1.67    0.29
  -2 -11   0    1.65    0.35
   2  11   1    3.47    0.39
  -2 -11  -1    4.12    0.46
  -2 -11  -2   -0.02    0.20
  -2 -11  -3    2.45    0.50
  -2 -12  12    1.36    0.36
   2  12 -11    0.67    0.20
   2  12 -10   -0.04    0.18
   2  12  -9    0.50    0.33
  -2 -12   9    4.73    0.36
   2  12  -8    0.40    0.21
  -2 -12   8    0.14    0.22
   2  12  -7    1.30    0.34
  -2 -12   7    1.25    0.26
   2  12  -6    0.22    0.24
  -2 -12   6    0.39    0.20
   2  12  -5    2.95    0.35
  -2 -12   5    2.47    0.40
   2  12  -4    1.47    0.32
  -2 -12   4    0.94    0.29
   2  12  -3   23.01    1.09
  -2 -12   3   21.56    1.10
   2  12  -2    7.80    0.55
  -2 -12   2    7.95    0.77
   2  12  -1    3.18    0.45
  -2 -12   1    3.84    0.46
   3 -12   0    0.54    0.21
  -3  12   0    0.11    0.28
   3 -12   1    0.58    0.26
  -3  12  -1    0.95    0.24
   3 -12   2    0.16    0.22
  -3  12  -2    0.12    0.16
   3 -12   3    4.87    0.43
  -3  12  -3    4.35    0.37
   3 -12   4   -0.21    0.19
   3 -12   5    9.35    0.50
  -3  12  -5    7.91    0.64
   3 -12   6    3.00    0.39
  -3  12  -6    3.09    0.41
   3 -12   7    2.81    0.42
  -3  12  -7    3.74    0.36
   3 -12   8   -0.02    0.21
  -3  12  -8   -0.15    0.17
   3 -12   9    0.07    0.25
  -3  12  -9    0.32    0.25
   3 -11  -4    1.77    0.32
  -3  11   4    2.04    0.37
   3 -11  -3    0.14    0.16
  -3  11   3   -0.19    0.17
   3 -11  -2    2.24    0.30
  -3  11   2    1.16    0.31
   3 -11  -1    0.24    0.20
  -3  11   1    0.22    0.19
   3 -11   0    5.50    0.51
  -3  11   0    6.25    0.52
   3 -11   1   -0.07    0.15
  -3  11  -1    0.11    0.14
   3 -11   2   -0.04    0.14
  -3  11  -2    0.04    0.13
   3 -11   3   -0.07    0.22
   3 -11   3    0.28    0.14
  -3  11  -3    0.27    0.15
   3 -11   4    0.49    0.18
   3 -11   4    0.43    0.23
  -3  11  -4    0.14    0.18
   3 -11   5    0.04    0.14
  -3  11  -5    0.24    0.14
  -3  11  -5    0.17    0.20
   3 -11   6    3.88    0.35
  -3  11  -6    4.76    0.45
   3 -11   7    1.15    0.24
  -3  11  -7    1.61    0.26
   3 -11   8    1.63    0.28
  -3  11  -8    1.75    0.29
   3 -11   9    0.34    0.22
  -3  11  -9    0.58    0.22
   3 -11  10    3.48    0.39
  -3  11 -10    3.47    0.46
   3 -11  11   -0.12    0.25
  -3  11 -11   -0.14    0.26
   3 -11  12    0.57    0.26
  -3  11 -12    0.46    0.27
   3 -10  -6    0.06    0.20
  -3  10   6   -0.10    0.22
   3 -10  -5    0.06    0.18
  -3  10   5    0.13    0.19
   3 -10  -4    1.09    0.26
  -3  10   4    1.51    0.28
   3 -10  -3    1.08    0.24
  -3  10   3    1.27    0.27
   3 -10  -2    2.50    0.30
  -3  10   2    2.26    0.31
   3 -10  -1    1.64    0.32
  -3  10   1    1.76    0.27
   3 -10   0    0.02    0.14
  -3  10   0    0.06    0.16
   3 -10   1    0.18    0.11
   3 -10   1    0.05    0.14
  -3  10  -1   -0.13    0.12
   3 -10   2    0.73    0.17
   3 -10   2    0.70    0.20
  -3  10  -2    0.70    0.17
   3 -10   3    0.16    0.11
   3 -10   3   -0.13    0.13
  -3  10  -3   -0.07    0.12
   3 -10   4    0.09    0.15
   3 -10   4   -0.21    0.19
  -3  10  -4    0.25    0.11
   3 -10   5    1.62    0.22
  -3  10  -5    1.67    0.24
  -3  10  -5    2.06    0.20
   3 -10   6    1.34    0.22
  -3  10  -6    1.26    0.28
   3 -10   7    0.99    0.23
  -3  10  -7    0.58    0.21
   3 -10   8    0.08    0.16
  -3  10  -8   -0.08    0.13
   3 -10   9    0.61    0.21
  -3  10  -9    0.47    0.21
   3 -10  10    0.76    0.26
  -3  10 -10    1.61    0.27
   3 -10  11    4.42    0.45
  -3  10 -11    5.27    0.46
   3 -10  12    1.29    0.28
  -3  10 -12    0.63    0.30
   3 -10  13    0.62    0.32
  -3  10 -13    1.34    0.32
   3  -9  -8    0.54    0.27
  -3   9   8    1.36    0.30
   3  -9  -7    0.04    0.15
  -3   9   7   -0.07    0.18
   3  -9  -6    0.83    0.22
  -3   9   6    0.58    0.26
   3  -9  -5    1.12    0.24
  -3   9   5    1.26    0.33
   3  -9  -4    0.40    0.19
  -3   9   4    0.31    0.26
   3  -9  -3   23.14    0.93
  -3   9   3   27.11    1.11
   3  -9  -2    0.73    0.19
  -3   9   2    0.18    0.23
   3  -9  -1    1.80    0.24
  -3   9   1    1.70    0.24
   3  -9   0    0.28    0.15
  -3   9   0   -0.04    0.12
   3  -9   1    0.62    0.12
   3  -9   1    0.88    0.19
  -3   9  -1    0.91    0.16
   3  -9   2    0.72    0.13
   3  -9   2    0.52    0.19
  -3   9  -2    0.90    0.15
   3  -9   3    1.69    0.18
   3  -9   3    1.92    0.29
  -3   9  -3    2.12    0.22
   3  -9   4    0.42    0.16
   3  -9   4    0.10    0.13
  -3   9  -4    0.30    0.10
   3  -9   5    0.17    0.15
  -3   9  -5    0.12    0.10
  -3   9  -5    0.17    0.14
   3  -9   6    1.63    0.22
  -3   9  -6    2.04    0.24
   3  -9   7    0.93    0.22
  -3   9  -7    0.33    0.18
   3  -9   8   10.17    0.53
  -3   9  -8   10.47    0.54
   3  -9   9   -0.07    0.13
  -3   9  -9    0.06    0.13
   3  -9  10    3.26    0.36
  -3   9 -10    3.46    0.42
   3  -9  11    0.88    0.24
  -3   9 -11    0.69    0.29
   3  -9  12    2.80    0.40
  -3   9 -12    4.05    0.50
   3  -9  13    2.44    0.43
  -3   9 -13    1.99    0.37
   3  -9  14    0.37    0.31
  -3   9 -14    0.19    0.25
   3  -8 -10    3.85    0.55
  -3   8  10    3.74    0.50
   3  -8  -9    0.54    0.30
  -3   8   9    0.32    0.27
   3  -8  -8    0.26    0.19
  -3   8   8    0.03    0.21
   3  -8  -7    0.15    0.17
  -3   8   7    0.14    0.19
   3  -8  -6    0.28    0.18
  -3   8   6    0.39    0.19
   3  -8  -5    0.14    0.18
  -3   8   5    0.03    0.18
   3  -8  -4    0.36    0.20
  -3   8   4    0.27    0.20
   3  -8  -3    3.80    0.29
  -3   8   3    2.71    0.36
   3  -8  -2    0.75    0.22
  -3   8   2    1.03    0.23
   3  -8  -1    0.97    0.24
  -3   8   1    1.70    0.20
  -3   8   1    1.49    0.13
   3  -8   0    5.93    0.25
   3  -8   0    6.75    0.38
  -3   8   0    6.64    0.39
   3  -8   1    0.52    0.13
   3  -8   1    0.94    0.16
  -3   8  -1    0.74    0.14
   3  -8   2    0.38    0.14
   3  -8   2    0.11    0.11
  -3   8  -2    0.06    0.12
   3  -8   3   11.49    0.51
   3  -8   3   11.76    0.44
  -3   8  -3   11.49    0.38
   3  -8   4   -0.27    0.13
   3  -8   4   -0.13    0.10
  -3   8  -4   -0.00    0.09
   3  -8   5    0.17    0.12
  -3   8  -5    0.39    0.09
  -3   8  -5    0.14    0.18
   3  -8   6    6.72    0.42
  -3   8  -6    6.85    0.46
   3  -8   7   -0.09    0.16
  -3   8  -7   -0.12    0.16
   3  -8   8   10.78    0.51
  -3   8  -8   10.37    0.49
   3  -8   9    2.36    0.31
  -3   8  -9    2.98    0.30
   3  -8  10    0.03    0.16
  -3   8 -10    0.29    0.16
   3  -8  11    0.66    0.24
  -3   8 -11    1.09    0.29
   3  -8  12    0.70    0.24
  -3   8 -12    0.33    0.29
   3  -8  13   -0.05    0.18
  -3   8 -13    0.12    0.19
   3  -8  14    2.50    0.37
  -3   8 -14    1.84    0.39
   3  -8  15    3.21    0.44
  -3   8 -15    3.23    0.58
   3  -7 -11    1.76    0.37
  -3   7  11    2.64    0.39
   3  -7 -10   14.38    0.79
  -3   7  10   14.08    0.87
   3  -7  -9   50.04    1.82
  -3   7   9   50.92    2.03
   3  -7  -8    0.89    0.24
  -3   7   8    0.92    0.26
   3  -7  -7    4.28    0.36
  -3   7   7    4.15    0.45
   3  -7  -6    1.93    0.25
  -3   7   6    1.95    0.29
   3  -7  -5    3.27    0.29
  -3   7   5    3.41    0.32
   3  -7  -4    0.60    0.17
  -3   7   4    0.73    0.19
   3  -7  -3    1.58    0.20
  -3   7   3    1.71    0.20
   3  -7  -2   -0.03    0.11
  -3   7   2    0.11    0.11
   3  -7  -1   14.21    0.37
   3  -7  -1   14.21    0.58
  -3   7   1   15.02    0.57
   3  -7   0    1.14    0.12
   3  -7   0    1.32    0.22
  -3   7   0    1.20    0.18
   3  -7   1    5.73    0.30
   3  -7   1    5.03    0.20
  -3   7  -1    5.18    0.29
   3  -7   2    2.47    0.18
   3  -7   2    2.23    0.22
  -3   7  -2    2.54    0.16
   3  -7   3   -0.18    0.11
   3  -7   3    0.15    0.10
  -3   7  -3    0.08    0.06
   3  -7   4    1.62    0.20
   3  -7   4    1.70    0.19
  -3   7  -4    1.53    0.12
   3  -7   5    5.27    0.27
  -3   7  -5    4.82    0.19
  -3   7  -5    5.48    0.36
   3  -7   6   10.27    0.42
  -3   7  -6   10.09    0.43
   3  -7   7    9.75    0.52
  -3   7  -7    9.85    0.44
   3  -7   8   10.94    0.55
  -3   7  -8   11.18    0.56
   3  -7   9    1.48    0.21
  -3   7  -9    1.04    0.23
   3  -7  10    4.75    0.42
  -3   7 -10    4.48    0.38
   3  -7  11    0.87    0.26
  -3   7 -11    0.78    0.24
   3  -7  12    0.30    0.20
  -3   7 -12    0.46    0.22
   3  -7  13    0.95    0.24
  -3   7 -13    0.50    0.26
   3  -7  14    3.29    0.41
  -3   7 -14    3.48    0.53
   3  -7  15    1.06    0.36
  -3   7 -15    1.07    0.33
   3  -7  16    0.95    0.38
  -3   7 -16    1.24    0.36
   3  -6 -13   -0.27    0.25
  -3   6  13   -0.21    0.26
   3  -6 -12    1.87    0.35
  -3   6  12    1.50    0.36
   3  -6 -11    0.56    0.24
  -3   6  11    0.23    0.31
   3  -6 -10   32.88    1.32
  -3   6  10   31.51    1.34
   3  -6  -9    0.92    0.24
  -3   6   9    0.94    0.25
   3  -6  -8    4.20    0.35
  -3   6   8    3.72    0.38
   3  -6  -7   17.79    0.72
  -3   6   7   18.19    0.84
   3  -6  -6    0.79    0.19
  -3   6   6    0.85    0.21
   3  -6  -5   16.27    0.61
  -3   6   5   14.95    0.59
   3  -6  -4    7.86    0.44
  -3   6   4    7.53    0.39
   3  -6  -3    0.52    0.15
  -3   6   3    0.64    0.15
   3  -6  -2    7.77    0.36
  -3   6   2    8.66    0.39
   3  -6  -1    0.77    0.08
   3  -6  -1    0.77    0.17
  -3   6   1    0.69    0.13
   3  -6   0   11.51    0.40
   3  -6   0   11.02    0.28
  -3   6   0   10.82    0.35
   3  -6   1    0.14    0.11
   3  -6   1    0.18    0.08
  -3   6  -1    0.28    0.08
   3  -6   2    0.97    0.11
   3  -6   2    0.95    0.19
  -3   6  -2    1.04    0.10
   3  -6   3    0.06    0.09
   3  -6   3   -0.01    0.06
  -3   6  -3    0.00    0.06
   3  -6   4    6.31    0.33
   3  -6   4    6.32    0.30
  -3   6  -4    6.04    0.18
   3  -6   5    0.55    0.13
  -3   6  -5    0.60    0.06
  -3   6  -5    0.25    0.15
   3  -6   6    0.98    0.16
  -3   6  -6    1.22    0.20
   3  -6   7    3.52    0.27
  -3   6  -7    4.17    0.29
   3  -6   8   12.13    0.59
  -3   6  -8   11.76    0.53
   3  -6   9   17.40    0.70
  -3   6  -9   19.17    0.72
   3  -6  10    7.93    0.54
  -3   6 -10    7.87    0.50
   3  -6  11    0.40    0.19
  -3   6 -11    0.54    0.22
   3  -6  12    3.98    0.37
  -3   6 -12    3.24    0.39
   3  -6  13    5.39    0.46
  -3   6 -13    5.93    0.49
   3  -6  14    0.50    0.24
  -3   6 -14    0.95    0.34
   3  -6  15    0.06    0.19
  -3   6 -15    0.15    0.22
   3  -6  16    3.16    0.45
  -3   6 -16    3.47    0.49
   3  -5 -14    0.17    0.29
  -3   5  14    0.25    0.23
   3  -5 -13   -0.20    0.28
  -3   5  13   -0.16    0.26
   3  -5 -12    1.35    0.30
  -3   5  12    1.39    0.36
   3  -5 -11    2.59    0.41
  -3   5  11    2.12    0.33
   3  -5 -10    4.01    0.45
  -3   5  10    3.80    0.38
   3  -5  -9   28.57    1.06
  -3   5   9   30.67    1.13
   3  -5  -8    1.47    0.28
  -3   5   8    0.97    0.24
   3  -5  -7    6.59    0.45
  -3   5   7    6.82    0.41
   3  -5  -6   23.55    0.76
  -3   5   6   24.43    0.81
   3  -5  -5    7.55    0.35
  -3   5   5    7.35    0.36
   3  -5  -4    0.68    0.14
  -3   5   4    0.76    0.15
   3  -5  -3    5.94    0.29
  -3   5   3    6.22    0.32
   3  -5  -2    0.38    0.13
  -3   5   2    1.05    0.12
   3  -5  -1    0.66    0.10
   3  -5  -1    0.11    0.05
  -3   5   1    0.26    0.09
   3  -5   0    3.53    0.13
   3  -5   0    3.48    0.20
  -3   5   0    3.36    0.16
   3  -5   1    4.96    0.16
   3  -5   1    5.53    0.23
  -3   5  -1    5.01    0.17
   3  -5   2   19.63    0.45
   3  -5   2   19.80    0.56
  -3   5  -2   19.10    0.40
   3  -5   3   11.80    0.38
   3  -5   3   10.97    0.32
  -3   5  -3   10.93    0.25
   3  -5   4   14.69    0.40
  -3   5  -4   14.67    0.43
  -3   5  -4   13.81    0.25
   3  -5   5    2.13    0.19
  -3   5  -5    2.13    0.20
  -3   5  -5    1.73    0.06
   3  -5   6   29.95    0.80
  -3   5  -6   30.74    0.81
   3  -5   7    0.95    0.17
  -3   5  -7    0.89    0.21
   3  -5   8   58.81    1.65
  -3   5  -8   59.10    1.54
   3  -5   9   23.54    0.86
  -3   5  -9   25.76    0.89
   3  -5  10   -0.09    0.15
  -3   5 -10    0.23    0.18
   3  -5  11    3.26    0.32
  -3   5 -11    3.30    0.35
   3  -5  12    2.29    0.30
  -3   5 -12    2.92    0.41
   3  -5  13    5.16    0.45
  -3   5 -13    5.41    0.47
   3  -5  14    1.70    0.29
  -3   5 -14    1.62    0.34
   3  -5  15    1.63    0.36
  -3   5 -15    1.17    0.36
   3  -5  16    0.18    0.21
  -3   5 -16    0.19    0.26
   3  -4 -15   -0.06    0.27
  -3   4  15   -0.10    0.19
   3  -4 -14    0.38    0.22
  -3   4  14    0.00    0.21
   3  -4 -13    0.52    0.27
  -3   4  13    0.87    0.25
   3  -4 -12    1.35    0.36
  -3   4  12    1.57    0.33
   3  -4 -11    2.44    0.31
  -3   4  11    1.99    0.29
   3  -4 -10    0.89    0.24
  -3   4  10    1.04    0.22
   3  -4  -9   10.38    0.54
  -3   4   9    9.65    0.52
   3  -4  -8  114.06    2.80
  -3   4   8  119.52    2.94
   3  -4  -7   10.17    0.46
  -3   4   7   10.13    0.53
   3  -4  -6   11.06    0.45
  -3   4   6   12.19    0.52
   3  -4  -5    0.21    0.12
  -3   4   5    0.43    0.13
   3  -4  -4    3.32    0.25
  -3   4   4    3.51    0.20
   3  -4  -3    5.92    0.25
  -3   4   3    6.26    0.25
   3  -4  -2    9.28    0.15
   3  -4  -2    9.70    0.32
  -3   4   2    9.78    0.32
   3  -4  -1    0.44    0.09
   3  -4  -1    0.29    0.05
  -3   4   1    0.55    0.08
   3  -4   0    5.75    0.22
   3  -4   0    5.38    0.16
  -3   4   0    5.47    0.21
   3  -4   1   15.23    0.39
   3  -4   1   16.30    0.33
  -3   4  -1   15.99    0.35
   3  -4   2    5.83    0.19
   3  -4   2    5.75    0.22
  -3   4  -2    5.25    0.16
   3  -4   3   20.08    0.50
   3  -4   3   19.73    0.48
  -3   4  -3   19.25    0.32
   3  -4   4   31.49    0.72
  -3   4  -4   30.25    0.39
  -3   4  -4   31.47    0.75
   3  -4   5   87.82    1.71
  -3   4  -5   85.66    1.68
   3  -4   6    0.58    0.13
  -3   4  -6    0.35    0.12
   3  -4   7    3.13    0.23
  -3   4  -7    3.45    0.24
   3  -4   8    9.79    0.42
  -3   4  -8    9.95    0.51
   3  -4   9    0.93    0.18
  -3   4  -9    0.40    0.20
   3  -4  10    1.05    0.24
  -3   4 -10    1.78    0.27
   3  -4  11   39.49    1.38
  -3   4 -11   38.92    1.30
   3  -4  12    8.34    0.53
  -3   4 -12    9.34    0.54
   3  -4  13   -0.05    0.16
  -3   4 -13   -0.12    0.18
   3  -4  14   -0.29    0.24
  -3   4 -14    4.23    0.38
   3  -4  15    0.03    0.17
  -3   4 -15   -0.18    0.20
   3  -4  16    0.53    0.27
  -3   4 -16    1.45    0.33
   3  -3 -15    2.50    0.41
  -3   3  15    2.35    0.31
   3  -3 -14    7.01    0.54
  -3   3  14    5.63    0.49
   3  -3 -13    2.49    0.33
  -3   3  13    3.25    0.40
   3  -3 -12    0.34    0.20
  -3   3  12    0.20    0.17
   3  -3 -11    2.71    0.30
  -3   3  11    2.65    0.34
   3  -3 -10    1.76    0.34
  -3   3  10    2.85    0.26
   3  -3  -9   17.63    0.65
  -3   3   9   17.25    0.63
   3  -3  -8    9.35    0.43
  -3   3   8    9.19    0.42
   3  -3  -7    9.24    0.46
  -3   3   7    9.88    0.40
   3  -3  -6    7.18    0.35
  -3   3   6    6.83    0.36
   3  -3  -5   21.80    0.57
  -3   3   5   21.65    0.58
   3  -3  -4    1.02    0.12
  -3   3   4    1.25    0.14
   3  -3  -3    0.07    0.08
  -3   3   3    0.16    0.08
   3  -3  -2    8.53    0.13
   3  -3  -2    9.12    0.28
  -3   3   2    9.25    0.26
   3  -3  -1    1.52    0.12
   3  -3  -1    1.46    0.07
  -3   3   1    1.05    0.10
   3  -3   0    3.21    0.12
   3  -3   0    3.48    0.16
  -3   3   0    3.82    0.13
   3  -3   1   20.86    0.40
   3  -3   1   20.43    0.44
  -3   3  -1   19.91    0.33
   3  -3   2   10.43    0.30
   3  -3   2   11.87    0.31
  -3   3  -2   10.99    0.23
   3  -3   3  195.55    3.05
  -3   3  -3  195.36    2.00
  -3   3  -3  193.17    3.07
   3  -3   4   40.27    0.84
  -3   3  -4   41.31    0.84
   3  -3   5   39.44    0.87
  -3   3  -5   38.90    0.84
   3  -3   6   17.26    0.51
  -3   3  -6   17.98    0.50
   3  -3   7    0.89    0.15
  -3   3  -7    0.68    0.16
   3  -3   8    2.22    0.21
  -3   3  -8    2.01    0.24
   3  -3   9    0.74    0.18
  -3   3  -9    1.03    0.26
   3  -3  10  135.23    3.25
  -3   3 -10  134.53    3.33
   3  -3  11   22.30    0.85
  -3   3 -11   23.28    0.92
   3  -3  12    2.77    0.32
  -3   3 -12    3.38    0.35
   3  -3  13    3.18    0.39
  -3   3 -13    2.85    0.44
   3  -3  14    0.37    0.25
  -3   3 -14    0.34    0.23
   3  -3  15    0.54    0.23
  -3   3 -15    0.20    0.26
   3  -3  16    5.75    0.50
  -3   3 -16    5.10    0.59
   3  -2 -16   11.10    0.77
  -3   2  16   11.17    0.64
   3  -2 -15    0.13    0.18
  -3   2  15   -0.04    0.14
   3  -2 -14    2.19    0.31
  -3   2  14    0.90    0.29
   3  -2 -13   -0.05    0.17
  -3   2  13    0.14    0.14
   3  -2 -12    0.19    0.17
  -3   2  12    0.14    0.18
   3  -2 -11   -0.03    0.14
  -3   2  11    0.11    0.12
   3  -2 -10    0.81    0.19
  -3   2  10    0.91    0.17
   3  -2  -9    4.46    0.31
  -3   2   9    4.45    0.27
   3  -2  -8   -0.05    0.15
  -3   2   8   -0.17    0.14
   3  -2  -7   -0.06    0.11
  -3   2   7    0.48    0.11
   3  -2  -6   43.10    0.95
  -3   2   6   44.42    0.98
   3  -2  -5    0.07    0.09
  -3   2   5    0.33    0.09
   3  -2  -4    2.20    0.14
  -3   2   4    1.92    0.14
   3  -2  -3   22.21    0.46
   3  -2  -3   21.21    0.22
  -3   2   3   22.12    0.47
   3  -2  -2    8.12    0.13
   3  -2  -2    7.98    0.22
  -3   2   2    7.69    0.22
   3  -2  -1   16.82    0.26
   3  -2  -1   17.21    0.34
  -3   2   1   15.23    0.31
   3  -2   0   14.11    0.27
   3  -2   0   14.62    0.34
  -3   2   0   14.14    0.27
   3  -2   1   62.36    0.91
   3  -2   1   60.41    0.97
  -3   2  -1   60.56    0.79
   3  -2   2  102.59    1.58
   3  -2   2  102.82    1.55
  -3   2  -2  103.94    1.17
   3  -2   3    1.33    0.13
  -3   2  -3    0.90    0.10
   3  -2   4   45.95    0.92
  -3   2  -4   45.66    0.87
  -3   2  -4   45.64    0.49
   3  -2   5    4.51    0.21
  -3   2  -5    4.86    0.21
  -3   2  -5    4.52    0.08
   3  -2   6    0.74    0.12
  -3   2  -6    0.52    0.03
  -3   2  -6    0.48    0.12
   3  -2   7    1.28    0.15
  -3   2  -7    0.91    0.15
   3  -2   8    0.45    0.19
  -3   2  -8    0.97    0.16
   3  -2   9    6.54    0.42
  -3   2  -9    7.19    0.45
   3  -2  10    0.09    0.17
  -3   2 -10    0.05    0.16
   3  -2  11    3.03    0.30
  -3   2 -11    3.75    0.35
   3  -2  12   14.88    0.69
  -3   2 -12   15.09    0.72
   3  -2  13   24.41    0.96
  -3   2 -13   24.28    1.20
   3  -2  14    7.08    0.50
  -3   2 -14    7.76    0.57
   3  -2  15   13.97    0.86
  -3   2 -15   13.55    0.82
   3  -2  16    0.14    0.20
  -3   2 -16    0.21    0.25
   3  -1 -17    1.24    0.41
  -3   1  17    1.15    0.31
   3  -1 -16    1.93    0.35
  -3   1  16    1.66    0.34
   3  -1 -15    2.30    0.33
  -3   1  15    1.26    0.26
   3  -1 -14    1.48    0.28
  -3   1  14    0.92    0.26
   3  -1 -13    4.07    0.37
  -3   1  13    3.46    0.29
   3  -1 -12   14.80    0.64
  -3   1  12   12.87    0.53
   3  -1 -11    2.11    0.31
  -3   1  11    1.67    0.20
   3  -1 -10    1.10    0.19
  -3   1  10    1.12    0.09
  -3   1  10    0.89    0.16
   3  -1  -9    1.10    0.18
  -3   1   9    0.98    0.07
  -3   1   9    0.91    0.15
   3  -1  -8    2.44    0.20
  -3   1   8    2.19    0.17
  -3   1   8    2.37    0.09
   3  -1  -7   15.29    0.48
  -3   1   7   13.55    0.39
   3  -1  -6    0.23    0.03
  -3   1   6    0.26    0.09
   3  -1  -5    4.99    0.09
   3  -1  -5    5.22    0.20
  -3   1   5    4.85    0.20
   3  -1  -4   15.54    0.19
   3  -1  -4   16.68    0.36
  -3   1   4   16.24    0.36
   3  -1  -3    3.43    0.13
   3  -1  -3    3.31    0.08
  -3   1   3    3.20    0.15
   3  -1  -2   22.24    0.41
   3  -1  -2   22.50    0.32
  -3   1   2   22.71    0.45
   3  -1  -1   46.39    0.69
   3  -1  -1   46.22    0.60
  -3   1   1   44.56    0.68
   3  -1   0    9.05    0.22
   3  -1   0    9.49    0.21
  -3   1   0    9.14    0.22
   3  -1   1    3.26    0.12
   3  -1   1    3.22    0.13
  -3   1  -1    2.84    0.12
   3  -1   2   50.24    0.83
  -3   1  -2   49.03    0.76
  -3   1  -2   50.16    0.66
   3  -1   3   55.08    0.96
  -3   1  -3   52.33    0.66
  -3   1  -3   53.95    0.88
   3  -1   4  204.41    3.31
  -3   1  -4  204.18    3.09
  -3   1  -4  201.51    2.24
   3  -1   5    2.79    0.18
  -3   1  -5    2.69    0.10
  -3   1  -5    2.89    0.17
   3  -1   6   13.07    0.39
  -3   1  -6   12.84    0.24
  -3   1  -6   14.04    0.42
   3  -1   7    5.97    0.28
  -3   1  -7    6.81    0.31
  -3   1  -7    6.14    0.17
   3  -1   8    1.56    0.18
  -3   1  -8    0.98    0.20
   3  -1   9    0.11    0.15
   3  -1   9    0.10    0.06
  -3   1  -9    0.31    0.14
   3  -1  10    2.09    0.23
  -3   1 -10    1.56    0.31
   3  -1  11   19.78    0.78
  -3   1 -11   20.66    0.82
   3  -1  12   89.91    2.51
  -3   1 -12   88.79    2.57
   3  -1  13   27.01    1.09
  -3   1 -13   29.79    1.29
   3  -1  14    0.12    0.24
  -3   1 -14    0.47    0.23
   3  -1  15    9.58    0.62
  -3   1 -15   10.64    0.72
   3  -1  16    0.41    0.29
  -3   1 -16    0.50    0.27
   3   0 -17   -0.23    0.22
  -3   0  17    0.02    0.20
   3   0 -16   -0.22    0.21
  -3   0  16   -0.17    0.16
   3   0 -15    1.44    0.28
  -3   0  15    0.82    0.21
   3   0 -14    1.82    0.37
  -3   0  14    2.07    0.29
   3   0 -13    2.43    0.31
  -3   0  13    2.18    0.30
  -3   0  13    2.74    0.18
   3   0 -12    0.63    0.18
  -3   0  12    0.35    0.15
  -3   0  12    0.47    0.10
   3   0 -11    1.45    0.23
  -3   0  11    2.17    0.19
  -3   0  11    1.56    0.13
   3   0 -10    1.62    0.21
  -3   0  10    1.56    0.18
   3   0  -9    0.14    0.10
  -3   0   9    0.10    0.06
  -3   0   9    0.04    0.10
   3   0  -8    1.71    0.17
  -3   0   8    2.14    0.20
  -3   0   8    2.14    0.10
   3   0  -7    9.19    0.30
  -3   0   7    9.22    0.20
  -3   0   7    8.77    0.30
   3   0  -6  124.66    1.51
   3   0  -6  127.23    2.06
  -3   0   6  120.14    2.07
   3   0  -5   12.84    0.22
   3   0  -5   12.61    0.32
  -3   0   5   13.23    0.34
   3   0  -4  143.56    1.59
   3   0  -4  141.08    1.90
  -3   0   4  147.52    2.19
   3   0  -3   13.99    0.24
   3   0  -3   14.89    0.26
  -3   0   3   14.49    0.34
   3   0  -2    5.33    0.12
   3   0  -2    4.97    0.13
  -3   0   2    5.00    0.17
   3   0  -1   15.31    0.30
   3   0  -1   15.92    0.24
  -3   0   1   15.78    0.32
   3   0   0  102.39    1.18
   3   0   0  103.56    1.42
  -3   0   0  104.15    1.40
   3   0   1    0.44    0.08
  -3   0  -1    0.50    0.08
  -3   0  -1    0.62    0.06
   3   0   2    3.33    0.17
  -3   0  -2    2.88    0.12
  -3   0  -2    3.18    0.12
   3   0   3   88.59    1.55
  -3   0  -3   91.84    1.37
  -3   0  -3   90.09    1.25
   3   0   4    0.19    0.10
  -3   0  -4    0.16    0.06
  -3   0  -4    0.11    0.08
   3   0   5   -0.09    0.09
  -3   0  -5    0.03    0.09
  -3   0  -5   -0.13    0.06
   3   0   6    0.58    0.12
  -3   0  -6    0.45    0.11
  -3   0  -6    0.45    0.08
   3   0   7   22.42    0.67
  -3   0  -7   21.61    0.47
  -3   0  -7   21.34    0.68
   3   0   8   -0.10    0.11
  -3   0  -8   -0.04    0.12
  -3   0  -8   -0.08    0.07
   3   0   9    7.44    0.23
   3   0   9    6.57    0.34
  -3   0  -9    6.83    0.39
   3   0  10    0.47    0.10
   3   0  10    0.53    0.15
  -3   0 -10    0.28    0.17
   3   0  11    7.98    0.43
   3   0  11    7.87    0.31
  -3   0 -11    8.88    0.48
   3   0  12    1.69    0.26
  -3   0 -12    2.21    0.36
   3   0  13   15.51    0.74
  -3   0 -13   16.45    0.81
   3   0  14    6.44    0.47
  -3   0 -14    6.07    0.63
   3   0  15    1.66    0.29
  -3   0 -15    1.68    0.34
   3   1 -18   -0.32    0.31
   3   1 -17    1.05    0.28
  -3  -1  17    0.96    0.21
   3   1 -16    0.42    0.22
  -3  -1  16    0.26    0.20
   3   1 -15    2.27    0.33
  -3  -1  15    2.68    0.31
  -3  -1  15    2.29    0.21
   3   1 -14   18.45    0.85
  -3  -1  14   17.04    0.72
  -3  -1  14   16.57    0.58
   3   1 -13    5.03    0.39
  -3  -1  13    4.86    0.31
  -3  -1  13    4.66    0.27
   3   1 -12    0.99    0.20
  -3  -1  12    0.94    0.17
  -3  -1  12    1.00    0.14
   3   1 -11    1.55    0.21
  -3  -1  11    1.64    0.15
  -3  -1  11    1.39    0.18
   3   1 -10    0.27    0.11
  -3  -1  10   -0.02    0.08
  -3  -1  10   -0.01    0.09
   3   1  -9    2.80    0.21
  -3  -1   9    3.07    0.16
  -3  -1   9    2.48    0.18
   3   1  -8   12.46    0.37
  -3  -1   8   11.69    0.28
  -3  -1   8   12.17    0.40
   3   1  -7   32.17    0.68
  -3  -1   7   31.39    0.58
  -3  -1   7   33.55    0.76
   3   1  -6    0.94    0.12
  -3  -1   6    1.12    0.10
  -3  -1   6    1.01    0.13
   3   1  -5  164.50    2.12
   3   1  -5  156.29    2.09
  -3  -1   5  158.13    2.47
   3   1  -4  149.06    1.91
   3   1  -4  148.61    1.76
  -3  -1   4  152.77    2.24
   3   1  -3  103.30    1.40
   3   1  -3  104.89    1.16
  -3  -1   3  105.93    1.58
   3   1  -2   14.61    0.29
   3   1  -2   14.90    0.20
  -3  -1   2   14.94    0.33
   3   1  -1    5.42    0.16
   3   1  -1    5.37    0.09
  -3  -1   1    6.30    0.18
   3   1   0   29.14    0.51
  -3  -1   0   28.16    0.32
  -3  -1   0   28.52    0.48
   3   1   1    4.58    0.17
  -3  -1  -1    4.74    0.11
  -3  -1  -1    4.52    0.15
   3   1   2    8.19    0.25
  -3  -1  -2    8.56    0.22
  -3  -1  -2    8.18    0.20
   3   1   3   14.20    0.41
  -3  -1  -3   14.49    0.32
  -3  -1  -3   13.45    0.32
   3   1   4    0.16    0.09
  -3  -1  -4    0.14    0.07
  -3  -1  -4    0.16    0.06
   3   1   5  108.92    2.06
  -3  -1  -5  106.27    1.82
  -3  -1  -5  107.53    1.78
   3   1   6   22.22    0.60
  -3  -1  -6   22.98    0.55
  -3  -1  -6   22.78    0.63
   3   1   7    0.68    0.14
  -3  -1  -7    0.45    0.11
  -3  -1  -7    0.15    0.16
   3   1   8    4.22    0.27
  -3  -1  -8    4.32    0.29
  -3  -1  -8    4.23    0.23
   3   1   9    0.31    0.15
  -3  -1  -9    0.47    0.17
  -3  -1  -9    0.48    0.13
   3   1  10    0.95    0.13
   3   1  10    0.99    0.21
  -3  -1 -10    1.22    0.21
   3   1  11    1.17    0.20
   3   1  11    1.11    0.14
  -3  -1 -11    1.43    0.28
   3   1  12    0.31    0.14
   3   1  12    0.46    0.18
  -3  -1 -12    0.61    0.24
   3   1  13   13.88    0.77
  -3  -1 -13   15.43    0.87
   3   1  14   33.14    1.38
  -3  -1 -14   31.44    1.31
   3   1  15    0.30    0.20
  -3  -1 -15    0.19    0.23
   3   2 -18    0.46    0.26
   3   2 -17    0.13    0.18
  -3  -2  17    0.00    0.16
   3   2 -16   -0.01    0.22
  -3  -2  16    0.12    0.16
  -3  -2  16    0.09    0.14
   3   2 -15    8.74    0.51
  -3  -2  15    8.40    0.49
  -3  -2  15    7.42    0.37
   3   2 -14   12.41    0.58
  -3  -2  14   10.90    0.48
  -3  -2  14   10.64    0.43
   3   2 -13   21.29    0.87
  -3  -2  13   20.11    0.68
  -3  -2  13   19.89    0.65
   3   2 -12    1.17    0.27
  -3  -2  12    1.05    0.18
  -3  -2  12    1.31    0.14
   3   2 -11    8.94    0.40
  -3  -2  11    8.03    0.30
  -3  -2  11    8.46    0.40
   3   2 -10    0.58    0.19
  -3  -2  10    0.75    0.11
  -3  -2  10    1.12    0.14
   3   2  -9    0.12    0.11
  -3  -2   9   -0.03    0.09
  -3  -2   9    0.28    0.12
   3   2  -8   16.25    0.43
  -3  -2   8   15.56    0.41
  -3  -2   8   16.40    0.49
   3   2  -7   21.78    0.47
  -3  -2   7   20.11    0.55
  -3  -2   7   20.90    0.47
   3   2  -6    4.74    0.19
  -3  -2   6    4.75    0.20
  -3  -2   6    5.06    0.28
   3   2  -5   92.32    1.20
   3   2  -5   94.10    1.49
  -3  -2   5   94.16    1.58
   3   2  -4   68.23    1.06
   3   2  -4   66.93    0.77
  -3  -2   4   66.59    1.15
   3   2  -3   51.10    0.49
   3   2  -3   52.57    0.85
  -3  -2   3   51.93    0.92
   3   2  -2  178.16    2.56
   3   2  -2  179.89    1.16
  -3  -2   2  183.31    2.57
   3   2  -1   18.89    0.40
  -3  -2   1   19.59    0.44
   3   2   0    7.19    0.23
  -3  -2   0    7.31    0.10
  -3  -2   0    7.83    0.23
   3   2   1   12.47    0.32
  -3  -2  -1   13.30    0.33
  -3  -2  -1   12.06    0.20
   3   2   2    0.38    0.08
  -3  -2  -2    0.13    0.06
  -3  -2  -2    0.06    0.08
   3   2   3    9.31    0.30
  -3  -2  -3    9.14    0.24
  -3  -2  -3    9.02    0.27
   3   2   4   17.92    0.47
  -3  -2  -4   17.67    0.42
  -3  -2  -4   17.33    0.47
   3   2   5   87.60    1.76
  -3  -2  -5   87.68    1.67
  -3  -2  -5   86.63    1.57
   3   2   6    4.62    0.25
  -3  -2  -6    4.05    0.22
  -3  -2  -6    4.27    0.24
   3   2   7    0.14    0.11
  -3  -2  -7    0.20    0.12
  -3  -2  -7    0.21    0.11
   3   2   8    0.10    0.11
  -3  -2  -8   -0.05    0.09
  -3  -2  -8    0.12    0.13
   3   2   9    0.09    0.14
  -3  -2  -9   -0.03    0.13
  -3  -2  -9    0.18    0.14
   3   2  10    1.79    0.17
   3   2  10    1.55    0.20
  -3  -2 -10    1.25    0.22
   3   2  11    2.75    0.26
   3   2  11    3.31    0.28
  -3  -2 -11    2.91    0.29
   3   2  12    1.11    0.19
   3   2  12    1.51    0.27
  -3  -2 -12    1.71    0.26
   3   2  13    5.48    0.46
  -3  -2 -13    5.17    0.51
   3   2  14    1.01    0.24
  -3  -2 -14    0.98    0.28
   3   3 -18    3.00    0.39
   3   3 -17    0.32    0.20
  -3  -3  17    0.00    0.17
   3   3 -16    0.01    0.18
  -3  -3  16   -0.29    0.16
  -3  -3  16   -0.09    0.16
   3   3 -15    5.51    0.48
  -3  -3  15    4.52    0.30
  -3  -3  15    4.26    0.34
   3   3 -14   12.31    0.62
  -3  -3  14   13.08    0.52
  -3  -3  14   13.24    0.55
   3   3 -13   12.54    0.57
  -3  -3  13   12.30    0.55
  -3  -3  13   13.36    0.53
   3   3 -12    8.74    0.43
  -3  -3  12    8.87    0.41
  -3  -3  12    8.81    0.43
   3   3 -11    7.58    0.38
  -3  -3  11    8.71    0.40
  -3  -3  11    8.30    0.38
   3   3 -10    9.63    0.43
  -3  -3  10    9.28    0.38
  -3  -3  10    9.46    0.41
   3   3  -9    7.77    0.29
  -3  -3   9    7.39    0.31
  -3  -3   9    7.07    0.30
   3   3  -8    0.09    0.09
  -3  -3   8    0.17    0.09
  -3  -3   8   -0.06    0.09
   3   3  -7    0.55    0.09
  -3  -3   7    0.37    0.11
  -3  -3   7    0.17    0.10
   3   3  -6    1.91    0.12
  -3  -3   6    1.98    0.14
  -3  -3   6    2.07    0.19
   3   3  -5   23.61    0.52
   3   3  -5   24.10    0.36
  -3  -3   5   23.35    0.57
   3   3  -4   12.45    0.17
   3   3  -4   12.85    0.33
  -3  -3   4   12.23    0.34
   3   3  -3    1.78    0.16
  -3  -3   3    1.73    0.15
   3   3  -2  148.47    2.37
  -3  -3   2  151.04    2.43
   3   3  -1   44.93    0.86
  -3  -3   1   45.67    0.96
   3   3   0    8.63    0.30
  -3  -3   0    8.99    0.30
   3   3   1    7.52    0.29
  -3  -3  -1    7.33    0.14
  -3  -3  -1    7.99    0.27
   3   3   2    1.37    0.12
  -3  -3  -2    1.05    0.13
  -3  -3  -2    1.25    0.08
   3   3   3    5.43    0.27
  -3  -3  -3    4.68    0.22
  -3  -3  -3    5.09    0.16
   3   3   4   42.56    1.01
  -3  -3  -4   43.03    0.99
  -3  -3  -4   42.90    0.83
   3   3   5   31.06    0.79
  -3  -3  -5   32.30    0.88
  -3  -3  -5   30.92    0.72
   3   3   6    5.56    0.30
  -3  -3  -6    5.77    0.33
  -3  -3  -6    5.46    0.30
   3   3   7    0.30    0.15
  -3  -3  -7    0.73    0.17
  -3  -3  -7    0.56    0.14
   3   3   8   10.73    0.46
  -3  -3  -8   12.11    0.51
  -3  -3  -8   11.62    0.46
   3   3   9    0.20    0.18
  -3  -3  -9    0.40    0.15
  -3  -3  -9    0.66    0.15
   3   3  10    4.87    0.31
   3   3  10    4.90    0.37
  -3  -3 -10    4.94    0.41
   3   3  11   -0.09    0.17
   3   3  11   -0.19    0.15
  -3  -3 -11   -0.09    0.19
   3   3  12    0.12    0.17
   3   3  12    0.10    0.17
  -3  -3 -12    0.17    0.16
   3   3  13    0.27    0.26
   3   3  13    1.18    0.24
  -3  -3 -13    0.48    0.28
   3   4 -18    0.47    0.25
  -3  -4  18    0.02    0.16
   3   4 -17    0.28    0.19
  -3  -4  17    0.01    0.18
   3   4 -16    1.03    0.27
  -3  -4  16    0.95    0.23
  -3  -4  16    0.40    0.21
   3   4 -15    0.15    0.17
  -3  -4  15    0.31    0.14
  -3  -4  15   -0.04    0.15
   3   4 -14   -0.16    0.18
  -3  -4  14   -0.04    0.16
  -3  -4  14   -0.15    0.14
   3   4 -13    1.64    0.23
  -3  -4  13    1.86    0.21
  -3  -4  13    1.38    0.23
   3   4 -12   -0.01    0.17
  -3  -4  12    0.15    0.12
  -3  -4  12    0.10    0.14
   3   4 -11   88.46    2.04
  -3  -4  11   89.01    2.14
  -3  -4  11   91.41    1.99
   3   4 -10    3.15    0.22
  -3  -4  10    3.09    0.23
  -3  -4  10    3.15    0.25
   3   4  -9    0.59    0.13
  -3  -4   9    0.68    0.17
  -3  -4   9    1.21    0.16
   3   4  -8    6.25    0.22
  -3  -4   8    5.88    0.27
  -3  -4   8    6.17    0.30
   3   4  -7    4.93    0.19
  -3  -4   7    4.42    0.22
  -3  -4   7    4.76    0.25
   3   4  -6    1.41    0.10
  -3  -4   6    1.34    0.13
  -3  -4   6    1.46    0.13
   3   4  -5   46.76    0.97
   3   4  -5   46.52    0.61
  -3  -4   5   48.35    1.01
   3   4  -4   44.03    0.89
   3   4  -4   41.24    0.41
  -3  -4   4   41.90    0.87
   3   4  -3    9.45    0.30
  -3  -4   3    9.62    0.32
   3   4  -2  180.87    3.05
  -3  -4   2  180.91    3.19
   3   4  -1    3.33    0.19
  -3  -4   1    3.59    0.22
   3   4   0    1.09    0.12
  -3  -4   0    1.02    0.04
  -3  -4   0    0.99    0.14
   3   4   1    5.19    0.26
  -3  -4  -1    5.14    0.25
  -3  -4  -1    5.11    0.12
   3   4   2    8.17    0.29
  -3  -4  -2    7.91    0.19
  -3  -4  -2    8.82    0.33
   3   4   3    3.00    0.19
  -3  -4  -3    2.87    0.14
  -3  -4  -3    2.13    0.20
   3   4   4    2.35    0.20
  -3  -4  -4    2.42    0.16
  -3  -4  -4    2.21    0.20
   3   4   5    3.74    0.23
  -3  -4  -5    3.50    0.22
  -3  -4  -5    3.17    0.25
   3   4   6    0.05    0.11
  -3  -4  -6    0.22    0.12
  -3  -4  -6    0.04    0.14
   3   4   7   18.34    0.66
  -3  -4  -7   18.21    0.56
  -3  -4  -7   17.56    0.65
   3   4   8    0.12    0.15
  -3  -4  -8    0.18    0.13
  -3  -4  -8   -0.05    0.14
   3   4   9    3.37    0.28
  -3  -4  -9    2.79    0.30
  -3  -4  -9    3.51    0.26
   3   4  10    1.79    0.20
   3   4  10    3.43    0.31
  -3  -4 -10    2.57    0.32
   3   4  11    0.73    0.20
   3   4  11    0.55    0.17
  -3  -4 -11    0.26    0.23
   3   4  12   -0.09    0.15
   3   4  12   -0.11    0.15
  -3  -4 -12    0.39    0.18
   3   4  13    0.54    0.23
  -3  -4 -13    1.16    0.30
   3   5 -18    0.43    0.27
  -3  -5  18    1.13    0.27
   3   5 -17    0.14    0.16
  -3  -5  17   -0.05    0.15
   3   5 -16    1.96    0.35
  -3  -5  16    2.29    0.33
   3   5 -15    1.02    0.27
  -3  -5  15    1.35    0.23
  -3  -5  15    0.95    0.20
   3   5 -14   14.06    0.59
  -3  -5  14   15.31    0.62
  -3  -5  14   12.65    0.53
   3   5 -13   32.11    0.97
  -3  -5  13   31.34    1.02
  -3  -5  13   29.71    0.87
   3   5 -12   18.39    0.72
  -3  -5  12   18.20    0.68
  -3  -5  12   19.41    0.62
   3   5 -11   10.39    0.48
  -3  -5  11   10.82    0.55
  -3  -5  11    9.83    0.43
   3   5 -10   23.76    0.64
  -3  -5  10   23.74    0.75
  -3  -5  10   22.99    0.69
   3   5  -9   14.02    0.44
  -3  -5   9   13.52    0.57
  -3  -5   9   13.41    0.47
   3   5  -8    0.44    0.10
  -3  -5   8    0.13    0.13
  -3  -5   8    0.29    0.11
   3   5  -7    4.97    0.18
  -3  -5   7    4.90    0.26
  -3  -5   7    5.02    0.27
   3   5  -6    0.83    0.12
   3   5  -6    0.68    0.07
  -3  -5   6    0.55    0.15
   3   5  -5    1.27    0.13
   3   5  -5    0.89    0.06
  -3  -5   5    0.95    0.13
   3   5  -4    0.57    0.12
  -3  -5   4    0.82    0.12
   3   5  -3    6.18    0.25
  -3  -5   3    6.77    0.28
   3   5  -2   10.08    0.39
  -3  -5   2   10.29    0.41
   3   5  -1   55.99    1.25
  -3  -5   1   54.11    1.21
   3   5   0   29.94    0.76
  -3  -5   0   29.25    0.78
  -3  -5   0   28.04    0.38
   3   5   1   11.39    0.38
  -3  -5  -1   10.73    0.22
  -3  -5  -1   11.92    0.44
   3   5   2    0.55    0.12
  -3  -5  -2    0.47    0.14
  -3  -5  -2    0.35    0.07
   3   5   3    0.22    0.11
  -3  -5  -3    0.15    0.08
  -3  -5  -3    0.65    0.14
   3   5   4    0.18    0.11
  -3  -5  -4    0.06    0.08
  -3  -5  -4   -0.08    0.13
   3   5   5    1.28    0.21
  -3  -5  -5    1.43    0.14
  -3  -5  -5    1.66    0.21
   3   5   6    8.53    0.37
  -3  -5  -6    8.01    0.36
  -3  -5  -6    7.03    0.48
   3   5   7   19.75    0.74
  -3  -5  -7   20.00    0.79
  -3  -5  -7   21.38    0.71
   3   5   8   15.72    0.65
  -3  -5  -8   15.61    0.64
  -3  -5  -8   14.93    0.70
   3   5   9    1.75    0.28
  -3  -5  -9    3.03    0.29
  -3  -5  -9    1.89    0.31
   3   5  10    0.10    0.16
   3   5  10    0.09    0.13
  -3  -5 -10   -0.10    0.16
   3   5  11    0.01    0.20
  -3  -5 -11    0.11    0.15
   3   5  12    0.02    0.18
  -3  -5 -12    0.28    0.21
   3   6 -18    1.32    0.29
  -3  -6  18    1.12    0.33
   3   6 -17    0.09    0.16
  -3  -6  17    0.09    0.20
   3   6 -16    2.44    0.33
  -3  -6  16    1.70    0.36
   3   6 -15    0.44    0.22
  -3  -6  15    0.31    0.18
  -3  -6  15    0.27    0.14
   3   6 -14    0.52    0.22
  -3  -6  14    0.36    0.20
  -3  -6  14    0.60    0.15
   3   6 -13   21.69    0.80
  -3  -6  13   22.19    0.85
  -3  -6  13   20.45    0.66
   3   6 -12   43.91    1.21
  -3  -6  12   43.15    1.31
  -3  -6  12   40.02    1.06
   3   6 -11    4.90    0.32
  -3  -6  11    4.81    0.36
  -3  -6  11    4.69    0.31
   3   6 -10   -0.12    0.14
  -3  -6  10   -0.00    0.22
  -3  -6  10    0.75    0.13
   3   6  -9  199.53    3.39
  -3  -6   9  204.07    4.41
  -3  -6   9  202.49    3.97
   3   6  -8   16.61    0.43
  -3  -6   8   16.17    0.66
  -3  -6   8   15.61    0.51
   3   6  -7    6.30    0.20
  -3  -6   7    6.67    0.33
  -3  -6   7    6.16    0.30
   3   6  -6    0.54    0.14
   3   6  -6    0.62    0.07
  -3  -6   6    0.82    0.16
   3   6  -5    4.83    0.13
   3   6  -5    5.13    0.27
  -3  -6   5    4.98    0.27
   3   6  -4    0.64    0.14
  -3  -6   4    0.80    0.14
   3   6  -3    1.43    0.16
   3   6  -2    0.07    0.11
  -3  -6   2    0.24    0.12
   3   6  -1    6.69    0.37
  -3  -6   1    7.61    0.37
   3   6   0    0.14    0.13
  -3  -6   0    0.73    0.14
   3   6   1   19.65    0.59
  -3  -6  -1   20.65    0.68
  -3  -6  -1   18.73    0.36
   3   6   2    6.94    0.33
  -3  -6  -2    6.64    0.21
  -3  -6  -2    7.14    0.38
   3   6   3    2.86    0.25
  -3  -6  -3    1.84    0.30
  -3  -6  -3    2.12    0.15
   3   6   4    6.09    0.37
  -3  -6  -4    5.73    0.25
  -3  -6  -4    6.00    0.40
   3   6   5    2.40    0.23
  -3  -6  -5    2.94    0.20
  -3  -6  -5    2.72    0.31
   3   6   6    0.83    0.19
  -3  -6  -6    0.50    0.15
  -3  -6  -6    0.84    0.25
   3   6   7    0.40    0.14
  -3  -6  -7    0.24    0.12
  -3  -6  -7    0.16    0.18
   3   6   8    0.07    0.16
  -3  -6  -8    0.08    0.21
  -3  -6  -8    0.06    0.12
   3   6   9    9.17    0.54
  -3  -6  -9    9.44    0.64
  -3  -6  -9    9.99    0.55
   3   6  10    1.06    0.44
  -3  -6 -10    4.75    0.39
   3   6  11    0.53    0.26
   3   7 -18    1.30    0.29
  -3  -7  18    1.55    0.30
   3   7 -17    3.01    0.34
  -3  -7  17    2.84    0.38
   3   7 -16    0.87    0.27
  -3  -7  16    1.14    0.32
   3   7 -15    0.63    0.25
  -3  -7  15    1.22    0.25
   3   7 -14    3.16    0.35
  -3  -7  14    4.28    0.42
  -3  -7  14    3.17    0.27
   3   7 -13    0.29    0.16
  -3  -7  13    0.24    0.16
  -3  -7  13   -0.07    0.13
   3   7 -12   12.03    0.45
  -3  -7  12   13.59    0.69
  -3  -7  12   11.66    0.45
   3   7 -11   12.01    0.47
  -3  -7  11   12.34    0.57
  -3  -7  11   11.06    0.42
   3   7 -10   70.90    1.53
  -3  -7  10   72.78    2.00
  -3  -7  10   72.14    1.75
   3   7  -9    0.23    0.12
  -3  -7   9   -0.20    0.17
  -3  -7   9    1.15    0.17
  -3  -7   8   13.97    0.58
  -3  -7   8   14.62    0.60
   3   7  -7    1.11    0.17
   3   7  -7    0.30    0.09
  -3  -7   7    0.39    0.18
   3   7  -6   10.29    0.25
   3   7  -6   11.50    0.52
  -3  -7   6   11.66    0.51
   3   7  -5    1.93    0.20
  -3  -7   5    1.74    0.25
   3   7  -4    0.51    0.17
  -3  -7   4    0.32    0.15
   3   7  -3    0.06    0.11
  -3  -7   3    0.28    0.13
   3   7  -2   21.59    0.68
  -3  -7   2   20.74    0.81
   3   7  -1   66.84    1.63
  -3  -7   1   65.85    1.77
   3   7   0    0.81    0.19
  -3  -7   0    0.39    0.24
   3   7   1   40.48    1.07
  -3  -7  -1   40.57    1.24
  -3  -7  -1   36.32    0.71
   3   7   2    0.19    0.13
  -3  -7  -2    0.17    0.14
  -3  -7  -2   -0.02    0.06
   3   7   3    0.33    0.13
  -3  -7  -3    0.32    0.09
  -3  -7  -3    0.69    0.24
   3   7   4    0.11    0.11
  -3  -7  -4    0.11    0.09
  -3  -7  -4    0.06    0.16
   3   7   5    0.49    0.18
  -3  -7  -5    0.68    0.22
  -3  -7  -5    0.51    0.11
   3   7   6    1.81    0.21
  -3  -7  -6    1.68    0.22
  -3  -7  -6    1.93    0.36
   3   7   7    1.69    0.29
  -3  -7  -7    2.49    0.25
  -3  -7  -7    1.68    0.33
   3   7   8    0.22    0.18
  -3  -7  -8    0.28    0.17
  -3  -7  -8    0.21    0.21
   3   8 -17    0.64    0.23
  -3  -8  17   -0.16    0.23
   3   8 -16    6.62    0.50
  -3  -8  16    5.89    0.65
   3   8 -15   -0.08    0.16
  -3  -8  15    0.02    0.17
   3   8 -14    0.13    0.12
  -3  -8  14    0.07    0.17
  -3  -8  14    0.00    0.12
   3   8 -13    0.22    0.16
  -3  -8  13    0.20    0.19
  -3  -8  13    0.32    0.14
   3   8 -12    0.05    0.13
  -3  -8  12    0.23    0.16
  -3  -8  12   -0.00    0.13
   3   8 -11    3.24    0.24
  -3  -8  11    3.50    0.32
  -3  -8  11    3.19    0.29
   3   8 -10    0.14    0.11
  -3  -8  10    0.14    0.16
  -3  -8  10    0.21    0.15
   3   8  -9   12.31    0.39
  -3  -8   9   13.26    0.62
  -3  -8   9   12.99    0.56
   3   8  -8    2.58    0.28
   3   8  -8    1.57    0.16
  -3  -8   8    1.92    0.22
   3   8  -7  122.66    3.15
  -3  -8   7  115.66    2.86
   3   8  -6   52.91    1.47
  -3  -8   6   48.17    1.34
   3   8  -5   13.19    0.61
  -3  -8   5   11.97    0.53
   3   8  -4    4.87    0.35
  -3  -8   4    4.00    0.32
   3   8  -3   18.98    0.68
  -3  -8   3   18.93    0.81
   3   8  -2    8.99    0.48
  -3  -8   2    8.66    0.57
   3   8  -1    6.93    0.38
  -3  -8   1    7.52    0.52
   3   8   0    1.91    0.27
  -3  -8   0    1.63    0.32
   3   8   1    0.05    0.16
  -3  -8  -1    0.32    0.22
   3   8   2    5.36    0.34
  -3  -8  -2    5.53    0.42
   3   8   3    1.60    0.24
  -3  -8  -3    1.48    0.27
   3   8   4    0.12    0.12
  -3  -8  -4    0.07    0.18
   3   8   5    0.72    0.20
  -3  -8  -5    0.98    0.26
   3   8   6    0.03    0.13
  -3  -8  -6    0.14    0.19
  -3  -8  -7    1.34    0.31
  -3  -8  -8    0.36    0.26
   3   9 -16    0.83    0.24
  -3  -9  16    0.51    0.28
   3   9 -15    0.30    0.19
  -3  -9  15    0.16    0.23
   3   9 -14    0.17    0.13
  -3  -9  14   -0.04    0.19
   3   9 -13    0.32    0.15
  -3  -9  13    0.25    0.22
  -3  -9  13    0.33    0.17
   3   9 -12    3.12    0.26
  -3  -9  12    3.85    0.38
  -3  -9  12    2.85    0.28
   3   9 -11    0.07    0.11
  -3  -9  11    0.21    0.17
  -3  -9  11    0.13    0.12
  -3  -9  10    0.08    0.14
  -3  -9  10   -0.09    0.13
   3   9  -9    2.06    0.27
  -3  -9   9    1.57    0.24
   3   9  -8   27.29    1.00
  -3  -9   8   27.20    0.97
   3   9  -7   -0.17    0.16
  -3  -9   7   -0.09    0.14
   3   9  -6    5.68    0.41
  -3  -9   6    6.05    0.39
   3   9  -5    0.27    0.15
  -3  -9   5    0.06    0.20
   3   9  -4   13.59    0.64
  -3  -9   4   12.14    0.58
   3   9  -3    8.27    0.45
  -3  -9   3    7.79    0.60
   3   9  -2    4.19    0.32
  -3  -9   2    4.15    0.38
   3   9  -1   -0.01    0.11
  -3  -9   1    0.03    0.14
   3   9   0    2.18    0.29
  -3  -9   0    1.55    0.36
   3   9   1   -0.15    0.16
  -3  -9  -1   -0.03    0.18
   3   9   2    0.73    0.17
  -3  -9  -2    0.40    0.24
   3   9   3    1.15    0.21
  -3  -9  -3    1.72    0.31
   3   9   4    0.33    0.18
  -3  -9  -4   -0.10    0.27
  -3  -9  -5    1.61    0.35
  -3  -9  -6   -0.22    0.24
  -3 -10  15    1.04    0.31
  -3 -10  14    1.86    0.37
  -3 -10  13    0.51    0.26
  -3 -10  12    1.53    0.33
  -3 -10  12    0.66    0.22
  -3 -10  11    1.16    0.28
  -3 -10  11    0.94    0.18
   3  10 -10    1.76    0.30
  -3 -10  10    1.68    0.27
   3  10  -9    1.28    0.26
  -3 -10   9    1.11    0.21
   3  10  -8    0.20    0.16
  -3 -10   8    0.04    0.18
   3  10  -7   12.25    0.64
  -3 -10   7   13.16    0.68
   3  10  -6    1.92    0.27
  -3 -10   6    1.82    0.32
   3  10  -5   35.03    1.22
  -3 -10   5   32.92    1.31
   3  10  -4    0.40    0.21
  -3 -10   4    0.88    0.23
   3  10  -3   11.17    0.56
  -3 -10   3    9.93    0.61
   3  10  -2    1.92    0.26
  -3 -10   2    1.42    0.32
   3  10  -1    1.82    0.31
  -3 -10   1    1.99    0.32
   3  10   0    0.15    0.18
  -3 -10   0   -0.03    0.19
   3  10   1    0.23    0.21
  -3 -10  -1    0.67    0.29
   3  10   2    4.48    0.39
  -3 -10  -2    4.71    0.49
   3  10   3    0.13    0.19
  -3 -10  -3    0.45    0.30
  -3 -10  -4    1.83    0.39
  -3 -11  14    7.08    0.72
  -3 -11  13    0.99    0.33
   3  11 -12    2.79    0.29
   3  11 -11    0.31    0.21
  -3 -11  11    0.06    0.15
   3  11 -10    0.41    0.22
  -3 -11  10    0.27    0.17
   3  11  -9    3.08    0.34
  -3 -11   9    1.87    0.34
   3  11  -8    0.99    0.26
  -3 -11   8    1.02    0.23
   3  11  -7    0.09    0.21
  -3 -11   7    0.14    0.20
   3  11  -6    2.54    0.38
  -3 -11   6    2.37    0.33
   3  11  -5    1.88    0.29
  -3 -11   5    1.75    0.31
   3  11  -4    0.64    0.27
  -3 -11   4    0.77    0.25
   3  11  -3    0.29    0.23
  -3 -11   3    0.27    0.23
   3  11  -2   -0.07    0.19
  -3 -11   2   -0.08    0.19
   3  11  -1    0.25    0.18
  -3 -11   1    0.20    0.23
   3  11   0   -0.18    0.17
  -3 -11   0    0.33    0.22
   3  11   1    2.68    0.31
  -3 -11  -1    2.45    0.42
  -3 -11  -2    0.29    0.27
   3  12 -11    2.74    0.40
   3  12 -10    1.37    0.33
  -3 -12  10    1.69    0.32
   3  12  -9    1.11    0.27
  -3 -12   9    0.74    0.29
   3  12  -8    1.71    0.28
  -3 -12   8    0.76    0.25
   3  12  -7    2.62    0.41
  -3 -12   7    2.01    0.39
   3  12  -6    2.77    0.43
  -3 -12   6    2.47    0.36
   3  12  -5    7.26    0.56
  -3 -12   5    7.39    0.69
   3  12  -4    2.91    0.43
  -3 -12   4    2.06    0.40
   3  12  -3   -0.02    0.16
  -3 -12   3   -0.14    0.21
   3  12  -2    1.31    0.28
  -3 -12   2    1.52    0.35
   4 -12   1    6.55    0.57
  -4  12  -1    6.23    0.49
   4 -12   2    0.73    0.35
  -4  12  -2    1.08    0.24
   4 -12   3   -0.23    0.26
   4 -12   4    2.07    0.35
  -4  12  -5    0.13    0.19
   4 -12   6    0.10    0.20
  -4  12  -6    0.14    0.19
   4 -12   7   -0.17    0.20
  -4  12  -7    0.00    0.19
   4 -11  -3    0.50    0.23
  -4  11   3    0.38    0.30
   4 -11  -2    0.60    0.32
  -4  11   2    0.69    0.25
   4 -11  -1    1.83    0.41
  -4  11   1    2.09    0.38
   4 -11   0    4.42    0.44
  -4  11   0    4.43    0.40
   4 -11   1    0.90    0.29
  -4  11  -1    1.98    0.31
   4 -11   2    0.41    0.24
  -4  11  -2    0.12    0.20
   4 -11   3    1.63    0.29
  -4  11  -3    1.24    0.26
   4 -11   4    2.83    0.35
   4 -11   4    2.78    0.31
   4 -11   5    0.61    0.18
  -4  11  -5    0.54    0.22
   4 -11   6    0.34    0.21
  -4  11  -6    0.40    0.21
   4 -11   7    0.82    0.23
  -4  11  -7    1.70    0.33
   4 -11   8    0.13    0.18
  -4  11  -8    0.28    0.24
   4 -11   9    0.40    0.25
  -4  11  -9    0.27    0.22
   4 -11  10    0.54    0.29
  -4  11 -10    1.69    0.30
   4 -11  11    4.77    0.51
  -4  11 -11    7.54    0.69
   4 -10  -6    1.79    0.34
  -4  10   6    1.64    0.43
   4 -10  -5    0.31    0.22
  -4  10   5    0.25    0.28
   4 -10  -4    0.94    0.33
  -4  10   4    1.67    0.36
   4 -10  -3   -0.07    0.18
  -4  10   3    0.23    0.17
   4 -10  -2    1.32    0.27
  -4  10   2    1.02    0.30
   4 -10  -1    0.12    0.17
  -4  10   1   -0.00    0.15
   4 -10   0    0.62    0.27
  -4  10   0    1.12    0.22
   4 -10   1    0.14    0.18
  -4  10  -1    0.14    0.14
   4 -10   2   -0.14    0.11
   4 -10   2    0.25    0.15
  -4  10  -2   -0.02    0.13
   4 -10   3    8.06    0.38
   4 -10   3    8.90    0.54
  -4  10  -3    8.58    0.46
   4 -10   4    3.56    0.36
   4 -10   4    3.55    0.27
  -4  10  -4    3.53    0.24
   4 -10   5    0.11    0.16
  -4  10  -5    0.16    0.19
   4 -10   6    2.32    0.23
  -4  10  -6    0.19    0.31
   4 -10   7   -0.13    0.12
  -4  10  -7    0.21    0.17
   4 -10   8    0.10    0.15
  -4  10  -8    0.04    0.17
   4 -10   9   -0.09    0.16
  -4  10  -9    0.24    0.18
   4 -10  10    0.06    0.18
  -4  10 -10    0.13    0.23
   4 -10  11    2.46    0.38
  -4  10 -11    2.66    0.47
   4 -10  12    0.57    0.27
  -4  10 -12    0.52    0.27
   4  -9  -8    0.57    0.34
  -4   9   8    0.83    0.36
   4  -9  -7   -0.00    0.20
  -4   9   7    0.39    0.21
   4  -9  -6    0.56    0.28
  -4   9   6    0.44    0.26
   4  -9  -5   -0.05    0.19
  -4   9   5    0.44    0.19
   4  -9  -4    0.20    0.19
  -4   9   4    0.41    0.24
   4  -9  -3    3.02    0.34
  -4   9   3    3.57    0.34
   4  -9  -2    5.28    0.47
  -4   9   2    5.24    0.44
   4  -9  -1   -0.23    0.16
  -4   9   1    0.05    0.13
   4  -9   0    1.43    0.25
  -4   9   0    1.46    0.27
   4  -9   1    0.10    0.11
   4  -9   1    0.25    0.16
  -4   9  -1    0.13    0.15
   4  -9   2    3.77    0.22
   4  -9   2    4.26    0.35
  -4   9  -2    4.38    0.30
   4  -9   3   14.08    0.71
   4  -9   3   11.88    0.52
  -4   9  -3   12.66    0.52
   4  -9   4    9.07    0.51
   4  -9   4    8.73    0.39
  -4   9  -4    8.02    0.37
   4  -9   5   16.73    0.65
  -4   9  -5   18.71    0.76
   4  -9   6    4.45    0.39
  -4   9  -6    5.61    0.39
   4  -9   7    0.15    0.17
  -4   9  -7    1.18    0.21
   4  -9   8    0.30    0.24
  -4   9  -8    1.12    0.25
   4  -9   9    0.94    0.30
  -4   9  -9    1.72    0.27
   4  -9  10    1.44    0.27
  -4   9 -10    1.12    0.28
   4  -9  11    0.03    0.19
  -4   9 -11   -0.02    0.17
   4  -9  12    2.01    0.38
  -4   9 -12    2.93    0.47
   4  -9  13    7.50    0.63
  -4   9 -13    8.03    0.67
   4  -8 -10    1.91    0.34
  -4   8  10    0.95    0.39
   4  -8  -9    0.02    0.23
  -4   8   9    0.07    0.20
   4  -8  -8   -0.04    0.16
  -4   8   8    0.04    0.17
   4  -8  -7    2.32    0.33
  -4   8   7    2.42    0.43
   4  -8  -6   -0.20    0.18
  -4   8   6   -0.09    0.23
   4  -8  -5   -0.05    0.20
  -4   8   5   -0.26    0.18
   4  -8  -4    0.75    0.20
  -4   8   4    0.43    0.21
   4  -8  -3    0.25    0.24
  -4   8   3    0.88    0.22
   4  -8  -2    2.94    0.29
  -4   8   2    3.10    0.28
   4  -8  -1    1.18    0.21
  -4   8   1    1.02    0.19
   4  -8   0    0.77    0.18
  -4   8   0    0.23    0.17
   4  -8   1   -0.09    0.13
   4  -8   1   -0.06    0.09
  -4   8  -1    0.00    0.10
   4  -8   2    5.66    0.29
   4  -8   2    6.00    0.38
  -4   8  -2    4.92    0.27
   4  -8   3   19.73    0.75
   4  -8   3   18.94    0.63
  -4   8  -3   19.67    0.59
   4  -8   4    9.57    0.52
   4  -8   4    9.66    0.44
  -4   8  -4    9.27    0.35
   4  -8   5   12.63    0.51
  -4   8  -5   12.95    0.57
  -4   8  -5   10.74    0.34
   4  -8   6    2.62    0.26
  -4   8  -6    2.96    0.36
   4  -8   7    2.17    0.25
  -4   8  -7    2.23    0.26
   4  -8   8    0.03    0.13
  -4   8  -8    0.09    0.14
   4  -8   9    0.02    0.14
  -4   8  -9    0.02    0.14
   4  -8  10   -0.14    0.17
  -4   8 -10    0.42    0.20
   4  -8  11    1.37    0.33
  -4   8 -11    1.46    0.36
   4  -8  12    0.37    0.22
  -4   8 -12    0.18    0.28
   4  -8  13   -0.09    0.20
  -4   8 -13   -0.29    0.24
   4  -8  14    4.85    0.65
  -4   8 -14    5.51    0.57
   4  -7 -11    8.58    0.69
  -4   7  11    8.22    0.67
   4  -7 -10    2.37    0.37
  -4   7  10    2.66    0.41
   4  -7  -9    1.29    0.33
  -4   7   9    0.73    0.35
   4  -7  -8    1.23    0.27
  -4   7   8    1.07    0.29
   4  -7  -7    4.93    0.42
  -4   7   7    6.40    0.45
   4  -7  -6    2.81    0.37
  -4   7   6    2.42    0.30
   4  -7  -5    0.22    0.18
  -4   7   5    0.34    0.20
   4  -7  -4    7.02    0.50
  -4   7   4    8.06    0.43
   4  -7  -3    5.20    0.36
  -4   7   3    4.99    0.41
   4  -7  -2    3.74    0.29
  -4   7   2    3.64    0.33
   4  -7  -1    2.04    0.12
   4  -7  -1    2.11    0.25
  -4   7   1    2.89    0.25
   4  -7   0    1.47    0.13
   4  -7   0    1.64    0.23
  -4   7   0    1.59    0.17
   4  -7   1    5.79    0.34
   4  -7   1    5.15    0.24
  -4   7  -1    5.53    0.29
   4  -7   2    4.62    0.21
   4  -7   2    5.28    0.32
  -4   7  -2    4.17    0.21
   4  -7   3    1.48    0.21
   4  -7   3    1.88    0.18
  -4   7  -3    1.49    0.14
   4  -7   4    5.66    0.36
   4  -7   4    5.28    0.32
  -4   7  -4    4.92    0.21
   4  -7   5    4.05    0.27
  -4   7  -5    4.27    0.29
  -4   7  -5    3.51    0.15
   4  -7   6  122.22    2.90
  -4   7  -6  125.88    3.11
   4  -7   7   15.94    0.68
  -4   7  -7   13.64    0.59
   4  -7   8    0.95    0.19
  -4   7  -8    0.68    0.20
   4  -7   9   -0.16    0.17
  -4   7  -9    0.13    0.16
   4  -7  10    0.59    0.24
  -4   7 -10    0.27    0.20
   4  -7  11    0.13    0.18
  -4   7 -11    0.31    0.21
   4  -7  12    0.94    0.25
  -4   7 -12    0.54    0.27
   4  -7  13    0.35    0.21
  -4   7 -13    0.09    0.23
   4  -7  14    0.30    0.22
  -4   7 -14   -0.22    0.22
   4  -7  15    3.35    0.55
  -4   7 -15    3.30    0.53
   4  -6 -12    3.06    0.49
  -4   6  12    2.55    0.41
   4  -6 -11    0.78    0.28
  -4   6  11    0.79    0.29
   4  -6 -10    5.22    0.57
  -4   6  10    6.05    0.51
   4  -6  -9    0.02    0.14
  -4   6   9   -0.01    0.15
   4  -6  -8   11.26    0.69
  -4   6   8   11.77    0.75
   4  -6  -7    4.01    0.36
  -4   6   7    4.97    0.44
   4  -6  -6   16.92    0.69
  -4   6   6   17.27    0.74
   4  -6  -5   15.54    0.63
  -4   6   5   15.72    0.64
   4  -6  -4    2.36    0.27
  -4   6   4    2.69    0.25
   4  -6  -3    0.62    0.17
  -4   6   3    0.96    0.20
   4  -6  -2    5.06    0.32
  -4   6   2    6.67    0.32
   4  -6  -1    1.42    0.19
   4  -6  -1    1.45    0.10
  -4   6   1    2.12    0.20
   4  -6   0    1.57    0.19
   4  -6   0    1.71    0.12
  -4   6   0    1.81    0.18
   4  -6   1    0.33    0.09
   4  -6   1    0.39    0.13
  -4   6  -1    0.22    0.09
   4  -6   2    3.75    0.29
   4  -6   2    3.15    0.20
  -4   6  -2    3.37    0.18
   4  -6   3    0.73    0.15
   4  -6   3    1.09    0.14
  -4   6  -3    0.69    0.10
   4  -6   4    1.19    0.18
   4  -6   4    1.64    0.18
  -4   6  -4    1.17    0.09
   4  -6   5   26.80    0.76
  -4   6  -5   27.41    0.80
   4  -6   6   18.64    0.70
  -4   6  -6   18.70    0.66
   4  -6   7    0.82    0.20
  -4   6  -7    0.75    0.24
   4  -6   8    3.86    0.32
  -4   6  -8    3.49    0.40
   4  -6   9    3.02    0.28
  -4   6  -9    2.13    0.32
   4  -6  10    3.65    0.40
  -4   6 -10    3.80    0.35
   4  -6  11    1.00    0.24
  -4   6 -11    1.04    0.26
   4  -6  12    0.01    0.16
  -4   6 -12    0.04    0.17
   4  -6  13   -0.03    0.21
  -4   6 -13    0.46    0.25
   4  -6  14    0.06    0.22
  -4   6 -14    0.33    0.23
   4  -6  15    0.02    0.22
  -4   6 -15    0.28    0.29
   4  -5 -14    0.66    0.32
  -4   5  14    0.92    0.31
   4  -5 -13    0.66    0.33
  -4   5  13    1.27    0.36
   4  -5 -12    3.47    0.50
  -4   5  12    3.69    0.43
   4  -5 -11    0.64    0.32
  -4   5  11    0.61    0.24
   4  -5 -10    3.71    0.46
  -4   5  10    2.62    0.41
   4  -5  -9    0.52    0.22
  -4   5   9    0.97    0.27
   4  -5  -8    0.36    0.21
  -4   5   8    1.07    0.26
   4  -5  -7   35.27    1.16
  -4   5   7   35.88    1.15
   4  -5  -6   10.35    0.48
  -4   5   6   10.54    0.49
   4  -5  -5   13.43    0.55
  -4   5   5   14.64    0.63
   4  -5  -4    0.18    0.13
  -4   5   4    0.24    0.16
   4  -5  -3    0.61    0.14
  -4   5   3    0.52    0.14
   4  -5  -2    1.69    0.19
   4  -5  -2    1.95    0.09
  -4   5   2    1.93    0.17
   4  -5  -1   38.47    0.97
   4  -5  -1   37.48    0.64
  -4   5   1   39.16    0.92
   4  -5   0    6.04    0.20
   4  -5   0    6.44    0.30
  -4   5   0    6.27    0.24
   4  -5   1    0.86    0.11
   4  -5   1    0.82    0.14
  -4   5  -1    0.78    0.11
   4  -5   2   -0.01    0.06
   4  -5   2    0.02    0.11
  -4   5  -2    0.04    0.06
   4  -5   3    0.80    0.12
   4  -5   3    0.38    0.10
  -4   5  -3    0.28    0.07
   4  -5   4    0.06    0.09
  -4   5  -4    0.06    0.05
  -4   5  -4   -0.13    0.11
   4  -5   5    2.34    0.25
  -4   5  -5    3.02    0.25
   4  -5   6   50.83    1.29
  -4   5  -6   49.53    1.27
   4  -5   7   -0.06    0.19
  -4   5  -7    0.40    0.16
   4  -5   8  226.38    5.19
  -4   5  -8  231.84    5.23
   4  -5   9   20.49    0.89
  -4   5  -9   20.96    0.84
   4  -5  10    1.07    0.29
  -4   5 -10    1.13    0.25
   4  -5  11    2.92    0.37
  -4   5 -11    1.83    0.32
   4  -5  12    0.79    0.29
  -4   5 -12    0.75    0.26
   4  -5  13    0.31    0.23
  -4   5 -13    0.42    0.23
   4  -5  14    2.12    0.34
  -4   5 -14    1.62    0.44
   4  -5  15    2.44    0.49
  -4   5 -15    3.26    0.46
   4  -4 -14    0.20    0.25
  -4   4  14    0.40    0.23
   4  -4 -13    1.20    0.30
  -4   4  13    0.80    0.32
   4  -4 -12    2.37    0.36
  -4   4  12    2.88    0.34
   4  -4 -11    2.76    0.41
  -4   4  11    2.86    0.33
   4  -4 -10    8.08    0.50
  -4   4  10    7.39    0.50
   4  -4  -9    0.53    0.20
  -4   4   9    0.78    0.21
   4  -4  -8   20.62    0.77
  -4   4   8   22.14    0.80
   4  -4  -7    2.89    0.34
  -4   4   7    3.30    0.32
   4  -4  -6    6.19    0.31
  -4   4   6    1.04    0.25
   4  -4  -5    4.19    0.27
  -4   4   5    4.25    0.28
   4  -4  -4    4.86    0.28
  -4   4   4    5.67    0.28
   4  -4  -3    0.45    0.10
   4  -4  -3    0.24    0.03
  -4   4   3    0.35    0.11
   4  -4  -2   44.50    1.02
   4  -4  -2   43.87    0.59
  -4   4   2   45.16    0.97
   4  -4  -1   24.16    0.42
   4  -4  -1   25.19    0.63
  -4   4   1   24.56    0.57
   4  -4   0    0.14    0.07
   4  -4   0    0.60    0.11
  -4   4   0    0.07    0.07
   4  -4   1    3.58    0.14
   4  -4   1    3.36    0.20
  -4   4  -1    2.99    0.15
   4  -4   2   13.45    0.40
   4  -4   2   13.00    0.33
  -4   4  -2   11.86    0.27
   4  -4   3    2.73    0.19
   4  -4   3    3.13    0.17
  -4   4  -3    2.70    0.12
   4  -4   4   42.90    0.95
  -4   4  -4   41.31    0.60
  -4   4  -4   44.13    1.00
   4  -4   5   69.57    1.57
  -4   4  -5   66.24    1.46
   4  -4   6   -0.13    0.11
  -4   4  -6    0.05    0.10
   4  -4   7   51.63    1.38
  -4   4  -7   52.60    1.33
   4  -4   8    1.04    0.20
  -4   4  -8    0.82    0.21
   4  -4   9    6.91    0.43
  -4   4  -9    7.18    0.48
   4  -4  10    7.12    0.56
  -4   4 -10    8.19    0.50
   4  -4  11    1.61    0.25
  -4   4 -11    0.97    0.26
   4  -4  12    5.89    0.50
  -4   4 -12    5.18    0.46
   4  -4  13    0.12    0.20
  -4   4 -13    0.26    0.22
   4  -4  14    1.64    0.34
  -4   4 -14    2.14    0.35
   4  -4  15    1.57    0.38
  -4   4 -15    1.08    0.41
   4  -3 -15    6.53    0.57
  -4   3  15    5.36    0.50
   4  -3 -14    0.03    0.20
  -4   3  14   -0.28    0.22
   4  -3 -13    1.00    0.27
  -4   3  13    1.23    0.24
   4  -3 -12    0.09    0.18
  -4   3  12    0.11    0.17
   4  -3 -11    0.17    0.19
  -4   3  11   -0.00    0.14
   4  -3 -10    6.97    0.47
  -4   3  10    8.19    0.45
   4  -3  -9   33.50    1.07
  -4   3   9   35.56    1.09
   4  -3  -8    4.48    0.31
  -4   3   8    3.99    0.30
   4  -3  -7    0.84    0.17
  -4   3   7    0.98    0.20
   4  -3  -6    2.75    0.22
  -4   3   6    3.00    0.27
   4  -3  -5    3.96    0.23
  -4   3   5    4.04    0.24
   4  -3  -4    2.45    0.18
  -4   3   4    2.19    0.17
   4  -3  -3    6.56    0.29
   4  -3  -3    5.98    0.11
  -4   3   3    6.72    0.25
   4  -3  -2    1.19    0.13
  -4   3   2    1.33    0.11
   4  -3  -1   14.30    0.28
   4  -3  -1   14.62    0.39
  -4   3   1   13.99    0.38
   4  -3   0    9.23    0.24
   4  -3   0    9.87    0.31
  -4   3   0    9.62    0.26
   4  -3   1  117.11    1.82
   4  -3   1  120.60    2.14
  -4   3  -1  122.24    1.79
   4  -3   2   49.65    1.01
   4  -3   2   48.77    0.92
  -4   3  -2   48.45    0.78
   4  -3   3   54.88    1.10
  -4   3  -3   50.18    0.73
  -4   3  -3   52.25    1.04
   4  -3   4    4.91    0.23
  -4   3  -4    4.81    0.12
  -4   3  -4    4.90    0.26
   4  -3   5   17.55    0.52
  -4   3  -5   17.18    0.50
   4  -3   6    2.88    0.23
  -4   3  -6    2.40    0.25
   4  -3   7   12.26    0.50
  -4   3  -7   12.78    0.48
   4  -3   8    4.12    0.33
  -4   3  -8    5.37    0.34
   4  -3   9   27.40    0.95
  -4   3  -9   28.94    0.99
   4  -3  10  115.24    3.03
  -4   3 -10  112.39    2.96
   4  -3  11    0.30    0.16
  -4   3 -11   -0.06    0.19
   4  -3  12    2.17    0.33
  -4   3 -12    1.84    0.31
   4  -3  13    0.15    0.21
  -4   3 -13    0.03    0.19
   4  -3  14    1.33    0.36
  -4   3 -14    1.05    0.30
   4  -3  15    1.65    0.38
  -4   3 -15    0.90    0.43
   4  -2 -16    1.01    0.38
  -4   2  16    0.74    0.34
   4  -2 -15    0.28    0.25
  -4   2  15    0.39    0.22
   4  -2 -14    0.56    0.23
  -4   2  14    0.52    0.22
   4  -2 -13    1.60    0.29
  -4   2  13    1.57    0.30
   4  -2 -12    0.40    0.21
  -4   2  12    0.71    0.23
   4  -2 -11    0.29    0.21
  -4   2  11    0.13    0.15
   4  -2 -10    0.23    0.16
  -4   2  10   -0.23    0.12
   4  -2  -9   23.39    0.76
  -4   2   9   21.28    0.70
   4  -2  -8   18.87    0.61
  -4   2   8   18.13    0.67
   4  -2  -7    8.79    0.36
  -4   2   7    7.34    0.33
   4  -2  -6    0.83    0.14
  -4   2   6    0.82    0.13
   4  -2  -5   11.92    0.35
   4  -2  -5   11.16    0.15
  -4   2   5   11.71    0.36
   4  -2  -4   19.28    0.49
   4  -2  -4   19.08    0.26
  -4   2   4   18.18    0.46
   4  -2  -3   36.94    0.50
   4  -2  -3   37.27    0.76
  -4   2   3   38.29    0.79
   4  -2  -2    3.23    0.12
   4  -2  -2    3.22    0.16
  -4   2   2    3.05    0.17
   4  -2  -1    0.48    0.07
   4  -2  -1    0.22    0.09
  -4   2   1    0.39    0.08
   4  -2   0   26.38    0.51
   4  -2   0   26.20    0.59
  -4   2   0   26.54    0.54
   4  -2   1  163.20    2.66
   4  -2   1  166.34    2.57
  -4   2  -1  164.70    2.31
   4  -2   2    0.02    0.08
  -4   2  -2    0.13    0.07
   4  -2   3   37.55    0.80
  -4   2  -3   36.27    0.57
  -4   2  -3   37.52    0.76
   4  -2   4   18.41    0.50
  -4   2  -4   17.81    0.30
  -4   2  -4   17.88    0.46
   4  -2   5    4.85    0.28
  -4   2  -5    4.67    0.23
  -4   2  -5    4.58    0.13
   4  -2   6    8.86    0.35
  -4   2  -6    9.85    0.36
   4  -2   7    1.95    0.21
  -4   2  -7    2.09    0.22
   4  -2   8    9.68    0.43
  -4   2  -8    9.30    0.45
   4  -2   9   72.35    1.93
  -4   2  -9   75.20    2.10
   4  -2  10    0.21    0.21
  -4   2 -10    0.31    0.23
   4  -2  11    8.60    0.60
  -4   2 -11    8.88    0.55
   4  -2  12    9.53    0.54
  -4   2 -12    9.37    0.67
   4  -2  13   -0.13    0.17
  -4   2 -13    0.02    0.18
   4  -2  14    1.31    0.35
  -4   2 -14    1.20    0.33
   4  -2  15    2.68    0.39
  -4   2 -15    3.14    0.43
   4  -1 -17    0.44    0.39
  -4   1  17    1.60    0.35
   4  -1 -16    8.62    0.64
  -4   1  16    8.24    0.57
   4  -1 -15   -0.57    0.24
  -4   1  15    0.15    0.17
   4  -1 -14    0.01    0.17
  -4   1  14   -0.09    0.15
   4  -1 -13    0.77    0.27
  -4   1  13    0.82    0.21
   4  -1 -12    0.95    0.23
  -4   1  12    0.93    0.21
   4  -1 -11   -0.12    0.13
  -4   1  11    0.04    0.16
   4  -1 -10    0.32    0.19
  -4   1  10    0.22    0.15
   4  -1  -9    0.17    0.12
  -4   1   9    0.04    0.13
   4  -1  -8    1.03    0.06
   4  -1  -8    1.05    0.16
  -4   1   8    0.78    0.21
   4  -1  -7   40.28    0.52
   4  -1  -7   41.78    0.97
  -4   1   7   42.98    1.02
   4  -1  -6   11.41    0.20
   4  -1  -6   11.79    0.35
  -4   1   6   11.56    0.40
   4  -1  -5   98.22    1.73
  -4   1   5   94.99    1.87
   4  -1  -4   13.69    0.35
   4  -1  -4   13.18    0.25
  -4   1   4   13.57    0.38
   4  -1  -3    0.90    0.08
   4  -1  -3    0.90    0.09
  -4   1   3    1.21    0.14
   4  -1  -2    0.46    0.08
   4  -1  -2    0.39    0.07
  -4   1   2    0.46    0.10
   4  -1  -1    0.19    0.06
   4  -1  -1    0.00    0.06
   4  -1   0   70.66    1.17
   4  -1   0   71.27    1.17
  -4   1   0   68.81    1.16
   4  -1   1   25.11    0.49
   4  -1   1   24.91    0.53
  -4   1  -1   25.51    0.49
   4  -1   2    3.61    0.19
  -4   1  -2    3.44    0.15
  -4   1  -2    3.47    0.14
   4  -1   3   22.65    0.55
  -4   1  -3   21.56    0.41
  -4   1  -3   21.81    0.50
   4  -1   4    8.24    0.35
  -4   1  -4    7.68    0.25
  -4   1  -4    7.57    0.19
   4  -1   5    6.92    0.36
  -4   1  -5    6.80    0.18
  -4   1  -5    7.64    0.28
   4  -1   6   -0.02    0.12
  -4   1  -6    0.20    0.07
  -4   1  -6    0.21    0.13
   4  -1   7    0.26    0.15
  -4   1  -7    0.51    0.07
  -4   1  -7    0.72    0.17
   4  -1   8    6.14    0.34
  -4   1  -8    5.84    0.35
  -4   1  -8    5.60    0.19
   4  -1   9    0.88    0.20
  -4   1  -9    1.20    0.22
   4  -1  10    1.52    0.25
  -4   1 -10    1.80    0.31
   4  -1  11   12.36    0.61
  -4   1 -11   11.81    0.62
   4  -1  12   23.21    1.07
  -4   1 -12   23.79    0.98
   4  -1  13    3.69    0.39
  -4   1 -13    4.76    0.43
   4  -1  14    0.18    0.23
  -4   1 -14    0.08    0.21
   4  -1  15    2.66    0.40
  -4   1 -15    3.29    0.50
   4   0 -17    4.40    0.48
  -4   0  17    3.80    0.40
   4   0 -16   -0.16    0.22
  -4   0  16    0.59    0.23
   4   0 -15   12.87    0.71
  -4   0  15   12.59    0.72
   4   0 -14    0.79    0.28
  -4   0  14    0.77    0.25
   4   0 -13    2.36    0.33
  -4   0  13    1.63    0.25
   4   0 -12    9.96    0.52
  -4   0  12   10.45    0.54
   4   0 -11    1.37    0.21
  -4   0  11    0.92    0.23
  -4   0  11    1.28    0.11
   4   0 -10    5.05    0.16
   4   0 -10    6.78    0.33
  -4   0  10    5.64    0.37
   4   0  -9   12.04    0.28
   4   0  -9   13.26    0.50
  -4   0   9   11.71    0.47
   4   0  -8   20.60    0.41
   4   0  -8   20.23    0.56
  -4   0   8   20.95    0.61
   4   0  -7  153.89    2.04
   4   0  -7  163.48    2.83
  -4   0   7  159.53    3.03
   4   0  -6   20.56    0.36
   4   0  -6   20.01    0.47
  -4   0   6   20.00    0.59
   4   0  -5    5.02    0.16
   4   0  -5    5.50    0.21
  -4   0   5    5.86    0.25
   4   0  -4    2.66    0.12
   4   0  -4    3.24    0.13
  -4   0   4    2.95    0.19
   4   0  -3    2.26    0.12
   4   0  -3    1.79    0.12
  -4   0   3    1.95    0.19
   4   0  -2    1.06    0.08
   4   0  -2    0.90    0.07
  -4   0   2    1.22    0.13
   4   0  -1   20.02    0.36
   4   0  -1   20.16    0.42
  -4   0   1   20.48    0.46
   4   0   0   46.66    0.72
   4   0   0   44.70    0.83
  -4   0   0   47.56    0.83
   4   0   1    5.33    0.20
  -4   0  -1    5.02    0.16
  -4   0  -1    5.05    0.21
   4   0   2   18.45    0.47
  -4   0  -2   18.17    0.42
  -4   0  -2   17.15    0.37
   4   0   3  133.04    2.41
  -4   0  -3  133.13    2.08
  -4   0  -3  132.26    2.00
   4   0   4    2.41    0.21
  -4   0  -4    2.22    0.14
  -4   0  -4    2.56    0.17
   4   0   5    1.28    0.16
  -4   0  -5    0.93    0.11
  -4   0  -5    1.54    0.13
   4   0   6    8.26    0.38
  -4   0  -6    8.75    0.34
  -4   0  -6    8.11    0.26
   4   0   7   21.06    0.67
  -4   0  -7   20.31    0.70
  -4   0  -7   18.90    0.47
   4   0   8    2.69    0.30
  -4   0  -8    3.03    0.31
  -4   0  -8    2.62    0.16
   4   0   9    0.47    0.21
  -4   0  -9    0.56    0.18
  -4   0  -9    0.56    0.11
   4   0  10    5.61    0.23
   4   0  10    6.48    0.44
  -4   0 -10    6.96    0.41
   4   0  11   22.10    0.96
  -4   0 -11   20.83    0.87
   4   0  12   -0.07    0.19
  -4   0 -12    0.14    0.16
   4   0  13    0.14    0.24
  -4   0 -13    0.48    0.26
   4   0  14    1.55    0.28
  -4   0 -14    0.88    0.31
   4   0  15    0.38    0.22
  -4   0 -15    0.38    0.31
   4   1 -18    1.13    0.39
  -4  -1  18    0.98    0.26
   4   1 -17    3.55    0.52
  -4  -1  17    2.68    0.44
   4   1 -16   22.90    1.02
  -4  -1  16   20.85    1.01
   4   1 -15    2.85    0.36
  -4  -1  15    2.29    0.31
   4   1 -14    5.26    0.40
  -4  -1  14    5.66    0.43
  -4  -1  14    4.40    0.28
   4   1 -13   11.38    0.60
  -4  -1  13   10.13    0.39
  -4  -1  13   11.60    0.51
   4   1 -12    4.73    0.34
  -4  -1  12    4.05    0.24
  -4  -1  12    4.57    0.33
   4   1 -11    0.07    0.11
  -4  -1  11   -0.05    0.07
  -4  -1  11    0.12    0.13
   4   1 -10    1.29    0.19
  -4  -1  10    1.25    0.13
  -4  -1  10    1.49    0.19
   4   1  -9    1.61    0.11
   4   1  -9    1.89    0.17
  -4  -1   9    1.61    0.20
   4   1  -8    0.14    0.07
   4   1  -8    0.13    0.09
  -4  -1   8   -0.01    0.11
   4   1  -7    0.55    0.08
   4   1  -7    0.38    0.11
  -4  -1   7    0.18    0.13
   4   1  -6   16.64    0.34
   4   1  -6   16.38    0.36
  -4  -1   6   16.92    0.49
   4   1  -5   15.21    0.33
   4   1  -5   14.68    0.34
  -4  -1   5   15.04    0.45
   4   1  -4   59.37    0.98
   4   1  -4   56.53    0.83
  -4  -1   4   58.70    1.15
   4   1  -3    6.47    0.20
   4   1  -3    6.41    0.15
  -4  -1   3    6.18    0.27
   4   1  -2    2.85    0.17
   4   1  -2    2.64    0.10
  -4  -1   2    3.26    0.18
   4   1  -1   43.38    0.56
   4   1  -1   42.52    0.79
  -4  -1   1   45.32    0.85
   4   1   0   25.65    0.56
  -4  -1   0   25.78    0.53
  -4  -1   0   26.52    0.38
   4   1   1    1.94    0.16
  -4  -1  -1    2.06    0.09
  -4  -1  -1    1.80    0.13
   4   1   2   93.75    1.75
  -4  -1  -2   93.97    1.59
  -4  -1  -2   95.76    1.38
   4   1   3  108.20    2.06
  -4  -1  -3  108.73    1.87
  -4  -1  -3  110.09    1.69
   4   1   4    4.61    0.26
  -4  -1  -4    4.32    0.22
  -4  -1  -4    4.66    0.21
   4   1   5    9.48    0.38
  -4  -1  -5    9.88    0.32
  -4  -1  -5    9.63    0.32
   4   1   6    0.40    0.14
  -4  -1  -6    0.59    0.10
  -4  -1  -6    0.78    0.13
   4   1   7    7.07    0.37
  -4  -1  -7    7.25    0.38
  -4  -1  -7    7.12    0.30
   4   1   8    0.05    0.12
  -4  -1  -8    0.21    0.15
  -4  -1  -8    0.03    0.10
   4   1   9    0.11    0.14
  -4  -1  -9    0.24    0.13
  -4  -1  -9    0.08    0.09
   4   1  10    0.11    0.14
  -4  -1 -10    0.25    0.13
  -4  -1 -10    0.04    0.15
   4   1  11    2.82    0.24
   4   1  11    2.93    0.35
  -4  -1 -11    2.87    0.40
   4   1  12    1.30    0.26
  -4  -1 -12    1.23    0.26
   4   1  13    3.63    0.36
  -4  -1 -13    2.87    0.36
   4   1  14    2.81    0.37
  -4  -1 -14    3.29    0.45
   4   2 -18    1.15    0.30
   4   2 -17    4.74    0.45
  -4  -2  17    3.64    0.45
   4   2 -16    8.53    0.65
  -4  -2  16    7.95    0.51
   4   2 -15   15.62    0.74
  -4  -2  15   14.11    0.60
  -4  -2  15   14.73    0.76
   4   2 -14    0.11    0.18
  -4  -2  14    0.27    0.17
  -4  -2  14    0.27    0.14
   4   2 -13   51.67    1.50
  -4  -2  13   48.63    1.30
  -4  -2  13   52.25    1.45
   4   2 -12   -0.25    0.15
  -4  -2  12   -0.01    0.11
  -4  -2  12    0.10    0.16
   4   2 -11    3.48    0.25
  -4  -2  11    3.03    0.23
  -4  -2  11    3.12    0.32
   4   2 -10    0.31    0.15
  -4  -2  10    0.21    0.12
  -4  -2  10    0.31    0.17
   4   2  -9    0.16    0.14
  -4  -2   9    0.53    0.12
  -4  -2   9    0.39    0.14
   4   2  -8    0.30    0.10
   4   2  -8    0.43    0.11
  -4  -2   8    0.22    0.15
   4   2  -7    0.02    0.08
   4   2  -7    0.01    0.08
  -4  -2   7    0.36    0.10
   4   2  -6   17.03    0.42
   4   2  -6   17.71    0.37
  -4  -2   6   17.80    0.51
   4   2  -5   61.55    1.08
   4   2  -5   59.40    0.84
  -4  -2   5   62.20    1.27
   4   2  -4   50.05    0.95
   4   2  -4   49.56    0.63
  -4  -2   4   51.34    1.11
   4   2  -3    2.51    0.18
   4   2  -3    2.58    0.07
  -4  -2   3    2.72    0.19
   4   2  -2  170.89    2.70
  -4  -2   2  161.15    2.68
   4   2  -1    2.75    0.17
  -4  -2   1    2.96    0.18
  -4  -2   1    2.59    0.06
   4   2   0   13.74    0.38
  -4  -2   0   14.54    0.39
  -4  -2   0   13.60    0.20
   4   2   1    1.43    0.15
  -4  -2  -1    1.56    0.08
  -4  -2  -1    1.74    0.14
   4   2   2   39.41    0.87
  -4  -2  -2   36.29    0.59
  -4  -2  -2   38.87    0.83
   4   2   3    4.52    0.25
  -4  -2  -3    4.45    0.17
  -4  -2  -3    4.24    0.21
   4   2   4    0.69    0.14
  -4  -2  -4    0.56    0.11
  -4  -2  -4    0.50    0.11
   4   2   5   50.44    1.33
  -4  -2  -5   51.04    1.16
  -4  -2  -5   48.84    1.05
   4   2   6    7.34    0.35
  -4  -2  -6    6.50    0.32
  -4  -2  -6    6.57    0.29
   4   2   7    0.24    0.15
  -4  -2  -7    0.40    0.16
  -4  -2  -7    0.35    0.14
   4   2   8    1.21    0.20
  -4  -2  -8    1.30    0.16
  -4  -2  -8    1.27    0.19
   4   2   9    0.31    0.17
  -4  -2  -9    0.49    0.15
  -4  -2  -9    0.30    0.15
   4   2  10    1.62    0.29
  -4  -2 -10    1.91    0.25
  -4  -2 -10    1.85    0.24
   4   2  11    1.48    0.22
   4   2  11    1.09    0.23
  -4  -2 -11    1.24    0.23
   4   2  12    0.38    0.27
  -4  -2 -12    1.18    0.23
   4   2  13    5.05    0.43
  -4  -2 -13    4.26    0.45
   4   3 -18    0.48    0.26
   4   3 -17    0.89    0.25
  -4  -3  17    0.85    0.22
   4   3 -16    2.52    0.33
  -4  -3  16    2.88    0.24
  -4  -3  16    1.62    0.33
   4   3 -15    0.56    0.23
  -4  -3  15    0.80    0.18
  -4  -3  15    0.77    0.23
   4   3 -14   70.78    2.12
  -4  -3  14   70.87    2.02
  -4  -3  14   71.07    1.92
   4   3 -13    0.93    0.20
  -4  -3  13    0.65    0.21
  -4  -3  13    1.07    0.21
   4   3 -12   26.20    0.89
  -4  -3  12   25.14    0.81
  -4  -3  12   25.46    0.82
   4   3 -11    4.51    0.30
  -4  -3  11    4.53    0.32
  -4  -3  11    4.39    0.29
   4   3 -10   13.00    0.43
  -4  -3  10   13.17    0.47
  -4  -3  10   12.99    0.49
   4   3  -9    2.81    0.17
  -4  -3   9    2.66    0.24
  -4  -3   9    2.47    0.21
   4   3  -8    0.11    0.09
   4   3  -8    0.13    0.10
  -4  -3   8    0.28    0.14
   4   3  -7    7.71    0.23
   4   3  -7    7.52    0.30
  -4  -3   7    7.78    0.32
   4   3  -6    0.47    0.09
   4   3  -6    0.21    0.06
  -4  -3   6    0.31    0.13
   4   3  -5   54.22    1.06
  -4  -3   5   55.53    1.16
   4   3  -4   17.84    0.46
   4   3  -4   16.87    0.21
  -4  -3   4   17.90    0.50
   4   3  -3   35.81    0.77
  -4  -3   3   36.73    0.80
   4   3  -2    1.33    0.14
  -4  -3   2    0.92    0.18
   4   3  -1   10.36    0.34
  -4  -3   1   10.57    0.36
   4   3   0    6.83    0.27
  -4  -3   0    6.19    0.28
   4   3   1    0.19    0.10
  -4  -3  -1    0.26    0.13
  -4  -3  -1    0.26    0.05
   4   3   2    1.14    0.15
  -4  -3  -2    0.95    0.15
  -4  -3  -2    0.71    0.07
   4   3   3    5.53    0.30
  -4  -3  -3    5.24    0.27
  -4  -3  -3    5.43    0.18
   4   3   4    1.27    0.18
  -4  -3  -4    1.48    0.17
  -4  -3  -4    1.50    0.14
   4   3   5   19.03    0.64
  -4  -3  -5   19.80    0.67
  -4  -3  -5   19.82    0.54
   4   3   6   10.41    0.51
  -4  -3  -6    9.29    0.41
  -4  -3  -6    9.37    0.38
   4   3   7    0.07    0.13
  -4  -3  -7    0.10    0.12
  -4  -3  -7    0.22    0.10
   4   3   8    1.86    0.22
  -4  -3  -8    1.53    0.20
  -4  -3  -8    1.58    0.23
   4   3   9    5.67    0.39
  -4  -3  -9    5.57    0.34
  -4  -3  -9    6.15    0.35
   4   3  10    0.26    0.16
  -4  -3 -10    0.11    0.18
  -4  -3 -10    0.20    0.18
   4   3  11    2.43    0.26
   4   3  11    2.62    0.30
  -4  -3 -11    2.20    0.28
   4   3  12    0.62    0.25
   4   3  12    0.71    0.22
  -4  -3 -12    0.95    0.28
   4   3  13    1.80    0.35
  -4  -3 -13    1.40    0.28
   4   4 -18    1.12    0.33
   4   4 -17    3.08    0.35
  -4  -4  17    2.33    0.33
  -4  -4  17    2.59    0.33
   4   4 -16    6.78    0.46
  -4  -4  16    6.60    0.47
  -4  -4  16    6.48    0.40
   4   4 -15    5.03    0.40
  -4  -4  15    5.68    0.42
  -4  -4  15    5.58    0.44
   4   4 -14   14.25    0.61
  -4  -4  14   13.72    0.57
  -4  -4  14   13.20    0.64
   4   4 -13    2.83    0.33
  -4  -4  13    3.17    0.26
  -4  -4  13    3.32    0.34
   4   4 -12    1.41    0.21
  -4  -4  12    1.35    0.25
  -4  -4  12    1.53    0.22
   4   4 -11   45.74    1.18
  -4  -4  11   43.14    1.16
  -4  -4  11   43.49    1.24
   4   4 -10   99.32    2.02
  -4  -4  10   94.59    2.14
  -4  -4  10   99.19    2.27
   4   4  -9    0.37    0.10
  -4  -4   9    0.31    0.12
  -4  -4   9    0.32    0.14
   4   4  -8    3.84    0.21
   4   4  -8    3.87    0.18
  -4  -4   8    3.30    0.24
   4   4  -7    1.66    0.12
   4   4  -7    1.96    0.19
  -4  -4   7    2.39    0.19
   4   4  -6    5.34    0.14
   4   4  -6    6.06    0.25
  -4  -4   6    5.35    0.26
   4   4  -5    6.61    0.26
   4   4  -5    5.86    0.10
  -4  -4   5    6.40    0.27
   4   4  -4   25.87    0.66
  -4  -4   4   25.41    0.70
   4   4  -3   30.05    0.74
  -4  -4   3   31.55    0.78
   4   4  -2    0.42    0.12
  -4  -4   2    0.67    0.13
   4   4  -1   49.28    1.15
  -4  -4   1   47.54    1.13
   4   4   0   -0.01    0.09
  -4  -4   0    0.05    0.11
   4   4   1    0.22    0.11
  -4  -4  -1    0.24    0.04
  -4  -4  -1    0.07    0.12
   4   4   2   -0.08    0.10
  -4  -4  -2    0.03    0.05
  -4  -4  -2    0.08    0.10
   4   4   3    5.56    0.30
  -4  -4  -3    4.87    0.18
  -4  -4  -3    5.09    0.30
   4   4   4    1.57    0.19
  -4  -4  -4    1.14    0.13
  -4  -4  -4    1.12    0.19
   4   4   5    0.63    0.14
  -4  -4  -5    0.23    0.11
  -4  -4  -5   -0.06    0.17
   4   4   6    7.00    0.38
  -4  -4  -6    6.64    0.28
  -4  -4  -6    7.10    0.40
   4   4   7    5.09    0.40
  -4  -4  -7    4.41    0.29
  -4  -4  -7    4.88    0.33
   4   4   8    5.00    0.35
  -4  -4  -8    4.32    0.29
  -4  -4  -8    4.50    0.40
   4   4   9    1.21    0.23
  -4  -4  -9    1.42    0.24
  -4  -4  -9    1.08    0.27
   4   4  10    2.06    0.33
  -4  -4 -10    1.65    0.29
  -4  -4 -10    2.02    0.28
   4   4  11    0.04    0.15
   4   4  11    0.06    0.18
  -4  -4 -11    0.09    0.14
   4   4  12    0.01    0.18
   4   4  12   -0.16    0.17
  -4  -4 -12    0.08    0.15
   4   5 -18    0.49    0.22
  -4  -5  18    0.21    0.19
   4   5 -17   -0.02    0.19
  -4  -5  17    0.07    0.14
   4   5 -16    0.56    0.19
  -4  -5  16    0.28    0.20
  -4  -5  16    0.56    0.21
   4   5 -15    3.05    0.30
  -4  -5  15    2.76    0.36
  -4  -5  15    2.42    0.30
   4   5 -14    0.01    0.14
  -4  -5  14   -0.31    0.14
  -4  -5  14   -0.02    0.16
   4   5 -13    0.06    0.11
  -4  -5  13   -0.07    0.12
  -4  -5  13   -0.02    0.13
   4   5 -12  205.86    4.26
  -4  -5  12  211.74    4.98
  -4  -5  12  208.84    4.55
   4   5 -11    8.67    0.43
  -4  -5  11    8.86    0.47
  -4  -5  11    9.50    0.49
   4   5 -10    0.13    0.11
  -4  -5  10    0.15    0.13
  -4  -5  10    0.06    0.13
   4   5  -9   20.54    0.52
  -4  -5   9   19.34    0.67
   4   5  -8   -0.09    0.10
   4   5  -8    0.06    0.08
  -4  -5   8   -0.11    0.10
   4   5  -7    0.26    0.12
   4   5  -7    0.47    0.07
  -4  -5   7    0.09    0.16
   4   5  -6   -0.10    0.10
  -4  -5   6    0.02    0.10
   4   5  -5    9.39    0.36
  -4  -5   5    9.04    0.37
   4   5  -4   -0.19    0.11
  -4  -5   4   -0.19    0.12
   4   5  -3   15.43    0.51
  -4  -5   3   16.09    0.54
   4   5  -2    4.76    0.27
  -4  -5   2    4.94    0.28
   4   5  -1   -0.01    0.09
  -4  -5   1    0.05    0.10
   4   5   0    2.41    0.22
  -4  -5   0    2.10    0.22
   4   5   1   35.86    1.01
  -4  -5  -1   36.88    1.04
   4   5   2    2.58    0.22
  -4  -5  -2    2.52    0.11
  -4  -5  -2    3.15    0.30
   4   5   3    2.20    0.23
  -4  -5  -3    1.74    0.12
  -4  -5  -3    2.27    0.24
   4   5   4    1.62    0.21
  -4  -5  -4    1.45    0.13
  -4  -5  -4    1.33    0.22
   4   5   5   -0.04    0.12
  -4  -5  -5   -0.07    0.08
  -4  -5  -5    0.17    0.15
   4   5   6   -0.01    0.12
  -4  -5  -6    0.03    0.08
  -4  -5  -6   -0.27    0.14
   4   5   7    0.98    0.24
  -4  -5  -7    0.82    0.19
  -4  -5  -7    1.12    0.23
   4   5   8    1.56    0.24
  -4  -5  -8    1.74    0.25
  -4  -5  -8    2.02    0.28
   4   5   9    0.49    0.19
  -4  -5  -9    0.04    0.16
  -4  -5  -9    0.07    0.18
   4   5  10    0.34    0.18
  -4  -5 -10    0.21    0.15
  -4  -5 -10    0.19    0.23
   4   5  11    0.51    0.28
   4   6 -18    4.17    0.46
  -4  -6  18    3.04    0.38
   4   6 -17    0.13    0.20
  -4  -6  17    0.63    0.21
   4   6 -16    0.24    0.20
  -4  -6  16    0.16    0.17
  -4  -6  16    0.14    0.16
   4   6 -15    2.13    0.23
  -4  -6  15    2.01    0.27
  -4  -6  15    1.59    0.21
   4   6 -14    1.09    0.18
  -4  -6  14    0.68    0.27
  -4  -6  14    0.83    0.17
   4   6 -13    3.23    0.28
  -4  -6  13    2.65    0.37
  -4  -6  13    3.38    0.29
   4   6 -12    0.70    0.18
  -4  -6  12    0.86    0.20
  -4  -6  12    0.64    0.19
   4   6 -11    2.75    0.23
  -4  -6  11    2.69    0.27
  -4  -6  11    2.43    0.27
   4   6 -10   -0.15    0.10
  -4  -6  10   -0.02    0.15
  -4  -6  10    0.00    0.12
   4   6  -9   64.80    1.66
   4   6  -9   62.64    1.19
  -4  -6   9   62.38    1.62
   4   6  -8   12.25    0.51
   4   6  -8   11.77    0.31
  -4  -6   8   10.94    0.48
   4   6  -7    5.49    0.31
  -4  -6   7    5.32    0.32
   4   6  -6    0.67    0.17
  -4  -6   6    0.33    0.19
   4   6  -5    3.89    0.32
  -4  -6   5    4.66    0.29
   4   6  -4    1.67    0.18
  -4  -6   4    1.04    0.20
   4   6  -3    2.82    0.24
  -4  -6   3    2.47    0.25
   4   6  -2   13.14    0.50
  -4  -6   2   11.73    0.50
   4   6  -1    5.79    0.34
  -4  -6   1    6.17    0.36
   4   6   0   38.14    1.06
  -4  -6   0   38.56    1.14
   4   6   1    0.10    0.13
  -4  -6  -1    0.18    0.14
   4   6   2   11.29    0.46
  -4  -6  -2   10.40    0.51
   4   6   3    3.17    0.26
  -4  -6  -3    3.93    0.34
   4   6   4    6.48    0.35
  -4  -6  -4    5.35    0.23
  -4  -6  -4    6.68    0.50
   4   6   5    1.41    0.20
  -4  -6  -5    1.05    0.15
  -4  -6  -5    1.41    0.31
   4   6   6   13.25    0.61
  -4  -6  -6   10.61    0.63
  -4  -6  -6   11.21    0.46
   4   6   7    1.59    0.28
  -4  -6  -7    1.74    0.21
  -4  -6  -7    1.25    0.29
   4   6   8    9.62    0.52
  -4  -6  -8    8.74    0.69
   4   6   9    0.54    0.19
  -4  -6  -9    0.48    0.23
  -4  -6 -10    0.69    0.26
   4   7 -17    1.28    0.31
  -4  -7  17    1.75    0.37
   4   7 -16    0.02    0.13
  -4  -7  16    0.12    0.16
   4   7 -15    0.23    0.18
  -4  -7  15    0.34    0.20
  -4  -7  15    0.26    0.17
   4   7 -14    0.50    0.15
  -4  -7  14    0.46    0.21
  -4  -7  14    0.84    0.19
   4   7 -13    2.40    0.24
  -4  -7  13    2.40    0.30
  -4  -7  13    2.13    0.27
   4   7 -12    4.28    0.29
  -4  -7  12    4.29    0.37
  -4  -7  12    5.25    0.35
   4   7 -11    0.35    0.13
  -4  -7  11    0.87    0.21
  -4  -7  11    0.14    0.15
   4   7 -10   28.42    0.96
   4   7 -10   27.37    0.69
  -4  -7  10   27.87    0.88
   4   7  -9   15.73    0.65
  -4  -7   9   15.16    0.65
   4   7  -8    4.22    0.37
  -4  -7   8    3.67    0.31
   4   7  -7    6.01    0.45
  -4  -7   7    5.48    0.36
   4   7  -6    0.64    0.17
  -4  -7   6    0.71    0.19
   4   7  -5    5.65    0.39
  -4  -7   5    6.31    0.37
   4   7  -4    3.47    0.31
  -4  -7   4    2.62    0.28
   4   7  -3    3.67    0.29
  -4  -7   3    3.07    0.36
   4   7  -2   15.57    0.59
  -4  -7   2   15.44    0.63
   4   7  -1    6.59    0.37
  -4  -7   1    5.49    0.41
   4   7   0    7.06    0.45
  -4  -7   0    7.05    0.42
   4   7   1    6.50    0.43
  -4  -7  -1    6.27    0.44
   4   7   2    0.34    0.19
  -4  -7  -2    0.49    0.20
   4   7   3    0.92    0.25
  -4  -7  -3    1.47    0.25
   4   7   4    1.90    0.27
  -4  -7  -4    1.48    0.28
   4   7   5    0.32    0.18
  -4  -7  -5    1.01    0.23
   4   7   6    0.35    0.17
  -4  -7  -6    0.06    0.26
   4   7   7    4.26    0.35
  -4  -7  -7    4.25    0.46
   4   7   8    0.19    0.20
  -4  -7  -8    0.11    0.26
  -4  -8  17    1.02    0.29
   4   8 -16    0.42    0.17
  -4  -8  16    0.76    0.30
   4   8 -15    1.38    0.24
  -4  -8  15    1.16    0.28
  -4  -8  15    1.25    0.25
   4   8 -14    1.95    0.26
  -4  -8  14    2.53    0.33
  -4  -8  14    2.58    0.29
   4   8 -13    0.07    0.11
  -4  -8  13   -0.30    0.14
  -4  -8  13    0.35    0.16
  -4  -8  12    0.05    0.15
  -4  -8  12   -0.01    0.14
   4   8 -11    1.63    0.18
  -4  -8  11    1.77    0.22
   4   8 -10    3.38    0.38
  -4  -8  10    3.40    0.28
   4   8  -9   10.69    0.51
  -4  -8   9    9.16    0.47
   4   8  -8    1.34    0.24
  -4  -8   8    1.28    0.26
   4   8  -7    3.03    0.30
  -4  -8   7    3.25    0.30
   4   8  -6    0.35    0.20
  -4  -8   6    0.13    0.19
   4   8  -5    1.46    0.24
  -4  -8   5    1.98    0.24
   4   8  -4    1.24    0.21
  -4  -8   4    0.98    0.21
   4   8  -3    4.29    0.34
  -4  -8   3    5.11    0.36
   4   8  -2    1.45    0.25
  -4  -8   2    1.92    0.27
   4   8  -1    6.77    0.49
  -4  -8   1    6.97    0.45
   4   8   0    5.10    0.36
  -4  -8   0    5.55    0.42
   4   8   1    1.41    0.22
  -4  -8  -1    1.21    0.26
   4   8   2    3.54    0.35
  -4  -8  -2    3.68    0.43
   4   8   3    0.08    0.17
  -4  -8  -3    0.22    0.25
   4   8   4    0.43    0.19
  -4  -8  -4    0.05    0.21
   4   8   5    1.26    0.23
  -4  -8  -5    1.52    0.32
   4   8   6    1.11    0.25
  -4  -8  -6    1.86    0.34
  -4  -8  -7    1.75    0.36
  -4  -9  16    3.72    0.47
  -4  -9  15    1.09    0.31
  -4  -9  14    0.69    0.24
  -4  -9  14    0.19    0.20
  -4  -9  13    0.96    0.29
  -4  -9  13    1.02    0.24
   4   9 -12    0.61    0.25
  -4  -9  12    1.15    0.24
   4   9 -11    1.73    0.31
  -4  -9  11    1.05    0.22
   4   9 -10    0.14    0.22
  -4  -9  10    0.28    0.16
   4   9  -9    6.49    0.45
  -4  -9   9    6.76    0.41
   4   9  -8    4.99    0.50
  -4  -9   8    5.29    0.37
   4   9  -7    1.18    0.24
  -4  -9   7    1.89    0.25
   4   9  -6    4.61    0.36
  -4  -9   6    4.35    0.42
   4   9  -5    1.10    0.23
  -4  -9   5    1.13    0.24
   4   9  -4    0.39    0.20
  -4  -9   4    0.12    0.18
   4   9  -3    1.85    0.28
  -4  -9   3    2.38    0.29
   4   9  -2    1.05    0.27
  -4  -9   2    0.70    0.23
   4   9  -1    0.13    0.20
  -4  -9   1    0.56    0.25
   4   9   0    0.56    0.20
  -4  -9   0    0.55    0.23
   4   9   1   -0.13    0.18
  -4  -9  -1    0.29    0.19
   4   9   2    0.06    0.17
  -4  -9  -2    0.03    0.19
   4   9   3    0.43    0.20
  -4  -9  -3    0.96    0.26
   4   9   4    0.23    0.18
  -4  -9  -4    0.42    0.26
   4   9   5    3.84    0.40
  -4  -9  -5    3.38    0.56
  -4 -10  15    0.59    0.29
   4  10 -14    0.27    0.16
   4  10 -13    2.70    0.40
  -4 -10  13    1.35    0.28
   4  10 -12    0.49    0.25
  -4 -10  12    0.48    0.22
   4  10 -11    3.69    0.40
  -4 -10  11    2.88    0.36
   4  10 -10    3.86    0.40
  -4 -10  10    3.45    0.33
   4  10  -9   -0.08    0.16
  -4 -10   9    0.12    0.13
   4  10  -8    0.16    0.19
  -4 -10   8    0.23    0.17
   4  10  -7    5.00    0.47
  -4 -10   7    4.30    0.45
   4  10  -6    4.40    0.44
  -4 -10   6    3.70    0.36
   4  10  -5    1.56    0.26
  -4 -10   5    1.17    0.28
   4  10  -4    0.11    0.18
  -4 -10   4    0.29    0.19
   4  10  -3    2.05    0.26
  -4 -10   3    0.14    0.34
   4  10  -2    0.51    0.21
  -4 -10   2    0.56    0.24
   4  10  -1    0.31    0.18
  -4 -10   1   -0.01    0.27
   4  10   0    0.06    0.21
  -4 -10   0    0.33    0.21
   4  10   1    1.00    0.23
  -4 -10  -1    0.74    0.39
   4  10   2    0.99    0.28
  -4 -10  -2    0.57    0.30
   4  10   3    1.52    0.26
  -4 -10  -3    1.56    0.37
   4  11 -13    1.89    0.38
   4  11 -12    1.43    0.51
  -4 -11  12    5.46    0.41
   4  11 -11    3.67    0.44
  -4 -11  11    3.73    0.41
   4  11 -10    3.51    0.44
  -4 -11  10    3.83    0.36
   4  11  -9    0.16    0.22
  -4 -11   9    0.01    0.20
   4  11  -8    0.02    0.19
  -4 -11   8   -0.30    0.18
   4  11  -7   -0.10    0.16
  -4 -11   7    0.05    0.16
   4  11  -6    1.38    0.27
  -4 -11   6    1.07    0.28
   4  11  -5    1.60    0.29
  -4 -11   5    1.77    0.32
   4  11  -4    0.38    0.25
  -4 -11   4    0.29    0.23
   4  11  -3   -0.24    0.18
  -4 -11   3    0.03    0.20
   4  11  -2    2.38    0.32
  -4 -11   2    1.75    0.37
   4  11  -1    1.10    0.27
  -4 -11   1    1.16    0.33
   4  11   0    3.80    0.37
  -4 -11   0    2.86    0.46
   4  12  -9    0.08    0.17
  -4 -12   9   -0.09    0.16
   4  12  -8    1.60    0.37
  -4 -12   8    1.02    0.30
   4  12  -7    1.18    0.27
  -4 -12   7    0.24    0.25
   4  12  -6    1.25    0.29
  -4 -12   6    1.29    0.37
   4  12  -5    2.06    0.38
  -4 -12   5    1.13    0.34
   4  12  -4    0.31    0.19
  -4 -12   4   -0.23    0.21
   5 -11  -2    0.17    0.26
  -5  11   2    0.05    0.20
   5 -11  -1    1.31    0.31
  -5  11   1    0.76    0.27
   5 -11   0    2.32    0.38
  -5  11   0    1.99    0.39
   5 -11   1    6.12    0.61
  -5  11  -1    5.07    0.42
   5 -11   2   14.20    0.84
  -5  11  -2   13.72    0.74
   5 -11   3    2.94    0.41
   5 -11   4    0.33    0.23
   5 -11   5    0.30    0.16
  -5  11  -5    0.29    0.25
   5 -11   6    0.46    0.18
  -5  11  -6    0.34    0.24
   5 -11   7    0.21    0.16
  -5  11  -7   -0.09    0.19
   5 -11   8   -0.39    0.19
  -5  11  -8    0.01    0.27
   5 -11   9    0.42    0.27
  -5  11  -9    1.54    0.31
   5 -10  -5    0.13    0.20
  -5  10   5    0.05    0.20
   5 -10  -4    1.29    0.30
  -5  10   4    1.72    0.39
   5 -10  -3    0.19    0.19
  -5  10   3    0.09    0.19
   5 -10  -2    0.30    0.22
  -5  10   2    0.32    0.20
   5 -10  -1   -0.05    0.18
  -5  10   1   -0.08    0.16
   5 -10   0    3.41    0.47
  -5  10   0    3.57    0.42
   5 -10   1   29.36    1.27
  -5  10  -1   30.71    1.18
   5 -10   2    7.37    0.68
  -5  10  -2    8.92    0.51
   5 -10   3    5.33    0.46
   5 -10   3    4.14    0.34
  -5  10  -3    4.31    0.34
   5 -10   4    0.19    0.20
   5 -10   4    0.29    0.14
   5 -10   5    3.71    0.31
  -5  10  -5    4.79    0.41
   5 -10   6    0.14    0.17
  -5  10  -6    0.02    0.17
   5 -10   7   -0.16    0.16
  -5  10  -7   -0.12    0.19
   5 -10   8    0.28    0.22
  -5  10  -8    0.17    0.18
   5 -10   9    0.03    0.19
  -5  10  -9   -0.00    0.18
   5 -10  10    0.00    0.15
  -5  10 -10   -0.02    0.21
   5 -10  11    1.98    0.34
  -5  10 -11    1.67    0.40
   5  -9  -7    0.26    0.22
  -5   9   7    0.19    0.29
   5  -9  -6    1.34    0.32
  -5   9   6    1.36    0.32
   5  -9  -5    1.50    0.37
  -5   9   5    1.67    0.31
   5  -9  -4   -0.13    0.16
  -5   9   4    0.24    0.17
   5  -9  -3    2.68    0.35
  -5   9   3    2.55    0.39
   5  -9  -2    0.01    0.17
  -5   9   2    0.10    0.18
   5  -9  -1   -0.04    0.16
  -5   9   1    0.11    0.14
   5  -9   0    0.60    0.23
  -5   9   0    1.15    0.24
   5  -9   1    0.34    0.22
  -5   9  -1    0.85    0.20
   5  -9   2    7.29    0.37
   5  -9   2    6.77    0.49
  -5   9  -2    6.69    0.35
   5  -9   3    1.71    0.29
   5  -9   3    1.26    0.23
  -5   9  -3    1.31    0.20
   5  -9   4   67.36    2.16
   5  -9   4   66.24    1.86
   5  -9   5    4.09    0.30
  -5   9  -5    4.41    0.39
   5  -9   6    0.17    0.14
  -5   9  -6    0.03    0.21
   5  -9   7    0.11    0.14
  -5   9  -7   -0.07    0.19
   5  -9   8    0.08    0.20
  -5   9  -8    0.84    0.21
   5  -9   9    0.42    0.20
  -5   9  -9    0.28    0.23
   5  -9  10    0.83    0.30
  -5   9 -10    0.61    0.26
   5  -9  11    5.76    0.52
  -5   9 -11    6.29    0.62
   5  -9  12    5.95    0.65
  -5   9 -12    5.60    0.58
   5  -8  -9    0.20    0.28
  -5   8   9    0.19    0.23
   5  -8  -8    0.66    0.28
  -5   8   8    0.79    0.28
   5  -8  -7    0.85    0.25
  -5   8   7    0.76    0.27
   5  -8  -6    4.37    0.40
  -5   8   6    3.99    0.50
   5  -8  -5   11.83    0.65
  -5   8   5   11.67    0.67
   5  -8  -4    2.68    0.35
  -5   8   4    1.58    0.30
   5  -8  -3    4.67    0.46
  -5   8   3    4.63    0.45
   5  -8  -2    0.37    0.18
  -5   8   2    0.27    0.17
   5  -8  -1    4.01    0.35
  -5   8   1    3.68    0.34
   5  -8   0    0.39    0.18
   5  -8   0    0.19    0.10
  -5   8   0    0.70    0.14
   5  -8   1    1.92    0.28
   5  -8   1    1.93    0.18
  -5   8  -1    1.85    0.22
   5  -8   2    8.40    0.38
   5  -8   2    9.38    0.50
  -5   8  -2    7.84    0.39
   5  -8   3   93.03    2.58
   5  -8   3   93.17    2.22
  -5   8  -3   87.47    1.99
   5  -8   4    4.40    0.38
   5  -8   4    3.85    0.28
  -5   8  -4    3.56    0.22
   5  -8   5   -0.01    0.13
  -5   8  -5    0.35    0.15
   5  -8   6    0.50    0.20
  -5   8  -6    0.39    0.19
   5  -8   7    0.53    0.21
  -5   8  -7    0.47    0.20
   5  -8   8    7.49    0.45
  -5   8  -8    6.82    0.46
   5  -8   9    0.20    0.23
  -5   8  -9    0.24    0.18
   5  -8  10   -0.36    0.22
  -5   8 -10    0.06    0.19
   5  -8  11    0.11    0.23
  -5   8 -11    0.21    0.22
   5  -8  12    0.01    0.17
  -5   8 -12   -0.03    0.18
   5  -8  13    2.93    0.45
  -5   8 -13    3.18    0.46
   5  -7 -11    1.43    0.41
  -5   7  11    1.23    0.36
   5  -7 -10    0.28    0.23
  -5   7  10    0.04    0.23
   5  -7  -9    0.03    0.17
  -5   7   9   -0.10    0.19
   5  -7  -8   -0.07    0.20
  -5   7   8   -0.19    0.20
   5  -7  -7    2.60    0.32
  -5   7   7    2.03    0.33
   5  -7  -6    0.96    0.24
  -5   7   6    0.86    0.28
   5  -7  -5   14.82    0.71
  -5   7   5   15.03    0.68
   5  -7  -4   12.53    0.62
  -5   7   4   13.33    0.60
   5  -7  -3    4.05    0.38
  -5   7   3    2.86    0.29
   5  -7  -2   -0.06    0.13
  -5   7   2    0.18    0.12
   5  -7  -1    2.46    0.27
  -5   7   1    2.85    0.27
   5  -7   0    0.36    0.14
   5  -7   0   -0.01    0.08
  -5   7   0    0.05    0.10
   5  -7   1    1.62    0.16
   5  -7   1    1.94    0.24
  -5   7  -1    1.48    0.16
   5  -7   2    2.02    0.15
   5  -7   2    2.08    0.25
  -5   7  -2    1.75    0.18
   5  -7   3    0.04    0.15
   5  -7   3   -0.12    0.12
  -5   7  -3    0.16    0.08
   5  -7   4   16.73    0.70
   5  -7   4   17.38    0.57
  -5   7  -4   16.28    0.45
   5  -7   5    1.07    0.20
  -5   7  -5    1.14    0.23
   5  -7   6   38.72    1.17
  -5   7  -6   37.73    1.25
   5  -7   7    0.94    0.20
  -5   7  -7    0.97    0.20
   5  -7   8    7.18    0.43
  -5   7  -8    6.82    0.45
   5  -7   9    5.29    0.42
  -5   7  -9    5.48    0.42
   5  -7  10   -0.11    0.18
  -5   7 -10   -0.11    0.23
   5  -7  11    0.99    0.27
  -5   7 -11    1.34    0.37
   5  -7  12    0.27    0.26
  -5   7 -12    0.08    0.28
   5  -7  13   10.40    0.72
  -5   7 -13   12.05    0.81
   5  -7  14    5.02    0.57
  -5   7 -14    6.12    0.60
   5  -6 -12    4.17    0.46
  -5   6  12    3.95    0.51
   5  -6 -11    1.34    0.33
  -5   6  11    1.36    0.34
   5  -6 -10   -0.03    0.19
  -5   6  10    0.17    0.19
   5  -6  -9    2.03    0.34
  -5   6   9    1.90    0.33
   5  -6  -8    5.81    0.53
  -5   6   8    6.60    0.46
   5  -6  -7    0.29    0.17
  -5   6   7    0.11    0.18
   5  -6  -6   15.43    0.78
  -5   6   6   15.75    0.78
   5  -6  -5    5.52    0.38
  -5   6   5    4.87    0.38
   5  -6  -4   21.48    0.79
  -5   6   4   21.90    0.90
   5  -6  -3   20.10    0.74
  -5   6   3   20.06    0.69
   5  -6  -2   -0.07    0.11
  -5   6   2    0.10    0.12
   5  -6  -1    0.24    0.20
   5  -6  -1    0.47    0.08
  -5   6   1    0.58    0.13
   5  -6   0    1.42    0.13
   5  -6   0    1.76    0.21
  -5   6   0    1.42    0.16
   5  -6   1    2.10    0.17
   5  -6   1    2.67    0.28
  -5   6  -1    2.22    0.18
   5  -6   2   -0.03    0.09
   5  -6   2   -0.03    0.12
  -5   6  -2    0.08    0.06
   5  -6   3    2.10    0.22
   5  -6   3    1.83    0.20
  -5   6  -3    1.79    0.15
   5  -6   4    8.75    0.39
  -5   6  -4    8.08    0.26
  -5   6  -4    8.10    0.40
   5  -6   5  185.10    4.23
  -5   6  -5  185.40    4.36
   5  -6   6    3.59    0.30
  -5   6  -6    3.12    0.31
   5  -6   7   21.06    0.79
  -5   6  -7   20.56    0.79
   5  -6   8    0.20    0.18
  -5   6  -8    0.33    0.20
   5  -6   9    0.12    0.15
  -5   6  -9   -0.05    0.15
   5  -6  10    0.43    0.22
  -5   6 -10    0.68    0.24
   5  -6  11    2.01    0.32
  -5   6 -11    2.24    0.35
   5  -6  12    1.07    0.30
  -5   6 -12    1.22    0.32
   5  -6  13   -0.12    0.18
  -5   6 -13    0.22    0.20
   5  -6  14    0.31    0.32
  -5   6 -14    0.55    0.36
   5  -5 -13    0.73    0.28
  -5   5  13    0.26    0.26
   5  -5 -12   12.59    0.88
  -5   5  12   10.44    0.72
   5  -5 -11    9.50    0.74
  -5   5  11    9.57    0.64
   5  -5 -10    0.20    0.19
  -5   5  10    0.20    0.20
   5  -5  -9    2.16    0.34
  -5   5   9    1.25    0.29
   5  -5  -8    1.45    0.34
  -5   5   8    1.97    0.32
   5  -5  -7    5.90    0.42
  -5   5   7    6.28    0.44
   5  -5  -6   -0.02    0.14
  -5   5   6    0.22    0.15
   5  -5  -5   11.77    0.52
  -5   5   5   11.67    0.53
   5  -5  -4    6.02    0.38
  -5   5   4    6.55    0.38
   5  -5  -3    0.44    0.14
  -5   5   3    0.32    0.17
   5  -5  -2    0.06    0.12
   5  -5  -2    0.10    0.05
  -5   5   2   -0.15    0.10
   5  -5  -1    6.94    0.22
   5  -5  -1    7.85    0.34
  -5   5   1    6.31    0.32
   5  -5   0    0.11    0.07
   5  -5   0   -0.06    0.11
  -5   5   0    0.03    0.07
   5  -5   1    0.30    0.08
   5  -5   1    0.18    0.13
  -5   5  -1    0.15    0.10
   5  -5   2    2.79    0.23
   5  -5   2    2.85    0.20
  -5   5  -2    2.44    0.16
   5  -5   3    1.95    0.21
   5  -5   3    1.91    0.20
  -5   5  -3    1.59    0.13
   5  -5   4    3.71    0.24
  -5   5  -4    3.14    0.26
  -5   5  -4    3.47    0.18
   5  -5   5   61.13    1.54
  -5   5  -5   60.05    1.57
   5  -5   6    4.33    0.31
  -5   5  -6    4.06    0.32
   5  -5   7    2.79    0.29
  -5   5  -7    2.83    0.30
   5  -5   8    5.73    0.46
  -5   5  -8    5.23    0.39
   5  -5   9    3.48    0.42
  -5   5  -9    4.37    0.38
   5  -5  10    0.47    0.24
  -5   5 -10    0.31    0.25
   5  -5  11    0.43    0.23
  -5   5 -11    0.96    0.25
   5  -5  12    0.67    0.25
  -5   5 -12    0.63    0.32
   5  -5  13    2.17    0.37
  -5   5 -13    2.24    0.37
   5  -5  14    1.65    0.36
  -5   5 -14    2.03    0.39
   5  -4 -14    3.24    0.42
  -5   4  14    2.49    0.38
   5  -4 -13    1.81    0.34
  -5   4  13    1.56    0.33
   5  -4 -12    1.10    0.30
  -5   4  12    1.32    0.27
   5  -4 -11    9.68    0.61
  -5   4  11   10.03    0.58
   5  -4 -10    2.90    0.31
  -5   4  10    2.59    0.31
   5  -4  -9    1.64    0.27
  -5   4   9    1.55    0.26
   5  -4  -8    0.10    0.12
  -5   4   8   -0.20    0.16
   5  -4  -7    1.30    0.21
  -5   4   7    1.16    0.21
   5  -4  -6    2.26    0.23
  -5   4   6    2.17    0.31
   5  -4  -5   13.70    0.59
  -5   4   5   14.50    0.55
   5  -4  -4   25.56    0.77
  -5   4   4   24.31    0.71
   5  -4  -3    8.18    0.35
   5  -4  -3    7.20    0.18
  -5   4   3    7.52    0.32
   5  -4  -2   41.03    0.67
   5  -4  -2   42.33    1.04
  -5   4   2   39.97    0.91
   5  -4  -1   26.93    0.54
   5  -4  -1   27.09    0.74
  -5   4   1   27.57    0.68
   5  -4   0    1.01    0.11
   5  -4   0    0.84    0.13
  -5   4   0    0.65    0.13
   5  -4   1   18.71    0.49
   5  -4   1   18.65    0.63
  -5   4  -1   17.67    0.43
   5  -4   2    0.47    0.13
   5  -4   2    0.30    0.12
  -5   4  -2    0.40    0.10
   5  -4   3   -0.08    0.10
  -5   4  -3   -0.06    0.06
  -5   4  -3    0.07    0.07
   5  -4   4   22.17    0.64
  -5   4  -4   20.89    0.62
  -5   4  -4   20.84    0.44
   5  -4   5    0.59    0.15
  -5   4  -5    0.37    0.13
   5  -4   6   53.67    1.46
  -5   4  -6   54.20    1.49
   5  -4   7  118.64    2.97
  -5   4  -7  121.01    2.93
   5  -4   8    5.89    0.41
  -5   4  -8    6.80    0.48
   5  -4   9    0.75    0.20
  -5   4  -9    0.32    0.20
   5  -4  10    0.20    0.14
  -5   4 -10   -0.32    0.18
   5  -4  11    0.67    0.25
  -5   4 -11    0.65    0.29
   5  -4  12    0.11    0.20
  -5   4 -12    0.30    0.21
   5  -4  13    0.41    0.22
  -5   4 -13    0.05    0.23
   5  -4  14   -0.14    0.21
  -5   4 -14    0.13    0.22
   5  -4  15    0.10    0.22
   5  -3 -15    1.48    0.36
  -5   3  15    1.48    0.33
   5  -3 -14    1.20    0.26
  -5   3  14    0.00    0.25
   5  -3 -13    1.07    0.29
  -5   3  13    1.33    0.28
   5  -3 -12    6.68    0.55
  -5   3  12    6.24    0.44
   5  -3 -11    3.62    0.40
  -5   3  11    2.17    0.30
   5  -3 -10    1.57    0.26
  -5   3  10    1.96    0.30
   5  -3  -9    0.33    0.17
  -5   3   9    0.25    0.16
   5  -3  -8    0.48    0.15
  -5   3   8   -0.01    0.15
   5  -3  -7    0.37    0.14
  -5   3   7    0.19    0.17
   5  -3  -6    1.94    0.19
  -5   3   6    1.28    0.20
   5  -3  -5    0.48    0.17
  -5   3   5    0.79    0.15
   5  -3  -4    0.13    0.11
   5  -3  -4    0.16    0.04
  -5   3   4    0.24    0.11
   5  -3  -3    0.36    0.06
   5  -3  -3    0.55    0.12
  -5   3   3    0.29    0.15
   5  -3  -2  148.37    2.12
   5  -3  -2  152.13    2.89
  -5   3   2  154.94    2.80
   5  -3  -1   19.07    0.43
   5  -3  -1   19.97    0.55
  -5   3   1   18.68    0.48
   5  -3   0    0.61    0.09
   5  -3   0    0.31    0.12
  -5   3   0    0.49    0.11
   5  -3   1    1.28    0.14
   5  -3   1    0.83    0.14
  -5   3  -1    1.01    0.13
   5  -3   2    1.00    0.16
   5  -3   2    0.81    0.11
  -5   3  -2    0.76    0.11
   5  -3   3    2.79    0.19
  -5   3  -3    2.70    0.15
  -5   3  -3    3.22    0.22
   5  -3   4    0.06    0.10
  -5   3  -4    0.11    0.09
  -5   3  -4    0.12    0.06
   5  -3   5   -0.07    0.10
  -5   3  -5    0.01    0.04
  -5   3  -5    0.07    0.10
   5  -3   6    1.82    0.21
  -5   3  -6    1.80    0.20
   5  -3   7    0.69    0.18
  -5   3  -7    0.48    0.21
   5  -3   8    6.56    0.44
  -5   3  -8    7.28    0.51
   5  -3   9    5.44    0.48
  -5   3  -9    5.99    0.41
   5  -3  10    3.81    0.34
  -5   3 -10    3.66    0.36
   5  -3  11    4.21    0.38
  -5   3 -11    3.73    0.40
   5  -3  12    0.93    0.24
  -5   3 -12    0.66    0.26
   5  -3  13    3.57    0.37
  -5   3 -13    1.09    0.36
   5  -3  14    1.94    0.34
  -5   3 -14    1.67    0.45
   5  -2 -16    0.61    0.35
  -5   2  16    0.66    0.27
   5  -2 -15    1.22    0.34
  -5   2  15    0.39    0.26
   5  -2 -14    1.19    0.28
  -5   2  14    0.81    0.27
   5  -2 -13    0.09    0.19
  -5   2  13    0.26    0.19
   5  -2 -12    1.92    0.28
  -5   2  12    1.18    0.34
   5  -2 -11    3.52    0.31
  -5   2  11    2.80    0.34
   5  -2 -10    3.50    0.38
  -5   2  10    4.13    0.33
   5  -2  -9   20.40    0.77
  -5   2   9   19.03    0.74
   5  -2  -8   11.25    0.48
  -5   2   8   10.70    0.51
   5  -2  -7    1.20    0.17
  -5   2   7    0.89    0.19
   5  -2  -6    4.60    0.26
  -5   2   6    4.50    0.29
   5  -2  -5   -0.19    0.10
   5  -2  -5    0.08    0.04
  -5   2   5   -0.13    0.10
   5  -2  -4   22.75    0.39
   5  -2  -4   22.38    0.58
  -5   2   4   21.98    0.61
   5  -2  -3    0.14    0.06
   5  -2  -3    0.19    0.11
  -5   2   3    0.02    0.09
   5  -2  -2   80.67    1.28
   5  -2  -2   79.32    1.52
  -5   2   2   78.89    1.51
   5  -2  -1    0.08    0.07
   5  -2  -1    0.20    0.10
  -5   2   1    0.10    0.11
   5  -2   0   22.49    0.50
   5  -2   0   23.21    0.55
  -5   2   0   21.85    0.50
   5  -2   1   27.52    0.64
   5  -2   1   26.79    0.60
  -5   2  -1   26.33    0.59
   5  -2   2   14.70    0.48
  -5   2  -2   14.24    0.34
  -5   2  -2   14.32    0.41
   5  -2   3    0.25    0.11
  -5   2  -3    0.07    0.08
  -5   2  -3    0.22    0.08
   5  -2   4    0.38    0.13
  -5   2  -4    0.37    0.08
  -5   2  -4    0.48    0.11
   5  -2   5    3.06    0.24
  -5   2  -5    2.87    0.25
  -5   2  -5    2.71    0.12
   5  -2   6    0.64    0.16
  -5   2  -6    0.79    0.15
  -5   2  -6    0.47    0.07
   5  -2   7    1.82    0.27
  -5   2  -7    1.56    0.22
   5  -2   8    1.22    0.21
   5  -2   9    3.90    0.35
  -5   2  -9    3.94    0.33
   5  -2  10    0.91    0.23
  -5   2 -10    1.04    0.23
   5  -2  11    2.93    0.40
  -5   2 -11    2.83    0.34
   5  -2  12    0.65    0.24
  -5   2 -12    0.57    0.29
   5  -2  13    0.25    0.22
  -5   2 -13    0.31    0.22
   5  -2  14   -0.24    0.27
  -5   2 -14   -0.31    0.24
   5  -1 -16    4.53    0.49
  -5   1  16    3.80    0.45
   5  -1 -15    0.42    0.22
  -5   1  15    0.11    0.21
   5  -1 -14    3.87    0.43
  -5   1  14    4.21    0.38
   5  -1 -13   -0.22    0.15
  -5   1  13    0.17    0.15
   5  -1 -12    3.20    0.41
  -5   1  12    4.24    0.35
   5  -1 -11   19.10    0.80
  -5   1  11   17.16    0.73
   5  -1 -10   24.69    0.83
  -5   1  10   24.30    0.86
   5  -1  -9    8.84    0.39
  -5   1   9    8.62    0.45
   5  -1  -8   12.43    0.26
   5  -1  -8   14.15    0.48
  -5   1   8   13.19    0.53
   5  -1  -7    0.28    0.06
   5  -1  -7    0.54    0.12
  -5   1   7    0.46    0.15
   5  -1  -6   18.67    0.55
   5  -1  -6   17.95    0.34
  -5   1   6   19.17    0.63
   5  -1  -5   10.28    0.24
   5  -1  -5   10.79    0.33
  -5   1   5    9.80    0.38
   5  -1  -4    0.55    0.08
   5  -1  -4    0.44    0.09
  -5   1   4    0.41    0.15
   5  -1  -3   10.92    0.28
   5  -1  -3   10.00    0.29
  -5   1   3   10.79    0.36
   5  -1  -2    5.90    0.21
   5  -1  -2    5.98    0.20
  -5   1   2    6.00    0.29
   5  -1  -1    0.35    0.11
   5  -1  -1    0.58    0.08
  -5   1   1    0.42    0.11
   5  -1   0   53.72    1.00
   5  -1   0   51.95    1.03
  -5   1   0   53.06    1.06
   5  -1   1   59.52    1.19
  -5   1  -1   58.66    1.11
   5  -1   2   16.19    0.48
  -5   1  -2   16.50    0.42
  -5   1  -2   16.86    0.41
   5  -1   3    0.87    0.13
  -5   1  -3    0.82    0.09
  -5   1  -3    0.63    0.12
   5  -1   4    3.25    0.23
  -5   1  -4    3.25    0.22
  -5   1  -4    3.07    0.16
   5  -1   5    0.71    0.16
  -5   1  -5    0.79    0.16
  -5   1  -5    0.57    0.09
   5  -1   6    2.49    0.24
  -5   1  -6    2.18    0.13
  -5   1  -6    2.26    0.21
   5  -1   7    7.53    0.47
  -5   1  -7    6.77    0.22
  -5   1  -7    7.57    0.37
   5  -1   8   12.56    0.55
  -5   1  -8   13.90    0.63
   5  -1   9    0.68    0.20
  -5   1  -9    1.03    0.25
   5  -1  10    1.31    0.32
  -5   1 -10    1.33    0.25
   5  -1  11    0.89    0.22
  -5   1 -11    0.35    0.27
   5  -1  12    0.63    0.26
  -5   1 -12    0.03    0.20
   5  -1  13    0.26    0.25
  -5   1 -13    1.09    0.26
   5  -1  14    0.49    0.25
  -5   1 -14    0.72    0.29
   5   0 -17    9.70    0.79
  -5   0  17    8.77    0.64
   5   0 -16   -0.05    0.21
  -5   0  16   -0.15    0.19
   5   0 -15    2.49    0.34
  -5   0  15    2.23    0.32
   5   0 -14    2.85    0.33
  -5   0  14    2.08    0.36
   5   0 -13    3.20    0.33
  -5   0  13    2.55    0.31
   5   0 -12    3.28    0.32
  -5   0  12    3.46    0.30
   5   0 -11    0.02    0.06
   5   0 -11    0.03    0.11
  -5   0  11   -0.02    0.13
   5   0 -10    1.50    0.23
  -5   0  10    1.12    0.21
   5   0  -9    0.15    0.07
   5   0  -9    0.23    0.11
  -5   0   9    0.15    0.18
   5   0  -8    8.36    0.24
   5   0  -8    8.77    0.38
  -5   0   8    8.88    0.42
   5   0  -7   20.29    0.43
   5   0  -7   21.24    0.60
  -5   0   7   20.62    0.67
   5   0  -6    1.48    0.12
   5   0  -6    1.65    0.11
  -5   0   6    1.36    0.19
   5   0  -5   34.71    0.64
   5   0  -5   35.02    0.74
  -5   0   5   35.10    0.88
   5   0  -4    2.96    0.13
   5   0  -4    2.97    0.15
  -5   0   4    3.10    0.20
   5   0  -3    2.74    0.13
   5   0  -3    2.82    0.12
  -5   0   3    2.92    0.20
   5   0  -2    6.71    0.24
   5   0  -2    6.58    0.19
  -5   0   2    6.33    0.28
   5   0  -1    6.86    0.25
   5   0  -1    7.42    0.22
  -5   0   1    6.67    0.27
   5   0   0  118.05    1.78
   5   0   0  119.78    2.12
  -5   0   0  119.89    2.06
   5   0   1    7.49    0.29
  -5   0  -1    7.57    0.28
  -5   0  -1    7.71    0.23
   5   0   2    1.52    0.17
  -5   0  -2    1.71    0.13
  -5   0  -2    1.69    0.11
   5   0   3    2.25    0.20
  -5   0  -3    2.08    0.13
  -5   0  -3    1.67    0.16
   5   0   4    0.43    0.14
  -5   0  -4    0.31    0.10
  -5   0  -4    0.53    0.12
   5   0   5    0.30    0.16
  -5   0  -5    0.41    0.10
  -5   0  -5    0.78    0.15
   5   0   6    8.75    0.40
  -5   0  -6    8.02    0.40
  -5   0  -6    8.11    0.29
   5   0   7    2.77    0.28
  -5   0  -7    3.15    0.28
  -5   0  -7    2.03    0.17
   5   0   8    0.06    0.15
  -5   0  -8    0.13    0.16
  -5   0  -8    0.06    0.09
   5   0   9    1.08    0.22
  -5   0  -9    1.29    0.20
  -5   0  -9    0.75    0.14
   5   0  10    2.19    0.28
  -5   0 -10    1.67    0.32
   5   0  11    3.50    0.35
  -5   0 -11    3.63    0.41
   5   0  12   -0.05    0.16
  -5   0 -12    0.02    0.19
   5   0  13    0.54    0.29
  -5   0 -13    0.59    0.30
   5   0  14    0.46    0.30
  -5   0 -14    0.32    0.24
   5   1 -17    3.44    0.46
  -5  -1  17    3.79    0.52
   5   1 -16   50.47    1.88
  -5  -1  16   48.33    1.81
   5   1 -15    0.36    0.21
  -5  -1  15    0.21    0.25
   5   1 -14    2.60    0.31
  -5  -1  14    2.45    0.32
   5   1 -13    1.05    0.14
   5   1 -13    1.46    0.23
  -5  -1  13    0.95    0.23
   5   1 -12    0.69    0.12
   5   1 -12    0.84    0.21
  -5  -1  12    0.75    0.20
   5   1 -11    0.48    0.10
   5   1 -11    0.43    0.19
  -5  -1  11    0.41    0.18
   5   1 -10    0.70    0.11
   5   1 -10    0.68    0.14
  -5  -1  10    0.91    0.23
   5   1  -9    0.04    0.07
   5   1  -9    0.10    0.11
  -5  -1   9   -0.15    0.13
   5   1  -8    3.30    0.17
   5   1  -8    2.99    0.22
  -5  -1   8    3.62    0.32
   5   1  -7   35.62    0.78
   5   1  -7   35.60    0.72
  -5  -1   7   35.38    0.94
   5   1  -6    6.43    0.24
   5   1  -6    6.60    0.23
  -5  -1   6    5.40    0.37
   5   1  -5    7.38    0.23
   5   1  -5    7.48    0.21
  -5  -1   5    7.73    0.34
   5   1  -4    0.18    0.06
   5   1  -4   -0.07    0.04
  -5  -1   4    0.01    0.09
   5   1  -3    4.66    0.20
   5   1  -3    4.60    0.14
  -5  -1   3    4.42    0.30
   5   1  -2    7.46    0.26
   5   1  -2    7.32    0.19
  -5  -1   2    6.98    0.30
   5   1  -1    9.74    0.22
   5   1  -1   10.06    0.32
  -5  -1   1   10.52    0.33
   5   1   0    0.22    0.11
  -5  -1   0    0.08    0.05
  -5  -1   0    0.04    0.08
   5   1   1   13.86    0.44
  -5  -1  -1   14.01    0.29
  -5  -1  -1   14.14    0.44
   5   1   2    1.52    0.16
  -5  -1  -2    1.15    0.13
  -5  -1  -2    1.00    0.11
   5   1   3   12.47    0.52
  -5  -1  -3   12.25    0.41
  -5  -1  -3   12.40    0.35
   5   1   4    3.69    0.26
  -5  -1  -4    3.52    0.21
  -5  -1  -4    3.27    0.22
   5   1   5    0.15    0.12
  -5  -1  -5   -0.06    0.10
  -5  -1  -5    0.00    0.09
   5   1   6    1.02    0.20
  -5  -1  -6    1.01    0.18
  -5  -1  -6    0.74    0.15
   5   1   7    0.81    0.20
  -5  -1  -7    0.94    0.17
  -5  -1  -7    1.08    0.15
   5   1   8    0.32    0.20
  -5  -1  -8    0.16    0.12
  -5  -1  -8    0.19    0.16
   5   1   9    3.52    0.33
  -5  -1  -9    3.67    0.26
  -5  -1  -9    4.02    0.34
   5   1  10    1.67    0.28
  -5  -1 -10    1.67    0.31
   5   1  11    2.63    0.31
  -5  -1 -11    2.52    0.31
   5   1  12    0.15    0.25
  -5  -1 -12    0.37    0.24
   5   1  13    1.61    0.38
  -5  -1 -13    2.00    0.31
   5   2 -18    4.32    0.49
  -5  -2  18    4.07    0.48
   5   2 -17    8.48    0.59
  -5  -2  17    8.26    0.58
   5   2 -16    3.43    0.38
  -5  -2  16    2.76    0.41
   5   2 -15    2.40    0.41
  -5  -2  15    2.77    0.32
   5   2 -14    5.32    0.29
   5   2 -14    5.85    0.47
  -5  -2  14    5.89    0.40
   5   2 -13    1.70    0.19
   5   2 -13    2.45    0.31
  -5  -2  13    2.18    0.32
   5   2 -12   10.26    0.40
   5   2 -12   10.53    0.47
  -5  -2  12    9.76    0.48
   5   2 -11    4.35    0.25
   5   2 -11    4.09    0.28
  -5  -2  11    3.87    0.32
   5   2 -10    2.07    0.15
   5   2 -10    2.18    0.19
  -5  -2  10    2.40    0.25
   5   2  -9    0.27    0.08
   5   2  -9    0.20    0.10
  -5  -2   9    0.18    0.14
   5   2  -8    2.71    0.19
   5   2  -8    2.86    0.19
  -5  -2   8    2.35    0.27
   5   2  -7   19.74    0.53
   5   2  -7   18.99    0.45
  -5  -2   7   20.82    0.72
   5   2  -6   23.17    0.59
   5   2  -6   22.44    0.45
  -5  -2   6   22.92    0.68
   5   2  -5    8.89    0.29
   5   2  -5    8.35    0.21
  -5  -2   5    9.43    0.37
   5   2  -4    8.02    0.27
   5   2  -4    7.65    0.17
  -5  -2   4    7.66    0.33
   5   2  -3   16.28    0.45
   5   2  -3   17.28    0.28
  -5  -2   3   16.56    0.54
   5   2  -2   24.00    0.60
  -5  -2   2   24.27    0.61
   5   2  -1   11.36    0.37
  -5  -2   1   12.04    0.39
  -5  -2   1   11.34    0.18
   5   2   0    8.92    0.38
  -5  -2   0    8.36    0.17
  -5  -2   0    8.59    0.36
   5   2   1    7.00    0.32
  -5  -2  -1    6.74    0.30
  -5  -2  -1    7.15    0.18
   5   2   2    6.63    0.34
  -5  -2  -2    6.76    0.22
  -5  -2  -2    7.80    0.31
   5   2   3    0.53    0.15
  -5  -2  -3    0.38    0.09
  -5  -2  -3    0.62    0.15
   5   2   4    9.78    0.44
  -5  -2  -4    9.35    0.29
  -5  -2  -4    9.21    0.36
   5   2   5    2.82    0.27
  -5  -2  -5    2.50    0.21
  -5  -2  -5    2.60    0.24
   5   2   6    0.10    0.14
  -5  -2  -6    0.14    0.12
  -5  -2  -6    0.09    0.12
   5   2   7   -0.12    0.12
  -5  -2  -7    0.03    0.11
  -5  -2  -7    0.04    0.12
   5   2   8    0.31    0.17
  -5  -2  -8   -0.05    0.12
  -5  -2  -8    0.03    0.11
   5   2   9    4.30    0.36
  -5  -2  -9    3.67    0.31
  -5  -2  -9    3.24    0.35
   5   2  10   -0.09    0.25
  -5  -2 -10    0.76    0.18
  -5  -2 -10    0.50    0.22
   5   2  11    4.79    0.41
  -5  -2 -11    4.52    0.37
   5   2  12   10.79    0.73
  -5  -2 -12   10.78    0.60
   5   3 -18    0.58    0.24
  -5  -3  18    0.26    0.27
   5   3 -17    3.07    0.42
  -5  -3  17    2.23    0.33
   5   3 -16    0.12    0.16
  -5  -3  16    0.06    0.12
  -5  -3  16   -0.09    0.19
   5   3 -15    1.04    0.29
  -5  -3  15    1.22    0.21
  -5  -3  15    0.40    0.28
   5   3 -14   56.35    1.74
  -5  -3  14   52.53    1.65
   5   3 -13    8.77    0.40
   5   3 -13    9.76    0.51
  -5  -3  13    8.64    0.58
   5   3 -12   17.42    0.56
   5   3 -12   17.11    0.61
  -5  -3  12   16.30    0.78
   5   3 -11    0.21    0.10
   5   3 -11    0.01    0.11
  -5  -3  11   -0.07    0.18
   5   3 -10    0.95    0.17
   5   3 -10    0.98    0.17
  -5  -3  10    1.28    0.22
   5   3  -9   36.26    0.89
   5   3  -9   35.02    0.81
  -5  -3   9   34.07    1.01
   5   3  -8   10.18    0.39
   5   3  -8    8.92    0.28
  -5  -3   8   10.06    0.43
   5   3  -7    9.18    0.33
  -5  -3   7    8.80    0.40
   5   3  -6    3.53    0.20
   5   3  -6    3.56    0.12
  -5  -3   6    3.64    0.25
   5   3  -5    2.48    0.18
   5   3  -5    2.41    0.08
  -5  -3   5    2.97    0.22
   5   3  -4    0.92    0.13
  -5  -3   4    0.66    0.15
   5   3  -3    0.36    0.10
  -5  -3   3    0.10    0.12
   5   3  -2    3.35    0.21
  -5  -3   2    3.31    0.24
   5   3  -1    1.44    0.17
  -5  -3   1    1.56    0.18
   5   3   0    0.67    0.15
  -5  -3   0    0.71    0.15
   5   3   1    0.08    0.12
  -5  -3  -1   -0.01    0.11
  -5  -3  -1    0.13    0.04
   5   3   2    3.43    0.28
  -5  -3  -2    3.40    0.29
  -5  -3  -2    3.72    0.14
   5   3   3    0.32    0.20
  -5  -3  -3    0.49    0.14
  -5  -3  -3    0.54    0.10
   5   3   4    2.92    0.27
  -5  -3  -4    2.58    0.27
  -5  -3  -4    2.59    0.18
   5   3   5    0.86    0.20
  -5  -3  -5    0.67    0.16
  -5  -3  -5    0.64    0.14
   5   3   6    1.02    0.23
  -5  -3  -6    1.83    0.23
  -5  -3  -6    1.23    0.14
   5   3   7    1.97    0.25
  -5  -3  -7    1.73    0.26
  -5  -3  -7    1.62    0.22
   5   3   8    0.24    0.16
  -5  -3  -8    0.21    0.17
  -5  -3  -8    0.11    0.14
   5   3   9    4.95    0.39
  -5  -3  -9    4.56    0.39
  -5  -3  -9    4.50    0.35
   5   3  10    1.41    0.28
  -5  -3 -10    0.64    0.24
  -5  -3 -10    0.78    0.19
   5   3  11    0.12    0.19
  -5  -3 -11    0.19    0.16
   5   3  12    1.46    0.36
  -5  -3 -12    1.62    0.32
   5   4 -18    0.82    0.32
   5   4 -17    0.98    0.24
  -5  -4  17    0.86    0.24
  -5  -4  17    1.01    0.29
   5   4 -16    0.72    0.21
  -5  -4  16    0.57    0.23
  -5  -4  16    1.12    0.27
   5   4 -15    8.91    0.56
  -5  -4  15    8.76    0.46
  -5  -4  15    8.50    0.59
   5   4 -14    2.62    0.31
  -5  -4  14    1.89    0.26
  -5  -4  14    2.64    0.29
   5   4 -13    0.25    0.10
   5   4 -13    0.28    0.17
  -5  -4  13    0.37    0.17
   5   4 -12   12.95    0.58
   5   4 -12   12.68    0.48
  -5  -4  12   11.81    0.55
   5   4 -11   36.18    1.08
   5   4 -11   34.00    0.94
  -5  -4  11   33.74    1.07
   5   4 -10   16.80    0.57
   5   4 -10   16.16    0.50
  -5  -4  10   15.45    0.70
   5   4  -9   -0.03    0.13
   5   4  -9    0.14    0.08
  -5  -4   9   -0.04    0.13
   5   4  -8    1.72    0.20
   5   4  -8    1.25    0.11
  -5  -4   8    1.51    0.26
   5   4  -7    3.07    0.22
   5   4  -7    2.79    0.11
  -5  -4   7    3.72    0.30
   5   4  -6    0.88    0.17
  -5  -4   6    0.69    0.16
   5   4  -5    5.80    0.32
  -5  -4   5    4.73    0.30
   5   4  -4    0.07    0.11
  -5  -4   4    0.05    0.11
   5   4  -3    0.55    0.13
  -5  -4   3    0.72    0.16
   5   4  -2    1.37    0.16
  -5  -4   2    1.31    0.23
   5   4  -1    6.97    0.34
  -5  -4   1    6.51    0.34
   5   4   0    0.00    0.12
  -5  -4   0   -0.14    0.12
   5   4   1    3.61    0.27
  -5  -4  -1    2.86    0.26
   5   4   2    7.91    0.41
  -5  -4  -2    7.46    0.38
   5   4   3    1.19    0.21
  -5  -4  -3    1.00    0.19
  -5  -4  -3    0.93    0.10
   5   4   4   61.40    1.66
  -5  -4  -4   59.58    1.69
  -5  -4  -4   59.10    1.20
   5   4   5   10.06    0.50
  -5  -4  -5    9.55    0.54
  -5  -4  -5    9.99    0.36
   5   4   6    1.31    0.24
  -5  -4  -6    1.16    0.22
  -5  -4  -6    1.41    0.18
  -5  -4  -7    0.35    0.19
  -5  -4  -7    0.74    0.17
   5   4   8    0.53    0.19
  -5  -4  -8    0.40    0.22
  -5  -4  -8    0.38    0.16
   5   4   9    4.07    0.37
  -5  -4  -9    3.70    0.34
  -5  -4  -9    4.13    0.35
   5   4  10    2.24    0.34
  -5  -4 -10    2.75    0.31
  -5  -4 -10    2.39    0.36
   5   4  11    6.21    0.56
   5   5 -18   -0.03    0.20
   5   5 -17    0.48    0.24
  -5  -5  17    0.17    0.23
  -5  -5  17    0.46    0.22
   5   5 -16   -0.02    0.18
  -5  -5  16   -0.27    0.20
  -5  -5  16   -0.10    0.19
   5   5 -15    0.31    0.15
  -5  -5  15    0.21    0.20
  -5  -5  15    0.24    0.17
   5   5 -14    1.07    0.21
  -5  -5  14    0.87    0.22
  -5  -5  14    0.81    0.20
   5   5 -13   -0.07    0.13
   5   5 -13    0.04    0.13
  -5  -5  13   -0.14    0.13
   5   5 -12    1.20    0.19
   5   5 -12    1.20    0.21
  -5  -5  12    1.15    0.22
   5   5 -11   24.69    0.71
   5   5 -11   25.56    0.83
  -5  -5  11   24.06    0.84
   5   5 -10   32.97    0.78
   5   5 -10   34.09    1.01
  -5  -5  10   33.04    1.01
   5   5  -9    1.17    0.12
   5   5  -9    1.76    0.22
  -5  -5   9    0.68    0.20
   5   5  -8    5.56    0.29
   5   5  -8    4.14    0.17
  -5  -5   8    4.19    0.30
   5   5  -7    3.04    0.28
  -5  -5   7    2.42    0.26
   5   5  -6    1.18    0.17
  -5  -5   6    1.29    0.20
   5   5  -5   -0.11    0.10
  -5  -5   5    0.15    0.11
   5   5  -4    0.75    0.16
  -5  -5   4    0.38    0.21
   5   5  -3    0.38    0.14
  -5  -5   3    0.16    0.18
   5   5  -2    0.29    0.15
  -5  -5   2    0.26    0.18
   5   5  -1    0.53    0.16
  -5  -5   1    0.44    0.17
   5   5   0    9.47    0.44
   5   5   1   87.11    2.15
  -5  -5  -1   87.47    2.21
   5   5   2   16.75    0.74
  -5  -5  -2   15.64    0.67
   5   5   3    4.39    0.34
  -5  -5  -3    3.69    0.35
   5   5   4   10.31    0.58
  -5  -5  -4    8.81    0.60
   5   5   5    8.73    0.46
  -5  -5  -5    6.85    0.54
   5   5   6    0.40    0.20
  -5  -5  -6    0.35    0.19
   5   5   7    5.44    0.47
  -5  -5  -7    5.25    0.42
   5   5   8    0.37    0.28
  -5  -5  -8    1.18    0.24
   5   5   9    0.70    0.21
  -5  -5  -9    0.27    0.26
   5   5  10    0.49    0.22
  -5  -5 -10    0.51    0.27
   5   6 -17   -0.01    0.15
  -5  -6  17    0.21    0.17
   5   6 -16    0.12    0.18
  -5  -6  16    0.30    0.22
  -5  -6  16    0.22    0.15
   5   6 -15   -0.04    0.14
  -5  -6  15    0.10    0.14
  -5  -6  15   -0.18    0.16
   5   6 -14    0.14    0.14
   5   6 -14    0.00    0.11
  -5  -6  14    0.45    0.17
   5   6 -13    2.22    0.28
   5   6 -13    2.38    0.21
  -5  -6  13    2.59    0.30
   5   6 -12    1.00    0.17
   5   6 -12    1.90    0.27
  -5  -6  12    1.02    0.21
   5   6 -11    1.23    0.16
   5   6 -11    1.65    0.27
  -5  -6  11    1.80    0.22
   5   6 -10    1.03    0.12
   5   6 -10    1.27    0.26
  -5  -6  10    1.04    0.21
   5   6  -9    1.20    0.22
  -5  -6   9    1.15    0.21
   5   6  -8    7.15    0.40
  -5  -6   8    9.92    0.44
   5   6  -7    1.15    0.20
  -5  -6   7    1.09    0.22
   5   6  -6    0.03    0.11
  -5  -6   6   -0.07    0.12
   5   6  -5    0.38    0.16
  -5  -6   5    0.58    0.18
   5   6  -4    2.50    0.29
  -5  -6   4    2.28    0.32
   5   6  -3    0.95    0.25
  -5  -6   3    1.28    0.22
   5   6  -2    0.95    0.20
  -5  -6   2    0.73    0.21
   5   6  -1    7.46    0.40
  -5  -6   1    7.36    0.51
   5   6   0   15.40    0.73
  -5  -6   0   15.11    0.65
   5   6   1   12.74    0.56
  -5  -6  -1   12.35    0.58
   5   6   2   10.03    0.61
  -5  -6  -2   11.42    0.57
   5   6   3    2.00    0.28
  -5  -6  -3    2.31    0.29
   5   6   4    1.53    0.31
  -5  -6  -4    1.33    0.27
   5   6   5    9.51    0.53
  -5  -6  -5    9.33    0.58
   5   6   6   26.66    1.02
  -5  -6  -6   25.78    1.22
   5   6   7   11.62    0.72
  -5  -6  -7   11.42    0.80
   5   6   8    6.07    0.54
  -5  -6  -8    5.55    0.51
   5   6   9    2.76    0.31
  -5  -6  -9    1.23    0.35
  -5  -7  17    1.03    0.27
  -5  -7  16    0.21    0.21
  -5  -7  16    0.32    0.20
   5   7 -15    0.79    0.18
  -5  -7  15    1.15    0.22
   5   7 -14    0.25    0.14
   5   7 -14    0.04    0.09
  -5  -7  14   -0.23    0.12
   5   7 -13    1.54    0.27
  -5  -7  13    1.62    0.23
   5   7 -12    0.27    0.16
  -5  -7  12    0.15    0.16
   5   7 -11    2.58    0.35
  -5  -7  11    2.80    0.34
   5   7 -10    3.01    0.29
  -5  -7  10    3.33    0.35
   5   7  -9   -0.05    0.12
  -5  -7   9    0.04    0.12
   5   7  -8    1.72    0.24
  -5  -7   8    2.37    0.26
   5   7  -7   10.99    0.59
  -5  -7   7   11.22    0.55
   5   7  -6    1.29    0.23
  -5  -7   6    1.79    0.24
   5   7  -5    1.54    0.23
  -5  -7   5    1.21    0.23
   5   7  -4    0.59    0.17
  -5  -7   4    0.41    0.21
   5   7  -3    4.17    0.32
  -5  -7   3    3.80    0.34
   5   7  -2    4.67    0.33
  -5  -7   2    3.50    0.36
   5   7  -1    3.36    0.31
  -5  -7   1    3.37    0.34
   5   7   0    9.36    0.48
  -5  -7   0    7.74    0.52
   5   7   1    0.38    0.21
  -5  -7  -1    0.30    0.20
   5   7   2    0.19    0.17
  -5  -7  -2    0.42    0.19
   5   7   3    1.49    0.36
  -5  -7  -3    2.74    0.37
   5   7   4    8.25    0.50
  -5  -7  -4    8.47    0.59
   5   7   5   26.14    1.04
  -5  -7  -5   26.66    1.20
   5   7   6   11.16    0.70
  -5  -7  -6   10.71    0.71
   5   7   7    1.03    0.24
  -5  -7  -7    0.65    0.28
   5   8 -16    0.43    0.25
   5   8 -15    1.57    0.33
  -5  -8  15    2.21    0.31
   5   8 -14    0.27    0.21
  -5  -8  14    0.29    0.21
   5   8 -13    0.37    0.25
  -5  -8  13    0.33    0.22
   5   8 -12    0.94    0.24
  -5  -8  12    0.75    0.21
   5   8 -11    2.41    0.29
  -5  -8  11    1.80    0.25
   5   8 -10    1.47    0.24
  -5  -8  10    1.00    0.28
   5   8  -9    1.32    0.24
  -5  -8   9    1.11    0.22
   5   8  -8   11.17    0.56
  -5  -8   8   11.40    0.55
   5   8  -7    0.09    0.16
  -5  -8   7    0.22    0.20
   5   8  -6    2.31    0.28
  -5  -8   6    2.60    0.30
   5   8  -5    1.04    0.20
  -5  -8   5    0.56    0.21
   5   8  -4    2.20    0.29
  -5  -8   4    2.49    0.36
   5   8  -3    0.22    0.22
  -5  -8   3    0.34    0.24
   5   8  -2    5.92    0.41
  -5  -8   2    6.05    0.51
   5   8  -1    1.71    0.27
  -5  -8   1    1.83    0.37
   5   8   0   -0.16    0.16
  -5  -8   0    0.20    0.18
   5   8   1    3.41    0.32
  -5  -8  -1    3.16    0.39
   5   8   2    1.07    0.26
  -5  -8  -2    1.30    0.28
   5   8   3    0.58    0.26
  -5  -8  -3    0.76    0.27
   5   8   4    0.11    0.19
  -5  -8  -4    0.40    0.22
   5   8   5    1.91    0.30
  -5  -8  -5    1.85    0.46
   5   8   6    0.16    0.19
  -5  -8  -6   -0.26    0.21
   5   9 -15    0.63    0.26
   5   9 -14    1.00    0.30
  -5  -9  14    1.22    0.27
   5   9 -13    1.15    0.31
  -5  -9  13    1.70    0.29
   5   9 -12   11.40    0.65
  -5  -9  12    9.45    0.56
   5   9 -11    2.19    0.40
  -5  -9  11    2.49    0.37
   5   9 -10    0.23    0.16
  -5  -9  10   -0.02    0.16
   5   9  -9    0.38    0.18
  -5  -9   9   -0.01    0.17
   5   9  -8    0.22    0.20
  -5  -9   8    0.02    0.16
   5   9  -7    0.11    0.16
  -5  -9   7    0.09    0.20
   5   9  -6    3.33    0.35
  -5  -9   6    2.92    0.35
   5   9  -5   -0.10    0.20
  -5  -9   5    0.19    0.16
   5   9  -4    3.45    0.34
  -5  -9   4    2.60    0.36
   5   9  -3    0.52    0.24
  -5  -9   3    0.41    0.28
   5   9  -2    0.86    0.24
  -5  -9   2    1.11    0.27
   5   9  -1    5.26    0.42
  -5  -9   1    5.02    0.48
   5   9   0    1.93    0.29
  -5  -9   0    1.86    0.33
   5   9   1    0.37    0.23
  -5  -9  -1    0.06    0.28
   5   9   2    1.83    0.35
  -5  -9  -2    1.37    0.43
   5   9   3    2.99    0.37
  -5  -9  -3    3.35    0.51
   5   9   4    1.18    0.34
  -5  -9  -4    1.71    0.44
   5  10 -14    0.62    0.25
  -5 -10  14    0.25    0.20
   5  10 -13    0.48    0.26
  -5 -10  13    0.69    0.22
   5  10 -12    0.03    0.19
  -5 -10  12    0.03    0.18
   5  10 -11    4.14    0.49
  -5 -10  11    2.51    0.34
   5  10 -10    5.66    0.55
  -5 -10  10    4.94    0.50
   5  10  -9    8.42    0.60
  -5 -10   9    8.91    0.55
   5  10  -8    0.79    0.26
  -5 -10   8    1.06    0.25
   5  10  -7    0.35    0.21
  -5 -10   7    0.23    0.19
   5  10  -6    0.06    0.16
  -5 -10   6    0.03    0.17
   5  10  -5    1.80    0.29
  -5 -10   5    1.37    0.30
   5  10  -4    5.33    0.47
  -5 -10   4    5.41    0.57
   5  10  -3    2.81    0.35
  -5 -10   3    2.53    0.38
   5  10  -2    3.06    0.45
  -5 -10   2    3.47    0.52
   5  10  -1    2.36    0.32
  -5 -10   1    1.90    0.36
   5  10   0    0.14    0.18
  -5 -10   0    0.22    0.24
   5  10   1    0.01    0.21
  -5 -10  -1   -0.22    0.22
   5  11 -12   -0.00    0.21
  -5 -11  12    0.25    0.22
   5  11 -11    0.09    0.32
  -5 -11  11    0.82    0.27
   5  11 -10    7.18    0.63
  -5 -11  10    5.71    0.50
   5  11  -9    0.47    0.25
  -5 -11   9    0.64    0.29
   5  11  -8    3.57    0.44
  -5 -11   8    3.14    0.40
   5  11  -7    0.89    0.29
  -5 -11   7    0.79    0.27
   5  11  -6    4.13    0.41
  -5 -11   6    2.92    0.43
   5  11  -5    1.15    0.31
  -5 -11   5    1.58    0.33
   5  11  -4    5.11    0.49
  -5 -11   4    4.11    0.49
   5  11  -3    2.63    0.45
  -5 -11   3    2.45    0.47
   5  11  -2    0.01    0.15
  -5 -11   2   -0.03    0.19
  -6  11   0    6.35    0.60
   6 -11   1    2.93    0.43
   6 -11   2    2.27    0.47
   6 -11   3    0.08    0.21
  -6  11  -4    0.33    0.16
  -6  11  -5    0.54    0.31
  -6  11  -6    0.13    0.21
   6 -10  -4    0.03    0.19
  -6  10   4    0.04    0.23
   6 -10  -3    0.08    0.22
  -6  10   3   -0.29    0.23
   6 -10  -2    1.38    0.42
  -6  10   2    1.73    0.31
   6 -10  -1   -0.18    0.27
  -6  10   1    0.34    0.22
   6 -10   0    8.52    0.79
  -6  10   0    8.58    0.60
   6 -10   1   54.74    2.13
  -6  10  -1   52.38    1.80
   6 -10   2    1.69    0.42
   6 -10   3   -0.00    0.17
   6 -10   4    0.60    0.18
  -6  10  -4    0.01    0.14
   6 -10   5    0.26    0.17
  -6  10  -5    0.47    0.22
   6 -10   6   -0.09    0.14
  -6  10  -6    0.09    0.17
   6 -10   7    2.51    0.36
  -6  10  -7    2.05    0.34
   6 -10   8    1.21    0.34
  -6  10  -8    1.85    0.38
   6 -10   9    2.53    0.43
  -6  10  -9    2.65    0.39
   6  -9  -6    0.80    0.30
  -6   9   6    0.73    0.33
   6  -9  -5    1.15    0.29
  -6   9   5    1.41    0.31
   6  -9  -4    2.98    0.39
  -6   9   4    3.08    0.39
   6  -9  -3    1.34    0.32
  -6   9   3    1.94    0.35
   6  -9  -2    5.52    0.52
  -6   9   2    5.73    0.42
   6  -9  -1    3.60    0.40
  -6   9   1    3.39    0.39
   6  -9   0   14.28    0.77
  -6   9   0   13.81    0.71
   6  -9   1    1.62    0.32
  -6   9  -1    1.51    0.26
   6  -9   2    0.21    0.23
   6  -9   2    0.43    0.15
  -6   9  -2    0.33    0.15
   6  -9   3    5.01    0.50
   6  -9   3    3.42    0.27
   6  -9   4    0.19    0.16
   6  -9   5    3.76    0.31
  -6   9  -5    4.33    0.47
   6  -9   6    0.37    0.20
  -6   9  -6    0.31    0.26
   6  -9   7    2.89    0.38
  -6   9  -7    3.18    0.44
   6  -9   8    0.66    0.29
  -6   9  -8    1.29    0.27
   6  -9   9   -0.02    0.30
  -6   9  -9    3.38    0.31
   6  -9  10   -0.06    0.19
  -6   9 -10   -0.13    0.22
   6  -9  11    4.99    0.51
  -6   9 -11    4.85    0.56
   6  -8  -8    0.55    0.25
  -6   8   8    0.50    0.27
   6  -8  -7    0.58    0.25
  -6   8   7    0.40    0.25
   6  -8  -6   14.07    0.95
  -6   8   6   15.82    0.96
   6  -8  -5    0.01    0.17
  -6   8   5   -0.11    0.17
   6  -8  -4    2.10    0.33
  -6   8   4    3.26    0.41
   6  -8  -3   16.06    0.78
  -6   8   3   15.42    0.72
   6  -8  -2   -0.21    0.19
  -6   8   2   -0.13    0.19
   6  -8  -1    1.87    0.31
  -6   8   1    0.80    0.25
   6  -8   0    0.57    0.18
  -6   8   0    0.04    0.14
   6  -8   1    0.31    0.13
   6  -8   1    0.68    0.20
  -6   8  -1    0.23    0.12
   6  -8   2    1.10    0.26
   6  -8   2    1.33    0.19
  -6   8  -2    0.66    0.17
   6  -8   3   52.73    1.81
   6  -8   3   49.66    1.40
  -6   8  -3   44.84    1.22
   6  -8   4   -0.08    0.14
  -6   8  -4    0.15    0.11
   6  -8   5    0.04    0.11
  -6   8  -5   -0.05    0.13
   6  -8   6   -0.01    0.13
  -6   8  -6    0.23    0.16
   6  -8   7    1.57    0.25
  -6   8  -7    1.19    0.31
   6  -8   8    1.72    0.29
  -6   8  -8    2.26    0.30
   6  -8   9   -0.13    0.20
  -6   8  -9    0.58    0.21
   6  -8  10   -0.21    0.23
  -6   8 -10   -0.49    0.28
   6  -8  11    0.75    0.27
  -6   8 -11    0.77    0.37
   6  -8  12   -0.07    0.27
  -6   8 -12   -0.14    0.23
   6  -7 -10    0.30    0.27
  -6   7  10    0.38    0.25
   6  -7  -9    0.25    0.23
  -6   7   9    0.11    0.22
   6  -7  -8    0.05    0.20
  -6   7   8   -0.11    0.22
   6  -7  -7    4.40    0.50
  -6   7   7    4.02    0.43
   6  -7  -6    9.83    0.61
  -6   7   6   10.48    0.62
   6  -7  -5    8.12    0.51
  -6   7   5    8.17    0.51
   6  -7  -4    3.01    0.36
  -6   7   4    3.51    0.34
   6  -7  -3    2.93    0.33
  -6   7   3    2.80    0.29
   6  -7  -2    0.98    0.24
  -6   7   2    0.79    0.18
   6  -7  -1    0.76    0.26
  -6   7   1    0.55    0.15
   6  -7   0    1.34    0.15
   6  -7   0    1.93    0.25
  -6   7   0    1.63    0.17
   6  -7   1    7.64    0.34
   6  -7   1    8.43    0.49
  -6   7  -1    9.23    0.41
   6  -7   2   21.22    0.92
   6  -7   2   20.18    0.66
  -6   7  -2   19.98    0.59
   6  -7   3    9.32    0.51
   6  -7   3    8.63    0.44
  -6   7  -3    8.08    0.35
   6  -7   4    0.07    0.11
  -6   7  -4    0.03    0.14
   6  -7   5    0.85    0.18
  -6   7  -5    0.72    0.19
   6  -7   6    0.89    0.25
  -6   7  -6    0.80    0.20
   6  -7   7    0.42    0.21
  -6   7  -7    0.92    0.21
   6  -7   8   17.46    0.81
  -6   7  -8   18.38    0.85
   6  -7   9   -0.19    0.20
  -6   7  -9    0.05    0.16
   6  -7  10    6.01    0.51
  -6   7 -10    6.03    0.48
   6  -7  11    1.14    0.31
  -6   7 -11    0.28    0.35
   6  -7  12    0.34    0.24
  -6   7 -12   -0.01    0.32
   6  -6 -11    1.51    0.38
  -6   6  11    2.18    0.36
   6  -6 -10   -0.28    0.20
  -6   6  10    0.09    0.17
   6  -6  -9    1.80    0.30
  -6   6   9    1.28    0.38
   6  -6  -8    1.62    0.28
  -6   6   8    1.01    0.28
   6  -6  -7    5.95    0.44
  -6   6   7    6.04    0.45
   6  -6  -6   21.12    0.90
  -6   6   6   21.07    0.89
   6  -6  -5    3.90    0.39
  -6   6   5    1.89    0.28
   6  -6  -4   21.07    0.83
  -6   6   4   20.72    0.74
   6  -6  -3    0.87    0.21
  -6   6   3    0.97    0.18
   6  -6  -2    4.06    0.33
  -6   6   2    2.99    0.26
   6  -6  -1   -0.02    0.07
   6  -6  -1   -0.02    0.14
  -6   6   1   -0.03    0.09
   6  -6   0    1.07    0.11
   6  -6   0    1.18    0.26
  -6   6   0    0.69    0.18
   6  -6   1    1.04    0.16
   6  -6   1    1.22    0.21
  -6   6  -1    1.38    0.18
   6  -6   2    4.09    0.32
   6  -6   2    4.23    0.28
  -6   6  -2    4.03    0.21
   6  -6   3    1.00    0.19
   6  -6   3    0.57    0.16
  -6   6  -3    0.89    0.13
   6  -6   4    3.81    0.32
  -6   6  -4    3.95    0.31
   6  -6   5   10.70    0.50
  -6   6  -5    9.93    0.53
   6  -6   6   25.82    0.89
  -6   6  -6   24.11    0.89
   6  -6   7   22.73    0.88
  -6   6  -7   22.72    0.95
   6  -6   8    0.25    0.22
  -6   6  -8    0.17    0.18
   6  -6   9    3.47    0.38
  -6   6  -9    3.74    0.39
   6  -6  10    3.01    0.36
  -6   6 -10    2.73    0.37
   6  -6  11    0.30    0.31
  -6   6 -11    1.64    0.31
   6  -6  12    1.75    0.37
  -6   6 -12    2.51    0.40
   6  -6  13    0.15    0.25
  -6   6 -13    0.23    0.25
   6  -5 -13    0.25    0.27
  -6   5  13   -0.13    0.27
   6  -5 -12    2.99    0.52
  -6   5  12    2.09    0.46
   6  -5 -11    2.26    0.36
  -6   5  11    1.50    0.31
   6  -5 -10    0.09    0.18
  -6   5  10   -0.00    0.17
   6  -5  -9    0.78    0.24
  -6   5   9    0.74    0.22
   6  -5  -8   -0.16    0.16
  -6   5   8   -0.14    0.21
   6  -5  -7    5.63    0.46
  -6   5   7    6.15    0.47
   6  -5  -6    8.42    0.54
  -6   5   6    6.75    0.43
   6  -5  -5    2.29    0.28
  -6   5   5    2.58    0.25
   6  -5  -4   25.90    0.97
  -6   5   4   24.27    0.78
   6  -5  -3    8.50    0.49
  -6   5   3    9.11    0.48
   6  -5  -2    5.07    0.19
   6  -5  -2    5.77    0.33
  -6   5   2    5.39    0.36
   6  -5  -1    0.95    0.12
   6  -5  -1    0.94    0.20
  -6   5   1    1.51    0.16
   6  -5   0    5.21    0.25
   6  -5   0    6.04    0.33
  -6   5   0    5.57    0.27
   6  -5   1    0.01    0.08
   6  -5   1    0.15    0.12
  -6   5  -1    0.01    0.08
   6  -5   2    0.61    0.20
   6  -5   2    0.64    0.13
  -6   5  -2    0.48    0.13
   6  -5   3   13.51    0.55
   6  -5   3   15.14    0.54
  -6   5  -3   12.97    0.42
   6  -5   4   15.59    0.57
  -6   5  -4   14.18    0.39
  -6   5  -4   16.57    0.63
   6  -5   5    0.70    0.16
  -6   5  -5    0.06    0.20
   6  -5   6    1.46    0.27
  -6   5  -6    1.26    0.26
   6  -5   7    5.12    0.38
  -6   5  -7    5.45    0.38
   6  -5   8    1.33    0.26
  -6   5  -8    1.47    0.24
   6  -5   9    1.40    0.27
  -6   5  -9    1.30    0.32
   6  -5  10    0.09    0.26
  -6   5 -10    0.69    0.27
   6  -5  11    0.44    0.22
  -6   5 -11   -0.03    0.28
   6  -5  12    2.51    0.41
  -6   5 -12    3.34    0.48
   6  -5  13    0.01    0.24
  -6   5 -13    0.04    0.21
   6  -4 -14    1.97    0.39
  -6   4  14    2.35    0.48
   6  -4 -13   -0.24    0.23
  -6   4  13    0.21    0.24
   6  -4 -12    0.12    0.22
  -6   4  12   -0.02    0.19
   6  -4 -11    2.67    0.33
  -6   4  11    1.76    0.35
   6  -4 -10    1.19    0.26
  -6   4  10    0.74    0.27
   6  -4  -9    0.02    0.14
  -6   4   9   -0.10    0.19
   6  -4  -8    2.63    0.37
  -6   4   8    2.96    0.38
   6  -4  -7    0.17    0.16
  -6   4   7    0.57    0.18
   6  -4  -6    1.12    0.20
  -6   4   6    1.02    0.22
   6  -4  -5    2.44    0.26
  -6   4   5    2.50    0.25
   6  -4  -4   10.11    0.44
  -6   4   4   10.14    0.53
   6  -4  -3   -0.02    0.06
   6  -4  -3    0.00    0.11
  -6   4   3    0.23    0.12
   6  -4  -2    0.01    0.07
   6  -4  -2    0.05    0.11
  -6   4   2    0.27    0.11
   6  -4  -1   19.78    0.50
   6  -4  -1   20.92    0.68
  -6   4   1   19.60    0.57
   6  -4   0    2.72    0.16
   6  -4   0    2.93    0.22
  -6   4   0    2.23    0.18
   6  -4   1    4.22    0.22
   6  -4   1    4.26    0.27
  -6   4  -1    3.91    0.22
   6  -4   2    0.69    0.17
   6  -4   2    0.99    0.14
  -6   4  -2    0.85    0.14
   6  -4   3    0.01    0.14
  -6   4  -3    0.26    0.12
  -6   4  -3    0.07    0.10
   6  -4   4    3.62    0.31
  -6   4  -4    3.25    0.29
   6  -4   5    0.23    0.14
  -6   4  -5    0.12    0.13
   6  -4   6    0.58    0.23
  -6   4  -6    0.97    0.19
   6  -4   7    0.96    0.21
  -6   4  -7    0.50    0.19
   6  -4   8    0.33    0.18
  -6   4  -8    0.23    0.18
   6  -4   9   -0.01    0.18
  -6   4  -9    0.06    0.15
   6  -4  10   -0.09    0.14
  -6   4 -10    0.14    0.18
   6  -4  11    1.54    0.37
  -6   4 -11    1.58    0.31
   6  -4  12    0.88    0.26
  -6   4 -12    0.36    0.26
   6  -4  13    0.79    0.32
  -6   4 -13    1.09    0.32
   6  -3 -15    1.42    0.41
  -6   3  15    1.94    0.37
   6  -3 -14   -0.04    0.23
  -6   3  14    0.22    0.20
   6  -3 -13    1.83    0.37
  -6   3  13    1.06    0.32
   6  -3 -12   13.36    0.84
  -6   3  12   12.82    0.77
   6  -3 -11    4.19    0.38
  -6   3  11    4.20    0.43
   6  -3 -10   10.44    0.56
  -6   3  10    9.86    0.57
   6  -3  -9    5.19    0.43
  -6   3   9    5.36    0.41
   6  -3  -8    0.42    0.16
  -6   3   8    0.23    0.19
   6  -3  -7   -0.01    0.12
  -6   3   7   -0.12    0.14
   6  -3  -6   -0.10    0.15
  -6   3   6   -0.18    0.14
   6  -3  -5    8.86    0.43
  -6   3   5    8.58    0.41
   6  -3  -4    2.26    0.11
   6  -3  -4    2.31    0.22
  -6   3   4    2.42    0.23
   6  -3  -3    5.16    0.20
   6  -3  -3    5.14    0.32
  -6   3   3    4.54    0.33
   6  -3  -2    2.17    0.14
   6  -3  -2    2.31    0.23
  -6   3   2    2.52    0.24
   6  -3  -1    9.72    0.34
   6  -3  -1    9.97    0.44
  -6   3   1    9.95    0.41
   6  -3   0   -0.03    0.08
   6  -3   0    0.28    0.10
  -6   3   0    0.05    0.09
   6  -3   1    0.47    0.15
   6  -3   1    0.51    0.11
  -6   3  -1    0.53    0.11
   6  -3   2    1.34    0.18
   6  -3   2    1.16    0.20
  -6   3  -2    1.26    0.13
   6  -3   3    0.86    0.16
  -6   3  -3    0.84    0.17
  -6   3  -3    0.67    0.13
   6  -3   4   11.33    0.44
  -6   3  -4   11.07    0.46
  -6   3  -4   10.75    0.32
   6  -3   5    0.16    0.12
  -6   3  -5    0.02    0.06
  -6   3  -5    0.24    0.11
   6  -3   6    1.17    0.27
  -6   3  -6    1.60    0.24
   6  -3   7    3.11    0.31
  -6   3  -7    3.14    0.29
   6  -3   8    2.31    0.30
  -6   3  -8    3.52    0.36
   6  -3   9    0.95    0.27
  -6   3  -9    1.80    0.25
   6  -3  10    2.76    0.35
  -6   3 -10    2.77    0.34
   6  -3  11    1.29    0.29
  -6   3 -11    1.26    0.28
   6  -3  12    0.35    0.29
  -6   3 -12    2.10    0.34
   6  -3  13    0.31    0.24
  -6   3 -13    0.26    0.24
   6  -2 -15    1.24    0.34
  -6   2  15    1.56    0.34
   6  -2 -14    0.46    0.23
  -6   2  14    0.18    0.23
   6  -2 -13    1.43    0.34
  -6   2  13    1.04    0.29
   6  -2 -12    0.17    0.22
  -6   2  12    0.16    0.19
   6  -2 -11    0.90    0.24
  -6   2  11    1.11    0.25
   6  -2 -10    5.89    0.45
  -6   2  10    5.79    0.42
   6  -2  -9   10.03    0.50
  -6   2   9   11.40    0.64
   6  -2  -8    0.54    0.19
  -6   2   8    0.84    0.20
   6  -2  -7    2.83    0.22
  -6   2   7    2.38    0.27
   6  -2  -6    3.89    0.15
   6  -2  -6    3.45    0.25
  -6   2   6    4.13    0.30
   6  -2  -5    2.59    0.13
   6  -2  -5    2.68    0.24
  -6   2   5    2.45    0.23
   6  -2  -4   33.90    0.86
  -6   2   4   35.04    1.02
   6  -2  -3    0.64    0.11
   6  -2  -3    0.61    0.12
  -6   2   3    0.69    0.19
   6  -2  -2    5.96    0.26
   6  -2  -2    6.45    0.27
  -6   2   2    6.34    0.32
   6  -2  -1    0.81    0.14
   6  -2  -1    0.48    0.12
  -6   2   1    0.79    0.17
   6  -2   0    1.00    0.16
   6  -2   0    1.11    0.13
  -6   2   0    1.00    0.15
   6  -2   1    0.72    0.15
   6  -2   1    0.43    0.15
  -6   2  -1    0.58    0.15
   6  -2   2    0.08    0.14
  -6   2  -2    0.16    0.08
  -6   2  -2    0.20    0.09
   6  -2   3    3.72    0.27
  -6   2  -3    4.03    0.24
  -6   2  -3    4.03    0.21
   6  -2   4    0.26    0.16
  -6   2  -4    0.48    0.10
  -6   2  -4    0.53    0.12
   6  -2   5    6.44    0.38
  -6   2  -5    6.51    0.33
  -6   2  -5    6.04    0.22
   6  -2   6    1.29    0.21
  -6   2  -6    1.05    0.20
   6  -2   7    6.46    0.40
  -6   2  -7    6.01    0.39
   6  -2   8   -0.09    0.19
  -6   2  -8    0.20    0.15
   6  -2   9   11.05    0.63
  -6   2  -9   11.28    0.58
   6  -2  10    0.00    0.16
  -6   2 -10    0.04    0.15
   6  -2  11    1.19    0.29
  -6   2 -11    1.64    0.35
   6  -2  12    0.97    0.32
  -6   2 -12    0.51    0.26
   6  -2  13    0.19    0.21
  -6   2 -13    0.20    0.27
   6  -1 -16   -0.21    0.21
  -6   1  16    0.07    0.26
   6  -1 -15    0.22    0.19
  -6   1  15   -0.46    0.23
   6  -1 -14    0.23    0.18
  -6   1  14    0.04    0.19
   6  -1 -13    2.22    0.37
  -6   1  13    1.83    0.31
   6  -1 -12    2.78    0.34
  -6   1  12    1.73    0.37
   6  -1 -11    2.30    0.28
  -6   1  11    2.76    0.38
   6  -1 -10    6.96    0.40
  -6   1  10    6.95    0.43
   6  -1  -9    0.18    0.12
  -6   1   9   -0.17    0.18
   6  -1  -8    6.62    0.20
   6  -1  -8    7.50    0.38
  -6   1   8    8.15    0.49
   6  -1  -7    0.74    0.09
   6  -1  -7    0.85    0.15
  -6   1   7    1.44    0.21
   6  -1  -6    0.03    0.06
   6  -1  -6    0.07    0.09
  -6   1   6   -0.16    0.12
   6  -1  -5    0.75    0.11
   6  -1  -5    0.92    0.13
  -6   1   5    1.16    0.19
   6  -1  -4    4.53    0.18
   6  -1  -4    4.90    0.25
  -6   1   4    4.82    0.30
   6  -1  -3    0.06    0.08
   6  -1  -3    0.29    0.10
  -6   1   3    0.26    0.15
   6  -1  -2    6.22    0.25
   6  -1  -2    6.43    0.28
  -6   1   2    6.73    0.30
   6  -1  -1   10.26    0.34
   6  -1  -1   10.03    0.32
  -6   1   1    9.43    0.37
   6  -1   0    2.81    0.20
   6  -1   0    2.51    0.20
  -6   1   0    3.35    0.24
   6  -1   1   17.24    0.53
  -6   1  -1   17.49    0.47
  -6   1  -1   16.34    0.48
   6  -1   2    8.51    0.41
  -6   1  -2    7.92    0.27
  -6   1  -2    7.48    0.31
   6  -1   3    0.24    0.13
  -6   1  -3    0.09    0.08
  -6   1  -3    0.12    0.11
   6  -1   4    0.95    0.20
  -6   1  -4    1.75    0.18
  -6   1  -4    1.44    0.14
   6  -1   5    4.31    0.32
  -6   1  -5    5.07    0.31
  -6   1  -5    4.37    0.22
   6  -1   6    1.62    0.25
  -6   1  -6    1.49    0.14
  -6   1  -6    1.40    0.20
   6  -1   7   16.83    0.73
  -6   1  -7   18.05    0.74
   6  -1   8    4.04    0.35
  -6   1  -8    4.00    0.31
   6  -1   9    1.64    0.27
  -6   1  -9    1.38    0.25
   6  -1  10    2.32    0.39
  -6   1 -10    2.80    0.37
   6  -1  11   -0.05    0.18
  -6   1 -11   -0.13    0.17
   6  -1  12    0.05    0.27
  -6   1 -12    0.38    0.26
   6  -1  13    1.26    0.30
  -6   1 -13    0.45    0.34
   6   0 -16    5.25    0.52
  -6   0  16    6.34    0.62
   6   0 -15    0.09    0.18
  -6   0  15    0.02    0.19
   6   0 -14    0.60    0.23
  -6   0  14    1.16    0.30
   6   0 -13    4.40    0.42
  -6   0  13    4.03    0.42
   6   0 -12    0.27    0.19
  -6   0  12    0.08    0.23
   6   0 -11    1.10    0.20
  -6   0  11    1.12    0.24
   6   0 -10    0.73    0.10
   6   0 -10    0.67    0.17
  -6   0  10    1.53    0.27
   6   0  -9    1.96    0.14
   6   0  -9    2.14    0.20
  -6   0   9    2.27    0.34
   6   0  -8    2.02    0.14
   6   0  -8    2.02    0.21
  -6   0   8    1.30    0.27
   6   0  -7   -0.02    0.08
   6   0  -7    0.33    0.11
  -6   0   7    0.14    0.15
   6   0  -6    3.68    0.19
   6   0  -6    4.49    0.20
  -6   0   6    4.37    0.31
   6   0  -5    2.50    0.17
   6   0  -5    2.65    0.18
  -6   0   5    2.56    0.23
   6   0  -4    4.04    0.22
   6   0  -4    4.28    0.18
  -6   0   4    3.75    0.28
   6   0  -3    3.81    0.20
   6   0  -3    4.02    0.19
  -6   0   3    3.83    0.26
   6   0  -2   16.59    0.48
   6   0  -2   17.09    0.43
  -6   0   2   17.32    0.55
   6   0  -1    5.16    0.19
   6   0  -1    4.82    0.30
  -6   0   1    5.29    0.28
   6   0   0   56.79    1.27
  -6   0   0   57.26    1.06
  -6   0   0   56.82    1.25
   6   0   1    0.62    0.13
  -6   0  -1    0.18    0.08
  -6   0  -1    0.03    0.13
   6   0   2    1.73    0.21
  -6   0  -2    1.00    0.16
  -6   0  -2    0.93    0.13
   6   0   3    0.04    0.12
  -6   0  -3   -0.05    0.07
  -6   0  -3    0.14    0.08
   6   0   4    0.32    0.16
  -6   0  -4    0.39    0.12
  -6   0  -4    0.49    0.11
   6   0   5    1.15    0.21
  -6   0  -5    1.07    0.14
  -6   0  -5    0.86    0.19
   6   0   6    1.08    0.22
  -6   0  -6    1.06    0.20
  -6   0  -6    0.81    0.14
   6   0   7   29.92    1.05
  -6   0  -7   29.87    0.91
  -6   0  -7   25.78    0.73
   6   0   8    6.29    0.42
  -6   0  -8    5.91    0.35
  -6   0  -8    4.78    0.28
   6   0   9    7.89    0.61
  -6   0  -9    8.02    0.52
   6   0  10    5.52    0.55
  -6   0 -10   18.44    0.63
   6   0  11    0.89    0.26
  -6   0 -11    0.87    0.24
   6   0  12   -0.30    0.20
  -6   0 -12    0.01    0.18
   6   1 -17    0.40    0.31
  -6  -1  17    0.29    0.31
   6   1 -16    7.71    0.64
  -6  -1  16    6.67    0.57
   6   1 -15    9.42    0.69
  -6  -1  15    9.24    0.71
   6   1 -14    3.53    0.35
  -6  -1  14    2.92    0.45
   6   1 -13    2.03    0.26
  -6  -1  13    2.49    0.32
   6   1 -12    0.08    0.09
   6   1 -12    0.09    0.13
  -6  -1  12   -0.08    0.16
   6   1 -11    0.47    0.12
   6   1 -11    0.37    0.19
  -6  -1  11    0.81    0.21
   6   1 -10    2.79    0.18
   6   1 -10    2.34    0.21
  -6  -1  10    2.32    0.29
   6   1  -9    7.42    0.29
   6   1  -9    7.36    0.35
  -6  -1   9    6.60    0.44
   6   1  -8    4.74    0.23
   6   1  -8    4.46    0.26
  -6  -1   8    4.11    0.35
   6   1  -7   -0.01    0.07
   6   1  -7    0.07    0.08
  -6  -1   7   -0.01    0.13
   6   1  -6    1.91    0.17
   6   1  -6    1.85    0.13
  -6  -1   6    1.87    0.23
   6   1  -5    2.40    0.20
   6   1  -5    2.63    0.15
  -6  -1   5    2.32    0.25
   6   1  -4   -0.04    0.11
   6   1  -4    0.09    0.07
  -6  -1   4    0.37    0.16
   6   1  -3   21.32    0.61
   6   1  -3   21.77    0.46
  -6  -1   3   22.37    0.68
   6   1  -2    0.61    0.09
   6   1  -2    0.68    0.16
  -6  -1   2    0.85    0.19
   6   1  -1   20.51    0.58
  -6  -1   1   19.63    0.39
  -6  -1   1   18.25    0.58
   6   1   0    6.70    0.33
  -6  -1   0    6.56    0.20
  -6  -1   0    6.12    0.33
   6   1   1   11.18    0.43
  -6  -1  -1   11.24    0.30
  -6  -1  -1   11.11    0.44
   6   1   2    2.27    0.28
  -6  -1  -2    2.62    0.20
  -6  -1  -2    2.71    0.14
   6   1   3    1.03    0.22
  -6  -1  -3    1.27    0.16
  -6  -1  -3    1.37    0.15
   6   1   4    0.14    0.19
  -6  -1  -4    0.28    0.12
  -6  -1  -4    0.26    0.13
   6   1   5    0.38    0.17
  -6  -1  -5    0.24    0.11
  -6  -1  -5    0.67    0.14
   6   1   6    0.23    0.16
  -6  -1  -6    0.08    0.13
  -6  -1  -6    0.10    0.12
   6   1   7    3.22    0.32
  -6  -1  -7    2.87    0.24
  -6  -1  -7    3.18    0.25
   6   1   8    3.96    0.41
  -6  -1  -8    2.47    0.25
  -6  -1  -8    3.04    0.32
   6   1   9    6.27    0.55
  -6  -1  -9    6.00    0.43
   6   1  10    3.82    0.44
  -6  -1 -10    2.48    0.35
   6   1  11    2.05    0.39
  -6  -1 -11    1.96    0.35
   6   1  12    1.99    0.39
  -6  -1 -12    1.65    0.28
   6   2 -17    6.41    0.53
  -6  -2  17    5.81    0.61
   6   2 -16    1.55    0.32
  -6  -2  16    0.93    0.28
   6   2 -15    6.39    0.46
  -6  -2  15    7.06    0.50
   6   2 -14    3.13    0.26
   6   2 -14    3.82    0.33
  -6  -2  14    3.81    0.35
   6   2 -13    0.62    0.14
   6   2 -13    0.46    0.17
  -6  -2  13    0.31    0.25
   6   2 -12    0.12    0.11
   6   2 -12   -0.03    0.15
  -6  -2  12    0.17    0.15
   6   2 -11   -0.03    0.09
   6   2 -11   -0.08    0.09
  -6  -2  11    0.23    0.14
   6   2 -10    7.01    0.31
   6   2 -10    6.49    0.34
  -6  -2  10    6.27    0.52
   6   2  -9    0.30    0.12
   6   2  -9    0.17    0.11
  -6  -2   9    0.02    0.17
   6   2  -8   37.91    0.94
   6   2  -8   36.72    0.85
  -6  -2   8   39.49    1.16
   6   2  -7   14.06    0.43
   6   2  -7   12.89    0.36
  -6  -2   7   13.45    0.58
   6   2  -6    7.28    0.31
   6   2  -6    7.32    0.23
  -6  -2   6    8.12    0.42
   6   2  -5   -0.11    0.10
   6   2  -5   -0.04    0.05
  -6  -2   5    0.14    0.13
   6   2  -4    2.70    0.23
   6   2  -4    2.45    0.12
  -6  -2   4    2.50    0.24
   6   2  -3   17.78    0.57
   6   2  -3   16.18    0.32
  -6  -2   3   17.53    0.58
   6   2  -2    3.41    0.28
  -6  -2   2    4.41    0.26
  -6  -2   2    3.56    0.12
   6   2  -1    1.10    0.22
  -6  -2   1    1.37    0.19
  -6  -2   1    1.16    0.08
   6   2   0   11.11    0.52
  -6  -2   0   10.89    0.49
  -6  -2   0   10.32    0.25
   6   2   1    0.24    0.16
  -6  -2  -1   -0.04    0.11
  -6  -2  -1    0.07    0.06
   6   2   2   24.60    0.78
  -6  -2  -2   23.30    0.50
  -6  -2  -2   23.21    0.71
   6   2   3   17.57    0.67
  -6  -2  -3   17.71    0.48
  -6  -2  -3   17.49    0.60
   6   2   4    5.11    0.37
  -6  -2  -4    4.47    0.24
  -6  -2  -4    5.12    0.28
   6   2   5    0.88    0.25
  -6  -2  -5    0.62    0.14
  -6  -2  -5    0.23    0.13
   6   2   6   -0.08    0.17
  -6  -2  -6    0.22    0.10
  -6  -2  -6    0.01    0.14
   6   2   7    2.59    0.31
  -6  -2  -7    2.48    0.21
  -6  -2  -7    2.47    0.26
   6   2   8    0.00    0.16
  -6  -2  -8    0.05    0.14
  -6  -2  -8    0.05    0.13
   6   2   9   11.96    0.66
  -6  -2  -9   10.34    0.51
  -6  -2  -9   12.46    0.60
   6   2  10    3.50    0.40
  -6  -2 -10    3.81    0.39
   6   2  11    4.82    0.49
  -6  -2 -11    3.15    0.35
   6   3 -17    2.80    0.40
  -6  -3  17    2.56    0.36
   6   3 -16    0.23    0.18
  -6  -3  16    0.31    0.21
   6   3 -15    0.17    0.13
   6   3 -15    0.23    0.20
  -6  -3  15    0.14    0.19
   6   3 -14    4.28    0.28
   6   3 -14    4.30    0.34
  -6  -3  14    4.09    0.46
   6   3 -13    2.77    0.26
   6   3 -13    2.66    0.29
  -6  -3  13    2.91    0.33
   6   3 -12    2.42    0.21
   6   3 -12    2.61    0.22
  -6  -3  12    2.89    0.31
   6   3 -11    5.03    0.28
   6   3 -11    5.10    0.30
  -6  -3  11    5.58    0.40
   6   3 -10   12.35    0.45
   6   3 -10   12.00    0.43
  -6  -3  10   12.46    0.58
   6   3  -9   51.81    1.28
   6   3  -9   51.30    1.09
  -6  -3   9   52.91    1.53
   6   3  -8    0.84    0.14
   6   3  -8    0.66    0.10
  -6  -3   8    0.48    0.20
   6   3  -7   13.82    0.48
  -6  -3   7   13.66    0.56
   6   3  -6    0.33    0.16
   6   3  -6    0.36    0.06
  -6  -3   6    0.23    0.16
   6   3  -5    3.78    0.24
  -6  -3   5    3.08    0.29
   6   3  -4    0.20    0.12
  -6  -3   4    0.22    0.14
   6   3  -3    0.96    0.17
  -6  -3   3    1.57    0.21
   6   3  -2    3.28    0.25
  -6  -3   2    3.46    0.27
   6   3  -1    9.22    0.43
  -6  -3   1   10.57    0.50
   6   3   0   30.54    0.93
  -6  -3   0   30.38    1.00
   6   3   1  155.99    3.56
  -6  -3  -1  152.56    3.53
   6   3   2   43.64    1.30
  -6  -3  -2   43.89    1.25
   6   3   3    0.82    0.19
  -6  -3  -3    0.73    0.16
  -6  -3  -3    0.34    0.10
   6   3   4   28.80    0.97
  -6  -3  -4   26.65    0.95
  -6  -3  -4   27.20    0.66
   6   3   5    3.25    0.32
  -6  -3  -5    2.03    0.31
  -6  -3  -5    2.65    0.21
   6   3   6   -0.22    0.15
  -6  -3  -6    0.01    0.11
  -6  -3  -6    0.06    0.11
   6   3   7    3.88    0.36
  -6  -3  -7    3.27    0.29
  -6  -3  -7    3.60    0.28
   6   3   8    0.14    0.21
  -6  -3  -8    0.32    0.17
  -6  -3  -8   -0.01    0.14
   6   3   9   -0.09    0.20
  -6  -3  -9    0.24    0.19
  -6  -3  -9    0.29    0.16
   6   3  10    1.53    0.37
  -6  -3 -10    1.10    0.25
   6   3  11    5.48    0.53
   6   4 -17    0.02    0.17
  -6  -4  17    0.29    0.19
   6   4 -16    2.25    0.26
   6   4 -16    2.43    0.30
  -6  -4  16    2.90    0.35
   6   4 -15    0.86    0.21
   6   4 -15    0.26    0.19
  -6  -4  15    0.80    0.27
   6   4 -14    2.88    0.31
   6   4 -14    3.15    0.31
  -6  -4  14    2.29    0.32
   6   4 -13    2.75    0.24
   6   4 -13    2.56    0.27
  -6  -4  13    2.02    0.32
   6   4 -12    0.60    0.20
   6   4 -12    1.08    0.17
  -6  -4  12    0.78    0.22
   6   4 -11    6.93    0.39
   6   4 -11    6.08    0.31
  -6  -4  11    7.69    0.52
   6   4 -10    7.82    0.41
   6   4 -10    7.39    0.29
  -6  -4  10    7.41    0.44
   6   4  -9    1.53    0.18
   6   4  -9    1.03    0.12
  -6  -4   9    1.29    0.24
   6   4  -8    2.04    0.19
   6   4  -8    1.28    0.10
  -6  -4   8    1.12    0.22
   6   4  -7    0.66    0.15
  -6  -4   7    0.56    0.22
   6   4  -6    1.48    0.24
  -6  -4   6    1.50    0.21
   6   4  -5    1.74    0.20
  -6  -4   5    1.38    0.22
   6   4  -4    0.25    0.15
  -6  -4   4    0.36    0.16
   6   4  -3    3.10    0.26
  -6  -4   3    2.54    0.28
   6   4  -2   13.30    0.59
  -6  -4   2   13.04    0.55
   6   4  -1   16.06    0.66
  -6  -4   1   15.35    0.62
   6   4   0   17.14    0.67
  -6  -4   0   19.44    0.71
   6   4   1    0.16    0.15
  -6  -4  -1   -0.02    0.14
   6   4   2   16.21    0.69
  -6  -4  -2   16.37    0.67
   6   4   3   18.23    0.73
  -6  -4  -3   17.24    0.70
   6   4   4    2.33    0.38
  -6  -4  -4    2.89    0.33
   6   4   5   12.80    0.71
  -6  -4  -5   12.53    0.58
   6   4   6    6.68    0.48
  -6  -4  -6    6.89    0.42
   6   4   7    1.02    0.26
  -6  -4  -7    1.00    0.26
   6   4   8    0.09    0.16
  -6  -4  -8   -0.01    0.14
   6   4   9    0.52    0.28
  -6  -4  -9    0.48    0.24
   6   4  10    0.39    0.23
   6   5 -17    3.93    0.35
   6   5 -17    4.26    0.38
  -6  -5  17    3.40    0.39
   6   5 -16    5.40    0.45
   6   5 -16    5.07    0.37
  -6  -5  16    4.07    0.51
   6   5 -15    2.09    0.27
   6   5 -15    2.29    0.24
  -6  -5  15    1.80    0.30
   6   5 -14    0.05    0.15
   6   5 -14    0.32    0.15
  -6  -5  14    0.19    0.17
   6   5 -13    1.62    0.27
   6   5 -13    1.49    0.21
  -6  -5  13    1.77    0.26
   6   5 -12    2.11    0.21
   6   5 -12    1.13    0.17
  -6  -5  12    0.97    0.24
   6   5 -11    6.26    0.37
   6   5 -11    5.41    0.26
  -6  -5  11    6.13    0.41
   6   5 -10    5.90    0.34
  -6  -5  10    5.35    0.43
   6   5  -9    3.35    0.33
  -6  -5   9    3.73    0.30
   6   5  -8    9.40    0.43
  -6  -5   8    8.98    0.45
   6   5  -7    1.52    0.20
  -6  -5   7    1.16    0.23
   6   5  -6   -0.03    0.14
  -6  -5   6   -0.03    0.14
   6   5  -5    1.81    0.23
  -6  -5   5    2.15    0.26
   6   5  -4    2.98    0.31
  -6  -5   4    2.64    0.29
   6   5  -3    4.76    0.32
  -6  -5   3    4.01    0.39
   6   5  -2    0.26    0.15
  -6  -5   2    0.04    0.14
   6   5  -1    3.10    0.29
  -6  -5   1    2.85    0.30
   6   5   0    1.35    0.22
  -6  -5   0    1.22    0.28
   6   5   1   10.34    0.55
  -6  -5  -1    9.45    0.59
   6   5   2   41.16    1.36
  -6  -5  -2   39.52    1.31
   6   5   3  142.00    3.79
  -6  -5  -3  141.75    3.82
   6   5   4   20.51    0.85
  -6  -5  -4   20.49    0.87
   6   5   5    5.83    0.43
  -6  -5  -5    5.13    0.50
   6   5   6    2.02    0.28
  -6  -5  -6    0.88    0.28
   6   5   7    0.28    0.20
  -6  -5  -7    0.35    0.20
   6   5   8   -0.01    0.20
  -6  -5  -8   -0.03    0.16
   6   5   9    0.01    0.19
  -6  -5  -9    0.24    0.23
   6   6 -17    2.26    0.34
  -6  -6  17    2.48    0.39
   6   6 -16    2.58    0.40
  -6  -6  16    2.90    0.33
   6   6 -15    4.55    0.38
  -6  -6  15    4.09    0.38
   6   6 -14    0.33    0.18
  -6  -6  14    0.38    0.24
   6   6 -13    1.11    0.25
  -6  -6  13    0.63    0.21
   6   6 -12    7.74    0.44
  -6  -6  12    6.60    0.43
   6   6 -11    0.10    0.26
  -6  -6  11    7.76    0.34
   6   6 -10   -0.07    0.14
  -6  -6  10   -0.21    0.15
   6   6  -9    0.01    0.18
  -6  -6   9    0.16    0.16
   6   6  -8    0.30    0.16
  -6  -6   8    0.23    0.21
   6   6  -7    0.05    0.13
  -6  -6   7   -0.10    0.13
   6   6  -6   19.78    0.74
  -6  -6   6   18.81    0.78
   6   6  -5    5.53    0.40
  -6  -6   5    6.50    0.41
   6   6  -4    2.84    0.28
  -6  -6   4    2.37    0.29
   6   6  -3    0.33    0.22
  -6  -6   3    0.32    0.18
   6   6  -2    0.11    0.16
  -6  -6   2    0.25    0.17
   6   6  -1    5.64    0.38
  -6  -6   1    5.03    0.39
   6   6   0    4.42    0.36
  -6  -6   0    4.21    0.45
   6   6   1    0.07    0.18
  -6  -6  -1    0.23    0.18
   6   6   2   10.16    0.56
  -6  -6  -2   10.77    0.60
   6   6   3    9.31    0.55
  -6  -6  -3    8.19    0.54
   6   6   4   12.02    0.63
  -6  -6  -4   10.87    0.65
   6   6   5    9.73    0.61
  -6  -6  -5   10.14    0.63
   6   6   6    2.27    0.34
  -6  -6  -6    2.76    0.43
   6   6   7    0.32    0.21
  -6  -6  -7    0.20    0.26
   6   7 -16    0.87    0.23
  -6  -7  16    0.33    0.21
   6   7 -15    0.66    0.27
  -6  -7  15    0.20    0.25
   6   7 -14   12.65    0.69
  -6  -7  14   12.92    0.76
   6   7 -13    0.33    0.18
  -6  -7  13    0.02    0.22
   6   7 -12    2.09    0.39
  -6  -7  12    3.18    0.33
   6   7 -11    0.31    0.21
  -6  -7  11    0.15    0.17
   6   7 -10   -0.16    0.19
  -6  -7  10    0.22    0.15
   6   7  -9   -0.01    0.13
  -6  -7   9    0.06    0.14
   6   7  -8    1.53    0.33
  -6  -7   8    2.19    0.29
   6   7  -7    0.46    0.18
  -6  -7   7    0.32    0.19
   6   7  -6    2.53    0.32
  -6  -7   6    2.66    0.36
   6   7  -5    0.44    0.19
  -6  -7   5    0.18    0.20
   6   7  -4    6.05    0.40
  -6  -7   4    5.01    0.45
   6   7  -3    3.60    0.35
  -6  -7   3    3.02    0.37
   6   7  -2    4.85    0.38
  -6  -7   2    4.80    0.50
   6   7  -1    3.66    0.35
  -6  -7   1    2.80    0.35
   6   7   0    3.10    0.43
  -6  -7   0    4.93    0.40
   6   7   1   -0.14    0.21
  -6  -7  -1    0.32    0.18
   6   7   2    1.39    0.31
  -6  -7  -2    1.01    0.28
   6   7   3    1.48    0.38
  -6  -7  -3    1.91    0.33
   6   7   4   14.77    0.85
  -6  -7  -4   13.47    0.82
   6   7   5    9.51    0.71
  -6  -7  -5    9.96    0.68
   6   7   6   11.57    0.82
  -6  -7  -6   12.24    0.92
   6   8 -16    0.28    0.27
  -6  -8  16    0.17    0.23
   6   8 -15    9.74    0.74
  -6  -8  15    8.66    0.64
   6   8 -14   12.20    0.79
  -6  -8  14   10.31    0.64
   6   8 -13    9.19    0.57
  -6  -8  13    6.70    0.62
   6   8 -12    0.12    0.23
  -6  -8  12    0.25    0.19
   6   8 -11    6.74    0.49
  -6  -8  11    6.33    0.55
   6   8 -10    0.17    0.22
  -6  -8  10    0.20    0.18
   6   8  -9    5.92    0.45
  -6  -8   9    5.57    0.44
   6   8  -8    1.42    0.28
  -6  -8   8    1.88    0.35
   6   8  -7   -0.10    0.16
  -6  -8   7   -0.06    0.17
   6   8  -6    0.65    0.22
  -6  -8   6    0.59    0.29
   6   8  -5    0.42    0.20
  -6  -8   5    0.16    0.21
   6   8  -4   11.09    0.61
  -6  -8   4    9.73    0.61
   6   8  -3    0.07    0.23
  -6  -8   3    0.34    0.20
   6   8  -2   -0.04    0.17
  -6  -8   2   -0.16    0.22
   6   8  -1    3.65    0.39
  -6  -8   1    3.43    0.40
   6   8   0    0.02    0.22
  -6  -8   0   -0.26    0.20
   6   8   1    0.03    0.23
  -6  -8  -1    0.20    0.21
   6   8   2    0.59    0.30
  -6  -8  -2    1.10    0.28
   6   8   3    2.92    0.47
  -6  -8  -3    3.02    0.43
   6   8   4   16.40    0.99
  -6  -8  -4   16.87    1.14
   6   9 -14    1.09    0.29
  -6  -9  14    1.04    0.25
   6   9 -13    0.39    0.24
  -6  -9  13    0.41    0.22
   6   9 -12    9.24    0.61
  -6  -9  12    7.94    0.57
   6   9 -11    0.07    0.21
  -6  -9  11    0.01    0.17
   6   9 -10    5.06    0.51
  -6  -9  10    4.80    0.53
   6   9  -9    4.25    0.41
  -6  -9   9    4.54    0.51
   6   9  -8    0.71    0.25
  -6  -9   8    0.95    0.29
   6   9  -7   -0.07    0.18
  -6  -9   7   -0.20    0.23
   6   9  -6    0.96    0.26
  -6  -9   6    0.89    0.26
   6   9  -5    4.96    0.45
  -6  -9   5    5.35    0.46
   6   9  -4    6.28    0.49
  -6  -9   4    5.86    0.52
   6   9  -3    0.20    0.22
  -6  -9   3    0.56    0.26
   6   9  -2    0.64    0.24
  -6  -9   2    0.47    0.27
   6   9  -1    0.88    0.36
  -6  -9   1    1.67    0.31
   6   9   0    0.90    0.25
  -6  -9   0    0.61    0.28
   6   9   1    3.01    0.35
  -6  -9  -1    1.66    0.41
   6   9   2    2.52    0.36
  -6  -9  -2    0.04    0.33
   6  10 -13    1.28    0.28
  -6 -10  13    0.27    0.26
   6  10 -12    1.12    0.31
  -6 -10  12    1.67    0.36
   6  10 -11    9.54    0.67
  -6 -10  11    8.13    0.60
   6  10 -10    0.23    0.23
  -6 -10  10    0.45    0.28
   6  10  -9    0.18    0.20
  -6 -10   9   -0.01    0.18
   6  10  -8    0.12    0.20
  -6 -10   8    0.21    0.20
   6  10  -7   -0.16    0.18
  -6 -10   7    0.09    0.17
   6  10  -6    0.70    0.24
  -6 -10   6    0.45    0.26
   6  10  -5    2.69    0.37
  -6 -10   5    2.64    0.47
   6  10  -4    6.34    0.55
  -6 -10   4    6.95    0.59
   6  10  -3    0.30    0.26
  -6 -10   3    0.16    0.23
   6  10  -2   12.40    0.74
  -6 -10   2   11.46    0.77
   6  10  -1    0.19    0.20
  -6 -10   1    0.03    0.23
   6  11  -9    3.02    0.44
  -6 -11   9    2.65    0.48
   6  11  -8    3.66    0.45
  -6 -11   8    3.70    0.45
   6  11  -7    0.85    0.30
  -6 -11   7    0.60    0.29
   6  11  -6   -0.24    0.26
  -6 -11   6    0.35    0.22
   6  11  -5    0.20    0.28
  -6 -11   5    0.24    0.26
  -7  10   2    0.61    0.28
   7 -10  -1    3.09    0.41
  -7  10   1    2.40    0.39
   7 -10   0    0.21    0.24
  -7  10   0    0.25    0.17
   7 -10   1    1.88    0.39
   7 -10   2    0.92    0.39
   7 -10   3    0.26    0.24
  -7  10  -4    0.28    0.23
  -7  10  -5   -0.12    0.21
   7 -10   6   -0.06    0.20
  -7  10  -6    1.24    0.30
   7  -9  -5   -0.00    0.26
  -7   9   5    0.11    0.19
   7  -9  -4    3.39    0.46
  -7   9   4    3.35    0.48
   7  -9  -3    0.51    0.26
  -7   9   3   -0.03    0.18
   7  -9  -2    3.02    0.47
  -7   9   2    2.80    0.31
   7  -9  -1    2.08    0.41
  -7   9   1    1.56    0.25
   7  -9   0   17.24    0.92
  -7   9   0   16.40    0.82
   7  -9   1    2.27    0.34
  -7   9  -1    1.86    0.25
   7  -9   2    0.39    0.23
   7  -9   3   -0.16    0.23
   7  -9   3   -0.01    0.11
   7  -9   4    0.18    0.17
  -7   9  -4    0.29    0.19
   7  -9   5   -0.05    0.12
  -7   9  -5    0.08    0.15
   7  -9   6    1.49    0.31
  -7   9  -6    2.04    0.32
   7  -9   7    0.83    0.23
  -7   9  -7    0.58    0.25
   7  -9   8    0.02    0.15
  -7   9  -8   -0.03    0.19
   7  -9   9    0.57    0.30
  -7   9  -9    1.41    0.29
   7  -8  -7    0.40    0.24
  -7   8   7    0.29    0.23
   7  -8  -6   -0.07    0.19
  -7   8   6    0.19    0.17
   7  -8  -5    1.08    0.32
  -7   8   5    1.40    0.33
   7  -8  -4    7.81    0.59
  -7   8   4    7.63    0.52
   7  -8  -3    9.91    0.67
  -7   8   3    9.52    0.55
   7  -8  -2    1.77    0.31
  -7   8   2    1.21    0.23
   7  -8  -1   -0.28    0.24
  -7   8   1   -0.11    0.18
   7  -8   0    4.32    0.46
  -7   8   0    5.31    0.39
   7  -8   1    3.34    0.32
  -7   8  -1    1.13    0.21
   7  -8   2    0.11    0.21
   7  -8   2    0.23    0.15
  -7   8  -2    0.43    0.15
   7  -8   3    0.39    0.21
   7  -8   3    0.32    0.14
   7  -8   4    1.32    0.24
  -7   8  -4    1.04    0.25
   7  -8   5    0.07    0.13
  -7   8  -5   -0.02    0.16
   7  -8   6    1.10    0.29
  -7   8  -6    1.44    0.28
   7  -8   7    3.51    0.36
  -7   8  -7    3.93    0.40
   7  -8   8    1.33    0.34
  -7   8  -8    1.18    0.29
   7  -8   9    0.69    0.34
  -7   8  -9    1.02    0.36
   7  -8  10    9.62    0.68
  -7   8 -10    9.71    0.76
   7  -7  -9    1.08    0.38
  -7   7   9    0.94    0.31
   7  -7  -8    4.67    0.53
  -7   7   8    5.22    0.47
   7  -7  -7    3.07    0.45
  -7   7   7    2.06    0.35
   7  -7  -6    2.16    0.33
  -7   7   6    1.39    0.31
   7  -7  -5    3.19    0.46
  -7   7   5    3.79    0.41
   7  -7  -4    1.15    0.30
  -7   7   4    0.82    0.24
   7  -7  -3    0.99    0.24
  -7   7   3    0.71    0.21
   7  -7  -2    3.59    0.36
  -7   7   2    2.99    0.37
   7  -7  -1    1.69    0.28
  -7   7   1    1.56    0.27
   7  -7   0    6.98    0.33
   7  -7   0    8.18    0.52
  -7   7   0    8.04    0.44
   7  -7   1    5.20    0.29
   7  -7   1    5.46    0.44
  -7   7  -1    4.55    0.29
   7  -7   2    3.39    0.34
   7  -7   2    2.87    0.26
  -7   7  -2    2.77    0.25
   7  -7   3    4.45    0.39
   7  -7   3    4.44    0.30
   7  -7   4    1.90    0.22
  -7   7  -4    1.20    0.26
   7  -7   5    0.09    0.13
  -7   7  -5   -0.04    0.15
   7  -7   6    1.15    0.23
  -7   7  -6    0.86    0.26
   7  -7   7    0.96    0.24
  -7   7  -7    0.58    0.30
   7  -7   8   13.09    0.77
  -7   7  -8   15.01    0.88
   7  -7   9    1.81    0.42
  -7   7  -9    2.64    0.44
   7  -7  10    0.49    0.26
  -7   7 -10    0.55    0.32
   7  -7  11    0.06    0.24
  -7   7 -11   -0.47    0.25
   7  -6 -11    2.27    0.44
  -7   6  11    2.49    0.45
   7  -6 -10    0.51    0.26
  -7   6  10    0.25    0.28
   7  -6  -9    0.23    0.20
  -7   6   9   -0.02    0.22
   7  -6  -8    3.74    0.45
  -7   6   8    5.12    0.46
   7  -6  -7   -0.01    0.18
  -7   6   7    0.15    0.19
   7  -6  -6    1.51    0.31
  -7   6   6    2.38    0.31
   7  -6  -5    4.18    0.37
  -7   6   5    3.82    0.37
   7  -6  -4    0.18    0.19
  -7   6   4    0.47    0.18
   7  -6  -3    0.23    0.18
  -7   6   3    0.54    0.17
   7  -6  -2    0.43    0.25
  -7   6   2    0.68    0.17
   7  -6  -1    0.27    0.10
   7  -6  -1    0.02    0.20
  -7   6   1    0.11    0.16
   7  -6   0    1.11    0.13
   7  -6   0    1.29    0.24
  -7   6   0    0.88    0.17
   7  -6   1    1.05    0.22
   7  -6   1    0.83    0.14
  -7   6  -1    0.89    0.15
   7  -6   2    3.59    0.33
   7  -6   2    3.11    0.28
  -7   6  -2    3.00    0.26
   7  -6   3    1.65    0.21
  -7   6  -3    1.51    0.17
   7  -6   4    0.09    0.17
  -7   6  -4    0.28    0.16
   7  -6   5    0.99    0.25
  -7   6  -5    0.97    0.23
   7  -6   6    4.67    0.36
  -7   6  -6    4.27    0.37
   7  -6   7    5.25    0.42
  -7   6  -7    5.31    0.50
   7  -6   8    3.28    0.39
  -7   6  -8    3.49    0.39
   7  -6   9    6.22    0.61
  -7   6  -9    6.59    0.52
   7  -6  10    2.02    0.41
  -7   6 -10    1.24    0.33
   7  -6  11    2.77    0.56
  -7   6 -11    4.15    0.49
   7  -5 -12    0.24    0.22
  -7   5  12   -0.05    0.25
   7  -5 -11   -0.08    0.19
  -7   5  11    0.02    0.20
   7  -5 -10    0.10    0.23
  -7   5  10    0.10    0.21
   7  -5  -9    1.04    0.34
  -7   5   9    1.39    0.31
   7  -5  -8    0.04    0.18
  -7   5   8    0.27    0.20
   7  -5  -7    0.47    0.25
  -7   5   7    1.89    0.32
   7  -5  -6    1.48    0.24
  -7   5   6    1.27    0.25
   7  -5  -5    1.53    0.29
  -7   5   5    1.17    0.24
   7  -5  -4    1.03    0.21
  -7   5   4    0.86    0.25
   7  -5  -3    0.76    0.18
  -7   5   3    0.66    0.18
   7  -5  -2    1.02    0.12
   7  -5  -2    0.88    0.22
  -7   5   2    0.97    0.22
   7  -5  -1    1.29    0.14
   7  -5  -1    0.88    0.21
  -7   5   1    1.25    0.18
   7  -5   0    9.43    0.38
   7  -5   0   10.18    0.57
  -7   5   0   10.03    0.46
   7  -5   1    2.26    0.31
   7  -5   1    2.44    0.22
  -7   5  -1    1.62    0.19
   7  -5   2   20.94    0.87
   7  -5   2   21.63    0.74
  -7   5  -2   19.73    0.62
   7  -5   3    1.44    0.18
  -7   5  -3    0.85    0.24
  -7   5  -3    0.74    0.15
   7  -5   4    0.80    0.20
  -7   5  -4    0.25    0.18
   7  -5   5    3.98    0.32
  -7   5  -5    3.82    0.32
   7  -5   6   -0.10    0.15
  -7   5  -6   -0.03    0.14
   7  -5   7    1.58    0.31
  -7   5  -7    1.31    0.32
   7  -5   8   -0.05    0.20
  -7   5  -8    0.10    0.15
   7  -5   9    2.35    0.31
  -7   5  -9    1.68    0.33
   7  -5  10    0.68    0.27
  -7   5 -10    0.38    0.27
   7  -5  11    4.45    0.48
  -7   5 -11    3.90    0.47
   7  -5  12    0.87    0.30
  -7   5 -12    0.57    0.31
   7  -4 -13    0.60    0.28
  -7   4  13    0.54    0.29
   7  -4 -12    0.53    0.29
  -7   4  12    1.81    0.39
   7  -4 -11    2.52    0.40
  -7   4  11    1.44    0.36
   7  -4 -10    0.26    0.22
  -7   4  10    0.57    0.23
   7  -4  -9    0.35    0.21
  -7   4   9    0.77    0.24
   7  -4  -8    1.67    0.33
  -7   4   8    2.20    0.38
   7  -4  -7    0.89    0.25
  -7   4   7    0.65    0.22
   7  -4  -6   16.73    0.69
  -7   4   6   16.43    0.73
   7  -4  -5    0.82    0.20
  -7   4   5    0.75    0.20
   7  -4  -4    0.58    0.17
  -7   4   4    0.51    0.17
   7  -4  -3   -0.11    0.06
   7  -4  -3    0.27    0.11
  -7   4   3    0.10    0.10
   7  -4  -2    8.08    0.30
   7  -4  -2    8.30    0.50
  -7   4   2    9.21    0.47
   7  -4  -1   12.16    0.41
   7  -4  -1   11.24    0.57
  -7   4   1   11.93    0.47
   7  -4   0    1.01    0.15
   7  -4   0    0.91    0.19
  -7   4   0    1.13    0.16
   7  -4   1    0.17    0.13
   7  -4   1    0.14    0.12
  -7   4  -1   -0.00    0.10
   7  -4   2    0.05    0.15
   7  -4   2    0.67    0.13
  -7   4  -2    0.05    0.10
   7  -4   3    6.28    0.36
  -7   4  -3    5.99    0.29
  -7   4  -3    6.56    0.36
   7  -4   4    0.25    0.15
  -7   4  -4    0.10    0.18
   7  -4   5   16.98    0.68
  -7   4  -5   16.67    0.71
   7  -4   6    1.53    0.26
  -7   4  -6    1.50    0.23
   7  -4   7    1.90    0.29
  -7   4  -7    2.33    0.28
   7  -4   8    0.06    0.18
  -7   4  -8    0.24    0.21
   7  -4   9   -0.00    0.17
  -7   4  -9   -0.11    0.17
   7  -4  10    0.75    0.27
  -7   4 -10    0.89    0.26
   7  -4  11    3.03    0.54
  -7   4 -11    3.71    0.51
   7  -4  12    0.58    0.34
  -7   4 -12    1.41    0.38
   7  -3 -14    0.14    0.21
  -7   3  14    0.13    0.23
   7  -3 -13    0.11    0.20
  -7   3  13    0.15    0.22
   7  -3 -12    1.81    0.41
  -7   3  12    2.48    0.44
   7  -3 -11    0.53    0.22
  -7   3  11    0.42    0.24
   7  -3 -10    0.47    0.23
  -7   3  10    0.97    0.25
   7  -3  -9    9.00    0.50
  -7   3   9    8.22    0.56
   7  -3  -8    1.76    0.25
  -7   3   8    2.23    0.29
   7  -3  -7    2.09    0.28
  -7   3   7    2.99    0.30
   7  -3  -6    1.01    0.24
  -7   3   6    1.21    0.23
   7  -3  -5    5.31    0.38
  -7   3   5    5.13    0.37
   7  -3  -4    9.76    0.30
   7  -3  -4    9.15    0.43
  -7   3   4    9.38    0.48
   7  -3  -3    7.63    0.30
   7  -3  -3    7.99    0.38
  -7   3   3    8.48    0.48
   7  -3  -2    2.28    0.18
   7  -3  -2    2.08    0.27
  -7   3   2    1.93    0.22
   7  -3  -1    0.48    0.14
   7  -3  -1    0.38    0.15
  -7   3   1    0.83    0.17
   7  -3   0    0.29    0.14
   7  -3   0    0.18    0.12
  -7   3   0    0.33    0.13
   7  -3   1    0.15    0.13
   7  -3   1    0.26    0.14
  -7   3  -1    0.13    0.14
   7  -3   2    8.06    0.43
  -7   3  -2    8.74    0.38
  -7   3  -2    7.73    0.37
   7  -3   3   11.87    0.50
  -7   3  -3   10.76    0.40
  -7   3  -3   12.34    0.47
   7  -3   4   20.16    0.76
  -7   3  -4   20.66    0.72
  -7   3  -4   17.27    0.48
   7  -3   5    1.25    0.22
  -7   3  -5    1.41    0.24
   7  -3   6   -0.02    0.13
  -7   3  -6   -0.00    0.14
   7  -3   7    0.00    0.22
  -7   3  -7    0.31    0.19
   7  -3   8   -0.09    0.14
  -7   3  -8    0.07    0.14
   7  -3   9    3.23    0.40
  -7   3  -9    3.91    0.37
   7  -3  10    2.62    0.41
  -7   3 -10    3.66    0.37
   7  -3  11    0.02    0.19
  -7   3 -11    0.01    0.17
   7  -3  12    0.36    0.26
  -7   3 -12    0.12    0.30
   7  -2 -15    0.69    0.28
  -7   2  15    0.53    0.29
   7  -2 -14   -0.32    0.21
  -7   2  14    0.04    0.27
   7  -2 -13    0.16    0.19
  -7   2  13    0.09    0.21
   7  -2 -12    1.42    0.27
  -7   2  12    1.18    0.30
   7  -2 -11    0.34    0.24
  -7   2  11    0.92    0.24
   7  -2 -10    9.67    0.61
  -7   2  10    9.93    0.56
   7  -2  -9    0.08    0.14
  -7   2   9    0.12    0.17
   7  -2  -8    0.19    0.13
  -7   2   8   -0.10    0.15
   7  -2  -7    1.13    0.22
  -7   2   7    1.36    0.24
   7  -2  -6    1.94    0.14
   7  -2  -6    2.33    0.26
  -7   2   6    2.35    0.32
   7  -2  -5   -0.05    0.08
   7  -2  -5    0.35    0.14
  -7   2   5    0.27    0.17
   7  -2  -4   29.36    0.70
   7  -2  -4   28.95    0.89
  -7   2   4   29.60    0.94
   7  -2  -3    0.54    0.13
   7  -2  -3    0.51    0.14
  -7   2   3    0.43    0.17
   7  -2  -2    1.18    0.16
   7  -2  -2    0.69    0.18
  -7   2   2    1.11    0.22
   7  -2  -1    0.82    0.14
   7  -2  -1    0.88    0.14
  -7   2   1    0.63    0.17
   7  -2   0    0.03    0.12
   7  -2   0    0.08    0.10
  -7   2   0    0.13    0.11
   7  -2   1   -0.07    0.10
  -7   2  -1   -0.10    0.11
  -7   2  -1    0.01    0.06
   7  -2   2    6.62    0.44
  -7   2  -2    7.29    0.35
  -7   2  -2    6.48    0.32
   7  -2   3    9.96    0.50
  -7   2  -3    9.36    0.41
  -7   2  -3    8.11    0.30
   7  -2   4    1.67    0.24
  -7   2  -4    1.41    0.16
  -7   2  -4    2.17    0.22
   7  -2   5   14.48    0.62
  -7   2  -5   14.91    0.53
  -7   2  -5   12.22    0.40
   7  -2   6    2.24    0.28
  -7   2  -6    2.30    0.25
   7  -2   7    6.13    0.44
  -7   2  -7    6.15    0.47
   7  -2   8    2.74    0.33
   7  -2   9    0.29    0.22
  -7   2  -9    0.72    0.20
   7  -2  10    1.25    0.29
  -7   2 -10    0.88    0.27
   7  -2  11    0.22    0.31
  -7   2 -11    0.50    0.28
   7  -2  12    3.24    0.43
  -7   2 -12    2.26    0.39
   7  -1 -15    1.65    0.38
  -7   1  15    0.81    0.42
   7  -1 -14    0.06    0.19
  -7   1  14    0.15    0.22
   7  -1 -13    2.30    0.30
  -7   1  13    1.40    0.34
   7  -1 -12    0.36    0.24
  -7   1  12    0.72    0.24
   7  -1 -11    3.18    0.36
  -7   1  11    2.91    0.36
   7  -1 -10    0.43    0.22
  -7   1  10    1.28    0.24
   7  -1  -9    0.11    0.16
  -7   1   9    0.10    0.18
   7  -1  -8    4.08    0.19
   7  -1  -8    4.99    0.29
  -7   1   8    4.82    0.37
   7  -1  -7    0.19    0.09
   7  -1  -7    0.53    0.12
  -7   1   7   -0.22    0.22
   7  -1  -6    3.62    0.20
   7  -1  -6    3.57    0.28
  -7   1   6    4.15    0.33
   7  -1  -5    0.21    0.10
   7  -1  -5    0.02    0.11
  -7   1   5    0.77    0.16
   7  -1  -4    2.20    0.17
   7  -1  -4    2.60    0.18
  -7   1   4    1.48    0.30
   7  -1  -3   79.30    1.68
   7  -1  -3   78.51    1.73
  -7   1   3   77.57    1.91
   7  -1  -2   17.34    0.53
   7  -1  -2   16.81    0.54
  -7   1   2   17.25    0.61
   7  -1  -1    1.79    0.16
   7  -1  -1    1.80    0.19
  -7   1   1    1.25    0.25
   7  -1   0    0.77    0.16
   7  -1   0    0.45    0.20
  -7   1   0    1.23    0.17
   7  -1   1    8.49    0.42
  -7   1  -1    9.66    0.36
  -7   1  -1    8.82    0.36
   7  -1   2    0.23    0.17
  -7   1  -2    0.12    0.11
  -7   1  -2    0.11    0.12
   7  -1   3    8.96    0.43
  -7   1  -3    8.47    0.37
  -7   1  -3    9.19    0.35
   7  -1   4   11.90    0.63
  -7   1  -4   12.29    0.44
  -7   1  -4   10.87    0.42
   7  -1   5    5.62    0.40
  -7   1  -5    5.06    0.27
  -7   1  -5    5.58    0.33
   7  -1   6   10.45    0.55
  -7   1  -6   10.62    0.49
   7  -1   7    3.25    0.36
  -7   1  -7    3.68    0.35
   7  -1   8    0.60    0.24
  -7   1  -8    0.75    0.20
   7  -1   9    0.51    0.24
  -7   1  -9    0.73    0.22
   7  -1  10    0.09    0.18
  -7   1 -10    0.15    0.21
   7  -1  11   -0.03    0.25
  -7   1 -11    0.19    0.18
   7  -1  12    0.25    0.26
   7   0 -16    0.17    0.23
  -7   0  16   -0.10    0.21
   7   0 -15    0.03    0.20
  -7   0  15    0.55    0.27
   7   0 -14   -0.03    0.17
  -7   0  14   -0.25    0.21
   7   0 -13    0.11    0.17
  -7   0  13    0.28    0.21
   7   0 -12    0.94    0.25
  -7   0  12    0.94    0.26
   7   0 -11    1.51    0.25
  -7   0  11    0.90    0.27
   7   0 -10    2.64    0.24
  -7   0  10    2.36    0.33
   7   0  -9    8.60    0.30
   7   0  -9    8.08    0.38
  -7   0   9    9.89    0.52
   7   0  -8    2.06    0.16
   7   0  -8    2.08    0.22
  -7   0   8    2.13    0.30
   7   0  -7    0.90    0.14
   7   0  -7    0.86    0.17
  -7   0   7    1.25    0.28
   7   0  -6   10.64    0.35
   7   0  -6   10.78    0.37
  -7   0   6   11.20    0.53
   7   0  -5   34.49    0.86
   7   0  -5   33.68    0.83
  -7   0   5   34.81    1.17
   7   0  -4   54.75    1.29
   7   0  -4   54.80    1.19
  -7   0   4   54.39    1.49
   7   0  -3   12.55    0.47
   7   0  -3   12.18    0.40
  -7   0   3   11.44    0.60
   7   0  -2    0.13    0.12
   7   0  -2   -0.05    0.09
  -7   0   2   -0.01    0.12
   7   0  -1    0.77    0.13
   7   0  -1    0.77    0.19
  -7   0   1    0.48    0.21
   7   0   0    0.05    0.19
  -7   0   0    0.53    0.10
  -7   0   0    0.24    0.14
   7   0   1    1.00    0.23
  -7   0  -1    1.19    0.20
   7   0   2    7.00    0.40
  -7   0  -2    7.15    0.34
  -7   0  -2    7.73    0.31
   7   0   3    0.69    0.18
  -7   0  -3    0.56    0.12
  -7   0  -3    0.33    0.16
   7   0   4    0.01    0.14
  -7   0  -4    0.16    0.10
  -7   0  -4   -0.09    0.11
   7   0   5    0.09    0.16
  -7   0  -5    0.14    0.12
  -7   0  -5    0.24    0.12
   7   0   6   -0.02    0.16
  -7   0  -6    0.08    0.14
  -7   0  -6    0.14    0.10
   7   0   7    6.02    0.45
  -7   0  -7    5.51    0.40
  -7   0  -7    4.53    0.28
   7   0   8    0.99    0.26
  -7   0  -8    0.98    0.24
   7   0   9    0.40    0.29
  -7   0  -9    0.50    0.23
   7   0  10   -0.07    0.18
  -7   0 -10    0.14    0.18
   7   0  11   -0.07    0.18
  -7   0 -11    0.02    0.16
   7   1 -16    1.89    0.31
  -7  -1  16    1.21    0.35
   7   1 -15    1.50    0.38
  -7  -1  15    2.51    0.36
   7   1 -14    0.22    0.19
  -7  -1  14   -0.03    0.20
   7   1 -13   -0.05    0.12
  -7  -1  13    0.06    0.15
   7   1 -12    1.24    0.26
  -7  -1  12    1.57    0.27
   7   1 -11    1.45    0.17
   7   1 -11    1.49    0.24
  -7  -1  11    1.27    0.27
   7   1 -10    1.38    0.17
   7   1 -10    1.78    0.22
  -7  -1  10    1.90    0.28
   7   1  -9    0.57    0.13
   7   1  -9    0.70    0.13
  -7  -1   9    0.54    0.23
   7   1  -8    0.81    0.15
   7   1  -8    0.92    0.16
  -7  -1   8    1.05    0.23
   7   1  -7   25.07    0.65
   7   1  -7   23.71    0.63
  -7  -1   7   24.21    0.90
   7   1  -6    2.66    0.19
   7   1  -6    2.65    0.17
  -7  -1   6    2.53    0.31
   7   1  -5   13.27    0.44
   7   1  -5   12.78    0.38
  -7  -1   5   13.96    0.60
   7   1  -4    6.41    0.35
   7   1  -4    7.04    0.26
  -7  -1   4    6.73    0.41
   7   1  -3   14.81    0.61
   7   1  -3   15.42    0.41
  -7  -1   3   15.21    0.62
   7   1  -2   11.70    0.34
   7   1  -2   13.20    0.52
  -7  -1   2   12.19    0.52
   7   1  -1  150.46    3.27
  -7  -1   1  149.07    2.43
  -7  -1   1  139.60    3.08
   7   1   0   67.44    1.82
  -7  -1   0   65.65    1.62
  -7  -1   0   65.80    1.21
   7   1   1    5.75    0.39
  -7  -1  -1    6.24    0.24
  -7  -1  -1    6.00    0.39
   7   1   2   20.93    0.74
  -7  -1  -2   20.02    0.73
  -7  -1  -2   21.25    0.57
   7   1   3    1.74    0.24
  -7  -1  -3    1.35    0.21
  -7  -1  -3    1.28    0.17
   7   1   4    2.42    0.28
  -7  -1  -4    2.15    0.16
  -7  -1  -4    2.42    0.20
   7   1   5    0.95    0.23
  -7  -1  -5    0.99    0.19
  -7  -1  -5    0.90    0.18
   7   1   6    0.40    0.19
  -7  -1  -6    0.34    0.13
  -7  -1  -6    0.20    0.14
   7   1   7    0.04    0.18
  -7  -1  -7    0.27    0.16
  -7  -1  -7    0.17    0.14
   7   1   8    2.20    0.34
  -7  -1  -8    2.40    0.31
   7   1   9    0.35    0.24
  -7  -1  -9    0.52    0.21
   7   1  10   -0.00    0.26
  -7  -1 -10    1.04    0.25
   7   1  11    2.19    0.42
  -7  -1 -11    1.19    0.33
   7   2 -16    0.16    0.15
  -7  -2  16   -0.24    0.18
   7   2 -15    0.81    0.27
  -7  -2  15    0.53    0.27
   7   2 -14    1.45    0.27
  -7  -2  14    1.20    0.31
   7   2 -13    0.00    0.12
   7   2 -13    0.18    0.13
  -7  -2  13   -0.10    0.18
   7   2 -12    1.10    0.18
   7   2 -12    0.96    0.21
  -7  -2  12    1.42    0.33
   7   2 -11    1.02    0.16
   7   2 -11    1.21    0.17
  -7  -2  11    1.64    0.33
   7   2 -10    9.00    0.39
   7   2 -10    8.19    0.38
  -7  -2  10    7.63    0.52
   7   2  -9    3.08    0.26
   7   2  -9    3.33    0.22
  -7  -2   9    2.76    0.36
   7   2  -8   33.15    0.92
   7   2  -8   32.15    0.79
  -7  -2   8   32.99    1.15
   7   2  -7    0.45    0.13
   7   2  -7    0.44    0.10
  -7  -2   7    0.11    0.20
   7   2  -6    4.93    0.27
   7   2  -6    4.71    0.20
  -7  -2   6    5.03    0.38
   7   2  -5    1.37    0.22
   7   2  -5    1.30    0.10
  -7  -2   5    1.58    0.24
   7   2  -4   15.60    0.54
   7   2  -4   14.62    0.34
  -7  -2   4   16.57    0.72
   7   2  -3   16.14    0.36
   7   2  -3   17.54    0.60
  -7  -2   3   18.35    0.65
   7   2  -2  146.69    3.25
  -7  -2   2  142.18    3.25
  -7  -2   2  135.18    2.00
   7   2  -1   16.98    0.65
  -7  -2   1   17.86    0.66
  -7  -2   1   15.43    0.34
   7   2   0    0.94    0.27
  -7  -2   0    1.29    0.21
  -7  -2   0    0.80    0.09
   7   2   1    0.32    0.16
  -7  -2  -1    0.46    0.15
  -7  -2  -1    0.19    0.08
   7   2   2    4.06    0.36
  -7  -2  -2    4.30    0.20
  -7  -2  -2    3.98    0.36
   7   2   3    1.33    0.28
  -7  -2  -3    0.94    0.14
  -7  -2  -3    1.26    0.20
   7   2   4    6.77    0.45
  -7  -2  -4    6.11    0.39
  -7  -2  -4    6.27    0.29
   7   2   5    6.19    0.45
  -7  -2  -5    6.03    0.39
  -7  -2  -5    5.26    0.27
   7   2   6    0.30    0.20
  -7  -2  -6    0.10    0.13
  -7  -2  -6    0.13    0.13
   7   2   7    5.56    0.45
  -7  -2  -7    4.99    0.32
  -7  -2  -7    5.06    0.35
   7   2   8    3.11    0.41
  -7  -2  -8    2.17    0.28
  -7  -2  -8    2.11    0.28
   7   2   9    4.52    0.53
  -7  -2  -9    3.65    0.33
   7   2  10    0.72    0.33
  -7  -3  17    0.10    0.20
   7   3 -16   -0.06    0.18
  -7  -3  16    0.77    0.23
   7   3 -15    0.29    0.21
  -7  -3  15    0.49    0.29
   7   3 -14    1.45    0.19
   7   3 -14    0.92    0.24
  -7  -3  14    1.35    0.30
   7   3 -13    5.63    0.37
   7   3 -13    5.92    0.34
  -7  -3  13    5.25    0.56
   7   3 -12    1.46    0.19
   7   3 -12    1.49    0.21
  -7  -3  12    1.76    0.35
   7   3 -11    0.41    0.17
   7   3 -11    0.31    0.12
  -7  -3  11    0.85    0.21
   7   3 -10   25.79    0.80
   7   3 -10   23.77    0.69
  -7  -3  10   26.20    1.10
   7   3  -9    3.09    0.27
   7   3  -9    2.48    0.17
  -7  -3   9    2.50    0.32
   7   3  -8    8.37    0.39
   7   3  -8    7.43    0.28
  -7  -3   8    7.99    0.55
   7   3  -7    1.44    0.19
   7   3  -7    1.39    0.11
  -7  -3   7    1.51    0.25
   7   3  -6    6.43    0.35
  -7  -3   6    6.03    0.40
   7   3  -5    9.52    0.43
  -7  -3   5    8.83    0.51
   7   3  -4    4.37    0.29
  -7  -3   4    4.34    0.40
   7   3  -3    8.96    0.43
  -7  -3   3    7.93    0.53
   7   3  -2    5.93    0.38
  -7  -3   2    6.42    0.47
   7   3  -1    8.76    0.47
  -7  -3   1    9.46    0.49
   7   3   0   22.75    0.86
  -7  -3   0   22.49    0.92
   7   3   1   50.45    1.53
  -7  -3  -1   50.75    1.49
   7   3   2   11.98    0.58
  -7  -3  -2   10.34    0.52
   7   3   3   55.63    1.68
  -7  -3  -3   54.98    1.59
   7   3   4    0.25    0.19
  -7  -3  -4    0.31    0.15
   7   3   5    7.37    0.58
  -7  -3  -5    6.52    0.39
   7   3   6    1.45    0.29
  -7  -3  -6    1.80    0.27
   7   3   7    0.26    0.20
  -7  -3  -7    0.24    0.19
   7   3   8    2.27    0.38
  -7  -3  -8    0.96    0.28
   7   3   9   -0.25    0.23
  -7  -4  17    3.02    0.49
   7   4 -16    0.57    0.23
  -7  -4  16    0.27    0.25
   7   4 -15    2.04    0.25
   7   4 -15    2.30    0.26
  -7  -4  15    2.43    0.34
   7   4 -14    2.56    0.28
   7   4 -14    2.80    0.25
  -7  -4  14    3.01    0.37
   7   4 -13    2.49    0.32
   7   4 -13    2.55    0.25
  -7  -4  13    3.04    0.34
   7   4 -12    1.65    0.22
   7   4 -12    1.70    0.20
  -7  -4  12    2.68    0.31
   7   4 -11    0.39    0.19
   7   4 -11    0.27    0.11
  -7  -4  11    0.59    0.20
   7   4 -10    2.67    0.26
  -7  -4  10    2.44    0.31
   7   4  -9    0.24    0.14
  -7  -4   9    0.09    0.17
   7   4  -8   12.38    0.53
  -7  -4   8   11.96    0.58
   7   4  -7    1.65    0.26
  -7  -4   7    1.36    0.24
   7   4  -6    3.09    0.30
  -7  -4   6    2.37    0.27
   7   4  -5    0.14    0.14
  -7  -4   5    0.32    0.17
   7   4  -4    0.63    0.19
  -7  -4   4    0.62    0.21
   7   4  -3    2.67    0.28
  -7  -4   3    3.07    0.29
   7   4  -2    1.23    0.22
  -7  -4   2    1.14    0.23
   7   4  -1    5.35    0.38
  -7  -4   1    5.72    0.41
   7   4   0   94.28    2.55
  -7  -4   0   97.97    2.65
   7   4   1   22.65    1.02
  -7  -4  -1   22.58    0.99
   7   4   2   25.27    0.98
  -7  -4  -2   25.78    0.96
   7   4   3    2.62    0.40
  -7  -4  -3    2.13    0.34
   7   4   4    5.04    0.42
  -7  -4  -4    4.91    0.38
   7   4   5    1.02    0.33
  -7  -4  -5    1.41    0.24
   7   4   6    0.01    0.19
  -7  -4  -6   -0.16    0.18
   7   4   7    2.24    0.42
  -7  -4  -7    2.08    0.29
   7   4   8    0.19    0.21
  -7  -4  -8    0.22    0.22
   7   5 -16    7.03    0.46
  -7  -5  16    6.80    0.54
   7   5 -15   -0.07    0.15
  -7  -5  15    0.26    0.18
   7   5 -14    0.71    0.20
  -7  -5  14    0.89    0.25
   7   5 -13    0.07    0.14
  -7  -5  13    0.16    0.18
   7   5 -12    0.48    0.21
  -7  -5  12    0.42    0.26
   7   5 -11    0.76    0.23
  -7  -5  11    0.69    0.22
   7   5 -10    0.58    0.22
  -7  -5  10    0.40    0.21
   7   5  -9    7.77    0.43
  -7  -5   9    7.09    0.47
   7   5  -8    1.84    0.29
  -7  -5   8    1.42    0.26
   7   5  -7    3.18    0.29
  -7  -5   7    3.00    0.33
   7   5  -6    5.56    0.37
  -7  -5   6    5.03    0.50
   7   5  -5    4.99    0.37
  -7  -5   5    5.23    0.46
   7   5  -4    0.08    0.13
  -7  -5   4   -0.16    0.15
   7   5  -3    5.49    0.37
  -7  -5   3    5.63    0.43
   7   5  -2    4.86    0.40
  -7  -5   2    5.20    0.40
   7   5  -1    1.07    0.29
  -7  -5   1    0.83    0.24
   7   5   0    1.33    0.25
  -7  -5   0    1.05    0.32
   7   5   1   16.56    0.79
  -7  -5  -1   17.59    0.89
   7   5   2    2.81    0.34
  -7  -5  -2    2.39    0.40
   7   5   3    1.16    0.27
  -7  -5  -3    1.08    0.25
   7   5   4    1.25    0.35
  -7  -5  -4    1.77    0.28
   7   5   5   -0.24    0.19
  -7  -5  -5   -0.06    0.17
   7   5   6    0.03    0.17
  -7  -5  -6   -0.12    0.19
   7   5   7    0.34    0.22
  -7  -5  -7    0.15    0.24
   7   6 -16    5.44    0.51
  -7  -6  16    4.84    0.46
   7   6 -15    4.18    0.38
  -7  -6  15    3.02    0.49
   7   6 -14    0.13    0.19
  -7  -6  14   -0.28    0.20
   7   6 -13    1.67    0.29
  -7  -6  13    1.32    0.34
   7   6 -12    0.52    0.18
  -7  -6  12    0.21    0.19
   7   6 -11    1.40    0.25
  -7  -6  11    1.46    0.32
   7   6 -10    2.44    0.29
  -7  -6  10    2.69    0.34
   7   6  -9    4.32    0.37
  -7  -6   9    3.61    0.38
   7   6  -8    0.60    0.19
  -7  -6   8    0.37    0.27
   7   6  -7    7.47    0.51
  -7  -6   7    6.26    0.46
   7   6  -6    0.63    0.22
  -7  -6   6    0.91    0.23
   7   6  -5    6.23    0.44
  -7  -6   5    5.46    0.45
   7   6  -4    2.73    0.36
  -7  -6   4    2.18    0.33
   7   6  -3    3.17    0.33
  -7  -6   3    2.70    0.35
   7   6  -2   -0.06    0.16
  -7  -6   2    0.20    0.21
   7   6  -1   -0.12    0.21
  -7  -6   1    0.29    0.18
   7   6   0    1.95    0.32
  -7  -6   0    1.71    0.35
   7   6   1   10.20    0.62
  -7  -6  -1   10.48    0.61
   7   6   2   16.73    0.79
  -7  -6  -2   14.19    0.77
   7   6   3    0.84    0.27
  -7  -6  -3    1.14    0.28
   7   6   4    0.43    0.26
  -7  -6  -4    0.30    0.27
   7   6   5    1.46    0.28
  -7  -6  -5    0.40    0.35
   7   6   6    3.21    0.40
  -7  -6  -6    2.60    0.46
   7   7 -15   -0.04    0.19
  -7  -7  15    0.40    0.24
   7   7 -14   10.59    0.72
  -7  -7  14    9.54    0.73
   7   7 -13    6.26    0.48
  -7  -7  13    5.90    0.49
   7   7 -12    0.21    0.16
  -7  -7  12   -0.12    0.17
   7   7 -11    0.22    0.18
  -7  -7  11    0.03    0.18
   7   7 -10    1.36    0.26
  -7  -7  10    1.62    0.36
   7   7  -9    2.90    0.33
  -7  -7   9    1.90    0.33
   7   7  -8    1.75    0.28
  -7  -7   8    1.17    0.28
   7   7  -7   17.19    0.77
  -7  -7   7   15.73    0.82
   7   7  -6    0.75    0.24
  -7  -7   6    0.53    0.24
   7   7  -5    2.95    0.35
  -7  -7   5    3.76    0.46
   7   7  -4    0.36    0.19
  -7  -7   4    0.07    0.26
   7   7  -3   -0.05    0.16
  -7  -7   3    0.15    0.20
   7   7  -2    0.38    0.20
  -7  -7   2    0.16    0.26
   7   7  -1    1.06    0.28
  -7  -7   1    1.47    0.28
   7   7   0    1.86    0.36
  -7  -7   0    1.43    0.33
   7   7   1    0.66    0.26
  -7  -7  -1    0.83    0.32
   7   7   2    0.70    0.29
  -7  -7  -2    1.26    0.29
   7   7   3    5.12    0.56
  -7  -7  -3    5.63    0.59
   7   7   4    7.72    0.59
  -7  -7  -4    8.43    0.63
   7   8 -14    0.15    0.19
  -7  -8  14    0.07    0.20
   7   8 -13    1.68    0.32
  -7  -8  13    0.93    0.29
   7   8 -12    5.08    0.47
  -7  -8  12    5.14    0.56
   7   8 -11    1.88    0.35
  -7  -8  11    1.03    0.30
   7   8 -10    0.08    0.21
  -7  -8  10    0.10    0.20
   7   8  -9   -0.14    0.17
  -7  -8   9    0.03    0.18
   7   8  -8    4.17    0.44
  -7  -8   8    5.04    0.46
   7   8  -7    9.65    0.62
  -7  -8   7   10.40    0.67
   7   8  -6    3.89    0.39
  -7  -8   6    4.29    0.52
   7   8  -5    1.43    0.30
  -7  -8   5    1.65    0.32
   7   8  -4    6.58    0.51
  -7  -8   4    6.14    0.53
   7   8  -3    0.06    0.19
  -7  -8   3   -0.05    0.20
   7   8  -2    6.09    0.50
  -7  -8   2    6.94    0.65
   7   8  -1    0.32    0.26
  -7  -8   1    1.69    0.35
   7   8   0   -0.15    0.26
  -7  -8   0    0.57    0.28
   7   8   1    1.10    0.30
  -7  -8  -1    1.04    0.30
   7   8   2    2.80    0.49
  -7  -8  -2    2.83    0.41
   7   9 -13   -0.08    0.21
  -7  -9  13    0.22    0.19
   7   9 -12    0.14    0.25
  -7  -9  12    0.08    0.25
   7   9 -11   -0.06    0.23
  -7  -9  11    0.15    0.20
   7   9 -10    2.07    0.39
  -7  -9  10    1.34    0.42
   7   9  -9   -0.25    0.24
  -7  -9   9    0.16    0.24
   7   9  -8    0.98    0.28
  -7  -9   8    0.66    0.35
   7   9  -7    0.05    0.21
  -7  -9   7    0.35    0.25
   7   9  -6    1.19    0.29
  -7  -9   6    0.55    0.29
   7   9  -5    4.12    0.44
  -7  -9   5    3.93    0.45
   7   9  -4    0.45    0.25
  -7  -9   4    0.64    0.26
   7   9  -3   13.77    0.81
  -7  -9   3   12.49    0.84
   7   9  -2    1.84    0.34
  -7  -9   2    1.14    0.36
   7   9  -1    1.61    0.41
  -7  -9   1    1.98    0.40
   7   9   0   -0.04    0.21
  -7  -9   0    0.37    0.24
   7  10 -10   -0.35    0.29
  -7 -10  10   -0.11    0.22
   7  10  -9    3.69    0.54
  -7 -10   9    2.97    0.45
   7  10  -8    1.12    0.32
  -7 -10   8    1.54    0.35
   7  10  -7    4.03    0.52
  -7 -10   7    2.68    0.42
   7  10  -6    0.69    0.29
  -7 -10   6    0.70    0.30
   7  10  -5    4.61    0.53
  -7 -10   5    4.48    0.53
   7  10  -4    0.56    0.30
  -7 -10   4    0.85    0.39
   8  -9  -2   21.49    1.23
  -8   9   2   20.65    1.00
   8  -9  -1    0.27    0.30
  -8   9   1    0.24    0.22
   8  -9   0    0.35    0.25
   8  -9   1    0.29    0.25
   8  -9   2    0.04    0.19
  -8   9  -3   -0.11    0.14
  -8   9  -4    0.17    0.25
   8  -9   5    0.07    0.19
  -8   9  -5    0.05    0.20
   8  -8  -6    0.32    0.31
  -8   8   6    0.13    0.25
   8  -8  -5    0.35    0.26
  -8   8   5    0.37    0.23
   8  -8  -4    3.53    0.55
  -8   8   4    3.76    0.47
   8  -8  -3    1.34    0.44
  -8   8   3    2.15    0.36
   8  -8  -2    5.85    0.59
  -8   8   2    5.34    0.44
   8  -8  -1    0.10    0.21
  -8   8   1    0.27    0.16
   8  -8   0    2.68    0.36
  -8   8   0    1.79    0.30
   8  -8   1    3.29    0.42
   8  -8   2    0.19    0.22
   8  -8   3    0.47    0.15
  -8   8  -3    0.29    0.15
   8  -8   4    0.33    0.17
  -8   8  -4    0.43    0.21
   8  -8   5    0.37    0.18
  -8   8  -5    0.27    0.22
   8  -8   6    1.68    0.32
  -8   8  -6    0.92    0.38
   8  -8   7    0.25    0.23
  -8   8  -7    0.67    0.24
   8  -8   8    3.83    0.45
  -8   8  -8    4.74    0.49
   8  -7  -8    0.48    0.26
  -8   7   8    0.31    0.33
   8  -7  -7   -0.10    0.20
  -8   7   7    0.37    0.26
   8  -7  -6    0.23    0.21
  -8   7   6    0.05    0.21
   8  -7  -5   -0.09    0.18
  -8   7   5    0.00    0.17
   8  -7  -4    0.60    0.25
  -8   7   4    0.67    0.23
   8  -7  -3    0.26    0.23
  -8   7   3   -0.05    0.15
   8  -7  -2    1.68    0.32
  -8   7   2    1.99    0.25
   8  -7  -1    4.22    0.44
  -8   7   1    4.02    0.32
   8  -7   0    8.54    0.58
  -8   7   0    7.72    0.41
   8  -7   1    0.24    0.20
   8  -7   1    0.13    0.15
  -8   7  -1    0.33    0.16
   8  -7   2    1.74    0.33
   8  -7   2    2.47    0.27
   8  -7   3    0.52    0.23
  -8   7  -3    1.33    0.25
   8  -7   4    2.15    0.31
  -8   7  -4    1.69    0.31
   8  -7   5    0.39    0.23
  -8   7  -5    0.35    0.20
   8  -7   6    0.92    0.23
  -8   7  -6    0.49    0.26
   8  -7   7    0.56    0.33
  -8   7  -7    1.08    0.27
   8  -7   8    0.55    0.32
  -8   7  -8    0.42    0.28
   8  -7   9    1.77    0.36
  -8   7  -9    2.14    0.40
   8  -6  -9    0.09    0.20
  -8   6   9    0.11    0.23
   8  -6  -8    8.95    0.67
  -8   6   8   10.72    0.84
   8  -6  -7    1.43    0.37
  -8   6   7    1.22    0.31
   8  -6  -6    0.46    0.25
  -8   6   6    1.38    0.31
   8  -6  -5    0.00    0.15
  -8   6   5   -0.03    0.18
   8  -6  -4    0.65    0.22
  -8   6   4    0.46    0.25
   8  -6  -3   -0.02    0.17
  -8   6   3    0.17    0.14
   8  -6  -2    0.41    0.23
  -8   6   2    0.14    0.18
   8  -6  -1    7.13    0.49
  -8   6   1    5.77    0.38
   8  -6   0    0.12    0.19
   8  -6   0    0.25    0.13
  -8   6   0    0.17    0.14
   8  -6   1   13.47    0.78
   8  -6   1   12.69    0.55
  -8   6  -1   12.38    0.50
   8  -6   2    0.78    0.23
   8  -6   2    0.58    0.20
  -8   6  -2    0.71    0.17
   8  -6   3    7.60    0.43
  -8   6  -3    8.26    0.49
   8  -6   4    0.15    0.16
  -8   6  -4    0.51    0.23
   8  -6   5    0.31    0.18
  -8   6  -5    0.26    0.20
   8  -6   6    0.32    0.24
  -8   6  -6    0.27    0.21
   8  -6   7   -0.11    0.18
  -8   6  -7   -0.15    0.20
   8  -6   8    8.22    0.67
  -8   6  -8    7.14    0.60
   8  -6   9    2.81    0.50
  -8   6  -9    2.55    0.43
   8  -6  10    0.69    0.37
  -8   6 -10    0.94    0.32
   8  -5 -11    0.45    0.28
  -8   5  11   -0.19    0.32
   8  -5 -10   -0.29    0.21
  -8   5  10    0.12    0.29
   8  -5  -9   12.01    0.77
  -8   5   9   12.09    0.91
   8  -5  -8    0.79    0.32
  -8   5   8    1.01    0.28
   8  -5  -7    7.04    0.47
  -8   5   7    5.18    0.58
   8  -5  -6   -0.13    0.16
  -8   5   6   -0.02    0.21
   8  -5  -5    1.04    0.25
  -8   5   5    1.01    0.28
   8  -5  -4    0.24    0.24
  -8   5   4    0.51    0.18
   8  -5  -3    0.16    0.23
  -8   5   3    0.31    0.17
   8  -5  -2    0.76    0.14
   8  -5  -2    1.22    0.27
  -8   5   2    1.28    0.24
   8  -5  -1    0.55    0.15
   8  -5  -1    0.84    0.21
  -8   5   1    0.94    0.21
   8  -5   0    0.33    0.20
   8  -5   0    0.73    0.16
  -8   5   0    0.68    0.20
   8  -5   1    8.56    0.49
   8  -5   1    8.59    0.46
  -8   5  -1    8.28    0.43
   8  -5   2    9.38    0.50
  -8   5  -2    8.33    0.37
   8  -5   3    0.81    0.19
  -8   5  -3    1.04    0.21
   8  -5   4    2.50    0.30
  -8   5  -4    4.35    0.35
   8  -5   5    0.27    0.18
  -8   5  -5    0.40    0.19
   8  -5   6   -0.08    0.16
  -8   5  -6   -0.09    0.16
   8  -5   7   -0.21    0.22
  -8   5  -7    0.42    0.19
   8  -5   8    1.96    0.33
  -8   5  -8    1.31    0.30
   8  -5   9    2.82    0.40
  -8   5  -9    3.65    0.44
   8  -5  10    1.16    0.32
  -8   5 -10    0.94    0.33
   8  -4 -12    0.18    0.18
  -8   4  12   -0.19    0.19
   8  -4 -11    0.16    0.22
  -8   4  11    0.24    0.24
   8  -4 -10   -0.07    0.21
  -8   4  10   -0.24    0.21
   8  -4  -9    0.09    0.15
  -8   4   9   -0.17    0.22
   8  -4  -8    8.16    0.54
  -8   4   8    8.08    0.59
   8  -4  -7    9.21    0.54
  -8   4   7    9.40    0.58
   8  -4  -6    4.64    0.36
  -8   4   6    4.67    0.41
   8  -4  -5    0.14    0.20
  -8   4   5    0.28    0.23
   8  -4  -4    0.24    0.20
  -8   4   4    0.42    0.21
   8  -4  -3    0.24    0.09
   8  -4  -3   -0.07    0.19
  -8   4   3    0.01    0.16
   8  -4  -2    4.30    0.25
   8  -4  -2    4.83    0.33
  -8   4   2    4.04    0.38
   8  -4  -1    1.03    0.18
   8  -4  -1    1.04    0.20
  -8   4   1    1.15    0.18
   8  -4   0    0.84    0.20
   8  -4   0    0.76    0.18
  -8   4   0    0.99    0.17
   8  -4   1    0.98    0.20
   8  -4   1    1.28    0.20
  -8   4  -1    1.03    0.18
   8  -4   2    1.16    0.23
  -8   4  -2    1.13    0.20
  -8   4  -2    0.83    0.19
   8  -4   3    2.86    0.28
  -8   4  -3    3.50    0.29
  -8   4  -3    2.57    0.23
   8  -4   4    1.32    0.25
  -8   4  -4    1.74    0.28
   8  -4   5    2.36    0.30
  -8   4  -5    2.09    0.32
   8  -4   6    1.96    0.38
  -8   4  -6    2.49    0.28
   8  -4   7    0.14    0.19
  -8   4  -7    0.16    0.21
   8  -4   8    0.17    0.19
  -8   4  -8   -0.03    0.18
   8  -4   9    0.26    0.22
  -8   4  -9    0.17    0.22
   8  -4  10    4.79    0.50
  -8   4 -10    4.35    0.50
   8  -3 -13    0.23    0.25
  -8   3  13    0.79    0.28
   8  -3 -12    0.75    0.31
  -8   3  12    0.57    0.27
  -8   3  11   -0.05    0.19
   8  -3 -10    3.22    0.44
  -8   3  10    4.53    0.52
   8  -3  -9   13.07    0.64
  -8   3   9   11.86    0.69
   8  -3  -8    1.19    0.31
  -8   3   8    1.73    0.31
   8  -3  -7   22.10    0.85
  -8   3   7   22.27    0.97
   8  -3  -6    0.29    0.16
  -8   3   6    0.05    0.20
   8  -3  -5   27.38    0.94
  -8   3   5   28.30    1.04
   8  -3  -4    7.14    0.30
   8  -3  -4    6.55    0.39
  -8   3   4    5.91    0.44
   8  -3  -3    2.53    0.21
   8  -3  -3    2.60    0.29
  -8   3   3    2.69    0.28
   8  -3  -2    6.54    0.36
   8  -3  -2    6.72    0.42
  -8   3   2    6.42    0.38
   8  -3  -1    0.06    0.14
   8  -3  -1    0.18    0.13
  -8   3   1    0.07    0.12
   8  -3   0    3.03    0.26
   8  -3   0    2.91    0.23
  -8   3   0    2.55    0.30
   8  -3   1    2.33    0.24
  -8   3  -1    2.23    0.26
   8  -3   2    9.73    0.53
  -8   3  -2    9.50    0.46
  -8   3  -2    9.04    0.42
   8  -3   3    9.10    0.48
  -8   3  -3    9.11    0.39
  -8   3  -3    9.42    0.50
   8  -3   4    0.76    0.21
  -8   3  -4    1.34    0.24
   8  -3   5    0.82    0.21
  -8   3  -5    0.68    0.23
   8  -3   6    2.82    0.37
  -8   3  -6    2.42    0.28
   8  -3   7    0.26    0.17
  -8   3  -7   -0.13    0.19
   8  -3   8    1.56    0.30
  -8   3  -8    0.90    0.26
   8  -3   9    4.24    0.49
  -8   3  -9    5.33    0.45
   8  -3  10    5.99    0.64
  -8   3 -10    5.36    0.52
   8  -2 -14    3.06    0.41
  -8   2  14    2.89    0.57
  -8   2  13   -0.06    0.27
   8  -2 -12    0.33    0.27
  -8   2  12    0.58    0.32
   8  -2 -11    1.08    0.27
  -8   2  11    0.30    0.29
   8  -2 -10    0.91    0.22
  -8   2  10    1.44    0.30
   8  -2  -9    2.65    0.35
  -8   2   9    2.49    0.36
   8  -2  -8    2.37    0.31
  -8   2   8    1.99    0.33
   8  -2  -7    3.98    0.31
  -8   2   7    4.58    0.43
   8  -2  -6  115.80    2.34
   8  -2  -6  117.35    2.91
  -8   2   6  123.44    3.29
   8  -2  -5   11.31    0.41
   8  -2  -5   11.48    0.48
  -8   2   5   11.20    0.58
   8  -2  -4    3.18    0.23
   8  -2  -4    3.73    0.31
  -8   2   4    3.03    0.32
   8  -2  -3    1.80    0.21
   8  -2  -3    1.69    0.20
  -8   2   3    2.02    0.25
   8  -2  -2    0.56    0.14
   8  -2  -2    0.72    0.16
  -8   2   2    0.44    0.22
   8  -2  -1    0.20    0.14
   8  -2  -1    0.12    0.14
  -8   2   1    0.04    0.16
   8  -2   0    3.30    0.28
   8  -2   0    3.33    0.24
  -8   2   0    2.64    0.26
   8  -2   1    0.95    0.22
  -8   2  -1    1.01    0.20
  -8   2  -1    0.75    0.19
   8  -2   2    1.12    0.26
  -8   2  -2    1.14    0.19
  -8   2  -2    0.99    0.20
   8  -2   3    8.01    0.43
  -8   2  -3    6.64    0.35
  -8   2  -3    6.78    0.35
   8  -2   4    4.60    0.37
  -8   2  -4    3.91    0.27
  -8   2  -4    4.70    0.35
   8  -2   5    2.83    0.32
  -8   2  -5    3.21    0.33
   8  -2   6    0.30    0.20
  -8   2  -6    0.11    0.15
   8  -2   7    0.20    0.15
  -8   2  -7   -0.26    0.16
   8  -2   8    0.37    0.22
  -8   2  -8    0.24    0.19
   8  -2   9    2.92    0.39
  -8   2  -9    2.34    0.34
   8  -2  10    0.24    0.26
  -8   2 -10    0.36    0.27
   8  -1 -14    2.76    0.36
  -8   1  14    2.90    0.44
   8  -1 -13    0.31    0.20
  -8   1  13    0.25    0.25
   8  -1 -12    0.01    0.16
  -8   1  12   -0.18    0.19
   8  -1 -11    0.49    0.18
  -8   1  11    0.04    0.24
   8  -1 -10    0.14    0.15
  -8   1  10   -0.34    0.22
   8  -1  -9    1.90    0.26
  -8   1   9    1.27    0.38
   8  -1  -8    1.22    0.19
  -8   1   8    1.11    0.29
   8  -1  -7   10.31    0.38
   8  -1  -7   11.38    0.45
  -8   1   7   10.26    0.69
   8  -1  -6    0.10    0.08
   8  -1  -6    0.03    0.14
  -8   1   6   -0.02    0.20
   8  -1  -5    8.42    0.37
   8  -1  -5    8.32    0.38
  -8   1   5    8.88    0.50
   8  -1  -4    8.04    0.40
   8  -1  -4    8.21    0.42
  -8   1   4    7.78    0.50
   8  -1  -3   36.32    1.02
   8  -1  -3   31.80    0.88
  -8   1   3   33.86    1.10
   8  -1  -2   26.04    0.80
   8  -1  -2   25.67    0.84
  -8   1   2   25.97    0.87
   8  -1  -1   17.02    0.55
   8  -1  -1   17.30    0.67
  -8   1   1   17.62    0.64
   8  -1   0    1.65    0.26
  -8   1   0    1.54    0.19
  -8   1   0    2.00    0.20
   8  -1   1    4.24    0.32
  -8   1  -1    4.13    0.31
  -8   1  -1    4.43    0.24
   8  -1   2    0.32    0.17
  -8   1  -2    0.56    0.17
  -8   1  -2    0.31    0.14
   8  -1   3    1.47    0.23
  -8   1  -3    1.09    0.19
  -8   1  -3    1.47    0.16
   8  -1   4    2.81    0.30
  -8   1  -4    2.06    0.26
  -8   1  -4    1.73    0.21
   8  -1   5    0.25    0.19
  -8   1  -5    0.17    0.12
  -8   1  -5    0.03    0.16
   8  -1   6    0.51    0.23
  -8   1  -6    0.89    0.23
   8  -1   7    0.33    0.23
  -8   1  -7    0.40    0.20
   8  -1   8    1.23    0.35
  -8   1  -8    0.97    0.28
   8  -1   9    0.04    0.20
  -8   1  -9    0.13    0.21
   8  -1  10    0.33    0.26
  -8   1 -10    0.50    0.22
   8   0 -15    1.24    0.30
  -8   0  15    1.39    0.35
   8   0 -14    0.43    0.21
  -8   0  14    0.21    0.26
   8   0 -13    3.06    0.39
  -8   0  13    3.46    0.43
   8   0 -12    1.21    0.28
  -8   0  12    1.57    0.30
   8   0 -11    0.18    0.17
  -8   0  11   -0.02    0.24
   8   0 -10    0.91    0.21
  -8   0  10    1.20    0.27
   8   0  -9    1.78    0.18
   8   0  -9    1.96    0.20
  -8   0   9    2.24    0.36
   8   0  -8    5.43    0.29
   8   0  -8    6.09    0.31
  -8   0   8    6.44    0.46
   8   0  -7    4.49    0.28
   8   0  -7    5.18    0.30
  -8   0   7    5.60    0.46
   8   0  -6   14.09    0.50
   8   0  -6   12.25    0.44
  -8   0   6   12.60    0.66
   8   0  -5    2.05    0.20
   8   0  -5    1.57    0.21
  -8   0   5    1.47    0.30
   8   0  -4  182.96    3.92
   8   0  -4  177.63    3.51
  -8   0   4  176.98    4.27
   8   0  -3   14.78    0.61
   8   0  -3   13.89    0.50
  -8   0   3   14.21    0.72
   8   0  -2   -0.03    0.11
   8   0  -2   -0.06    0.13
  -8   0   2   -0.36    0.18
   8   0  -1    5.89    0.40
  -8   0   1    5.91    0.27
  -8   0   1    5.69    0.36
   8   0   0    0.69    0.16
  -8   0   0    0.20    0.17
  -8   0   0    0.22    0.11
   8   0   1    2.18    0.26
  -8   0  -1    2.36    0.23
  -8   0  -1    1.95    0.18
   8   0   2    6.85    0.40
  -8   0  -2    5.81    0.30
  -8   0  -2    5.48    0.38
   8   0   3    0.11    0.17
  -8   0  -3    0.22    0.13
  -8   0  -3    0.10    0.14
   8   0   4    3.25    0.33
  -8   0  -4    2.69    0.22
  -8   0  -4    2.59    0.23
   8   0   5    1.02    0.24
  -8   0  -5    0.66    0.18
  -8   0  -5    0.98    0.20
   8   0   6   -0.14    0.18
  -8   0  -6    0.21    0.15
   8   0   7    0.36    0.27
  -8   0  -7    1.15    0.24
   8   0   8    0.22    0.25
  -8   0  -8    0.09    0.18
   8   0   9    1.56    0.42
  -8   0  -9    3.43    0.33
   8   0  10    0.07    0.26
   8   1 -15    0.44    0.19
  -8  -1  15   -0.11    0.24
   8   1 -14    1.03    0.30
  -8  -1  14    1.88    0.40
   8   1 -13    1.73    0.25
  -8  -1  13    2.14    0.35
   8   1 -12    3.56    0.28
  -8  -1  12    2.73    0.49
   8   1 -11    1.39    0.19
   8   1 -11    1.58    0.25
  -8  -1  11    3.05    0.39
   8   1 -10    2.11    0.19
   8   1 -10    0.88    0.18
  -8  -1  10    1.22    0.31
   8   1  -9    0.79    0.17
   8   1  -9    0.81    0.18
  -8  -1   9    1.72    0.28
   8   1  -8    6.30    0.34
   8   1  -8    5.87    0.32
  -8  -1   8    6.46    0.49
   8   1  -7   65.26    1.58
   8   1  -7   64.27    1.49
  -8  -1   7   71.98    2.06
   8   1  -6   20.16    0.68
   8   1  -6   18.79    0.56
  -8  -1   6   21.74    0.97
   8   1  -5   10.53    0.44
   8   1  -5   10.61    0.37
  -8  -1   5   10.38    0.58
   8   1  -4    0.09    0.17
   8   1  -4    0.12    0.10
  -8  -1   4    0.47    0.20
   8   1  -3   12.35    0.38
   8   1  -3   13.03    0.59
  -8  -1   3   11.36    0.56
   8   1  -2    1.37    0.22
  -8  -1   2    1.33    0.13
  -8  -1   2    1.65    0.24
   8   1  -1    9.24    0.46
  -8  -1   1    8.88    0.51
  -8  -1   1    9.30    0.30
   8   1   0    3.09    0.33
  -8  -1   0    3.32    0.27
  -8  -1   0    2.70    0.18
   8   1   1    2.18    0.32
  -8  -1  -1    2.26    0.17
  -8  -1  -1    1.74    0.24
   8   1   2    2.71    0.30
  -8  -1  -2    2.38    0.28
  -8  -1  -2    2.47    0.19
   8   1   3    1.04    0.26
  -8  -1  -3    1.07    0.19
  -8  -1  -3    1.21    0.17
   8   1   4    0.34    0.21
  -8  -1  -4    0.32    0.14
  -8  -1  -4    0.46    0.14
   8   1   5    4.93    0.46
  -8  -1  -5    4.04    0.29
  -8  -1  -5    3.18    0.26
   8   1   6   21.33    0.94
  -8  -1  -6   19.79    0.73
  -8  -1  -6   17.43    0.66
   8   1   7   -0.11    0.20
  -8  -1  -7   -0.07    0.15
   8   1   8   -0.08    0.21
   8   1   9    0.79    0.37
   8   2 -15    3.12    0.40
  -8  -2  15    2.83    0.44
   8   2 -14    0.59    0.19
  -8  -2  14    0.84    0.34
   8   2 -13    1.87    0.28
  -8  -2  13    1.71    0.35
   8   2 -12    0.49    0.14
   8   2 -12    0.37    0.14
  -8  -2  12    0.51    0.27
   8   2 -11    3.23    0.28
   8   2 -11    2.79    0.23
  -8  -2  11    2.70    0.41
   8   2 -10    0.86    0.19
   8   2 -10    0.88    0.14
  -8  -2  10    0.81    0.27
   8   2  -9    0.17    0.14
   8   2  -9    0.16    0.11
  -8  -2   9    0.20    0.21
   8   2  -8    6.73    0.39
   8   2  -8    6.09    0.28
  -8  -2   8    6.57    0.49
   8   2  -7    8.92    0.39
   8   2  -7    7.61    0.29
  -8  -2   7    8.86    0.54
   8   2  -6   11.68    0.54
   8   2  -6   10.67    0.34
  -8  -2   6   12.79    0.62
   8   2  -5    6.39    0.42
  -8  -2   5    7.21    0.46
   8   2  -4    0.24    0.14
  -8  -2   4    0.20    0.17
   8   2  -3   10.05    0.45
  -8  -2   3    8.01    0.47
   8   2  -2   50.11    1.46
  -8  -2   2   49.28    1.57
   8   2  -1    2.97    0.30
  -8  -2   1    2.77    0.30
   8   2   0    2.10    0.29
  -8  -2   0    2.02    0.26
   8   2   1    0.77    0.20
  -8  -2  -1    0.46    0.18
   8   2   2    1.14    0.26
  -8  -2  -2    1.21    0.21
   8   2   3    0.40    0.20
  -8  -2  -3    0.33    0.17
   8   2   4    7.54    0.52
  -8  -2  -4    7.73    0.48
   8   2   5    9.24    0.62
  -8  -2  -5    8.57    0.44
   8   2   6    5.34    0.48
  -8  -2  -6    4.74    0.40
   8   2   7    0.97    0.38
   8   2   8   -0.39    0.33
  -8  -3  16    0.97    0.33
  -8  -3  15    5.29    0.53
   8   3 -14    3.96    0.31
  -8  -3  14    5.04    0.54
   8   3 -13   -0.01    0.15
   8   3 -13    0.06    0.11
  -8  -3  13    0.22    0.20
   8   3 -12    0.93    0.18
   8   3 -12    0.69    0.17
  -8  -3  12    0.71    0.26
   8   3 -11    9.92    0.44
   8   3 -11    7.92    0.39
  -8  -3  11    8.73    0.72
   8   3 -10   -0.10    0.13
  -8  -3  10    0.18    0.16
   8   3  -9    0.60    0.15
  -8  -3   9    0.11    0.24
   8   3  -8    0.32    0.15
  -8  -3   8    0.33    0.22
   8   3  -7    0.25    0.18
  -8  -3   7    0.37    0.24
   8   3  -6    0.11    0.13
  -8  -3   6    0.20    0.17
   8   3  -5   -0.05    0.12
  -8  -3   5    0.01    0.13
   8   3  -4    3.56    0.28
  -8  -3   4    2.39    0.36
   8   3  -3   16.43    0.68
  -8  -3   3   16.26    0.70
   8   3  -2    0.86    0.23
  -8  -3   2    1.70    0.23
   8   3  -1   16.24    0.70
  -8  -3   1   15.17    0.68
   8   3   0    0.91    0.24
  -8  -3   0    1.19    0.24
   8   3   1    0.85    0.22
  -8  -3  -1    0.23    0.23
   8   3   2   -0.28    0.20
  -8  -3  -2   -0.18    0.17
   8   3   3   11.40    0.65
  -8  -3  -3   10.81    0.56
   8   3   4    4.35    0.51
  -8  -3  -4    3.99    0.41
   8   3   5    8.65    0.72
  -8  -3  -5    8.95    0.56
   8   3   6    1.58    0.37
  -8  -3  -6    0.96    0.28
   8   3   7    0.22    0.29
  -8  -3  -7    0.27    0.20
  -8  -4  15    0.10    0.26
   8   4 -14    1.28    0.22
  -8  -4  14    1.09    0.31
   8   4 -13    0.22    0.17
  -8  -4  13    0.51    0.24
   8   4 -12    3.47    0.36
  -8  -4  12    3.11    0.38
   8   4 -11    3.83    0.37
  -8  -4  11    3.92    0.49
   8   4 -10    8.04    0.45
  -8  -4  10    7.82    0.53
   8   4  -9    8.50    0.50
  -8  -4   9    6.79    0.52
   8   4  -8    3.61    0.37
  -8  -4   8    3.68    0.38
   8   4  -7    9.96    0.48
  -8  -4   7    8.78    0.53
   8   4  -6    0.16    0.15
  -8  -4   6   -0.05    0.19
   8   4  -5    1.89    0.31
  -8  -4   5    2.00    0.30
   8   4  -4    2.55    0.36
  -8  -4   4    2.90    0.39
   8   4  -3    4.07    0.38
  -8  -4   3    2.81    0.35
   8   4  -2    0.07    0.22
  -8  -4   2    0.33    0.23
   8   4  -1    9.28    0.61
  -8  -4   1    9.28    0.63
   8   4   0    1.82    0.34
  -8  -4   0    2.76    0.38
   8   4   1    1.21    0.27
  -8  -4  -1    1.24    0.31
   8   4   2    0.70    0.24
  -8  -4  -2    0.55    0.21
   8   4   3    3.34    0.37
  -8  -4  -3    2.85    0.34
   8   4   4    2.86    0.44
  -8  -4  -4    1.76    0.37
   8   4   5    0.40    0.26
  -8  -4  -5    0.61    0.21
   8   4   6    1.00    0.27
  -8  -4  -6    0.35    0.27
   8   5 -15    0.36    0.18
  -8  -5  15   -0.17    0.21
   8   5 -14    1.26    0.23
  -8  -5  14    0.94    0.30
   8   5 -13    1.05    0.28
  -8  -5  13    0.69    0.28
   8   5 -12    4.04    0.35
  -8  -5  12    3.87    0.43
   8   5 -11    0.03    0.20
  -8  -5  11    0.24    0.24
   8   5 -10    4.10    0.41
  -8  -5  10    3.43    0.39
   8   5  -9    6.97    0.43
  -8  -5   9    6.97    0.48
   8   5  -8    0.01    0.15
  -8  -5   8    0.14    0.18
   8   5  -7    1.29    0.30
  -8  -5   7    1.14    0.25
   8   5  -6    1.24    0.25
  -8  -5   6    1.75    0.35
   8   5  -5    4.02    0.37
  -8  -5   5    4.58    0.41
   8   5  -4    2.29    0.30
  -8  -5   4    1.86    0.41
   8   5  -3    1.65    0.29
  -8  -5   3    1.99    0.30
   8   5  -2    0.21    0.20
  -8  -5   2    0.31    0.20
   8   5  -1    2.71    0.34
  -8  -5   1    3.06    0.36
   8   5   0    0.09    0.18
  -8  -5   0    0.07    0.21
   8   5   1    0.15    0.20
  -8  -5  -1    0.07    0.18
   8   5   2    4.64    0.53
  -8  -5  -2    4.48    0.41
   8   5   3    1.05    0.25
  -8  -5  -3    0.31    0.24
   8   5   4    0.43    0.25
  -8  -5  -4    0.67    0.28
   8   5   5   -0.05    0.23
  -8  -5  -5    0.01    0.19
   8   6 -15    1.18    0.27
  -8  -6  15    1.08    0.35
   8   6 -14    1.62    0.32
  -8  -6  14    0.78    0.35
   8   6 -13    0.07    0.21
  -8  -6  13    0.10    0.23
   8   6 -12   10.17    0.59
  -8  -6  12    9.42    0.62
   8   6 -11    0.18    0.17
  -8  -6  11   -0.13    0.23
   8   6 -10    0.13    0.18
  -8  -6  10    0.23    0.21
   8   6  -9    7.14    0.49
  -8  -6   9    7.26    0.55
   8   6  -8    0.58    0.24
  -8  -6   8    0.89    0.26
   8   6  -7    0.12    0.21
  -8  -6   7    0.18    0.20
   8   6  -6    3.55    0.39
  -8  -6   6    4.12    0.41
   8   6  -5    3.53    0.35
  -8  -6   5    2.65    0.39
   8   6  -4    1.80    0.30
  -8  -6   4    1.58    0.32
   8   6  -3    1.76    0.31
  -8  -6   3    2.00    0.33
   8   6  -2    1.99    0.29
  -8  -6   2    1.77    0.32
   8   6  -1    0.61    0.26
  -8  -6   1    0.65    0.25
   8   6   0    0.56    0.28
  -8  -6   0    1.20    0.27
   8   6   1    1.20    0.30
  -8  -6  -1    1.42    0.31
   8   6   2    1.72    0.41
  -8  -6  -2    1.82    0.39
   8   6   3    0.03    0.22
  -8  -6  -3    0.26    0.21
   8   6   4    0.42    0.25
  -8  -6  -4    0.33    0.23
   8   7 -14    7.35    0.58
  -8  -7  14    6.97    0.60
   8   7 -13    1.96    0.33
  -8  -7  13    1.73    0.44
   8   7 -12   -0.07    0.19
  -8  -7  12    0.30    0.20
   8   7 -11    1.21    0.32
  -8  -7  11    0.68    0.28
   8   7 -10   -0.02    0.20
  -8  -7  10   -0.39    0.22
   8   7  -9   -0.08    0.20
  -8  -7   9   -0.03    0.19
   8   7  -8    1.02    0.27
  -8  -7   8    0.71    0.29
   8   7  -7    3.69    0.39
  -8  -7   7    2.99    0.51
   8   7  -6    5.37    0.49
  -8  -7   6    4.84    0.45
   8   7  -5    0.79    0.26
  -8  -7   5    0.39    0.33
   8   7  -4    0.41    0.23
  -8  -7   4    0.47    0.24
   8   7  -3    0.99    0.26
  -8  -7   3    0.39    0.28
   8   7  -2    1.03    0.32
  -8  -7   2    2.13    0.33
   8   7  -1    2.53    0.37
  -8  -7   1    2.33    0.46
   8   7   0    4.12    0.53
  -8  -7   0    3.48    0.55
   8   7   1    0.09    0.22
  -8  -7  -1    0.07    0.20
   8   7   2    0.40    0.23
  -8  -7  -2    0.01    0.23
  -8  -8  13    3.41    0.43
   8   8 -12    0.35    0.25
  -8  -8  12    0.37    0.32
   8   8 -11    5.65    0.58
  -8  -8  11    4.46    0.49
   8   8 -10   -0.03    0.22
  -8  -8  10    0.11    0.21
   8   8  -9    0.53    0.35
  -8  -8   9    0.90    0.29
   8   8  -8    2.16    0.31
  -8  -8   8    1.07    0.35
   8   8  -7    0.22    0.20
  -8  -8   7    0.07    0.21
   8   8  -6    0.62    0.27
  -8  -8   6    1.00    0.31
   8   8  -5   -0.02    0.19
  -8  -8   5    0.18    0.21
   8   8  -4    1.29    0.28
  -8  -8   4    0.63    0.29
   8   8  -3    0.64    0.30
  -8  -8   3    1.16    0.31
   8   8  -2    1.36    0.33
  -8  -8   2    1.68    0.34
   8   8  -1    3.07    0.45
  -8  -8   1    3.90    0.49
   8   8   0    8.16    0.66
  -8  -8   0    7.70    0.66
   8   9 -10    3.73    0.49
  -8  -9  10    3.67    0.47
   8   9  -9    5.77    0.54
  -8  -9   9    5.51    0.57
   8   9  -8    2.54    0.41
  -8  -9   8    2.85    0.45
   8   9  -7    2.08    0.46
  -8  -9   7    1.83    0.40
   8   9  -6   -0.30    0.23
  -8  -9   6   -0.10    0.24
   8   9  -5    0.40    0.27
  -8  -9   5    0.63    0.30
   8   9  -4    5.46    0.65
  -8  -9   4    5.08    0.59
   9  -8  -2    0.23    0.24
  -9   8   2    0.15    0.17
   9  -8  -1    0.01    0.19
   9  -8   0    0.64    0.28
   9  -8   1    0.47    0.32
   9  -8   2   -0.16    0.23
  -9   8  -3    0.16    0.22
  -9   8  -4    2.08    0.36
   9  -7  -5    0.47    0.25
  -9   7   5    0.22    0.22
   9  -7  -4    0.10    0.20
  -9   7   4    0.06    0.18
   9  -7  -3    0.16    0.25
  -9   7   3    0.61    0.20
   9  -7  -2    1.63    0.42
  -9   7   2    2.04    0.30
   9  -7  -1    1.08    0.30
  -9   7   1    1.26    0.29
   9  -7   0    6.36    0.53
  -9   7   0    5.38    0.44
   9  -7   1    0.18    0.21
   9  -7   2    0.16    0.16
  -9   7  -2   -0.18    0.12
   9  -7   3    0.95    0.20
  -9   7  -3   -0.06    0.31
   9  -7   4    0.12    0.20
  -9   7  -4    0.21    0.25
   9  -7   5    2.05    0.31
  -9   7  -5    2.14    0.34
   9  -7   6    2.39    0.39
  -9   7  -6    4.02    0.42
   9  -6  -8    0.05    0.26
  -9   6   8   -0.15    0.21
   9  -6  -7    0.14    0.21
  -9   6   7    0.16    0.27
   9  -6  -6    0.17    0.25
  -9   6   6    0.08    0.24
   9  -6  -5    0.12    0.25
  -9   6   5   -0.31    0.23
   9  -6  -4    0.81    0.30
  -9   6   4    0.32    0.23
   9  -6  -3    1.37    0.32
  -9   6   3    2.14    0.30
   9  -6  -2    4.37    0.42
  -9   6   2    3.86    0.44
   9  -6  -1    2.93    0.37
  -9   6   1    2.70    0.30
   9  -6   0    0.01    0.19
  -9   6   0    0.20    0.17
   9  -6   1    5.63    0.45
   9  -6   1    4.91    0.40
  -9   6  -1    5.12    0.40
   9  -6   2    0.03    0.12
  -9   6  -2    0.03    0.15
   9  -6   3    0.69    0.21
  -9   6  -3    1.24    0.24
   9  -6   4   -0.08    0.16
  -9   6  -4   -0.07    0.17
   9  -6   5    1.59    0.29
  -9   6  -5    1.46    0.30
   9  -6   6    0.78    0.33
  -9   6  -6    1.03    0.28
   9  -6   7    0.03    0.22
  -9   6  -7    0.47    0.24
   9  -5  -9    5.76    0.54
  -9   5   9    4.79    0.55
   9  -5  -8    0.00    0.19
  -9   5   8    0.19    0.25
   9  -5  -7    0.36    0.21
  -9   5   7   -0.04    0.23
   9  -5  -6    5.65    0.55
  -9   5   6    5.97    0.53
   9  -5  -5   -0.03    0.15
  -9   5   5    0.07    0.16
   9  -5  -4    0.49    0.21
  -9   5   4    0.26    0.25
   9  -5  -3    0.60    0.21
  -9   5   3    0.59    0.25
   9  -5  -2    1.36    0.24
  -9   5   2    0.92    0.27
   9  -5  -1    2.09    0.30
   9  -5  -1    2.19    0.25
  -9   5   1    2.89    0.31
   9  -5   0    4.00    0.37
   9  -5   0    3.98    0.32
  -9   5   0    3.79    0.31
   9  -5   1    0.09    0.17
   9  -5   1    0.16    0.13
  -9   5  -1   -0.03    0.15
   9  -5   2    1.06    0.21
  -9   5  -2    1.12    0.28
   9  -5   3    0.05    0.15
  -9   5  -3    0.11    0.16
   9  -5   4    0.16    0.16
  -9   5  -4    0.06    0.16
   9  -5   5    0.08    0.21
  -9   5  -5   -0.18    0.20
   9  -5   6    0.00    0.20
  -9   5  -6    0.22    0.19
   9  -5   7    2.46    0.35
  -9   5  -7    1.53    0.34
   9  -5   8    2.64    0.48
  -9   5  -8    2.26    0.38
   9  -4 -10    3.86    0.43
  -9   4  10    3.97    0.52
   9  -4  -9    0.37    0.29
  -9   4   9    0.30    0.28
   9  -4  -8   69.93    2.37
  -9   4   8   72.00    2.78
   9  -4  -7    6.39    0.49
  -9   4   7    6.61    0.65
   9  -4  -6    1.64    0.28
  -9   4   6    1.27    0.31
   9  -4  -5    4.22    0.43
  -9   4   5    3.83    0.47
   9  -4  -4    0.38    0.21
  -9   4   4    0.15    0.24
   9  -4  -3    1.12    0.26
  -9   4   3    0.83    0.22
   9  -4  -2    3.23    0.26
   9  -4  -2    4.28    0.33
  -9   4   2    3.21    0.32
   9  -4  -1    6.46    0.41
   9  -4  -1    5.97    0.33
  -9   4   1    5.90    0.45
   9  -4   0    5.05    0.37
   9  -4   0    4.92    0.32
  -9   4   0    4.73    0.39
   9  -4   1    1.83    0.28
  -9   4  -1    2.06    0.24
  -9   4  -1    1.73    0.23
   9  -4   2    0.60    0.17
  -9   4  -2    0.41    0.18
  -9   4  -2    0.39    0.17
   9  -4   3    1.56    0.25
  -9   4  -3    1.46    0.29
   9  -4   4    0.05    0.14
  -9   4  -4   -0.01    0.13
   9  -4   5    3.95    0.39
  -9   4  -5    4.03    0.38
   9  -4   6    1.64    0.37
  -9   4  -6    2.04    0.29
   9  -4   7    1.41    0.31
  -9   4  -7    1.28    0.29
   9  -4   8    0.37    0.26
  -9   4  -8    0.47    0.25
   9  -3 -12   -0.08    0.17
  -9   3  12    0.16    0.26
   9  -3 -11    6.39    0.50
  -9   3  11    5.86    0.65
   9  -3 -10    1.43    0.28
  -9   3  10    0.49    0.32
   9  -3  -9   22.08    1.10
  -9   3   9   23.78    1.18
   9  -3  -8   -0.00    0.16
  -9   3   8    0.13    0.20
   9  -3  -7    0.06    0.18
  -9   3   7   -0.13    0.18
   9  -3  -6    0.36    0.19
  -9   3   6    0.38    0.22
   9  -3  -5    4.48    0.35
  -9   3   5    4.05    0.39
   9  -3  -4    1.18    0.19
   9  -3  -4    1.77    0.22
  -9   3   4    1.23    0.26
   9  -3  -3    0.47    0.14
   9  -3  -3    0.23    0.21
  -9   3   3    0.69    0.20
   9  -3  -2   -0.13    0.15
   9  -3  -2    0.15    0.17
  -9   3   2    0.39    0.15
   9  -3  -1    0.94    0.25
   9  -3  -1    1.00    0.18
  -9   3   1    1.18    0.27
   9  -3   0   -0.01    0.18
   9  -3   0    0.17    0.13
  -9   3   0    0.19    0.13
   9  -3   1    0.16    0.15
  -9   3  -1    0.22    0.14
  -9   3  -1    0.37    0.17
   9  -3   2    3.75    0.31
  -9   3  -2    3.23    0.29
  -9   3  -2    3.84    0.34
   9  -3   3    1.22    0.30
  -9   3  -3    1.60    0.21
   9  -3   4    0.62    0.21
  -9   3  -4    0.73    0.19
   9  -3   5    0.21    0.18
  -9   3  -5    0.06    0.19
   9  -3   6    2.82    0.35
  -9   3  -6    3.06    0.33
   9  -3   7   -0.04    0.26
  -9   3  -7   -0.23    0.22
   9  -3   8    0.47    0.27
  -9   3  -8    0.71    0.29
   9  -2 -12   -0.33    0.18
  -9   2  12    0.40    0.20
   9  -2 -11    2.53    0.41
  -9   2  11    2.89    0.45
   9  -2 -10    3.65    0.35
  -9   2  10    3.43    0.46
   9  -2  -9    2.81    0.38
  -9   2   9    3.14    0.43
   9  -2  -8    2.93    0.30
  -9   2   8    1.81    0.36
   9  -2  -7    1.30    0.28
  -9   2   7    1.07    0.37
   9  -2  -6   24.96    0.95
  -9   2   6   23.07    1.00
   9  -2  -5   17.78    0.62
   9  -2  -5   18.51    0.69
  -9   2   5   16.68    0.94
   9  -2  -4    7.78    0.40
   9  -2  -4    7.41    0.45
  -9   2   4    7.38    0.49
   9  -2  -3    0.24    0.16
   9  -2  -3    0.43    0.18
  -9   2   3    0.15    0.18
   9  -2  -2    0.43    0.15
   9  -2  -2    0.35    0.17
  -9   2   2    0.19    0.21
   9  -2  -1    2.55    0.29
   9  -2  -1    2.73    0.26
  -9   2   1    2.97    0.34
   9  -2   0    0.19    0.16
  -9   2   0    0.03    0.11
  -9   2   0    0.01    0.12
   9  -2   1    0.04    0.15
  -9   2  -1   -0.02    0.13
  -9   2  -1    0.43    0.15
   9  -2   2    7.97    0.56
  -9   2  -2    7.20    0.43
  -9   2  -2    6.45    0.40
   9  -2   3    0.16    0.16
  -9   2  -3   -0.00    0.13
  -9   2  -3    0.04    0.11
   9  -2   4    1.01    0.26
  -9   2  -4    1.26    0.25
   9  -2   5    1.35    0.29
  -9   2  -5    1.44    0.28
   9  -2   6    0.49    0.25
  -9   2  -6    0.51    0.20
   9  -2   7    0.09    0.23
  -9   2  -7    0.07    0.20
   9  -2   8    0.17    0.34
  -9   2  -8    0.96    0.27
   9  -1 -13    0.01    0.15
  -9   1  13   -0.01    0.19
   9  -1 -12    0.45    0.21
  -9   1  12    0.53    0.33
   9  -1 -11    1.84    0.31
  -9   1  11    1.56    0.36
   9  -1 -10    0.70    0.20
  -9   1  10    0.81    0.30
   9  -1  -9    3.44    0.37
  -9   1   9    4.15    0.44
   9  -1  -8    5.48    0.35
  -9   1   8    5.48    0.59
   9  -1  -7   42.64    1.14
   9  -1  -7   44.69    1.29
  -9   1   7   47.95    1.64
   9  -1  -6    1.63    0.16
   9  -1  -6    0.86    0.23
  -9   1   6    1.19    0.29
   9  -1  -5   15.84    0.62
   9  -1  -5   15.07    0.63
  -9   1   5   15.28    0.76
   9  -1  -4   23.11    0.75
   9  -1  -4   20.94    0.71
  -9   1   4   22.88    1.01
   9  -1  -3    1.03    0.22
   9  -1  -3    1.11    0.17
  -9   1   3    1.09    0.30
   9  -1  -2    1.28    0.20
   9  -1  -2    0.97    0.18
  -9   1   2    0.86    0.24
   9  -1  -1    4.51    0.33
  -9   1   1    5.13    0.41
  -9   1   1    4.96    0.27
   9  -1   0    3.31    0.37
  -9   1   0    3.79    0.27
  -9   1   0    3.43    0.30
   9  -1   1    0.31    0.22
  -9   1  -1    0.26    0.15
  -9   1  -1    0.48    0.14
   9  -1   2    0.16    0.20
  -9   1  -2    0.06    0.15
  -9   1  -2    0.14    0.14
   9  -1   3    0.77    0.30
  -9   1  -3    1.13    0.20
  -9   1  -3    0.70    0.17
   9  -1   4    3.93    0.41
  -9   1  -4    4.09    0.34
  -9   1  -4    3.27    0.30
   9  -1   5    1.30    0.29
  -9   1  -5    1.15    0.25
   9  -1   6    1.93    0.33
  -9   1  -6    1.23    0.23
   9  -1   7    0.12    0.20
  -9   1  -7    0.01    0.15
   9  -1   8   -0.09    0.21
  -9   1  -8   -0.11    0.16
   9   0 -14    1.41    0.35
  -9   0  14    1.17    0.36
   9   0 -13    3.12    0.36
  -9   0  13    3.52    0.45
   9   0 -12    0.20    0.16
  -9   0  12    0.11    0.23
   9   0 -11    2.35    0.26
  -9   0  11    2.55    0.48
   9   0 -10    1.26    0.20
  -9   0  10    0.89    0.38
   9   0  -9    5.48    0.39
  -9   0   9    7.28    0.52
   9   0  -8    0.74    0.18
   9   0  -8    0.76    0.19
  -9   0   8    0.81    0.33
   9   0  -7    6.72    0.32
   9   0  -7    6.25    0.37
  -9   0   7    6.72    0.61
   9   0  -6   10.39    0.48
   9   0  -6    9.48    0.45
  -9   0   6   11.39    0.72
   9   0  -5    9.84    0.49
   9   0  -5    9.87    0.43
  -9   0   5   10.20    0.59
   9   0  -4    0.17    0.10
  -9   0   4    0.13    0.18
   9   0  -3    2.67    0.23
   9   0  -3    2.53    0.31
  -9   0   3    2.78    0.37
   9   0  -2    1.64    0.29
  -9   0   2    2.27    0.27
  -9   0   2    1.87    0.15
   9   0  -1   -0.02    0.15
  -9   0   1    0.02    0.09
  -9   0   1    0.05    0.12
   9   0   0    1.13    0.22
  -9   0   0    1.24    0.16
  -9   0   0    0.92    0.23
  -9   0  -1    0.36    0.17
  -9   0  -1    0.13    0.12
   9   0   2    0.10    0.14
  -9   0  -2   -0.23    0.10
  -9   0  -2    0.18    0.10
   9   0   3    0.38    0.24
  -9   0  -3    0.26    0.18
  -9   0  -3    0.25    0.15
   9   0   4    0.49    0.21
  -9   0  -4    0.25    0.19
  -9   0  -4    0.81    0.18
   9   0   5    0.91    0.27
  -9   0  -5    0.64    0.21
   9   0   6    2.74    0.50
  -9   0  -6    2.85    0.32
   9   0   7    8.94    0.72
   9   0   8   -0.26    0.31
   9   1 -14    0.65    0.29
  -9  -1  14    1.43    0.35
   9   1 -13    1.71    0.30
  -9  -1  13    1.43    0.48
   9   1 -12    3.74    0.35
  -9  -1  12    3.14    0.46
   9   1 -11    1.07    0.22
  -9  -1  11    0.94    0.32
   9   1 -10    0.01    0.12
   9   1 -10   -0.03    0.12
  -9  -1  10    0.39    0.24
   9   1  -9    2.66    0.26
   9   1  -9    2.13    0.23
  -9  -1   9    2.28    0.36
   9   1  -8    0.44    0.14
   9   1  -8    0.63    0.14
  -9  -1   8    0.48    0.24
   9   1  -7    1.88    0.22
   9   1  -7    1.76    0.17
  -9  -1   7    2.18    0.33
   9   1  -6    8.05    0.42
   9   1  -6    7.73    0.35
  -9  -1   6    7.66    0.56
   9   1  -5   24.56    0.84
   9   1  -5   22.35    0.67
  -9  -1   5   24.31    0.94
   9   1  -4    4.01    0.31
  -9  -1   4    4.14    0.38
   9   1  -3    0.16    0.16
  -9  -1   3   -0.00    0.14
  -9  -1   3    0.03    0.07
   9   1  -2   -0.02    0.15
  -9  -1   2    0.42    0.15
   9   1  -1    1.10    0.22
  -9  -1   1    0.80    0.21
   9   1   0    1.13    0.23
  -9  -1   0    0.98    0.26
   9   1   1    0.80    0.24
  -9  -1  -1    0.91    0.20
   9   1   2    3.02    0.35
  -9  -1  -2    2.44    0.28
   9   1   3    0.20    0.19
  -9  -1  -3    0.07    0.18
   9   1   4   -0.39    0.21
  -9  -1  -4    0.02    0.16
   9   1   5    8.70    0.63
  -9  -1  -5    7.42    0.50
   9   1   6    0.45    0.27
   9   1   7    2.99    0.46
  -9  -2  14    7.87    0.78
  -9  -2  13    6.15    0.60
  -9  -2  12    2.80    0.45
   9   2 -11    3.29    0.26
  -9  -2  11    3.32    0.44
   9   2 -10    1.21    0.24
  -9  -2  10    1.82    0.40
   9   2  -9    5.85    0.39
  -9  -2   9    5.97    0.52
   9   2  -8    1.23    0.19
  -9  -2   8    1.43    0.28
   9   2  -7    0.97    0.19
  -9  -2   7    0.58    0.26
   9   2  -6    0.67    0.22
  -9  -2   6    0.81    0.25
   9   2  -5    0.05    0.16
  -9  -2   5    0.09    0.16
   9   2  -4    3.82    0.32
  -9  -2   4    3.48    0.34
   9   2  -3    1.09    0.30
  -9  -2   3    1.69    0.25
   9   2  -2   -0.12    0.13
  -9  -2   2    0.09    0.14
   9   2  -1    3.99    0.35
  -9  -2   1    3.64    0.34
   9   2   0    0.16    0.18
  -9  -2   0    0.27    0.17
   9   2   1   -0.00    0.18
  -9  -2  -1    0.27    0.19
   9   2   2    2.31    0.31
  -9  -2  -2    1.66    0.27
   9   2   3    0.30    0.25
  -9  -2  -3    0.59    0.19
   9   2   4    4.19    0.45
  -9  -2  -4    3.66    0.33
   9   2   5    3.91    0.47
  -9  -2  -5    3.62    0.33
   9   2   6    7.12    0.75
  -9  -3  14    1.18    0.33
  -9  -3  13   -0.00    0.18
   9   3 -12    3.00    0.34
  -9  -3  12    2.35    0.43
  -9  -3  11    1.93    0.45
   9   3 -10    1.78    0.32
  -9  -3  10    5.52    0.42
   9   3  -9    1.00    0.26
  -9  -3   9    1.10    0.29
   9   3  -8    0.26    0.19
  -9  -3   8    0.35    0.21
   9   3  -7    1.20    0.26
  -9  -3   7    0.84    0.27
   9   3  -6   -0.04    0.13
  -9  -3   6    0.22    0.20
   9   3  -5    2.74    0.33
  -9  -3   5    1.98    0.36
   9   3  -4    0.20    0.18
  -9  -3   4    0.50    0.25
   9   3  -3    0.63    0.29
  -9  -3   3    1.16    0.25
   9   3  -2    1.01    0.22
  -9  -3   2    0.32    0.23
   9   3  -1    1.17    0.27
  -9  -3   1    1.45    0.26
   9   3   0    1.70    0.36
  -9  -3   0    1.85    0.29
   9   3   1    1.69    0.29
  -9  -3  -1    1.37    0.34
   9   3   2    0.19    0.19
  -9  -3  -2   -0.02    0.21
   9   3   3   -0.12    0.20
  -9  -3  -3    0.21    0.16
   9   3   4    5.40    0.53
  -9  -3  -4    5.32    0.41
   9   3   5    1.94    0.44
  -9  -3  -5    1.14    0.31
  -9  -4  14    1.18    0.34
   9   4 -13    4.82    0.39
  -9  -4  13    1.13    0.42
   9   4 -12    0.20    0.20
  -9  -4  12    0.20    0.29
   9   4 -11    1.79    0.27
  -9  -4  11    2.12    0.35
   9   4 -10    1.21    0.24
  -9  -4  10    1.21    0.38
   9   4  -9    1.94    0.27
  -9  -4   9    1.81    0.35
   9   4  -8    0.16    0.16
  -9  -4   8    0.07    0.18
   9   4  -7    0.11    0.18
  -9  -4   7    0.58    0.21
   9   4  -6    0.96    0.27
  -9  -4   6    0.63    0.27
   9   4  -5    0.32    0.18
  -9  -4   5    0.14    0.20
   9   4  -4   -0.35    0.21
  -9  -4   4    0.04    0.18
   9   4  -3    2.84    0.34
  -9  -4   3    2.78    0.36
   9   4  -2    0.20    0.17
  -9  -4   2   -0.11    0.17
   9   4  -1    0.06    0.19
  -9  -4   1    0.31    0.19
   9   4   0    1.17    0.35
  -9  -4   0    1.20    0.27
   9   4   1    0.31    0.21
  -9  -4  -1    0.17    0.20
   9   4   2    0.11    0.22
  -9  -4  -2    0.42    0.20
   9   4   3    0.49    0.26
  -9  -4  -3    0.70    0.28
   9   4   4    0.02    0.22
  -9  -4  -4    0.29    0.24
   9   5 -14    0.48    0.22
  -9  -5  14    0.22    0.33
   9   5 -13    0.64    0.26
  -9  -5  13    0.53    0.35
   9   5 -12    0.18    0.19
  -9  -5  12    0.29    0.25
   9   5 -11    7.53    0.55
  -9  -5  11    5.27    0.51
   9   5 -10    1.05    0.24
  -9  -5  10    1.39    0.29
   9   5  -9    0.45    0.20
  -9  -5   9    0.24    0.24
   9   5  -8    1.50    0.28
  -9  -5   8    1.68    0.34
   9   5  -7    1.29    0.28
  -9  -5   7    1.65    0.33
   9   5  -6    5.64    0.49
  -9  -5   6    4.48    0.48
   9   5  -5    6.31    0.47
  -9  -5   5    5.66    0.60
   9   5  -4    0.06    0.17
  -9  -5   4   -0.29    0.23
   9   5  -3    5.87    0.55
  -9  -5   3    6.75    0.59
   9   5  -2    3.87    0.41
  -9  -5   2    3.67    0.42
   9   5  -1    0.19    0.20
  -9  -5   1   -0.07    0.18
   9   5   0   -0.00    0.20
  -9  -5   0    0.13    0.19
   9   5   1    0.21    0.24
  -9  -5  -1    0.25    0.27
   9   5   2   -0.23    0.24
  -9  -5  -2   -0.23    0.26
   9   5   3    0.66    0.29
  -9  -5  -3    0.67    0.27
   9   6 -13    8.31    0.59
  -9  -6  13    7.37    0.62
   9   6 -12    3.39    0.44
  -9  -6  12    2.00    0.42
   9   6 -11    3.72    0.42
  -9  -6  11    3.79    0.45
   9   6 -10    0.19    0.19
  -9  -6  10    0.08    0.28
   9   6  -9    0.40    0.22
  -9  -6   9    0.31    0.26
   9   6  -8   -0.03    0.16
  -9  -6   8    0.12    0.23
   9   6  -7    0.02    0.18
  -9  -6   7    0.16    0.21
   9   6  -6    1.07    0.31
  -9  -6   6    0.63    0.30
   9   6  -5    5.38    0.49
  -9  -6   5    4.89    0.50
   9   6  -4   -0.02    0.23
  -9  -6   4    0.08    0.20
   9   6  -3    1.06    0.31
  -9  -6   3    1.33    0.39
   9   6  -2    7.63    0.61
  -9  -6   2    8.35    0.64
   9   6  -1    0.13    0.23
  -9  -6   1    0.15    0.21
   9   6   0    1.86    0.35
  -9  -6   0    0.77    0.31
   9   6   1    6.70    0.60
  -9  -6  -1    5.69    0.56
  -9  -7  12    3.70    0.60
   9   7 -11    6.30    0.63
  -9  -7  11    5.16    0.56
   9   7 -10    7.93    0.60
  -9  -7  10    7.62    0.66
   9   7  -9    1.06    0.30
  -9  -7   9    1.18    0.33
   9   7  -8    0.58    0.24
  -9  -7   8    0.24    0.27
   9   7  -7    0.53    0.37
  -9  -7   7    1.34    0.31
   9   7  -6    1.03    0.27
  -9  -7   6    0.11    0.35
   9   7  -5    0.48    0.26
  -9  -7   5    0.62    0.30
   9   7  -4    1.84    0.33
  -9  -7   4    1.36    0.39
   9   7  -3    2.26    0.47
  -9  -7   3    2.61    0.51
   9   7  -2    0.38    0.27
  -9  -7   2    0.27    0.34
   9   7  -1   20.03    1.07
  -9  -7   1   17.48    1.19
   9   8  -9    2.73    0.42
  -9  -8   9    2.21    0.47
   9   8  -8    5.07    0.53
  -9  -8   8    4.46    0.57
   9   8  -7    0.91    0.29
  -9  -8   7    0.53    0.31
   9   8  -6    4.48    0.59
  -9  -8   6    4.15    0.66
   9   8  -5    0.03    0.20
  -9  -8   5   -0.06    0.21
  10  -6  -4    0.65    0.24
 -10   6   4    0.10    0.22
  10  -6  -3    0.98    0.28
 -10   6   3    0.63    0.31
  10  -6  -2    1.74    0.31
 -10   6   2    0.94    0.25
  10  -6  -1   -0.11    0.19
 -10   6   1    0.17    0.17
  10  -6   0    0.61    0.31
 -10   6  -1    0.01    0.11
  10  -6   2    0.23    0.22
 -10   6  -2    0.41    0.22
  10  -6   3   -0.26    0.19
 -10   6  -3    0.32    0.18
  10  -5  -7    2.36    0.45
 -10   5   7    2.94    0.42
  10  -5  -6   -0.45    0.26
 -10   5   6   -0.03    0.22
  10  -5  -5    3.89    0.52
 -10   5   5    4.01    0.52
  10  -5  -4    0.12    0.17
 -10   5   4   -0.03    0.22
  10  -5  -3    1.82    0.29
 -10   5   3    1.47    0.27
  10  -5  -2    0.19    0.17
 -10   5   2   -0.05    0.20
  10  -5  -1    0.20    0.19
 -10   5   1    0.15    0.16
  10  -5   0    0.75    0.24
  10  -5   0    0.50    0.18
 -10   5   0    0.57    0.22
  10  -5   1    0.05    0.15
 -10   5  -1    0.13    0.17
  10  -5   2    0.22    0.16
 -10   5  -2    0.05    0.18
  10  -5   3    0.36    0.23
 -10   5  -3    0.11    0.18
  10  -5   4    1.02    0.27
 -10   5  -4    1.38    0.27
  10  -5   5    1.53    0.35
 -10   5  -5    0.96    0.29
  10  -4  -8    0.35    0.24
 -10   4   8    0.74    0.29
  10  -4  -7    2.64    0.32
 -10   4   7    1.30    0.37
  10  -4  -6    2.44    0.34
 -10   4   6    2.55    0.45
  10  -4  -5    0.56    0.27
 -10   4   5    0.49    0.24
  10  -4  -4    0.48    0.21
 -10   4   4    0.73    0.28
  10  -4  -3    0.06    0.13
 -10   4   3   -0.06    0.14
  10  -4  -2    0.40    0.21
 -10   4   2    0.86    0.21
  10  -4  -1    0.82    0.26
  10  -4  -1    0.74    0.21
 -10   4   1    0.86    0.26
  10  -4   0    0.94    0.24
 -10   4   0    1.07    0.26
  10  -4   1    0.38    0.17
 -10   4  -1    0.30    0.19
  10  -4   2   -0.13    0.14
 -10   4  -2    0.15    0.17
  10  -4   3    1.63    0.34
 -10   4  -3    2.09    0.28
  10  -4   4    1.11    0.35
 -10   4  -4    1.29    0.27
  10  -4   5    0.84    0.32
 -10   4  -5    0.60    0.24
  10  -3 -10    0.69    0.30
 -10   3  10    0.64    0.34
  10  -3  -9    6.72    0.53
 -10   3   9    7.42    0.65
  10  -3  -8    0.47    0.22
 -10   3   8    0.67    0.27
  10  -3  -7    0.80    0.22
 -10   3   7    0.39    0.32
  10  -3  -6    3.98    0.43
 -10   3   6    3.56    0.43
  10  -3  -5    0.54    0.23
 -10   3   5    0.64    0.24
  10  -3  -4    0.56    0.24
 -10   3   4    0.60    0.28
  10  -3  -3    0.99    0.22
  10  -3  -3    1.01    0.27
 -10   3   3    1.35    0.26
  10  -3  -2    5.81    0.41
  10  -3  -2    6.73    0.43
 -10   3   2    6.07    0.51
  10  -3  -1    0.15    0.14
  10  -3  -1    0.19    0.16
 -10   3   1   -0.15    0.14
  10  -3   0    2.04    0.25
 -10   3   0    1.05    0.29
 -10   3   0    1.38    0.28
  10  -3   1   -0.04    0.13
 -10   3  -1    0.00    0.11
 -10   3  -1    0.06    0.12
  10  -3   2    0.13    0.17
 -10   3  -2    0.19    0.15
  10  -3   3    1.92    0.36
 -10   3  -3    1.73    0.32
  10  -3   4   -0.13    0.19
 -10   3  -4   -0.18    0.17
  10  -3   5    0.38    0.26
 -10   3  -5    0.79    0.23
  10  -3   6    1.38    0.38
 -10   3  -6    1.24    0.34
  10  -2 -11    2.93    0.43
 -10   2  11    3.04    0.47
  10  -2 -10    2.08    0.31
 -10   2  10    1.85    0.47
  10  -2  -9    2.21    0.28
 -10   2   9    1.29    0.44
  10  -2  -8   -0.03    0.12
 -10   2   8    0.06    0.17
  10  -2  -7    0.09    0.17
 -10   2   7   -0.05    0.22
  10  -2  -6    1.02    0.26
 -10   2   6    1.20    0.29
  10  -2  -5    0.19    0.18
  10  -2  -5    0.76    0.18
 -10   2   5    0.44    0.28
  10  -2  -4    6.49    0.36
  10  -2  -4    6.05    0.46
 -10   2   4    6.50    0.50
  10  -2  -3    3.63    0.30
  10  -2  -3    4.07    0.36
 -10   2   3    4.05    0.39
  10  -2  -2    1.03    0.20
  10  -2  -2    1.20    0.25
 -10   2   2    1.19    0.30
  10  -2  -1    4.14    0.33
 -10   2   1    3.26    0.33
 -10   2   1    3.83    0.29
  10  -2   0    0.26    0.17
 -10   2   0    0.25    0.14
 -10   2   0    0.20    0.19
  10  -2   1    3.45    0.40
 -10   2  -1    3.47    0.27
 -10   2  -1    2.69    0.27
  10  -2   2    0.14    0.21
 -10   2  -2    0.51    0.19
 -10   2  -2    0.43    0.15
  10  -2   3    3.14    0.41
 -10   2  -3    2.77    0.28
  10  -2   4    0.52    0.26
 -10   2  -4    0.61    0.24
  10  -2   5    3.22    0.39
 -10   2  -5    2.55    0.32
  10  -2   6    0.17    0.20
 -10   2  -6   -0.29    0.20
  10  -1 -11    0.48    0.19
 -10   1  11    0.51    0.36
  10  -1 -10    0.02    0.13
 -10   1  10   -0.10    0.24
  10  -1  -9    1.67    0.24
 -10   1   9    1.99    0.43
  10  -1  -8    2.84    0.34
 -10   1   8    2.80    0.41
  10  -1  -7    0.03    0.13
 -10   1   7    0.11    0.20
  10  -1  -6    0.65    0.18
  10  -1  -6    1.12    0.22
 -10   1   6    1.09    0.28
  10  -1  -5   14.49    0.60
  10  -1  -5   14.06    0.57
 -10   1   5   14.48    0.76
  10  -1  -4    4.50    0.35
  10  -1  -4    5.01    0.33
 -10   1   4    4.41    0.42
  10  -1  -3    2.63    0.28
  10  -1  -3    2.89    0.32
 -10   1   3    2.59    0.34
  10  -1  -2    1.10    0.18
 -10   1   2    0.56    0.25
 -10   1   2    0.34    0.09
  10  -1  -1    0.14    0.19
 -10   1   1    0.22    0.19
 -10   1   1    0.05    0.14
  10  -1   0    0.69    0.21
 -10   1   0    0.63    0.14
 -10   1   0    0.35    0.23
  10  -1   1   -0.02    0.17
 -10   1  -1   -0.25    0.19
 -10   1  -1   -0.17    0.15
  10  -1   2    0.14    0.27
 -10   1  -2    0.78    0.19
 -10   1  -2    0.39    0.22
  10  -1   3   -0.08    0.22
 -10   1  -3    0.10    0.15
  10  -1   4    0.10    0.21
  10  -1   5    0.32    0.23
  10  -1   6    1.77    0.40
 -10   0  12   -0.10    0.28
  10   0 -11    2.91    0.30
 -10   0  11    4.41    0.54
  10   0 -10   -0.09    0.16
 -10   0  10   -0.29    0.30
  10   0  -9   -0.08    0.12
 -10   0   9   -0.05    0.22
  10   0  -8    0.17    0.15
 -10   0   8    0.18    0.26
  10   0  -7    0.50    0.16
  10   0  -7    0.50    0.14
 -10   0   7    0.80    0.31
  10   0  -6    2.92    0.32
  10   0  -6    2.73    0.23
 -10   0   6    3.69    0.38
  10   0  -5    1.44    0.24
  10   0  -5    0.97    0.21
 -10   0   5    1.39    0.29
  10   0  -4    2.25    0.30
 -10   0   4    2.24    0.33
  10   0  -3    2.02    0.24
 -10   0   3    0.97    0.27
  10   0  -2    0.15    0.15
 -10   0   2    0.13    0.17
  10   0  -1    0.72    0.26
 -10   0   1    0.46    0.24
  10   0   0   -0.10    0.20
 -10   0   0    0.24    0.15
  10   0   1    0.37    0.25
 -10   0  -1    0.35    0.22
  10   0   2    0.59    0.31
 -10   0  -2    1.31    0.27
  10   0   3    3.63    0.42
 -10   0  -3    3.47    0.37
  10   0   4    0.37    0.24
  10   0   5    1.10    0.33
 -10  -1  12    0.71    0.34
 -10  -1  11    0.22    0.25
 -10  -1  10    0.10    0.24
  10   1  -9    2.81    0.31
 -10  -1   9    3.38    0.49
  10   1  -8    0.20    0.21
 -10  -1   8    1.78    0.30
  10   1  -7    3.44    0.36
 -10  -1   7    3.80    0.50
  10   1  -6    2.13    0.25
 -10  -1   6    1.89    0.33
  10   1  -5    1.20    0.27
 -10  -1   5    1.33    0.33
  10   1  -4   -0.04    0.20
 -10  -1   4    0.57    0.20
  10   1  -3    1.73    0.30
 -10  -1   3    1.16    0.33
  10   1  -2   -0.03    0.19
 -10  -1   2    0.14    0.16
  10   1  -1    0.53    0.26
 -10  -1   1    0.49    0.21
  10   1   0    0.11    0.17
 -10  -1   0   -0.00    0.16
  10   1   1    0.35    0.20
 -10  -1  -1    0.07    0.21
  10   1   2   12.06    0.70
 -10  -1  -2   11.98    0.62
  10   1   3    0.81    0.33
 -10  -1  -3    0.51    0.21
  10   1   4    1.92    0.37
  10   1   5    3.55    0.46
 -10  -2  12    1.13    0.34
 -10  -2  11    0.12    0.30
  10   2 -10    0.23    0.14
 -10  -2  10   -0.16    0.21
  10   2  -9   -0.13    0.17
 -10  -2   9    0.60    0.26
  10   2  -8    3.16    0.30
 -10  -2   8    3.10    0.43
  10   2  -7    0.13    0.17
 -10  -2   7   -0.08    0.23
  10   2  -6    6.41    0.51
 -10  -2   6    6.52    0.55
  10   2  -5    2.16    0.35
 -10  -2   5    1.71    0.36
  10   2  -4    5.50    0.47
 -10  -2   4    4.32    0.50
  10   2  -3    0.11    0.16
 -10  -2   3    0.02    0.17
  10   2  -2    0.03    0.15
 -10  -2   2    0.03    0.16
  10   2  -1    6.63    0.48
 -10  -2   1    5.44    0.47
  10   2   0    0.15    0.19
 -10  -2   0    0.10    0.17
  10   2   1    0.42    0.23
 -10  -2  -1    0.42    0.21
  10   2   2    1.21    0.39
 -10  -2  -2    1.48    0.34
  10   2   3    0.98    0.29
 -10  -2  -3    0.43    0.22
  10   2   4    0.37    0.27
 -10  -3  12    0.78    0.34
  10   3 -11    4.19    0.35
 -10  -3  11    0.42    0.43
  10   3 -10    1.06    0.24
 -10  -3  10    1.70    0.35
  10   3  -9    0.68    0.25
 -10  -3   9    0.70    0.36
  10   3  -8   -0.36    0.21
 -10  -3   8    0.13    0.27
  10   3  -7    5.67    0.41
 -10  -3   7    5.16    0.49
  10   3  -6    0.77    0.23
 -10  -3   6    0.69    0.26
  10   3  -5   15.10    0.83
 -10  -3   5   15.01    0.81
  10   3  -4    0.98    0.33
 -10  -3   4    1.28    0.30
  10   3  -3    4.32    0.41
 -10  -3   3    4.22    0.43
  10   3  -2    1.45    0.30
 -10  -3   2    1.34    0.30
  10   3  -1    1.72    0.38
 -10  -3   1    1.40    0.30
  10   3   0    1.23    0.32
 -10  -3   0    1.96    0.37
  10   3   1   -0.40    0.24
 -10  -3  -1    0.18    0.23
  10   3   2    0.77    0.25
 -10  -3  -2    0.23    0.22
  10   3   3    1.05    0.32
 -10  -3  -3    0.94    0.26
  10   4 -12    1.21    0.32
 -10  -4  12    1.54    0.36
  10   4 -11    2.49    0.38
 -10  -4  11    2.47    0.42
  10   4 -10    4.87    0.43
 -10  -4  10    6.33    0.55
  10   4  -9    3.52    0.35
 -10  -4   9    3.79    0.51
  10   4  -8    0.25    0.23
 -10  -4   8    0.17    0.26
  10   4  -7    2.36    0.38
 -10  -4   7    3.01    0.39
  10   4  -6    0.49    0.23
 -10  -4   6    0.55    0.27
  10   4  -5    2.61    0.35
 -10  -4   5    2.04    0.40
  10   4  -4   12.61    0.74
 -10  -4   4   12.32    0.78
  10   4  -3    1.34    0.38
 -10  -4   3    1.01    0.32
  10   4  -2    6.54    0.54
 -10  -4   2    5.35    0.53
  10   4  -1    4.21    0.50
 -10  -4   1    2.70    0.50
  10   4   0    1.80    0.33
 -10  -4   0    1.36    0.32
  10   4   1    2.55    0.40
 -10  -4  -1    3.16    0.38
  10   4   2    1.23    0.35
  10   5 -11    0.15    0.21
 -10  -5  11   -0.08    0.22
  10   5 -10    1.54    0.30
 -10  -5  10    0.93    0.34
  10   5  -9    2.45    0.35
 -10  -5   9    2.29    0.44
  10   5  -8    0.51    0.30
 -10  -5   8    0.71    0.28
  10   5  -7    1.29    0.25
 -10  -5   7   -0.15    0.28
  10   5  -6    0.81    0.27
 -10  -5   6    0.55    0.36
  10   5  -5    8.13    0.61
 -10  -5   5    7.98    0.68
  10   5  -4    3.64    0.52
 -10  -5   4    3.86    0.46
  10   5  -3   10.61    0.71
 -10  -5   3    9.36    0.69
  10   5  -2    2.59    0.38
 -10  -5   2    1.46    0.36
  10   5  -1   -0.11    0.21
 -10  -5   1    0.00    0.20
  10   5   0    1.99    0.45
 -10  -5   0    1.23    0.43
  10   6  -9    0.11    0.24
 -10  -6   9    0.09    0.23
  10   6  -8    0.03    0.21
 -10  -6   8    0.39    0.25
  10   6  -7   -0.17    0.22
 -10  -6   7    0.15    0.20
  10   6  -6    0.01    0.27
 -10  -6   6    0.39    0.31
  10   6  -5   -0.21    0.21
 -10  -6   5    0.08    0.22
  10   6  -4    2.00    0.37
 -10  -6   4    1.46    0.38
  10   6  -3    1.05    0.37
 -10  -6   3    0.50    0.40
  11  -4  -4    1.06    0.28
 -11   4   4    1.74    0.31
 -11   4   3    0.35    0.27
  11  -4  -2    0.05    0.18
 -11   4   2   -0.33    0.22
 -11   4   1    0.30    0.13
  11  -4   0    0.95    0.27
 -11   4   0    0.88    0.24
  11  -3  -6    0.30    0.18
 -11   3   6    0.09    0.23
  11  -3  -5    1.30    0.25
 -11   3   5    1.01    0.30
  11  -3  -4    1.89    0.34
 -11   3   4    1.75    0.42
  11  -3  -3    0.40    0.20
 -11   3   3    0.51    0.28
  11  -3  -2   22.56    0.95
 -11   3   2   22.21    1.12
  11  -3  -1    0.02    0.15
 -11   3   1    0.10    0.15
 -11   3   1    0.04    0.18
  11  -3   0    0.07    0.19
 -11   3   0   -0.15    0.17
  11  -3   1    0.43    0.28
 -11   3  -1    0.64    0.20
  11  -3   2    1.08    0.34
 -11   3  -2    1.32    0.30
  11  -2  -8    0.27    0.17
 -11   2   8   -0.10    0.30
  11  -2  -7    1.35    0.27
 -11   2   7    0.48    0.30
  11  -2  -6    0.20    0.20
 -11   2   6    0.22    0.22
  11  -2  -5    0.01    0.17
 -11   2   5    0.12    0.19
  11  -2  -4    6.83    0.43
 -11   2   4    7.75    0.56
  11  -2  -3    1.37    0.29
  11  -2  -3    3.34    0.34
 -11   2   3    1.04    0.31
  11  -2  -2    5.08    0.38
 -11   2   2    3.55    0.41
 -11   2   2    4.26    0.34
  11  -2  -1    1.13    0.26
 -11   2   1    1.10    0.31
 -11   2   1    0.99    0.26
  11  -2   0   -0.14    0.18
 -11   2   0   -0.07    0.19
  11  -2   1    2.16    0.41
  11  -2   2    0.61    0.25
 -11   1   8    0.70    0.38
 -11   1   7    0.39    0.26
 -11   1   6    0.16    0.23
  11  -1  -5    6.67    0.50
 -11   1   5    8.23    0.67
  11  -1  -4   -0.07    0.19
 -11   1   4   -0.16    0.20
  11  -1  -3    1.89    0.33
 -11   1   3    1.81    0.38
  11  -1  -2    1.72    0.33
 -11   1   2    1.69    0.35
  11  -1  -1    3.29    0.35
 -11   1   1    2.71    0.39
  11  -1   0    8.64    0.65
 -11   1   0    7.33    0.60
  11  -1   1    0.42    0.23
  11  -1   2    1.10    0.36
 -11   0   9    1.29    0.36
 -11   0   8    2.58    0.52
 -11   0   7    1.81    0.44
  11   0  -6   -0.02    0.18
 -11   0   6    0.28    0.21
  11   0  -5    3.14    0.38
[truncated: 2,352 more chars]
