# Supplementary material for: Quaternary cocrystals: combinatorial synthetic strategies based on long-range synthon Aufbau modules (LSAM)
Source: IUCrJ. 2016 Jan 5;3(Pt 2):102–7. doi: 10.1107/S2052252515023957 (PMC4775158; doi:10.1107/S2052252515023957)
Supplement: Supplementary file 2 [file m-03-00102-sup3.zip › Checkcif Folder/17. QS PGL TMP PHE ANT.cif]

 
data_shelx
 
_audit_creation_method            SHELXL-2013
_chemical_name_systematic
;
 ?
;
_chemical_name_common             ?
_chemical_melting_point           ?
_chemical_formula_moiety          ?
_chemical_formula_sum
 'C54 H54 N6 O6' 
_chemical_formula_weight          883.03

loop_
 _atom_type_symbol
 _atom_type_description
 _atom_type_scat_dispersion_real
 _atom_type_scat_dispersion_imag
 _atom_type_scat_source
 'C'  'C'   0.0033   0.0016
 'International Tables Vol C Tables 4.2.6.8 and 6.1.1.4'
 'H'  'H'   0.0000   0.0000
 'International Tables Vol C Tables 4.2.6.8 and 6.1.1.4'
 'N'  'N'   0.0061   0.0033
 'International Tables Vol C Tables 4.2.6.8 and 6.1.1.4'
 'O'  'O'   0.0106   0.0060
 'International Tables Vol C Tables 4.2.6.8 and 6.1.1.4'
 
_space_group_crystal_system       triclinic
_space_group_IT_number            2
_space_group_name_H-M_alt         'P -1'
_space_group_name_Hall            '-P 1'
 
_shelx_space_group_comment
;
The symmetry employed for this shelxl refinement is uniquely defined
by the following loop, which should always be used as a source of
symmetry information in preference to the above space-group names.
They are only intended as comments.
;
 
loop_
 _space_group_symop_operation_xyz
 'x, y, z'
 '-x, -y, -z'
 
_cell_length_a                    8.6332(13)
_cell_length_b                    9.0194(14)
_cell_length_c                    14.869(2)
_cell_angle_alpha                 105.200(4)
_cell_angle_beta                  91.263(4)
_cell_angle_gamma                 91.519(4)
_cell_volume                      1116.4(3)
_cell_formula_units_Z             1
_cell_measurement_temperature     150(2)
_cell_measurement_reflns_used     ? 
_cell_measurement_theta_min       ? 
_cell_measurement_theta_max       ? 
 
_exptl_crystal_description        'Block' 
_exptl_crystal_colour             'Red' 
_exptl_crystal_density_meas       ? 
_exptl_crystal_density_method     ?              
_exptl_crystal_density_diffrn     1.313          
_exptl_crystal_F_000              468
_exptl_transmission_factor_min    ?                                             
_exptl_transmission_factor_max    ?                                             
_exptl_crystal_size_max           0.620
_exptl_crystal_size_mid           0.380
_exptl_crystal_size_min           0.200
_exptl_absorpt_coefficient_mu     0.087
_shelx_estimated_absorpt_T_min    0.948
_shelx_estimated_absorpt_T_max    0.983
_exptl_absorpt_correction_type    'Analytical' 
_exptl_absorpt_correction_T_min   0.961 
_exptl_absorpt_correction_T_max   0.983 
_exptl_absorpt_process_details    'Bruker, AXS, 2008' 
 
_exptl_special_details
;
 ?
;
 
_diffrn_ambient_temperature       150(2)
_diffrn_radiation_wavelength      0.71073
_diffrn_radiation_type            MoK\a
_diffrn_source                    'sealed tube'                       
_diffrn_measurement_device_type   'CCD area detector' 
_diffrn_measurement_method        'phi and omega scans' 
_diffrn_detector_area_resol_mean  ? 
_diffrn_reflns_number             29237
_diffrn_reflns_av_unetI/netI      0.0810
_diffrn_reflns_av_R_equivalents   0.0954
_diffrn_reflns_limit_h_min        -11
_diffrn_reflns_limit_h_max        11
_diffrn_reflns_limit_k_min        -11
_diffrn_reflns_limit_k_max        11
_diffrn_reflns_limit_l_min        -18
_diffrn_reflns_limit_l_max        18
_diffrn_reflns_theta_min          3.041
_diffrn_reflns_theta_max          26.997
_diffrn_reflns_theta_full         25.242
_diffrn_measured_fraction_theta_max   0.998
_diffrn_measured_fraction_theta_full  0.997
_diffrn_reflns_Laue_measured_fraction_max    0.998
_diffrn_reflns_Laue_measured_fraction_full   0.997
_diffrn_reflns_point_group_measured_fraction_max   0.998
_diffrn_reflns_point_group_measured_fraction_full  0.997
_reflns_number_total              4848
_reflns_number_gt                 2524
_reflns_threshold_expression      'I > 2\s(I)'
_reflns_Friedel_coverage          0.000
_reflns_Friedel_fraction_max      .
_reflns_Friedel_fraction_full     .
 
_reflns_special_details
;
 Reflections were merged by SHELXL according to the crystal
 class for the calculation of statistics and refinement.
 
 _reflns_Friedel_fraction is defined as the number of unique
 Friedel pairs measured divided by the number that would be
 possible theoretically, ignoring centric projections and
 systematic absences.
;
 
_computing_data_collection        ?
_computing_cell_refinement        ?
_computing_data_reduction         ?
_computing_structure_solution     ?
_computing_structure_refinement   'SHELXL-2013 (Sheldrick, 2013)'
_computing_molecular_graphics     ?
_computing_publication_material   ?
 
_refine_special_details
;
 ?
;
_refine_ls_structure_factor_coef  Fsqd
_refine_ls_matrix_type            full
_refine_ls_weighting_scheme       calc
_refine_ls_weighting_details
;
 w=1/[\s^2^(Fo^2^)+(0.1412P)^2^+1.1598P]
 where P=(Fo^2^+2Fc^2^)/3
;
_atom_sites_solution_primary      ?
_atom_sites_solution_secondary    ?
_atom_sites_solution_hydrogens    mixed
_refine_ls_hydrogen_treatment     mixed
_refine_ls_extinction_method      none
_refine_ls_extinction_coef        .
_refine_ls_number_reflns          4848
_refine_ls_number_parameters      314
_refine_ls_number_restraints      0
_refine_ls_R_factor_all           0.1669
_refine_ls_R_factor_gt            0.0881
_refine_ls_wR_factor_ref          0.2749
_refine_ls_wR_factor_gt           0.2470
_refine_ls_goodness_of_fit_ref    0.989
_refine_ls_restrained_S_all       0.989
_refine_ls_shift/su_max           0.000
_refine_ls_shift/su_mean          0.000
 
loop_
 _atom_site_label
 _atom_site_type_symbol
 _atom_site_fract_x
 _atom_site_fract_y
 _atom_site_fract_z
 _atom_site_U_iso_or_equiv
 _atom_site_adp_type
 _atom_site_occupancy
 _atom_site_site_symmetry_order  
 _atom_site_calc_flag
 _atom_site_refinement_flags_posn
 _atom_site_refinement_flags_adp
 _atom_site_refinement_flags_occupancy
 _atom_site_disorder_assembly
 _atom_site_disorder_group
N2 N 0.9164(3) 0.9289(3) 0.22405(19) 0.0264(7) Uani 1 1 d . . . . .
H2O H 0.768(5) 0.773(5) 0.166(3) 0.039(11) Uiso 1 1 d . . . . .
H1O H 0.304(6) 0.299(6) 0.242(4) 0.075(18) Uiso 1 1 d . . . . .
H3O H 0.724(6) 0.727(6) 0.461(4) 0.080(17) Uiso 1 1 d . . . . .
C13 C 0.8829(4) 1.0753(4) 0.2311(2) 0.0283(9) Uani 1 1 d . . . . .
C14 C 0.9966(5) 1.1922(4) 0.2612(2) 0.0305(9) Uani 1 1 d . . . . .
C15 C 1.1745(4) 1.0130(5) 0.2761(2) 0.0309(9) Uani 1 1 d . . . . .
C16 C 1.0601(4) 0.8962(4) 0.2470(2) 0.0265(8) Uani 1 1 d . . . . .
C17 C 0.7218(5) 1.1085(5) 0.2052(3) 0.0413(10) Uani 1 1 d . . . . .
H17A H 0.6600 1.0122 0.1858 0.062 Uiso 1 1 calc R U . . .
H17B H 0.7248 1.1576 0.1538 0.062 Uiso 1 1 calc R U . . .
H17C H 0.6749 1.1775 0.2592 0.062 Uiso 1 1 calc R U . . .
C18 C 0.9636(6) 1.3561(5) 0.2675(3) 0.0498(12) Uani 1 1 d . . . . .
H18A H 1.0473 1.4226 0.3035 0.075 Uiso 1 1 calc R U . . .
H18B H 0.8652 1.3821 0.2984 0.075 Uiso 1 1 calc R U . . .
H18C H 0.9567 1.3712 0.2046 0.075 Uiso 1 1 calc R U . . .
C19 C 1.3370(5) 0.9807(6) 0.3000(3) 0.0498(12) Uani 1 1 d . . . . .
H19A H 1.3961 1.0779 0.3240 0.075 Uiso 1 1 calc R U . . .
H19B H 1.3856 0.9195 0.2441 0.075 Uiso 1 1 calc R U . . .
H19C H 1.3359 0.9234 0.3477 0.075 Uiso 1 1 calc R U . . .
C20 C 1.0931(5) 0.7320(5) 0.2404(3) 0.0402(10) Uani 1 1 d . . . . .
H20A H 1.1117 0.7190 0.3031 0.060 Uiso 1 1 calc R U . . .
H20B H 1.1852 0.7028 0.2032 0.060 Uiso 1 1 calc R U . . .
H20C H 1.0042 0.6664 0.2105 0.060 Uiso 1 1 calc R U . . .
N3 N 1.1408(4) 1.1594(4) 0.2820(2) 0.0341(8) Uani 1 1 d . . . . .
C7 C 0.6642(6) 1.2127(6) 0.4669(3) 0.0621(14) Uani 1 1 d . . . . .
H7 H 0.5602 1.2378 0.4569 0.075 Uiso 1 1 calc R U . . .
C8 C 0.6973(5) 1.0684(5) 0.4624(3) 0.0374(10) Uani 1 1 d . . . . .
H8 H 0.6182 0.9900 0.4459 0.045 Uiso 1 1 calc R U . . .
C9 C 0.8516(4) 1.0306(4) 0.4823(2) 0.0270(8) Uani 1 1 d . . . . .
C10 C 1.0287(4) 0.8534(4) 0.4997(2) 0.0267(8) Uani 1 1 d . . . . .
C11 C 1.0647(5) 0.6998(5) 0.4976(3) 0.0395(10) Uani 1 1 d . . . . .
H11 H 0.9857 0.6211 0.4857 0.047 Uiso 1 1 calc R U . . .
C12 C 1.2152(7) 0.6675(6) 0.5130(3) 0.0638(14) Uani 1 1 d . . . . .
H12 H 1.2411 0.5649 0.5105 0.077 Uiso 1 1 calc R U . . .
N1 N 0.8824(4) 0.8859(3) 0.4829(2) 0.0290(7) Uani 1 1 d . . . . .
C1 C 0.4500(4) 0.4469(4) 0.2369(2) 0.0332(9) Uani 1 1 d . . . . .
C2 C 0.5159(4) 0.5149(4) 0.1741(3) 0.0335(9) Uani 1 1 d . . . . .
H2 H 0.4847 0.4826 0.1101 0.040 Uiso 1 1 calc R U . . .
C3 C 0.6276(4) 0.6303(4) 0.2043(2) 0.0287(9) Uani 1 1 d . . . . .
C4 C 0.6741(4) 0.6784(4) 0.2974(2) 0.0272(8) Uani 1 1 d . . . . .
H4 H 0.7514 0.7577 0.3182 0.033 Uiso 1 1 calc R U . . .
C5 C 0.6056(4) 0.6085(4) 0.3592(2) 0.0320(9) Uani 1 1 d . . . . .
C6 C 0.4946(4) 0.4919(4) 0.3309(3) 0.0351(10) Uani 1 1 d . . . . .
H6 H 0.4498 0.4437 0.3743 0.042 Uiso 1 1 calc R U . . .
O1 O 0.3435(4) 0.3314(4) 0.2013(2) 0.0548(10) Uani 1 1 d . . . . .
O2 O 0.6928(3) 0.6951(3) 0.14014(18) 0.0376(7) Uani 1 1 d . . . . .
O3 O 0.6498(4) 0.6511(3) 0.45275(18) 0.0468(8) Uani 1 1 d . . . . .
C21 C 0.3457(5) -0.2131(5) 0.0382(3) 0.0413(10) Uani 1 1 d . . . . .
H21 H 0.4489 -0.2351 0.0527 0.050 Uiso 1 1 calc R U . . .
C22 C 0.3065(5) -0.0651(5) 0.0474(3) 0.0373(10) Uani 1 1 d . . . . .
H22 H 0.3821 0.0156 0.0694 0.045 Uiso 1 1 calc R U . . .
C23 C 0.1529(4) -0.0296(4) 0.0246(2) 0.0305(9) Uani 1 1 d . . . . .
C24 C 0.1096(4) 0.1199(4) 0.0309(2) 0.0316(9) Uani 1 1 d . . . . .
H24 H 0.1842 0.2017 0.0521 0.038 Uiso 1 1 calc R U . . .
C25 C -0.0397(4) 0.1536(4) 0.0071(2) 0.0308(9) Uani 1 1 d . . . . .
C26 C -0.0875(5) 0.3061(5) 0.0138(3) 0.0374(10) Uani 1 1 d . . . . .
H26 H -0.0139 0.3892 0.0335 0.045 Uiso 1 1 calc R U . . .
C27 C -0.2336(5) 0.3357(5) -0.0070(3) 0.0406(10) Uani 1 1 d . . . . .
H27 H -0.2623 0.4388 -0.0009 0.049 Uiso 1 1 calc R U . . .
 
loop_
 _atom_site_aniso_label
 _atom_site_aniso_U_11
 _atom_site_aniso_U_22
 _atom_site_aniso_U_33
 _atom_site_aniso_U_23
 _atom_site_aniso_U_13
 _atom_site_aniso_U_12
N2 0.0300(18) 0.0284(17) 0.0221(15) 0.0093(13) 0.0057(12) -0.0064(13)
C13 0.031(2) 0.033(2) 0.0223(18) 0.0101(16) 0.0079(15) 0.0010(17)
C14 0.043(2) 0.029(2) 0.0213(18) 0.0107(16) 0.0057(16) -0.0063(17)
C15 0.031(2) 0.042(2) 0.0200(18) 0.0103(16) -0.0004(15) -0.0056(17)
C16 0.027(2) 0.033(2) 0.0225(17) 0.0136(16) 0.0058(15) -0.0031(16)
C17 0.042(2) 0.049(3) 0.036(2) 0.014(2) 0.0041(19) 0.003(2)
C18 0.077(3) 0.034(2) 0.041(2) 0.013(2) 0.009(2) 0.002(2)
C19 0.034(2) 0.084(4) 0.032(2) 0.018(2) -0.0023(18) -0.006(2)
C20 0.045(3) 0.036(2) 0.045(2) 0.0189(19) 0.0072(19) 0.0039(19)
N3 0.039(2) 0.037(2) 0.0250(16) 0.0083(14) 0.0000(14) -0.0156(15)
C7 0.057(3) 0.075(4) 0.058(3) 0.025(3) 0.001(3) -0.001(3)
C8 0.034(2) 0.044(3) 0.036(2) 0.0155(19) -0.0039(17) -0.0052(19)
C9 0.030(2) 0.033(2) 0.0176(17) 0.0060(15) 0.0007(14) -0.0050(16)
C10 0.036(2) 0.027(2) 0.0160(16) 0.0056(14) -0.0023(15) -0.0067(16)
C11 0.046(3) 0.036(2) 0.039(2) 0.0140(19) -0.0052(19) -0.004(2)
C12 0.086(4) 0.051(3) 0.055(3) 0.015(2) 0.003(3) 0.005(3)
N1 0.0362(19) 0.0291(18) 0.0210(15) 0.0061(13) -0.0009(13) -0.0081(14)
C1 0.033(2) 0.034(2) 0.031(2) 0.0066(17) -0.0015(16) -0.0160(17)
C2 0.035(2) 0.036(2) 0.0274(19) 0.0052(16) -0.0014(16) -0.0135(17)
C3 0.030(2) 0.034(2) 0.0228(18) 0.0095(16) 0.0004(15) -0.0089(16)
C4 0.0243(19) 0.0266(19) 0.0294(19) 0.0073(15) -0.0050(15) -0.0151(15)
C5 0.034(2) 0.038(2) 0.0229(18) 0.0082(16) -0.0049(16) -0.0133(18)
C6 0.038(2) 0.041(2) 0.028(2) 0.0133(17) -0.0007(17) -0.0141(18)
O1 0.062(2) 0.064(2) 0.0354(16) 0.0124(15) -0.0054(15) -0.0464(17)
O2 0.0425(16) 0.0395(16) 0.0306(14) 0.0112(12) -0.0012(12) -0.0235(13)
O3 0.058(2) 0.0539(19) 0.0276(14) 0.0137(13) -0.0127(13) -0.0337(16)
C21 0.035(2) 0.056(3) 0.034(2) 0.015(2) -0.0028(18) 0.004(2)
C22 0.034(2) 0.051(3) 0.027(2) 0.0095(18) -0.0002(17) -0.0072(19)
C23 0.033(2) 0.038(2) 0.0193(17) 0.0057(16) 0.0035(15) -0.0037(17)
C24 0.032(2) 0.035(2) 0.0240(19) 0.0017(16) -0.0029(16) -0.0101(17)
C25 0.036(2) 0.036(2) 0.0195(17) 0.0060(16) 0.0015(16) -0.0050(17)
C26 0.051(3) 0.037(2) 0.0249(19) 0.0102(17) 0.0017(18) -0.006(2)
C27 0.049(3) 0.040(2) 0.035(2) 0.0129(19) 0.0051(19) 0.007(2)
 
_geom_special_details
;
 All esds (except the esd in the dihedral angle between two l.s. planes)
 are estimated using the full covariance matrix.  The cell esds are taken
 into account individually in the estimation of esds in distances, angles
 and torsion angles; correlations between esds in cell parameters are only
 used when they are defined by crystal symmetry.  An approximate (isotropic)
 treatment of cell esds is used for estimating esds involving l.s. planes.
;
 
loop_
 _geom_bond_atom_site_label_1
 _geom_bond_atom_site_label_2
 _geom_bond_distance
 _geom_bond_site_symmetry_2
 _geom_bond_publ_flag
N2 C13 1.337(5) . ?
N2 C16 1.340(5) . ?
C13 C14 1.397(5) . ?
C13 C17 1.493(5) . ?
C14 N3 1.336(5) . ?
C14 C18 1.492(5) . ?
C15 N3 1.341(5) . ?
C15 C16 1.400(5) . ?
C15 C19 1.495(6) . ?
C16 C20 1.494(5) . ?
C17 H17A 0.9800 . ?
C17 H17B 0.9800 . ?
C17 H17C 0.9800 . ?
C18 H18A 0.9800 . ?
C18 H18B 0.9800 . ?
C18 H18C 0.9800 . ?
C19 H19A 0.9800 . ?
C19 H19B 0.9800 . ?
C19 H19C 0.9800 . ?
C20 H20A 0.9800 . ?
C20 H20B 0.9800 . ?
C20 H20C 0.9800 . ?
C7 C8 1.324(6) . ?
C7 C12 1.449(7) 2_776 ?
C7 H7 0.9500 . ?
C8 C9 1.427(5) . ?
C8 H8 0.9500 . ?
C9 N1 1.341(5) . ?
C9 C10 1.421(5) 2_776 ?
C10 N1 1.337(5) . ?
C10 C11 1.420(5) . ?
C10 C9 1.421(5) 2_776 ?
C11 C12 1.366(7) . ?
C11 H11 0.9500 . ?
C12 C7 1.449(7) 2_776 ?
C12 H12 0.9500 . ?
C1 O1 1.360(4) . ?
C1 C2 1.370(5) . ?
C1 C6 1.392(5) . ?
C2 C3 1.377(5) . ?
C2 H2 0.9500 . ?
C3 O2 1.367(4) . ?
C3 C4 1.385(5) . ?
C4 C5 1.377(5) . ?
C4 H4 0.9500 . ?
C5 C6 1.378(5) . ?
C5 O3 1.385(4) . ?
C6 H6 0.9500 . ?
O1 H1O 0.82(6) . ?
O2 H2O 0.94(4) . ?
O3 H3O 0.91(6) . ?
C21 C22 1.359(6) . ?
C21 C27 1.425(6) 2 ?
C21 H21 0.9500 . ?
C22 C23 1.427(5) . ?
C22 H22 0.9500 . ?
C23 C24 1.389(5) . ?
C23 C25 1.441(5) 2 ?
C24 C25 1.391(5) . ?
C24 H24 0.9500 . ?
C25 C26 1.426(6) . ?
C25 C23 1.441(5) 2 ?
C26 C27 1.341(6) . ?
C26 H26 0.9500 . ?
C27 C21 1.425(6) 2 ?
C27 H27 0.9500 . ?
 
loop_
 _geom_angle_atom_site_label_1
 _geom_angle_atom_site_label_2
 _geom_angle_atom_site_label_3
 _geom_angle
 _geom_angle_site_symmetry_1
 _geom_angle_site_symmetry_3
 _geom_angle_publ_flag
C13 N2 C16 119.0(3) . . ?
N2 C13 C14 120.4(3) . . ?
N2 C13 C17 117.9(3) . . ?
C14 C13 C17 121.7(4) . . ?
N3 C14 C13 120.7(3) . . ?
N3 C14 C18 117.7(3) . . ?
C13 C14 C18 121.6(4) . . ?
N3 C15 C16 120.2(3) . . ?
N3 C15 C19 117.6(3) . . ?
C16 C15 C19 122.2(4) . . ?
N2 C16 C15 120.6(3) . . ?
N2 C16 C20 117.8(3) . . ?
C15 C16 C20 121.6(4) . . ?
C13 C17 H17A 109.5 . . ?
C13 C17 H17B 109.5 . . ?
H17A C17 H17B 109.5 . . ?
C13 C17 H17C 109.5 . . ?
H17A C17 H17C 109.5 . . ?
H17B C17 H17C 109.5 . . ?
C14 C18 H18A 109.5 . . ?
C14 C18 H18B 109.5 . . ?
H18A C18 H18B 109.5 . . ?
C14 C18 H18C 109.5 . . ?
H18A C18 H18C 109.5 . . ?
H18B C18 H18C 109.5 . . ?
C15 C19 H19A 109.5 . . ?
C15 C19 H19B 109.5 . . ?
H19A C19 H19B 109.5 . . ?
C15 C19 H19C 109.5 . . ?
H19A C19 H19C 109.5 . . ?
H19B C19 H19C 109.5 . . ?
C16 C20 H20A 109.5 . . ?
C16 C20 H20B 109.5 . . ?
H20A C20 H20B 109.5 . . ?
C16 C20 H20C 109.5 . . ?
H20A C20 H20C 109.5 . . ?
H20B C20 H20C 109.5 . . ?
C14 N3 C15 119.1(3) . . ?
C8 C7 C12 120.7(5) . 2_776 ?
C8 C7 H7 119.6 . . ?
C12 C7 H7 119.6 2_776 . ?
C7 C8 C9 120.1(4) . . ?
C7 C8 H8 119.9 . . ?
C9 C8 H8 119.9 . . ?
N1 C9 C10 120.7(3) . 2_776 ?
N1 C9 C8 119.8(3) . . ?
C10 C9 C8 119.5(4) 2_776 . ?
N1 C10 C11 119.2(3) . . ?
N1 C10 C9 121.0(3) . 2_776 ?
C11 C10 C9 119.8(4) . 2_776 ?
C12 C11 C10 118.6(4) . . ?
C12 C11 H11 120.7 . . ?
C10 C11 H11 120.7 . . ?
C11 C12 C7 121.1(5) . 2_776 ?
C11 C12 H12 119.5 . . ?
C7 C12 H12 119.5 2_776 . ?
C10 N1 C9 118.3(3) . . ?
O1 C1 C2 116.1(3) . . ?
O1 C1 C6 122.8(3) . . ?
C2 C1 C6 121.1(3) . . ?
C1 C2 C3 119.6(3) . . ?
C1 C2 H2 120.2 . . ?
C3 C2 H2 120.2 . . ?
O2 C3 C2 118.5(3) . . ?
O2 C3 C4 120.7(3) . . ?
C2 C3 C4 120.8(3) . . ?
C5 C4 C3 118.4(3) . . ?
C5 C4 H4 120.8 . . ?
C3 C4 H4 120.8 . . ?
C4 C5 C6 122.1(3) . . ?
C4 C5 O3 120.6(3) . . ?
C6 C5 O3 117.3(3) . . ?
C5 C6 C1 117.9(3) . . ?
C5 C6 H6 121.0 . . ?
C1 C6 H6 121.0 . . ?
C1 O1 H1O 112(4) . . ?
C3 O2 H2O 113(2) . . ?
C5 O3 H3O 108(3) . . ?
C22 C21 C27 120.7(4) . 2 ?
C22 C21 H21 119.7 . . ?
C27 C21 H21 119.7 2 . ?
C21 C22 C23 120.6(4) . . ?
C21 C22 H22 119.7 . . ?
C23 C22 H22 119.7 . . ?
C24 C23 C22 122.3(4) . . ?
C24 C23 C25 119.0(3) . 2 ?
C22 C23 C25 118.7(4) . 2 ?
C23 C24 C25 122.1(3) . . ?
C23 C24 H24 119.0 . . ?
C25 C24 H24 119.0 . . ?
C24 C25 C26 123.2(3) . . ?
C24 C25 C23 118.9(4) . 2 ?
C26 C25 C23 117.9(4) . 2 ?
C27 C26 C25 121.9(4) . . ?
C27 C26 H26 119.1 . . ?
C25 C26 H26 119.1 . . ?
C26 C27 C21 120.2(4) . 2 ?
C26 C27 H27 119.9 . . ?
C21 C27 H27 119.9 2 . ?
 
loop_
 _geom_hbond_atom_site_label_D 
 _geom_hbond_atom_site_label_H 
 _geom_hbond_atom_site_label_A 
 _geom_hbond_distance_DH 
 _geom_hbond_distance_HA 
 _geom_hbond_distance_DA 
 _geom_hbond_angle_DHA 
 _geom_hbond_site_symmetry_A 
O2 H2O N2  0.94(4) 1.89(4) 2.833(4) 177(4) .
O1 H1O N3  0.82(6) 2.06(6) 2.798(4) 149(5) 1_445
O3 H3O N1  0.91(6) 1.91(6) 2.820(4) 178(5) .
C4 H4 N1  0.95 2.63 3.352(4) 132.8 .
 
_refine_diff_density_max    0.470
_refine_diff_density_min   -0.388
_refine_diff_density_rms    0.081

_shelxl_version_number 2013-2

_shelx_res_file
;
TITL datam in P-1
CELL  0.71073   8.6332   9.0194  14.8686  105.200   91.263   91.519
ZERR     1.00   0.0013   0.0014   0.0023    0.004    0.004    0.004
LATT   1
SFAC  C    H    N    O
UNIT  54 54 6 6
MERG   2
HTAB O2 N2
EQIV $1 x-1, y-1, z
HTAB O1 N3_$1
HTAB O3 N1
HTAB C4 N1
FMAP   2
OMIT 0 54
PLAN   20
SIZE     0.200   0.380   0.620
ACTA
HTAB    2.00000
BOND   $H
L.S.  10
TEMP  -123.00
WGHT    0.141200    1.159800
FVAR       0.17407
N2    3    0.916404    0.928904    0.224050    11.00000    0.02998    0.02836 =
         0.02211    0.00934    0.00569   -0.00643
H2O   2    0.767924    0.772850    0.166157    11.00000    0.03878
H1O   2    0.304369    0.298743    0.242360    11.00000    0.07522
H3O   2    0.724191    0.726621    0.461285    11.00000    0.07982
MOLE    1
C13   1    0.882899    1.075349    0.231079    11.00000    0.03145    0.03315 =
         0.02234    0.01015    0.00792    0.00103
C14   1    0.996572    1.192172    0.261170    11.00000    0.04337    0.02902 =
         0.02125    0.01072    0.00567   -0.00630
C15   1    1.174462    1.012997    0.276146    11.00000    0.03147    0.04185 =
         0.02004    0.01029   -0.00040   -0.00563
C16   1    1.060123    0.896190    0.246982    11.00000    0.02745    0.03313 =
         0.02251    0.01362    0.00578   -0.00309
C17   1    0.721815    1.108500    0.205247    11.00000    0.04177    0.04865 =
         0.03550    0.01418    0.00410    0.00317
AFIX 137
H17A  2    0.659961    1.012175    0.185819    11.00000   -1.50000
H17B  2    0.724815    1.157582    0.153770    11.00000   -1.50000
H17C  2    0.674947    1.177502    0.259198    11.00000   -1.50000
AFIX   0
C18   1    0.963603    1.356053    0.267454    11.00000    0.07687    0.03356 =
         0.04126    0.01318    0.00875    0.00217
AFIX 137
H18A  2    1.047266    1.422597    0.303498    11.00000   -1.50000
H18B  2    0.865150    1.382064    0.298400    11.00000   -1.50000
H18C  2    0.956735    1.371152    0.204592    11.00000   -1.50000
AFIX   0
C19   1    1.336993    0.980658    0.300047    11.00000    0.03445    0.08405 =
         0.03219    0.01845   -0.00230   -0.00622
AFIX 137
H19A  2    1.396052    1.077881    0.324037    11.00000   -1.50000
H19B  2    1.385620    0.919459    0.244071    11.00000   -1.50000
H19C  2    1.335867    0.923432    0.347703    11.00000   -1.50000
AFIX   0
C20   1    1.093140    0.731965    0.240371    11.00000    0.04513    0.03571 =
         0.04482    0.01890    0.00723    0.00386
AFIX 137
H20A  2    1.111683    0.718991    0.303083    11.00000   -1.50000
H20B  2    1.185225    0.702773    0.203237    11.00000   -1.50000
H20C  2    1.004168    0.666408    0.210455    11.00000   -1.50000
AFIX   0
N3    3    1.140830    1.159429    0.282034    11.00000    0.03907    0.03731 =
         0.02504    0.00827   -0.00002   -0.01560
MOLE    2
C7    1    0.664217    1.212652    0.466907    11.00000    0.05682    0.07495 =
         0.05842    0.02470    0.00059   -0.00130
AFIX  43
H7    2    0.560235    1.237835    0.456851    11.00000   -1.20000
AFIX   0
C8    1    0.697316    1.068437    0.462411    11.00000    0.03376    0.04449 =
         0.03613    0.01546   -0.00385   -0.00522
AFIX  43
H8    2    0.618242    0.990015    0.445938    11.00000   -1.20000
AFIX   0
C9    1    0.851566    1.030583    0.482265    11.00000    0.02987    0.03297 =
         0.01758    0.00597    0.00070   -0.00504
C10   1    1.028682    0.853393    0.499654    11.00000    0.03643    0.02713 =
         0.01603    0.00562   -0.00228   -0.00668
C11   1    1.064679    0.699811    0.497566    11.00000    0.04595    0.03579 =
         0.03864    0.01402   -0.00522   -0.00417
AFIX  43
H11   2    0.985748    0.621128    0.485680    11.00000   -1.20000
AFIX   0
C12   1    1.215166    0.667531    0.513004    11.00000    0.08635    0.05127 =
         0.05487    0.01539    0.00292    0.00455
AFIX  43
H12   2    1.241109    0.564861    0.510524    11.00000   -1.20000
AFIX   0
N1    3    0.882366    0.885874    0.482886    11.00000    0.03617    0.02907 =
         0.02101    0.00609   -0.00091   -0.00809
MOLE    3
C1    1    0.449996    0.446911    0.236925    11.00000    0.03259    0.03415 =
         0.03060    0.00662   -0.00155   -0.01598
C2    1    0.515888    0.514886    0.174107    11.00000    0.03463    0.03595 =
         0.02735    0.00517   -0.00137   -0.01355
AFIX  43
H2    2    0.484695    0.482635    0.110090    11.00000   -1.20000
AFIX   0
C3    1    0.627616    0.630251    0.204293    11.00000    0.02997    0.03386 =
         0.02277    0.00953    0.00044   -0.00886
C4    1    0.674119    0.678376    0.297437    11.00000    0.02429    0.02665 =
         0.02942    0.00730   -0.00502   -0.01507
AFIX  43
H4    2    0.751441    0.757683    0.318243    11.00000   -1.20000
AFIX   0
C5    1    0.605615    0.608540    0.359160    11.00000    0.03427    0.03770 =
         0.02295    0.00816   -0.00495   -0.01330
C6    1    0.494575    0.491907    0.330918    11.00000    0.03796    0.04114 =
         0.02768    0.01325   -0.00071   -0.01413
AFIX  43
H6    2    0.449848    0.443715    0.374270    11.00000   -1.20000
AFIX   0
O1    4    0.343505    0.331353    0.201346    11.00000    0.06159    0.06389 =
         0.03544    0.01237   -0.00538   -0.04635
O2    4    0.692821    0.695107    0.140144    11.00000    0.04249    0.03950 =
         0.03059    0.01118   -0.00120   -0.02346
O3    4    0.649796    0.651088    0.452752    11.00000    0.05777    0.05394 =
         0.02765    0.01375   -0.01272   -0.03374
MOLE    4
C21   1    0.345675   -0.213093    0.038197    11.00000    0.03502    0.05620 =
         0.03424    0.01458   -0.00284    0.00410
AFIX  43
H21   2    0.448856   -0.235064    0.052692    11.00000   -1.20000
AFIX   0
C22   1    0.306504   -0.065056    0.047445    11.00000    0.03388    0.05051 =
         0.02655    0.00948   -0.00024   -0.00720
AFIX  43
H22   2    0.382098    0.015606    0.069356    11.00000   -1.20000
AFIX   0
C23   1    0.152932   -0.029561    0.024569    11.00000    0.03291    0.03807 =
         0.01928    0.00570    0.00345   -0.00373
C24   1    0.109562    0.119947    0.030882    11.00000    0.03168    0.03486 =
         0.02399    0.00166   -0.00288   -0.01007
AFIX  43
H24   2    0.184168    0.201747    0.052100    11.00000   -1.20000
AFIX   0
C25   1   -0.039669    0.153623    0.007111    11.00000    0.03561    0.03627 =
         0.01947    0.00598    0.00153   -0.00499
C26   1   -0.087530    0.306149    0.013792    11.00000    0.05143    0.03687 =
         0.02486    0.01024    0.00166   -0.00605
AFIX  43
H26   2   -0.013902    0.389200    0.033516    11.00000   -1.20000
AFIX   0
C27   1   -0.233555    0.335712   -0.006980    11.00000    0.04861    0.04023 =
         0.03500    0.01288    0.00514    0.00697
AFIX  43
H27   2   -0.262299    0.438756   -0.000854    11.00000   -1.20000
AFIX   0
HKLF    4

REM  datam in P-1
REM R1 =  0.0881 for    2524 Fo > 4sig(Fo)  and  0.1669 for all    4848 data
REM    314 parameters refined using      0 restraints

END

WGHT      0.1545      0.2168

REM Instructions for potential hydrogen bonds
HTAB O2 N2
HTAB O1 N3_$1
HTAB O3 N1
HTAB C4 N1

REM Highest difference peak  0.470,  deepest hole -0.388,  1-sigma level  0.081
Q1    1   0.3438  0.3481  0.0585  11.00000  0.05    0.47
Q2    1   0.6340  0.6389  0.0733  11.00000  0.05    0.46
Q3    1   0.3026  0.3065 -0.0050  11.00000  0.05    0.44
Q4    1   0.5216  0.5257  0.0392  11.00000  0.05    0.43
Q5    1  -0.0793  0.0854 -0.0272  11.00000  0.05    0.42
Q6    1   0.3530  0.3645  0.4153  11.00000  0.05    0.42
Q7    1   0.4563  0.4657  0.0920  11.00000  0.05    0.38
Q8    1   0.5997  0.5804  0.4847  11.00000  0.05    0.37
Q9    1   1.0844  0.9077  0.5166  11.00000  0.05    0.34
Q10   1   0.6611  0.6549  0.4290  11.00000  0.05    0.33
Q11   1   0.6784  1.2320  0.2137  11.00000  0.05    0.31
Q12   1   0.3359  0.3097  0.3440  11.00000  0.05    0.31
Q13   1   0.8407  0.8759  0.2179  11.00000  0.05    0.29
Q14   1   0.9564  1.1359  0.2232  11.00000  0.05    0.29
Q15   1   0.5000  0.5000  0.5000  10.50000  0.05    0.28
Q16   1   1.3807  0.8320  0.2903  11.00000  0.05    0.28
Q17   1   1.0777  0.7028  0.3794  11.00000  0.05    0.28
Q18   1   1.1159  1.1123  0.3690  11.00000  0.05    0.28
Q19   1   0.0008  0.1422  0.0485  11.00000  0.05    0.27
Q20   1   1.1150  0.9509  0.2800  11.00000  0.05    0.27
;
_shelx_res_checksum   77888

_shelx_hkl_file
;
  -2   0   0    0.13    0.12
  -2   0   0    0.01    0.08
  -2   0   0    0.40    0.16
  -2   0   0    0.61    0.16
  -2   0   0   -0.01    0.09
  -2   0   0    0.18    0.11
   2   0   0    0.58    0.17
   2   0   0    0.45    0.14
   2   0   0    0.43    0.16
  -3   0   0   88.05    3.71
  -3   0   0   81.61    3.81
   3   0   0   88.18    3.79
   3   0   0   80.39    3.70
   3   0   0   82.86    3.74
   3   0   0   74.83    3.67
   3   0   0   89.60    4.16
   3   0   0   88.56    3.99
  -4   0   0   42.99    2.13
  -4   0   0   41.25    1.87
  -4   0   0   43.41    1.90
  -4   0   0   37.92    1.88
  -4   0   0   42.30    1.94
  -4   0   0   40.18    2.04
   4   0   0   40.08    1.84
   4   0   0   41.92    2.09
   4   0   0   38.03    1.82
   4   0   0   42.27    1.89
   4   0   0   39.91    1.98
   4   0   0   39.87    1.87
  -5   0   0   50.07    2.12
  -5   0   0   42.66    2.08
  -5   0   0   45.07    2.36
  -5   0   0   42.72    2.26
  -5   0   0   45.25    2.15
  -5   0   0   46.80    2.08
   5   0   0   45.20    2.37
   5   0   0   45.56    2.09
   5   0   0   44.82    2.14
   5   0   0   45.31    2.07
   5   0   0   46.61    2.11
   5   0   0   45.27    2.26
  -6   0   0   13.93    1.01
  -6   0   0   14.93    0.90
  -6   0   0   15.19    0.83
  -6   0   0   14.71    1.01
  -6   0   0   14.66    0.84
  -6   0   0   14.08    0.84
   6   0   0   15.43    0.84
   6   0   0   14.17    0.94
   6   0   0   15.20    0.85
   6   0   0   15.51    0.85
   6   0   0   13.99    1.06
   6   0   0   13.72    0.90
  -7   0   0    1.26    0.34
  -7   0   0    1.05    0.56
  -7   0   0    1.65    0.44
  -7   0   0    1.74    0.39
  -7   0   0    1.09    0.38
   7   0   0    1.43    0.54
   7   0   0    1.72    0.43
   7   0   0    1.51    0.35
   7   0   0    0.94    0.46
   7   0   0    1.10    0.34
  -8   0   0   -0.56    0.61
  -8   0   0   -0.34    0.41
  -8   0   0    0.02    0.45
  -8   0   0    0.35    0.40
  -8   0   0    0.26    0.44
   8   0   0    0.00    0.37
   8   0   0   -0.01    0.43
  -9   0   0    0.15    0.57
  -9   0   0    0.31    0.59
  -9   0   0    0.73    0.49
   9   0   0    0.44    0.73
   9   0   0    0.11    0.48
 -10   0   0    0.34    0.75
 -10   0   0    1.66    0.63
 -10   0   0    1.19    0.88
  10   0   0   -1.31    0.78
 -11   0   0    0.19    0.96
 -11   0   0    2.22    1.17
 -11   0   0    0.99    0.82
  11   0   0   -0.15    0.82
  11   0   0    0.24    1.06
  11   0   0    1.22    1.18
  11  -1   0    1.13    1.11
 -11   1   0   -0.76    0.99
 -11   1   0    2.48    0.84
 -11   1   0    2.23    1.16
  10  -1   0    0.17    0.61
  10  -1   0    0.66    0.88
 -10   1   0    1.03    0.67
 -10   1   0   -0.06    0.76
 -10   1   0   -0.09    0.86
   9  -1   0    0.09    0.70
   9  -1   0   -0.21    0.46
  -9   1   0    0.70    0.51
  -9   1   0    0.05    0.57
  -9   1   0   -0.13    0.54
  -9   1   0   -0.70    0.74
   8  -1   0    0.96    0.38
   8  -1   0    1.00    0.47
   8  -1   0    1.17    0.45
  -8   1   0    0.25    0.62
  -8   1   0    0.86    0.48
  -8   1   0    0.32    0.43
  -8   1   0    0.32    0.46
   7  -1   0    4.17    0.57
   7  -1   0    3.92    0.46
   7  -1   0    3.91    0.58
   7  -1   0    2.38    0.58
   7  -1   0    3.80    0.68
   7  -1   0    3.14    0.42
  -7   1   0    4.28    0.61
  -7   1   0    3.98    0.54
  -7   1   0    3.72    0.46
  -7   1   0    3.26    0.67
   6  -1   0    2.21    0.34
   6  -1   0    2.52    0.55
   6  -1   0    2.32    0.35
   6  -1   0    2.86    0.42
   6  -1   0    1.32    0.41
   6  -1   0    1.54    0.30
  -6   1   0    2.17    0.35
  -6   1   0    2.09    0.38
  -6   1   0    2.28    0.51
  -6   1   0    1.28    0.43
  -6   1   0    2.03    0.33
   5  -1   0   62.49    2.84
   5  -1   0   67.14    3.24
   5  -1   0   69.41    2.88
   5  -1   0   57.30    2.88
   5  -1   0   65.48    2.92
   5  -1   0   62.85    3.09
   5  -1   0   58.17    2.81
  -5   1   0   63.69    3.14
  -5   1   0   65.71    2.97
  -5   1   0   62.45    3.25
  -5   1   0   63.33    2.84
   4  -1   0   78.73    3.85
   4  -1   0   67.46    3.37
   4  -1   0   81.94    3.71
   4  -1   0   78.62    3.49
   4  -1   0   78.33    3.45
  -4   1   0   79.78    3.89
  -4   1   0   80.13    3.42
  -4   1   0   78.20    3.76
  -4   1   0   78.15    3.55
  -4   1   0   73.82    3.46
   3  -1   0    1.21    0.26
   3  -1   0    1.05    0.16
   3  -1   0    0.58    0.13
   3  -1   0    0.48    0.11
   3  -1   0    0.53    0.12
  -3   1   0    0.65    0.13
  -3   1   0    0.77    0.21
  -3   1   0    0.31    0.15
  -3   1   0    0.49    0.12
  -3   1   0    1.11    0.21
   2  -1   0  203.37    8.49
   2  -1   0  178.60    8.35
   2  -1   0  215.06    9.00
   2  -1   0  189.73    8.43
   2  -1   0  198.75    9.32
   2  -1   0  163.36    8.24
  -2   1   0  210.45    9.09
  -2   1   0  186.04    8.33
  -2   1   0  165.09    8.43
  -2   1   0  204.62    9.42
  -2   1   0  201.27    8.58
   1  -1   0  254.07   11.52
   1  -1   0  232.91   10.80
   1  -1   0  255.07   12.19
   1  -1   0  251.05   10.86
   1  -1   0  233.33   10.70
  -1   1   0  220.94    9.52
  -1  -1   0  328.02   13.72
  -1  -1   0  302.80   14.86
  -1  -1   0  324.11   14.07
   1   1   0  290.43   12.51
   1   1   0  291.38   12.63
   1   1   0  248.89   12.36
   1   1   0  316.62   12.68
  -2  -1   0    7.30    0.45
  -2  -1   0    7.06    0.42
  -2  -1   0    7.29    0.43
  -2  -1   0    5.75    0.39
  -2  -1   0    7.04    0.41
   2   1   0    6.68    0.39
   2   1   0    5.47    0.36
   2   1   0    6.61    0.39
   2   1   0    7.00    0.41
   2   1   0    6.11    0.41
   2   1   0    5.50    0.36
  -3  -1   0   -0.07    0.17
  -3  -1   0   -0.07    0.10
  -3  -1   0   -0.02    0.12
   3   1   0    0.20    0.18
   3   1   0   -0.05    0.15
   3   1   0   -0.01    0.10
   3   1   0    0.24    0.15
  -4  -1   0   11.74    0.64
  -4  -1   0   13.16    0.76
  -4  -1   0   11.40    0.65
  -4  -1   0   12.06    0.67
  -4  -1   0   10.90    0.63
   4   1   0   12.47    0.66
   4   1   0   13.25    0.80
   4   1   0   11.91    0.68
   4   1   0   12.08    0.66
   4   1   0   12.78    0.71
  -5  -1   0   10.75    0.68
  -5  -1   0   11.83    0.80
  -5  -1   0   12.39    0.74
  -5  -1   0   11.82    0.67
   5   1   0   12.20    0.73
   5   1   0   11.11    0.69
   5   1   0   12.17    0.84
   5   1   0   12.12    0.69
   5   1   0   11.32    0.69
  -6  -1   0    5.14    0.60
  -6  -1   0    4.98    0.50
  -6  -1   0    4.13    0.53
  -6  -1   0    5.43    0.51
  -6  -1   0    4.61    0.66
   6   1   0    4.96    0.56
   6   1   0    5.15    0.78
   6   1   0    5.69    0.54
   6   1   0    4.58    0.59
   6   1   0    5.12    0.55
  -7  -1   0   13.33    0.85
  -7  -1   0   13.17    0.93
  -7  -1   0   14.07    0.91
  -7  -1   0   10.55    0.88
   7   1   0   10.87    1.10
   7   1   0   12.46    0.89
   7   1   0   12.22    0.88
   7   1   0   13.97    0.90
  -8  -1   0    0.59    0.43
  -8  -1   0   -0.22    0.43
  -8  -1   0    0.50    0.45
  -8  -1   0    0.02    0.44
   8   1   0   -0.08    0.40
  -9  -1   0    0.52    0.54
  -9  -1   0    0.49    0.52
   9   1   0    0.47    0.51
 -10  -1   0    0.42    0.64
 -10  -1   0    0.82    0.77
 -10  -1   0    0.81    0.77
  10   1   0    0.86    0.93
  10   1   0    0.62    0.66
 -11  -1   0   -1.21    1.06
 -11  -1   0    0.63    0.98
  11   1   0   -0.63    1.09
  11   1   0    1.19    0.85
  11  -2   0    1.03    1.10
  11  -2   0   -1.60    1.06
 -11   2   0    1.83    0.84
 -11   2   0    3.49    1.24
  10  -2   0    0.25    0.66
  10  -2   0    0.02    0.89
 -10   2   0    0.86    0.67
 -10   2   0    1.62    0.93
 -10   2   0    0.05    0.75
   9  -2   0    2.76    0.56
   9  -2   0    3.39    0.84
  -9   2   0    2.87    0.67
  -9   2   0    2.72    0.62
  -9   2   0    3.38    0.83
  -9   2   0    3.02    0.62
   8  -2   0    1.47    0.61
   8  -2   0    0.40    0.51
   8  -2   0    0.36    0.40
  -8   2   0    0.27    0.50
  -8   2   0    0.38    0.47
  -8   2   0    0.40    0.47
  -8   2   0    0.32    0.67
   7  -2   0    2.00    0.33
   7  -2   0    3.19    0.65
   7  -2   0    3.24    0.45
   7  -2   0    2.86    0.39
   7  -2   0    4.86    0.65
  -7   2   0    2.92    0.46
  -7   2   0    2.39    0.50
  -7   2   0    3.45    0.44
  -7   2   0    3.07    0.66
   6  -2   0   -0.01    0.23
   6  -2   0   -0.20    0.25
   6  -2   0    0.11    0.29
   6  -2   0    0.18    0.44
  -6   2   0   -0.21    0.34
  -6   2   0   -0.60    0.46
  -6   2   0    0.05    0.29
  -6   2   0    0.24    0.28
   5  -2   0    0.94    0.39
   5  -2   0    0.36    0.33
   5  -2   0    1.15    0.24
   5  -2   0    0.62    0.20
   5  -2   0    0.80    0.24
  -5   2   0    0.74    0.28
  -5   2   0    0.51    0.25
  -5   2   0    0.57    0.30
  -5   2   0    0.65    0.39
   4  -2   0   34.37    1.75
   4  -2   0   31.69    1.60
   4  -2   0   35.77    1.85
   4  -2   0   36.57    1.64
  -4   2   0   34.46    1.65
  -4   2   0   35.39    1.77
  -4   2   0   32.51    1.55
  -4   2   0   35.28    1.80
   3  -2   0   64.60    2.90
   3  -2   0   69.02    2.99
   3  -2   0   70.87    3.17
   3  -2   0   67.27    3.28
   3  -2   0   61.09    2.91
   3  -2   0   60.81    2.86
  -3   2   0   71.18    3.52
  -3   2   0   70.35    3.14
  -3   2   0   72.43    3.34
  -3   2   0   66.23    3.43
  -3   2   0   65.95    3.02
   2  -2   0  382.58   17.58
   2  -2   0  403.88   17.85
   2  -2   0  403.95   18.91
   2  -2   0  433.68   20.03
   2  -2   0  395.97   17.76
  -2   2   0  359.16   16.94
  -2   2   0  408.53   19.31
  -2   2   0  358.15   16.74
  -2   2   0  394.30   17.12
  -2   2   0  403.98   18.25
  -2   2   0  411.54   18.90
  -2   2   0  390.67   17.21
   1  -2   0  195.80    8.92
   1  -2   0  198.36    9.45
   1  -2   0  183.55    8.29
   1  -2   0  178.80    8.89
   1  -2   0  194.16    8.38
  -1   2   0  177.95    8.18
  -1   2   0  199.86    8.27
  -1   2   0  183.14    8.77
  -1   2   0  200.84    9.33
  -1   2   0  175.76    8.08
  -1   2   0  187.37    8.80
   0  -2   0    0.38    0.13
   0  -2   0    0.41    0.14
   0  -2   0    0.68    0.18
   0  -2   0    0.24    0.09
   0  -2   0    0.42    0.14
   0   2   0    0.48    0.14
   0   2   0    0.46    0.17
   0   2   0    0.55    0.14
   0   2   0    0.24    0.09
   0   2   0    0.55    0.14
  -1  -2   0    6.50    0.43
  -1  -2   0    7.29    0.41
  -1  -2   0    6.72    0.42
  -1  -2   0    7.71    0.45
   1   2   0    7.11    0.44
   1   2   0    6.92    0.43
   1   2   0    7.83    0.48
  -2  -2   0  269.81   12.12
  -2  -2   0  273.17   12.00
  -2  -2   0  277.18   11.87
  -2  -2   0  279.64   12.86
   2   2   0  274.57   12.44
   2   2   0  283.05   12.55
   2   2   0  298.63   12.61
   2   2   0  282.78   12.29
  -3  -2   0  108.14    5.05
  -3  -2   0  110.27    4.68
  -3  -2   0  114.51    4.80
  -3  -2   0   98.95    4.75
  -3  -2   0  101.66    4.72
   3   2   0  114.96    4.90
   3   2   0  112.97    4.99
   3   2   0  111.21    4.94
   3   2   0  108.27    5.29
  -4  -2   0   36.79    1.69
  -4  -2   0   34.61    1.84
  -4  -2   0   34.59    1.65
  -4  -2   0   36.92    1.77
  -4  -2   0   34.30    1.67
  -4  -2   0   35.04    1.66
   4   2   0   36.30    1.70
   4   2   0   35.16    1.90
   4   2   0   38.61    1.74
   4   2   0   37.11    1.71
   4   2   0   36.18    1.71
   4   2   0   35.61    1.82
  -5  -2   0   12.38    0.75
  -5  -2   0   12.73    0.77
  -5  -2   0   12.46    0.86
  -5  -2   0   12.72    0.73
  -5  -2   0   12.39    0.75
   5   2   0   12.85    0.87
   5   2   0   11.70    0.76
   5   2   0   12.84    0.73
   5   2   0   12.20    0.76
   5   2   0   11.78    0.72
  -6  -2   0    2.55    0.50
  -6  -2   0    3.75    0.50
  -6  -2   0    3.42    0.53
  -6  -2   0    3.67    0.54
  -6  -2   0    3.52    0.47
   6   2   0    3.13    0.41
   6   2   0    3.98    0.53
   6   2   0    2.79    0.41
   6   2   0    3.28    0.52
   6   2   0    2.73    0.42
  -7  -2   0   21.03    1.20
  -7  -2   0   20.00    1.27
  -7  -2   0   19.83    1.23
  -7  -2   0   21.96    1.20
   7   2   0   19.65    1.21
   7   2   0   20.99    1.19
  -8  -2   0    1.92    0.51
  -8  -2   0    2.05    0.50
  -8  -2   0    2.03    0.54
   8   2   0    1.26    0.43
  -9  -2   0    0.35    0.66
  -9  -2   0    0.58    0.57
  -9  -2   0    1.38    0.62
   9   2   0    0.74    0.54
   9   2   0   -0.41    0.75
 -10  -2   0   -0.18    0.75
 -10  -2   0    1.17    0.73
 -10  -2   0    0.33    0.74
  10   2   0    0.15    0.89
  10   2   0    0.21    0.64
  10  -3   0    0.33    0.89
  10  -3   0   -0.73    0.75
 -10   3   0    2.53    0.99
 -10   3   0    1.39    0.80
   9  -3   0   -0.34    0.73
   9  -3   0   -0.46    0.59
  -9   3   0    0.65    0.78
  -9   3   0    1.18    0.63
   8  -3   0    9.62    0.88
   8  -3   0    8.40    1.13
  -8   3   0   10.86    1.14
  -8   3   0   11.84    1.00
  -8   3   0   10.94    0.94
   7  -3   0    5.96    0.66
   7  -3   0    5.44    0.57
   7  -3   0    6.57    0.67
   7  -3   0    6.31    0.96
  -7   3   0    7.06    0.90
  -7   3   0    7.47    0.79
   6  -3   0    0.60    0.26
   6  -3   0    1.21    0.31
   6  -3   0    0.81    0.33
   6  -3   0    1.82    0.41
   6  -3   0    0.85    0.47
  -6   3   0    0.75    0.38
  -6   3   0    0.84    0.51
   5  -3   0    0.39    0.28
   5  -3   0   -0.60    0.35
   5  -3   0    0.15    0.24
   5  -3   0   -0.01    0.18
   5  -3   0   -0.28    0.37
   5  -3   0    0.14    0.22
  -5   3   0    0.40    0.39
  -5   3   0   -0.55    0.40
  -5   3   0   -0.54    0.30
  -5   3   0    0.01    0.27
   4  -3   0   35.18    1.92
   4  -3   0   36.54    1.66
   4  -3   0   36.45    1.90
   4  -3   0   38.91    1.72
   4  -3   0   35.43    1.64
   4  -3   0   32.22    1.61
   4  -3   0   35.04    1.82
  -4   3   0   36.33    1.65
  -4   3   0   37.42    1.74
  -4   3   0   38.24    1.99
  -4   3   0   33.71    1.90
  -4   3   0   37.20    1.89
   3  -3   0  128.31    6.53
   3  -3   0  133.12    5.90
   3  -3   0  133.91    6.30
   3  -3   0  141.99    6.68
   3  -3   0  125.67    5.82
  -3   3   0  132.95    6.54
  -3   3   0  127.93    6.17
  -3   3   0  134.10    5.81
  -3   3   0  124.60    6.38
   2  -3   0   68.60    3.47
   2  -3   0   67.75    3.34
   2  -3   0   73.94    3.14
   2  -3   0   66.74    3.09
   2  -3   0   71.44    3.55
  -2   3   0   64.86    3.01
  -2   3   0   70.40    3.37
  -2   3   0   70.86    3.05
  -2   3   0   70.59    3.46
  -2   3   0   62.88    2.97
  -2   3   0   67.29    3.26
   1  -3   0    1.68    0.18
   1  -3   0    2.08    0.23
   1  -3   0    1.95    0.24
   1  -3   0    1.86    0.31
   1  -3   0    2.05    0.31
  -1   3   0    2.26    0.31
  -1   3   0    1.81    0.21
  -1   3   0    2.08    0.24
   0  -3   0   75.99    3.61
   0  -3   0   85.05    4.16
   0  -3   0   86.59    3.70
   0   3   0   85.64    3.76
   0   3   0   86.48    3.73
   0   3   0   82.74    4.28
   0   3   0   86.31    3.81
   0   3   0   84.00    4.04
  -1  -3   0   -0.13    0.16
  -1  -3   0    0.12    0.17
  -1  -3   0   -0.16    0.10
  -1  -3   0    0.10    0.17
   1   3   0    0.03    0.14
   1   3   0    0.16    0.21
   1   3   0   -0.04    0.14
   1   3   0    0.16    0.15
  -2  -3   0  120.75    5.22
  -2  -3   0  119.69    5.59
  -2  -3   0  115.89    5.16
  -2  -3   0  115.68    5.27
   2   3   0  115.89    5.35
   2   3   0  127.83    5.32
   2   3   0  122.09    5.75
   2   3   0  119.61    5.41
  -3  -3   0    2.81    0.29
  -3  -3   0    2.50    0.33
  -3  -3   0    2.48    0.36
  -3  -3   0    2.97    0.37
  -3  -3   0    2.54    0.34
   3   3   0    3.04    0.36
   3   3   0    2.96    0.32
   3   3   0    2.64    0.43
   3   3   0    3.07    0.35
   3   3   0    3.53    0.31
  -4  -3   0   15.86    0.88
  -4  -3   0   15.13    0.83
  -4  -3   0   14.11    0.81
  -4  -3   0   14.76    0.81
  -4  -3   0   12.83    0.78
   4   3   0   16.39    0.86
   4   3   0   14.79    0.85
   4   3   0   15.55    0.92
   4   3   0   14.92    0.82
   4   3   0   14.32    0.81
  -5  -3   0    0.52    0.29
  -5  -3   0    0.73    0.25
  -5  -3   0    0.41    0.28
  -5  -3   0    1.03    0.35
  -5  -3   0    0.62    0.33
   5   3   0   -0.01    0.28
   5   3   0    0.87    0.28
   5   3   0    0.32    0.24
   5   3   0    0.78    0.34
   5   3   0    0.92    0.36
  -6  -3   0    0.03    0.36
  -6  -3   0    0.07    0.31
  -6  -3   0    0.29    0.31
  -6  -3   0    0.04    0.31
   6   3   0    0.28    0.37
   6   3   0   -0.44    0.34
   6   3   0    0.22    0.36
   6   3   0    0.14    0.42
  -7  -3   0    0.10    0.44
  -7  -3   0    0.74    0.41
  -7  -3   0    0.50    0.39
   7   3   0   -0.12    0.35
  -8  -3   0    0.52    0.50
  -8  -3   0    0.52    0.51
  -8  -3   0    0.10    0.45
   8   3   0    0.20    0.47
  -9  -3   0    0.17    0.62
  -9  -3   0    0.21    0.58
  -9  -3   0    0.29    0.64
   9   3   0    0.54    0.53
   9   3   0   -1.50    0.80
 -10  -3   0    0.66    0.74
 -10  -3   0   -0.82    0.85
 -10  -3   0    0.41    0.78
  10   3   0   -0.45    0.70
  10  -4   0    1.31    0.88
  10  -4   0    1.84    1.00
 -10   4   0    2.96    1.12
 -10   4   0    0.55    0.84
   9  -4   0    1.66    0.67
   9  -4   0    0.39    0.80
  -9   4   0    0.79    0.66
  -9   4   0    2.26    0.87
   8  -4   0    1.26    0.73
   8  -4   0    2.62    0.59
   8  -4   0    0.62    0.54
  -8   4   0    2.83    0.71
  -8   4   0    1.56    0.59
   7  -4   0    0.14    0.55
   7  -4   0    0.37    0.43
   7  -4   0    0.18    0.40
  -7   4   0   -0.10    0.44
   6  -4   0   11.99    0.79
   6  -4   0   12.11    1.05
   6  -4   0   11.47    0.91
   6  -4   0    9.34    0.74
  -6   4   0   10.15    0.96
  -6   4   0   11.58    0.87
  -6   4   0   10.18    1.08
   5  -4   0    5.80    0.84
   5  -4   0    5.59    0.53
   5  -4   0    7.66    0.57
   5  -4   0    6.99    0.69
   5  -4   0    7.00    0.60
  -5   4   0    6.69    0.84
  -5   4   0    5.45    0.70
  -5   4   0    6.44    0.64
  -5   4   0    5.33    0.57
  -5   4   0    6.74    0.74
   4  -4   0   13.54    0.78
   4  -4   0   12.88    0.71
   4  -4   0   11.91    0.70
   4  -4   0   12.36    0.77
   4  -4   0   10.55    0.78
   4  -4   0   10.67    0.87
  -4   4   0   11.01    0.65
  -4   4   0   11.62    0.83
  -4   4   0   12.73    0.74
  -4   4   0   12.74    0.70
  -4   4   0   11.14    0.66
  -4   4   0   11.01    0.87
  -4   4   0   12.03    0.92
   3  -4   0   34.39    1.57
   3  -4   0   30.38    1.66
   3  -4   0   32.07    1.79
   3  -4   0   32.02    1.74
   3  -4   0   31.88    1.51
  -3   4   0   26.59    1.40
  -3   4   0   31.67    1.64
  -3   4   0   32.70    1.47
  -3   4   0   29.96    1.43
  -3   4   0   31.81    1.59
  -3   4   0   28.91    1.40
  -3   4   0   31.41    1.71
   2  -4   0   46.45    2.04
   2  -4   0   44.07    2.30
   2  -4   0   42.73    2.15
   2  -4   0   44.69    1.99
   2  -4   0   40.18    2.12
  -2   4   0   43.57    2.15
  -2   4   0   46.30    2.31
  -2   4   0   46.58    2.01
  -2   4   0   41.29    1.97
  -2   4   0   40.59    1.95
  -2   4   0   41.70    2.12
   1  -4   0   59.39    2.74
   1  -4   0   58.76    2.70
   1  -4   0   61.48    2.90
   1  -4   0   60.45    3.09
  -1   4   0   60.31    2.82
  -1   4   0   60.48    3.01
  -1   4   0   59.90    2.65
  -1   4   0   51.92    2.58
  -1   4   0   58.22    2.61
   0  -4   0   30.60    1.44
   0  -4   0   29.85    1.53
   0  -4   0   28.78    1.40
   0  -4   0   31.45    1.47
   0  -4   0   31.14    1.62
   0   4   0   29.13    1.45
   0   4   0   30.88    1.59
   0   4   0   32.12    1.46
   0   4   0   32.37    1.49
   0   4   0   31.95    1.69
  -1  -4   0   14.29    0.75
  -1  -4   0   13.22    0.78
  -1  -4   0   13.79    0.80
  -1  -4   0   14.04    0.72
   1   4   0   13.99    0.86
   1   4   0   14.41    0.76
   1   4   0   14.86    0.77
   1   4   0   14.37    0.78
  -2  -4   0   40.97    1.91
  -2  -4   0   37.27    1.76
  -2  -4   0   36.20    1.80
  -2  -4   0   36.84    1.78
   2   4   0   38.92    1.87
   2   4   0   40.82    1.88
   2   4   0   40.41    1.89
   2   4   0   40.32    2.02
  -3  -4   0   17.77    0.93
  -3  -4   0   18.15    1.00
  -3  -4   0   16.93    0.94
  -3  -4   0   17.59    0.96
   3   4   0   17.76    0.97
   3   4   0   18.62    1.06
   3   4   0   19.19    0.96
   3   4   0   17.24    0.97
  -4  -4   0    2.47    0.39
  -4  -4   0    1.92    0.31
  -4  -4   0    2.68    0.38
  -4  -4   0    2.77    0.38
  -4  -4   0    2.09    0.35
   4   4   0    3.12    0.47
   4   4   0    2.56    0.40
   4   4   0    2.64    0.37
   4   4   0    2.75    0.46
  -5  -4   0    1.60    0.39
  -5  -4   0    1.94    0.37
  -5  -4   0    1.78    0.36
  -5  -4   0    1.57    0.43
   5   4   0    1.45    0.36
   5   4   0    2.39    0.41
   5   4   0    2.17    0.49
   5   4   0    1.80    0.39
  -6  -4   0   -0.02    0.45
  -6  -4   0    0.39    0.41
  -6  -4   0   -0.12    0.35
  -6  -4   0   -0.15    0.34
   6   4   0    0.33    0.35
   6   4   0   -0.46    0.43
   6   4   0   -0.03    0.44
  -7  -4   0    1.25    0.52
  -7  -4   0    0.85    0.48
   7   4   0    1.57    0.52
  -8  -4   0   -0.14    0.56
  -8  -4   0    1.73    0.58
  -8  -4   0   -0.14    0.50
   8   4   0    0.08    0.48
  -9  -4   0   -0.17    0.65
  -9  -4   0    0.28    0.67
  -9  -4   0    0.43    0.71
   9   4   0   -0.05    0.61
 -10  -4   0    0.80    0.92
 -10  -4   0    1.66    0.89
 -10  -4   0    1.19    0.87
  10   4   0    1.32    0.76
  10  -5   0    3.63    1.15
 -10   5   0   -0.49    1.45
 -10   5   0    4.50    1.16
 -10   5   0    1.85    0.96
   9  -5   0   -0.66    0.93
  -9   5   0    0.46    0.75
  -9   5   0    1.54    0.91
  -9   5   0   -1.65    1.07
   8  -5   0    2.04    0.78
  -8   5   0    1.14    0.63
  -8   5   0    2.01    0.80
  -8   5   0    0.95    0.88
   7  -5   0    1.98    0.66
   7  -5   0    1.00    0.45
   7  -5   0    2.02    0.58
  -7   5   0    2.09    0.56
  -7   5   0    3.33    0.65
   6  -5   0   19.49    1.13
   6  -5   0   18.35    1.26
   6  -5   0   19.23    1.41
   6  -5   0   18.80    1.17
   6  -5   0   17.02    1.08
  -6   5   0   21.06    1.35
  -6   5   0   18.61    1.53
  -6   5   0   20.94    1.26
   5  -5   0  107.51    5.03
   5  -5   0  113.24    4.92
   5  -5   0  106.62    4.90
   5  -5   0  112.80    5.01
  -5   5   0  108.11    5.35
  -5   5   0  115.92    5.01
  -5   5   0  106.91    5.67
  -5   5   0  107.99    4.97
   4  -5   0    6.93    0.68
   4  -5   0    4.33    0.65
   4  -5   0    6.49    0.56
   4  -5   0    4.76    0.67
  -4   5   0    5.77    0.56
  -4   5   0    6.45    0.63
  -4   5   0    6.02    0.83
  -4   5   0    5.17    0.49
  -4   5   0    5.22    0.57
  -4   5   0    4.99    0.72
  -4   5   0    5.57    0.50
   3  -5   0   -0.26    0.39
   3  -5   0    0.03    0.28
   3  -5   0   -0.19    0.39
   3  -5   0    0.33    0.33
  -3   5   0   -0.09    0.26
  -3   5   0   -0.08    0.39
  -3   5   0   -0.07    0.24
  -3   5   0   -0.38    0.24
  -3   5   0    0.44    0.35
  -3   5   0   -0.02    0.21
   2  -5   0    2.25    0.40
   2  -5   0    1.62    0.30
   2  -5   0    1.42    0.23
   2  -5   0    2.09    0.35
   2  -5   0    2.03    0.34
  -2   5   0    2.12    0.38
  -2   5   0    1.76    0.40
  -2   5   0    1.55    0.28
  -2   5   0    1.70    0.30
  -2   5   0    1.64    0.34
  -2   5   0    1.91    0.26
   1  -5   0   43.63    2.01
   1  -5   0   36.98    1.91
   1  -5   0   42.07    2.10
   1  -5   0   42.21    2.25
   1  -5   0   45.81    1.98
  -1   5   0   43.19    2.06
  -1   5   0   46.86    2.40
  -1   5   0   43.20    2.09
  -1   5   0   41.76    2.04
  -1   5   0   48.00    2.24
   0  -5   0   34.39    1.61
   0  -5   0   34.50    1.72
   0  -5   0   32.03    1.57
   0  -5   0   33.16    1.65
   0   5   0   32.48    1.63
   0   5   0   35.15    1.78
   0   5   0   34.96    1.87
   0   5   0   34.88    1.63
   0   5   0   33.36    1.61
  -1  -5   0   11.37    0.75
  -1  -5   0   11.57    0.71
  -1  -5   0   11.71    0.65
  -1  -5   0   10.80    0.73
   1   5   0   12.53    0.81
   1   5   0   11.46    0.72
   1   5   0   11.11    0.70
   1   5   0   12.13    0.70
  -2  -5   0    8.76    0.59
  -2  -5   0    8.36    0.65
  -2  -5   0    8.29    0.66
  -2  -5   0    8.94    0.65
   2   5   0    9.69    0.63
   2   5   0    9.38    0.64
   2   5   0    9.42    0.67
   2   5   0   10.37    0.75
  -3  -5   0    0.49    0.32
  -3  -5   0    0.48    0.24
  -3  -5   0    0.69    0.35
  -3  -5   0    1.12    0.34
   3   5   0    0.98    0.38
   3   5   0    1.25    0.31
   3   5   0    0.77    0.32
  -4  -5   0    1.12    0.38
  -4  -5   0    1.13    0.45
  -4  -5   0    1.22    0.37
  -4  -5   0    1.02    0.38
  -4  -5   0    1.38    0.30
   4   5   0    1.13    0.38
   4   5   0    0.74    0.34
   4   5   0    1.31    0.47
   4   5   0    1.51    0.36
  -5  -5   0    0.38    0.36
  -5  -5   0    0.08    0.40
  -5  -5   0    0.16    0.34
   5   5   0    0.79    0.50
   5   5   0   -0.15    0.38
   5   5   0    0.35    0.36
  -6  -5   0    0.43    0.43
  -6  -5   0    0.61    0.45
  -6  -5   0    0.83    0.45
   6   5   0    0.73    0.54
   6   5   0   -0.09    0.48
  -7  -5   0    0.19    0.51
  -7  -5   0    1.28    0.46
   7   5   0   -0.03    0.60
   7   5   0    0.36    0.44
  -8  -5   0    0.00    0.58
  -8  -5   0    0.89    0.54
  -8  -5   0    0.23    0.62
   8   5   0   -0.57    0.52
  -9  -5   0    0.09    0.78
  -9  -5   0    0.46    0.85
  -9  -5   0    1.83    0.76
   9   5   0   -0.60    0.64
   9  -6   0   -0.04    1.14
  -9   6   0    1.34    0.97
  -9   6   0    2.16    1.00
  -9   6   0   -1.42    1.19
   8  -6   0   -0.07    0.91
  -8   6   0    2.46    0.82
  -8   6   0    2.30    0.82
   7  -6   0    2.54    0.82
   7  -6   0    1.87    0.75
  -7   6   0    1.30    0.87
  -7   6   0    3.17    0.73
  -7   6   0    3.76    0.70
   6  -6   0   21.67    1.47
   6  -6   0   23.08    1.43
  -6   6   0   23.86    1.56
  -6   6   0   24.46    1.73
  -6   6   0   26.28    1.46
  -6   6   0   22.60    1.48
   5  -6   0   16.69    1.05
   5  -6   0   17.39    1.18
   5  -6   0   16.22    1.06
  -5   6   0   16.11    1.11
  -5   6   0   15.22    1.34
  -5   6   0   18.29    1.08
  -5   6   0   15.93    1.20
   4  -6   0    4.88    0.65
   4  -6   0    4.15    0.54
  -4   6   0    5.62    0.63
  -4   6   0    4.70    0.73
  -4   6   0    5.94    0.58
  -4   6   0    5.97    0.80
  -4   6   0    5.40    0.90
  -4   6   0    4.53    0.56
   3  -6   0    0.98    0.39
   3  -6   0    2.12    0.47
   3  -6   0    0.56    0.42
   3  -6   0    1.13    0.47
   3  -6   0    1.44    0.59
  -3   6   0    0.60    0.36
  -3   6   0    0.95    0.37
  -3   6   0    0.71    0.52
  -3   6   0    1.36    0.31
  -3   6   0    1.24    0.48
  -3   6   0    1.43    0.45
  -3   6   0    0.81    0.32
   2  -6   0    0.10    0.30
   2  -6   0    0.44    0.38
   2  -6   0    0.21    0.48
   2  -6   0    0.00    0.23
   2  -6   0    0.39    0.35
  -2   6   0    0.50    0.28
  -2   6   0   -0.35    0.33
  -2   6   0   -0.35    0.46
  -2   6   0    0.49    0.41
  -2   6   0    0.32    0.32
   1  -6   0    4.64    0.51
   1  -6   0    4.26    0.64
   1  -6   0    3.71    0.44
   1  -6   0    2.91    0.53
   1  -6   0    2.65    0.42
  -1   6   0    3.85    0.53
  -1   6   0    4.55    0.55
  -1   6   0    4.24    0.59
  -1   6   0    2.78    0.40
  -1   6   0    4.41    0.51
   0  -6   0   15.58    1.01
   0  -6   0   16.55    0.96
   0  -6   0   17.58    0.91
   0  -6   0   15.37    1.00
   0   6   0   17.87    0.97
   0   6   0   18.32    1.10
   0   6   0   14.55    0.96
   0   6   0   17.10    1.14
   0   6   0   16.89    0.98
  -1  -6   0    2.11    0.41
  -1  -6   0    2.00    0.31
  -1  -6   0    1.36    0.39
  -1  -6   0    3.67    0.54
   1   6   0    1.80    0.42
   1   6   0    1.56    0.35
   1   6   0    1.79    0.36
   1   6   0    2.34    0.35
  -2  -6   0    0.86    0.38
  -2  -6   0    1.02    0.26
  -2  -6   0    0.48    0.39
  -2  -6   0    0.33    0.34
   2   6   0    1.23    0.43
   2   6   0   -0.04    0.31
   2   6   0    0.50    0.33
  -3  -6   0    0.14    0.34
  -3  -6   0    0.46    0.39
  -3  -6   0   -0.44    0.29
   3   6   0    0.48    0.33
   3   6   0   -0.26    0.42
  -4  -6   0   -0.28    0.37
  -4  -6   0   -0.41    0.37
   4   6   0    0.20    0.47
   4   6   0    0.05    0.35
  -5  -6   0    0.24    0.46
  -5  -6   0    0.88    0.41
   5   6   0    0.61    0.53
   5   6   0    0.61    0.37
  -6  -6   0    0.52    0.52
  -6  -6   0    0.21    0.47
  -6  -6   0    0.82    0.47
   6   6   0    0.26    0.46
  -7  -6   0   -0.21    0.52
  -7  -6   0    0.70    0.52
  -7  -6   0   -0.23    0.63
   7   6   0   -0.08    0.63
   7   6   0    0.40    0.50
  -8  -6   0    1.04    0.78
  -8  -6   0    0.90    0.74
  -8  -6   0    0.75    0.66
   8   6   0    0.64    0.71
   8   6   0    0.00    0.64
  -9  -6   0    2.41    0.83
  -9  -6   0    1.11    0.84
  -9  -6   0    0.36    0.93
   9   6   0   -0.24    0.75
   9  -7   0    0.81    1.31
  -9   7   0   -0.28    1.14
  -9   7   0   -1.01    1.40
  -9   7   0    2.89    1.10
  -8   7   0    1.13    0.96
  -8   7   0   -1.18    1.10
  -8   7   0    0.26    0.92
   7  -7   0    3.51    0.92
  -7   7   0    4.19    0.91
  -7   7   0    1.68    0.99
   6  -7   0    0.27    0.68
  -6   7   0    3.40    0.76
  -6   7   0    0.06    0.79
   5  -7   0    0.53    0.52
   5  -7   0    1.04    0.60
   5  -7   0    1.07    0.55
  -5   7   0   -0.11    0.44
  -5   7   0    0.67    0.42
  -5   7   0    0.16    0.70
   4  -7   0   -0.47    0.47
   4  -7   0    0.33    0.51
  -4   7   0   -0.69    0.64
  -4   7   0    0.56    0.51
  -4   7   0    0.35    0.37
  -4   7   0    1.08    0.40
  -4   7   0   -0.18    0.52
  -4   7   0    0.71    0.52
   3  -7   0    4.24    0.82
   3  -7   0    3.17    0.57
   3  -7   0    4.55    0.68
   3  -7   0    4.09    0.61
  -3   7   0    5.07    0.62
  -3   7   0    3.40    0.61
  -3   7   0    3.70    0.55
  -3   7   0    3.72    0.66
  -3   7   0    3.44    0.75
  -3   7   0    4.40    0.66
  -3   7   0    4.10    0.68
   2  -7   0    1.50    0.35
   2  -7   0    2.91    0.50
   2  -7   0    2.57    0.53
   2  -7   0    1.61    0.46
  -2   7   0    1.81    0.41
  -2   7   0    2.82    0.67
  -2   7   0    1.09    0.46
  -2   7   0    1.49    0.45
  -2   7   0    1.36    0.59
   1  -7   0    3.82    0.54
   1  -7   0    2.42    0.66
   1  -7   0    2.72    0.40
   1  -7   0    2.15    0.48
   1  -7   0    2.65    0.54
  -1   7   0    3.36    0.50
  -1   7   0    2.36    0.54
  -1   7   0    2.86    0.44
  -1   7   0    2.73    0.64
   0  -7   0    1.04    0.36
   0  -7   0    0.05    0.62
   0  -7   0    1.39    0.44
   0  -7   0    1.86    0.44
   0   7   0    1.11    0.40
   0   7   0    1.34    0.53
   0   7   0    0.92    0.41
   0   7   0    1.21    0.48
  -1  -7   0    7.79    0.84
  -1  -7   0    7.77    0.76
  -1  -7   0    8.61    0.74
   1   7   0    7.29    0.78
   1   7   0    8.78    0.89
  -2  -7   0    8.40    0.87
  -2  -7   0    7.63    0.82
   2   7   0    9.20    0.83
   2   7   0    8.17    1.00
  -3  -7   0    0.95    0.46
  -3  -7   0    1.21    0.47
   3   7   0    0.40    0.40
   3   7   0   -0.56    0.50
  -4  -7   0    1.84    0.50
  -4  -7   0    1.64    0.50
   4   7   0    0.98    0.43
  -5  -7   0    0.50    0.48
  -5  -7   0    0.05    0.45
   5   7   0   -0.22    0.57
   5   7   0   -0.29    0.42
  -6  -7   0   -0.09    0.49
  -6  -7   0   -0.11    0.51
  -6  -7   0    0.92    0.61
   6   7   0    0.73    0.74
   6   7   0    0.36    0.50
  -7  -7   0    1.37    0.67
  -7  -7   0    0.81    0.59
  -7  -7   0   -0.09    0.72
   7   7   0    0.65    0.54
   7   7   0    0.17    0.75
  -8  -7   0    0.22    0.79
  -8  -7   0    2.01    0.75
  -8  -7   0    1.64    0.88
   8   7   0    0.74    0.92
   8   7   0    0.72    0.72
  -8   8   0   -0.99    1.17
  -8   8   0    0.88    1.34
  -8   8   0    1.87    1.10
   7  -8   0   -0.08    0.96
  -7   8   0    1.94    0.91
  -7   8   0   -0.65    1.09
   6  -8   0   -0.81    0.76
  -6   8   0    0.75    0.80
  -6   8   0   -0.11    0.94
   5  -8   0    1.18    0.70
   5  -8   0    0.73    0.61
   5  -8   0    0.60    0.72
  -5   8   0    0.54    0.84
  -5   8   0    0.77    0.51
  -5   8   0    1.10    0.78
   4  -8   0    0.23    0.56
   4  -8   0    0.19    0.61
  -4   8   0    1.12    0.56
  -4   8   0    1.49    0.70
  -4   8   0    0.31    0.51
  -4   8   0    0.62    0.76
  -4   8   0   -0.93    0.75
   3  -8   0    8.22    1.04
   3  -8   0    7.03    0.90
  -3   8   0    5.24    0.88
  -3   8   0    7.71    1.11
  -3   8   0    5.97    0.83
  -3   8   0    5.93    0.76
  -3   8   0    6.45    0.93
  -3   8   0    8.89    1.04
   2  -8   0   -0.18    0.52
   2  -8   0   -0.08    0.39
   2  -8   0   -0.25    0.52
  -2   8   0   -0.31    0.61
  -2   8   0    0.07    0.42
  -2   8   0   -1.11    0.64
   1  -8   0   -0.10    0.48
   1  -8   0    0.11    0.49
   1  -8   0    0.93    0.43
  -1   8   0   -0.71    0.56
  -1   8   0   -0.45    0.41
  -1   8   0   -0.82    0.57
   0  -8   0    0.41    0.49
   0  -8   0    0.03    0.44
   0   8   0    0.74    0.54
   0   8   0   -0.20    0.43
  -1  -8   0   -0.11    0.43
   1   8   0   -0.45    0.44
  -2  -8   0    1.93    0.52
   2   8   0    2.01    0.53
   2   8   0    1.73    0.66
  -3  -8   0    1.04    0.51
  -3  -8   0    0.21    0.48
   3   8   0   -0.07    0.43
   3   8   0   -0.72    0.57
  -4  -8   0    0.63    0.55
  -4  -8   0   -0.42    0.50
   4   8   0    0.00    0.47
   4   8   0    0.56    0.62
  -5  -8   0    0.01    0.54
  -5  -8   0    1.29    0.58
   5   8   0    0.03    0.46
   5   8   0    0.54    0.72
  -6  -8   0    0.74    0.64
  -6  -8   0    0.91    0.59
   6   8   0   -1.15    0.55
   6   8   0    0.09    0.88
  -7  -8   0    2.26    0.75
  -7  -8   0    0.70    0.76
   7   8   0    1.24    0.68
   7   8   0    0.79    0.85
  -7   9   0    2.59    1.31
   6  -9   0    0.73    0.93
   6  -9   0   -1.45    0.88
  -6   9   0    1.46    1.16
  -6   9   0   -0.92    1.06
   5  -9   0   -0.15    0.78
   5  -9   0    1.00    0.90
  -5   9   0   -0.20    0.93
  -5   9   0    1.35    1.05
  -5   9   0    0.58    0.63
   4  -9   0   -0.88    0.71
   4  -9   0    1.44    0.77
  -4   9   0   -0.37    0.85
  -4   9   0    0.51    0.59
  -4   9   0    0.50    0.89
   3  -9   0   -0.39    0.68
   3  -9   0    0.03    0.67
  -3   9   0    0.36    0.57
  -3   9   0   -0.26    0.82
  -3   9   0   -1.05    0.78
   2  -9   0    2.81    0.68
   2  -9   0    1.85    0.73
  -2   9   0    1.49    0.80
  -2   9   0    1.09    0.58
  -2   9   0    1.81    0.82
   1  -9   0   -0.08    0.53
   1  -9   0    0.31    0.62
  -1   9   0    1.30    0.67
  -1   9   0    0.54    0.71
   0  -9   0    0.52    0.59
   0  -9   0    0.85    0.56
   0   9   0    1.02    0.67
   0   9   0   -0.75    0.70
   0   9   0   -0.44    0.55
  -1  -9   0   -0.31    0.55
  -1  -9   0    0.49    0.55
   1   9   0   -0.33    0.71
   1   9   0    0.93    0.57
  -2  -9   0    2.37    0.65
  -2  -9   0    1.85    0.64
   2   9   0    1.87    0.59
   2   9   0    0.32    0.76
  -3  -9   0    0.98    0.59
  -3  -9   0   -0.78    0.63
   3   9   0   -0.45    0.73
   3   9   0   -0.35    0.53
  -4  -9   0    0.52    0.65
  -4  -9   0    0.16    0.58
   4   9   0   -0.50    0.57
   4   9   0    0.18    0.74
  -5  -9   0    0.01    0.69
  -5  -9   0    1.30    0.64
   5   9   0   -0.35    0.85
   5   9   0    0.33    0.61
  -6  -9   0   -0.26    0.73
  -6  -9   0    0.97    0.69
   6   9   0   -1.14    0.65
   6   9   0    0.36    1.00
   5 -10   0   -0.16    1.08
  -5  10   0    2.96    1.21
  -5  10   0   -0.17    1.13
   4 -10   0   -1.40    0.91
  -4  10   0   -1.77    0.77
  -4  10   0    1.26    1.22
  -4  10   0    0.31    1.02
   3 -10   0   -0.28    0.81
   3 -10   0    0.31    0.87
  -3  10   0    0.53    1.08
  -3  10   0    0.84    1.01
   2 -10   0    0.26    0.76
   2 -10   0    0.19    0.70
  -2  10   0   -0.36    0.96
  -2  10   0   -1.04    0.69
  -2  10   0    1.34    0.92
   1 -10   0    1.68    0.70
   1 -10   0    0.09    0.73
  -1  10   0   -0.52    0.70
  -1  10   0    1.56    0.86
  -1  10   0   -0.91    0.95
   0 -10   0    0.15    0.67
   0 -10   0   -0.27    0.66
   0  10   0   -0.24    0.96
   0  10   0    0.70    0.86
   0  10   0    0.22    0.67
  -1 -10   0    0.05    0.72
  -1 -10   0    0.48    0.70
   1  10   0    0.11    0.65
   1  10   0   -0.88    0.91
  -2 -10   0    0.79    0.67
  -2 -10   0    0.33    0.68
   2  10   0   -0.14    0.66
   2  10   0   -1.96    0.85
  -3 -10   0    0.56    0.67
  -3 -10   0   -0.20    0.73
   3  10   0    0.00    0.64
   3  10   0    0.61    0.89
  -4 -10   0    0.89    0.78
  -4 -10   0    1.06    0.76
   4  10   0   -0.38    0.71
   4  10   0   -0.03    0.98
  -3  11   0   -2.79    1.44
   2 -11   0    1.33    0.91
   2 -11   0   -0.21    0.94
  -2  11   0   -0.34    1.38
  -2  11   0   -1.81    0.89
  -2  11   0    2.54    1.17
   1 -11   0    0.38    0.92
   1 -11   0    0.23    0.91
  -1  11   0   -1.61    1.22
  -1  11   0    1.66    0.96
  -1  11   0    0.52    1.08
   0 -11   0    0.42    0.86
   0 -11   0    1.22    0.94
   0  11   0   -1.97    1.14
   0  11   0   -0.51    0.87
  -1 -11   0    1.38    0.84
  -1 -11   0    0.29    0.90
   1  11   0    0.36    0.85
  -2 -11   0    1.38    0.89
  -2 -11   0    0.83    0.96
   2  11   0    0.38    0.82
   2  11   0    1.03    1.16
   2  11  -1   -1.71    1.04
   2  11  -1    1.36    0.85
  -2 -11   1    0.08    0.81
  -2 -11   1   -0.11    0.79
   1  11  -1    0.98    0.85
   1  11  -1   -1.92    1.05
  -1 -11   1    1.45    0.83
  -1 -11   1   -0.09    0.82
   0  11  -1   -0.34    1.12
   0  11  -1   -1.10    0.81
   0 -11   1    1.79    0.89
   0 -11   1    0.55    0.87
  -1  11  -1   -1.69    1.13
  -1  11  -1    1.40    1.06
  -1  11  -1   -1.57    0.84
   1 -11   1    0.07    0.91
   1 -11   1    0.03    0.88
  -2  11  -1    0.55    1.18
  -2  11  -1    1.61    1.11
  -2  11  -1   -1.81    0.88
   2 -11   1   -0.28    0.90
   2 -11   1    0.12    0.98
  -3  11  -1    0.47    1.35
  -3  11  -1   -1.09    0.93
  -3  11  -1    1.18    1.19
   3 -11   1    1.01    0.98
   3 -11   1    1.01    1.06
   5  10  -1   -0.64    0.98
  -5 -10   1    0.92    0.78
  -5 -10   1    0.72    0.74
   4  10  -1   -0.63    0.66
   4  10  -1   -0.55    0.87
  -4 -10   1    0.24    0.64
  -4 -10   1   -0.23    0.71
   3  10  -1   -0.67    0.61
  -3 -10   1   -0.07    0.72
  -3 -10   1    0.45    0.73
   2  10  -1   -0.18    0.66
   2  10  -1   -1.71    0.81
  -2 -10   1    0.50    0.73
  -2 -10   1    0.45    0.70
   1  10  -1   -0.26    0.65
   1  10  -1   -0.60    0.91
  -1 -10   1    1.87    0.66
  -1 -10   1    0.36    0.71
   0  10  -1   -0.70    0.65
   0  10  -1   -1.52    0.79
   0 -10   1   -0.13    0.65
   0 -10   1    0.62    0.67
  -1  10  -1   -1.07    0.64
  -1  10  -1    0.46    0.87
  -1  10  -1    0.93    0.80
   1 -10   1   -0.36    0.65
   1 -10   1    0.40    0.72
  -2  10  -1   -0.88    0.89
  -2  10  -1    1.06    0.98
  -2  10  -1   -1.19    0.70
   2 -10   1    0.88    0.67
   2 -10   1    0.50    0.72
  -3  10  -1    0.06    0.68
  -3  10  -1   -1.53    0.91
  -3  10  -1   -1.55    0.92
   3 -10   1    1.34    0.84
  -4  10  -1    0.38    1.09
  -4  10  -1   -1.73    1.10
  -4  10  -1    0.46    1.05
   4 -10   1   -0.80    0.89
   4 -10   1   -0.57    0.93
  -5  10  -1   -2.43    1.11
  -5  10  -1    1.66    1.25
   5 -10   1   -1.37    1.08
   6   9  -1    0.24    0.93
   6   9  -1   -0.76    0.62
  -6  -9   1    0.45    0.72
  -6  -9   1    0.49    0.75
   5   9  -1   -0.60    0.59
   5   9  -1   -0.55    0.78
  -5  -9   1   -0.29    0.59
  -5  -9   1    0.20    0.61
   4   9  -1   -0.04    0.49
   4   9  -1   -0.44    0.77
  -4  -9   1    0.55    0.58
  -4  -9   1    0.52    0.58
   3   9  -1   -0.14    0.52
   3   9  -1    0.00    0.71
  -3  -9   1    0.80    0.60
  -3  -9   1    0.96    0.57
   2   9  -1    0.68    0.55
   2   9  -1   -0.39    0.68
  -2  -9   1    1.52    0.61
  -2  -9   1    0.71    0.58
   1   9  -1   -1.01    0.54
   1   9  -1   -0.44    0.63
  -1  -9   1    0.67    0.61
  -1  -9   1    0.21    0.57
   0   9  -1    0.78    0.64
   0   9  -1   -0.87    0.47
   0   9  -1   -0.38    0.66
   0  -9   1   -0.06    0.53
   0  -9   1   -0.25    0.54
  -1   9  -1   -1.47    0.68
  -1   9  -1   -0.17    0.70
   1  -9   1   -0.15    0.55
   1  -9   1    0.92    0.54
  -2   9  -1   -0.07    0.51
  -2   9  -1   -0.99    0.73
  -2   9  -1    0.03    0.77
   2  -9   1    0.43    0.54
   2  -9   1    0.73    0.63
  -3   9  -1   -0.20    0.85
  -3   9  -1    0.09    0.55
  -3   9  -1   -0.86    0.84
   3  -9   1    0.97    0.63
  -4   9  -1   -0.47    0.60
  -4   9  -1   -0.40    0.85
  -4   9  -1   -0.75    0.87
  -4   9  -1    1.27    0.90
   4  -9   1   -0.19    0.71
  -5   9  -1   -1.00    0.91
  -5   9  -1    1.16    0.92
  -5   9  -1    0.05    0.64
   5  -9   1    1.06    0.86
  -6   9  -1    1.06    1.02
  -6   9  -1   -0.03    1.12
  -7   9  -1   -0.77    1.28
  -7   9  -1    2.41    1.09
   7   8  -1   -1.13    0.66
   7   8  -1    0.43    0.92
  -7  -8   1    0.85    0.71
  -7  -8   1    0.30    0.66
   6   8  -1    0.66    0.77
   6   8  -1   -0.19    0.58
  -6  -8   1    0.59    0.59
  -6  -8   1    0.89    0.62
   5   8  -1   -0.54    0.70
   5   8  -1   -0.71    0.49
  -5  -8   1    0.26    0.51
  -5  -8   1    0.01    0.52
   4   8  -1   -0.31    0.62
   4   8  -1    0.18    0.50
  -4  -8   1    1.05    0.52
  -4  -8   1    0.52    0.47
   3   8  -1    0.23    0.61
   3   8  -1    0.97    0.46
  -3  -8   1    2.05    0.55
  -3  -8   1    1.17    0.51
   2   8  -1    1.99    0.63
   2   8  -1    2.61    0.53
  -2  -8   1    3.74    0.59
   1   8  -1   -0.59    0.40
   1   8  -1   -0.33    0.52
  -1  -8   1    0.58    0.49
  -1  -8   1    0.28    0.78
  -1  -8   1    0.36    0.46
   0   8  -1    1.18    0.45
   0   8  -1    0.57    0.54
   0  -8   1    1.63    0.55
   0  -8   1    1.79    0.51
  -1   8  -1   -0.70    0.60
  -1   8  -1   -0.22    0.50
  -1   8  -1    0.22    0.40
  -1   8  -1    0.23    0.61
   1  -8   1    0.02    0.41
   1  -8   1    0.17    0.47
  -2   8  -1    1.73    0.58
  -2   8  -1    1.70    0.48
  -2   8  -1    1.20    0.62
   2  -8   1    1.42    0.42
   2  -8   1    1.77    0.58
   2  -8   1    2.42    0.55
  -3   8  -1    0.44    0.54
  -3   8  -1   -0.75    0.68
  -3   8  -1    0.90    0.53
  -3   8  -1    0.24    0.68
  -3   8  -1    0.93    0.45
   3  -8   1    1.11    0.59
   3  -8   1    0.53    0.55
  -4   8  -1    0.65    0.45
  -4   8  -1   -0.53    0.70
  -4   8  -1    0.62    0.62
  -4   8  -1    1.23    0.66
  -4   8  -1    0.97    0.55
   4  -8   1    1.25    0.62
   4  -8   1    0.20    0.56
  -5   8  -1    0.16    0.50
  -5   8  -1    0.33    0.57
  -5   8  -1    0.89    0.72
  -5   8  -1   -0.68    0.76
   5  -8   1    0.30    0.69
  -6   8  -1   -0.22    0.57
  -6   8  -1   -1.34    0.86
  -6   8  -1    1.06    0.82
   6  -8   1    0.97    0.77
  -7   8  -1   -1.25    1.06
  -7   8  -1    2.13    0.97
   7  -8   1    2.81    0.97
  -8   8  -1   -2.41    1.30
  -8   8  -1    1.70    1.12
   8  -8   1    0.91    1.12
   8   7  -1   -0.26    0.92
   8   7  -1    1.51    0.73
  -8  -7   1    0.68    0.88
  -8  -7   1    1.33    0.70
  -8  -7   1   -0.39    0.77
   7   7  -1   -0.15    0.59
   7   7  -1    1.20    0.77
  -7  -7   1    1.54    0.74
  -7  -7   1    0.14    0.62
  -7  -7   1    1.73    0.62
   6   7  -1   -0.04    0.51
   6   7  -1   -0.19    0.65
  -6  -7   1    0.26    0.51
  -6  -7   1    0.00    0.49
   5   7  -1    0.77    0.59
   5   7  -1    0.26    0.44
  -5  -7   1    0.58    0.45
  -5  -7   1    0.29    0.45
   4   7  -1    1.29    0.45
   4   7  -1    0.82    0.57
   3   7  -1    3.73    0.66
   3   7  -1    4.48    0.59
  -3  -7   1    4.22    0.57
  -3  -7   1    5.16    0.65
   2   7  -1    7.80    0.80
   2   7  -1    8.86    0.90
  -2  -7   1    9.51    0.82
  -2  -7   1    8.82    0.88
   1   7  -1    2.88    0.51
   1   7  -1    2.22    0.56
   1   7  -1    2.30    0.44
  -1  -7   1    2.92    0.49
  -1  -7   1    3.29    0.53
  -1  -7   1    2.37    0.38
   0   7  -1    2.39    0.49
   0   7  -1    1.85    0.42
   0   7  -1    1.98    0.54
   0   7  -1    2.53    0.41
   0  -7   1    2.71    0.50
   0  -7   1    3.24    0.49
   0  -7   1    3.02    0.42
  -1   7  -1    1.00    0.52
  -1   7  -1    0.92    0.45
  -1   7  -1    0.70    0.39
  -1   7  -1    0.47    0.58
  -1   7  -1    0.84    0.37
   1  -7   1   -0.01    0.37
   1  -7   1    0.81    0.45
   1  -7   1    0.72    0.32
   1  -7   1    0.76    0.57
   1  -7   1    0.82    0.44
  -2   7  -1    0.26    0.42
  -2   7  -1    0.00    0.56
  -2   7  -1    0.09    0.37
  -2   7  -1    0.19    0.50
  -2   7  -1    0.62    0.32
   2  -7   1   -0.11    0.42
   2  -7   1    0.26    0.47
   2  -7   1    0.73    0.30
   2  -7   1    0.08    0.45
  -3   7  -1    4.64    0.62
  -3   7  -1    4.05    0.51
  -3   7  -1    3.93    0.68
  -3   7  -1    3.76    0.57
  -3   7  -1    3.66    0.63
  -3   7  -1    3.45    0.50
   3  -7   1    3.95    0.58
   3  -7   1    4.74    0.85
   3  -7   1    4.96    0.58
   3  -7   1    4.90    0.63
  -4   7  -1    0.12    0.47
  -4   7  -1    0.60    0.57
  -4   7  -1    1.81    0.41
  -4   7  -1    1.02    0.38
  -4   7  -1    1.61    0.50
   4  -7   1    0.88    0.54
   4  -7   1    1.14    0.45
  -5   7  -1    0.35    0.41
  -5   7  -1    0.90    0.66
  -5   7  -1    0.50    0.46
  -5   7  -1    0.47    0.64
   5  -7   1   -0.05    0.59
  -6   7  -1   -0.06    0.47
  -6   7  -1   -0.95    0.70
  -6   7  -1    1.07    0.65
  -6   7  -1   -0.31    0.45
  -7   7  -1    0.65    0.76
  -7   7  -1   -0.55    0.83
  -8   7  -1   -0.98    1.07
  -8   7  -1    0.69    0.88
  -8   7  -1   -0.36    0.87
   8  -7   1    1.32    1.04
  -9   7  -1    1.64    1.15
  -9   7  -1    0.17    1.13
   9  -7   1    0.70    1.25
   9   6  -1   -1.26    0.71
  -9  -6   1   -0.70    0.82
  -9  -6   1    2.37    0.82
  -9  -6   1    0.97    0.88
   8   6  -1    1.05    0.78
   8   6  -1   -0.08    0.61
  -8  -6   1   -0.35    0.63
  -8  -6   1    0.86    0.80
  -8  -6   1    0.92    0.62
   7   6  -1   -0.82    0.49
   7   6  -1    1.02    0.64
  -7  -6   1    1.43    0.53
  -7  -6   1   -0.40    0.53
   6   6  -1   -0.35    0.56
   6   6  -1   -0.15    0.44
   6   6  -1   -0.10    0.56
  -6  -6   1    0.66    0.46
  -6  -6   1    0.31    0.46
  -6  -6   1   -0.22    0.52
   5   6  -1    4.38    0.66
  -5  -6   1    4.06    0.55
  -5  -6   1    4.76    0.65
   4   6  -1    0.60    0.50
   4   6  -1    0.87    0.37
  -4  -6   1    1.14    0.38
  -4  -6   1    0.86    0.39
   3   6  -1    0.63    0.36
   3   6  -1    0.49    0.43
  -3  -6   1    0.14    0.38
  -3  -6   1    0.10    0.33
  -3  -6   1    0.41    0.28
   2   6  -1    0.71    0.37
   2   6  -1   -0.08    0.28
   2   6  -1    0.25    0.29
   2   6  -1    0.27    0.27
  -2  -6   1    0.06    0.38
  -2  -6   1    0.78    0.37
  -2  -6   1    0.14    0.27
   1   6  -1   18.28    1.01
   1   6  -1   16.46    0.97
   1   6  -1   16.51    1.11
   1   6  -1   18.04    0.99
  -1  -6   1   16.25    0.89
  -1  -6   1   14.69    0.99
  -1  -6   1   15.59    0.97
  -1  -6   1   16.32    0.95
   0   6  -1    0.41    0.27
   0   6  -1   -0.17    0.39
   0   6  -1   -0.35    0.25
   0   6  -1   -0.05    0.40
   0   6  -1   -0.29    0.29
   0  -6   1    0.09    0.33
   0  -6   1    0.20    0.25
   0  -6   1   -0.09    0.30
   0  -6   1   -0.14    0.21
  -1   6  -1    1.08    0.27
  -1   6  -1    0.71    0.41
  -1   6  -1    0.44    0.32
  -1   6  -1    0.90    0.30
  -1   6  -1    1.16    0.40
   1  -6   1    0.95    0.24
   1  -6   1    0.24    0.26
   1  -6   1    0.72    0.44
   1  -6   1    0.06    0.34
   1  -6   1    1.42    0.35
  -2   6  -1    0.22    0.28
  -2   6  -1    0.45    0.45
  -2   6  -1    0.18    0.36
  -2   6  -1    0.10    0.24
  -2   6  -1   -0.24    0.30
   2  -6   1    0.09    0.22
   2  -6   1   -0.04    0.40
   2  -6   1   -0.06    0.32
   2  -6   1   -0.03    0.30
   2  -6   1    0.43    0.36
  -3   6  -1   -0.18    0.32
  -3   6  -1   -0.24    0.36
  -3   6  -1    0.53    0.39
  -3   6  -1   -0.12    0.27
  -3   6  -1   -0.33    0.46
  -3   6  -1   -0.01    0.42
  -3   6  -1   -0.30    0.32
   3  -6   1    0.15    0.32
   3  -6   1    0.44    0.38
   3  -6   1    0.25    0.33
   3  -6   1   -0.07    0.56
  -4   6  -1    2.20    0.57
  -4   6  -1    1.92    0.38
  -4   6  -1    2.05    0.43
  -4   6  -1    1.82    0.33
  -4   6  -1    2.04    0.61
   4  -6   1    1.13    0.64
   4  -6   1    1.63    0.49
  -5   6  -1    0.99    0.57
  -5   6  -1    0.62    0.35
  -5   6  -1    0.89    0.35
  -5   6  -1   -0.09    0.62
   5  -6   1    0.30    0.51
  -6   6  -1    0.20    0.35
  -6   6  -1    0.95    0.50
  -6   6  -1    0.31    0.40
  -6   6  -1   -0.89    0.67
   6  -6   1    0.23    0.55
  -7   6  -1   -1.18    0.78
  -7   6  -1    0.97    0.68
  -7   6  -1    0.96    0.60
   7  -6   1    0.18    0.75
  -8   6  -1   -0.90    0.97
  -8   6  -1    2.41    0.84
  -8   6  -1    0.76    0.72
   8  -6   1    0.21    0.86
  -9   6  -1   -1.47    1.12
  -9   6  -1    0.05    0.89
  -9   6  -1    2.31    0.97
   9  -6   1   -1.04    1.08
   9   5  -1    0.32    0.68
  -9  -5   1    1.11    0.78
  -9  -5   1    0.77    0.76
  -9  -5   1    0.68    0.78
   8   5  -1    0.05    0.55
  -8  -5   1    0.46    0.65
  -8  -5   1    1.33    0.59
  -8  -5   1    0.10    0.59
   7   5  -1    0.78    0.57
   7   5  -1    1.39    0.50
  -7  -5   1    0.99    0.52
  -7  -5   1    0.86    0.54
  -7  -5   1    1.17    0.48
   6   5  -1    4.01    0.65
   6   5  -1    3.65    0.57
   6   5  -1    3.71    0.53
  -6  -5   1    3.16    0.50
  -6  -5   1    3.77    0.52
  -6  -5   1    2.98    0.57
   5   5  -1    1.18    0.52
   5   5  -1    1.90    0.40
   5   5  -1    1.49    0.42
  -5  -5   1    1.46    0.42
  -5  -5   1    0.90    0.48
  -5  -5   1    1.57    0.39
  -5  -5   1    1.81    0.42
   4   5  -1   -0.23    0.39
   4   5  -1    0.08    0.31
   4   5  -1    0.30    0.31
  -4  -5   1   -0.41    0.37
  -4  -5   1    0.27    0.31
  -4  -5   1    0.00    0.30
   3   5  -1    9.05    0.62
   3   5  -1    9.06    0.76
   3   5  -1    8.61    0.67
   3   5  -1    8.45    0.65
  -3  -5   1    7.30    0.57
  -3  -5   1    7.05    0.65
  -3  -5   1    8.23    0.62
  -3  -5   1    7.93    0.66
   2   5  -1    2.97    0.43
   2   5  -1    2.48    0.36
   2   5  -1    2.83    0.35
   2   5  -1    2.52    0.39
  -2  -5   1    2.84    0.37
  -2  -5   1    2.40    0.37
  -2  -5   1    2.46    0.37
  -2  -5   1    2.74    0.36
   1   5  -1    3.12    0.34
   1   5  -1    2.76    0.40
   1   5  -1    2.86    0.42
   1   5  -1    2.78    0.33
  -1  -5   1    2.81    0.35
  -1  -5   1    2.45    0.34
  -1  -5   1    2.54    0.33
  -1  -5   1    2.43    0.32
   0   5  -1    6.48    0.48
   0   5  -1    5.21    0.62
   0   5  -1    6.33    0.47
   0   5  -1    6.09    0.45
   0   5  -1    5.96    0.58
   0  -5   1    5.62    0.43
   0  -5   1    6.37    0.53
   0  -5   1    6.33    0.49
   0  -5   1    6.44    0.53
   0  -5   1    4.29    0.60
  -1   5  -1   10.30    0.63
  -1   5  -1   10.36    0.62
  -1   5  -1   10.91    0.66
  -1   5  -1   11.14    0.73
  -1   5  -1    9.95    0.81
   1  -5   1   11.35    0.69
   1  -5   1   10.20    0.58
   1  -5   1   10.75    0.65
   1  -5   1    9.65    0.64
   1  -5   1    8.88    0.75
  -2   5  -1    0.21    0.20
  -2   5  -1    0.31    0.31
  -2   5  -1    0.95    0.33
  -2   5  -1    0.22    0.22
  -2   5  -1    0.07    0.35
  -2   5  -1    0.32    0.23
  -2   5  -1    0.39    0.21
   2  -5   1    0.54    0.30
   2  -5   1    0.96    0.27
   2  -5   1    0.44    0.23
   2  -5   1    0.71    0.36
  -3   5  -1    0.88    0.40
  -3   5  -1    1.23    0.26
  -3   5  -1    1.01    0.29
  -3   5  -1    0.96    0.37
  -3   5  -1    1.23    0.38
  -3   5  -1    1.06    0.26
   3  -5   1    1.00    0.29
   3  -5   1    0.89    0.33
   3  -5   1    0.12    0.36
   3  -5   1    1.06    0.44
   3  -5   1    0.60    0.27
   3  -5   1    0.63    0.33
  -4   5  -1    0.10    0.25
  -4   5  -1   -0.28    0.31
  -4   5  -1    0.69    0.42
  -4   5  -1    0.41    0.43
  -4   5  -1    0.30    0.23
  -4   5  -1   -0.17    0.42
   4  -5   1    0.19    0.38
   4  -5   1   -0.82    0.40
  -5   5  -1    4.91    0.64
  -5   5  -1    3.89    0.51
  -5   5  -1    4.28    0.53
  -5   5  -1    4.09    0.62
  -5   5  -1    3.65    0.65
  -6   5  -1    3.66    0.54
  -6   5  -1    3.66    0.65
  -6   5  -1    3.48    0.72
  -6   5  -1    3.99    0.46
  -6   5  -1    3.44    0.43
   6  -5   1    3.12    0.67
   6  -5   1    3.87    0.59
  -7   5  -1    0.45    0.53
  -7   5  -1    0.30    0.43
  -7   5  -1    0.50    0.59
  -7   5  -1    0.90    0.41
   7  -5   1    0.84    0.67
  -8   5  -1   -1.36    0.86
  -8   5  -1    0.29    0.63
  -8   5  -1    0.16    0.64
   8  -5   1    0.77    0.79
  -9   5  -1    0.93    0.81
  -9   5  -1   -1.39    1.06
  -9   5  -1    1.68    0.88
   9  -5   1    0.25    0.91
 -10   5  -1    2.85    1.18
 -10   5  -1    0.20    1.34
 -10   5  -1    0.69    0.96
  10  -5   1    1.57    1.16
  10   4  -1    1.81    0.75
 -10  -4   1   -0.53    0.79
 -10  -4   1    1.84    0.85
 -10  -4   1    0.35    0.92
   9   4  -1   -0.53    0.58
  -9  -4   1    1.14    0.70
  -9  -4   1    0.85    0.65
  -9  -4   1    1.54    0.65
   8   4  -1    0.71    0.50
  -8  -4   1    0.95    0.55
  -8  -4   1    0.63    0.55
   7   4  -1    1.12    0.55
   7   4  -1    0.96    0.44
  -7  -4   1    1.19    0.45
  -7  -4   1    1.37    0.50
   6   4  -1    0.63    0.46
   6   4  -1    0.69    0.48
   6   4  -1    0.03    0.38
  -6  -4   1    0.34    0.38
  -6  -4   1    1.34    0.39
  -6  -4   1    0.62    0.45
   5   4  -1    0.44    0.33
   5   4  -1    1.07    0.31
   5   4  -1    0.96    0.38
   5   4  -1    0.64    0.42
  -5  -4   1    0.34    0.38
  -5  -4   1    0.71    0.35
  -5  -4   1    0.40    0.26
  -5  -4   1    0.64    0.30
  -5  -4   1    0.79    0.31
   4   4  -1    4.36    0.60
   4   4  -1    4.64    0.42
   4   4  -1    3.33    0.45
   4   4  -1    3.94    0.51
   4   4  -1    4.84    0.52
  -4  -4   1    4.15    0.50
  -4  -4   1    3.68    0.45
  -4  -4   1    3.60    0.40
  -4  -4   1    3.97    0.48
  -4  -4   1    3.43    0.55
   3   4  -1    0.39    0.29
   3   4  -1    0.40    0.18
   3   4  -1    0.06    0.20
   3   4  -1    0.41    0.23
  -3  -4   1    0.21    0.21
  -3  -4   1   -0.29    0.22
  -3  -4   1    0.09    0.23
  -3  -4   1    0.02    0.15
   2   4  -1    2.56    0.35
   2   4  -1    3.18    0.45
   2   4  -1    2.49    0.34
   2   4  -1    3.32    0.36
  -2  -4   1    2.68    0.31
  -2  -4   1    3.06    0.41
  -2  -4   1    3.00    0.36
  -2  -4   1    2.28    0.37
   1   4  -1    0.48    0.16
   1   4  -1    0.60    0.18
   1   4  -1    0.50    0.18
   1   4  -1    0.46    0.25
  -1  -4   1    0.66    0.21
  -1  -4   1    0.41    0.16
  -1  -4   1    0.47    0.22
  -1  -4   1    0.50    0.19
   0   4  -1   12.25    0.65
   0   4  -1   12.06    0.78
   0   4  -1   12.46    0.67
   0   4  -1   12.32    0.65
   0   4  -1   12.20    0.74
   0  -4   1   12.41    0.66
   0  -4   1   11.84    0.72
   0  -4   1   12.37    0.69
   0  -4   1   11.65    0.63
  -1   4  -1   24.15    1.14
  -1   4  -1   24.41    1.24
  -1   4  -1   22.66    1.12
  -1   4  -1   24.02    1.32
  -1   4  -1   23.18    1.11
   1  -4   1   21.16    1.10
   1  -4   1   25.13    1.13
   1  -4   1   25.71    1.17
   1  -4   1   22.26    1.20
   1  -4   1   24.13    1.32
  -2   4  -1    0.72    0.30
  -2   4  -1    0.24    0.16
  -2   4  -1    0.39    0.21
  -2   4  -1    0.54    0.17
  -2   4  -1    0.28    0.15
  -2   4  -1    0.44    0.27
   2  -4   1    0.51    0.26
   2  -4   1    0.29    0.19
   2  -4   1    0.34    0.21
   2  -4   1    0.51    0.24
   2  -4   1    0.37    0.26
  -3   4  -1    3.41    0.49
  -3   4  -1    3.34    0.34
  -3   4  -1    3.06    0.34
  -3   4  -1    3.57    0.43
  -3   4  -1    3.05    0.53
   3  -4   1    3.70    0.44
   3  -4   1    2.87    0.40
   3  -4   1    4.31    0.45
   3  -4   1    3.04    0.43
  -4   4  -1    0.96    0.22
  -4   4  -1    0.76    0.28
  -4   4  -1    1.09    0.38
  -4   4  -1    0.54    0.28
  -4   4  -1    0.57    0.23
  -4   4  -1    1.09    0.40
   4  -4   1    0.65    0.37
   4  -4   1    0.44    0.33
   4  -4   1    0.29    0.34
   4  -4   1    0.77    0.28
  -5   4  -1    3.48    0.46
  -5   4  -1    4.32    0.55
  -5   4  -1    2.86    0.44
  -5   4  -1    3.89    0.57
  -5   4  -1    4.08    0.60
   5  -4   1    4.59    0.72
   5  -4   1    4.27    0.62
   5  -4   1    3.89    0.44
  -6   4  -1   -0.69    0.49
  -6   4  -1    0.18    0.36
  -6   4  -1    0.05    0.29
  -6   4  -1    0.79    0.52
   6  -4   1    0.30    0.47
   6  -4   1    0.94    0.52
   6  -4   1   -0.55    0.50
   6  -4   1    0.03    0.27
  -7   4  -1    0.62    0.39
  -7   4  -1    0.62    0.42
   7  -4   1    0.75    0.60
   7  -4   1    0.75    0.37
  -8   4  -1    1.83    0.57
  -8   4  -1    2.05    0.67
  -8   4  -1    1.90    0.54
   8  -4   1    1.69    0.76
   8  -4   1    1.80    0.48
  -9   4  -1    0.67    0.83
  -9   4  -1    0.98    0.73
   9  -4   1    1.96    0.80
   9  -4   1    0.19    0.57
 -10   4  -1    0.28    0.92
 -10   4  -1    2.11    1.01
  10  -4   1    0.82    1.00
  10   3  -1    1.10    0.71
 -10  -3   1   -0.07    0.74
 -10  -3   1    0.56    0.86
 -10  -3   1   -0.53    0.77
   9   3  -1    1.96    0.59
   9   3  -1   -0.64    0.79
  -9  -3   1    0.84    0.68
  -9  -3   1    0.88    0.59
  -9  -3   1    1.46    0.61
   8   3  -1   -0.40    0.63
   8   3  -1   -0.20    0.42
  -8  -3   1    0.42    0.49
  -8  -3   1    0.19    0.45
  -8  -3   1    1.49    0.56
   7   3  -1    8.61    0.82
  -7  -3   1    8.93    0.82
  -7  -3   1    8.19    0.79
  -7  -3   1    8.49    0.85
   6   3  -1   -0.31    0.38
   6   3  -1    0.73    0.43
   6   3  -1    0.28    0.36
   6   3  -1    0.28    0.33
  -6  -3   1    0.13    0.30
  -6  -3   1    0.03    0.39
  -6  -3   1    0.16    0.30
  -6  -3   1    0.46    0.34
   5   3  -1    9.22    0.76
   5   3  -1   10.12    0.71
   5   3  -1    9.71    0.66
   5   3  -1    9.87    0.79
   5   3  -1    9.28    0.64
  -5  -3   1    9.13    0.69
  -5  -3   1    9.09    0.64
  -5  -3   1    8.05    0.61
  -5  -3   1    9.53    0.67
  -5  -3   1    8.43    0.74
   4   3  -1    1.34    0.33
   4   3  -1    1.44    0.23
   4   3  -1    1.31    0.23
   4   3  -1    1.20    0.28
   4   3  -1    0.99    0.26
  -4  -3   1    1.29    0.30
  -4  -3   1    1.33    0.32
  -4  -3   1    1.25    0.22
  -4  -3   1    1.04    0.25
  -4  -3   1    0.77    0.25
  -4  -3   1    1.16    0.27
   3   3  -1   30.97    1.59
   3   3  -1   32.13    1.48
   3   3  -1   30.97    1.48
   3   3  -1   30.58    1.47
  -3  -3   1   29.84    1.48
  -3  -3   1   31.04    1.47
  -3  -3   1   32.76    1.57
  -3  -3   1   31.48    1.48
  -3  -3   1   30.11    1.46
   2   3  -1   10.59    0.60
   2   3  -1   10.90    0.60
   2   3  -1   11.55    0.61
   2   3  -1   11.05    0.68
  -2  -3   1   11.43    0.64
  -2  -3   1   10.26    0.58
  -2  -3   1   11.16    0.61
  -2  -3   1   10.76    0.62
   1   3  -1    1.83    0.26
   1   3  -1    2.59    0.27
   1   3  -1    2.47    0.33
  -1  -3   1    2.04    0.29
  -1  -3   1    1.99    0.23
  -1  -3   1    1.96    0.30
   0   3  -1    0.98    0.19
   0   3  -1    0.85    0.14
   0   3  -1    0.84    0.17
   0   3  -1    1.09    0.16
   0  -3   1    0.91    0.21
   0  -3   1    0.84    0.14
   0  -3   1    0.93    0.19
   0  -3   1    0.98    0.17
  -1   3  -1    0.54    0.13
  -1   3  -1    0.82    0.15
  -1   3  -1    0.54    0.13
  -1   3  -1    1.05    0.23
  -1   3  -1    0.51    0.18
   1  -3   1    0.47    0.11
   1  -3   1    1.05    0.22
   1  -3   1    0.65    0.16
   1  -3   1    0.21    0.16
   1  -3   1    0.55    0.14
   1  -3   1    0.53    0.14
  -2   3  -1    3.33    0.31
  -2   3  -1    2.53    0.36
  -2   3  -1    2.52    0.24
  -2   3  -1    2.83    0.33
  -2   3  -1    2.44    0.26
   2  -3   1    2.12    0.36
   2  -3   1    2.39    0.26
   2  -3   1    2.96    0.29
   2  -3   1    3.04    0.38
   2  -3   1    2.85    0.33
  -3   3  -1    0.17    0.24
  -3   3  -1    0.18    0.15
  -3   3  -1    0.05    0.21
  -3   3  -1    0.08    0.27
   3  -3   1    0.09    0.22
   3  -3   1    0.33    0.14
   3  -3   1   -0.04    0.22
   3  -3   1    0.43    0.20
   3  -3   1    0.13    0.26
  -4   3  -1    3.45    0.52
  -4   3  -1    3.01    0.43
  -4   3  -1    4.21    0.43
   4  -3   1    4.34    0.54
   4  -3   1    4.27    0.37
   4  -3   1    3.38    0.51
   4  -3   1    3.55    0.47
   4  -3   1    4.78    0.43
  -5   3  -1    2.69    0.47
  -5   3  -1    2.05    0.37
  -5   3  -1    2.88    0.40
  -5   3  -1    2.54    0.30
   5  -3   1    2.20    0.29
   5  -3   1    2.44    0.44
   5  -3   1    1.38    0.39
   5  -3   1    2.56    0.43
   5  -3   1    2.59    0.38
  -6   3  -1   -0.34    0.35
  -6   3  -1   -0.33    0.27
  -6   3  -1   -0.26    0.49
   6  -3   1   -0.51    0.36
   6  -3   1    0.21    0.46
   6  -3   1   -0.33    0.23
   6  -3   1   -0.60    0.41
  -7   3  -1    2.61    0.67
  -7   3  -1    2.98    0.54
  -7   3  -1    4.54    0.63
   7  -3   1    2.65    0.42
   7  -3   1    2.61    0.41
   7  -3   1    3.03    0.64
  -8   3  -1   -1.18    0.64
  -8   3  -1   -0.62    0.48
  -8   3  -1    0.29    0.51
   8  -3   1    0.19    0.39
   8  -3   1   -0.49    0.61
   8  -3   1   -0.33    0.45
  -9   3  -1    1.72    0.64
  -9   3  -1    0.75    0.79
   9  -3   1    0.38    0.58
   9  -3   1    1.08    0.77
   9  -3   1    0.37    0.51
 -10   3  -1    1.53    0.73
 -10   3  -1    0.84    0.94
  10  -3   1   -0.89    0.62
  10  -3   1    1.36    0.90
  10   2  -1    0.59    0.64
  10   2  -1   -1.27    0.91
 -10  -2   1    1.31    0.68
 -10  -2   1    1.85    0.77
 -10  -2   1    1.67    0.77
  -9  -2   1    0.22    0.61
  -9  -2   1   -0.68    0.55
   8   2  -1    3.93    0.83
   8   2  -1    6.20    0.75
  -8  -2   1    5.81    0.86
  -8  -2   1    6.29    0.86
  -8  -2   1    5.47    0.75
   7   2  -1   18.54    1.14
   7   2  -1   19.17    1.11
   7   2  -1   17.44    1.32
  -7  -2   1   20.79    1.13
  -7  -2   1   17.50    1.10
  -7  -2   1   21.46    1.15
  -7  -2   1   16.82    1.19
   6   2  -1    0.51    0.33
   6   2  -1    0.53    0.33
   6   2  -1    0.87    0.42
   6   2  -1    0.72    0.30
   6   2  -1   -0.29    0.29
  -6  -2   1    0.48    0.34
  -6  -2   1    0.09    0.28
  -6  -2   1    0.54    0.26
  -6  -2   1   -0.08    0.29
   5   2  -1    1.13    0.30
   5   2  -1    0.97    0.28
   5   2  -1    0.28    0.26
   5   2  -1    0.88    0.24
   5   2  -1    1.07    0.25
  -5  -2   1    0.41    0.24
  -5  -2   1    0.40    0.27
  -5  -2   1    0.79    0.22
  -5  -2   1    0.49    0.30
  -5  -2   1    1.02    0.27
   4   2  -1    2.87    0.46
   4   2  -1    3.10    0.39
   4   2  -1    2.98    0.31
   4   2  -1    3.44    0.32
   4   2  -1    2.76    0.31
  -4  -2   1    3.08    0.30
  -4  -2   1    2.34    0.33
  -4  -2   1    2.59    0.36
  -4  -2   1    2.35    0.32
   3   2  -1    9.88    0.55
   3   2  -1    9.79    0.53
   3   2  -1    8.91    0.58
   3   2  -1    9.70    0.53
   3   2  -1    9.30    0.62
   3   2  -1    9.29    0.53
  -3  -2   1    9.85    0.55
  -3  -2   1   10.56    0.57
  -3  -2   1    9.36    0.60
  -3  -2   1    9.18    0.55
  -3  -2   1    8.81    0.54
  -3  -2   1    9.59    0.53
   2   2  -1   32.59    1.52
   2   2  -1   32.66    1.51
   2   2  -1   34.97    1.51
   2   2  -1   34.19    1.52
   2   2  -1   30.86    1.61
  -2  -2   1   32.67    1.56
  -2  -2   1   31.34    1.57
  -2  -2   1   34.20    1.74
  -2  -2   1   34.38    1.55
  -2  -2   1   35.82    1.66
  -2  -2   1   36.43    1.57
   1   2  -1   -0.19    0.15
   1   2  -1   -0.01    0.14
   1   2  -1   -0.22    0.13
   1   2  -1    0.22    0.12
   1   2  -1    0.03    0.13
  -1  -2   1    0.14    0.10
  -1  -2   1    0.38    0.15
  -1  -2   1   -0.02    0.13
  -1  -2   1   -0.12    0.14
   0   2  -1    5.69    0.36
   0   2  -1    5.73    0.34
   0   2  -1    4.98    0.37
   0   2  -1    6.45    0.32
   0   2  -1    6.16    0.38
   0   2  -1    5.95    0.33
   0  -2   1    5.99    0.34
   0  -2   1    5.50    0.31
   0  -2   1    4.69    0.34
   0  -2   1    5.60    0.33
   0  -2   1    5.61    0.32
  -1   2  -1    6.46    0.49
  -1   2  -1    6.42    0.38
  -1   2  -1    8.40    0.50
  -1   2  -1    7.99    0.40
  -1   2  -1    8.48    0.45
  -1   2  -1    7.91    0.43
  -1   2  -1    6.69    0.38
   1  -2   1    9.22    0.55
   1  -2   1    7.78    0.48
   1  -2   1    9.43    0.51
  -2   2  -1    0.67    0.22
  -2   2  -1    0.29    0.12
  -2   2  -1    0.58    0.12
  -2   2  -1    0.92    0.21
   2  -2   1    1.03    0.21
   2  -2   1    0.72    0.20
   2  -2   1    0.49    0.11
   2  -2   1    0.65    0.14
  -3   2  -1    8.19    0.57
  -3   2  -1    7.81    0.47
  -3   2  -1    7.54    0.44
  -3   2  -1    7.58    0.55
  -3   2  -1    8.58    0.55
   3  -2   1    8.70    0.49
   3  -2   1    8.13    0.55
   3  -2   1    7.96    0.59
  -4   2  -1    0.09    0.18
  -4   2  -1    0.27    0.28
  -4   2  -1    0.41    0.24
  -4   2  -1    0.28    0.16
   4  -2   1    0.07    0.17
   4  -2   1   -0.03    0.27
   4  -2   1    0.38    0.23
   4  -2   1    0.11    0.15
   4  -2   1   -0.07    0.25
  -5   2  -1    0.30    0.21
  -5   2  -1    0.31    0.34
  -5   2  -1    0.14    0.30
  -5   2  -1    0.53    0.26
  -5   2  -1    0.20    0.21
   5  -2   1   -0.10    0.24
   5  -2   1    0.16    0.21
   5  -2   1   -0.10    0.27
   5  -2   1    0.14    0.19
   5  -2   1    0.50    0.34
  -6   2  -1    1.38    0.32
  -6   2  -1    1.75    0.32
  -6   2  -1    1.24    0.36
  -6   2  -1    0.84    0.40
  -6   2  -1    1.41    0.52
   6  -2   1    0.89    0.37
   6  -2   1    1.26    0.34
   6  -2   1    1.93    0.51
   6  -2   1    1.13    0.29
  -7   2  -1    0.30    0.37
  -7   2  -1    0.55    0.37
  -7   2  -1    0.78    0.43
  -7   2  -1    0.46    0.57
   7  -2   1    0.80    0.58
   7  -2   1    1.01    0.37
   7  -2   1    0.44    0.34
  -8   2  -1    0.32    0.46
  -8   2  -1   -0.12    0.41
  -8   2  -1    0.32    0.47
   8  -2   1    1.16    0.47
   8  -2   1    0.76    0.60
   8  -2   1   -0.06    0.42
  -9   2  -1    0.28    0.57
  -9   2  -1   -0.50    0.71
  -9   2  -1    0.68    0.62
  -9   2  -1   -0.42    0.56
   9  -2   1   -0.17    0.52
   9  -2   1    0.25    0.72
 -10   2  -1    0.60    0.72
 -10   2  -1   -0.61    0.75
 -10   2  -1    0.45    0.92
  10  -2   1    0.21    0.89
  10  -2   1    0.24    0.66
 -11   2  -1    1.44    0.86
 -11   2  -1    0.72    1.15
  11  -2   1    0.12    1.12
  11   1  -1   -0.22    1.10
  11   1  -1   -0.10    0.83
  11   1  -1    2.66    1.12
 -11  -1   1    1.77    1.22
 -11  -1   1    1.73    1.02
 -11  -1   1    1.73    0.91
  10   1  -1   -0.69    0.83
  10   1  -1    1.29    0.68
 -10  -1   1   -0.16    0.66
 -10  -1   1    0.22    0.77
 -10  -1   1    0.00    0.81
   9   1  -1    0.76    0.51
   9   1  -1   -0.08    0.67
  -9  -1   1    1.35    0.64
  -9  -1   1    1.37    0.56
  -9  -1   1    0.68    0.57
   8   1  -1    1.28    0.43
  -8  -1   1    2.14    0.46
  -8  -1   1    1.34    0.43
  -8  -1   1    1.79    0.49
  -8  -1   1    1.54    0.48
   7   1  -1    2.31    0.43
   7   1  -1    1.98    0.39
   7   1  -1    1.23    0.49
   7   1  -1    2.10    0.44
   7   1  -1    1.41    0.58
  -7  -1   1    2.00    0.45
  -7  -1   1    2.14    0.47
  -7  -1   1    2.97    0.44
  -7  -1   1    1.85    0.46
   6   1  -1    8.88    0.65
   6   1  -1    7.41    0.67
   6   1  -1    8.93    0.66
   6   1  -1    9.86    0.85
   6   1  -1    9.01    0.65
  -6  -1   1    9.17    0.67
  -6  -1   1    9.34    0.66
  -6  -1   1    9.56    0.86
  -6  -1   1    9.28    0.72
  -6  -1   1    9.93    0.70
   5   1  -1    1.74    0.35
   5   1  -1    1.39    0.26
   5   1  -1    1.76    0.26
   5   1  -1    1.53    0.25
   5   1  -1    1.54    0.27
  -5  -1   1    1.45    0.27
  -5  -1   1    1.21    0.27
  -5  -1   1    1.53    0.26
  -5  -1   1    2.01    0.28
  -5  -1   1    1.90    0.37
   4   1  -1    0.71    0.26
   4   1  -1    0.77    0.20
   4   1  -1    0.81    0.21
   4   1  -1    0.97    0.18
   4   1  -1    0.44    0.15
  -4  -1   1    0.42    0.18
  -4  -1   1    0.82    0.24
  -4  -1   1    0.32    0.18
  -4  -1   1    0.84    0.24
   3   1  -1    0.75    0.18
   3   1  -1    0.55    0.21
   3   1  -1    0.39    0.14
   3   1  -1    0.43    0.15
  -3  -1   1    0.33    0.18
  -3  -1   1    0.27    0.14
  -3  -1   1    0.62    0.14
  -3  -1   1    0.43    0.15
  -3  -1   1    0.75    0.21
   2   1  -1    0.45    0.15
   2   1  -1    0.49    0.14
   2   1  -1    0.31    0.14
  -2  -1   1    0.07    0.13
  -2  -1   1    0.32    0.15
  -2  -1   1    0.00    0.12
  -2  -1   1    0.33    0.11
  -2  -1   1   -0.02    0.12
   1   1  -1   51.94    2.29
   1   1  -1   52.90    2.56
   1   1  -1   50.44    2.32
   1   1  -1   52.92    2.32
  -1  -1   1   55.39    2.58
  -1  -1   1   50.23    2.41
  -1  -1   1   53.32    2.69
  -1  -1   1   58.20    2.39
  -1  -1   1   56.41    2.44
  -1   1  -1    4.90    0.31
  -1   1  -1    5.18    0.31
  -1   1  -1    4.62    0.27
  -1   1  -1    5.14    0.28
  -1   1  -1    4.79    0.25
   1  -1   1    4.86    0.28
   1  -1   1    5.10    0.26
   1  -1   1    4.21    0.29
   1  -1   1    5.19    0.30
  -2   1  -1   19.82    1.00
  -2   1  -1   22.39    1.17
  -2   1  -1   23.14    1.11
  -2   1  -1   22.84    1.04
   2  -1   1   22.33    1.06
   2  -1   1   21.36    1.11
   2  -1   1   21.50    1.00
   2  -1   1   18.35    0.95
   2  -1   1   21.60    1.12
  -3   1  -1    6.27    0.45
  -3   1  -1    4.58    0.30
  -3   1  -1    6.05    0.45
  -3   1  -1    5.50    0.37
  -3   1  -1    5.26    0.33
   3  -1   1    5.25    0.36
   3  -1   1    5.41    0.48
   3  -1   1    5.92    0.40
   3  -1   1    5.18    0.31
  -4   1  -1    4.54    0.39
  -4   1  -1    3.50    0.33
  -4   1  -1    2.84    0.43
   4  -1   1    4.04    0.50
   4  -1   1    3.21    0.38
   4  -1   1    3.18    0.34
   4  -1   1    4.04    0.31
   4  -1   1    3.43    0.32
  -5   1  -1   19.69    1.26
  -5   1  -1   23.73    1.24
  -5   1  -1   22.77    1.08
  -5   1  -1   22.56    1.15
  -5   1  -1   21.60    1.09
   5  -1   1   22.18    1.24
   5  -1   1   21.43    1.02
   5  -1   1   19.29    1.06
   5  -1   1   19.98    1.13
   5  -1   1   20.33    1.03
  -6   1  -1    1.67    0.34
  -6   1  -1    1.90    0.46
  -6   1  -1    1.86    0.34
  -6   1  -1    2.21    0.35
  -6   1  -1    0.90    0.44
   6  -1   1    2.15    0.32
   6  -1   1    1.43    0.41
   6  -1   1    1.97    0.31
   6  -1   1    1.79    0.49
   6  -1   1    1.45    0.40
  -7   1  -1    0.70    0.39
  -7   1  -1    0.49    0.34
  -7   1  -1    0.09    0.55
  -7   1  -1    0.81    0.39
   7  -1   1    0.78    0.38
   7  -1   1    0.02    0.51
   7  -1   1    0.61    0.35
   7  -1   1   -0.58    0.47
  -8   1  -1    0.43    0.45
  -8   1  -1   -0.86    0.58
  -8   1  -1    0.66    0.42
  -8   1  -1    0.15    0.45
   8  -1   1    0.05    0.47
   8  -1   1   -0.13    0.38
  -9   1  -1    0.00    0.57
  -9   1  -1   -0.12    0.51
  -9   1  -1   -0.49    0.75
   9  -1   1    0.49    0.75
   9  -1   1    0.79    0.49
 -10   1  -1    1.62    0.65
 -10   1  -1   -1.67    0.94
  10  -1   1    0.58    0.91
 -11   1  -1   -0.42    0.96
 -11   1  -1    1.00    1.12
 -11   1  -1   -0.79    0.88
  11  -1   1    1.81    1.19
  11  -1   1    0.59    0.93
  11   0  -1    0.75    0.91
  11   0  -1   -0.11    1.25
  11   0  -1   -1.10    0.98
 -11   0   1    1.33    0.99
 -11   0   1    0.51    1.22
 -11   0   1    2.44    0.83
  10   0  -1   -0.43    0.88
  10   0  -1    0.58    0.63
  10   0  -1   -0.67    0.88
 -10   0   1    1.40    0.61
 -10   0   1   -0.42    0.74
 -10   0   1    2.19    0.94
   9   0  -1   -0.07    0.45
   9   0  -1    1.35    0.56
   9   0  -1   -0.15    0.65
  -9   0   1   -0.07    0.60
  -9   0   1    0.53    0.52
  -9   0   1    0.55    0.50
   8   0  -1    0.60    0.45
   8   0  -1    0.80    0.39
  -8   0   1    0.88    0.47
  -8   0   1    0.16    0.48
  -8   0   1    0.17    0.40
  -8   0   1    0.44    0.43
  -8   0   1    1.05    0.58
   7   0  -1    1.54    0.34
   7   0  -1    1.29    0.55
   7   0  -1    2.01    0.42
   7   0  -1    1.18    0.48
   7   0  -1    1.40    0.40
  -7   0   1    1.39    0.37
  -7   0   1    1.22    0.43
  -7   0   1    1.36    0.37
  -7   0   1    0.92    0.56
  -7   0   1    1.65    0.43
   6   0  -1    0.66    0.41
   6   0  -1    0.74    0.26
   6   0  -1    0.86    0.29
   6   0  -1    1.10    0.31
   6   0  -1    0.44    0.31
   6   0  -1   -0.01    0.35
  -6   0   1   -0.10    0.46
  -6   0   1    0.84    0.28
  -6   0   1    0.91    0.35
  -6   0   1    0.78    0.26
  -6   0   1    0.31    0.32
  -6   0   1    0.77    0.30
   5   0  -1    7.24    0.55
   5   0  -1    6.76    0.49
   5   0  -1    7.48    0.52
   5   0  -1    6.75    0.49
   5   0  -1    7.33    0.69
   5   0  -1    6.61    0.59
  -5   0   1    6.08    0.64
  -5   0   1    7.32    0.49
  -5   0   1    6.70    0.62
  -5   0   1    6.71    0.49
  -5   0   1    6.62    0.48
  -5   0   1    7.56    0.56
   4   0  -1    4.54    0.35
   4   0  -1    3.48    0.41
   4   0  -1    4.71    0.49
   4   0  -1    4.45    0.35
   4   0  -1    4.22    0.33
   4   0  -1    4.91    0.39
  -4   0   1    3.90    0.35
  -4   0   1    4.50    0.45
  -4   0   1    4.25    0.33
  -4   0   1    4.09    0.42
  -4   0   1    4.03    0.47
  -4   0   1    4.44    0.33
   3   0  -1    0.42    0.13
   3   0  -1    0.96    0.18
   3   0  -1    1.13    0.20
   3   0  -1    0.77    0.14
   3   0  -1    0.73    0.13
   3   0  -1    1.29    0.23
  -3   0   1    0.91    0.14
  -3   0   1    0.71    0.19
   2   0  -1    3.70    0.30
   2   0  -1    3.15    0.24
   2   0  -1    3.50    0.26
   2   0  -1    3.71    0.24
   2   0  -1    4.30    0.33
   2   0  -1    4.71    0.31
  -2   0   1    3.50    0.25
  -2   0   1    3.38    0.26
  -2   0   1    4.52    0.33
  -2   0   1    4.71    0.25
  -2   0   1    5.02    0.35
  -2   0  -1   21.42    0.98
  -2   0  -1   20.92    1.08
  -2   0  -1   21.74    1.03
  -2   0  -1   21.45    0.96
  -2   0  -1   18.12    0.94
   2   0   1   19.91    1.01
   2   0   1   19.10    0.93
   2   0   1   20.05    0.94
   2   0   1   21.58    0.97
   2   0   1   21.48    1.07
  -3   0  -1    5.01    0.33
  -3   0  -1    5.48    0.37
  -3   0  -1    4.69    0.30
   3   0   1    4.43    0.35
   3   0   1    5.01    0.35
   3   0   1    4.67    0.44
   3   0   1    4.93    0.35
   3   0   1    4.85    0.31
  -4   0  -1   29.95    1.43
  -4   0  -1   28.86    1.56
  -4   0  -1   30.20    1.51
  -4   0  -1   29.43    1.37
  -4   0  -1   29.08    1.37
   4   0   1   29.04    1.36
   4   0   1   27.04    1.41
   4   0   1   29.13    1.51
   4   0   1   28.15    1.31
   4   0   1   26.80    1.30
  -5   0  -1    0.27    0.21
  -5   0  -1    0.15    0.23
  -5   0  -1    0.27    0.32
  -5   0  -1    0.05    0.20
  -5   0  -1    0.06    0.18
   5   0   1   -0.07    0.22
   5   0   1    0.06    0.20
   5   0   1    0.16    0.21
   5   0   1    0.34    0.33
   5   0   1   -0.03    0.25
  -6   0  -1    1.44    0.31
  -6   0  -1    1.21    0.34
  -6   0  -1    1.68    0.44
  -6   0  -1    1.47    0.30
  -6   0  -1    1.37    0.33
  -6   0  -1    1.17    0.35
   6   0   1    0.99    0.36
   6   0   1    1.68    0.34
   6   0   1    1.37    0.29
   6   0   1    1.95    0.45
   6   0   1    1.21    0.38
  -7   0  -1    1.78    0.39
  -7   0  -1    1.78    0.54
  -7   0  -1    2.02    0.43
  -7   0  -1    1.71    0.41
   7   0   1    1.71    0.40
   7   0   1    1.09    0.48
   7   0   1    1.36    0.38
   7   0   1    1.14    0.59
  -8   0  -1   -0.51    0.42
  -8   0  -1   -1.00    0.61
  -8   0  -1    0.05    0.42
  -8   0  -1   -0.07    0.42
  -8   0  -1    0.43    0.39
   8   0   1   -0.43    0.45
   8   0   1    0.53    0.44
   8   0   1    0.05    0.37
  -9   0  -1    1.36    0.52
  -9   0  -1    1.15    0.56
  -9   0  -1    0.16    0.55
   9   0   1    0.39    0.71
   9   0   1    0.29    0.50
 -10   0  -1    0.37    0.72
 -10   0  -1   -1.19    0.89
 -10   0  -1    0.12    0.61
  10   0   1    0.45    0.69
  10   0   1   -0.03    0.85
 -11   0  -1    2.28    1.18
 -11   0  -1    1.73    1.03
 -11   0  -1    3.48    0.93
  11   0   1    1.70    1.16
  11   0   1    1.24    0.82
  11  -1  -1    0.71    1.11
  11  -1  -1   -0.04    1.13
 -11   1   1    1.16    1.23
 -11   1   1    1.20    0.80
 -11   1   1   -0.43    0.98
  10  -1  -1   -0.97    0.82
  10  -1  -1    0.86    0.60
 -10   1   1    2.20    0.94
 -10   1   1    1.29    0.64
 -10   1   1    0.33    0.82
   9  -1  -1    0.14    0.45
   9  -1  -1   -0.57    0.65
   9  -1  -1   -0.63    0.61
  -9   1   1    0.83    0.74
  -9   1   1   -0.71    0.54
  -9   1   1    0.91    0.52
  -9   1   1    1.59    0.56
   8  -1  -1    0.56    0.45
   8  -1  -1    0.15    0.37
   8  -1  -1    0.01    0.43
  -8   1   1   -0.26    0.59
  -8   1   1    0.21    0.43
  -8   1   1   -0.13    0.38
  -8   1   1    1.13    0.46
   7  -1  -1    0.25    0.37
   7  -1  -1    0.23    0.51
   7  -1  -1    0.00    0.29
   7  -1  -1   -0.46    0.36
   7  -1  -1   -0.22    0.35
  -7   1   1   -0.08    0.32
  -7   1   1   -0.41    0.37
  -7   1   1   -0.28    0.38
  -7   1   1   -0.34    0.48
   6  -1  -1    0.26    0.42
   6  -1  -1    0.61    0.29
   6  -1  -1    0.11    0.25
   6  -1  -1   -0.14    0.28
   6  -1  -1   -0.04    0.23
   6  -1  -1   -0.51    0.37
  -6   1   1   -0.32    0.32
  -6   1   1    0.70    0.26
  -6   1   1   -0.17    0.44
  -6   1   1   -0.18    0.34
  -6   1   1    0.18    0.30
   5  -1  -1    5.12    0.39
   5  -1  -1    6.31    0.46
   5  -1  -1    4.83    0.41
   5  -1  -1    3.87    0.50
   5  -1  -1    5.34    0.44
   5  -1  -1    5.09    0.45
   5  -1  -1    5.63    0.60
  -5   1   1    6.29    0.43
  -5   1   1    5.72    0.54
  -5   1   1    5.01    0.56
  -5   1   1    5.26    0.61
  -5   1   1    5.75    0.49
   4  -1  -1    4.91    0.37
   4  -1  -1    4.24    0.38
   4  -1  -1    5.13    0.51
   4  -1  -1    4.37    0.42
   4  -1  -1    4.31    0.34
   4  -1  -1    4.85    0.38
  -4   1   1    3.48    0.44
  -4   1   1    4.14    0.49
  -4   1   1    4.70    0.38
  -4   1   1    4.80    0.42
   3  -1  -1    2.24    0.22
   3  -1  -1    2.26    0.30
   3  -1  -1    2.67    0.38
  -3   1   1    2.26    0.35
  -3   1   1    2.36    0.32
  -3   1   1    2.31    0.30
   2  -1  -1    3.65    0.25
   2  -1  -1    3.73    0.28
   2  -1  -1    3.99    0.31
   2  -1  -1    4.66    0.39
   2  -1  -1    3.83    0.26
   2  -1  -1    4.71    0.37
  -2   1   1    4.29    0.36
  -2   1   1    3.79    0.27
  -2   1   1    4.05    0.32
   1  -1  -1    5.45    0.29
   1  -1  -1    5.25    0.32
   1  -1  -1    5.14    0.29
   1  -1  -1    5.64    0.35
   1  -1  -1    5.08    0.29
  -1   1   1    5.85    0.36
  -1   1   1    5.16    0.29
  -1   1   1    5.13    0.32
  -1   1   1    6.00    0.30
   0  -1  -1    0.77    0.11
   0  -1  -1    0.98    0.11
  -1  -1  -1   22.24    0.96
  -1  -1  -1   20.28    0.96
  -1  -1  -1   20.57    0.97
  -1  -1  -1   21.47    1.04
   1   1   1   21.28    1.06
   1   1   1   20.88    1.00
   1   1   1   23.29    0.99
   1   1   1   21.29    0.99
   1   1   1   21.40    0.99
  -2  -1  -1    0.24    0.14
  -2  -1  -1   -0.19    0.12
  -2  -1  -1    0.32    0.17
  -2  -1  -1   -0.26    0.10
   2   1   1    0.31    0.15
   2   1   1    0.20    0.13
   2   1   1   -0.01    0.16
   2   1   1   -0.01    0.13
  -3  -1  -1   12.28    0.65
  -3  -1  -1   11.04    0.62
  -3  -1  -1   12.50    0.66
  -3  -1  -1   11.30    0.61
   3   1   1   11.87    0.71
   3   1   1   11.74    0.60
   3   1   1   11.58    0.63
  -4  -1  -1    5.68    0.41
  -4  -1  -1    5.55    0.41
  -4  -1  -1    5.71    0.46
  -4  -1  -1    5.35    0.40
   4   1   1    5.67    0.47
   4   1   1    5.25    0.43
   4   1   1    6.16    0.54
   4   1   1    4.97    0.45
   4   1   1    5.54    0.40
   4   1   1    5.94    0.40
  -5  -1  -1    0.76    0.25
  -5  -1  -1    0.86    0.28
  -5  -1  -1    0.64    0.24
  -5  -1  -1    0.36    0.26
  -5  -1  -1    0.92    0.25
   5   1   1    0.69    0.27
   5   1   1    0.73    0.24
   5   1   1    0.91    0.27
   5   1   1    0.72    0.22
  -6  -1  -1   10.87    0.70
  -6  -1  -1   10.47    0.78
  -6  -1  -1    9.97    0.74
  -6  -1  -1   10.25    0.90
  -6  -1  -1   11.31    0.69
   6   1   1   10.89    0.73
   6   1   1   10.72    0.82
   6   1   1   11.71    0.95
   6   1   1   11.48    0.76
   6   1   1   11.35    0.76
  -7  -1  -1   16.33    1.11
  -7  -1  -1   19.90    1.10
  -7  -1  -1   20.46    1.10
  -7  -1  -1   18.66    1.18
   7   1   1   18.61    1.13
   7   1   1   17.23    1.08
   7   1   1   18.13    1.34
   7   1   1   19.42    1.10
  -8  -1  -1    4.04    0.57
  -8  -1  -1    3.96    0.58
  -8  -1  -1    4.89    0.69
   8   1   1    3.90    0.54
   8   1   1    3.81    0.57
  -9  -1  -1    1.19    0.54
  -9  -1  -1    0.71    0.54
  -9  -1  -1   -0.28    0.56
   9   1   1   -1.19    0.74
 -10  -1  -1    1.23    0.67
 -10  -1  -1    1.02    0.75
  10   1   1    0.36    0.64
  10   1   1    0.38    0.95
 -11  -1  -1    0.03    0.97
  11   1   1    1.90    0.93
  11   1   1   -1.72    1.06
  11  -2  -1   -0.34    1.08
  11  -2  -1   -0.81    1.11
 -11   2   1    1.18    1.17
  10  -2  -1    0.29    0.85
  10  -2  -1    0.59    0.86
 -10   2   1    0.43    0.73
 -10   2   1    2.75    1.01
   9  -2  -1   -0.21    0.69
   9  -2  -1   -0.48    0.50
  -9   2   1    1.57    0.81
  -9   2   1    1.20    0.61
  -9   2   1    0.58    0.59
   8  -2  -1    1.55    0.41
   8  -2  -1    1.90    0.53
   8  -2  -1    1.85    0.67
   8  -2  -1    3.31    0.56
  -8   2   1    2.21    0.54
  -8   2   1    2.20    0.50
   7  -2  -1    0.09    0.52
   7  -2  -1    0.00    0.40
   7  -2  -1   -0.04    0.26
   7  -2  -1   -0.13    0.34
  -7   2   1    0.13    0.52
  -7   2   1    0.44    0.39
  -7   2   1   -0.21    0.38
   6  -2  -1   -0.18    0.28
   6  -2  -1    0.06    0.20
   6  -2  -1    0.01    0.45
   6  -2  -1   -0.13    0.28
   6  -2  -1    0.10    0.28
  -6   2   1    0.07    0.44
  -6   2   1    0.18    0.30
  -6   2   1    0.03    0.33
   5  -2  -1    0.14    0.26
   5  -2  -1   -0.14    0.28
   5  -2  -1   -0.22    0.19
   5  -2  -1   -0.24    0.34
   5  -2  -1    0.02    0.19
   5  -2  -1   -0.18    0.23
  -5   2   1    0.19    0.22
  -5   2   1    0.02    0.36
  -5   2   1    0.04    0.24
   4  -2  -1    2.65    0.29
   4  -2  -1    2.33    0.30
   4  -2  -1    2.23    0.32
   4  -2  -1    2.43    0.39
   4  -2  -1    3.05    0.32
   4  -2  -1    2.41    0.31
   4  -2  -1    2.60    0.43
  -4   2   1    2.86    0.39
  -4   2   1    2.98    0.39
  -4   2   1    2.91    0.36
   3  -2  -1    4.27    0.34
   3  -2  -1    4.25    0.33
   3  -2  -1    4.12    0.33
   3  -2  -1    4.55    0.46
   3  -2  -1    4.07    0.39
   3  -2  -1    4.23    0.31
  -3   2   1    3.76    0.46
  -3   2   1    3.47    0.36
  -3   2   1    4.32    0.38
  -3   2   1    4.07    0.41
   2  -2  -1    0.39    0.23
   2  -2  -1    0.48    0.14
   2  -2  -1    0.53    0.14
  -2   2   1    0.56    0.24
  -2   2   1    0.56    0.13
  -2   2   1    0.37    0.24
  -2   2   1    0.61    0.11
   1  -2  -1   19.56    0.97
   1  -2  -1   22.55    1.01
   1  -2  -1   23.07    1.18
   1  -2  -1   22.81    1.03
   1  -2  -1   20.00    1.00
   1  -2  -1   22.01    1.09
  -1   2   1   20.00    0.93
  -1   2   1   22.98    0.99
  -1   2   1   20.32    0.96
  -1   2   1   20.22    1.05
  -1   2   1   20.39    0.97
   0  -2  -1   26.20    1.36
   0  -2  -1   25.65    1.26
   0  -2  -1   24.76    1.15
   0  -2  -1   26.14    1.20
   0  -2  -1   24.94    1.18
   0   2   1   25.38    1.08
   0   2   1   24.09    1.10
   0   2   1   21.15    1.24
   0   2   1   24.41    1.12
   0   2   1   23.40    1.17
  -1  -2  -1    0.62    0.18
  -1  -2  -1    0.59    0.14
  -1  -2  -1    0.68    0.13
  -1  -2  -1    0.48    0.17
   1   2   1    0.45    0.11
   1   2   1    0.45    0.16
   1   2   1    0.55    0.16
  -2  -2  -1  150.01    6.68
  -2  -2  -1  158.46    6.53
  -2  -2  -1  141.89    6.65
   2   2   1  146.83    7.25
   2   2   1  160.10    6.70
   2   2   1  153.15    6.85
   2   2   1  156.50    6.84
  -3  -2  -1    1.26    0.22
  -3  -2  -1    1.67    0.24
  -3  -2  -1    1.66    0.25
  -3  -2  -1    1.36    0.22
  -3  -2  -1    1.40    0.23
   3   2   1    1.23    0.23
   3   2   1    1.79    0.22
   3   2   1    1.47    0.22
   3   2   1    1.34    0.27
   3   2   1    1.31    0.21
  -4  -2  -1    6.89    0.51
  -4  -2  -1    6.89    0.52
  -4  -2  -1    5.16    0.43
  -4  -2  -1    6.49    0.47
  -4  -2  -1    5.85    0.45
   4   2   1    6.68    0.46
   4   2   1    6.09    0.54
   4   2   1    6.50    0.49
   4   2   1    6.09    0.48
   4   2   1    5.97    0.43
  -5  -2  -1   -0.09    0.26
  -5  -2  -1    0.26    0.24
  -5  -2  -1    0.15    0.23
  -5  -2  -1    0.13    0.33
  -5  -2  -1   -0.18    0.21
   5   2   1    0.23    0.25
   5   2   1    0.31    0.24
   5   2   1    0.06    0.25
   5   2   1    0.12    0.26
  -6  -2  -1    6.32    0.56
  -6  -2  -1    5.42    0.65
  -6  -2  -1    5.88    0.59
  -6  -2  -1    4.41    0.60
   6   2   1    4.55    0.59
   6   2   1    5.32    0.57
   6   2   1    4.61    0.60
   6   2   1    3.89    0.62
  -7  -2  -1   11.34    0.88
  -7  -2  -1   13.44    0.86
  -7  -2  -1   11.69    0.92
  -7  -2  -1   11.85    0.95
   7   2   1   10.31    0.87
   7   2   1   11.94    0.87
  -8  -2  -1    2.78    0.55
  -8  -2  -1    2.63    0.50
  -8  -2  -1    2.69    0.56
   8   2   1    1.93    0.49
  -9  -2  -1   -0.04    0.58
  -9  -2  -1    0.81    0.56
  -9  -2  -1    0.69    0.57
   9   2   1    0.46    0.54
 -10  -2  -1    2.23    0.81
 -10  -2  -1    1.69    0.77
 -10  -2  -1    2.81    0.78
  10   2   1    1.91    0.69
  10  -3  -1   -0.40    0.77
  10  -3  -1   -0.04    0.91
 -10   3   1    1.74    0.99
 -10   3   1    1.39    0.79
   9  -3  -1    0.73    0.65
   9  -3  -1   -0.71    0.62
   9  -3  -1    0.91    0.81
  -9   3   1    0.48    0.63
  -9   3   1    1.60    0.83
   8  -3  -1    0.25    0.46
   8  -3  -1    0.33    0.64
   8  -3  -1   -0.48    0.50
   8  -3  -1    0.64    0.55
   8  -3  -1   -0.80    0.47
  -8   3   1    0.20    0.51
  -8   3   1    1.57    0.69
   7  -3  -1    0.21    0.53
   7  -3  -1    0.85    0.40
   7  -3  -1    0.26    0.41
   7  -3  -1   -0.43    0.38
   7  -3  -1    0.43    0.40
  -7   3   1    0.62    0.46
  -7   3   1    1.00    0.54
   6  -3  -1    0.49    0.38
   6  -3  -1    0.12    0.32
   6  -3  -1   -0.05    0.33
   6  -3  -1    0.07    0.49
   6  -3  -1   -0.42    0.27
   6  -3  -1    0.30    0.28
  -6   3   1   -0.42    0.35
  -6   3   1    0.17    0.46
   5  -3  -1    0.36    0.29
   5  -3  -1    0.97    0.26
   5  -3  -1    0.67    0.27
   5  -3  -1    0.53    0.41
   5  -3  -1    0.79    0.30
   5  -3  -1    0.55    0.32
   5  -3  -1    0.63    0.35
  -5   3   1    0.30    0.36
  -5   3   1    0.52    0.31
  -5   3   1    1.43    0.42
   4  -3  -1    0.47    0.35
   4  -3  -1    0.83    0.23
   4  -3  -1    1.08    0.22
   4  -3  -1    0.74    0.30
   4  -3  -1    1.53    0.27
   4  -3  -1    1.04    0.28
  -4   3   1    1.34    0.34
  -4   3   1    1.15    0.23
  -4   3   1    1.28    0.36
  -4   3   1    0.91    0.27
  -4   3   1    0.43    0.37
   3  -3  -1    1.43    0.22
   3  -3  -1    1.32    0.27
   3  -3  -1    0.85    0.22
   3  -3  -1    1.40    0.23
  -3   3   1    1.06    0.32
  -3   3   1    0.88    0.34
  -3   3   1    1.25    0.21
  -3   3   1    0.76    0.22
  -3   3   1    0.98    0.29
  -3   3   1    1.10    0.22
   2  -3  -1    2.10    0.34
   2  -3  -1    2.39    0.33
   2  -3  -1    2.33    0.27
   2  -3  -1    2.75    0.29
   2  -3  -1    2.54    0.34
  -2   3   1    2.27    0.36
  -2   3   1    1.82    0.22
  -2   3   1    2.54    0.34
  -2   3   1    2.41    0.25
   1  -3  -1    3.79    0.32
   1  -3  -1    2.57    0.23
   1  -3  -1    3.40    0.29
   1  -3  -1    3.85    0.36
   1  -3  -1    3.26    0.40
   1  -3  -1    2.95    0.32
  -1   3   1    2.76    0.43
  -1   3   1    3.37    0.36
  -1   3   1    3.18    0.24
  -1   3   1    2.81    0.33
  -1   3   1    3.06    0.25
  -1   3   1    2.92    0.29
   0  -3  -1    7.55    0.47
   0  -3  -1    8.04    0.51
   0  -3  -1    7.78    0.53
   0  -3  -1    7.30    0.41
   0   3   1    7.70    0.44
   0   3   1    7.60    0.52
   0   3   1    6.44    0.51
   0   3   1    7.25    0.46
  -1  -3  -1   12.39    0.71
  -1  -3  -1   13.25    0.73
  -1  -3  -1   13.44    0.70
   1   3   1   14.55    0.71
   1   3   1   12.88    0.70
   1   3   1   12.26    0.70
   1   3   1   13.56    0.78
  -2  -3  -1    0.91    0.19
  -2  -3  -1    0.67    0.19
  -2  -3  -1    0.46    0.19
  -2  -3  -1    1.01    0.22
  -2  -3  -1    1.21    0.21
   2   3   1    0.74    0.26
   2   3   1    0.73    0.21
   2   3   1    0.84    0.17
   2   3   1    1.01    0.20
   2   3   1    0.59    0.17
  -3  -3  -1   17.26    0.87
  -3  -3  -1   17.45    0.89
  -3  -3  -1   16.37    0.90
  -3  -3  -1   15.98    0.87
  -3  -3  -1   16.09    0.91
   3   3   1   17.25    0.87
   3   3   1   16.44    0.87
   3   3   1   16.09    0.87
   3   3   1   16.55    0.89
   3   3   1   17.17    0.97
  -4  -3  -1    0.88    0.24
  -4  -3  -1    0.96    0.23
  -4  -3  -1    0.84    0.28
  -4  -3  -1    1.15    0.27
  -4  -3  -1    0.85    0.27
   4   3   1    1.15    0.33
   4   3   1    1.25    0.24
   4   3   1    0.61    0.23
   4   3   1    0.57    0.26
   4   3   1    1.36    0.28
  -5  -3  -1    0.68    0.28
  -5  -3  -1    1.09    0.37
  -5  -3  -1    0.76    0.27
  -5  -3  -1    0.53    0.27
  -5  -3  -1    0.50    0.34
   5   3   1    0.58    0.37
   5   3   1    1.09    0.29
   5   3   1    0.68    0.28
   5   3   1    0.93    0.31
   5   3   1    0.41    0.33
  -6  -3  -1    0.98    0.35
  -6  -3  -1    0.67    0.35
  -6  -3  -1    1.10    0.38
  -6  -3  -1    0.43    0.42
  -6  -3  -1    0.67    0.40
   6   3   1    0.10    0.36
   6   3   1    1.36    0.37
   6   3   1    1.03    0.41
   6   3   1    0.65    0.34
   6   3   1    0.52    0.40
  -7  -3  -1    0.83    0.41
  -7  -3  -1    0.57    0.43
  -7  -3  -1    1.02    0.44
   7   3   1    0.89    0.41
  -8  -3  -1    2.03    0.53
  -8  -3  -1    1.08    0.57
  -8  -3  -1    1.03    0.51
   8   3   1    1.95    0.51
  -9  -3  -1    0.73    0.66
  -9  -3  -1    0.74    0.62
  -9  -3  -1    0.93    0.63
   9   3   1    0.46    0.55
 -10  -3  -1    2.60    0.84
 -10  -3  -1    0.12    0.85
 -10  -3  -1    1.10    0.81
  10   3   1    1.69    0.74
  10  -4  -1    1.42    1.04
  10  -4  -1    0.77    0.94
 -10   4   1    0.17    0.81
 -10   4   1    1.55    1.10
   9  -4  -1    1.59    0.85
   9  -4  -1    1.03    0.74
  -9   4   1   -1.60    1.01
  -9   4   1    0.88    0.69
  -9   4   1    1.33    0.86
   8  -4  -1   -1.16    0.56
   8  -4  -1    0.08    0.64
   8  -4  -1    0.70    0.59
   8  -4  -1   -0.71    0.56
  -8   4   1    0.60    0.70
  -8   4   1   -1.06    0.79
  -8   4   1    0.47    0.57
   7  -4  -1    0.02    0.57
   7  -4  -1   -0.16    0.44
   7  -4  -1   -0.13    0.42
   7  -4  -1   -0.24    0.48
   7  -4  -1   -0.15    0.48
  -7   4   1   -0.98    0.60
  -7   4   1    0.25    0.48
   6  -4  -1    1.87    0.39
   6  -4  -1    1.36    0.44
   6  -4  -1    2.70    0.43
   6  -4  -1    2.20    0.48
   6  -4  -1    1.90    0.51
   6  -4  -1    2.00    0.58
  -6   4   1    2.04    0.47
  -6   4   1    3.43    0.63
   5  -4  -1    1.10    0.37
   5  -4  -1    0.90    0.46
   5  -4  -1    0.64    0.32
   5  -4  -1    0.74    0.32
   5  -4  -1    1.24    0.32
   5  -4  -1   -0.03    0.45
  -5   4   1    1.01    0.51
  -5   4   1    0.72    0.48
  -5   4   1    0.97    0.47
  -5   4   1    0.59    0.32
  -5   4   1    1.01    0.35
   4  -4  -1   -0.04    0.30
   4  -4  -1   -0.55    0.34
   4  -4  -1    0.22    0.28
   4  -4  -1    0.29    0.27
   4  -4  -1   -0.26    0.29
   4  -4  -1    0.43    0.26
  -4   4   1   -0.07    0.35
  -4   4   1   -0.27    0.37
  -4   4   1    0.09    0.24
  -4   4   1   -0.09    0.26
   3  -4  -1    5.40    0.63
   3  -4  -1    6.88    0.54
   3  -4  -1    7.16    0.52
   3  -4  -1    7.12    0.56
   3  -4  -1    8.82    0.61
  -3   4   1    7.12    0.71
  -3   4   1    7.85    0.54
  -3   4   1    7.41    0.62
  -3   4   1    7.21    0.53
  -3   4   1    7.40    0.52
   2  -4  -1    0.27    0.28
   2  -4  -1    0.61    0.26
   2  -4  -1   -0.20    0.26
   2  -4  -1    0.22    0.13
   2  -4  -1    0.43    0.23
  -2   4   1    0.16    0.18
  -2   4   1    0.38    0.15
  -2   4   1    0.27    0.19
  -2   4   1    0.19    0.26
  -2   4   1   -0.29    0.32
   1  -4  -1   15.43    0.82
   1  -4  -1   12.75    0.73
   1  -4  -1   14.59    0.89
   1  -4  -1   14.43    0.81
   1  -4  -1   15.21    0.78
  -1   4   1   15.26    0.79
  -1   4   1   14.39    0.94
  -1   4   1   14.90    0.86
  -1   4   1   14.94    0.76
  -1   4   1   14.28    0.76
   0  -4  -1   39.31    2.04
   0  -4  -1   38.79    1.80
   0  -4  -1   38.53    1.92
   0  -4  -1   37.73    1.83
   0  -4  -1   38.88    1.76
   0   4   1   37.08    1.70
   0   4   1   37.23    1.69
   0   4   1   34.97    1.94
   0   4   1   37.10    1.73
   0   4   1   36.57    1.84
  -1  -4  -1    6.06    0.50
  -1  -4  -1    5.43    0.50
  -1  -4  -1    5.49    0.39
  -1  -4  -1    6.84    0.48
   1   4   1    5.95    0.47
   1   4   1    6.21    0.48
   1   4   1    6.60    0.48
   1   4   1    6.66    0.55
  -2  -4  -1    7.35    0.49
  -2  -4  -1    7.20    0.56
  -2  -4  -1    6.62    0.53
  -2  -4  -1    7.84    0.54
   2   4   1    7.51    0.61
   2   4   1    7.60    0.49
   2   4   1    7.08    0.52
   2   4   1    7.12    0.53
  -3  -4  -1    0.23    0.26
  -3  -4  -1    0.28    0.20
  -3  -4  -1    0.18    0.27
  -3  -4  -1    0.03    0.23
  -3  -4  -1    0.57    0.30
   3   4   1    0.60    0.31
   3   4   1    0.21    0.23
   3   4   1    0.40    0.24
   3   4   1    0.25    0.25
   3   4   1    0.16    0.19
  -4  -4  -1    2.39    0.38
  -4  -4  -1    1.96    0.35
  -4  -4  -1    1.81    0.28
  -4  -4  -1    1.92    0.38
  -4  -4  -1    1.86    0.39
   4   4   1    2.30    0.32
   4   4   1    2.81    0.47
   4   4   1    2.41    0.38
   4   4   1    1.41    0.34
  -5  -4  -1   -0.02    0.39
  -5  -4  -1   -0.12    0.31
  -5  -4  -1   -0.41    0.25
  -5  -4  -1    0.34    0.33
  -5  -4  -1    0.17    0.39
   5   4   1    0.61    0.34
   5   4   1    0.39    0.41
   5   4   1    0.65    0.36
   5   4   1    0.03    0.33
  -6  -4  -1    0.07    0.39
  -6  -4  -1   -0.26    0.36
  -6  -4  -1    0.05    0.41
   6   4   1    0.12    0.48
   6   4   1    0.26    0.42
   6   4   1    0.06    0.35
  -7  -4  -1    0.09    0.44
   7   4   1    0.08    0.41
   7   4   1    0.44    0.50
  -8  -4  -1    1.29    0.58
  -8  -4  -1    1.86    0.63
  -8  -4  -1    2.38    0.54
   8   4   1    1.27    0.53
  -9  -4  -1    0.72    0.71
  -9  -4  -1    2.83    0.70
  -9  -4  -1    1.38    0.71
   9   4   1    2.56    0.65
 -10  -4  -1    1.29    0.95
 -10  -4  -1    0.18    0.93
 -10  -4  -1    2.06    0.90
  10   4   1    1.19    0.75
  10  -5  -1    0.73    1.21
 -10   5   1    1.69    1.26
 -10   5   1    1.05    1.02
 -10   5   1   -0.12    1.49
   9  -5  -1    1.52    0.77
   9  -5  -1   -0.74    0.99
  -9   5   1   -1.26    1.20
  -9   5   1    1.15    0.79
  -9   5   1    1.66    0.97
   8  -5  -1    1.19    0.66
   8  -5  -1   -0.41    0.82
  -8   5   1    0.31    0.64
  -8   5   1    1.68    0.78
  -8   5   1   -1.37    0.92
   7  -5  -1    0.27    0.57
   7  -5  -1   -0.29    0.55
   7  -5  -1    0.41    0.50
   7  -5  -1    0.18    0.67
   7  -5  -1    0.15    0.51
  -7   5   1   -0.40    0.51
  -7   5   1    0.52    0.63
   6  -5  -1    2.24    0.48
   6  -5  -1    3.89    0.58
   6  -5  -1    1.38    0.58
   6  -5  -1    2.76    0.53
  -6   5   1    1.71    0.71
  -6   5   1    3.74    0.66
  -6   5   1    2.84    0.52
   5  -5  -1    0.74    0.46
   5  -5  -1    1.76    0.45
   5  -5  -1    1.82    0.40
   5  -5  -1    1.00    0.38
  -5   5   1   -0.50    0.41
  -5   5   1    1.25    0.38
  -5   5   1   -0.79    0.60
  -5   5   1    1.11    0.54
   4  -5  -1    1.42    0.42
   4  -5  -1    1.11    0.36
   4  -5  -1    0.81    0.39
   4  -5  -1    0.28    0.43
   4  -5  -1    0.40    0.42
  -4   5   1    0.92    0.50
  -4   5   1    1.31    0.37
  -4   5   1    1.32    0.35
  -4   5   1    1.18    0.46
   3  -5  -1    1.38    0.34
   3  -5  -1    0.74    0.40
   3  -5  -1    1.99    0.40
   3  -5  -1    1.54    0.43
  -3   5   1    1.24    0.32
  -3   5   1    1.04    0.47
  -3   5   1    1.31    0.32
  -3   5   1    1.31    0.27
  -3   5   1    1.63    0.25
  -3   5   1    1.26    0.39
   2  -5  -1    2.03    0.42
   2  -5  -1    1.20    0.34
   2  -5  -1    1.07    0.21
   2  -5  -1    0.63    0.32
   2  -5  -1    1.21    0.31
  -2   5   1    1.44    0.30
  -2   5   1    1.25    0.42
  -2   5   1    1.31    0.38
  -2   5   1    1.23    0.36
  -2   5   1    1.44    0.25
  -2   5   1    1.09    0.27
   1  -5  -1   31.47    1.57
   1  -5  -1   34.66    1.67
   1  -5  -1   35.85    1.62
   1  -5  -1   32.52    1.84
   1  -5  -1   34.36    1.73
  -1   5   1   31.58    1.60
  -1   5   1   33.80    1.76
  -1   5   1   34.34    1.63
  -1   5   1   34.54    1.87
  -1   5   1   34.18    1.58
   0  -5  -1    0.12    0.23
   0  -5  -1    0.82    0.29
   0  -5  -1    0.10    0.31
   0  -5  -1    0.23    0.29
   0  -5  -1    0.25    0.20
   0   5   1    0.13    0.21
   0   5   1    0.24    0.24
   0   5   1   -0.10    0.20
   0   5   1    0.39    0.29
   0   5   1    0.47    0.29
  -1  -5  -1    0.90    0.30
  -1  -5  -1    0.53    0.27
  -1  -5  -1    0.47    0.29
  -1  -5  -1    0.42    0.19
   1   5   1    0.88    0.35
   1   5   1    0.71    0.29
   1   5   1    0.66    0.24
   1   5   1    0.46    0.24
  -2  -5  -1    0.31    0.30
  -2  -5  -1    0.58    0.28
  -2  -5  -1    0.19    0.28
  -2  -5  -1    0.25    0.20
   2   5   1    0.53    0.28
   2   5   1    0.43    0.26
   2   5   1    0.27    0.33
   2   5   1   -0.08    0.22
  -3  -5  -1    0.91    0.36
  -3  -5  -1    0.99    0.29
  -3  -5  -1    0.96    0.35
   3   5   1    1.26    0.35
   3   5   1    1.27    0.42
   3   5   1    0.90    0.32
  -4  -5  -1    0.18    0.35
  -4  -5  -1    0.98    0.37
  -4  -5  -1    0.06    0.28
  -4  -5  -1    0.17    0.34
   4   5   1    0.15    0.42
   4   5   1    0.32    0.33
   4   5   1    0.65    0.34
  -5  -5  -1    0.27    0.45
  -5  -5  -1    0.60    0.38
  -5  -5  -1    0.02    0.37
   5   5   1    0.21    0.38
   5   5   1    0.19    0.52
   5   5   1    0.14    0.42
  -6  -5  -1    4.60    0.58
  -6  -5  -1    4.11    0.60
   6   5   1    4.33    0.64
   6   5   1    4.78    0.71
  -7  -5  -1    2.84    0.56
  -7  -5  -1    2.25    0.59
  -7  -5  -1    2.59    0.56
   7   5   1    1.19    0.50
  -8  -5  -1    0.74    0.67
  -8  -5  -1    1.47    0.62
  -8  -5  -1    1.63    0.65
   8   5   1    1.09    0.69
   8   5   1    0.20    0.58
  -9  -5  -1    0.54    0.79
  -9  -5  -1    1.07    0.77
  -9  -5  -1    0.63    0.74
   9   5   1   -0.88    0.65
   9   5   1    0.70    0.87
   9  -6  -1   -0.29    1.20
  -9   6   1    0.17    0.97
  -9   6   1    1.45    1.05
  -9   6   1    0.18    1.25
   8  -6  -1   -0.87    0.92
   8  -6  -1    0.58    0.73
   8  -6  -1    0.50    0.79
  -8   6   1    0.31    1.03
  -8   6   1    1.16    0.87
  -8   6   1    0.12    0.77
   7  -6  -1    1.91    0.85
   7  -6  -1    0.85    0.62
   7  -6  -1    1.00    0.62
   7  -6  -1    0.08    0.73
  -7   6   1    2.08    0.75
  -7   6   1   -0.34    0.87
   6  -6  -1    3.79    0.62
   6  -6  -1    2.72    0.59
   6  -6  -1    3.84    0.68
  -6   6   1    3.36    0.73
  -6   6   1    3.05    0.61
  -6   6   1    2.37    0.83
   5  -6  -1    1.33    0.52
   5  -6  -1    2.39    0.50
   5  -6  -1    0.87    0.47
   5  -6  -1    2.00    0.52
  -5   6   1    0.55    0.68
  -5   6   1    1.72    0.60
  -5   6   1    1.44    0.48
   4  -6  -1    2.90    0.50
   4  -6  -1    2.54    0.55
  -4   6   1    1.73    0.65
  -4   6   1    2.55    0.48
  -4   6   1    2.21    0.52
  -4   6   1    2.37    0.55
   3  -6  -1    0.52    0.55
   3  -6  -1   -0.37    0.40
   3  -6  -1    0.49    0.35
  -3   6   1    0.39    0.36
  -3   6   1    0.55    0.49
  -3   6   1    0.34    0.29
  -3   6   1   -0.16    0.35
  -3   6   1    0.66    0.53
  -3   6   1    0.67    0.28
   2  -6  -1    2.47    0.45
   2  -6  -1    1.66    0.42
   2  -6  -1    1.02    0.35
   2  -6  -1    1.26    0.29
  -2   6   1    1.37    0.49
  -2   6   1    1.07    0.35
  -2   6   1    1.29    0.37
  -2   6   1    2.25    0.35
  -2   6   1    1.45    0.48
   1  -6  -1    2.01    0.44
   1  -6  -1    3.50    0.46
   1  -6  -1    3.01    0.43
   1  -6  -1    2.08    0.46
   1  -6  -1    3.00    0.47
  -1   6   1    2.59    0.52
  -1   6   1    2.94    0.38
  -1   6   1    2.20    0.38
  -1   6   1    3.05    0.41
  -1   6   1    2.76    0.52
   0  -6  -1   -0.21    0.36
   0  -6  -1   -0.07    0.35
   0  -6  -1    0.18    0.25
   0  -6  -1   -0.11    0.32
   0  -6  -1   -0.15    0.43
   0   6   1    0.68    0.38
   0   6   1   -0.25    0.30
   0   6   1    0.28    0.29
   0   6   1    0.28    0.36
   0   6   1   -0.54    0.27
  -1  -6  -1   10.82    0.81
  -1  -6  -1    9.03    0.69
  -1  -6  -1    9.89    0.76
  -1  -6  -1    9.87    0.81
   1   6   1    8.22    0.73
   1   6   1    9.55    0.72
   1   6   1   10.88    0.89
   1   6   1   11.04    0.78
  -2  -6  -1    6.61    0.60
  -2  -6  -1    8.15    0.70
  -2  -6  -1    7.21    0.72
   2   6   1    7.72    0.83
   2   6   1    8.73    0.70
   2   6   1    7.15    0.72
  -3  -6  -1   -0.05    0.40
  -3  -6  -1    0.34    0.39
   3   6   1    0.36    0.36
   3   6   1    0.72    0.47
  -4  -6  -1    0.08    0.40
  -4  -6  -1   -0.20    0.41
   4   6   1   -0.36    0.37
   4   6   1   -0.38    0.51
  -5  -6  -1    2.70    0.52
  -5  -6  -1    2.40    0.56
   5   6   1    3.89    0.66
   5   6   1    2.86    0.54
   5   6   1    2.26    0.47
  -6  -6  -1    0.42    0.51
  -6  -6  -1    0.34    0.47
  -6  -6  -1    0.49    0.48
   6   6   1    0.96    0.60
   6   6   1    0.86    0.45
  -7  -6  -1    1.71    0.61
  -7  -6  -1    2.01    0.61
  -7  -6  -1    1.98    0.63
   7   6   1    0.67    0.70
   7   6   1    1.09    0.55
  -8  -6  -1    0.31    0.76
  -8  -6  -1   -0.20    0.68
  -8  -6  -1    2.02    0.66
   8   6   1   -0.13    0.61
   8   6   1   -0.71    0.77
  -9  -6  -1    2.56    0.82
  -9  -6  -1    0.90    0.95
  -9  -6  -1   -0.36    0.89
   9   6   1   -0.32    0.76
   9   6   1    0.19    0.97
  -8   7   1    1.56    0.99
  -8   7   1    0.27    1.18
  -8   7   1    2.41    0.97
   7  -7  -1    0.15    0.70
  -7   7   1    0.56    0.96
  -7   7   1    0.92    0.84
  -7   7   1    2.16    0.82
   6  -7  -1    0.17    0.64
   6  -7  -1   -0.36    0.65
  -6   7   1    0.23    0.83
  -6   7   1   -0.72    0.65
  -6   7   1    1.08    0.71
   5  -7  -1    2.16    0.64
   5  -7  -1    2.49    0.59
   5  -7  -1    0.57    0.63
  -5   7   1    1.98    0.71
  -5   7   1    2.47    0.78
   4  -7  -1    0.26    0.53
   4  -7  -1   -0.71    0.51
  -4   7   1    0.74    0.55
  -4   7   1    0.67    0.64
  -4   7   1    0.66    0.42
  -4   7   1    0.65    0.66
   3  -7  -1    3.94    0.61
   3  -7  -1    6.15    0.87
   3  -7  -1    5.25    0.74
  -3   7   1    5.87    0.89
  -3   7   1    6.19    1.00
  -3   7   1    6.33    0.70
  -3   7   1    5.52    0.68
  -3   7   1    4.89    0.72
  -3   7   1    5.62    0.58
   2  -7  -1   -0.14    0.45
   2  -7  -1   -0.84    0.44
   2  -7  -1    0.26    0.64
   2  -7  -1    0.16    0.30
   2  -7  -1    0.13    0.47
  -2   7   1   -0.46    0.39
  -2   7   1   -0.59    0.52
  -2   7   1    0.04    0.34
  -2   7   1   -0.35    0.53
   1  -7  -1    0.44    0.47
   1  -7  -1    0.84    0.48
   1  -7  -1    0.23    0.31
  -1   7   1    1.37    0.52
  -1   7   1   -0.05    0.35
  -1   7   1   -0.21    0.40
  -1   7   1    0.79    0.51
   0  -7  -1    1.21    0.65
   0  -7  -1    1.28    0.50
   0  -7  -1    2.29    0.47
   0  -7  -1    1.39    0.36
   0   7   1    1.78    0.49
   0   7   1    1.20    0.55
   0   7   1    1.59    0.48
   0   7   1    1.49    0.44
  -1  -7  -1   12.19    0.88
  -1  -7  -1   11.22    0.92
  -1  -7  -1   10.04    0.83
   1   7   1   12.97    0.98
   1   7   1   12.62    1.12
  -2  -7  -1    8.09    0.85
  -2  -7  -1    9.07    0.82
   2   7   1   10.01    1.02
   2   7   1   10.37    0.86
  -3  -7  -1    2.23    0.52
  -3  -7  -1    1.68    0.53
   3   7   1    1.95    0.60
  -4  -7  -1    0.48    0.46
  -4  -7  -1    0.63    0.51
   4   7   1    0.29    0.39
   4   7   1    0.91    0.54
  -5  -7  -1    3.53    0.63
  -5  -7  -1    2.30    0.54
   5   7   1    2.56    0.66
   5   7   1    2.37    0.52
  -6  -7  -1    1.07    0.55
  -6  -7  -1   -0.04    0.54
  -6  -7  -1    0.29    0.63
   6   7   1    1.12    0.68
   6   7   1    0.57    0.52
  -7  -7  -1    0.70    0.69
  -7  -7  -1    0.50    0.64
  -7  -7  -1    0.29    0.75
   7   7   1    0.21    0.58
   7   7   1   -0.31    0.78
  -8  -7  -1    1.24    0.81
  -8  -7  -1    0.43    0.95
  -8  -7  -1   -0.80    0.80
   8   7   1    2.03    0.89
   8   7   1   -1.03    0.68
   8  -8  -1   -2.11    1.04
  -8   8   1    0.16    1.39
  -8   8   1    3.74    1.26
   7  -8  -1    0.10    0.82
   7  -8  -1   -1.35    0.91
  -7   8   1   -0.25    1.11
  -7   8   1   -1.48    0.93
  -7   8   1    1.92    1.08
   6  -8  -1   -0.53    0.76
   6  -8  -1   -0.20    0.82
  -6   8   1    2.11    0.96
  -6   8   1    0.97    0.95
   5  -8  -1   -0.50    0.68
  -5   8   1   -0.10    0.80
  -5   8   1    0.89    0.86
   4  -8  -1    2.49    0.62
  -4   8   1    2.17    0.53
  -4   8   1    2.57    0.85
  -4   8   1    1.82    0.79
  -4   8   1    2.43    0.59
   3  -8  -1    0.49    0.60
   3  -8  -1    0.84    0.59
  -3   8   1    0.89    0.65
  -3   8   1   -0.05    0.69
  -3   8   1   -0.05    0.51
  -3   8   1   -0.82    0.45
   2  -8  -1    1.21    0.56
   2  -8  -1    1.02    0.44
   2  -8  -1    2.96    0.66
  -2   8   1    1.68    0.68
  -2   8   1    1.65    0.65
  -2   8   1    1.04    0.51
   1  -8  -1    0.46    0.43
   1  -8  -1   -0.63    0.51
   1  -8  -1    0.46    0.53
  -1   8   1   -0.44    0.56
  -1   8   1   -0.77    0.44
   0  -8  -1    0.19    0.46
   0   8   1    0.35    0.66
   0   8   1   -0.87    0.44
   0   8   1    0.34    0.52
  -1  -8  -1    1.62    0.52
  -1  -8  -1    1.74    0.51
   1   8   1    0.87    0.65
   1   8   1    1.16    0.48
  -2  -8  -1    1.29    0.53
  -2  -8  -1    1.62    0.49
   2   8   1    0.95    0.51
   2   8   1    0.84    0.63
  -3  -8  -1    1.54    0.53
  -3  -8  -1    1.24    0.53
   3   8   1    0.09    0.58
   3   8   1    0.86    0.50
  -4  -8  -1    1.28    0.59
  -4  -8  -1    1.21    0.53
   4   8   1    1.06    0.67
   4   8   1    0.71    0.50
  -5  -8  -1    1.32    0.61
  -5  -8  -1    1.03    0.56
   5   8   1    1.15    0.73
   5   8   1    0.06    0.54
  -6  -8  -1    0.54    0.65
   6   8   1   -0.47    0.54
   6   8   1    1.23    0.82
  -7  -8  -1   -0.06    0.75
  -7  -8  -1    0.29    0.78
   7   8   1   -0.59    0.85
   7   8   1   -0.29    0.65
   6  -9  -1    1.76    0.90
   6  -9  -1    0.73    1.07
  -6   9   1   -0.28    1.14
  -6   9   1   -0.05    1.08
   5  -9  -1    0.15    0.83
  -5   9   1    1.12    0.97
  -5   9   1    1.13    0.97
   4  -9  -1    0.89    0.75
  -4   9   1   -0.10    0.88
  -4   9   1   -0.72    0.61
  -4   9   1    0.80    0.88
   3  -9  -1    2.10    0.78
  -3   9   1    1.03    0.81
  -3   9   1   -0.24    0.61
  -3   9   1    1.23    0.91
   2  -9  -1   -1.02    0.70
  -2   9   1   -0.66    0.85
  -2   9   1    0.85    0.73
  -2   9   1   -0.86    0.56
   1  -9  -1   -0.31    0.62
   1  -9  -1    0.31    0.59
  -1   9   1    1.37    0.74
  -1   9   1    0.11    0.84
   0  -9  -1    0.32    0.57
   0  -9  -1    0.55    0.56
   0   9   1   -0.85    0.79
   0   9   1    0.68    0.62
   0   9   1    0.79    0.71
  -1  -9  -1    0.84    0.60
  -1  -9  -1    0.00    0.58
   1   9   1    0.67    0.57
   1   9   1   -0.46    0.73
  -2  -9  -1    0.15    0.60
  -2  -9  -1    0.99    0.63
   2   9   1    0.20    0.53
   2   9   1   -0.30    0.78
  -3  -9  -1    2.40    0.60
  -3  -9  -1    2.32    0.66
   3   9   1    0.64    0.61
   3   9   1    1.83    0.76
  -4  -9  -1    1.42    0.63
  -4  -9  -1    0.57    0.71
   4   9   1    0.46    0.77
   4   9   1   -0.28    0.57
  -5  -9  -1   -0.14    0.65
  -5  -9  -1    0.29    0.67
   5   9   1   -0.44    0.61
   5   9   1    1.88    0.91
  -6  -9  -1    0.96    0.77
  -6  -9  -1   -0.70    0.76
   6   9   1    2.59    1.03
   5 -10  -1    1.75    1.15
   5 -10  -1   -0.90    1.08
  -5  10   1   -0.17    1.22
  -5  10   1   -0.73    1.53
   4 -10  -1    0.10    0.97
   4 -10  -1   -0.78    0.99
  -4  10   1    1.56    1.03
  -4  10   1   -1.96    1.39
  -4  10   1   -0.51    1.00
   3 -10  -1   -0.89    0.88
   3 -10  -1    1.31    0.89
  -3  10   1    0.65    0.97
  -3  10   1   -0.54    1.21
  -3  10   1   -0.07    0.83
   2 -10  -1   -0.76    0.76
   2 -10  -1   -0.06    0.81
  -2  10   1   -0.62    1.08
  -2  10   1    2.20    0.95
  -2  10   1   -0.11    0.74
   1 -10  -1    0.05    0.68
   1 -10  -1    0.34    0.72
  -1  10   1    1.17    0.91
  -1  10   1   -2.03    1.05
  -1  10   1    0.28    0.78
   0 -10  -1    0.15    0.73
   0 -10  -1    0.59    0.67
   0  10   1    0.32    0.70
   0  10   1   -1.20    0.92
   0  10   1    2.21    0.93
  -1 -10  -1    0.38    0.72
  -1 -10  -1    1.18    0.74
   1  10   1   -2.11    0.93
   1  10   1    0.26    0.68
  -2 -10  -1    1.26    0.77
  -2 -10  -1    0.64    0.75
   2  10   1    0.60    0.89
   2  10   1    0.43    0.67
  -3 -10  -1    0.38    0.70
  -3 -10  -1   -0.87    0.75
   3  10   1    0.41    0.90
   3  10   1   -0.50    0.71
  -4 -10  -1    0.52    0.78
  -4 -10  -1    0.03    0.75
   4  10   1    0.43    0.75
   4  10   1   -0.24    0.98
   2 -11  -1    0.01    0.97
   2 -11  -1   -0.23    0.98
  -2  11   1   -0.69    1.38
  -2  11   1    1.36    1.24
  -2  11   1   -0.23    1.03
   1 -11  -1    1.77    0.97
   1 -11  -1    1.23    0.98
  -1  11   1    4.32    1.26
  -1  11   1   -2.57    1.24
  -1  11   1    0.74    0.96
   0 -11  -1    0.29    0.91
   0 -11  -1    0.70    0.93
   0  11   1   -0.47    0.86
   0  11   1   -1.40    1.22
  -1 -11  -1   -0.44    0.92
  -1 -11  -1    1.08    0.91
   1  11   1   -0.63    1.11
   1  11   1    0.85    0.88
   3  11  -2   -1.84    1.03
   3  11  -2    0.46    0.79
  -3 -11   2   -0.35    0.82
  -3 -11   2   -1.10    0.79
   2  11  -2   -0.91    1.07
   2  11  -2    1.10    0.86
  -2 -11   2    1.29    0.88
  -2 -11   2    1.63    0.86
   1  11  -2    2.33    1.13
   1  11  -2    2.74    0.88
  -1 -11   2    5.30    0.96
  -1 -11   2    4.12    0.98
   0  11  -2    3.07    0.89
   0  11  -2    3.39    1.12
   0 -11   2    4.07    0.95
   0 -11   2    4.69    0.94
  -1  11  -2    0.13    1.04
  -1  11  -2   -0.35    0.82
   1 -11   2    1.38    0.92
   1 -11   2    2.48    0.85
  -2  11  -2    0.65    1.15
  -2  11  -2   -1.34    1.10
  -2  11  -2   -1.85    0.85
   2 -11   2    1.12    0.96
   2 -11   2    0.79    0.89
  -3  11  -2   -1.68    1.15
  -3  11  -2   -0.20    0.92
  -3  11  -2   -1.97    1.21
   3 -11   2    0.06    1.05
   3 -11   2    0.29    0.93
   5  10  -2    3.15    1.00
   5  10  -2    2.93    0.79
  -5 -10   2    4.37    0.89
  -5 -10   2    3.21    0.78
   4  10  -2    4.49    0.79
   4  10  -2    2.69    0.99
  -4 -10   2    4.68    0.80
  -4 -10   2    3.58    0.82
   3  10  -2   -0.67    0.88
   3  10  -2    0.18    0.65
  -3 -10   2    0.42    0.66
  -3 -10   2    0.83    0.63
   2  10  -2   -0.18    0.62
   2  10  -2    0.32    0.83
  -2 -10   2    0.30    0.71
  -2 -10   2    1.60    0.66
   1  10  -2   -1.41    0.61
   1  10  -2    0.15    0.73
  -1 -10   2   -0.43    0.67
  -1 -10   2    0.93    0.66
   0  10  -2   -1.32    0.59
   0  10  -2   -0.81    0.75
   0 -10   2    0.56    0.71
   0 -10   2    1.09    0.66
  -1  10  -2   -0.64    0.88
  -1  10  -2   -0.52    0.76
  -1  10  -2   -0.53    0.61
   1 -10   2   -0.11    0.69
  -2  10  -2    0.25    0.93
  -2  10  -2    0.20    0.66
   2 -10   2   -0.28    0.69
   2 -10   2    0.95    0.78
  -3  10  -2   -1.65    0.99
  -3  10  -2    0.54    0.97
  -3  10  -2    0.15    0.70
   3 -10   2    0.29    0.80
   3 -10   2    0.94    0.74
  -4  10  -2   -1.06    1.07
  -4  10  -2    0.11    0.78
  -4  10  -2   -2.02    1.04
   4 -10   2    0.43    0.81
   4 -10   2    0.71    0.93
  -5  10  -2    2.08    1.15
  -5  10  -2   -1.48    1.16
  -5  10  -2    0.42    0.83
   5 -10   2    0.57    1.00
   6   9  -2    0.83    0.94
   6   9  -2    0.43    0.67
  -6  -9   2    1.93    0.70
  -6  -9   2    1.16    0.72
   5   9  -2    2.43    0.84
   5   9  -2    1.67    0.58
  -5  -9   2    2.00    0.72
  -5  -9   2    2.60    0.65
   4   9  -2    5.88    1.00
   4   9  -2    6.78    0.79
  -4  -9   2    9.00    1.03
  -4  -9   2    7.22    0.87
   3   9  -2   -1.27    0.66
   3   9  -2    0.20    0.54
  -3  -9   2   -0.24    0.55
  -3  -9   2   -0.43    0.55
   2   9  -2   -0.38    0.49
   2   9  -2   -0.95    0.62
  -2  -9   2    0.27    0.52
  -2  -9   2   -0.68    0.53
   1   9  -2   -0.17    0.61
   1   9  -2   -0.38    0.46
  -1  -9   2    0.91    0.57
   0   9  -2    0.17    0.50
   0   9  -2   -0.43    0.64
   0  -9   2    0.78    0.58
   0  -9   2    0.52    0.59
  -1   9  -2    0.63    0.52
  -1   9  -2    0.12    0.73
  -1   9  -2   -1.47    0.71
   1  -9   2   -0.10    0.55
  -2   9  -2   -0.23    0.76
  -2   9  -2    1.14    0.86
   2  -9   2    2.61    0.62
   2  -9   2    1.60    0.63
  -3   9  -2   -0.45    0.71
  -3   9  -2   -0.36    0.81
  -3   9  -2   -0.32    0.82
  -3   9  -2   -0.01    0.52
   3  -9   2    0.54    0.57
   3  -9   2    1.12    0.68
  -4   9  -2   -0.13    0.89
  -4   9  -2    1.66    0.79
  -4   9  -2    0.63    0.58
   4  -9   2   -0.47    0.78
  -5   9  -2    0.21    0.64
  -5   9  -2   -1.62    0.87
  -5   9  -2    1.69    0.86
  -6   9  -2   -1.58    1.01
  -6   9  -2   -0.13    0.72
  -6   9  -2    0.94    0.93
  -7   9  -2   -1.64    1.19
  -7   9  -2    2.08    1.11
   7  -9   2    1.66    1.15
   7   8  -2   -0.01    0.66
   7   8  -2    0.93    0.92
  -7  -8   2    1.03    0.70
  -7  -8   2   -0.50    0.69
   6   8  -2   -1.31    0.73
   6   8  -2   -1.30    0.55
  -6  -8   2    0.48    0.62
  -6  -8   2    0.28    0.56
   5   8  -2    0.43    0.69
   5   8  -2   -0.35    0.44
  -5  -8   2    0.01    0.50
  -5  -8   2   -0.52    0.49
   4   8  -2   -0.76    0.64
   4   8  -2    0.23    0.45
  -4  -8   2   -0.27    0.50
  -4  -8   2    0.35    0.49
   3   8  -2    3.31    0.71
   3   8  -2    3.50    0.59
  -3  -8   2    3.98    0.62
   2   8  -2   22.57    1.37
  -2  -8   2   22.98    1.37
   1   8  -2   -0.23    0.53
   1   8  -2    0.20    0.41
  -1  -8   2    1.30    0.45
  -1  -8   2    0.14    0.48
   0   8  -2    0.33    0.41
   0   8  -2    0.09    0.52
   0   8  -2   -0.86    0.54
   0   8  -2    0.17    0.60
   0  -8   2   -0.01    0.43
   0  -8   2   -0.03    0.43
  -1   8  -2   -0.02    0.49
  -1   8  -2   -1.06    0.60
  -1   8  -2   -0.48    0.39
  -1   8  -2   -0.60    0.55
   1  -8   2    0.28    0.45
   1  -8   2   -0.06    0.49
  -2   8  -2    1.90    0.46
  -2   8  -2    1.57    0.66
  -2   8  -2    1.47    0.49
  -2   8  -2    2.20    0.53
   2  -8   2    2.38    0.50
   2  -8   2    2.28    0.58
  -3   8  -2    3.69    0.54
  -3   8  -2    2.89    0.72
  -3   8  -2    2.14    0.69
  -3   8  -2    3.02    0.63
   3  -8   2    4.12    0.59
   3  -8   2    2.56    0.66
  -4   8  -2    0.20    0.46
  -4   8  -2   -0.46    0.65
  -4   8  -2    1.78    0.50
  -4   8  -2    0.81    0.66
  -4   8  -2    0.02    0.69
   4  -8   2    0.81    0.59
  -5   8  -2   -0.37    0.75
  -5   8  -2    0.46    0.48
  -5   8  -2   -0.84    0.58
  -5   8  -2    1.26    0.74
  -6   8  -2    1.60    0.76
  -6   8  -2   -1.41    0.82
  -6   8  -2   -0.75    0.57
   6  -8   2    0.62    0.79
  -7   8  -2   -1.77    0.96
  -7   8  -2    2.09    0.91
  -7   8  -2    0.86    0.70
  -8   8  -2    2.67    1.10
  -8   8  -2   -1.47    1.17
   8   7  -2   -0.32    0.83
   8   7  -2    0.92    0.70
  -8  -7   2    1.20    0.76
  -8  -7   2   -0.37    0.83
  -8  -7   2   -1.12    0.74
   7   7  -2    2.79    0.85
   7   7  -2    1.69    0.65
  -7  -7   2    0.96    0.63
  -7  -7   2    4.32    0.71
   6   7  -2    2.92    0.73
   6   7  -2    3.55    0.64
  -6  -7   2    4.32    0.64
  -6  -7   2    4.58    0.65
   5   7  -2    0.29    0.39
  -5  -7   2    1.68    0.45
  -5  -7   2    0.72    0.45
   4   7  -2   -0.27    0.55
   4   7  -2   -0.04    0.39
  -4  -7   2   -0.37    0.40
   3   7  -2   10.73    1.00
   3   7  -2   10.20    0.86
  -3  -7   2    9.56    0.86
  -3  -7   2    9.44    0.88
   2   7  -2   51.87    2.48
   2   7  -2   52.00    2.70
  -2  -7   2   49.55    2.39
  -2  -7   2   49.21    2.44
   1   7  -2   29.01    1.54
   1   7  -2   30.48    1.51
   1   7  -2   27.02    1.55
   1   7  -2   28.57    1.67
  -1  -7   2   27.52    1.55
  -1  -7   2   29.26    1.51
  -1  -7   2   28.33    1.46
   0   7  -2   -0.45    0.36
   0   7  -2    0.18    0.48
   0   7  -2   -0.12    0.31
   0   7  -2    0.11    0.35
   0  -7   2   -0.36    0.38
   0  -7   2    0.04    0.37
   0  -7   2    0.12    0.29
  -1   7  -2    0.11    0.38
  -1   7  -2   -0.33    0.44
  -1   7  -2    0.37    0.31
  -1   7  -2   -0.10    0.38
  -1   7  -2    0.21    0.49
   1  -7   2   -0.32    0.57
   1  -7   2   -0.20    0.36
   1  -7   2   -0.31    0.38
   1  -7   2    0.15    0.28
  -2   7  -2    0.23    0.32
  -2   7  -2   -0.46    0.54
  -2   7  -2    0.31    0.34
  -2   7  -2    0.37    0.48
  -2   7  -2   -0.42    0.32
  -2   7  -2   -0.61    0.37
   2  -7   2   -0.55    0.44
   2  -7   2    0.42    0.41
   2  -7   2    0.25    0.41
  -3   7  -2    1.81    0.39
  -3   7  -2    1.67    0.48
  -3   7  -2    0.80    0.44
  -3   7  -2    1.49    0.55
  -3   7  -2    1.45    0.51
  -3   7  -2    1.44    0.40
  -3   7  -2    1.17    0.61
   3  -7   2    1.53    0.47
   3  -7   2    0.79    0.46
   3  -7   2    1.55    0.52
   3  -7   2    0.53    0.76
  -4   7  -2   -0.09    0.38
  -4   7  -2    0.02    0.56
  -4   7  -2    0.72    0.38
  -4   7  -2    0.89    0.59
   4  -7   2    1.02    0.51
  -5   7  -2    1.68    0.64
  -5   7  -2   -0.24    0.40
  -5   7  -2   -0.54    0.67
  -5   7  -2    0.57    0.43
  -6   7  -2    0.85    0.65
  -6   7  -2    0.31    0.49
  -6   7  -2   -0.34    0.48
   6  -7   2    0.74    0.64
  -7   7  -2    1.79    0.82
  -7   7  -2   -1.46    0.91
  -7   7  -2    0.72    0.56
   7  -7   2    0.56    0.74
  -8   7  -2   -1.22    1.11
  -8   7  -2    1.13    0.86
  -8   7  -2    1.47    0.89
   8  -7   2    1.66    1.03
  -9   7  -2   -0.37    1.29
  -9   7  -2    1.99    1.16
  -9   7  -2    1.19    1.03
   9  -7   2    1.26    1.19
   9   6  -2    0.29    0.81
  -9  -6   2    0.81    0.86
  -9  -6   2    0.90    0.87
  -9  -6   2   -0.93    0.80
   8   6  -2    0.39    0.62
   8   6  -2   -0.98    0.73
  -8  -6   2    2.56    0.66
  -8  -6   2    0.15    0.65
  -8  -6   2    0.64    0.73
   7   6  -2    4.93    0.71
  -7  -6   2    5.97    0.83
  -7  -6   2    6.52    1.00
  -7  -6   2    6.72    0.89
   6   6  -2    7.18    1.00
   6   6  -2    7.93    0.99
   6   6  -2    6.45    0.86
  -6  -6   2    7.78    0.88
  -6  -6   2    8.49    0.84
   5   6  -2    2.90    0.62
   5   6  -2    3.79    0.57
  -5  -6   2    4.20    0.55
  -5  -6   2    3.40    0.53
   4   6  -2    0.65    0.38
   4   6  -2    0.42    0.49
  -4  -6   2    0.57    0.36
  -4  -6   2    0.52    0.35
   3   6  -2    0.36    0.30
   3   6  -2    0.47    0.38
   3   6  -2    0.28    0.32
  -3  -6   2    0.50    0.33
  -3  -6   2   -0.17    0.28
  -3  -6   2    0.34    0.33
   2   6  -2    5.00    0.71
   2   6  -2    5.00    0.60
   2   6  -2    5.67    0.59
   2   6  -2    5.01    0.52
  -2  -6   2    4.95    0.65
  -2  -6   2    5.82    0.62
  -2  -6   2    5.22    0.53
   1   6  -2   10.84    0.74
   1   6  -2   12.26    0.75
   1   6  -2   10.81    0.86
   1   6  -2   10.19    0.70
  -1  -6   2   10.75    0.81
  -1  -6   2   10.38    0.68
  -1  -6   2   11.64    0.76
  -1  -6   2   10.51    0.76
   0   6  -2    0.24    0.34
   0   6  -2    0.77    0.31
   0   6  -2    0.32    0.28
   0   6  -2    0.55    0.24
   0  -6   2    0.03    0.34
   0  -6   2   -0.25    0.26
   0  -6   2    0.32    0.21
   0  -6   2    0.34    0.32
   0  -6   2    0.78    0.45
  -1   6  -2    0.11    0.42
  -1   6  -2   -0.26    0.29
  -1   6  -2    0.19    0.23
  -1   6  -2   -0.41    0.28
  -1   6  -2    0.06    0.32
   1  -6   2   -0.13    0.41
   1  -6   2    0.26    0.29
   1  -6   2   -0.01    0.32
   1  -6   2   -0.11    0.19
   1  -6   2   -0.15    0.23
  -2   6  -2    0.16    0.25
  -2   6  -2    0.20    0.26
  -2   6  -2   -0.22    0.29
  -2   6  -2    0.15    0.27
  -2   6  -2   -0.04    0.41
  -2   6  -2   -0.03    0.39
   2  -6   2   -0.08    0.35
   2  -6   2   -0.69    0.37
   2  -6   2    0.08    0.32
   2  -6   2    0.44    0.30
   2  -6   2   -0.14    0.38
  -3   6  -2    0.69    0.32
  -3   6  -2    0.05    0.26
  -3   6  -2    0.33    0.41
  -3   6  -2    0.78    0.42
  -3   6  -2    0.20    0.47
  -3   6  -2    0.46    0.34
   3  -6   2    0.61    0.40
   3  -6   2   -0.17    0.57
   3  -6   2    0.14    0.30
   3  -6   2    0.57    0.37
  -4   6  -2    0.63    0.34
  -4   6  -2    0.47    0.33
  -4   6  -2   -0.54    0.51
  -4   6  -2    0.43    0.49
   4  -6   2   -1.12    0.60
   4  -6   2   -0.69    0.41
  -5   6  -2    5.07    0.70
  -5   6  -2    3.91    0.60
  -5   6  -2    4.40    0.76
  -5   6  -2    4.22    0.51
   5  -6   2    5.12    0.85
  -6   6  -2    2.52    0.49
  -6   6  -2    2.67    0.76
  -6   6  -2    2.98    0.49
  -7   6  -2   -0.42    0.51
  -7   6  -2    0.00    0.46
  -7   6  -2    0.40    0.55
  -7   6  -2   -1.28    0.75
  -7   6  -2   -0.33    0.65
   7  -6   2    0.64    0.76
  -8   6  -2   -0.46    0.73
  -8   6  -2   -0.99    0.99
  -8   6  -2    0.52    0.56
  -8   6  -2    0.70    0.68
   8  -6   2    0.05    0.86
  -9   6  -2    1.06    0.87
  -9   6  -2   -2.27    1.20
  -9   6  -2    0.90    0.93
   9  -6   2    0.56    1.07
  10   5  -2    4.27    0.94
 -10  -5   2    5.66    1.10
 -10  -5   2    3.95    1.02
 -10  -5   2    4.96    1.03
   9   5  -2    0.92    0.69
  -9  -5   2    1.40    0.74
  -9  -5   2    2.95    0.82
  -9  -5   2    2.70    0.77
   8   5  -2    0.10    0.54
  -8  -5   2    0.96    0.59
  -8  -5   2    0.35    0.59
  -8  -5   2    0.23    0.61
   7   5  -2   -0.67    0.45
  -7  -5   2    0.84    0.48
  -7  -5   2    0.21    0.54
  -7  -5   2   -0.16    0.46
   6   5  -2    4.29    0.66
   6   5  -2    4.59    0.60
   6   5  -2    3.77    0.63
  -6  -5   2    4.44    0.61
  -6  -5   2    4.70    0.71
  -6  -5   2    4.68    0.57
   5   5  -2    0.47    0.55
   5   5  -2   -0.06    0.45
   5   5  -2    0.01    0.36
  -5  -5   2    0.51    0.34
  -5  -5   2    0.53    0.46
  -5  -5   2    0.20    0.40
  -5  -5   2    0.31    0.33
   4   5  -2   -0.01    0.26
   4   5  -2    0.18    0.39
   4   5  -2    0.34    0.30
  -4  -5   2    0.23    0.30
  -4  -5   2   -0.03    0.36
  -4  -5   2   -0.20    0.29
   3   5  -2   -0.01    0.27
   3   5  -2    0.16    0.24
   3   5  -2    0.36    0.32
   3   5  -2    0.29    0.24
  -3  -5   2   -0.22    0.28
  -3  -5   2   -0.36    0.26
  -3  -5   2    0.03    0.26
  -3  -5   2   -0.05    0.22
   2   5  -2    1.69    0.26
   2   5  -2    1.24    0.36
   2   5  -2    0.92    0.25
   2   5  -2    0.80    0.24
  -2  -5   2    1.09    0.25
  -2  -5   2    0.74    0.28
  -2  -5   2    1.14    0.30
  -2  -5   2    1.50    0.33
   1   5  -2   -0.02    0.19
   1   5  -2   -0.11    0.17
   1   5  -2    0.09    0.30
   1   5  -2   -0.06    0.21
  -1  -5   2   -0.14    0.27
  -1  -5   2   -0.11    0.22
  -1  -5   2    0.18    0.24
  -1  -5   2    0.02    0.16
   0   5  -2    6.41    0.47
   0   5  -2    6.33    0.55
   0   5  -2    5.01    0.59
   0   5  -2    5.64    0.45
   0   5  -2    5.89    0.46
   0  -5   2    5.66    0.47
   0  -5   2    5.21    0.52
   0  -5   2    5.18    0.53
   0  -5   2    6.01    0.40
   0  -5   2    5.27    0.61
   0  -5   2    4.50    0.47
  -1   5  -2    8.18    0.54
  -1   5  -2    8.34    0.70
  -1   5  -2    8.11    0.53
  -1   5  -2    8.04    0.56
  -1   5  -2    7.84    0.65
   1  -5   2    6.98    0.47
   1  -5   2    8.01    0.60
   1  -5   2    8.07    0.52
   1  -5   2    7.00    0.64
   1  -5   2    7.50    0.59
   1  -5   2    6.88    0.53
  -2   5  -2    2.26    0.40
  -2   5  -2    1.80    0.27
  -2   5  -2    1.87    0.34
  -2   5  -2    2.01    0.31
  -2   5  -2    1.76    0.27
  -2   5  -2    2.48    0.38
   2  -5   2    2.28    0.33
   2  -5   2    1.54    0.32
   2  -5   2    2.03    0.31
   2  -5   2    1.78    0.44
  -3   5  -2    1.18    0.40
  -3   5  -2    1.02    0.41
  -3   5  -2    0.87    0.22
  -3   5  -2    1.09    0.26
  -3   5  -2    0.92    0.31
  -3   5  -2    0.84    0.34
   3  -5   2    0.50    0.42
   3  -5   2    1.07    0.29
   3  -5   2    0.45    0.30
   3  -5   2    0.51    0.35
  -4   5  -2   -0.25    0.27
  -4   5  -2   -0.06    0.24
  -4   5  -2   -0.31    0.32
  -4   5  -2    0.35    0.43
  -4   5  -2   -0.08    0.43
   4  -5   2   -0.12    0.39
   4  -5   2    0.22    0.38
   4  -5   2   -0.70    0.43
  -5   5  -2    0.34    0.29
  -5   5  -2   -0.76    0.36
  -5   5  -2    0.23    0.52
  -5   5  -2    0.33    0.30
  -5   5  -2   -0.32    0.52
   5  -5   2   -0.10    0.50
   5  -5   2   -0.44    0.42
  -6   5  -2    3.60    0.49
  -6   5  -2    3.51    0.53
  -6   5  -2    3.79    0.71
  -6   5  -2    3.71    0.68
  -6   5  -2    3.52    0.45
   6  -5   2    4.11    0.72
   6  -5   2    2.29    0.56
  -7   5  -2    0.41    0.44
  -7   5  -2    1.37    0.53
  -7   5  -2   -1.24    0.59
   7  -5   2    1.02    0.44
   7  -5   2    0.49    0.67
  -8   5  -2    0.25    0.64
  -8   5  -2   -0.35    0.63
  -8   5  -2    0.88    0.88
  -8   5  -2   -0.37    0.66
   8  -5   2   -0.08    0.76
   8  -5   2    0.67    0.53
  -9   5  -2    0.58    0.80
  -9   5  -2   -1.83    1.05
  -9   5  -2    0.32    0.84
   9  -5   2    0.28    0.65
   9  -5   2    0.79    0.91
 -10   5  -2    1.08    1.02
 -10   5  -2   -1.15    0.92
  10  -5   2    1.29    1.14
  10   4  -2    2.11    1.21
  10   4  -2    5.13    0.87
 -10  -4   2    5.75    0.97
 -10  -4   2    2.70    1.00
 -10  -4   2    2.42    0.87
   9   4  -2    3.73    0.73
   9   4  -2    3.48    0.92
  -9  -4   2    5.39    0.79
  -9  -4   2    4.17    0.80
  -9  -4   2    5.08    0.79
   8   4  -2    0.29    0.53
   8   4  -2    0.69    0.69
  -8  -4   2    2.07    0.70
  -8  -4   2    0.69    0.53
  -8  -4   2    1.29    0.53
   7   4  -2    0.89    0.47
  -7  -4   2    0.36    0.44
  -7  -4   2    1.45    0.53
   6   4  -2    0.18    0.39
   6   4  -2    0.19    0.44
  -6  -4   2    0.85    0.35
  -6  -4   2    0.37    0.36
  -6  -4   2   -0.01    0.36
  -6  -4   2    0.41    0.42
   5   4  -2    0.24    0.34
   5   4  -2    0.34    0.31
   5   4  -2    0.42    0.37
  -5  -4   2    0.57    0.30
  -5  -4   2   -0.45    0.36
  -5  -4   2   -0.10    0.24
  -5  -4   2    0.66    0.41
  -5  -4   2    0.59    0.38
  -5  -4   2   -0.05    0.29
   4   4  -2    3.29    0.55
   4   4  -2    3.70    0.48
   4   4  -2    3.67    0.48
   4   4  -2    2.86    0.42
   4   4  -2    3.51    0.47
  -4  -4   2    3.53    0.44
  -4  -4   2    2.99    0.47
  -4  -4   2    3.45    0.41
  -4  -4   2    3.29    0.36
  -4  -4   2    2.77    0.38
   3   4  -2    2.57    0.37
   3   4  -2    2.93    0.40
   3   4  -2    3.05    0.44
   3   4  -2    3.51    0.37
   3   4  -2    2.73    0.34
   3   4  -2    2.82    0.43
  -3  -4   2    2.32    0.31
  -3  -4   2    2.52    0.41
  -3  -4   2    2.80    0.39
  -3  -4   2    2.37    0.36
   2   4  -2    2.93    0.40
   2   4  -2    3.14    0.39
   2   4  -2    2.72    0.35
   2   4  -2    2.72    0.31
   2   4  -2    3.12    0.33
  -2  -4   2    2.35    0.36
  -2  -4   2    2.30    0.34
  -2  -4   2    2.36    0.35
  -2  -4   2    2.34    0.29
   1   4  -2   -0.19    0.14
   1   4  -2    0.13    0.19
   1   4  -2    0.30    0.16
   1   4  -2    0.21    0.23
   1   4  -2   -0.08    0.14
  -1  -4   2   -0.19    0.22
  -1  -4   2    0.14    0.19
  -1  -4   2    0.07    0.18
  -1  -4   2    0.04    0.19
  -1  -4   2   -0.02    0.13
   0   4  -2    0.78    0.16
   0   4  -2    0.93    0.18
   0   4  -2    0.76    0.24
   0  -4   2    1.03    0.16
   0  -4   2    0.78    0.21
   0  -4   2    0.68    0.21
   0  -4   2    0.60    0.19
   0  -4   2    0.76    0.22
  -1   4  -2    8.66    0.57
  -1   4  -2    8.42    0.62
  -1   4  -2    8.67    0.50
  -1   4  -2    7.56    0.47
  -1   4  -2    8.59    0.55
   1  -4   2    7.29    0.48
   1  -4   2    7.18    0.55
   1  -4   2    7.69    0.51
   1  -4   2    7.30    0.55
   1  -4   2    7.56    0.45
   1  -4   2    6.91    0.42
  -2   4  -2    3.83    0.40
  -2   4  -2    2.99    0.32
  -2   4  -2    3.74    0.46
  -2   4  -2    3.32    0.40
  -2   4  -2    2.75    0.34
  -2   4  -2    2.65    0.43
   2  -4   2    2.75    0.40
   2  -4   2    2.47    0.31
   2  -4   2    3.21    0.43
   2  -4   2    2.49    0.39
  -3   4  -2   17.33    1.00
  -3   4  -2   16.62    0.88
  -3   4  -2   17.96    0.97
  -3   4  -2   17.86    1.07
  -3   4  -2   16.07    0.87
  -3   4  -2   18.66    0.97
  -3   4  -2   17.46    1.02
   3  -4   2   16.24    0.97
   3  -4   2   16.66    1.04
   3  -4   2   17.34    1.01
  -4   4  -2    6.32    0.67
  -4   4  -2    6.08    0.58
  -4   4  -2    6.52    0.50
  -4   4  -2    8.11    0.55
   4  -4   2    7.20    0.59
   4  -4   2    7.76    0.75
   4  -4   2    7.56    0.51
  -5   4  -2    0.10    0.32
  -5   4  -2    0.65    0.41
  -5   4  -2    0.21    0.25
  -5   4  -2   -0.21    0.32
  -5   4  -2   -0.52    0.44
   5  -4   2    0.34    0.45
   5  -4   2    0.49    0.25
   5  -4   2   -0.28    0.36
   5  -4   2   -0.24    0.34
  -6   4  -2    0.21    0.33
  -6   4  -2    0.70    0.52
  -6   4  -2   -0.11    0.51
  -6   4  -2    0.42    0.39
   6  -4   2    0.55    0.34
   6  -4   2   -0.53    0.43
   6  -4   2    1.06    0.55
   6  -4   2   -0.06    0.49
  -7   4  -2   -0.11    0.38
  -7   4  -2   -0.21    0.46
  -7   4  -2   -0.01    0.65
   7  -4   2    0.66    0.37
  -8   4  -2    0.81    0.54
  -8   4  -2   -0.78    0.65
  -8   4  -2    0.37    0.54
   8  -4   2   -0.20    0.43
   8  -4   2    0.04    0.69
  -9   4  -2    1.18    0.70
  -9   4  -2   -0.81    0.79
   9  -4   2    0.42    0.57
   9  -4   2    0.15    0.82
 -10   4  -2    2.01    0.83
 -10   4  -2    1.10    0.99
  10  -4   2    0.58    1.03
  10  -4   2    0.57    0.77
  10   3  -2    1.56    0.74
  10   3  -2   -1.21    0.95
 -10  -3   2   -0.07    0.76
 -10  -3   2    2.44    0.82
 -10  -3   2    1.16    0.86
   9   3  -2   -0.47    0.53
   9   3  -2   -1.30    0.76
  -9  -3   2   -0.78    0.67
  -9  -3   2    0.67    0.61
  -9  -3   2    0.72    0.63
   8   3  -2    2.58    0.70
   8   3  -2    2.31    0.51
  -8  -3   2    3.25    0.63
  -8  -3   2    4.12    0.63
  -8  -3   2    4.28    0.68
   7   3  -2    5.46    0.88
   7   3  -2    5.25    0.61
  -7  -3   2    4.65    0.71
  -7  -3   2    5.33    0.68
  -7  -3   2    5.37    0.64
  -7  -3   2    5.48    0.70
   6   3  -2    1.26    0.42
   6   3  -2    1.14    0.40
   6   3  -2    2.13    0.48
   6   3  -2    1.22    0.37
  -6  -3   2    2.14    0.42
  -6  -3   2    1.20    0.38
  -6  -3   2    2.03    0.44
  -6  -3   2    0.93    0.35
  -6  -3   2    0.95    0.42
   5   3  -2    0.87    0.24
   5   3  -2    0.59    0.31
   5   3  -2    0.26    0.33
   5   3  -2   -0.05    0.28
  -5  -3   2    0.00    0.28
  -5  -3   2    0.60    0.29
  -5  -3   2    0.41    0.24
  -5  -3   2    0.15    0.29
  -5  -3   2    0.10    0.30
   4   3  -2    2.44    0.39
   4   3  -2    2.36    0.32
   4   3  -2    3.04    0.39
   4   3  -2    2.88    0.33
   4   3  -2    2.78    0.33
  -4  -3   2    2.75    0.37
  -4  -3   2    2.95    0.35
  -4  -3   2    2.54    0.39
  -4  -3   2    2.94    0.38
  -4  -3   2    2.26    0.31
   3   3  -2   21.03    1.03
   3   3  -2   20.77    1.15
   3   3  -2   19.66    1.02
   3   3  -2   19.92    1.08
   3   3  -2   20.28    1.02
   3   3  -2   21.67    1.04
  -3  -3   2   20.44    1.06
  -3  -3   2   19.45    1.00
  -3  -3   2   20.34    1.02
  -3  -3   2   20.52    1.11
  -3  -3   2   19.77    0.98
  -3  -3   2   19.46    1.00
   2   3  -2    5.08    0.36
   2   3  -2    4.57    0.42
   2   3  -2    4.39    0.43
   2   3  -2    4.65    0.35
   2   3  -2    4.46    0.40
   2   3  -2    4.84    0.36
  -2  -3   2    4.13    0.36
  -2  -3   2    4.71    0.32
  -2  -3   2    4.25    0.35
  -2  -3   2    4.06    0.34
   1   3  -2    1.41    0.22
   1   3  -2    1.11    0.18
   1   3  -2    1.15    0.18
  -1  -3   2    1.07    0.23
  -1  -3   2    0.91    0.16
  -1  -3   2    1.39    0.22
  -1  -3   2    1.25    0.22
   0   3  -2    5.57    0.40
   0   3  -2    4.72    0.40
   0   3  -2    5.38    0.34
   0   3  -2    5.26    0.33
   0   3  -2    5.41    0.35
   0  -3   2    4.44    0.39
   0  -3   2    4.68    0.32
   0  -3   2    5.34    0.32
   0  -3   2    5.03    0.32
   0  -3   2    4.84    0.38
  -1   3  -2    3.45    0.31
  -1   3  -2    3.35    0.36
  -1   3  -2    3.25    0.26
  -1   3  -2    2.63    0.24
  -1   3  -2    2.97    0.27
   1  -3   2    2.59    0.31
   1  -3   2    2.77    0.31
  -2   3  -2    0.14    0.21
  -2   3  -2    0.33    0.20
  -2   3  -2    0.13    0.20
  -2   3  -2    0.42    0.13
  -2   3  -2    0.21    0.16
  -2   3  -2    0.08    0.13
   2  -3   2    0.08    0.21
   2  -3   2    0.25    0.22
   2  -3   2    0.05    0.18
  -3   3  -2   11.63    0.72
  -3   3  -2   11.27    0.62
  -3   3  -2   11.02    0.74
  -3   3  -2   10.93    0.72
   3  -3   2   10.29    0.59
   3  -3   2   10.85    0.68
   3  -3   2   11.75    0.73
   3  -3   2   11.22    0.62
   3  -3   2   11.21    0.75
  -4   3  -2   15.04    0.93
  -4   3  -2   13.99    0.93
  -4   3  -2   15.41    0.97
  -4   3  -2   16.00    0.84
  -4   3  -2   15.53    0.80
   4  -3   2   13.83    0.90
   4  -3   2   15.53    0.82
   4  -3   2   16.43    0.98
   4  -3   2   14.84    0.78
   4  -3   2   12.93    0.85
  -5   3  -2    0.40    0.31
  -5   3  -2    0.26    0.39
  -5   3  -2    0.34    0.28
  -5   3  -2    0.10    0.34
  -5   3  -2    0.39    0.23
   5  -3   2    0.21    0.23
   5  -3   2    0.36    0.39
   5  -3   2    0.14    0.31
   5  -3   2   -0.27    0.30
   5  -3   2    0.52    0.36
  -6   3  -2    0.98    0.33
  -6   3  -2    0.56    0.37
  -6   3  -2    0.93    0.49
   6  -3   2    0.21    0.44
   6  -3   2    0.80    0.48
   6  -3   2    0.62    0.27
   6  -3   2    0.36    0.44
  -7   3  -2    0.10    0.42
  -7   3  -2    0.04    0.36
  -7   3  -2   -0.33    0.56
   7  -3   2    0.55    0.52
   7  -3   2   -0.50    0.30
  -8   3  -2    0.26    0.52
  -8   3  -2   -0.11    0.68
  -8   3  -2    0.26    0.51
   8  -3   2   -0.79    0.40
   8  -3   2    0.70    0.59
  -9   3  -2   -0.60    0.80
  -9   3  -2    0.07    0.60
   9  -3   2    0.04    0.51
   9  -3   2    0.39    0.73
 -10   3  -2   -1.46    0.96
 -10   3  -2    1.45    0.75
  10  -3   2    0.05    0.70
  10  -3   2    1.18    0.94
  10   2  -2    1.32    0.65
  10   2  -2   -0.95    0.87
 -10  -2   2    1.74    0.81
 -10  -2   2    1.33    0.80
 -10  -2   2    1.41    0.70
   9   2  -2   -0.30    0.77
   9   2  -2    0.39    0.52
  -9  -2   2    1.12    0.59
  -9  -2   2    0.41    0.59
  -9  -2   2    0.41    0.57
   8   2  -2   14.98    1.35
   8   2  -2   15.53    1.05
  -8  -2   2   15.92    1.21
  -8  -2   2   16.95    1.15
  -8  -2   2   19.63    1.25
   7   2  -2   22.37    1.48
   7   2  -2   22.19    1.24
  -7  -2   2   22.22    1.37
  -7  -2   2   25.05    1.28
  -7  -2   2   24.87    1.32
  -7  -2   2   18.98    1.21
   6   2  -2    0.25    0.29
   6   2  -2    0.73    0.40
   6   2  -2    0.58    0.31
   6   2  -2   -0.29    0.30
   6   2  -2   -0.05    0.30
  -6  -2   2    0.30    0.25
  -6  -2   2    0.18    0.35
  -6  -2   2    0.09    0.35
  -6  -2   2    0.51    0.31
  -6  -2   2    0.17    0.30
   5   2  -2    0.08    0.21
   5   2  -2    0.95    0.34
   5   2  -2    0.54    0.26
   5   2  -2    0.54    0.23
   5   2  -2    0.86    0.21
  -5  -2   2    0.38    0.30
  -5  -2   2    0.42    0.22
  -5  -2   2    0.37    0.20
  -5  -2   2    0.66    0.25
  -5  -2   2    0.69    0.30
   4   2  -2    3.66    0.31
   4   2  -2    3.45    0.32
   4   2  -2    2.34    0.34
   4   2  -2    3.27    0.38
   4   2  -2    2.94    0.43
  -4  -2   2    3.27    0.42
  -4  -2   2    2.94    0.37
  -4  -2   2    2.72    0.31
  -4  -2   2    2.66    0.42
  -4  -2   2    3.67    0.35
   3   2  -2    5.23    0.45
   3   2  -2    4.72    0.34
   3   2  -2    5.15    0.34
   3   2  -2    5.46    0.39
   3   2  -2    4.84    0.36
  -3  -2   2    4.72    0.38
  -3  -2   2    4.95    0.38
  -3  -2   2    4.72    0.42
  -3  -2   2    4.42    0.36
   2   2  -2    2.29    0.23
   2   2  -2    2.77    0.25
   2   2  -2    2.77    0.26
   2   2  -2    2.13    0.25
   2   2  -2    2.50    0.30
  -2  -2   2    2.37    0.31
  -2  -2   2    2.72    0.25
  -2  -2   2    2.19    0.27
  -2  -2   2    2.74    0.22
  -2  -2   2    2.18    0.24
  -2  -2   2    2.21    0.25
   1   2  -2    0.30    0.14
   1   2  -2   -0.15    0.12
   1   2  -2   -0.05    0.12
   1   2  -2   -0.10    0.16
   1   2  -2    0.11    0.10
  -1  -2   2    0.19    0.11
  -1  -2   2    0.06    0.09
  -1  -2   2    0.08    0.14
  -1  -2   2   -0.13    0.11
  -1  -2   2   -0.09    0.11
   0   2  -2   43.00    1.82
   0   2  -2   38.55    2.04
   0   2  -2   40.30    1.82
   0   2  -2   40.37    2.08
   0   2  -2   41.46    1.85
   0   2  -2   42.49    1.97
   0  -2   2   41.76    1.81
   0  -2   2   38.79    2.03
   0  -2   2   41.16    1.83
   0  -2   2   41.98    1.96
   0  -2   2   39.83    1.80
  -1   2  -2   85.28    4.27
  -1   2  -2   87.96    3.79
  -1   2  -2   88.02    4.11
  -1   2  -2   88.84    4.10
  -1   2  -2   84.22    4.36
   1  -2   2   89.57    4.16
   1  -2   2   78.66    4.06
   1  -2   2   74.41    3.61
   1  -2   2   89.98    3.92
   1  -2   2   81.49    3.91
  -2   2  -2   25.29    1.22
  -2   2  -2   24.27    1.14
  -2   2  -2   24.82    1.31
  -2   2  -2   23.79    1.13
  -2   2  -2   25.35    1.22
  -2   2  -2   23.38    1.29
  -2   2  -2   25.67    1.25
   2  -2   2   26.11    1.27
   2  -2   2   24.97    1.34
   2  -2   2   25.12    1.35
  -3   2  -2    0.03    0.19
  -3   2  -2    0.20    0.20
  -3   2  -2    0.02    0.12
  -3   2  -2    0.15    0.14
  -3   2  -2    0.04    0.23
   3  -2   2   -0.22    0.15
   3  -2   2   -0.01    0.12
   3  -2   2   -0.05    0.20
   3  -2   2   -0.09    0.18
   3  -2   2    0.27    0.20
  -4   2  -2    0.03    0.22
  -4   2  -2    0.37    0.28
  -4   2  -2   -0.09    0.20
  -4   2  -2    0.21    0.16
  -4   2  -2    0.09    0.22
   4  -2   2   -0.02    0.22
   4  -2   2   -0.46    0.21
   4  -2   2   -0.04    0.23
   4  -2   2   -0.01    0.26
   4  -2   2   -0.09    0.16
  -5   2  -2   -0.13    0.22
  -5   2  -2   -0.16    0.30
  -5   2  -2    0.00    0.36
  -5   2  -2    0.11    0.22
   5  -2   2   -0.01    0.25
   5  -2   2    0.01    0.28
   5  -2   2   -0.18    0.34
   5  -2   2   -0.27    0.18
  -6   2  -2    0.11    0.44
  -6   2  -2    0.24    0.34
  -6   2  -2    0.18    0.29
   6  -2   2   -0.28    0.43
   6  -2   2   -0.25    0.25
   6  -2   2    0.06    0.32
  -7   2  -2    0.70    0.40
  -7   2  -2    1.03    0.37
  -7   2  -2    1.02    0.40
  -7   2  -2    0.90    0.55
   7  -2   2    0.77    0.36
   7  -2   2    1.12    0.55
   7  -2   2    1.51    0.40
  -8   2  -2    2.83    0.51
  -8   2  -2    3.43    0.58
  -8   2  -2    2.98    0.52
   8  -2   2    2.37    0.52
   8  -2   2    2.29    0.65
  -9   2  -2    0.25    0.60
  -9   2  -2   -0.75    0.78
  -9   2  -2    0.20    0.59
   9  -2   2    0.18    0.74
   9  -2   2   -0.23    0.52
 -10   2  -2    1.10    0.72
 -10   2  -2   -0.97    0.97
 -10   2  -2   -0.59    0.71
  10  -2   2    0.60    0.75
  10  -2   2    0.16    0.89
 -11   2  -2   -0.76    1.16
  11  -2   2   -0.33    1.15
  11  -2   2    0.36    0.95
  11   1  -2    0.53    1.10
  11   1  -2    0.18    0.87
  11   1  -2    2.16    1.27
 -11  -1   2    1.70    1.26
 -11  -1   2    0.76    1.08
 -11  -1   2    3.07    0.88
  10   1  -2   -0.17    0.64
  10   1  -2   -1.04    0.77
 -10  -1   2    2.25    0.79
 -10  -1   2    0.95    0.95
 -10  -1   2    0.84    0.67
 -10  -1   2    0.15    0.84
   9   1  -2   -0.64    0.70
   9   1  -2    0.26    0.48
  -9  -1   2    0.52    0.62
  -9  -1   2    0.77    0.55
  -9  -1   2    1.24    0.75
   8   1  -2   -1.27    0.59
   8   1  -2    1.00    0.38
  -8  -1   2    0.66    0.47
  -8  -1   2    0.50    0.46
  -8  -1   2    0.80    0.37
  -8  -1   2    0.64    0.46
   7   1  -2   10.25    0.76
   7   1  -2   10.46    0.83
   7   1  -2   11.32    0.84
   7   1  -2    9.18    1.05
  -7  -1   2   10.43    0.75
  -7  -1   2   10.93    0.82
  -7  -1   2   12.25    0.82
  -7  -1   2    9.61    0.90
   6   1  -2    3.20    0.47
   6   1  -2    2.60    0.37
   6   1  -2    2.45    0.37
   6   1  -2    2.11    0.36
   6   1  -2    2.88    0.47
  -6  -1   2    3.38    0.43
  -6  -1   2    3.36    0.42
  -6  -1   2    3.02    0.46
  -6  -1   2    2.84    0.41
  -6  -1   2    2.68    0.50
   5   1  -2    0.08    0.21
   5   1  -2    0.06    0.21
   5   1  -2   -0.17    0.20
   5   1  -2    0.06    0.21
   5   1  -2    0.24    0.29
  -5  -1   2   -0.04    0.23
  -5  -1   2   -0.10    0.22
  -5  -1   2    0.26    0.29
  -5  -1   2    0.01    0.29
  -5  -1   2    0.09    0.17
   4   1  -2    0.37    0.15
   4   1  -2   -0.05    0.17
   4   1  -2    0.05    0.17
   4   1  -2   -0.05    0.13
   4   1  -2    0.17    0.22
  -4  -1   2   -0.06    0.17
  -4  -1   2    0.15    0.13
  -4  -1   2   -0.08    0.21
  -4  -1   2   -0.06    0.15
  -4  -1   2    0.17    0.24
   3   1  -2    1.62    0.26
   3   1  -2    1.43    0.19
   3   1  -2    1.60    0.21
   3   1  -2    1.53    0.21
  -3  -1   2    1.65    0.25
  -3  -1   2    1.31    0.18
  -3  -1   2    1.81    0.30
  -3  -1   2    1.12    0.21
  -3  -1   2    1.36    0.20
   2   1  -2    0.75    0.16
   2   1  -2    0.70    0.15
   2   1  -2    0.64    0.15
   2   1  -2    1.03    0.19
  -2  -1   2    0.98    0.18
  -2  -1   2    1.02    0.15
  -2  -1   2    0.59    0.15
  -2  -1   2    0.63    0.15
  -2  -1   2    0.67    0.15
   1   1  -2    1.72    0.19
   1   1  -2    1.39    0.15
   1   1  -2    1.80    0.16
   1   1  -2    1.51    0.14
  -1  -1   2    1.34    0.15
  -1  -1   2    1.55    0.16
  -1  -1   2    1.97    0.14
  -1  -1   2    1.60    0.19
  -1  -1   2    1.76    0.16
   0   1  -2    3.93    0.20
   0  -1   2   12.61    0.66
   0  -1   2   13.21    0.68
   0  -1   2   12.51    0.59
   0  -1   2   12.99    0.59
   0  -1   2   12.60    0.58
  -1   1  -2  116.53    5.85
  -1   1  -2  118.97    5.65
  -1   1  -2  116.98    5.63
  -1   1  -2  121.38    5.20
  -1   1  -2  126.86    5.98
   1  -1   2  116.26    5.72
   1  -1   2  125.39    5.60
   1  -1   2  116.68    5.40
   1  -1   2  106.85    4.97
   1  -1   2  120.80    5.09
   1  -1   2  103.42    5.38
  -2   1  -2   41.17    2.06
  -2   1  -2   42.26    1.98
  -2   1  -2   39.18    1.96
  -2   1  -2   40.62    1.81
  -2   1  -2   41.74    1.86
  -2   1  -2   39.95    2.09
   2  -1   2   37.80    1.81
   2  -1   2   42.16    2.05
   2  -1   2   44.48    1.86
   2  -1   2   36.28    1.95
   2  -1   2   40.88    2.07
   2  -1   2   42.50    1.97
  -3   1  -2    0.72    0.14
  -3   1  -2    0.47    0.19
  -3   1  -2    1.05    0.25
  -3   1  -2    0.70    0.20
  -3   1  -2    0.88    0.21
   3  -1   2    0.78    0.20
   3  -1   2    0.83    0.18
   3  -1   2    0.71    0.18
   3  -1   2    0.52    0.23
   3  -1   2    0.59    0.15
  -4   1  -2    4.81    0.51
  -4   1  -2    5.65    0.49
  -4   1  -2    5.44    0.44
  -4   1  -2    5.17    0.39
   4  -1   2    5.05    0.35
   4  -1   2    4.87    0.56
   4  -1   2    4.52    0.38
   4  -1   2    5.39    0.41
   4  -1   2    4.70    0.43
  -5   1  -2    0.36    0.23
  -5   1  -2    0.57    0.35
  -5   1  -2    0.53    0.20
  -5   1  -2    0.68    0.22
  -5   1  -2    0.17    0.30
   5  -1   2    0.47    0.35
   5  -1   2    0.54    0.24
   5  -1   2    0.61    0.22
   5  -1   2    0.48    0.21
   5  -1   2   -0.19    0.26
  -6   1  -2    1.85    0.36
  -6   1  -2    1.41    0.50
  -6   1  -2    1.61    0.30
  -6   1  -2    1.42    0.35
   6  -1   2    1.99    0.33
   6  -1   2    1.12    0.38
   6  -1   2    1.38    0.30
   6  -1   2    1.13    0.48
  -7   1  -2    1.04    0.40
  -7   1  -2    1.62    0.39
  -7   1  -2    1.11    0.40
  -7   1  -2    1.40    0.55
   7  -1   2    1.15    0.38
   7  -1   2    1.41    0.60
   7  -1   2    0.96    0.38
  -8   1  -2    0.91    0.45
  -8   1  -2    1.14    0.46
  -8   1  -2    0.48    0.61
  -8   1  -2    0.45    0.47
   8  -1   2    0.80    0.51
   8  -1   2    0.84    0.42
  -9   1  -2    0.37    0.53
  -9   1  -2    1.18    0.56
  -9   1  -2   -1.37    0.78
   9  -1   2    0.76    0.73
   9  -1   2    0.02    0.48
 -10   1  -2   -0.81    0.94
 -10   1  -2    1.23    0.68
 -10   1  -2   -0.68    0.71
  10  -1   2    0.39    0.98
  10  -1   2    0.54    0.65
 -11   1  -2    1.14    0.98
 -11   1  -2   -0.57    1.18
  11  -1   2    0.75    1.19
  11  -1   2    1.26    0.89
  11   0  -2    0.25    1.33
  11   0  -2   -0.65    1.00
 -11   0   2    0.43    1.05
 -11   0   2    2.16    0.86
 -11   0   2    2.24    1.33
  10   0  -2   -0.04    0.86
  10   0  -2    0.48    0.96
  10   0  -2    0.55    0.60
 -10   0   2    0.55    0.59
 -10   0   2    0.85    0.93
 -10   0   2   -0.15    0.73
   9   0  -2    0.73    0.62
   9   0  -2   -0.46    0.63
   9   0  -2   -0.31    0.48
  -9   0   2    0.19    0.45
  -9   0   2    1.64    0.56
   8   0  -2    0.09    0.38
  -8   0   2   -0.40    0.45
  -8   0   2    0.30    0.43
  -8   0   2    0.42    0.35
  -8   0   2    0.22    0.47
  -8   0   2    1.06    0.58
   7   0  -2   -0.15    0.29
   7   0  -2   -0.50    0.50
   7   0  -2    0.54    0.38
   7   0  -2   -0.51    0.39
   7   0  -2   -0.60    0.48
  -7   0   2   -0.13    0.40
  -7   0   2    0.10    0.38
  -7   0   2   -0.13    0.38
  -7   0   2    0.81    0.29
  -7   0   2    0.17    0.49
   6   0  -2    0.36    0.45
   6   0  -2    0.26    0.30
   6   0  -2    0.60    0.30
   6   0  -2    0.38    0.24
   6   0  -2    0.49    0.29
  -6   0   2    0.77    0.25
  -6   0   2    0.19    0.43
  -6   0   2   -0.07    0.32
  -6   0   2    0.35    0.33
  -6   0   2    0.35    0.26
  -6   0   2    0.06    0.34
   5   0  -2    1.11    0.27
   5   0  -2    1.46    0.28
   5   0  -2    1.08    0.37
   5   0  -2    1.27    0.25
   5   0  -2    1.10    0.21
  -5   0   2    0.90    0.28
  -5   0   2    1.12    0.21
  -5   0   2    1.04    0.30
  -5   0   2    0.86    0.36
  -5   0   2    0.99    0.27
  -5   0   2    0.92    0.21
   4   0  -2    0.02    0.15
   4   0  -2   -0.14    0.17
   4   0  -2    0.23    0.25
   4   0  -2   -0.18    0.22
   4   0  -2   -0.13    0.14
  -4   0   2    0.04    0.14
  -4   0   2   -0.28    0.21
  -4   0   2   -0.24    0.18
  -4   0   2    0.26    0.14
  -4   0   2   -0.10    0.19
   3   0  -2    2.15    0.34
   3   0  -2    2.02    0.27
  -3   0   2    2.40    0.29
  -3   0   2    1.90    0.26
  -3   0   2    1.70    0.23
  -3   0   2    1.55    0.23
   2   0  -2   59.83    2.76
   2   0  -2   62.97    3.08
   2   0  -2   62.36    2.79
   2   0  -2   61.47    2.96
   2   0  -2   64.65    2.81
  -2   0   2   60.03    2.89
  -2   0   2   61.65    2.70
  -2   0   2   65.24    3.01
  -2   0   2   56.12    2.72
   1   0  -2   31.86    1.44
   1   0  -2   31.61    1.46
   1   0  -2   33.67    1.46
   1   0  -2   31.81    1.54
   1   0  -2   32.32    1.46
  -1   0   2   33.83    1.47
  -1   0   2   32.92    1.48
  -1   0   2   31.62    1.57
  -1   0  -2    2.56    0.18
  -1   0  -2    2.23    0.21
  -1   0  -2    2.51    0.19
  -1   0  -2    2.70    0.19
  -1   0  -2    2.12    0.19
   1   0   2    2.02    0.18
   1   0   2    2.47    0.19
   1   0   2    2.68    0.16
   1   0   2    2.52    0.20
   1   0   2    2.20    0.18
  -2   0  -2    4.28    0.30
  -2   0  -2    5.30    0.33
  -2   0  -2    4.21    0.34
  -2   0  -2    5.60    0.35
   2   0   2    5.26    0.34
   2   0   2    4.80    0.29
   2   0   2    3.93    0.34
  -3   0  -2    1.13    0.15
  -3   0  -2    1.10    0.18
  -3   0  -2    0.92    0.21
  -3   0  -2    1.14    0.17
  -3   0  -2    1.17    0.20
   3   0   2    1.73    0.28
   3   0   2    1.36    0.18
   3   0   2    1.07    0.20
  -4   0  -2    0.29    0.15
  -4   0  -2    0.14    0.27
  -4   0  -2    0.19    0.15
  -4   0  -2   -0.05    0.21
   4   0   2   -0.24    0.19
   4   0   2   -0.29    0.17
   4   0   2    0.01    0.18
   4   0   2    0.02    0.26
   4   0   2    0.06    0.18
  -5   0  -2    4.86    0.46
  -5   0  -2    5.30    0.56
  -5   0  -2    5.18    0.49
  -5   0  -2    5.09    0.41
   5   0   2    4.74    0.49
   5   0   2    4.87    0.44
   5   0   2    4.45    0.48
   5   0   2    4.94    0.61
   5   0   2    4.51    0.44
  -6   0  -2    2.43    0.39
  -6   0  -2    2.39    0.37
  -6   0  -2    1.78    0.32
  -6   0  -2    2.33    0.51
   6   0   2    1.79    0.35
   6   0   2    2.14    0.42
   6   0   2    2.39    0.36
   6   0   2    1.36    0.42
   6   0   2    2.15    0.53
  -7   0  -2   -0.17    0.56
  -7   0  -2    0.88    0.36
  -7   0  -2    0.29    0.39
  -7   0  -2    0.04    0.38
   7   0   2    0.63    0.39
   7   0   2    0.29    0.36
   7   0   2    0.21    0.46
   7   0   2   -0.13    0.59
  -8   0  -2    0.08    0.44
  -8   0  -2   -0.20    0.57
  -8   0  -2    0.07    0.42
   8   0   2   -0.02    0.46
   8   0   2   -0.46    0.41
  -9   0  -2    0.60    0.52
  -9   0  -2   -1.36    0.73
  -9   0  -2    1.59    0.55
   9   0   2   -0.55    0.73
 -10   0  -2    2.50    0.69
 -10   0  -2    1.09    0.75
 -10   0  -2    0.16    0.93
  10   0   2    0.55    0.89
  10   0   2    1.06    0.71
 -11   0  -2   -0.29    1.19
 -11   0  -2    2.01    1.00
  11   0   2    2.97    1.23
  11   0   2    0.77    0.87
  11  -1  -2    0.05    1.03
  11  -1  -2   -1.08    1.10
 -11   1   2   -0.32    1.03
 -11   1   2    0.63    1.22
  10  -1  -2   -0.20    0.81
  10  -1  -2   -1.05    0.76
 -10   1   2    2.06    0.93
 -10   1   2    1.01    0.69
 -10   1   2   -0.60    0.76
   9  -1  -2   -0.35    0.67
   9  -1  -2   -0.18    0.71
  -9   1   2    0.04    0.64
  -9   1   2    1.34    0.56
  -9   1   2    0.47    0.73
   8  -1  -2    0.08    0.59
   8  -1  -2   -0.67    0.46
  -8   1   2    0.03    0.48
  -8   1   2    1.28    0.63
  -8   1   2    0.22    0.41
   7  -1  -2    0.16    0.37
   7  -1  -2    0.79    0.40
   7  -1  -2    0.24    0.51
   7  -1  -2   -0.15    0.54
   7  -1  -2   -0.07    0.37
  -7   1   2    0.45    0.38
  -7   1   2    0.06    0.37
  -7   1   2    0.63    0.52
   6  -1  -2   -0.38    0.27
   6  -1  -2    0.43    0.32
   6  -1  -2   -0.01    0.35
   6  -1  -2    0.35    0.40
   6  -1  -2   -0.18    0.26
  -6   1   2    0.03    0.31
  -6   1   2    0.33    0.33
  -6   1   2    0.46    0.44
  -6   1   2   -0.35    0.32
   5  -1  -2    0.64    0.21
   5  -1  -2    0.52    0.36
   5  -1  -2    0.45    0.24
   5  -1  -2    0.60    0.30
   5  -1  -2    0.61    0.25
   5  -1  -2    0.05    0.22
  -5   1   2    0.60    0.23
  -5   1   2    0.69    0.36
  -5   1   2    0.76    0.26
  -5   1   2    0.24    0.29
   4  -1  -2    0.39    0.21
   4  -1  -2    0.56    0.29
   4  -1  -2    0.53    0.23
   4  -1  -2    0.57    0.16
   4  -1  -2    0.63    0.18
   4  -1  -2    0.36    0.16
  -4   1   2    0.95    0.30
  -4   1   2    0.52    0.21
  -4   1   2    0.51    0.19
  -4   1   2    0.10    0.21
   3  -1  -2    0.25    0.22
   3  -1  -2    0.11    0.20
   3  -1  -2    0.19    0.14
   3  -1  -2    0.05    0.12
   3  -1  -2   -0.02    0.14
  -3   1   2    0.06    0.17
  -3   1   2   -0.29    0.19
  -3   1   2    0.12    0.14
  -3   1   2    0.22    0.23
   2  -1  -2   48.70    2.11
   2  -1  -2   50.70    2.14
   2  -1  -2   42.34    2.13
   2  -1  -2   50.41    2.27
   2  -1  -2   42.79    2.10
  -2   1   2   51.03    2.29
  -2   1   2   50.40    2.28
  -2   1   2   49.75    2.56
   1  -1  -2  136.00    6.11
   1  -1  -2  139.00    6.03
   1  -1  -2  144.33    6.48
   1  -1  -2  133.07    6.09
   1  -1  -2  136.32    6.85
  -1   1   2  140.98    5.83
  -1   1   2  136.08    5.89
  -1   1   2  132.64    6.62
  -1   1   2  120.41    5.91
  -1   1   2  135.61    6.26
   0  -1  -2   23.66    1.13
   0  -1  -2   26.67    1.10
   0  -1  -2   25.36    1.20
   0  -1  -2   25.54    1.12
   0  -1  -2   23.81    1.27
   0  -1  -2   22.44    1.20
   0  -1  -2   25.21    1.13
   0   1   2   25.37    1.14
   0   1   2   25.22    1.16
   0   1   2   26.17    1.15
   0   1   2   28.26    1.12
   0   1   2   23.39    1.29
   0   1   2   26.08    1.22
   0   1   2   21.30    1.21
  -1  -1  -2   22.69    1.28
  -1  -1  -2   24.00    1.21
  -1  -1  -2   25.61    1.23
  -1  -1  -2   24.54    1.14
  -1  -1  -2   24.69    1.14
  -1  -1  -2   25.95    1.13
  -1  -1  -2   24.39    1.15
   1   1   2   24.33    1.25
   1   1   2   26.23    1.17
   1   1   2   22.22    1.30
   1   1   2   26.71    1.15
   1   1   2   24.92    1.17
   1   1   2   25.99    1.16
  -2  -1  -2    4.85    0.34
  -2  -1  -2    4.62    0.31
  -2  -1  -2    5.05    0.39
  -2  -1  -2    5.59    0.37
  -2  -1  -2    5.78    0.36
   2   1   2    5.22    0.35
   2   1   2    5.26    0.33
   2   1   2    5.57    0.36
   2   1   2    5.24    0.35
   2   1   2    5.16    0.36
  -3  -1  -2    0.10    0.18
  -3  -1  -2    0.02    0.15
  -3  -1  -2   -0.05    0.15
  -3  -1  -2    0.14    0.12
   3   1   2    0.13    0.15
   3   1   2    0.39    0.17
   3   1   2    0.31    0.14
   3   1   2    0.12    0.18
  -4  -1  -2    7.06    0.52
  -4  -1  -2    7.43    0.51
  -4  -1  -2    6.79    0.44
  -4  -1  -2    6.75    0.46
  -4  -1  -2    6.46    0.46
   4   1   2    7.41    0.49
   4   1   2    6.98    0.52
   4   1   2    8.46    0.54
   4   1   2    6.34    0.52
   4   1   2    7.78    0.48
  -5  -1  -2    6.52    0.52
  -5  -1  -2    5.65    0.62
  -5  -1  -2    6.32    0.56
  -5  -1  -2    6.28    0.47
  -5  -1  -2    6.17    0.48
   5   1   2    5.99    0.50
   5   1   2    6.55    0.57
   5   1   2    5.20    0.50
   5   1   2    6.78    0.48
   5   1   2    5.01    0.55
  -6  -1  -2   26.72    1.26
  -6  -1  -2   22.80    1.29
  -6  -1  -2   24.37    1.34
  -6  -1  -2   24.89    1.41
   6   1   2   24.38    1.37
   6   1   2   25.26    1.28
   6   1   2   24.85    1.30
   6   1   2   25.81    1.30
   6   1   2   24.77    1.38
   6   1   2   24.66    1.52
  -7  -1  -2   10.28    1.00
  -7  -1  -2   10.54    0.86
  -7  -1  -2   13.85    0.84
  -7  -1  -2   12.39    0.80
  -7  -1  -2    9.27    0.88
   7   1   2    8.63    0.84
   7   1   2   10.11    0.81
   7   1   2   12.07    0.83
  -8  -1  -2   -0.32    0.41
  -8  -1  -2   -0.25    0.45
  -8  -1  -2    0.51    0.44
   8   1   2   -0.35    0.63
   8   1   2    0.14    0.46
   8   1   2    0.34    0.40
  -9  -1  -2   -0.05    0.51
  -9  -1  -2   -0.28    0.55
   9   1   2   -0.76    0.81
   9   1   2    0.51    0.53
 -10  -1  -2    0.42    0.75
 -10  -1  -2    1.34    0.68
  10   1   2    0.10    0.69
 -11  -1  -2    5.06    1.09
  11   1   2    3.78    0.97
  11   1   2    2.42    1.30
  11  -2  -2   -0.15    1.06
  11  -2  -2    0.82    1.13
  11  -2  -2    1.17    1.06
 -11   2   2    1.17    1.30
  10  -2  -2   -0.83    0.83
  10  -2  -2    0.27    0.88
  10  -2  -2    0.25    0.78
 -10   2   2    2.04    1.02
 -10   2   2    0.04    0.71
   9  -2  -2   -0.49    0.72
   9  -2  -2    0.31    0.66
   9  -2  -2    0.04    0.57
  -9   2   2    0.73    0.58
  -9   2   2    1.98    0.80
   8  -2  -2    0.36    0.54
   8  -2  -2   -0.42    0.41
   8  -2  -2    0.33    0.59
  -8   2   2    0.01    0.49
   7  -2  -2    0.25    0.40
   7  -2  -2   -0.17    0.41
   7  -2  -2   -0.04    0.30
   7  -2  -2   -0.64    0.51
  -7   2   2    0.24    0.58
  -7   2   2    0.10    0.43
  -7   2   2   -0.07    0.37
   6  -2  -2    0.52    0.34
   6  -2  -2    0.01    0.43
   6  -2  -2   -0.08    0.24
   6  -2  -2   -0.25    0.32
   6  -2  -2   -0.51    0.28
   6  -2  -2   -0.74    0.32
   6  -2  -2   -0.51    0.27
  -6   2   2    0.82    0.45
  -6   2   2   -0.01    0.35
   5  -2  -2    1.89    0.29
   5  -2  -2    2.75    0.39
   5  -2  -2    3.29    0.41
   5  -2  -2    3.22    0.39
   5  -2  -2    3.11    0.44
   5  -2  -2    2.95    0.47
   5  -2  -2    2.23    0.31
  -5   2   2    3.17    0.39
  -5   2   2    3.64    0.59
  -5   2   2    1.99    0.43
   4  -2  -2    7.54    0.66
   4  -2  -2    6.61    0.50
   4  -2  -2    7.79    0.58
   4  -2  -2    7.86    0.52
   4  -2  -2    7.13    0.50
   4  -2  -2    8.37    0.51
   4  -2  -2    7.11    0.46
  -4   2   2    8.67    0.56
  -4   2   2    8.60    0.64
  -4   2   2    6.52    0.61
   3  -2  -2    0.77    0.19
   3  -2  -2    1.38    0.19
   3  -2  -2    0.87    0.20
   3  -2  -2    1.00    0.19
   3  -2  -2    1.15    0.27
  -3   2   2    1.06    0.17
  -3   2   2    1.12    0.28
  -3   2   2    0.99    0.22
  -3   2   2    0.86    0.31
   2  -2  -2    4.08    0.32
   2  -2  -2    3.87    0.29
   2  -2  -2    3.39    0.32
   2  -2  -2    3.76    0.35
   2  -2  -2    4.19    0.40
  -2   2   2    3.58    0.37
  -2   2   2    3.39    0.43
  -2   2   2    3.73    0.29
  -2   2   2    3.33    0.30
   1  -2  -2   11.90    0.68
   1  -2  -2   13.70    0.77
   1  -2  -2   12.58    0.63
  -1   2   2   12.47    0.76
  -1   2   2   12.32    0.65
  -1   2   2   14.34    0.68
   0  -2  -2    3.48    0.26
   0  -2  -2    3.71    0.31
   0  -2  -2    3.17    0.28
   0  -2  -2    4.13    0.25
   0  -2  -2    3.49    0.36
   0  -2  -2    3.40    0.25
   0   2   2    4.23    0.28
   0   2   2    4.15    0.34
   0   2   2    4.13    0.30
   0   2   2    3.47    0.36
   0   2   2    3.50    0.30
   0   2   2    4.04    0.30
  -1  -2  -2    5.34    0.41
  -1  -2  -2    5.16    0.38
  -1  -2  -2    5.75    0.37
   1   2   2    5.37    0.36
   1   2   2    5.71    0.38
   1   2   2    5.80    0.36
   1   2   2    5.20    0.43
   1   2   2    4.77    0.33
  -2  -2  -2   17.65    0.90
  -2  -2  -2   16.54    0.84
  -2  -2  -2   16.33    0.85
  -2  -2  -2   16.65    0.84
  -2  -2  -2   17.29    0.85
   2   2   2   18.74    0.90
   2   2   2   17.22    0.97
   2   2   2   18.04    0.89
   2   2   2   18.03    0.89
  -3  -2  -2   10.94    0.66
  -3  -2  -2   11.02    0.64
  -3  -2  -2   10.92    0.64
  -3  -2  -2   12.53    0.67
  -3  -2  -2   10.63    0.62
   3   2   2   11.94    0.63
   3   2   2   11.83    0.63
   3   2   2   11.60    0.65
   3   2   2   11.38    0.71
   3   2   2   11.04    0.64
  -4  -2  -2    7.09    0.51
  -4  -2  -2    7.92    0.56
  -4  -2  -2    7.49    0.54
  -4  -2  -2    6.62    0.50
  -4  -2  -2    6.19    0.47
   4   2   2    6.68    0.57
   4   2   2    7.39    0.50
   4   2   2    7.05    0.50
   4   2   2    7.14    0.53
   4   2   2    7.86    0.52
  -5  -2  -2    0.15    0.32
  -5  -2  -2   -0.11    0.24
  -5  -2  -2    0.09    0.23
  -5  -2  -2    0.34    0.30
   5   2   2    0.03    0.23
   5   2   2    0.09    0.28
   5   2   2    0.42    0.32
   5   2   2   -0.09    0.24
   5   2   2   -0.08    0.26
  -6  -2  -2    9.33    0.78
  -6  -2  -2   11.60    0.74
  -6  -2  -2   11.21    0.83
  -6  -2  -2   10.68    0.90
  -6  -2  -2   11.57    0.78
   6   2   2   10.56    0.75
   6   2   2   11.26    0.80
   6   2   2   10.16    0.79
   6   2   2   10.36    0.78
  -7  -2  -2   24.47    1.28
  -7  -2  -2   21.35    1.36
  -7  -2  -2   23.46    1.29
   7   2   2   20.11    1.21
   7   2   2   21.62    1.22
  -8  -2  -2    0.68    0.42
  -8  -2  -2    0.54    0.47
  -8  -2  -2    1.54    0.47
  -9  -2  -2    0.95    0.62
  -9  -2  -2    0.15    0.59
  -9  -2  -2    0.62    0.62
   9   2   2    0.83    0.53
 -10  -2  -2    0.74    0.74
 -10  -2  -2   -0.18    0.80
 -10  -2  -2    0.46    0.70
  10   2   2    0.28    0.70
  10  -3  -2    0.07    0.87
  10  -3  -2    0.19    0.98
  10  -3  -2   -0.19    0.78
 -10   3   2    1.43    1.06
 -10   3   2    0.76    0.80
   9  -3  -2   -0.21    0.61
   9  -3  -2    0.04    0.65
   9  -3  -2    0.29    0.81
  -9   3   2    0.35    0.62
  -9   3   2    0.47    0.84
   8  -3  -2   -0.25    0.49
   8  -3  -2    0.76    0.53
   8  -3  -2   -0.14    0.64
  -8   3   2    0.44    0.50
  -8   3   2    1.19    0.65
   7  -3  -2    0.45    0.41
   7  -3  -2   -0.42    0.41
   7  -3  -2   -0.30    0.55
   7  -3  -2   -0.10    0.41
   7  -3  -2    0.09    0.42
  -7   3   2    0.63    0.56
  -7   3   2    0.19    0.44
   6  -3  -2    0.22    0.31
   6  -3  -2    0.65    0.33
   6  -3  -2   -0.06    0.39
   6  -3  -2    0.29    0.34
   6  -3  -2   -0.49    0.33
  -6   3   2    0.56    0.39
  -6   3   2    0.31    0.47
   5  -3  -2    0.54    0.29
   5  -3  -2    0.76    0.29
   5  -3  -2    0.27    0.33
   5  -3  -2    0.26    0.26
   5  -3  -2    0.10    0.29
   5  -3  -2    0.04    0.28
  -5   3   2    0.64    0.31
  -5   3   2    0.82    0.44
   4  -3  -2   11.80    0.71
   4  -3  -2   11.85    0.69
   4  -3  -2   11.93    0.67
   4  -3  -2    9.56    0.82
   4  -3  -2   11.35    0.70
   4  -3  -2   10.40    0.73
  -4   3   2   10.94    0.81
  -4   3   2   12.08    0.71
  -4   3   2   12.83    0.74
  -4   3   2   11.80    0.91
   3  -3  -2   19.02    0.94
   3  -3  -2   18.07    1.02
   3  -3  -2   17.90    1.08
   3  -3  -2   17.80    0.93
   3  -3  -2   18.78    0.96
  -3   3   2   19.12    1.14
  -3   3   2   18.19    1.03
  -3   3   2   17.94    0.95
  -3   3   2   17.66    0.93
  -3   3   2   19.38    0.95
   2  -3  -2   -0.04    0.23
   2  -3  -2    0.16    0.19
   2  -3  -2    0.37    0.19
   2  -3  -2    0.13    0.20
  -2   3   2   -0.14    0.12
  -2   3   2    0.06    0.13
  -2   3   2   -0.05    0.14
  -2   3   2    0.17    0.29
  -2   3   2   -0.01    0.23
   1  -3  -2    3.59    0.34
   1  -3  -2    3.60    0.27
   1  -3  -2    4.54    0.36
   1  -3  -2    4.57    0.39
   1  -3  -2    4.10    0.33
   1  -3  -2    3.79    0.31
   1  -3  -2    4.26    0.40
  -1   3   2    3.64    0.36
  -1   3   2    3.51    0.30
  -1   3   2    4.28    0.29
  -1   3   2    4.37    0.41
  -1   3   2    3.84    0.33
  -1   3   2    4.07    0.38
  -1   3   2    3.83    0.30
   0  -3  -2    0.74    0.21
   0  -3  -2    0.75    0.22
   0  -3  -2    0.60    0.17
   0  -3  -2    0.66    0.15
   0  -3  -2    0.60    0.15
   0  -3  -2    0.85    0.23
   0  -3  -2    0.67    0.13
   0   3   2    0.59    0.24
   0   3   2    0.80    0.18
   0   3   2    0.50    0.20
   0   3   2    0.99    0.19
   0   3   2    0.66    0.18
  -1  -3  -2    1.05    0.23
  -1  -3  -2    0.78    0.16
  -1  -3  -2    1.16    0.22
  -1  -3  -2    0.83    0.22
  -1  -3  -2    0.83    0.18
   1   3   2    0.76    0.17
   1   3   2    1.00    0.20
   1   3   2    0.82    0.19
   1   3   2    0.66    0.16
   1   3   2    0.67    0.24
   1   3   2    0.51    0.21
  -2  -3  -2    0.14    0.20
  -2  -3  -2   -0.05    0.17
  -2  -3  -2    0.31    0.17
  -2  -3  -2    0.16    0.20
  -2  -3  -2    0.00    0.17
   2   3   2    0.19    0.17
   2   3   2    0.22    0.19
   2   3   2    0.02    0.16
   2   3   2   -0.09    0.13
   2   3   2    0.26    0.25
  -3  -3  -2   62.44    3.14
  -3  -3  -2   65.19    2.96
  -3  -3  -2   62.88    2.92
  -3  -3  -2   68.71    2.98
  -3  -3  -2   63.79    2.94
   3   3   2   64.62    2.94
   3   3   2   67.79    3.17
   3   3   2   60.46    2.95
   3   3   2   65.89    2.97
   3   3   2   65.13    2.93
  -4  -3  -2    2.36    0.34
  -4  -3  -2    2.56    0.38
  -4  -3  -2    3.21    0.49
  -4  -3  -2    2.76    0.35
  -4  -3  -2    2.26    0.38
   4   3   2    2.38    0.34
   4   3   2    1.80    0.32
   4   3   2    2.75    0.33
   4   3   2    2.11    0.37
   4   3   2    2.33    0.31
  -5  -3  -2    0.62    0.29
  -5  -3  -2    0.31    0.37
  -5  -3  -2    0.79    0.36
  -5  -3  -2    0.38    0.24
  -5  -3  -2    0.57    0.28
   5   3   2    0.93    0.33
   5   3   2    0.64    0.30
   5   3   2    0.43    0.32
   5   3   2    0.34    0.31
   5   3   2    0.74    0.36
  -6  -3  -2    0.92    0.39
  -6  -3  -2    0.92    0.41
  -6  -3  -2    0.96    0.48
  -6  -3  -2    1.16    0.37
   6   3   2    1.22    0.39
   6   3   2    1.04    0.42
   6   3   2    0.73    0.38
   6   3   2    1.04    0.40
  -7  -3  -2    1.48    0.51
  -7  -3  -2    2.23    0.45
  -7  -3  -2    1.88    0.46
   7   3   2    1.88    0.48
   7   3   2    1.72    0.51
  -8  -3  -2    2.19    0.52
  -8  -3  -2    1.92    0.57
  -8  -3  -2    1.28    0.52
   8   3   2    1.75    0.50
  -9  -3  -2    5.41    0.78
  -9  -3  -2    8.23    1.05
  -9  -3  -2    4.31    0.79
   9   3   2    5.22    0.72
 -10  -3  -2    0.58    0.87
 -10  -3  -2    1.61    0.79
 -10  -3  -2    1.53    0.89
  10   3   2    1.27    0.71
  10  -4  -2   -1.56    1.07
  10  -4  -2   -0.47    0.96
 -10   4   2    1.01    0.90
 -10   4   2   -0.88    1.28
 -10   4   2    1.26    1.14
   9  -4  -2   -0.25    0.75
   9  -4  -2    0.57    0.82
  -9   4   2    1.04    0.97
  -9   4   2    0.05    1.10
  -9   4   2    1.02    0.73
   8  -4  -2    0.36    0.70
   8  -4  -2   -0.77    0.58
   8  -4  -2    0.84    0.61
  -8   4   2    0.58    0.76
  -8   4   2    0.64    0.62
   7  -4  -2   -0.39    0.49
   7  -4  -2    0.89    0.61
   7  -4  -2    0.95    0.46
   7  -4  -2    0.46    0.52
   7  -4  -2    0.89    0.47
  -7   4   2    0.26    0.75
  -7   4   2    1.32    0.52
  -7   4   2    1.38    0.66
   6  -4  -2   -0.46    0.38
   6  -4  -2    0.55    0.45
   6  -4  -2    0.42    0.43
   6  -4  -2   -0.14    0.62
   6  -4  -2    0.21    0.43
   6  -4  -2    1.33    0.43
   6  -4  -2    0.19    0.51
  -6   4   2    0.44    0.43
  -6   4   2    0.81    0.57
  -6   4   2   -0.62    0.61
   5  -4  -2    0.76    0.36
   5  -4  -2    0.74    0.34
   5  -4  -2   -0.39    0.37
   5  -4  -2   -0.04    0.30
   5  -4  -2   -0.29    0.48
  -5   4   2   -0.27    0.53
  -5   4   2    0.22    0.35
  -5   4   2    0.37    0.46
  -5   4   2    0.17    0.30
   4  -4  -2    2.04    0.35
   4  -4  -2    2.09    0.37
   4  -4  -2    1.85    0.37
   4  -4  -2    1.86    0.35
   4  -4  -2    2.42    0.39
  -4   4   2    1.76    0.32
  -4   4   2    2.23    0.44
  -4   4   2    1.49    0.32
  -4   4   2    1.63    0.51
   3  -4  -2    6.14    0.57
   3  -4  -2    6.67    0.51
   3  -4  -2    6.73    0.52
   3  -4  -2    6.99    0.57
   3  -4  -2    5.03    0.63
  -3   4   2    6.71    0.62
  -3   4   2    6.51    0.52
  -3   4   2    6.53    0.71
  -3   4   2    6.42    0.51
  -3   4   2    5.85    0.49
   2  -4  -2    2.86    0.37
   2  -4  -2    2.45    0.34
   2  -4  -2    2.72    0.41
   2  -4  -2    2.51    0.37
  -2   4   2    2.25    0.29
  -2   4   2    2.05    0.31
  -2   4   2    2.34    0.41
  -2   4   2    2.63    0.31
  -2   4   2    2.23    0.33
  -2   4   2    2.07    0.36
   1  -4  -2    8.00    0.62
   1  -4  -2    7.68    0.55
   1  -4  -2    7.57    0.46
   1  -4  -2    7.78    0.58
   1  -4  -2    8.02    0.53
   1  -4  -2    6.93    0.58
  -1   4   2    7.91    0.52
  -1   4   2    7.53    0.47
  -1   4   2    8.06    0.62
  -1   4   2    7.44    0.58
  -1   4   2    6.91    0.49
  -1   4   2    6.68    0.52
   0  -4  -2    1.23    0.26
   0  -4  -2    0.85    0.22
   0  -4  -2    0.93    0.28
   0  -4  -2    0.62    0.18
   0  -4  -2    0.86    0.24
   0   4   2    1.24    0.26
   0   4   2    0.67    0.25
   0   4   2    0.98    0.24
   0   4   2    1.08    0.31
   0   4   2    0.77    0.21
  -1  -4  -2   10.07    0.66
  -1  -4  -2    9.75    0.64
  -1  -4  -2   10.15    0.57
  -1  -4  -2    9.66    0.65
   1   4   2    9.26    0.60
   1   4   2    8.65    0.67
   1   4   2   10.69    0.62
   1   4   2    9.91    0.60
   1   4   2   10.08    0.70
  -2  -4  -2    6.74    0.54
  -2  -4  -2    7.06    0.55
  -2  -4  -2    6.69    0.47
  -2  -4  -2    7.69    0.56
  -2  -4  -2    6.41    0.50
   2   4   2    6.65    0.62
   2   4   2    7.48    0.50
   2   4   2    7.07    0.54
   2   4   2    6.67    0.50
   2   4   2    7.51    0.56
  -3  -4  -2    0.30    0.28
  -3  -4  -2   -0.28    0.22
  -3  -4  -2    0.11    0.27
  -3  -4  -2    0.12    0.21
  -3  -4  -2   -0.04    0.27
   3   4   2    0.09    0.24
   3   4   2   -0.29    0.20
   3   4   2    0.24    0.24
   3   4   2   -0.13    0.33
  -4  -4  -2    0.63    0.28
  -4  -4  -2    0.47    0.24
  -4  -4  -2    1.18    0.35
  -4  -4  -2    0.95    0.35
  -4  -4  -2    1.31    0.34
   4   4   2    1.47    0.42
   4   4   2    0.62    0.29
   4   4   2    0.56    0.29
   4   4   2    0.77    0.33
  -5  -4  -2    0.46    0.39
  -5  -4  -2    0.17    0.40
  -5  -4  -2    0.40    0.37
  -5  -4  -2    0.54    0.34
   5   4   2   -0.04    0.34
   5   4   2   -0.03    0.36
   5   4   2   -0.15    0.43
   5   4   2    0.60    0.34
  -6  -4  -2    0.55    0.39
  -6  -4  -2    0.87    0.37
  -6  -4  -2    0.83    0.46
   6   4   2    0.97    0.39
   6   4   2    0.64    0.47
  -7  -4  -2    4.46    0.62
  -7  -4  -2    4.13    0.58
   7   4   2    4.46    0.61
   7   4   2    5.37    0.85
  -8  -4  -2    5.87    0.87
  -8  -4  -2    4.88    0.72
  -8  -4  -2    3.89    0.69
   8   4   2    4.00    0.73
   8   4   2    4.05    0.64
  -9  -4  -2   11.34    1.38
  -9  -4  -2   13.31    1.38
  -9  -4  -2   14.18    1.25
   9   4   2   11.81    1.45
   9   4   2   10.91    1.18
 -10  -4  -2    1.59    0.93
 -10  -4  -2    1.19    0.96
 -10  -4  -2    1.64    0.92
  10   4   2    1.09    0.79
  10  -5  -2   -0.20    1.34
 -10   5   2    0.71    1.02
 -10   5   2    2.79    1.20
 -10   5   2   -0.94    1.44
   9  -5  -2   -0.50    1.04
   9  -5  -2    0.59    0.78
  -9   5   2    1.38    0.82
  -9   5   2   -0.68    1.17
  -9   5   2    2.07    0.99
   8  -5  -2    0.53    0.67
   8  -5  -2    1.01    0.72
  -8   5   2    0.25    0.66
  -8   5   2    0.78    0.96
  -8   5   2    1.24    0.79
   7  -5  -2    1.02    0.60
   7  -5  -2    0.69    0.75
   7  -5  -2    1.43    0.62
  -7   5   2    1.54    0.88
  -7   5   2    1.79    0.69
   6  -5  -2    3.14    0.53
   6  -5  -2    4.32    0.62
   6  -5  -2    4.21    0.60
  -6   5   2    2.37    0.61
  -6   5   2    3.53    0.78
  -6   5   2    3.56    0.57
   5  -5  -2    2.27    0.46
   5  -5  -2    1.00    0.48
   5  -5  -2    1.63    0.46
   5  -5  -2    1.61    0.46
  -5   5   2    0.76    0.66
  -5   5   2    1.67    0.45
  -5   5   2    1.36    0.47
  -5   5   2    1.34    0.55
   4  -5  -2    0.05    0.34
   4  -5  -2   -0.30    0.35
   4  -5  -2   -0.71    0.41
   4  -5  -2    0.03    0.41
  -4   5   2    0.48    0.36
  -4   5   2   -0.39    0.28
  -4   5   2   -0.28    0.38
  -4   5   2    0.33    0.52
  -4   5   2    0.27    0.46
   3  -5  -2    0.15    0.36
   3  -5  -2    1.02    0.37
   3  -5  -2    0.68    0.44
  -3   5   2    0.68    0.43
  -3   5   2    0.68    0.43
  -3   5   2    1.00    0.32
  -3   5   2    0.27    0.28
  -3   5   2    0.41    0.27
   2  -5  -2    1.04    0.32
   2  -5  -2    0.37    0.35
   2  -5  -2    0.84    0.20
   2  -5  -2    0.91    0.36
   2  -5  -2    0.63    0.42
  -2   5   2    0.66    0.24
  -2   5   2    0.68    0.40
  -2   5   2    1.00    0.30
  -2   5   2    0.61    0.26
  -2   5   2    0.49    0.34
   1  -5  -2    6.10    0.58
   1  -5  -2    5.27    0.60
   1  -5  -2    5.94    0.55
   1  -5  -2    6.42    0.63
   1  -5  -2    5.68    0.46
  -1   5   2    6.75    0.63
  -1   5   2    5.89    0.49
  -1   5   2    6.33    0.61
  -1   5   2    5.06    0.52
  -1   5   2    5.87    0.49
   0  -5  -2    3.79    0.44
   0  -5  -2    3.56    0.48
   0  -5  -2    4.02    0.42
   0  -5  -2    3.45    0.57
   0  -5  -2    4.21    0.40
   0   5   2    3.55    0.58
   0   5   2    3.51    0.46
   0   5   2    3.30    0.41
   0   5   2    3.66    0.51
   0   5   2    4.19    0.48
  -1  -5  -2    8.47    0.66
  -1  -5  -2    9.85    0.78
  -1  -5  -2    9.06    0.59
  -1  -5  -2    7.90    0.70
  -1  -5  -2    8.80    0.68
   1   5   2    8.44    0.64
   1   5   2    9.32    0.75
   1   5   2    8.73    0.73
   1   5   2    9.52    0.65
   1   5   2    8.77    0.65
  -2  -5  -2   -0.42    0.19
  -2  -5  -2    0.24    0.28
  -2  -5  -2    0.07    0.30
  -2  -5  -2   -0.22    0.29
   2   5   2    0.06    0.28
   2   5   2    0.52    0.39
   2   5   2    0.50    0.28
  -3  -5  -2    1.55    0.33
  -3  -5  -2    1.47    0.37
  -3  -5  -2    2.04    0.37
  -3  -5  -2    1.98    0.38
   3   5   2    2.05    0.38
   3   5   2    1.74    0.38
   3   5   2    1.43    0.46
  -4  -5  -2    0.73    0.39
  -4  -5  -2    0.90    0.38
  -4  -5  -2    0.89    0.37
   4   5   2    0.67    0.49
   4   5   2    1.34    0.39
   4   5   2    0.50    0.37
  -5  -5  -2    6.24    0.73
  -5  -5  -2    6.24    0.74
  -5  -5  -2    6.87    0.75
   5   5   2    6.86    0.85
   5   5   2    7.41    0.72
   5   5   2    5.28    0.84
  -6  -5  -2   -0.37    0.52
  -6  -5  -2    0.20    0.42
   6   5   2    0.20    0.39
   6   5   2    0.78    0.56
  -7  -5  -2    0.60    0.53
  -7  -5  -2    0.92    0.56
  -7  -5  -2    0.89    0.51
   7   5   2   -0.07    0.46
   7   5   2    0.74    0.60
  -8  -5  -2    1.46    0.59
  -8  -5  -2    1.00    0.65
  -8  -5  -2    0.43    0.66
   8   5   2    1.29    0.70
   8   5   2    0.70    0.57
  -9  -5  -2    0.23    0.84
  -9  -5  -2    2.49    0.74
  -9  -5  -2    0.13    0.84
   9   5   2    2.52    0.73
   9   5   2    2.95    0.86
   9  -6  -2   -0.10    0.95
   9  -6  -2   -0.74    1.17
   9  -6  -2    0.65    0.94
  -9   6   2    0.25    1.02
  -9   6   2   -1.56    1.31
  -9   6   2    0.17    1.06
   8  -6  -2    0.15    0.77
   8  -6  -2   -0.33    0.78
  -8   6   2   -0.57    0.79
  -8   6   2    0.28    0.80
  -8   6   2   -1.38    1.06
   7  -6  -2    0.18    0.64
   7  -6  -2    0.22    0.68
  -7   6   2   -0.14    0.87
  -7   6   2    0.76    0.70
  -7   6   2    0.43    0.71
   6  -6  -2    0.04    0.61
   6  -6  -2    0.81    0.54
   6  -6  -2    1.02    0.60
  -6   6   2    1.23    0.69
  -6   6   2    0.68    0.77
  -6   6   2    1.21    0.58
   5  -6  -2    3.54    0.56
   5  -6  -2    3.04    0.57
   5  -6  -2    2.60    0.59
   5  -6  -2    2.38    0.58
  -5   6   2    1.92    0.52
  -5   6   2    3.72    0.72
   4  -6  -2    0.49    0.49
   4  -6  -2   -0.12    0.44
  -4   6   2    0.14    0.55
  -4   6   2    0.05    0.45
  -4   6   2    0.03    0.46
  -4   6   2    0.17    0.61
   3  -6  -2    0.12    0.45
   3  -6  -2    0.86    0.40
   3  -6  -2    0.78    0.63
  -3   6   2    0.78    0.53
  -3   6   2   -0.34    0.35
  -3   6   2    0.66    0.51
  -3   6   2    0.39    0.31
  -3   6   2    0.11    0.29
  -3   6   2   -0.01    0.40
   2  -6  -2   -0.06    0.58
   2  -6  -2    0.40    0.25
   2  -6  -2    0.55    0.42
   2  -6  -2    0.33    0.37
   2  -6  -2   -0.27    0.39
  -2   6   2   -0.11    0.35
  -2   6   2   -0.26    0.29
  -2   6   2   -0.11    0.40
  -2   6   2    0.38    0.36
  -2   6   2    0.77    0.44
  -2   6   2    0.09    0.42
   1  -6  -2    0.76    0.42
   1  -6  -2    1.26    0.30
   1  -6  -2    1.16    0.42
   1  -6  -2    2.07    0.43
   1  -6  -2    1.56    0.41
  -1   6   2    1.69    0.44
  -1   6   2    1.65    0.39
  -1   6   2    1.15    0.32
  -1   6   2    1.96    0.39
  -1   6   2    1.69    0.49
   0  -6  -2    1.37    0.43
   0  -6  -2    1.83    0.41
   0  -6  -2    1.07    0.31
   0  -6  -2    1.30    0.44
   0  -6  -2    1.28    0.51
   0   6   2    1.97    0.38
   0   6   2    0.97    0.49
   0   6   2    0.81    0.32
   0   6   2    0.83    0.34
   0   6   2    1.02    0.40
  -1  -6  -2   26.27    1.33
  -1  -6  -2   26.73    1.37
  -1  -6  -2   24.00    1.41
  -1  -6  -2   25.50    1.46
   1   6   2   26.35    1.54
   1   6   2   26.13    1.51
   1   6   2   23.06    1.35
   1   6   2   26.49    1.35
  -2  -6  -2    2.72    0.42
  -2  -6  -2    3.31    0.48
  -2  -6  -2    3.75    0.50
   2   6   2    3.74    0.49
   2   6   2    3.85    0.61
  -3  -6  -2    0.22    0.43
  -3  -6  -2    0.70    0.43
   3   6   2    0.81    0.40
   3   6   2    0.91    0.54
  -4  -6  -2    1.33    0.46
  -4  -6  -2    1.69    0.46
  -4  -6  -2    0.98    0.47
   4   6   2    1.34    0.41
   4   6   2    1.73    0.55
   4   6   2    0.24    0.43
  -5  -6  -2    0.76    0.47
  -5  -6  -2    0.88    0.47
   5   6   2    0.09    0.40
   5   6   2    0.65    0.55
  -6  -6  -2   17.97    1.35
  -6  -6  -2   18.71    1.25
  -6  -6  -2   20.11    1.31
   6   6   2   18.34    1.24
   6   6   2   20.04    1.43
  -7  -6  -2    2.96    0.69
  -7  -6  -2    3.27    0.66
  -7  -6  -2    3.43    0.67
   7   6   2    3.58    0.74
   7   6   2    2.94    0.65
  -8  -6  -2   -0.03    0.74
  -8  -6  -2    1.06    0.68
  -8  -6  -2    1.83    0.79
   8   6   2    0.00    0.65
   8   6   2    1.94    0.79
   9   6   2    0.11    0.99
   8  -7  -2    0.20    0.91
  -8   7   2    2.38    1.15
  -8   7   2    0.17    1.23
  -8   7   2    0.03    1.07
   7  -7  -2    1.82    0.76
   7  -7  -2    0.30    0.86
  -7   7   2   -0.55    0.85
  -7   7   2    1.91    0.92
  -7   7   2    0.20    0.99
   6  -7  -2    0.35    0.67
  -6   7   2    2.34    0.86
  -6   7   2   -0.15    0.84
   5  -7  -2    0.27    0.56
   5  -7  -2   -0.56    0.63
  -5   7   2   -0.28    0.71
  -5   7   2    0.57    0.73
   4  -7  -2    0.88    0.49
   4  -7  -2    0.06    0.57
  -4   7   2    1.32    0.66
  -4   7   2    0.55    0.66
   3  -7  -2    1.44    0.55
   3  -7  -2    0.58    0.52
  -3   7   2    1.66    0.60
  -3   7   2    0.61    0.39
  -3   7   2    0.83    0.41
   2  -7  -2    1.10    0.34
   2  -7  -2    1.35    0.49
   2  -7  -2    0.00    0.52
   2  -7  -2    1.33    0.52
  -2   7   2    0.79    0.56
  -2   7   2    1.49    0.54
  -2   7   2    0.73    0.54
  -2   7   2    1.02    0.43
   1  -7  -2    2.16    0.42
   1  -7  -2    2.70    0.53
   1  -7  -2    2.13    0.53
  -1   7   2    1.93    0.63
  -1   7   2    1.89    0.46
  -1   7   2    2.42    0.54
   0  -7  -2    5.42    0.65
   0  -7  -2    4.58    0.69
   0  -7  -2    5.46    0.65
   0   7   2    4.72    0.71
   0   7   2    5.93    0.75
   0   7   2    4.95    0.85
  -1  -7  -2   43.55    2.11
  -1  -7  -2   42.52    2.18
  -1  -7  -2   43.22    2.16
   1   7   2   47.50    2.57
   1   7   2   48.61    2.34
  -2  -7  -2   20.99    1.26
  -2  -7  -2   21.39    1.32
   2   7   2   22.21    1.49
   2   7   2   22.73    1.31
  -4  -7  -2    5.10    0.67
   4   7   2    5.43    0.79
   4   7   2    5.90    0.77
  -5  -7  -2    1.78    0.58
  -5  -7  -2    1.05    0.62
  -5  -7  -2    1.68    0.57
   5   7   2    0.62    0.48
   5   7   2    1.68    0.71
  -6  -7  -2    4.02    0.74
  -6  -7  -2    4.51    0.76
  -6  -7  -2    4.82    0.69
   6   7   2    4.75    0.68
   6   7   2    3.58    0.81
  -7  -7  -2    2.18    0.86
  -7  -7  -2    3.53    0.75
  -7  -7  -2    2.68    0.70
   7   7   2    3.29    0.91
   7   7   2    2.88    0.69
  -8  -7  -2    3.55    0.93
  -8  -7  -2    4.94    0.90
  -8  -7  -2    3.03    1.04
   8   7   2    2.53    0.78
   8   7   2    4.61    1.05
   7  -8  -2    1.41    0.89
   7  -8  -2   -1.79    0.97
  -7   8   2    1.85    1.15
  -7   8   2    0.06    1.13
   6  -8  -2   -0.57    0.82
  -6   8   2    0.36    1.00
  -6   8   2    0.70    0.95
   5  -8  -2    0.86    0.75
   5  -8  -2   -1.12    0.72
  -5   8   2    0.46    0.82
  -5   8   2    1.23    0.85
   4  -8  -2    1.07    0.66
   4  -8  -2    0.66    0.65
  -4   8   2    1.19    0.74
  -4   8   2   -0.05    0.54
  -4   8   2    1.78    0.77
   3  -8  -2    0.68    0.57
   3  -8  -2    1.45    0.63
  -3   8   2    2.06    0.69
  -3   8   2    1.46    0.55
  -3   8   2    1.13    0.67
  -3   8   2    0.57    0.54
   2  -8  -2    2.37    0.64
   2  -8  -2    0.62    0.46
   2  -8  -2    1.81    0.59
  -2   8   2    0.93    0.50
  -2   8   2    1.27    0.77
  -2   8   2    2.12    0.64
   1  -8  -2    0.08    0.55
   1  -8  -2    0.40    0.43
   1  -8  -2   -0.02    0.53
  -1   8   2    0.52    0.53
  -1   8   2    0.23    0.57
  -1   8   2   -0.69    0.68
   0  -8  -2    0.10    0.52
   0  -8  -2   -0.60    0.50
   0   8   2    0.55    0.47
  -1  -8  -2    2.22    0.54
  -1  -8  -2    2.86    0.54
   1   8   2    1.83    0.72
  -2  -8  -2    2.48    0.54
  -2  -8  -2    2.52    0.57
   2   8   2    2.69    0.60
   2   8   2    2.64    0.70
  -3  -8  -2    0.96    0.55
  -3  -8  -2    1.89    0.58
   3   8   2    0.18    0.50
   3   8   2    0.58    0.65
  -4  -8  -2    1.96    0.61
  -4  -8  -2    2.26    0.64
   4   8   2    1.76    0.57
   4   8   2    2.42    0.75
  -5  -8  -2    1.03    0.61
  -5  -8  -2    0.75    0.57
   5   8   2    0.41    0.76
   5   8   2   -0.64    0.51
  -6  -8  -2    1.32    0.69
  -6  -8  -2    1.20    0.68
   6   8   2   -0.22    0.82
   6   8   2    0.70    0.58
  -7  -8  -2    5.25    1.08
  -7  -8  -2    6.23    0.95
  -7  -8  -2    8.70    1.29
   7   8   2    6.07    1.17
   6  -9  -2    1.19    1.01
   6  -9  -2   -1.47    0.96
  -6   9   2    2.22    1.12
  -6   9   2    2.48    1.20
   5  -9  -2   -0.34    0.87
   5  -9  -2    0.97    0.82
  -5   9   2    0.39    1.03
  -5   9   2    1.39    0.94
   4  -9  -2    0.28    0.79
   4  -9  -2   -0.78    0.80
  -4   9   2    0.44    1.16
  -4   9   2   -0.21    0.83
  -4   9   2    1.54    0.85
  -4   9   2   -0.51    0.66
   3  -9  -2    1.04    0.75
   3  -9  -2    1.65    0.76
  -3   9   2    0.24    1.06
  -3   9   2    1.94    0.68
  -3   9   2    2.48    0.80
   2  -9  -2   -0.05    0.72
   2  -9  -2   -0.55    0.67
  -2   9   2   -0.88    0.94
  -2   9   2    0.18    0.65
  -2   9   2    0.62    0.79
   1  -9  -2   -0.49    0.64
   1  -9  -2    1.18    0.67
  -1   9   2   -0.71    0.86
  -1   9   2    0.99    0.80
   0  -9  -2    0.53    0.58
   0  -9  -2    0.69    0.60
   0   9   2   -1.29    0.78
   0   9   2    0.49    0.59
  -1  -9  -2    0.24    0.57
  -1  -9  -2    0.37    0.59
   1   9   2   -0.23    0.54
   1   9   2   -0.02    0.78
  -2  -9  -2   -0.18    0.60
  -2  -9  -2    0.89    0.56
   2   9   2    1.34    0.77
   2   9   2    0.23    0.60
  -3  -9  -2    8.69    1.14
  -3  -9  -2    8.27    1.14
   3   9   2    7.12    0.97
   3   9   2    6.81    0.83
  -4  -9  -2    8.87    1.26
  -4  -9  -2   11.28    1.27
   4   9   2   10.37    1.38
   4   9   2    7.95    1.13
  -5  -9  -2    0.49    0.73
  -5  -9  -2    0.20    0.74
   5   9   2   -0.29    0.66
   5   9   2    0.39    0.99
   4 -10  -2    2.06    1.03
   4 -10  -2    0.31    1.01
  -4  10   2    1.98    1.12
  -4  10   2   -1.91    1.38
  -4  10   2    3.45    1.13
   3 -10  -2   -1.10    0.89
   3 -10  -2    0.82    0.95
  -3  10   2   -1.44    1.26
  -3  10   2    1.56    1.05
  -3  10   2   -0.10    0.86
   2 -10  -2    0.52    0.82
   2 -10  -2   -0.92    0.90
  -2  10   2   -0.28    1.15
  -2  10   2    0.81    1.00
  -2  10   2    0.82    0.80
   1 -10  -2    0.08    0.71
   1 -10  -2    1.52    0.76
  -1  10   2    3.34    1.06
  -1  10   2   -1.56    1.04
  -1  10   2    0.34    0.73
   0 -10  -2    1.39    0.72
   0 -10  -2    1.32    0.75
   0  10   2    0.50    0.72
   0  10   2    0.43    1.05
   0  10   2    0.95    1.03
  -1 -10  -2    0.37    0.74
  -1 -10  -2    0.47    0.70
   1  10   2    1.18    1.01
   1  10   2    0.04    0.76
  -2 -10  -2    1.05    0.74
  -2 -10  -2   -0.73    0.73
   2  10   2   -0.08    0.68
   2  10   2   -0.31    0.96
  -3 -10  -2    4.21    0.84
  -3 -10  -2    2.91    0.76
   3  10   2    2.39    0.99
   3  10   2    1.47    0.77
  -4 -10  -2    0.58    0.89
  -4 -10  -2    0.87    0.84
   4  10   2    2.90    1.08
   4  10   2    0.37    0.83
   3  11  -3   -0.56    0.77
  -3 -11   3    1.38    0.79
  -3 -11   3    1.56    0.83
   2  11  -3   -1.80    1.02
  -2 -11   3   -0.30    0.72
  -2 -11   3    0.46    0.79
   1  11  -3   -0.31    0.90
   1  11  -3   -1.69    0.78
  -1 -11   3   -0.48    0.75
  -1 -11   3   -0.51    0.83
   0  11  -3   -1.51    0.91
   0  11  -3   -1.01    0.71
   0 -11   3   -0.13    0.93
   0 -11   3   -0.12    0.79
  -1  11  -3   -0.46    0.78
  -1  11  -3   -1.85    0.94
  -1  11  -3   -1.82    1.06
   1 -11   3    0.21    0.90
   1 -11   3    0.82    0.93
  -2  11  -3   -0.49    0.80
  -2  11  -3    0.10    1.14
  -2  11  -3   -1.88    1.08
   2 -11   3    0.72    0.93
   2 -11   3    0.72    0.82
  -3  11  -3   -2.02    1.25
  -3  11  -3    0.64    0.89
  -3  11  -3    0.18    1.26
   3 -11   3    0.29    0.98
  -4  11  -3   -1.22    0.97
  -4  11  -3   -1.24    1.36
   4 -11   3   -0.08    1.08
   5  10  -3   -0.34    0.67
   5  10  -3   -0.64    1.01
  -5 -10   3    2.28    0.80
  -5 -10   3    0.35    0.71
   4  10  -3   -1.51    0.92
   4  10  -3   -0.12    0.65
  -4 -10   3    1.60    0.74
  -4 -10   3    0.16    0.69
   3  10  -3   -0.29    0.85
   3  10  -3   -0.49    0.61
  -3 -10   3    0.35    0.65
  -3 -10   3   -0.36    0.64
   2  10  -3   -0.89    0.61
   2  10  -3   -0.69    0.71
  -2 -10   3    0.13    0.58
  -2 -10   3    0.09    0.67
  -1 -10   3    0.37    0.63
  -1 -10   3    0.38    0.63
   0  10  -3   -1.26    0.55
   0 -10   3    0.81    0.66
   0 -10   3   -0.19    0.65
  -1  10  -3   -1.82    0.82
  -1  10  -3   -0.02    0.62
  -1  10  -3   -0.64    0.86
   1 -10   3    1.18    0.66
   1 -10   3   -0.20    0.69
  -2  10  -3   -0.96    0.86
  -2  10  -3   -0.07    0.68
  -2  10  -3   -0.95    0.90
   2 -10   3    0.71    0.77
   2 -10   3    0.18    0.74
  -3  10  -3   -0.47    0.97
  -3  10  -3    0.27    0.70
  -3  10  -3   -0.85    1.03
   3 -10   3   -0.17    0.76
   3 -10   3    0.48    0.84
  -4  10  -3    1.44    0.79
  -4  10  -3    0.34    1.14
   4 -10   3    0.52    0.88
  -5  10  -3   -1.33    1.14
  -5  10  -3    2.00    1.01
  -5  10  -3   -0.56    1.26
  -5  10  -3    0.80    0.79
  -6  10  -3    3.81    1.18
   6   9  -3   -0.52    0.70
   6   9  -3   -0.02    0.92
  -6  -9   3    1.07    0.71
  -6  -9   3    1.38    0.70
   5   9  -3   -1.14    0.82
   5   9  -3   -0.55    0.57
  -5  -9   3    1.24    0.62
  -5  -9   3    0.38    0.61
   4   9  -3    0.02    0.50
   4   9  -3   -0.50    0.78
  -4  -9   3    0.40    0.56
  -4  -9   3   -0.18    0.55
   3   9  -3   -0.51    0.69
   3   9  -3   -0.96    0.46
  -3  -9   3    0.14    0.51
  -3  -9   3   -0.25    0.53
   2   9  -3   -0.49    0.63
   2   9  -3   -0.51    0.47
  -2  -9   3    0.25    0.55
  -2  -9   3    0.52    0.53
   1   9  -3   -0.22    0.48
  -1  -9   3    0.40    0.54
  -1  -9   3   -0.73    0.53
   0   9  -3   -0.98    0.64
   0   9  -3    0.30    0.48
   0  -9   3    0.42    0.52
  -1   9  -3   -0.28    0.54
  -1   9  -3   -0.41    0.74
  -1   9  -3   -0.44    0.71
   1  -9   3    0.45    0.57
   1  -9   3    0.23    0.61
  -2   9  -3   -0.85    0.79
  -2   9  -3   -0.07    0.73
  -2   9  -3    0.59    0.61
   2  -9   3    0.16    0.62
   2  -9   3    0.30    0.58
  -3   9  -3   -0.88    0.74
  -3   9  -3   -0.36    0.77
   3  -9   3    0.73    0.66
  -4   9  -3    0.28    0.87
  -4   9  -3   -1.46    0.78
   4  -9   3    0.75    0.72
  -5   9  -3    1.14    0.85
  -5   9  -3   -0.75    0.82
  -5   9  -3   -1.86    0.95
  -6   9  -3    1.58    0.97
  -6   9  -3   -0.36    0.90
  -6   9  -3    0.31    0.73
   6  -9   3    2.11    1.09
  -7   9  -3    3.07    1.11
  -7   9  -3   -1.23    1.09
   7   8  -3   -0.37    0.86
   7   8  -3   -0.55    0.69
  -7  -8   3    0.69    0.68
  -7  -8   3    0.95    0.65
   6   8  -3   -0.52    0.72
   6   8  -3   -0.14    0.56
  -6  -8   3    2.23    0.62
  -6  -8   3    0.33    0.60
   5   8  -3    0.23    0.68
   5   8  -3    0.29    0.50
  -5  -8   3    0.78    0.50
  -5  -8   3    1.09    0.51
   4   8  -3    0.05    0.48
   4   8  -3    0.20    0.63
  -4  -8   3   -0.39    0.42
  -4  -8   3   -0.33    0.46
   3   8  -3    1.22    0.57
   3   8  -3    0.70    0.48
  -3  -8   3    1.60    0.50
   2   8  -3    0.04    0.42
  -2  -8   3    0.89    0.49
  -2  -8   3    0.95    0.47
   1   8  -3    0.96    0.57
   1   8  -3    1.59    0.44
  -1  -8   3    1.61    0.53
  -1  -8   3    1.53    0.50
   0   8  -3    0.55    0.56
   0   8  -3    0.33    0.42
   0   8  -3   -0.56    0.48
   0  -8   3    0.32    0.41
   0  -8   3    0.29    0.49
   0  -8   3   -0.82    0.66
  -1   8  -3    0.39    0.39
  -1   8  -3    0.17    0.47
  -1   8  -3    0.15    0.53
  -1   8  -3   -0.37    0.61
   1  -8   3    0.46    0.48
   1  -8   3    0.47    0.47
  -2   8  -3    0.94    0.68
  -2   8  -3    1.34    0.57
  -2   8  -3    1.98    0.47
  -2   8  -3    1.85    0.56
  -2   8  -3    2.21    0.50
   2  -8   3    2.31    0.49
   2  -8   3    1.66    0.54
  -3   8  -3    2.21    0.50
  -3   8  -3    2.60    0.60
  -3   8  -3    2.73    0.67
  -3   8  -3    1.01    0.73
   3  -8   3    3.10    0.59
  -4   8  -3   -0.63    0.67
  -4   8  -3   -0.47    0.48
  -4   8  -3   -1.18    0.66
  -4   8  -3    0.50    0.66
   4  -8   3    0.79    0.69
  -5   8  -3   -0.84    0.76
  -5   8  -3    1.82    0.72
  -5   8  -3    0.18    0.55
   5  -8   3    0.47    0.71
  -6   8  -3   -0.06    0.58
  -6   8  -3    1.91    0.82
  -6   8  -3   -1.36    0.86
   6  -8   3    0.63    0.74
  -7   8  -3    2.06    0.91
  -7   8  -3   -1.78    1.04
  -7   8  -3   -0.27    0.70
   7  -8   3    0.55    0.92
  -8   8  -3    1.62    1.11
   8  -8   3    3.02    1.12
   8   7  -3   -1.38    0.71
   8   7  -3    1.74    0.88
  -8  -7   3    2.18    0.73
  -8  -7   3    0.19    0.71
  -8  -7   3   -0.41    0.77
   7   7  -3    1.11    0.62
   7   7  -3    0.20    0.76
  -7  -7   3    0.59    0.63
  -7  -7   3    1.08    0.61
   6   7  -3   -0.09    0.64
   6   7  -3    0.22    0.49
  -6  -7   3    1.20    0.54
  -6  -7   3    0.10    0.47
   5   7  -3    0.07    0.41
  -5  -7   3    0.09    0.43
  -5  -7   3    0.10    0.41
   4   7  -3    0.11    0.36
   4   7  -3    0.10    0.54
  -4  -7   3    1.00    0.42
  -4  -7   3    0.21    0.44
   3   7  -3    3.65    0.60
   3   7  -3    2.49    0.48
  -3  -7   3    3.23    0.53
  -3  -7   3    3.56    0.53
   2   7  -3   16.61    1.11
   2   7  -3   17.46    1.07
   2   7  -3   17.94    1.22
  -2  -7   3   16.72    1.04
  -2  -7   3   15.32    1.09
   1   7  -3    1.75    0.42
   1   7  -3    2.94    0.56
   1   7  -3    2.66    0.45
   1   7  -3    2.42    0.48
  -1  -7   3    3.11    0.54
  -1  -7   3    3.11    0.52
  -1  -7   3    2.79    0.37
   0   7  -3    0.86    0.39
   0   7  -3    1.17    0.34
   0   7  -3    1.02    0.39
   0   7  -3    0.63    0.45
   0  -7   3    0.43    0.41
   0  -7   3    1.20    0.29
   0  -7   3    1.14    0.39
  -1   7  -3   -0.38    0.34
  -1   7  -3   -0.50    0.51
  -1   7  -3   -0.14    0.31
  -1   7  -3   -0.58    0.39
  -1   7  -3    0.34    0.43
   1  -7   3   -0.11    0.39
   1  -7   3   -0.23    0.52
   1  -7   3   -0.23    0.28
   1  -7   3   -0.14    0.39
  -2   7  -3    2.06    0.40
  -2   7  -3    2.19    0.46
  -2   7  -3    2.51    0.42
  -2   7  -3    2.35    0.44
  -2   7  -3    2.17    0.57
  -2   7  -3    2.30    0.59
   2  -7   3    2.21    0.47
   2  -7   3    3.16    0.46
   2  -7   3    2.79    0.52
  -3   7  -3    1.29    0.54
  -3   7  -3    1.46    0.44
  -3   7  -3    1.30    0.44
  -3   7  -3    1.57    0.41
  -3   7  -3    1.92    0.53
  -3   7  -3    0.46    0.58
   3  -7   3    1.05    0.49
   3  -7   3   -0.31    0.68
   3  -7   3    1.08    0.51
  -4   7  -3    1.45    0.41
  -4   7  -3    1.63    0.43
  -4   7  -3    1.69    0.59
  -4   7  -3    1.36    0.58
  -5   7  -3    0.73    0.59
  -5   7  -3    0.47    0.47
  -5   7  -3   -0.02    0.65
  -5   7  -3    0.63    0.46
  -6   7  -3    0.13    0.50
  -6   7  -3    0.20    0.63
  -6   7  -3    0.21    0.45
   6  -7   3    0.34    0.70
  -7   7  -3   -0.15    0.56
  -7   7  -3   -0.18    0.64
  -7   7  -3    0.42    0.74
   7  -7   3    0.17    0.80
  -8   7  -3   -2.06    1.03
  -8   7  -3    0.64    0.87
  -8   7  -3   -0.44    0.70
   8  -7   3    1.52    0.95
  -9   7  -3   -0.25    1.02
  -9   7  -3   -2.02    1.37
  -9   7  -3   -0.72    1.00
   9  -7   3    2.02    1.19
   9   6  -3    0.36    0.81
  -9  -6   3   -0.11    0.78
  -9  -6   3    0.22    0.87
  -9  -6   3    1.82    0.85
   8   6  -3   -0.42    0.63
  -8  -6   3    0.48    0.69
  -8  -6   3   -0.14    0.69
  -8  -6   3    0.08    0.62
   7   6  -3    1.30    0.58
   7   6  -3    1.67    0.70
  -7  -6   3    1.79    0.56
  -7  -6   3    0.33    0.53
  -7  -6   3    0.82    0.57
   6   6  -3    0.83    0.56
   6   6  -3    0.68    0.46
  -6  -6   3    0.31    0.43
  -6  -6   3    0.52    0.44
   5   6  -3   -0.37    0.51
   5   6  -3   -0.04    0.36
  -5  -6   3   -0.22    0.36
  -5  -6   3   -0.06    0.38
   4   6  -3    1.16    0.45
   4   6  -3    0.16    0.44
   4   6  -3    0.41    0.36
  -4  -6   3    0.34    0.37
  -4  -6   3    0.91    0.38
   3   6  -3    4.25    0.55
   3   6  -3    3.58    0.56
   3   6  -3    3.40    0.47
   3   6  -3    3.08    0.44
  -3  -6   3    3.30    0.48
  -3  -6   3    3.48    0.46
  -3  -6   3    3.90    0.48
  -3  -6   3    3.53    0.53
   2   6  -3    3.50    0.49
   2   6  -3    3.00    0.44
   2   6  -3    2.97    0.43
   2   6  -3    3.45    0.51
  -2  -6   3    2.92    0.44
  -2  -6   3    3.36    0.45
  -2  -6   3    3.54    0.46
   1   6  -3    3.27    0.49
   1   6  -3    3.99    0.54
   1   6  -3    4.85    0.64
   1   6  -3    4.54    0.50
  -1  -6   3    3.78    0.42
  -1  -6   3    2.91    0.47
  -1  -6   3    4.72    0.52
  -1  -6   3    3.77    0.53
   0   6  -3   -0.31    0.33
   0   6  -3    0.36    0.29
   0   6  -3   -0.03    0.22
   0   6  -3   -0.31    0.28
   0   6  -3    0.38    0.29
   0  -6   3    0.67    0.30
   0  -6   3    0.52    0.21
   0  -6   3    0.21    0.35
   0  -6   3    0.06    0.25
  -1   6  -3    0.41    0.38
  -1   6  -3    0.91    0.42
  -1   6  -3    1.09    0.31
  -1   6  -3    1.64    0.40
  -1   6  -3    1.36    0.30
  -1   6  -3    1.18    0.31
   1  -6   3    0.88    0.36
   1  -6   3    1.08    0.34
   1  -6   3    1.09    0.28
   1  -6   3    0.93    0.36
   1  -6   3    1.02    0.24
   1  -6   3    0.90    0.43
  -2   6  -3    0.71    0.44
  -2   6  -3    0.20    0.28
  -2   6  -3    0.73    0.36
  -2   6  -3    0.22    0.28
  -2   6  -3    0.00    0.29
  -2   6  -3    0.60    0.42
   2  -6   3   -0.14    0.34
   2  -6   3   -0.16    0.35
   2  -6   3    0.20    0.29
  -3   6  -3    2.32    0.47
  -3   6  -3    2.05    0.51
  -3   6  -3    3.27    0.50
  -3   6  -3    2.71    0.52
  -3   6  -3    2.36    0.38
  -3   6  -3    3.03    0.42
   3  -6   3    2.04    0.45
   3  -6   3    1.44    0.56
   3  -6   3    2.49    0.42
  -4   6  -3    0.31    0.33
  -4   6  -3    0.67    0.46
  -4   6  -3    0.71    0.53
  -4   6  -3    0.76    0.32
  -4   6  -3    0.34    0.49
  -4   6  -3    0.15    0.44
   4  -6   3   -0.91    0.57
   4  -6   3    0.88    0.45
  -5   6  -3    6.26    0.99
  -5   6  -3    5.31    0.85
  -5   6  -3    5.66    0.70
  -5   6  -3    5.25    0.68
   5  -6   3    7.60    0.93
  -6   6  -3    1.92    0.73
  -6   6  -3    2.22    0.50
  -6   6  -3    3.14    0.48
   6  -6   3    2.34    0.69
  -7   6  -3   -0.43    0.54
  -7   6  -3    0.28    0.49
  -7   6  -3   -0.03    0.55
  -7   6  -3   -0.28    0.77
  -7   6  -3   -0.80    0.71
   7  -6   3   -0.12    0.74
  -8   6  -3    0.30    0.62
  -8   6  -3    0.02    0.67
  -8   6  -3   -1.47    0.69
  -8   6  -3   -0.34    0.92
   8  -6   3    0.81    0.92
  -9   6  -3    0.47    0.76
  -9   6  -3   -0.79    0.83
  -9   6  -3    0.35    0.92
  -9   6  -3   -2.39    1.14
   9  -6   3    0.64    1.07
  10   5  -3   -1.05    1.14
  10   5  -3   -0.70    0.86
 -10  -5   3    1.53    0.98
 -10  -5   3   -0.78    0.93
 -10  -5   3   -0.66    0.97
   9   5  -3    0.99    0.95
   9   5  -3    0.18    0.72
  -9  -5   3    1.13    0.74
  -9  -5   3    0.40    0.70
  -9  -5   3   -1.23    0.73
   8   5  -3    0.65    0.55
   8   5  -3    0.01    0.70
  -8  -5   3    0.58    0.57
  -8  -5   3    0.65    0.62
  -8  -5   3   -0.59    0.54
   7   5  -3    0.16    0.46
  -7  -5   3    0.99    0.49
  -7  -5   3    0.19    0.50
  -7  -5   3    0.27    0.45
   6   5  -3   -0.02    0.48
   6   5  -3    0.44    0.44
   6   5  -3    0.31    0.52
  -6  -5   3   -0.36    0.35
  -6  -5   3    0.22    0.48
  -6  -5   3    0.61    0.42
   5   5  -3   -0.40    0.43
   5   5  -3    0.39    0.35
  -5  -5   3   -0.27    0.44
  -5  -5   3    0.07    0.33
  -5  -5   3   -0.07    0.32
  -5  -5   3    0.64    0.33
   4   5  -3    1.27    0.37
   4   5  -3    1.41    0.42
   4   5  -3    1.27    0.44
   4   5  -3    1.21    0.34
   4   5  -3    1.54    0.43
  -4  -5   3    1.18    0.33
  -4  -5   3    1.17    0.32
  -4  -5   3    0.90    0.40
  -4  -5   3    1.31    0.31
   3   5  -3    8.38    0.69
   3   5  -3    6.43    0.58
   3   5  -3    6.91    0.55
   3   5  -3    6.35    0.50
   3   5  -3    6.95    0.69
  -3  -5   3    5.79    0.64
  -3  -5   3    7.26    0.54
  -3  -5   3    6.71    0.58
  -3  -5   3    6.04    0.55
   2   5  -3    0.13    0.20
   2   5  -3    0.03    0.20
   2   5  -3    0.18    0.22
   2   5  -3    0.10    0.28
   2   5  -3   -0.02    0.29
   2   5  -3   -0.06    0.29
  -2  -5   3    0.17    0.17
  -2  -5   3   -0.22    0.21
  -2  -5   3   -0.02    0.23
  -2  -5   3    0.01    0.23
   1   5  -3    0.70    0.28
   1   5  -3    1.16    0.30
   1   5  -3    0.94    0.23
   1   5  -3    0.98    0.26
   1   5  -3    1.31    0.22
  -1  -5   3    0.97    0.22
  -1  -5   3    0.79    0.27
  -1  -5   3    0.76    0.26
  -1  -5   3    0.88    0.24
  -1  -5   3    1.30    0.35
   0   5  -3   44.64    2.01
   0   5  -3   40.17    2.28
   0   5  -3   44.17    1.99
   0   5  -3   42.90    2.23
   0   5  -3   44.53    2.03
   0   5  -3   43.23    2.18
   0  -5   3   40.34    2.05
   0  -5   3   41.14    1.89
   0  -5   3   40.08    2.12
   0  -5   3   39.81    1.89
   0  -5   3   43.41    1.95
  -1   5  -3   12.71    0.73
  -1   5  -3   12.90    0.73
  -1   5  -3   12.31    0.81
  -1   5  -3   13.75    0.81
  -1   5  -3   12.62    0.87
   1  -5   3   11.68    0.78
   1  -5   3   11.73    0.67
   1  -5   3   11.03    0.63
   1  -5   3   11.99    0.73
   1  -5   3   11.38    0.79
   1  -5   3   12.05    0.73
  -2   5  -3    0.41    0.20
  -2   5  -3    0.15    0.30
  -2   5  -3    0.53    0.31
  -2   5  -3    0.32    0.23
   2  -5   3    0.16    0.28
   2  -5   3    0.13    0.35
   2  -5   3   -0.25    0.20
   2  -5   3    0.14    0.32
  -3   5  -3    2.27    0.43
  -3   5  -3    3.19    0.50
  -3   5  -3    2.69    0.40
  -3   5  -3    3.29    0.43
  -3   5  -3    2.92    0.47
  -3   5  -3    2.85    0.47
   3  -5   3    2.19    0.40
   3  -5   3    2.12    0.45
   3  -5   3    2.54    0.35
   3  -5   3    1.83    0.39
  -4   5  -3    1.17    0.34
  -4   5  -3    0.97    0.47
  -4   5  -3    0.87    0.35
  -4   5  -3    0.96    0.45
  -4   5  -3    1.09    0.29
  -4   5  -3    1.09    0.34
  -4   5  -3    1.04    0.30
   4  -5   3    0.54    0.45
   4  -5   3    1.02    0.38
   4  -5   3    0.93    0.38
  -5   5  -3    1.32    0.35
  -5   5  -3    1.85    0.59
  -5   5  -3    1.73    0.53
  -5   5  -3    1.75    0.37
   5  -5   3    2.17    0.48
   5  -5   3    1.96    0.57
  -6   5  -3    0.24    0.57
  -6   5  -3    0.60    0.40
  -6   5  -3    0.12    0.34
  -6   5  -3   -0.42    0.56
   6  -5   3    0.78    0.55
   6  -5   3    0.18    0.36
   6  -5   3    0.25    0.52
  -7   5  -3    0.17    0.42
  -7   5  -3    0.92    0.50
   7  -5   3    0.16    0.65
   7  -5   3    0.44    0.44
  -8   5  -3   -0.87    0.80
  -8   5  -3   -0.34    0.61
  -8   5  -3    0.91    0.62
   8  -5   3   -0.72    0.76
   8  -5   3   -0.72    0.51
  -9   5  -3    0.24    0.70
  -9   5  -3   -1.50    0.83
   9  -5   3   -0.95    0.89
   9  -5   3    0.62    0.66
 -10   5  -3    0.30    0.98
 -10   5  -3   -0.23    0.93
  10  -5   3   -0.13    1.15
  10   4  -3   -0.64    0.76
 -10  -4   3    0.30    0.92
 -10  -4   3    1.11    0.90
 -10  -4   3    0.44    0.81
   9   4  -3   -0.08    0.85
   9   4  -3    0.32    0.59
  -9  -4   3    0.24    0.71
  -9  -4   3    0.34    0.66
  -9  -4   3    0.59    0.69
   8   4  -3    0.51    0.52
   8   4  -3    0.61    0.66
  -8  -4   3    0.66    0.57
  -8  -4   3    0.45    0.53
  -8  -4   3    0.19    0.54
   7   4  -3   -0.03    0.45
  -7  -4   3    0.48    0.41
  -7  -4   3    0.28    0.49
   6   4  -3    0.30    0.44
   6   4  -3    0.62    0.41
   6   4  -3    0.55    0.49
  -6  -4   3    1.22    0.39
  -6  -4   3    0.32    0.43
  -6  -4   3    0.61    0.37
  -6  -4   3    0.77    0.35
   5   4  -3    2.88    0.43
   5   4  -3    2.48    0.43
   5   4  -3    2.47    0.47
  -5  -4   3    2.61    0.41
  -5  -4   3    2.54    0.40
  -5  -4   3    2.90    0.42
  -5  -4   3    3.10    0.45
  -5  -4   3    2.52    0.46
  -5  -4   3    4.02    0.64
   4   4  -3    0.98    0.31
   4   4  -3    1.20    0.28
   4   4  -3    1.28    0.34
   4   4  -3    1.25    0.31
   4   4  -3    0.99    0.34
   4   4  -3    1.41    0.33
  -4  -4   3    0.78    0.32
  -4  -4   3    0.73    0.28
  -4  -4   3    1.22    0.26
  -4  -4   3    1.34    0.31
  -4  -4   3    1.12    0.34
   3   4  -3    1.27    0.25
   3   4  -3    1.03    0.28
   3   4  -3    1.01    0.25
   3   4  -3    0.69    0.29
   3   4  -3    1.09    0.32
   3   4  -3    0.85    0.24
  -3  -4   3    1.04    0.21
  -3  -4   3    0.85    0.29
  -3  -4   3    0.89    0.26
  -3  -4   3    0.79    0.25
   2   4  -3    0.83    0.20
   2   4  -3    1.05    0.19
   2   4  -3    0.67    0.20
   2   4  -3    0.67    0.27
   2   4  -3    0.83    0.23
   2   4  -3    0.46    0.29
  -2  -4   3    0.53    0.20
  -2  -4   3    0.45    0.22
  -2  -4   3    0.70    0.17
  -2  -4   3    0.72    0.21
   1   4  -3    8.15    0.50
   1   4  -3    8.89    0.58
   1   4  -3    8.54    0.50
   1   4  -3    8.68    0.52
   1   4  -3    8.42    0.61
  -1  -4   3    7.64    0.53
  -1  -4   3    8.76    0.50
  -1  -4   3    8.13    0.61
  -1  -4   3    8.36    0.51
  -1  -4   3    7.93    0.52
   0   4  -3   17.57    0.87
   0   4  -3   17.68    0.97
   0   4  -3   17.61    0.85
   0   4  -3   16.54    0.95
   0   4  -3   17.22    0.88
   0  -4   3   15.26    0.90
   0  -4   3   16.99    0.83
   0  -4   3   16.60    0.80
   0  -4   3   13.88    0.78
   0  -4   3   16.07    0.86
  -1   4  -3    0.17    0.17
  -1   4  -3    0.10    0.23
  -1   4  -3    0.25    0.13
  -1   4  -3    0.03    0.14
  -1   4  -3    0.42    0.19
  -1   4  -3    0.07    0.21
   1  -4   3    0.06    0.16
   1  -4   3    0.18    0.20
   1  -4   3   -0.07    0.22
   1  -4   3    0.12    0.20
  -2   4  -3   13.69    0.84
  -2   4  -3   15.34    0.87
  -2   4  -3   13.22    0.75
  -2   4  -3   14.71    0.90
  -2   4  -3   14.91    0.76
  -2   4  -3   14.23    0.83
   2  -4   3   12.67    0.74
   2  -4   3   13.45    0.83
   2  -4   3   11.97    0.79
   2  -4   3   14.74    0.79
  -3   4  -3    0.40    0.30
  -3   4  -3    0.14    0.24
  -3   4  -3    0.46    0.21
  -3   4  -3    0.13    0.28
  -3   4  -3    0.13    0.19
  -3   4  -3    0.30    0.23
   3  -4   3   -0.11    0.26
   3  -4   3   -0.05    0.24
   3  -4   3    0.24    0.27
  -4   4  -3    0.95    0.32
  -4   4  -3    0.71    0.25
  -4   4  -3    1.12    0.39
  -4   4  -3    0.69    0.35
  -4   4  -3    0.64    0.30
   4  -4   3    0.25    0.31
   4  -4   3    0.62    0.38
   4  -4   3    0.04    0.32
   4  -4   3    0.77    0.23
  -5   4  -3    0.71    0.32
  -5   4  -3   -0.06    0.38
  -5   4  -3    1.19    0.45
  -5   4  -3    0.88    0.42
  -5   4  -3    0.87    0.30
   5  -4   3    0.72    0.43
   5  -4   3    1.01    0.39
   5  -4   3    1.19    0.38
   5  -4   3    1.03    0.30
  -6   4  -3   -0.10    0.31
  -6   4  -3    0.59    0.51
  -6   4  -3   -0.05    0.38
  -6   4  -3   -0.41    0.48
   6  -4   3   -0.25    0.53
   6  -4   3    0.40    0.48
   6  -4   3   -0.08    0.30
   6  -4   3    0.36    0.54
  -7   4  -3    0.42    0.63
  -7   4  -3    0.24    0.44
  -7   4  -3    0.12    0.40
   7  -4   3   -0.33    0.37
  -8   4  -3   -0.20    0.57
  -8   4  -3    0.60    0.55
  -8   4  -3   -1.06    0.65
   8  -4   3    0.13    0.71
   8  -4   3   -0.59    0.48
  -9   4  -3   -1.05    0.82
  -9   4  -3   -0.92    0.68
   9  -4   3   -0.66    0.58
   9  -4   3    1.15    0.89
 -10   4  -3    1.14    0.81
 -10   4  -3   -1.34    1.03
  10  -4   3    0.49    1.02
  10  -4   3   -0.92    0.76
  10   3  -3   -1.13    0.99
  10   3  -3   -0.36    0.63
 -10  -3   3    0.60    0.84
 -10  -3   3    1.54    0.77
 -10  -3   3    2.06    0.87
   9   3  -3   -0.08    0.56
   9   3  -3    0.34    0.73
  -9  -3   3    0.65    0.64
  -9  -3   3    0.91    0.72
  -9  -3   3    0.70    0.61
   8   3  -3    0.77    0.66
   8   3  -3    0.91    0.50
  -8  -3   3    0.76    0.54
  -8  -3   3    1.72    0.53
   7   3  -3    0.37    0.51
   7   3  -3    0.50    0.42
  -7  -3   3    0.50    0.40
  -7  -3   3   -0.15    0.35
  -7  -3   3    0.34    0.38
  -7  -3   3    0.07    0.46
   6   3  -3    0.05    0.37
   6   3  -3    0.14    0.43
   6   3  -3    1.01    0.36
   6   3  -3    0.24    0.36
  -6  -3   3    0.63    0.36
  -6  -3   3    0.64    0.32
  -6  -3   3    0.34    0.29
  -6  -3   3    0.37    0.40
   5   3  -3    4.89    0.56
   5   3  -3    5.13    0.64
   5   3  -3    5.75    0.48
  -5  -3   3    4.41    0.46
  -5  -3   3    4.77    0.52
  -5  -3   3    4.16    0.60
  -5  -3   3    3.74    0.58
  -5  -3   3    4.25    0.49
   4   3  -3    3.00    0.36
   4   3  -3    3.64    0.37
   4   3  -3    3.28    0.51
   4   3  -3    3.16    0.34
   4   3  -3    3.43    0.42
  -4  -3   3    3.40    0.53
  -4  -3   3    3.72    0.38
  -4  -3   3    2.60    0.34
  -4  -3   3    2.39    0.33
  -4  -3   3    2.84    0.44
   3   3  -3    8.09    0.51
   3   3  -3    8.18    0.53
   3   3  -3    8.11    0.51
   3   3  -3    7.83    0.59
   3   3  -3    7.68    0.51
  -3  -3   3    7.93    0.48
  -3  -3   3    7.99    0.59
  -3  -3   3    7.36    0.51
  -3  -3   3    7.24    0.52
  -3  -3   3    7.86    0.53
  -3  -3   3    7.40    0.52
   2   3  -3   25.30    1.19
   2   3  -3   26.37    1.20
   2   3  -3   24.57    1.33
   2   3  -3   25.28    1.35
   2   3  -3   24.56    1.29
   2   3  -3   25.13    1.21
  -2  -3   3   23.70    1.18
  -2  -3   3   25.26    1.26
  -2  -3   3   24.31    1.20
  -2  -3   3   26.36    1.18
   1   3  -3    4.80    0.34
   1   3  -3    4.79    0.39
   1   3  -3    4.68    0.31
   1   3  -3    4.52    0.39
  -1  -3   3    4.47    0.33
  -1  -3   3    4.04    0.32
  -1  -3   3    4.38    0.34
  -1  -3   3    4.49    0.42
   0   3  -3   16.77    0.91
   0   3  -3   17.27    0.83
   0   3  -3   17.11    0.81
   0   3  -3   17.26    0.97
   0   3  -3   18.07    0.85
   0  -3   3   16.58    0.90
   0  -3   3   16.62    0.77
   0  -3   3   16.79    0.80
   0  -3   3   15.89    0.79
   0  -3   3   16.18    0.90
  -1   3  -3   15.78    0.84
  -1   3  -3   15.11    0.86
  -1   3  -3   14.22    0.76
  -1   3  -3   16.61    0.76
  -1   3  -3   15.46    0.88
   1  -3   3   14.35    0.83
   1  -3   3   14.91    0.80
   1  -3   3   15.08    0.85
  -2   3  -3    7.86    0.52
  -2   3  -3    6.34    0.45
  -2   3  -3    7.83    0.53
  -2   3  -3    7.23    0.53
  -2   3  -3    7.96    0.51
  -2   3  -3    8.01    0.48
   2  -3   3    6.94    0.47
   2  -3   3    7.01    0.51
   2  -3   3    7.84    0.52
   2  -3   3    6.66    0.43
  -3   3  -3    2.59    0.41
  -3   3  -3    2.91    0.38
  -3   3  -3    2.86    0.40
  -3   3  -3    2.79    0.34
  -3   3  -3    2.63    0.31
  -3   3  -3    2.71    0.43
   3  -3   3    3.47    0.43
   3  -3   3    2.63    0.32
   3  -3   3    3.23    0.42
   3  -3   3    2.33    0.36
  -4   3  -3    4.11    0.41
  -4   3  -3    3.52    0.46
  -4   3  -3    4.58    0.52
  -4   3  -3    4.67    0.52
  -4   3  -3    4.58    0.44
  -4   3  -3    3.87    0.52
   4  -3   3    3.11    0.40
   4  -3   3    3.58    0.48
   4  -3   3    3.38    0.42
   4  -3   3    4.46    0.46
   4  -3   3    4.19    0.57
  -5   3  -3   -0.01    0.31
  -5   3  -3    0.00    0.28
  -5   3  -3    0.41    0.25
  -5   3  -3   -0.14    0.35
  -5   3  -3   -0.12    0.40
   5  -3   3    0.19    0.25
   5  -3   3   -0.02    0.32
   5  -3   3    0.46    0.33
   5  -3   3    0.09    0.41
   5  -3   3    0.72    0.34
  -6   3  -3    0.24    0.30
  -6   3  -3    0.25    0.31
  -6   3  -3    0.27    0.45
  -6   3  -3    0.78    0.48
   6  -3   3    0.52    0.43
   6  -3   3    0.07    0.27
   6  -3   3    0.14    0.47
  -7   3  -3    0.13    0.54
  -7   3  -3    0.25    0.38
  -7   3  -3    0.62    0.42
   7  -3   3    0.57    0.36
   7  -3   3    1.36    0.55
  -8   3  -3    0.26    0.53
  -8   3  -3    0.23    0.48
   8  -3   3   -0.16    0.43
   8  -3   3    0.74    0.67
  -9   3  -3   -1.26    0.77
  -9   3  -3   -0.05    0.60
   9  -3   3    2.13    0.83
   9  -3   3    0.03    0.55
 -10   3  -3    1.57    0.80
 -10   3  -3   -1.98    0.98
  10  -3   3   -0.68    0.66
  10  -3   3    2.61    0.99
  10   2  -3    0.15    0.64
  10   2  -3   -1.51    0.83
 -10  -2   3    1.16    0.86
 -10  -2   3    0.40    0.82
 -10  -2   3    0.20    0.64
   9   2  -3    2.38    0.56
   9   2  -3    0.62    0.77
  -9  -2   3    2.64    0.66
  -9  -2   3    3.13    0.72
  -9  -2   3    2.55    0.62
   8   2  -3    4.83    0.73
   8   2  -3    4.28    0.74
  -8  -2   3    7.08    0.84
  -8  -2   3    5.58    0.75
  -8  -2   3    5.89    0.69
   7   2  -3   12.76    1.08
   7   2  -3   11.53    0.88
  -7  -2   3   12.39    0.88
  -7  -2   3   11.38    0.84
  -7  -2   3   11.13    0.98
  -7  -2   3   13.69    0.98
   6   2  -3    0.47    0.41
   6   2  -3   -0.30    0.31
   6   2  -3   -0.11    0.31
   6   2  -3    0.58    0.29
   6   2  -3    0.71    0.28
  -6  -2   3    0.33    0.31
  -6  -2   3   -0.03    0.37
  -6  -2   3    0.14    0.24
  -6  -2   3   -0.18    0.36
  -6  -2   3   -0.29    0.35
   5   2  -3    0.44    0.33
   5   2  -3    0.16    0.23
   5   2  -3    0.37    0.26
   5   2  -3    0.61    0.20
  -5  -2   3    0.17    0.31
  -5  -2   3    0.24    0.24
  -5  -2   3    0.33    0.31
  -5  -2   3    0.38    0.23
  -5  -2   3    0.27    0.20
   4   2  -3    0.24    0.17
   4   2  -3    0.20    0.16
   4   2  -3    0.47    0.20
   4   2  -3    0.24    0.17
   4   2  -3    0.32    0.24
  -4  -2   3    0.16    0.22
  -4  -2   3    0.41    0.19
  -4  -2   3    0.02    0.24
  -4  -2   3    0.34    0.18
  -4  -2   3    0.46    0.15
   3   2  -3   59.41    2.71
   3   2  -3   62.09    2.68
   3   2  -3   60.25    3.04
   3   2  -3   59.26    2.74
  -3  -2   3   61.43    2.67
  -3  -2   3   59.64    2.73
  -3  -2   3   59.15    2.72
  -3  -2   3   57.33    2.69
  -3  -2   3   61.43    3.01
   2   2  -3   25.05    1.30
   2   2  -3   25.88    1.15
   2   2  -3   23.47    1.18
  -2  -2   3   24.31    1.29
  -2  -2   3   23.41    1.15
  -2  -2   3   23.92    1.17
  -2  -2   3   26.75    1.14
  -2  -2   3   24.10    1.15
   1   2  -3   36.17    1.82
   1   2  -3   35.59    1.64
   1   2  -3   36.09    1.62
   1   2  -3   35.77    1.74
  -1  -2   3   36.90    1.68
  -1  -2   3   35.47    1.66
  -1  -2   3   37.03    1.78
  -1  -2   3   38.42    1.65
   0   2  -3   20.87    1.14
   0   2  -3   23.67    1.02
   0   2  -3   21.06    1.01
   0   2  -3   21.90    1.09
   0  -2   3   20.30    0.93
   0  -2   3   20.33    1.08
   0  -2   3   20.76    1.03
   0  -2   3   20.59    1.07
  -1   2  -3    0.21    0.15
  -1   2  -3   -0.03    0.16
  -1   2  -3    0.09    0.18
  -1   2  -3   -0.08    0.13
  -1   2  -3    0.13    0.11
   1  -2   3    0.01    0.15
   1  -2   3   -0.06    0.15
   1  -2   3    0.05    0.14
  -2   2  -3   12.64    0.65
  -2   2  -3   13.44    0.70
  -2   2  -3   13.27    0.65
  -2   2  -3   13.57    0.77
  -2   2  -3   12.54    0.72
   2  -2   3   12.98    0.77
   2  -2   3   13.18    0.75
   2  -2   3   11.70    0.64
   2  -2   3   13.32    0.72
  -3   2  -3    5.28    0.34
  -3   2  -3    5.53    0.47
  -3   2  -3    5.16    0.41
  -3   2  -3    5.23    0.48
  -3   2  -3    5.40    0.39
  -3   2  -3    4.45    0.46
   3  -2   3    4.85    0.48
   3  -2   3    4.58    0.35
   3  -2   3    4.76    0.42
   3  -2   3    4.93    0.41
   3  -2   3    4.69    0.41
  -4   2  -3    0.69    0.30
  -4   2  -3    0.82    0.21
  -4   2  -3    0.66    0.25
  -4   2  -3    0.80    0.27
  -4   2  -3    0.82    0.22
  -4   2  -3    0.51    0.28
   4  -2   3    0.98    0.32
   4  -2   3    0.76    0.26
   4  -2   3    0.63    0.25
   4  -2   3    0.65    0.20
   4  -2   3    0.53    0.24
   4  -2   3    0.60    0.27
  -5   2  -3    0.24    0.22
  -5   2  -3   -0.01    0.30
  -5   2  -3    0.15    0.22
  -5   2  -3   -0.11    0.33
   5  -2   3   -0.15    0.36
   5  -2   3    0.14    0.29
   5  -2   3    0.12    0.30
   5  -2   3   -0.05    0.22
  -6   2  -3    0.26    0.33
  -6   2  -3    0.24    0.31
  -6   2  -3   -0.03    0.47
   6  -2   3    0.25    0.27
   6  -2   3   -0.27    0.38
   6  -2   3   -0.54    0.35
   6  -2   3    0.04    0.45
  -7   2  -3    0.22    0.37
  -7   2  -3    0.60    0.39
  -7   2  -3   -0.27    0.54
   7  -2   3   -0.07    0.36
   7  -2   3    0.06    0.50
  -8   2  -3    1.47    0.48
  -8   2  -3    1.44    0.54
   8  -2   3    1.11    0.69
   8  -2   3    1.02    0.46
  -9   2  -3   -1.76    0.76
  -9   2  -3    0.68    0.62
   9  -2   3   -0.46    0.75
   9  -2   3    0.37    0.55
 -10   2  -3   -1.20    0.99
 -10   2  -3    1.42    0.75
  10  -2   3    1.14    1.03
  10  -2   3    0.36    0.71
  11   1  -3    2.88    1.39
  11   1  -3   -1.09    1.00
 -11  -1   3    2.69    1.26
 -11  -1   3   -0.89    0.95
  10   1  -3    0.45    0.63
  10   1  -3   -0.11    0.81
 -10  -1   3    1.51    0.68
 -10  -1   3    0.56    0.83
 -10  -1   3   -0.32    0.84
 -10  -1   3    1.83    1.01
   9   1  -3    0.26    0.49
  -9  -1   3    0.49    0.65
  -9  -1   3    0.69    0.77
  -9  -1   3    1.00    0.52
  -9  -1   3    0.40    0.60
  -9  -1   3    0.48    0.49
   8   1  -3    8.75    0.77
   8   1  -3    6.10    1.05
  -8  -1   3   10.97    0.97
  -8  -1   3   10.34    0.93
  -8  -1   3    8.45    0.81
  -8  -1   3   10.81    0.93
   7   1  -3   10.20    0.84
   7   1  -3    9.36    1.00
   7   1  -3    8.83    0.74
  -7  -1   3    9.86    0.86
  -7  -1   3   10.86    0.83
  -7  -1   3    9.12    0.70
  -7  -1   3   10.53    0.84
   6   1  -3    1.76    0.36
   6   1  -3    1.29    0.32
   6   1  -3    1.58    0.32
   6   1  -3    2.01    0.34
   6   1  -3    2.06    0.46
  -6  -1   3    1.39    0.32
  -6  -1   3    1.58    0.28
  -6  -1   3    2.23    0.38
  -6  -1   3    1.86    0.41
  -6  -1   3    1.52    0.43
   5   1  -3    0.39    0.20
   5   1  -3    0.13    0.22
   5   1  -3    0.29    0.22
   5   1  -3    0.18    0.28
   5   1  -3    0.22    0.20
  -5  -1   3    0.23    0.28
  -5  -1   3    0.15    0.23
  -5  -1   3    0.16    0.24
  -5  -1   3    0.03    0.29
  -5  -1   3    0.15    0.18
   4   1  -3    2.72    0.32
   4   1  -3    2.44    0.42
   4   1  -3    2.43    0.29
   4   1  -3    2.22    0.33
   4   1  -3    2.61    0.33
  -4  -1   3    2.42    0.34
  -4  -1   3    2.35    0.31
  -4  -1   3    2.25    0.31
  -4  -1   3    2.32    0.33
  -4  -1   3    2.23    0.26
   3   1  -3    0.26    0.12
   3   1  -3   -0.14    0.11
   3   1  -3    0.18    0.18
   3   1  -3    0.11    0.15
   3   1  -3    0.15    0.13
  -3  -1   3    0.07    0.16
  -3  -1   3    0.05    0.18
  -3  -1   3    0.12    0.17
  -3  -1   3    0.18    0.10
  -3  -1   3   -0.09    0.15
   2   1  -3   21.75    1.04
   2   1  -3   21.07    1.02
   2   1  -3   22.68    0.99
   2   1  -3   21.56    1.03
  -2  -1   3   24.18    1.06
  -2  -1   3   22.42    1.21
   1   1  -3   10.80    0.56
   1   1  -3   10.69    0.55
   1   1  -3   10.91    0.62
   1   1  -3   11.42    0.63
   1   1  -3   12.39    0.54
   1   1  -3   10.85    0.55
  -1  -1   3   11.15    0.58
  -1  -1   3   11.96    0.54
  -1  -1   3   10.99    0.56
  -1  -1   3   11.38    0.56
   0   1  -3   12.34    0.72
   0   1  -3   13.53    0.72
   0   1  -3   14.14    0.63
   0   1  -3   13.84    0.63
   0   1  -3   13.42    0.68
   0   1  -3   13.48    0.62
   0   1  -3   13.04    0.68
   0  -1   3   13.87    0.72
   0  -1   3   14.63    0.66
   0  -1   3   14.01    0.65
  -1   1  -3   18.12    0.92
  -1   1  -3   18.18    0.86
  -1   1  -3   18.59    0.92
  -1   1  -3   17.64    0.97
  -1   1  -3   18.24    0.85
   1  -1   3   17.87    0.91
   1  -1   3   18.64    0.92
   1  -1   3   17.30    0.97
   1  -1   3   18.45    0.86
   1  -1   3   18.67    0.85
  -2   1  -3   19.29    0.88
  -2   1  -3   18.20    0.96
  -2   1  -3   17.42    0.94
  -2   1  -3   19.04    1.01
   2  -1   3   19.13    0.90
   2  -1   3   18.28    0.96
   2  -1   3   18.66    0.88
   2  -1   3   18.27    1.01
  -3   1  -3    6.93    0.51
  -3   1  -3    7.04    0.42
  -3   1  -3    6.26    0.47
  -3   1  -3    6.77    0.45
  -3   1  -3    7.08    0.45
  -3   1  -3    6.75    0.48
   3  -1   3    6.09    0.44
   3  -1   3    7.22    0.43
   3  -1   3    6.22    0.45
   3  -1   3    6.00    0.41
   3  -1   3    6.77    0.51
  -4   1  -3   16.16    0.80
  -4   1  -3   15.25    0.86
  -4   1  -3   16.30    0.86
  -4   1  -3   14.48    0.90
  -4   1  -3   16.24    0.93
   4  -1   3   14.86    0.82
   4  -1   3   14.58    0.87
   4  -1   3   16.25    0.97
   4  -1   3   15.96    0.89
   4  -1   3   17.31    0.85
  -5   1  -3    0.28    0.32
  -5   1  -3    0.02    0.18
  -5   1  -3   -0.04    0.22
  -5   1  -3   -0.06    0.24
   5  -1   3    0.21    0.36
   5  -1   3    0.07    0.28
   5  -1   3    0.16    0.21
   5  -1   3   -0.18    0.21
  -6   1  -3    0.98    0.46
  -6   1  -3    0.93    0.27
  -6   1  -3    0.95    0.34
  -6   1  -3    1.24    0.37
   6  -1   3    1.04    0.30
   6  -1   3    0.38    0.30
   6  -1   3    0.90    0.40
   6  -1   3    0.80    0.48
  -7   1  -3    0.67    0.40
  -7   1  -3    1.74    0.60
  -7   1  -3    1.31    0.43
  -7   1  -3    1.50    0.37
   7  -1   3    1.95    0.64
   7  -1   3    1.66    0.39
   7  -1   3    1.32    0.39
  -8   1  -3    0.49    0.44
  -8   1  -3    0.44    0.62
  -8   1  -3   -0.28    0.44
   8  -1   3   -0.30    0.45
   8  -1   3   -0.45    0.40
  -9   1  -3    0.60    0.55
  -9   1  -3    0.05    0.56
   9  -1   3    0.20    0.79
 -10   1  -3    0.50    0.73
 -10   1  -3   -1.09    0.94
 -10   1  -3    1.17    0.72
  10  -1   3    0.28    0.94
  10  -1   3    0.62    0.67
 -11   1  -3   -0.71    1.27
  11  -1   3    0.09    0.94
  11  -1   3    0.12    1.24
  11   0  -3   -0.14    1.08
  11   0  -3   -0.93    1.38
 -11   0   3   -0.43    1.08
 -11   0   3    2.73    1.30
  10   0  -3   -0.45    0.96
  10   0  -3    0.39    0.59
  10   0  -3   -1.66    0.80
 -10   0   3   -0.76    0.81
 -10   0   3   -0.13    0.63
 -10   0   3    1.66    0.96
   9   0  -3   -0.47    0.45
   9   0  -3   -0.89    0.62
  -9   0   3    0.53    0.56
  -9   0   3   -0.14    0.60
   8   0  -3    0.60    0.48
   8   0  -3   -1.10    0.55
   8   0  -3   -0.09    0.35
  -8   0   3    0.34    0.44
  -8   0   3    0.64    0.59
  -8   0   3   -0.55    0.33
  -8   0   3    0.38    0.48
   7   0  -3    1.31    0.45
   7   0  -3    1.39    0.55
   7   0  -3    1.36    0.46
  -7   0   3    1.84    0.54
  -7   0   3    2.05    0.45
  -7   0   3    1.51    0.48
  -7   0   3    0.93    0.42
  -7   0   3    1.55    0.32
   6   0  -3    0.23    0.27
   6   0  -3   -0.28    0.28
   6   0  -3    0.00    0.30
   6   0  -3    0.12    0.36
   6   0  -3   -0.11    0.23
   6   0  -3    0.17    0.45
  -6   0   3    0.16    0.32
  -6   0   3    0.04    0.19
  -6   0   3   -0.07    0.34
  -6   0   3    0.04    0.29
  -6   0   3   -0.19    0.36
   5   0  -3    7.50    0.52
   5   0  -3    8.10    0.60
   5   0  -3    9.22    0.72
   5   0  -3    7.54    0.66
   5   0  -3    9.36    0.59
  -5   0   3    8.50    0.62
  -5   0   3    8.02    0.69
  -5   0   3    8.57    0.60
  -5   0   3    8.95    0.60
   4   0  -3    0.56    0.19
   4   0  -3    0.78    0.17
   4   0  -3    0.40    0.15
   4   0  -3    0.66    0.26
   4   0  -3    0.76    0.25
  -4   0   3    0.34    0.18
  -4   0   3    0.81    0.28
  -4   0   3    0.32    0.24
  -4   0   3    0.55    0.23
  -4   0   3    0.33    0.23
   3   0  -3   19.46    0.92
   3   0  -3   18.77    1.01
   3   0  -3   17.76    0.89
   3   0  -3   17.34    0.89
  -3   0   3   18.72    0.94
  -3   0   3   18.57    0.92
  -3   0   3   19.85    1.04
  -3   0   3   18.34    0.94
  -3   0   3   18.29    0.99
   2   0  -3    7.70    0.43
   2   0  -3    7.38    0.47
   2   0  -3    7.87    0.45
   2   0  -3    7.77    0.42
  -2   0   3    8.01    0.45
  -2   0   3    7.46    0.45
   1   0  -3    8.11    0.48
   1   0  -3    8.58    0.46
   1   0  -3    8.20    0.46
   1   0  -3    8.45    0.45
   1   0  -3    8.87    0.45
   1   0  -3    9.27    0.46
  -1   0   3    7.99    0.47
  -1   0   3    8.25    0.44
  -1   0   3    8.33    0.44
   0   0  -3   14.27    0.62
   0   0  -3   13.06    0.64
   0   0  -3   12.71    0.63
   0   0  -3   13.52    0.63
   0   0  -3   13.61    0.73
   0   0  -3   12.89    0.68
   0   0  -3   12.57    0.67
   0   0   3   13.05    0.69
   0   0   3   12.81    0.74
   0   0   3   13.86    0.63
   0   0   3   13.90    0.64
   0   0   3   12.54    0.68
   0   0   3   14.93    0.65
  -1   0  -3   25.06    1.22
  -1   0  -3   26.21    1.13
  -1   0  -3   25.26    1.16
  -1   0  -3   23.72    1.29
  -1   0  -3   24.36    1.22
  -1   0  -3   24.08    1.12
   1   0   3   27.41    1.20
   1   0   3   24.40    1.29
   1   0   3   28.56    1.19
   1   0   3   26.47    1.22
   1   0   3   25.40    1.37
   1   0   3   25.81    1.30
  -2   0  -3   -0.02    0.11
  -2   0  -3    0.16    0.14
  -2   0  -3   -0.11    0.14
  -2   0  -3   -0.06    0.11
  -2   0  -3   -0.11    0.13
   2   0   3    0.17    0.14
   2   0   3    0.07    0.13
   2   0   3   -0.01    0.13
   2   0   3    0.02    0.11
  -3   0  -3    2.80    0.27
  -3   0  -3    3.00    0.27
  -3   0  -3    2.71    0.25
  -3   0  -3    3.08    0.34
  -3   0  -3    3.46    0.37
   3   0   3    2.75    0.30
   3   0   3    2.53    0.32
   3   0   3    3.04    0.28
   3   0   3    3.45    0.31
   3   0   3    2.30    0.33
  -4   0  -3    0.89    0.27
  -4   0  -3    0.88    0.23
  -4   0  -3    0.76    0.22
  -4   0  -3    0.48    0.15
  -4   0  -3    0.32    0.17
   4   0   3    0.53    0.23
   4   0   3    0.84    0.23
   4   0   3    0.69    0.21
   4   0   3    0.60    0.23
   4   0   3    0.41    0.24
  -5   0  -3    0.37    0.21
  -5   0  -3    0.12    0.20
  -5   0  -3    0.45    0.36
  -5   0  -3    0.20    0.28
  -5   0  -3    0.18    0.29
   5   0   3    0.42    0.24
   5   0   3    0.40    0.24
   5   0   3    0.13    0.28
   5   0   3    0.51    0.26
   5   0   3    0.30    0.29
  -6   0  -3    0.01    0.29
  -6   0  -3    0.04    0.30
  -6   0  -3    0.53    0.45
  -6   0  -3    0.46    0.26
   6   0   3   -0.17    0.27
   6   0   3   -0.36    0.38
   6   0   3   -0.19    0.46
   6   0   3   -0.03    0.29
  -7   0  -3    1.65    0.37
  -7   0  -3    1.15    0.57
  -7   0  -3    0.77    0.41
  -7   0  -3    2.02    0.44
   7   0   3    0.69    0.53
   7   0   3    1.23    0.40
   7   0   3    1.65    0.45
  -8   0  -3    0.16    0.41
  -8   0  -3   -0.13    0.45
  -8   0  -3   -0.65    0.66
   8   0   3    0.69    0.50
   8   0   3   -0.51    0.39
  -9   0  -3    0.22    0.49
  -9   0  -3   -1.13    0.73
  -9   0  -3    0.05    0.53
   9   0   3    1.20    0.55
   9   0   3    0.71    0.82
 -10   0  -3    0.59    0.67
  10   0   3    0.76    0.73
  10   0   3    1.77    1.00
 -11   0  -3    0.23    1.28
 -11   0  -3    2.05    0.99
  11   0   3    1.25    0.90
  11  -1  -3   -0.14    1.05
  11  -1  -3   -0.55    1.23
 -11   1   3    2.89    1.25
 -11   1   3    0.34    0.99
  10  -1  -3    0.54    0.90
  10  -1  -3   -1.56    0.84
 -10   1   3    1.75    0.97
 -10   1   3   -0.69    0.83
 -10   1   3    0.94    0.69
   9  -1  -3   -0.33    0.74
  -9   1   3   -0.04    0.51
  -9   1   3    1.06    0.79
   8  -1  -3   -0.46    0.57
   8  -1  -3   -1.06    0.48
  -8   1   3    0.18    0.47
  -8   1   3   -0.08    0.47
  -8   1   3    0.92    0.64
   7  -1  -3    0.00    0.42
   7  -1  -3   -0.44    0.39
   7  -1  -3    0.54    0.49
   7  -1  -3    0.07    0.39
  -7   1   3   -0.02    0.39
  -7   1   3    0.63    0.52
  -7   1   3   -0.47    0.39
   6  -1  -3    3.95    0.56
   6  -1  -3    3.14    0.45
   6  -1  -3    3.24    0.49
   6  -1  -3    3.66    0.50
   6  -1  -3    2.99    0.55
  -6   1   3    3.57    0.45
  -6   1   3    3.96    0.56
  -6   1   3    3.41    0.45
  -6   1   3    2.39    0.47
   5  -1  -3    7.77    0.62
   5  -1  -3    8.64    0.57
   5  -1  -3    7.10    0.61
   5  -1  -3    8.97    0.58
   5  -1  -3    8.31    0.55
   5  -1  -3    8.22    0.73
  -5   1   3    9.03    0.65
  -5   1   3    8.48    0.72
  -5   1   3    7.71    0.69
  -5   1   3    8.77    0.60
   4  -1  -3    2.16    0.29
   4  -1  -3    2.38    0.31
   4  -1  -3    2.39    0.27
   4  -1  -3    1.70    0.28
   4  -1  -3    1.61    0.23
  -4   1   3    2.36    0.31
  -4   1   3    2.04    0.30
  -4   1   3    2.24    0.33
  -4   1   3    2.49    0.37
   3  -1  -3   11.97    0.71
   3  -1  -3   12.88    0.77
   3  -1  -3   12.81    0.67
   3  -1  -3   11.59    0.64
   3  -1  -3   12.58    0.66
   3  -1  -3   13.67    0.70
   3  -1  -3   12.48    0.68
  -3   1   3   13.69    0.72
  -3   1   3   12.93    0.77
   2  -1  -3    0.35    0.18
   2  -1  -3    0.26    0.12
   2  -1  -3    0.23    0.13
   2  -1  -3    0.14    0.14
  -2   1   3    0.25    0.14
  -2   1   3    0.06    0.17
  -2   1   3    0.22    0.18
   1  -1  -3   19.12    0.95
   1  -1  -3   18.82    1.07
   1  -1  -3   19.61    0.95
   1  -1  -3   21.01    0.95
   1  -1  -3   20.28    1.01
  -1   1   3   18.64    1.02
  -1   1   3   20.82    0.95
  -1   1   3   20.23    0.94
   0  -1  -3   29.68    1.36
   0  -1  -3   30.63    1.35
   0  -1  -3   27.80    1.44
   0  -1  -3   30.46    1.45
   0  -1  -3   27.94    1.54
   0  -1  -3   29.26    1.37
   0  -1  -3   30.80    1.32
   0   1   3   27.54    1.50
   0   1   3   31.95    1.38
   0   1   3   31.28    1.41
   0   1   3   34.37    1.43
   0   1   3   29.19    1.50
  -1  -1  -3    9.72    0.60
  -1  -1  -3   10.40    0.56
  -1  -1  -3    9.94    0.57
  -1  -1  -3   10.09    0.53
  -1  -1  -3   10.35    0.54
  -1  -1  -3    9.81    0.59
  -1  -1  -3   10.26    0.54
  -1  -1  -3    9.96    0.56
   1   1   3    9.94    0.55
   1   1   3   10.94    0.55
   1   1   3   10.69    0.55
  -2  -1  -3   12.06    0.64
  -2  -1  -3   12.16    0.62
  -2  -1  -3   12.24    0.66
  -2  -1  -3   12.77    0.71
  -2  -1  -3   12.41    0.72
   2   1   3   13.36    0.65
   2   1   3   13.33    0.67
   2   1   3   11.75    0.71
   2   1   3   13.65    0.65
   2   1   3   12.63    0.67
   2   1   3   11.99    0.69
  -3  -1  -3    7.76    0.50
  -3  -1  -3    7.58    0.47
  -3  -1  -3    7.76    0.52
  -3  -1  -3    7.97    0.52
  -3  -1  -3    7.70    0.49
   3   1   3    7.04    0.51
   3   1   3    7.19    0.46
   3   1   3    7.85    0.47
   3   1   3    8.20    0.51
   3   1   3    7.47    0.49
   3   1   3    7.97    0.49
  -4  -1  -3    0.06    0.17
  -4  -1  -3    0.23    0.23
  -4  -1  -3    0.22    0.15
  -4  -1  -3    0.07    0.26
  -4  -1  -3   -0.09    0.19
  -4  -1  -3    0.13    0.22
   4   1   3    0.11    0.21
   4   1   3    0.24    0.20
   4   1   3    0.02    0.22
   4   1   3    0.18    0.21
   4   1   3    0.01    0.23
  -5  -1  -3    0.06    0.26
  -5  -1  -3    0.40    0.32
  -5  -1  -3   -0.16    0.21
  -5  -1  -3   -0.03    0.18
  -5  -1  -3   -0.24    0.29
  -5  -1  -3   -0.15    0.21
   5   1   3    0.24    0.27
   5   1   3   -0.28    0.28
   5   1   3    0.12    0.24
   5   1   3   -0.20    0.25
   5   1   3   -0.17    0.30
  -6  -1  -3   25.84    1.41
  -6  -1  -3   25.52    1.37
  -6  -1  -3   26.77    1.31
   6   1   3   27.84    1.38
   6   1   3   24.89    1.42
   6   1   3   26.26    1.37
  -7  -1  -3    2.11    0.47
  -7  -1  -3    3.08    0.45
  -7  -1  -3    2.51    0.59
   7   1   3    2.50    0.46
   7   1   3    2.53    0.60
   7   1   3    2.96    0.52
  -8  -1  -3   -0.07    0.45
  -8  -1  -3   -0.11    0.44
  -9  -1  -3    1.77    0.61
  -9  -1  -3    1.82    0.58
   9   1   3    1.82    0.58
 -10  -1  -3    0.06    0.98
 -10  -1  -3    2.03    0.80
 -10  -1  -3    2.40    0.67
  10   1   3    1.67    0.73
  10  -2  -3   -0.34    0.91
  10  -2  -3    0.82    0.82
  10  -2  -3   -0.24    0.89
 -10   2   3    1.52    1.02
 -10   2   3    0.79    0.72
   9  -2  -3   -0.49    0.76
  -9   2   3    0.20    0.55
  -9   2   3    1.50    0.83
   8  -2  -3   -0.75    0.58
   8  -2  -3    0.09    0.51
   8  -2  -3   -0.18    0.43
  -8   2   3    0.22    0.48
   7  -2  -3    0.19    0.41
   7  -2  -3   -0.26    0.31
   7  -2  -3    0.12    0.53
   7  -2  -3   -0.46    0.45
   7  -2  -3   -0.06    0.44
  -7   2   3   -0.36    0.37
  -7   2   3   -0.12    0.55
   6  -2  -3   -0.53    0.38
   6  -2  -3    0.00    0.26
   6  -2  -3    0.27    0.33
   6  -2  -3    0.02    0.30
   6  -2  -3    0.03    0.33
   6  -2  -3    0.39    0.29
  -6   2   3    0.46    0.49
  -6   2   3   -0.42    0.45
  -6   2   3    0.30    0.38
   5  -2  -3    0.08    0.22
   5  -2  -3   -0.36    0.23
   5  -2  -3   -0.12    0.23
   5  -2  -3   -0.22    0.25
   5  -2  -3   -0.03    0.41
   5  -2  -3    0.11    0.25
   5  -2  -3   -0.20    0.27
  -5   2   3    0.23    0.29
  -5   2   3    0.07    0.39
   4  -2  -3    6.84    0.48
   4  -2  -3    6.90    0.52
   4  -2  -3    8.38    0.51
   4  -2  -3    7.43    0.59
   4  -2  -3    7.22    0.55
   4  -2  -3    6.88    0.50
  -4   2   3    7.67    0.63
  -4   2   3    8.29    0.58
   3  -2  -3    0.12    0.22
   3  -2  -3    0.39    0.16
   3  -2  -3    0.34    0.19
   3  -2  -3    0.26    0.15
   3  -2  -3    0.39    0.18
   3  -2  -3    0.25    0.21
  -3   2   3    0.11    0.18
  -3   2   3    0.32    0.14
  -3   2   3    0.08    0.24
  -3   2   3   -0.12    0.27
   2  -2  -3    8.40    0.50
   2  -2  -3    7.96    0.51
   2  -2  -3    8.98    0.51
   2  -2  -3    9.09    0.59
   2  -2  -3    8.05    0.52
  -2   2   3    9.32    0.51
  -2   2   3    9.03    0.49
  -2   2   3    8.50    0.58
  -2   2   3    8.64    0.55
  -2   2   3    7.06    0.48
   1  -2  -3   17.46    0.91
   1  -2  -3   16.26    0.83
   1  -2  -3   17.17    0.85
   1  -2  -3   16.33    0.82
  -1   2   3   17.67    0.82
  -1   2   3   16.86    0.94
  -1   2   3   15.23    0.80
  -1   2   3   16.07    0.80
  -1   2   3   15.80    0.86
   0  -2  -3    0.10    0.15
   0  -2  -3    0.03    0.11
   0  -2  -3    0.13    0.13
   0  -2  -3    0.16    0.16
   0  -2  -3    0.20    0.11
   0  -2  -3    0.12    0.16
   0  -2  -3    0.13    0.12
   0  -2  -3    0.23    0.16
   0   2   3    0.11    0.11
   0   2   3    0.08    0.18
  -1  -2  -3   39.10    2.04
  -1  -2  -3   38.87    1.83
  -1  -2  -3   39.75    1.94
  -1  -2  -3   39.84    1.83
  -1  -2  -3   40.08    1.79
  -1  -2  -3   39.85    1.81
   1   2   3   42.18    1.83
   1   2   3   40.73    2.00
   1   2   3   42.11    1.86
   1   2   3   36.52    2.09
   1   2   3   41.75    1.88
  -2  -2  -3   11.30    0.62
  -2  -2  -3   11.20    0.64
  -2  -2  -3   11.24    0.66
  -2  -2  -3   11.48    0.63
  -2  -2  -3   11.22    0.63
   2   2   3   12.57    0.66
   2   2   3   11.53    0.72
   2   2   3   11.78    0.63
   2   2   3   11.42    0.65
   2   2   3   12.11    0.64
  -3  -2  -3    0.35    0.22
  -3  -2  -3    0.35    0.19
  -3  -2  -3    0.32    0.19
  -3  -2  -3    0.24    0.20
  -3  -2  -3    0.39    0.21
   3   2   3    0.19    0.20
   3   2   3    0.59    0.19
   3   2   3    0.25    0.24
   3   2   3    0.49    0.19
   3   2   3    0.20    0.17
  -4  -2  -3   12.35    0.74
  -4  -2  -3   11.89    0.69
  -4  -2  -3   10.71    0.67
  -4  -2  -3   12.21    0.75
  -4  -2  -3   11.47    0.70
   4   2   3   12.34    0.72
   4   2   3   11.77    0.74
   4   2   3   12.13    0.73
   4   2   3   13.11    0.75
   4   2   3   11.53    0.77
  -5  -2  -3    3.18    0.45
  -5  -2  -3    3.98    0.53
  -5  -2  -3    2.24    0.33
  -5  -2  -3    2.91    0.44
  -5  -2  -3    2.76    0.34
   5   2   3    3.14    0.47
   5   2   3    2.44    0.35
   5   2   3    2.73    0.37
   5   2   3    2.51    0.41
   5   2   3    3.05    0.42
  -6  -2  -3   10.67    0.74
  -6  -2  -3   10.00    0.86
  -6  -2  -3   10.57    0.92
  -6  -2  -3    8.67    0.75
  -6  -2  -3   10.77    0.73
   6   2   3   10.96    0.76
   6   2   3    8.90    0.83
   6   2   3    8.60    0.80
   6   2   3   10.10    0.83
   6   2   3   11.01    0.79
  -7  -2  -3    4.67    0.63
  -7  -2  -3    4.04    0.59
  -7  -2  -3    3.47    0.48
   7   2   3    3.47    0.62
   7   2   3    3.33    0.51
   7   2   3    4.84    0.69
  -8  -2  -3    0.51    0.48
  -8  -2  -3    0.88    0.48
  -8  -2  -3    1.84    0.51
   8   2   3    1.37    0.48
  -9  -2  -3    1.14    0.64
  -9  -2  -3   -0.32    0.60
   9   2   3    0.97    0.55
 -10  -2  -3    0.21    0.68
 -10  -2  -3    0.46    0.78
  10   2   3    1.20    0.75
  10  -3  -3    0.11    0.81
  10  -3  -3   -0.05    0.98
  10  -3  -3    0.24    1.03
 -10   3   3    2.01    1.05
 -10   3   3    1.80    0.83
   9  -3  -3    0.87    0.84
   9  -3  -3    0.51    0.72
  -9   3   3    0.77    0.67
  -9   3   3    2.12    0.89
   8  -3  -3    1.62    0.72
   8  -3  -3    1.48    0.58
   8  -3  -3    2.31    0.56
  -8   3   3    1.59    0.57
  -8   3   3    1.29    0.82
  -8   3   3    1.24    0.75
   7  -3  -3    0.89    0.63
   7  -3  -3    0.65    0.46
   7  -3  -3    0.71    0.44
   7  -3  -3    0.99    0.43
  -7   3   3    1.70    0.49
  -7   3   3    0.17    0.66
  -7   3   3    1.56    0.65
   6  -3  -3    0.36    0.36
   6  -3  -3    0.61    0.34
   6  -3  -3    0.92    0.38
   6  -3  -3    1.09    0.40
   6  -3  -3    1.27    0.43
  -6   3   3    0.61    0.57
  -6   3   3   -0.15    0.60
  -6   3   3    1.30    0.56
  -6   3   3    1.42    0.42
   5  -3  -3    0.99    0.32
   5  -3  -3    0.40    0.33
   5  -3  -3    0.61    0.29
   5  -3  -3    0.93    0.46
   5  -3  -3    0.00    0.26
   5  -3  -3    0.54    0.36
   5  -3  -3    0.52    0.33
  -5   3   3    0.73    0.41
  -5   3   3    0.33    0.33
   4  -3  -3    0.34    0.30
   4  -3  -3    0.24    0.25
   4  -3  -3   -0.08    0.22
   4  -3  -3    0.16    0.25
   4  -3  -3   -0.07    0.24
  -4   3   3   -0.41    0.23
  -4   3   3   -0.15    0.20
  -4   3   3   -0.11    0.40
  -4   3   3   -0.22    0.34
   3  -3  -3    5.66    0.48
   3  -3  -3    5.78    0.48
   3  -3  -3    5.98    0.50
   3  -3  -3    6.36    0.47
  -3   3   3    4.96    0.44
  -3   3   3    5.88    0.56
  -3   3   3    6.39    0.44
  -3   3   3    5.61    0.45
  -3   3   3    5.84    0.58
   2  -3  -3   -0.19    0.26
   2  -3  -3    0.15    0.20
   2  -3  -3    0.61    0.22
   2  -3  -3    0.13    0.18
   2  -3  -3    0.31    0.20
  -2   3   3   -0.06    0.16
  -2   3   3   -0.14    0.17
  -2   3   3    0.09    0.23
  -2   3   3    0.28    0.25
  -2   3   3   -0.02    0.15
   1  -3  -3    2.55    0.35
   1  -3  -3    1.98    0.29
   1  -3  -3    1.94    0.21
   1  -3  -3    2.67    0.33
   1  -3  -3    2.39    0.29
  -1   3   3    1.74    0.27
  -1   3   3    2.00    0.32
  -1   3   3    2.41    0.38
  -1   3   3    2.35    0.33
  -1   3   3    2.21    0.25
  -1   3   3    2.53    0.36
   0  -3  -3    0.32    0.17
   0  -3  -3    0.55    0.14
   0  -3  -3    0.31    0.16
   0  -3  -3    0.40    0.19
   0  -3  -3    0.75    0.20
   0  -3  -3    0.75    0.23
   0  -3  -3    0.42    0.22
   0   3   3    0.51    0.22
   0   3   3    0.40    0.23
   0   3   3    0.47    0.19
   0   3   3    0.30    0.16
   0   3   3    0.69    0.25
   0   3   3    0.45    0.19
  -1  -3  -3    1.43    0.26
  -1  -3  -3    1.20    0.24
  -1  -3  -3    1.24    0.23
  -1  -3  -3    1.40    0.21
  -1  -3  -3    1.27    0.23
  -1  -3  -3    1.51    0.26
   1   3   3    1.48    0.28
   1   3   3    1.35    0.21
   1   3   3    1.37    0.20
   1   3   3    0.86    0.23
   1   3   3    1.42    0.23
   1   3   3    1.35    0.24
  -2  -3  -3    4.86    0.45
  -2  -3  -3    5.48    0.42
  -2  -3  -3    5.40    0.49
  -2  -3  -3    5.34    0.48
  -2  -3  -3    5.28    0.46
   2   3   3    5.75    0.47
   2   3   3    5.25    0.43
   2   3   3    5.71    0.55
   2   3   3    5.49    0.44
   2   3   3    5.74    0.41
  -3  -3  -3   13.61    0.84
  -3  -3  -3   13.33    0.80
  -3  -3  -3   13.83    0.79
  -3  -3  -3   15.04    0.83
  -3  -3  -3   14.32    0.80
   3   3   3   12.90    0.77
   3   3   3   15.01    0.81
   3   3   3   14.25    0.80
   3   3   3   14.13    0.88
   3   3   3   14.04    0.78
  -4  -3  -3    1.85    0.33
  -4  -3  -3    3.39    0.43
  -4  -3  -3    2.63    0.39
  -4  -3  -3    2.31    0.37
  -4  -3  -3    2.48    0.38
   4   3   3    2.64    0.41
   4   3   3    2.41    0.35
   4   3   3    1.99    0.35
   4   3   3    2.71    0.36
   4   3   3    2.41    0.34
  -5  -3  -3    2.09    0.40
  -5  -3  -3    1.42    0.45
  -5  -3  -3    1.05    0.37
  -5  -3  -3    1.29    0.35
   5   3   3    0.98    0.33
   5   3   3    1.55    0.41
   5   3   3    1.74    0.40
   5   3   3    1.25    0.35
   5   3   3    1.17    0.39
  -6  -3  -3    0.21    0.35
  -6  -3  -3    0.15    0.43
  -6  -3  -3   -0.75    0.35
   6   3   3   -0.10    0.35
   6   3   3   -0.05    0.46
   6   3   3   -0.16    0.39
  -7  -3  -3    4.76    0.69
  -7  -3  -3    4.07    0.57
  -7  -3  -3    5.10    0.64
   7   3   3    4.83    0.70
   7   3   3    5.43    0.80
  -8  -3  -3    3.26    0.56
  -8  -3  -3    1.98    0.61
  -8  -3  -3    1.90    0.56
   8   3   3    1.49    0.52
   8   3   3    1.66    0.70
  -9  -3  -3    2.00    0.66
  -9  -3  -3   -0.20    0.67
  -9  -3  -3    0.22    0.66
   9   3   3    0.41    0.60
 -10  -3  -3    1.50    0.84
 -10  -3  -3   -1.07    0.80
 -10  -3  -3    0.66    0.89
  10   3   3   -0.07    0.74
  10  -4  -3    0.82    1.05
  10  -4  -3   -1.94    1.23
  10  -4  -3    0.13    0.98
 -10   4   3    1.49    1.32
 -10   4   3   -0.19    1.18
 -10   4   3    1.95    0.92
   9  -4  -3    0.82    1.00
   9  -4  -3    0.31    0.81
   9  -4  -3   -0.30    0.92
  -9   4   3    0.66    0.93
  -9   4   3   -0.24    1.05
  -9   4   3    1.12    0.75
   8  -4  -3   -1.01    0.66
   8  -4  -3    0.41    0.75
   8  -4  -3    0.36    0.62
  -8   4   3    0.85    0.63
  -8   4   3    1.71    0.79
   7  -4  -3    0.50    0.50
   7  -4  -3    1.35    0.68
   7  -4  -3    0.11    0.57
  -7   4   3    1.36    0.61
  -7   4   3    0.18    0.72
   6  -4  -3    2.51    0.50
   6  -4  -3    1.82    0.78
   6  -4  -3    3.84    0.54
   6  -4  -3    2.16    0.53
   6  -4  -3    2.70    0.49
  -6   4   3    3.82    0.65
  -6   4   3    3.07    0.71
  -6   4   3    2.82    0.51
   5  -4  -3   -0.39    0.51
   5  -4  -3    0.25    0.34
   5  -4  -3    0.13    0.39
   5  -4  -3    0.45    0.37
   5  -4  -3    0.28    0.34
  -5   4   3   -0.28    0.47
  -5   4   3   -0.07    0.36
  -5   4   3    0.13    0.34
  -5   4   3    0.40    0.56
   4  -4  -3    2.54    0.41
   4  -4  -3    2.30    0.37
   4  -4  -3    2.06    0.40
   4  -4  -3    2.20    0.40
  -4   4   3    2.15    0.50
  -4   4   3    1.40    0.31
  -4   4   3    2.55    0.54
  -4   4   3    1.75    0.33
   3  -4  -3   -0.19    0.34
   3  -4  -3    0.37    0.31
   3  -4  -3    0.51    0.30
   3  -4  -3    0.38    0.26
   3  -4  -3    0.56    0.28
  -3   4   3    0.25    0.24
  -3   4   3    0.14    0.34
  -3   4   3    0.16    0.35
  -3   4   3    0.11    0.24
  -3   4   3    0.28    0.26
   2  -4  -3   10.75    0.74
   2  -4  -3   10.74    0.82
   2  -4  -3   11.81    0.77
   2  -4  -3   12.13    0.70
   2  -4  -3   11.46    0.69
  -2   4   3   10.85    0.66
  -2   4   3   11.42    0.75
  -2   4   3   11.22    0.68
  -2   4   3   10.89    0.79
  -2   4   3   12.47    0.68
   1  -4  -3   20.14    1.11
   1  -4  -3   22.52    1.06
   1  -4  -3   19.84    1.19
   1  -4  -3   20.77    1.10
   1  -4  -3   19.93    1.12
   1  -4  -3   21.04    1.05
   1  -4  -3   19.34    1.03
  -1   4   3   19.50    1.07
  -1   4   3   19.76    1.15
  -1   4   3   19.41    0.99
  -1   4   3   20.02    1.02
  -1   4   3   19.18    0.97
  -1   4   3   19.49    1.10
   0  -4  -3   -0.10    0.23
   0  -4  -3    0.20    0.25
   0  -4  -3   -0.08    0.15
   0  -4  -3   -0.02    0.18
   0  -4  -3   -0.12    0.19
   0  -4  -3   -0.15    0.19
   0  -4  -3    0.15    0.26
   0   4   3    0.04    0.20
   0   4   3   -0.26    0.19
   0   4   3    0.03    0.30
   0   4   3    0.23    0.21
   0   4   3    0.01    0.25
  -1  -4  -3    0.93    0.27
  -1  -4  -3    0.42    0.22
  -1  -4  -3    0.66    0.24
  -1  -4  -3    0.70    0.21
  -1  -4  -3    0.75    0.26
  -1  -4  -3    0.82    0.30
   1   4   3    0.73    0.24
   1   4   3    0.62    0.21
   1   4   3    0.75    0.25
   1   4   3    0.66    0.32
   1   4   3    0.70    0.22
   1   4   3    0.29    0.26
  -2  -4  -3   11.60    0.69
  -2  -4  -3   10.84    0.69
  -2  -4  -3   10.90    0.72
  -2  -4  -3   10.22    0.62
  -2  -4  -3   10.02    0.70
   2   4   3   12.03    0.73
   2   4   3   11.21    0.68
   2   4   3   10.34    0.68
   2   4   3   11.34    0.81
   2   4   3   12.23    0.72
  -3  -4  -3    2.59    0.38
  -3  -4  -3    2.24    0.36
  -3  -4  -3    2.35    0.38
  -3  -4  -3    3.44    0.41
  -3  -4  -3    3.07    0.42
   3   4   3    3.27    0.49
   3   4   3    2.47    0.39
   3   4   3    2.59    0.37
   3   4   3    3.18    0.39
  -4  -4  -3    0.48    0.33
  -4  -4  -3    0.33    0.34
  -4  -4  -3    0.65    0.31
  -4  -4  -3    0.77    0.38
   4   4   3    0.53    0.32
   4   4   3   -0.13    0.38
   4   4   3   -0.07    0.30
   4   4   3    0.37    0.31
  -5  -4  -3    0.98    0.42
  -5  -4  -3    1.65    0.41
  -5  -4  -3    0.55    0.38
   5   4   3    0.81    0.43
   5   4   3    1.19    0.45
   5   4   3    1.00    0.37
   5   4   3    0.74    0.39
  -6  -4  -3    2.00    0.53
  -6  -4  -3    1.82    0.45
  -6  -4  -3    1.57    0.42
   6   4   3    1.97    0.53
  -7  -4  -3    0.63    0.46
  -7  -4  -3    0.32    0.52
  -7  -4  -3    1.25    0.49
   7   4   3    0.72    0.45
   7   4   3    0.61    0.57
  -8  -4  -3    0.18    0.59
  -8  -4  -3    0.44    0.54
  -8  -4  -3   -0.50    0.58
   8   4   3    1.08    0.53
   8   4   3    1.07    0.66
  -9  -4  -3    0.61    0.66
  -9  -4  -3    0.38    0.72
  -9  -4  -3    0.12    0.71
   9   4   3    0.81    0.62
   9  -5  -3    0.14    0.84
   9  -5  -3    0.17    1.06
   9  -5  -3    2.07    0.86
  -9   5   3    0.66    1.18
  -9   5   3   -0.72    0.83
  -9   5   3    0.07    1.09
   8  -5  -3   -0.08    0.64
   8  -5  -3    1.35    0.77
  -8   5   3   -0.10    0.94
  -8   5   3    0.32    0.84
  -8   5   3    0.62    0.72
   7  -5  -3    0.53    0.59
   7  -5  -3    1.09    0.65
  -7   5   3    0.04    0.72
  -7   5   3   -0.14    0.78
  -7   5   3    0.90    0.61
   6  -5  -3    2.66    0.58
   6  -5  -3    2.86    0.57
  -6   5   3    1.96    0.76
  -6   5   3    2.41    0.54
   5  -5  -3    0.71    0.47
   5  -5  -3   -0.04    0.47
   5  -5  -3    0.44    0.48
   5  -5  -3    0.60    0.43
  -5   5   3    0.68    0.57
  -5   5   3   -0.02    0.58
  -5   5   3    0.09    0.43
   4  -5  -3    1.51    0.45
   4  -5  -3    1.25    0.45
   4  -5  -3    1.22    0.47
  -4   5   3    1.76    0.44
  -4   5   3    1.57    0.57
  -4   5   3    0.86    0.52
  -4   5   3    1.20    0.43
  -4   5   3    0.91    0.37
   3  -5  -3    0.37    0.32
   3  -5  -3    0.16    0.37
   3  -5  -3    0.15    0.33
   3  -5  -3   -0.45    0.37
   3  -5  -3    0.20    0.44
  -3   5   3    0.22    0.38
  -3   5   3   -0.18    0.40
  -3   5   3    0.00    0.29
  -3   5   3   -0.14    0.27
  -3   5   3    0.38    0.33
   2  -5  -3    2.84    0.42
   2  -5  -3    2.15    0.27
   2  -5  -3    2.73    0.51
   2  -5  -3    2.33    0.44
   2  -5  -3    2.22    0.35
  -2   5   3    2.35    0.41
  -2   5   3    1.78    0.31
  -2   5   3    2.23    0.45
  -2   5   3    1.89    0.32
  -2   5   3    1.67    0.34
  -2   5   3    2.84    0.34
   1  -5  -3    0.07    0.25
   1  -5  -3   -0.25    0.31
   1  -5  -3    0.79    0.33
   1  -5  -3    0.31    0.36
   1  -5  -3    0.40    0.22
  -1   5   3    0.82    0.27
  -1   5   3    0.64    0.38
  -1   5   3    0.25    0.26
  -1   5   3    0.33    0.27
  -1   5   3    0.46    0.33
  -1   5   3    0.52    0.32
   0  -5  -3    2.84    0.42
   0  -5  -3    2.07    0.38
   0  -5  -3    2.23    0.39
   0  -5  -3    2.57    0.43
   0  -5  -3    2.71    0.32
   0   5   3    2.41    0.45
   0   5   3    2.34    0.34
   0   5   3    2.34    0.35
   0   5   3    2.45    0.47
   0   5   3    2.43    0.35
  -1  -5  -3    1.73    0.39
  -1  -5  -3    1.68    0.30
  -1  -5  -3    1.86    0.45
  -1  -5  -3    1.67    0.32
  -1  -5  -3    1.72    0.38
   1   5   3    1.59    0.35
   1   5   3    0.91    0.29
   1   5   3    1.15    0.32
   1   5   3    1.26    0.39
  -2  -5  -3    0.85    0.35
  -2  -5  -3    0.39    0.32
  -2  -5  -3    0.30    0.32
  -2  -5  -3    0.63    0.27
  -2  -5  -3    0.57    0.34
   2   5   3    0.98    0.32
   2   5   3    0.16    0.33
   2   5   3    1.20    0.35
   2   5   3    0.53    0.41
  -3  -5  -3    0.43    0.38
  -3  -5  -3    0.98    0.35
  -3  -5  -3    0.18    0.25
  -3  -5  -3    0.48    0.36
   3   5   3    0.24    0.46
   3   5   3    0.32    0.37
   3   5   3    0.47    0.33
  -4  -5  -3    1.40    0.45
  -4  -5  -3    1.01    0.41
  -4  -5  -3    0.95    0.42
   4   5   3    1.34    0.38
   4   5   3    1.02    0.43
   4   5   3    1.17    0.50
  -5  -5  -3   -0.09    0.41
  -5  -5  -3    0.05    0.42
  -5  -5  -3    0.76    0.45
   5   5   3    0.51    0.50
   5   5   3    0.16    0.53
  -6  -5  -3    2.04    0.50
  -6  -5  -3    1.84    0.56
  -6  -5  -3    2.44    0.51
   6   5   3    1.29    0.45
  -7  -5  -3    0.63    0.55
  -7  -5  -3    0.46    0.59
  -7  -5  -3    1.44    0.53
   7   5   3    1.18    0.62
   7   5   3    0.19    0.50
  -8  -5  -3   -0.64    0.64
  -8  -5  -3   -1.07    0.65
  -8  -5  -3    1.12    0.60
   8   5   3   -0.62    0.57
   8   5   3    0.70    0.77
  -9  -5  -3   -0.99    0.81
  -9  -5  -3    2.10    0.81
  -9  -5  -3    1.29    0.87
   9   5   3    0.95    0.69
   9   5   3    1.19    0.97
   9  -6  -3    0.23    0.99
   9  -6  -3    0.15    1.26
   9  -6  -3    0.37    0.98
  -9   6   3    1.25    1.31
  -9   6   3    1.35    1.10
  -9   6   3    1.73    1.26
   8  -6  -3   -0.13    0.81
   8  -6  -3    0.50    0.81
  -8   6   3    3.17    0.90
  -8   6   3    1.00    0.97
  -8   6   3    0.03    1.06
   7  -6  -3   -0.50    0.66
   7  -6  -3   -0.40    0.66
  -7   6   3    0.72    0.78
  -7   6   3    2.04    0.85
  -7   6   3   -0.70    0.87
   6  -6  -3   -1.42    0.61
   6  -6  -3   -0.70    0.55
  -6   6   3   -0.36    0.74
  -6   6   3    0.89    0.76
  -6   6   3   -1.02    0.59
   5  -6  -3    0.20    0.58
   5  -6  -3   -0.23    0.56
   5  -6  -3   -0.27    0.48
  -5   6   3   -0.56    0.65
  -5   6   3   -0.31    0.50
   4  -6  -3    0.03    0.50
   4  -6  -3    0.11    0.46
   4  -6  -3    0.50    0.45
  -4   6   3    0.76    0.50
  -4   6   3    0.33    0.56
  -4   6   3    0.33    0.58
  -4   6   3    0.19    0.44
   3  -6  -3    0.36    0.43
   3  -6  -3    0.09    0.42
   3  -6  -3   -0.01    0.42
  -3   6   3   -0.33    0.49
  -3   6   3    0.36    0.48
  -3   6   3   -0.53    0.42
   2  -6  -3   -0.27    0.42
   2  -6  -3    0.05    0.40
   2  -6  -3    0.19    0.26
   2  -6  -3    0.47    0.59
  -2   6   3    0.21    0.52
  -2   6   3   -0.25    0.36
  -2   6   3    0.87    0.36
  -2   6   3    0.29    0.43
  -2   6   3   -0.40    0.44
   1  -6  -3    2.43    0.35
   1  -6  -3    2.68    0.47
   1  -6  -3    2.46    0.45
   1  -6  -3    1.20    0.44
  -1   6   3    2.22    0.42
  -1   6   3    3.02    0.43
  -1   6   3    2.48    0.50
  -1   6   3    2.11    0.56
   0  -6  -3    3.83    0.64
   0  -6  -3    2.86    0.49
   0  -6  -3    3.38    0.49
   0  -6  -3    2.39    0.49
   0  -6  -3    2.74    0.38
   0   6   3    2.37    0.50
   0   6   3    2.72    0.58
   0   6   3    2.90    0.44
   0   6   3    2.60    0.43
  -1  -6  -3   16.29    1.12
  -1  -6  -3   18.78    1.04
  -1  -6  -3   17.94    1.09
   1   6   3   18.72    1.27
   1   6   3   20.47    1.16
   1   6   3   18.82    1.28
  -2  -6  -3    1.54    0.39
  -2  -6  -3    1.60    0.45
  -2  -6  -3    1.84    0.45
   2   6   3    1.61    0.56
   2   6   3    1.95    0.44
  -3  -6  -3    0.49    0.40
  -3  -6  -3    0.94    0.42
   3   6   3    0.47    0.52
   3   6   3    0.59    0.44
   3   6   3    0.12    0.37
  -4  -6  -3    1.02    0.45
  -4  -6  -3    0.76    0.45
   4   6   3    0.60    0.46
   4   6   3    0.84    0.58
  -5  -6  -3    3.61    0.58
  -5  -6  -3    3.39    0.59
  -5  -6  -3    2.98    0.59
   5   6   3    3.35    0.51
   5   6   3    3.22    0.65
  -6  -6  -3    1.30    0.57
  -6  -6  -3    0.38    0.63
  -6  -6  -3    0.75    0.52
   6   6   3    0.69    0.65
   6   6   3   -0.09    0.45
  -7  -6  -3    0.61    0.60
  -7  -6  -3   -0.52    0.63
  -7  -6  -3   -0.70    0.58
   7   6   3    0.38    0.73
   7   6   3   -0.13    0.51
  -8  -6  -3    0.98    0.75
  -8  -6  -3    0.26    0.83
  -8  -6  -3    1.09    0.73
   8   6   3    1.60    0.86
   8   6   3   -0.01    0.63
   8  -7  -3    0.37    1.03
   8  -7  -3   -0.39    0.92
  -8   7   3    0.29    1.21
  -8   7   3    2.16    1.25
  -8   7   3   -1.89    1.14
   7  -7  -3    1.99    0.82
   7  -7  -3   -1.15    0.79
  -7   7   3    1.97    1.06
  -7   7   3   -1.24    0.86
  -7   7   3    0.57    0.98
   6  -7  -3    0.73    0.68
   6  -7  -3    0.91    0.77
  -6   7   3    0.11    0.85
  -6   7   3    0.92    0.86
   5  -7  -3    0.56    0.61
   5  -7  -3   -0.18    0.67
  -5   7   3    0.37    0.63
  -5   7   3    0.87    0.74
  -5   7   3    1.51    0.78
   4  -7  -3    3.25    0.59
   4  -7  -3    2.52    0.68
  -4   7   3    3.10    0.63
  -4   7   3    4.44    0.73
   3  -7  -3    1.75    0.55
   3  -7  -3    2.15    0.61
  -3   7   3    3.17    0.52
  -3   7   3    3.49    0.67
  -3   7   3    1.46    0.60
   2  -7  -3    0.08    0.45
   2  -7  -3    0.17    0.36
   2  -7  -3    0.31    0.50
  -2   7   3    0.28    0.62
  -2   7   3   -0.18    0.52
  -2   7   3    0.05    0.40
   1  -7  -3    0.84    0.48
   1  -7  -3    1.33    0.50
   1  -7  -3    0.48    0.35
  -1   7   3    2.07    0.47
  -1   7   3    0.63    0.62
  -1   7   3    1.28    0.53
   0  -7  -3    3.99    0.59
   0  -7  -3    3.57    0.59
   0  -7  -3    3.79    0.49
   0   7   3    3.56    0.66
   0   7   3    3.87    0.54
   0   7   3    3.95    0.74
  -1  -7  -3    6.39    0.77
  -1  -7  -3    5.43    0.65
   1   7   3    6.90    0.98
   1   7   3    5.60    0.80
  -2  -7  -3   -0.14    0.44
   2   7   3    0.12    0.38
  -3  -7  -3    1.51    0.50
  -3  -7  -3    1.73    0.49
   3   7   3    1.61    0.49
   3   7   3    1.72    0.61
  -4  -7  -3    0.02    0.49
  -4  -7  -3   -0.06    0.54
  -4  -7  -3    0.53    0.55
   4   7   3    0.06    0.46
   4   7   3    0.43    0.61
  -5  -7  -3    0.61    0.62
  -5  -7  -3    0.25    0.60
  -5  -7  -3    0.47    0.58
   5   7   3    0.08    0.49
   5   7   3    0.43    0.66
  -6  -7  -3    0.40    0.61
  -6  -7  -3    0.93    0.66
  -6  -7  -3    0.00    0.72
   6   7   3   -0.06    0.51
   6   7   3   -0.30    0.76
  -7  -7  -3   -0.40    0.80
  -7  -7  -3   -0.51    0.69
  -7  -7  -3   -1.08    0.70
   7   7   3   -0.08    0.59
   7   7   3    0.09    0.85
   7  -8  -3    1.44    1.01
   7  -8  -3   -0.95    1.01
  -7   8   3    0.15    1.14
  -7   8   3    1.67    1.13
  -7   8   3   -0.66    1.13
   6  -8  -3    1.17    0.80
   6  -8  -3   -1.32    0.80
  -6   8   3    0.51    0.97
  -6   8   3    1.54    1.01
   5  -8  -3    0.21    0.75
   5  -8  -3   -1.00    0.72
  -5   8   3    0.95    0.91
  -5   8   3    0.90    0.85
   4  -8  -3    1.25    0.78
  -4   8   3   -0.09    0.73
  -4   8   3    1.26    0.73
  -4   8   3    0.12    0.93
   3  -8  -3    0.75    0.66
  -3   8   3    1.50    0.67
  -3   8   3   -1.50    0.80
  -3   8   3    0.76    0.54
   2  -8  -3    0.87    0.49
   2  -8  -3    1.10    0.62
  -2   8   3    0.04    0.65
  -2   8   3   -0.14    0.78
  -2   8   3    0.88    0.52
  -2   8   3    1.52    0.64
   1  -8  -3    0.95    0.54
   1  -8  -3   -0.14    0.46
  -1   8   3    0.14    0.49
  -1   8   3    1.07    0.66
   0  -8  -3    0.87    0.58
   0  -8  -3   -1.13    0.54
   0   8   3    0.04    0.49
   0   8   3   -0.22    0.72
   0   8   3   -0.57    0.65
  -1  -8  -3    0.29    0.51
  -1  -8  -3   -0.53    0.46
   1   8   3    0.24    0.66
  -2  -8  -3    0.84    0.54
  -2  -8  -3    0.92    0.52
   2   8   3   -0.03    0.65
   2   8   3   -0.62    0.48
  -3  -8  -3    2.25    0.60
  -3  -8  -3    1.79    0.62
   3   8   3    1.25    0.54
   3   8   3    2.97    0.75
  -4  -8  -3    2.22    0.61
  -4  -8  -3    0.96    0.56
   4   8   3    0.06    0.77
   4   8   3   -0.11    0.53
  -5  -8  -3   -0.29    0.63
  -5  -8  -3   -0.05    0.66
   5   8   3    0.77    0.55
   5   8   3    0.60    0.72
  -6  -8  -3    1.18    0.76
  -6  -8  -3    0.94    0.75
  -6  -8  -3   -1.42    0.82
   6   8   3    0.92    0.95
   6   8   3    0.13    0.59
   6  -9  -3   -2.09    1.01
   6  -9  -3    0.76    1.14
  -6   9   3    0.54    1.14
   5  -9  -3    1.07    0.93
   5  -9  -3    0.72    0.86
  -5   9   3    3.55    1.03
  -5   9   3   -0.64    1.00
   4  -9  -3   -0.06    0.78
   4  -9  -3   -0.24    0.78
  -4   9   3    0.29    0.87
  -4   9   3    0.30    0.97
  -4   9   3   -2.15    1.15
   3  -9  -3    1.93    0.77
   3  -9  -3    0.17    0.71
  -3   9   3   -0.32    0.66
  -3   9   3    1.30    0.85
  -3   9   3   -1.76    1.02
  -3   9   3    0.67    0.91
   2  -9  -3   -0.38    0.73
   2  -9  -3    1.04    0.73
  -2   9   3    0.30    0.66
  -2   9   3   -1.05    0.97
  -2   9   3    2.37    0.90
   1  -9  -3   -0.30    0.70
   1  -9  -3   -0.16    0.65
  -1   9   3   -0.33    0.91
  -1   9   3    0.32    0.82
   0  -9  -3    0.07    0.61
   0  -9  -3    0.29    0.68
   0   9   3    0.03    0.80
   0   9   3    0.31    0.87
   0   9   3   -0.26    0.64
  -1  -9  -3    0.63    0.61
  -1  -9  -3    0.67    0.59
   1   9   3    1.04    0.86
   1   9   3   -0.44    0.84
   1   9   3    0.08    0.58
  -2  -9  -3    0.70    0.64
  -2  -9  -3    1.08    0.62
   2   9   3   -0.49    0.77
   2   9   3    0.09    0.58
  -3  -9  -3    0.42    0.63
  -3  -9  -3   -0.20    0.68
   3   9   3   -0.10    0.64
   3   9   3    1.07    0.86
  -4  -9  -3    0.86    0.72
  -4  -9  -3    1.48    0.70
   4   9   3   -0.80    0.90
   4   9   3   -0.54    0.64
  -5  -9  -3    0.10    0.81
  -5  -9  -3    0.69    0.81
   5   9   3    0.53    0.91
   5   9   3    0.69    0.72
   4 -10  -3    0.16    1.04
   4 -10  -3    1.37    1.05
  -4  10   3    0.14    1.21
  -4  10   3    0.23    1.52
   3 -10  -3    0.57    1.02
   3 -10  -3   -1.12    0.94
  -3  10   3    0.31    1.38
  -3  10   3    3.80    1.19
   2 -10  -3    1.59    0.95
   2 -10  -3   -1.86    0.86
  -2  10   3    1.66    1.12
  -2  10   3   -0.86    1.25
  -2  10   3   -0.58    0.81
   1 -10  -3    0.14    0.91
   1 -10  -3   -0.84    0.76
  -1  10   3    0.25    1.09
  -1  10   3   -0.55    0.79
   0 -10  -3    1.11    0.77
   0 -10  -3    1.18    0.75
   0  10   3   -0.76    0.73
   0  10   3    0.01    1.09
   0  10   3    0.71    1.02
  -1 -10  -3    0.87    0.78
  -1 -10  -3    1.71    0.76
   1  10   3    0.52    0.75
   1  10   3   -1.56    1.01
  -2 -10  -3    0.33    0.75
  -2 -10  -3    0.47    0.82
   2  10   3    0.04    0.74
   2  10   3   -0.76    1.03
  -3 -10  -3    0.41    0.85
  -3 -10  -3    0.50    0.76
   3  10   3    1.52    1.10
   3  10   3   -0.84    0.80
   3  11  -4    0.09    1.09
   3  11  -4   -1.49    0.72
  -3 -11   4    0.24    0.79
  -3 -11   4   -0.10    0.77
   2  11  -4   -1.14    0.80
   2  11  -4    0.21    0.89
  -2 -11   4    0.97    0.78
  -2 -11   4    0.98    0.73
   1  11  -4   -1.74    0.90
  -1 -11   4   -0.28    0.79
  -1 -11   4   -0.90    0.74
   0  11  -4   -1.35    0.74
   0  11  -4   -1.61    0.92
   0 -11   4    0.56    0.76
   0 -11   4   -0.18    0.89
  -1  11  -4    0.44    0.82
  -1  11  -4   -1.57    1.00
  -1  11  -4   -0.17    1.14
   1 -11   4    0.63    0.90
  -2  11  -4    1.44    0.87
  -2  11  -4   -0.98    1.15
  -2  11  -4    1.17    1.23
   2 -11   4    3.05    0.97
  -3  11  -4   -0.42    1.18
  -3  11  -4   -1.29    1.27
  -3  11  -4   -0.55    0.88
   3 -11   4    0.97    1.07
  -4  11  -4   -0.80    1.38
  -4  11  -4    0.09    0.93
   4 -11   4    0.19    1.13
   5  10  -4    0.37    0.72
   5  10  -4   -1.09    1.00
  -5 -10   4    1.06    0.74
  -5 -10   4    1.47    0.81
   4  10  -4    0.61    0.94
   4  10  -4    0.44    0.64
  -4 -10   4    1.15    0.68
  -4 -10   4    1.93    0.69
   3  10  -4   -0.47    0.61
   3  10  -4    0.38    0.84
  -3 -10   4    2.49    0.72
  -3 -10   4    2.33    0.71
   2  10  -4   -1.18    0.75
   2  10  -4   -1.51    0.59
  -2 -10   4   -0.17    0.63
  -2 -10   4   -0.97    0.59
   1  10  -4   -0.48    0.80
   1  10  -4    1.22    0.68
  -1 -10   4    1.47    0.61
  -1 -10   4    1.97    0.76
   0  10  -4    2.85    0.92
   0  10  -4    4.65    0.72
   0 -10   4    5.53    0.84
   0 -10   4    4.76    0.82
  -1  10  -4    0.73    0.69
  -1  10  -4   -1.11    0.93
  -1  10  -4    0.68    0.87
   1 -10   4    2.25    0.73
   1 -10   4    1.10    0.67
  -2  10  -4   -0.33    0.62
  -2  10  -4   -0.63    0.90
  -2  10  -4   -1.88    0.87
   2 -10   4    0.55    0.72
   2 -10   4    0.77    0.77
  -3  10  -4    0.70    0.68
  -3  10  -4   -2.00    0.93
  -3  10  -4   -0.18    1.01
   3 -10   4    0.31    0.83
  -4  10  -4    0.40    0.73
  -4  10  -4   -1.49    1.01
  -4  10  -4   -0.10    1.09
  -5  10  -4   -0.48    0.82
  -5  10  -4    2.71    1.05
  -5  10  -4   -0.27    1.21
  -5  10  -4   -0.20    1.10
   5 -10   4    2.11    1.11
  -6  10  -4    2.22    1.22
  -6  10  -4   -0.08    0.98
   6 -10   4    1.02    1.37
   6   9  -4    3.97    1.02
   6   9  -4    2.76    0.80
  -6  -9   4    3.59    0.81
  -6  -9   4    1.67    0.71
   5   9  -4   -0.67    0.55
   5   9  -4   -0.30    0.79
  -5  -9   4    1.16    0.65
  -5  -9   4    1.37    0.62
   4   9  -4   -0.04    0.52
   4   9  -4    0.47    0.80
  -4  -9   4    3.26    0.65
  -4  -9   4    1.57    0.57
   3   9  -4    0.26    0.63
  -3  -9   4    0.80    0.52
   2   9  -4   -1.06    0.52
  -2  -9   4    0.19    0.54
   1   9  -4    6.37    0.87
   1   9  -4    5.81    0.87
  -1  -9   4    6.66    0.84
  -1  -9   4    7.47    0.84
   0   9  -4    5.47    0.72
   0   9  -4    5.06    0.87
   0  -9   4    6.23    0.78
   0  -9   4    6.97    0.76
  -1   9  -4    0.66    0.74
  -1   9  -4    2.91    0.59
  -1   9  -4    0.46    0.67
  -1   9  -4    2.08    0.70
   1  -9   4    1.86    0.62
   1  -9   4    1.48    0.59
  -2   9  -4    1.62    0.53
  -2   9  -4    1.45    0.64
  -2   9  -4    0.48    0.75
  -2   9  -4    0.03    0.79
   2  -9   4    1.70    0.55
   2  -9   4    0.94    0.66
  -3   9  -4   -1.27    0.81
  -3   9  -4   -0.63    0.53
  -3   9  -4    0.33    0.75
   3  -9   4   -0.08    0.65
  -4   9  -4    0.79    0.85
  -4   9  -4   -1.85    0.88
  -4   9  -4    0.23    0.59
  -5   9  -4   -0.41    0.69
  -5   9  -4    0.42    0.83
  -5   9  -4   -1.42    0.87
  -6   9  -4    0.12    0.76
  -6   9  -4   -1.69    1.01
  -6   9  -4    1.49    0.99
  -7   9  -4    0.77    0.89
  -7   9  -4    3.11    1.15
   7  -9   4    1.27    1.15
   8   8  -4    1.14    1.16
  -8  -8   4    1.89    0.83
  -8  -8   4    1.95    0.89
   7   8  -4    1.36    0.77
   7   8  -4    1.38    0.88
  -7  -8   4    1.10    0.71
  -7  -8   4    4.03    0.78
   6   8  -4   -0.02    0.56
   6   8  -4   -0.63    0.76
  -6  -8   4    0.17    0.60
  -6  -8   4   -0.24    0.55
   5   8  -4    1.19    0.73
   5   8  -4    1.37    0.54
  -5  -8   4    1.86    0.56
  -5  -8   4    2.55    0.58
   4   8  -4   -0.33    0.60
   4   8  -4   -0.64    0.47
  -4  -8   4    0.99    0.48
  -4  -8   4    0.16    0.48
   3   8  -4    5.76    0.65
   3   8  -4    6.66    0.84
  -3  -8   4    6.48    0.79
  -3  -8   4    6.68    0.87
   2   8  -4    4.80    0.61
  -2  -8   4    4.88    0.64
  -2  -8   4    4.86    0.64
   1   8  -4    2.12    0.52
   1   8  -4    2.39    0.58
   1   8  -4    1.57    0.61
  -1  -8   4    1.66    0.78
  -1  -8   4    2.70    0.49
  -1  -8   4    2.23    0.54
   0   8  -4    0.28    0.46
   0   8  -4    0.80    0.41
   0   8  -4    0.16    0.52
   0  -8   4    0.65    0.52
   0  -8   4    0.72    0.77
   0  -8   4    0.33    0.42
  -1   8  -4   -0.08    0.39
  -1   8  -4   -0.08    0.51
  -1   8  -4   -0.67    0.51
  -1   8  -4   -0.35    0.61
   1  -8   4    0.11    0.45
   1  -8   4    0.12    0.49
  -2   8  -4    1.24    0.51
  -2   8  -4    0.24    0.65
  -2   8  -4    1.69    0.48
  -2   8  -4    0.87    0.57
   2  -8   4    1.47    0.52
  -3   8  -4    0.64    0.64
  -3   8  -4    1.29    0.50
  -3   8  -4    0.25    0.66
   3  -8   4    2.06    0.60
   3  -8   4    1.71    0.63
  -4   8  -4    0.50    0.69
  -4   8  -4   -0.02    0.51
  -4   8  -4   -0.50    0.67
  -4   8  -4    0.05    0.61
   4  -8   4    0.42    0.64
  -5   8  -4   -0.55    0.52
  -5   8  -4   -1.37    0.72
  -5   8  -4    0.41    0.69
   5  -8   4    1.08    0.72
  -6   8  -4   -0.18    0.65
  -6   8  -4    0.25    0.76
  -6   8  -4   -1.74    0.83
   6  -8   4    1.39    0.79
  -7   8  -4   -0.22    0.73
  -7   8  -4    0.84    0.87
  -7   8  -4   -1.76    1.03
   7  -8   4    0.75    0.91
  -8   8  -4    0.01    0.87
  -8   8  -4    1.54    1.01
   8  -8   4    2.57    1.11
   8   7  -4    0.41    1.02
   8   7  -4    1.55    0.77
  -8  -7   4    2.63    0.83
  -8  -7   4    3.32    0.88
  -8  -7   4    1.94    0.78
   7   7  -4   -0.59    0.70
   7   7  -4   -0.28    0.66
  -7  -7   4    0.87    0.64
  -7  -7   4   -0.03    0.59
  -7  -7   4    2.17    0.59
   6   7  -4    1.24    0.56
   6   7  -4    1.73    0.72
  -6  -7   4    2.22    0.53
  -6  -7   4    3.06    0.58
   5   7  -4   -0.70    0.55
   5   7  -4    0.31    0.44
  -5  -7   4   -0.15    0.39
  -5  -7   4    0.65    0.44
   4   7  -4    1.23    0.51
   4   7  -4    0.46    0.41
  -4  -7   4    1.20    0.45
  -4  -7   4    1.38    0.43
   3   7  -4   13.47    0.96
   3   7  -4   13.04    1.11
  -3  -7   4   12.58    0.91
  -3  -7   4   12.93    0.97
   2   7  -4   28.66    1.71
   2   7  -4   31.10    1.55
   2   7  -4   28.85    1.59
   2   7  -4   29.03    1.71
  -2  -7   4   27.47    1.54
  -2  -7   4   28.59    1.49
   1   7  -4    0.09    0.39
   1   7  -4    0.73    0.32
   1   7  -4    0.40    0.39
   1   7  -4    0.17    0.43
  -1  -7   4   -0.07    0.40
  -1  -7   4    0.32    0.35
  -1  -7   4    0.36    0.29
   0   7  -4    0.21    0.41
   0   7  -4    0.41    0.38
   0   7  -4    0.62    0.33
   0   7  -4    0.89    0.43
   0  -7   4    0.78    0.60
   0  -7   4    0.57    0.35
   0  -7   4    0.40    0.43
   0  -7   4    0.15    0.27
  -1   7  -4    0.46    0.51
  -1   7  -4    0.70    0.39
  -1   7  -4    0.43    0.32
  -1   7  -4    0.22    0.49
  -1   7  -4   -0.03    0.35
   1  -7   4    0.07    0.58
   1  -7   4    0.32    0.44
   1  -7   4    0.58    0.37
   1  -7   4    0.13    0.41
  -2   7  -4    1.21    0.55
  -2   7  -4    0.76    0.42
  -2   7  -4    0.44    0.34
  -2   7  -4    0.37    0.38
  -2   7  -4    0.51    0.45
   2  -7   4    0.26    0.52
   2  -7   4    0.75    0.47
   2  -7   4    0.04    0.42
  -3   7  -4    1.31    0.47
  -3   7  -4    1.98    0.52
  -3   7  -4    1.11    0.56
  -3   7  -4    1.08    0.58
  -3   7  -4    1.00    0.40
   3  -7   4    1.20    0.55
   3  -7   4    1.21    0.71
  -4   7  -4    4.17    0.68
  -4   7  -4    3.56    0.71
  -4   7  -4    4.81    0.72
  -4   7  -4    4.03    0.56
   4  -7   4    3.69    0.65
  -5   7  -4    0.13    0.65
  -5   7  -4   -0.28    0.44
  -5   7  -4    0.09    0.50
  -5   7  -4   -1.06    0.64
  -5   7  -4   -1.26    0.60
   5  -7   4    0.52    0.55
  -6   7  -4   -0.62    0.67
  -6   7  -4   -0.35    0.74
  -6   7  -4   -0.12    0.54
   6  -7   4    0.64    0.62
  -7   7  -4   -0.31    0.59
  -7   7  -4    0.19    0.78
  -7   7  -4   -0.08    0.91
   7  -7   4    1.04    0.76
  -8   7  -4   -0.01    1.04
  -8   7  -4    0.14    0.77
  -8   7  -4    0.66    0.83
  -8   7  -4    1.23    0.87
   8  -7   4    1.07    0.89
  -9   7  -4    2.69    1.03
  -9   7  -4   -0.46    1.38
  -9   7  -4    1.71    1.00
   9  -7   4    4.08    1.14
   9   6  -4    2.13    1.13
   9   6  -4    2.60    0.85
  -9  -6   4    3.10    0.86
  -9  -6   4    3.13    0.86
  -9  -6   4    4.17    0.94
   8   6  -4   -0.98    0.65
   8   6  -4   -0.60    0.83
  -8  -6   4    1.39    0.63
  -8  -6   4   -0.24    0.61
  -8  -6   4    1.51    0.71
   7   6  -4    0.02    0.56
  -7  -6   4    0.29    0.53
  -7  -6   4    0.76    0.48
  -7  -6   4    0.58    0.60
   6   6  -4   -0.39    0.58
   6   6  -4   -0.41    0.55
   6   6  -4   -0.51    0.43
  -6  -6   4   -0.63    0.41
  -6  -6   4    0.44    0.46
  -6  -6   4   -0.60    0.49
   5   6  -4    6.46    0.92
   5   6  -4    7.51    0.77
  -5  -6   4    4.58    0.69
  -5  -6   4    4.44    0.67
   4   6  -4   12.01    0.91
   4   6  -4   13.83    1.04
   4   6  -4   12.65    1.03
  -4  -6   4   11.29    0.99
  -4  -6   4   11.83    0.89
  -4  -6   4   13.03    0.88
   3   6  -4    5.00    0.76
   3   6  -4    5.07    0.55
   3   6  -4    5.53    0.58
   3   6  -4    5.26    0.75
   3   6  -4    4.86    0.59
  -3  -6   4    4.75    0.58
  -3  -6   4    4.03    0.66
  -3  -6   4    4.38    0.61
   2   6  -4    0.13    0.39
   2   6  -4   -0.19    0.29
   2   6  -4    0.27    0.25
   2   6  -4    0.19    0.27
   2   6  -4   -0.46    0.38
  -2  -6   4    0.13    0.31
  -2  -6   4    0.07    0.28
  -2  -6   4   -0.12    0.22
   1   6  -4    1.46    0.39
   1   6  -4    1.85    0.36
   1   6  -4    1.26    0.33
   1   6  -4    1.47    0.30
   1   6  -4    1.92    0.40
  -1  -6   4    1.10    0.26
  -1  -6   4    0.87    0.31
  -1  -6   4    1.05    0.42
  -1  -6   4    0.85    0.34
   0   6  -4    0.14    0.31
   0   6  -4    0.07    0.29
   0   6  -4   -0.12    0.34
   0   6  -4   -0.19    0.28
   0   6  -4   -0.02    0.24
   0  -6   4   -0.45    0.20
   0  -6   4   -0.11    0.25
   0  -6   4    0.02    0.33
   0  -6   4    0.01    0.32
   0  -6   4   -0.37    0.29
  -1   6  -4    0.64    0.38
  -1   6  -4    0.68    0.30
  -1   6  -4    0.76    0.26
  -1   6  -4    1.55    0.32
  -1   6  -4    0.95    0.42
  -1   6  -4    0.80    0.31
   1  -6   4    0.47    0.41
   1  -6   4    0.60    0.35
   1  -6   4    0.46    0.35
   1  -6   4    0.78    0.28
   1  -6   4    0.53    0.30
  -2   6  -4    0.29    0.27
  -2   6  -4    0.22    0.39
  -2   6  -4   -0.18    0.28
  -2   6  -4    0.27    0.39
   2  -6   4   -0.57    0.36
   2  -6   4   -0.34    0.33
   2  -6   4   -0.44    0.27
  -3   6  -4    0.88    0.41
  -3   6  -4    1.11    0.43
  -3   6  -4    0.77    0.47
  -3   6  -4    0.00    0.40
  -3   6  -4    1.02    0.33
  -3   6  -4    0.83    0.30
   3  -6   4    0.82    0.54
   3  -6   4    1.25    0.43
   3  -6   4    0.77    0.35
  -4   6  -4   21.76    1.49
  -4   6  -4   25.92    1.42
  -4   6  -4   23.39    1.27
  -4   6  -4   23.10    1.41
  -4   6  -4   20.87    1.25
  -4   6  -4   22.68    1.38
   4  -6   4   23.28    1.41
   4  -6   4   21.04    1.46
  -5   6  -4   33.65    1.94
  -5   6  -4   31.85    1.73
  -5   6  -4   38.27    1.77
  -5   6  -4   34.47    2.09
   5  -6   4   36.49    2.11
  -6   6  -4    0.50    0.47
  -6   6  -4    0.68    0.43
  -6   6  -4    1.07    0.70
   6  -6   4    1.47    0.59
   6  -6   4    0.29    0.61
  -7   6  -4   -0.83    0.71
  -7   6  -4    0.20    0.53
  -7   6  -4    0.69    0.55
  -7   6  -4    0.25    0.81
   7  -6   4    0.31    0.68
  -8   6  -4    1.01    0.68
  -8   6  -4   -0.89    0.91
  -8   6  -4   -0.08    0.60
  -8   6  -4   -0.51    0.75
   8  -6   4    0.71    0.89
  -9   6  -4    4.22    0.93
  -9   6  -4    1.07    0.98
  -9   6  -4    3.41    1.22
   9  -6   4    2.60    1.13
   9   5  -4    0.28    0.75
   9   5  -4    0.20    0.88
  -9  -5   4    0.64    0.72
  -9  -5   4   -0.34    0.72
  -9  -5   4    0.04    0.73
   8   5  -4    1.11    0.74
   8   5  -4   -0.22    0.60
  -8  -5   4    1.73    0.64
  -8  -5   4    1.45    0.60
  -8  -5   4    2.28    0.67
   7   5  -4   -1.27    0.62
   7   5  -4   -0.02    0.47
  -7  -5   4    0.06    0.48
  -7  -5   4    0.69    0.52
  -7  -5   4    0.36    0.46
   6   5  -4    5.16    0.87
   6   5  -4    3.57    0.61
   6   5  -4    5.21    0.73
  -6  -5   4    6.43    0.72
  -6  -5   4    4.76    0.62
  -6  -5   4    5.13    0.73
   5   5  -4   24.13    1.33
   5   5  -4   23.79    1.44
   5   5  -4   23.11    1.50
  -5  -5   4   21.88    1.25
  -5  -5   4   20.86    1.21
  -5  -5   4   20.57    1.19
   4   5  -4   13.66    0.84
   4   5  -4   14.02    0.88
   4   5  -4   14.66    1.00
   4   5  -4   13.84    0.88
   4   5  -4   13.59    0.98
   4   5  -4   13.66    1.03
  -4  -5   4   12.82    0.94
  -4  -5   4   13.48    0.85
  -4  -5   4   12.90    0.86
  -4  -5   4   13.19    0.82
   3   5  -4    0.19    0.25
   3   5  -4    0.27    0.33
   3   5  -4    0.21    0.35
   3   5  -4    0.07    0.24
   3   5  -4   -0.15    0.30
   3   5  -4    0.06    0.22
  -3  -5   4    0.17    0.28
  -3  -5   4   -0.08    0.26
  -3  -5   4   -0.17    0.29
  -3  -5   4    0.19    0.19
   2   5  -4    2.68    0.39
   2   5  -4    3.43    0.47
   2   5  -4    2.61    0.37
   2   5  -4    2.93    0.40
   2   5  -4    3.44    0.49
   2   5  -4    2.85    0.41
  -2  -5   4    2.08    0.32
  -2  -5   4    2.76    0.35
  -2  -5   4    3.20    0.38
  -2  -5   4    2.89    0.40
   1   5  -4    1.04    0.29
   1   5  -4    0.95    0.33
   1   5  -4    1.29    0.24
   1   5  -4    0.93    0.24
   1   5  -4    0.62    0.22
  -1  -5   4    1.11    0.25
  -1  -5   4    0.78    0.25
  -1  -5   4    1.01    0.35
  -1  -5   4    0.97    0.21
  -1  -5   4    0.93    0.22
   0   5  -4   28.12    1.55
   0   5  -4   28.97    1.52
   0   5  -4   28.90    1.40
   0   5  -4   29.28    1.41
   0   5  -4   29.25    1.38
   0  -5   4   26.24    1.36
   0  -5   4   26.70    1.29
   0  -5   4   24.78    1.25
   0  -5   4   25.65    1.42
   0  -5   4   26.02    1.24
  -1   5  -4   34.45    1.56
  -1   5  -4   33.12    1.80
  -1   5  -4   32.48    1.71
  -1   5  -4   31.70    1.57
  -1   5  -4   33.90    1.57
  -1   5  -4   31.75    1.73
   1  -5   4   31.36    1.67
   1  -5   4   31.20    1.70
   1  -5   4   33.03    1.51
   1  -5   4   28.38    1.58
  -2   5  -4    1.17    0.28
  -2   5  -4    1.09    0.30
  -2   5  -4    0.93    0.25
  -2   5  -4    1.27    0.35
   2  -5   4    0.84    0.31
   2  -5   4    1.05    0.30
   2  -5   4    0.77    0.36
   2  -5   4    1.17    0.28
  -3   5  -4    1.65    0.30
  -3   5  -4    1.79    0.42
  -3   5  -4    2.98    0.49
  -3   5  -4    2.21    0.45
  -3   5  -4    1.93    0.37
  -3   5  -4    1.63    0.30
  -3   5  -4    1.67    0.35
   3  -5   4    1.12    0.36
   3  -5   4    1.83    0.41
   3  -5   4    1.62    0.35
  -4   5  -4    8.56    0.66
  -4   5  -4    8.38    0.75
  -4   5  -4    7.87    0.85
  -4   5  -4    8.40    0.79
  -4   5  -4    8.98    0.68
  -4   5  -4    9.56    0.75
   4  -5   4    6.34    0.74
   4  -5   4    8.49    0.77
  -5   5  -4   46.02    2.10
  -5   5  -4   44.56    2.44
  -5   5  -4   41.26    2.05
  -5   5  -4   43.34    2.30
  -5   5  -4   40.91    2.21
   5  -5   4   48.29    2.65
   5  -5   4   49.52    2.32
  -6   5  -4    8.24    0.77
  -6   5  -4    7.11    0.86
  -6   5  -4    7.51    0.81
   6  -5   4    6.42    0.94
   6  -5   4    7.72    1.08
   6  -5   4    9.41    0.78
  -7   5  -4    0.80    0.68
  -7   5  -4    0.84    0.48
  -7   5  -4   -0.02    0.50
   7  -5   4   -0.01    0.63
   7  -5   4   -0.24    0.44
  -8   5  -4   -1.22    0.70
  -8   5  -4    0.25    0.60
   8  -5   4    1.22    0.81
   8  -5   4    0.73    0.57
  -9   5  -4   -0.93    0.86
  -9   5  -4    1.44    0.78
   9  -5   4    1.07    0.75
   9  -5   4    0.59    0.96
 -10   5  -4    2.63    0.96
 -10   5  -4   -1.37    1.03
  10  -5   4    0.80    0.87
  10  -5   4   -0.13    1.14
  10   4  -4   -0.61    0.98
  10   4  -4    0.23    0.78
 -10  -4   4    1.09    0.91
 -10  -4   4    0.73    0.78
 -10  -4   4    1.16    0.89
   9   4  -4    0.54    0.86
   9   4  -4    0.14    0.66
  -9  -4   4    1.22    0.65
  -9  -4   4    1.01    0.75
  -9  -4   4    0.46    0.75
   8   4  -4    0.40    0.67
  -8  -4   4    0.34    0.56
  -8  -4   4    0.79    0.58
  -8  -4   4   -0.20    0.52
   7   4  -4    2.44    0.54
  -7  -4   4    3.17    0.57
  -7  -4   4    2.85    0.54
   6   4  -4   11.81    1.00
   6   4  -4    8.85    0.94
   6   4  -4   11.58    0.86
  -6  -4   4   10.91    0.86
  -6  -4   4   10.75    0.90
  -6  -4   4   11.53    0.83
  -6  -4   4   10.31    0.85
   5   4  -4    9.38    0.72
   5   4  -4    6.49    0.71
   5   4  -4    8.29    0.83
   5   4  -4    9.24    0.70
  -5  -4   4    8.07    0.65
  -5  -4   4    9.21    0.81
  -5  -4   4    8.78    0.70
  -5  -4   4    7.74    0.73
  -5  -4   4    7.39    0.65
   4   4  -4    9.08    0.64
   4   4  -4    9.80    0.63
   4   4  -4    9.13    0.75
   4   4  -4    8.91    0.66
   4   4  -4    8.90    0.72
  -4  -4   4    8.67    0.60
  -4  -4   4    8.36    0.65
  -4  -4   4    8.22    0.61
   3   4  -4    4.41    0.42
   3   4  -4    3.62    0.51
   3   4  -4    4.17    0.50
   3   4  -4    3.83    0.49
   3   4  -4    4.13    0.42
   3   4  -4    4.39    0.38
  -3  -4   4    3.72    0.43
  -3  -4   4    3.35    0.47
  -3  -4   4    3.55    0.40
  -3  -4   4    3.40    0.37
   2   4  -4    2.86    0.39
   2   4  -4    2.34    0.30
   2   4  -4    2.82    0.33
   2   4  -4    2.89    0.42
   2   4  -4    2.72    0.33
   2   4  -4    2.56    0.37
  -2  -4   4    2.00    0.32
  -2  -4   4    2.71    0.34
  -2  -4   4    2.47    0.37
  -2  -4   4    2.62    0.30
   1   4  -4    0.73    0.20
   1   4  -4    0.92    0.24
   1   4  -4    1.00    0.26
   1   4  -4    0.94    0.19
   1   4  -4    1.20    0.18
  -1  -4   4    0.69    0.19
  -1  -4   4    0.80    0.17
  -1  -4   4    0.94    0.23
  -1  -4   4    0.52    0.19
  -1  -4   4    0.49    0.28
   0   4  -4   51.60    2.38
   0   4  -4   55.47    2.38
   0   4  -4   51.66    2.35
   0   4  -4   51.06    2.56
   0   4  -4   52.14    2.65
   0  -4   4   47.30    2.35
   0  -4   4   47.46    2.45
   0  -4   4   48.87    2.18
   0  -4   4   49.32    2.21
  -1   4  -4   40.53    2.08
  -1   4  -4   37.64    2.02
  -1   4  -4   39.99    1.96
  -1   4  -4   38.09    1.81
  -1   4  -4   40.50    1.80
   1  -4   4   37.79    1.90
   1  -4   4   39.99    2.03
   1  -4   4   37.10    1.98
  -2   4  -4    4.28    0.45
  -2   4  -4    4.37    0.39
  -2   4  -4    5.17    0.37
  -2   4  -4    4.20    0.41
  -2   4  -4    4.58    0.49
  -2   4  -4    4.32    0.48
  -2   4  -4    4.55    0.49
   2  -4   4    3.64    0.43
   2  -4   4    3.29    0.45
  -3   4  -4    0.96    0.31
  -3   4  -4    1.04    0.28
  -3   4  -4    0.86    0.23
  -3   4  -4    1.02    0.28
  -3   4  -4    1.16    0.27
  -3   4  -4    1.32    0.36
   3  -4   4    0.94    0.30
   3  -4   4    0.84    0.22
   3  -4   4    0.42    0.30
   3  -4   4    1.19    0.30
  -4   4  -4    3.02    0.48
  -4   4  -4    2.05    0.41
  -4   4  -4    2.25    0.46
  -4   4  -4    2.72    0.35
  -4   4  -4    2.02    0.42
  -4   4  -4    2.65    0.40
   4  -4   4    1.93    0.31
   4  -4   4    1.88    0.40
   4  -4   4    1.78    0.42
   4  -4   4    2.01    0.40
  -5   4  -4    1.95    0.39
  -5   4  -4    1.41    0.42
  -5   4  -4    1.57    0.36
  -5   4  -4    1.11    0.34
  -5   4  -4    1.09    0.45
  -5   4  -4    1.26    0.50
   5  -4   4    1.19    0.41
   5  -4   4    1.66    0.50
   5  -4   4    1.78    0.33
   5  -4   4    1.51    0.40
  -6   4  -4    0.08    0.33
  -6   4  -4    0.38    0.52
  -6   4  -4   -0.06    0.51
  -6   4  -4    0.04    0.36
   6  -4   4   -0.15    0.46
   6  -4   4   -0.57    0.54
   6  -4   4   -0.21    0.35
  -7   4  -4    3.22    0.51
  -7   4  -4    2.28    0.65
   7  -4   4    3.24    0.52
  -8   4  -4    0.81    0.55
   8  -4   4    0.82    0.71
   8  -4   4    0.24    0.52
  -9   4  -4   -1.46    0.82
  -9   4  -4   -0.01    0.72
   9  -4   4    0.95    0.88
 -10   4  -4    0.45    0.86
 -10   4  -4   -0.62    1.10
  10  -4   4   -1.61    0.74
  10  -4   4    1.59    1.11
  10   3  -4    1.29    0.70
  10   3  -4   -2.09    0.96
 -10  -3   4    1.21    0.87
 -10  -3   4    1.36    0.79
 -10  -3   4    0.88    0.84
   9   3  -4   -0.95    0.71
  -9  -3   4    1.13    0.66
  -9  -3   4    1.25    0.60
  -9  -3   4    0.57    0.67
   8   3  -4    9.85    1.20
   8   3  -4   10.86    0.98
  -8  -3   4   10.18    1.11
  -8  -3   4   10.88    1.02
  -8  -3   4   12.48    1.00
   7   3  -4    9.65    1.03
   7   3  -4    8.97    0.85
  -7  -3   4    8.98    0.80
  -7  -3   4   10.99    0.90
  -7  -3   4    9.38    0.91
  -7  -3   4   10.36    0.86
   6   3  -4    4.73    0.76
   6   3  -4    4.65    0.65
   6   3  -4    4.21    0.52
  -6  -3   4    4.73    0.56
  -6  -3   4    5.15    0.68
  -6  -3   4    5.67    0.63
  -6  -3   4    5.33    0.59
   5   3  -4    0.49    0.27
   5   3  -4    0.39    0.30
   5   3  -4   -0.15    0.34
  -5  -3   4   -0.18    0.30
  -5  -3   4    0.00    0.24
  -5  -3   4   -0.03    0.23
  -5  -3   4    0.19    0.29
  -5  -3   4    0.08    0.34
   4   3  -4   15.74    0.85
   4   3  -4   15.94    0.87
   4   3  -4   15.59    0.87
   4   3  -4   15.99    0.86
   4   3  -4   16.09    1.00
  -4  -3   4   15.22    0.87
  -4  -3   4   15.64    0.83
  -4  -3   4   16.05    0.99
  -4  -3   4   15.39    0.86
  -4  -3   4   15.25    0.84
   3   3  -4   42.88    2.21
   3   3  -4   44.01    1.96
   3   3  -4   41.07    2.21
   3   3  -4   42.27    1.99
   3   3  -4   43.61    1.98
  -3  -3   4   40.50    1.95
  -3  -3   4   43.64    1.93
  -3  -3   4   40.72    1.94
  -3  -3   4   43.10    1.98
   2   3  -4    2.84    0.38
   2   3  -4    3.24    0.39
   2   3  -4    2.90    0.38
   2   3  -4    3.19    0.28
   2   3  -4    2.63    0.30
   2   3  -4    2.52    0.29
  -2  -3   4    2.79    0.29
  -2  -3   4    2.53    0.32
  -2  -3   4    2.27    0.25
  -2  -3   4    2.39    0.28
   1   3  -4    0.46    0.19
   1   3  -4    0.34    0.14
   1   3  -4    0.40    0.18
   1   3  -4    0.52    0.13
   1   3  -4    0.24    0.14
  -1  -3   4    0.19    0.22
  -1  -3   4    0.33    0.15
  -1  -3   4    0.39    0.12
  -1  -3   4    0.50    0.15
  -1  -3   4    0.30    0.15
   0   3  -4   12.41    0.61
   0   3  -4   11.36    0.58
   0   3  -4   11.69    0.69
   0   3  -4   11.48    0.62
   0   3  -4   11.94    0.67
   0   3  -4   11.47    0.59
   0  -3   4   10.56    0.65
   0  -3   4   11.14    0.55
   0  -3   4   10.58    0.60
   0  -3   4    9.87    0.52
  -1   3  -4    0.11    0.22
  -1   3  -4    0.10    0.13
  -1   3  -4   -0.08    0.19
  -1   3  -4    0.18    0.13
  -1   3  -4   -0.33    0.14
  -1   3  -4    0.03    0.18
   1  -3   4    0.28    0.18
   1  -3   4   -0.27    0.19
  -2   3  -4    7.29    0.57
  -2   3  -4    7.03    0.52
  -2   3  -4    7.11    0.52
  -2   3  -4    7.01    0.43
  -2   3  -4    6.72    0.48
  -2   3  -4    6.78    0.54
   2  -3   4    6.00    0.42
   2  -3   4    6.13    0.49
   2  -3   4    6.86    0.50
   2  -3   4    6.48    0.47
  -3   3  -4    0.56    0.21
  -3   3  -4    1.40    0.33
  -3   3  -4    0.83    0.20
  -3   3  -4    0.74    0.27
  -3   3  -4    0.75    0.26
  -3   3  -4    0.98    0.28
  -3   3  -4    0.77    0.19
   3  -3   4    0.55    0.24
   3  -3   4    0.67    0.27
   3  -3   4    1.06    0.25
   3  -3   4    0.46    0.20
  -4   3  -4    0.44    0.23
  -4   3  -4    0.30    0.21
  -4   3  -4    0.74    0.30
  -4   3  -4    0.65    0.32
  -4   3  -4    0.09    0.26
  -4   3  -4    0.50    0.27
   4  -3   4    0.09    0.27
   4  -3   4    0.09    0.21
   4  -3   4   -0.20    0.27
   4  -3   4   -0.06    0.33
   4  -3   4    0.75    0.29
  -5   3  -4    0.26    0.35
  -5   3  -4    0.73    0.29
  -5   3  -4    0.99    0.38
  -5   3  -4    0.65    0.28
  -5   3  -4    0.80    0.42
   5  -3   4    0.61    0.26
   5  -3   4   -0.20    0.33
   5  -3   4    0.62    0.34
   5  -3   4    0.91    0.33
   5  -3   4    0.39    0.43
  -6   3  -4    2.32    0.43
  -6   3  -4    3.23    0.62
  -6   3  -4    3.00    0.42
   6  -3   4    2.90    0.42
   6  -3   4    2.63    0.52
   6  -3   4    2.20    0.59
  -7   3  -4    9.09    0.87
  -7   3  -4   11.48    0.87
  -7   3  -4    9.59    1.03
   7  -3   4   10.99    0.90
   7  -3   4   11.41    1.18
  -8   3  -4    2.07    0.72
  -8   3  -4    2.12    0.56
   8  -3   4    2.04    0.75
   8  -3   4    2.65    0.54
  -9   3  -4    0.48    0.63
  -9   3  -4   -1.56    0.83
   9  -3   4    0.25    0.89
 -10   3  -4   -0.18    1.02
 -10   3  -4    1.03    0.80
  10  -3   4   -0.71    0.67
  10  -3   4    0.19    1.13
  10   2  -4   -1.23    0.87
 -10  -2   4    0.61    0.73
 -10  -2   4    1.71    0.82
 -10  -2   4    0.37    0.89
   9   2  -4    1.69    0.54
   9   2  -4   -0.15    0.76
  -9  -2   4    2.41    0.71
  -9  -2   4    0.58    0.67
  -9  -2   4    1.74    0.64
  -9  -2   4    0.95    0.83
   8   2  -4   -0.44    0.41
   8   2  -4   -0.22    0.58
  -8  -2   4   -0.13    0.38
  -8  -2   4    1.07    0.52
  -8  -2   4    1.09    0.47
   7   2  -4   27.96    1.73
   7   2  -4   28.34    1.47
  -7  -2   4   28.89    1.51
  -7  -2   4   31.23    1.55
  -7  -2   4   27.45    1.55
  -7  -2   4   25.33    1.42
   6   2  -4    0.35    0.32
   6   2  -4    0.76    0.40
   6   2  -4    0.17    0.31
   6   2  -4    0.34    0.29
  -6  -2   4   -0.13    0.34
  -6  -2   4    0.67    0.35
  -6  -2   4   -0.02    0.37
  -6  -2   4    0.19    0.25
   5   2  -4    0.88    0.36
   5   2  -4    1.21    0.30
   5   2  -4    1.59    0.30
   5   2  -4    1.31    0.25
  -5  -2   4    1.33    0.32
  -5  -2   4    1.18    0.34
  -5  -2   4    1.39    0.32
  -5  -2   4    1.38    0.26
  -5  -2   4    1.51    0.33
   4   2  -4    0.00    0.17
   4   2  -4    0.26    0.17
   4   2  -4   -0.05    0.18
   4   2  -4    0.00    0.25
   4   2  -4   -0.08    0.20
  -4  -2   4   -0.18    0.19
  -4  -2   4   -0.07    0.20
  -4  -2   4   -0.12    0.14
  -4  -2   4    0.03    0.24
  -4  -2   4   -0.26    0.21
   3   2  -4   28.43    1.38
   3   2  -4   29.93    1.36
   3   2  -4   29.21    1.57
   3   2  -4   29.86    1.40
   3   2  -4   29.92    1.40
  -3  -2   4   28.80    1.40
  -3  -2   4   29.85    1.36
  -3  -2   4   30.71    1.56
  -3  -2   4   28.43    1.38
  -3  -2   4   28.63    1.40
   2   2  -4   39.26    2.03
   2   2  -4   41.23    1.78
   2   2  -4   39.36    2.02
   2   2  -4   38.13    1.80
   2   2  -4   39.91    1.83
   2   2  -4   39.82    1.81
  -2  -2   4   37.50    1.76
  -2  -2   4   41.71    1.72
  -2  -2   4   35.45    1.76
  -2  -2   4   38.26    1.75
   1   2  -4   22.81    0.99
   1   2  -4   21.26    0.99
   1   2  -4   21.09    1.05
   1   2  -4   20.05    1.11
   1   2  -4   19.75    0.97
  -1  -2   4   22.49    0.99
  -1  -2   4   20.55    0.99
  -1  -2   4   20.98    1.14
  -1  -2   4   21.10    1.06
   0   2  -4   17.49    0.99
   0   2  -4   18.48    0.95
   0   2  -4   17.01    0.85
   0   2  -4   18.41    0.87
   0   2  -4   19.65    0.89
   0   2  -4   20.71    0.89
   0  -2   4   18.11    0.83
  -1   2  -4    0.03    0.16
  -1   2  -4    0.22    0.12
  -1   2  -4    0.00    0.18
   1  -2   4    0.10    0.19
   1  -2   4    0.15    0.13
   1  -2   4    0.01    0.13
   1  -2   4    0.06    0.12
   1  -2   4   -0.07    0.17
  -2   2  -4    2.80    0.28
  -2   2  -4    2.64    0.31
  -2   2  -4    3.01    0.29
  -2   2  -4    2.21    0.26
  -2   2  -4    2.67    0.35
  -2   2  -4    2.44    0.36
   2  -2   4    2.68    0.33
   2  -2   4    2.07    0.27
   2  -2   4    2.19    0.32
   2  -2   4    2.40    0.27
   2  -2   4    2.21    0.32
   2  -2   4    2.05    0.30
  -3   2  -4   46.90    2.33
  -3   2  -4   45.35    2.18
  -3   2  -4   48.45    2.47
  -3   2  -4   49.33    2.14
  -3   2  -4   45.50    2.40
  -3   2  -4   48.77    2.31
   3  -2   4   47.67    2.43
   3  -2   4   46.63    2.24
   3  -2   4   50.95    2.43
   3  -2   4   48.66    2.57
   3  -2   4   51.67    2.54
   3  -2   4   52.46    2.29
  -4   2  -4   24.25    1.46
  -4   2  -4   27.48    1.50
  -4   2  -4   26.16    1.39
  -4   2  -4   28.48    1.30
  -4   2  -4   27.39    1.45
  -4   2  -4   28.37    1.34
   4  -2   4   27.04    1.54
   4  -2   4   27.33    1.51
   4  -2   4   25.45    1.32
   4  -2   4   26.99    1.44
   4  -2   4   27.25    1.43
   4  -2   4   30.85    1.38
  -5   2  -4    0.79    0.26
  -5   2  -4    0.50    0.38
  -5   2  -4    0.52    0.37
  -5   2  -4    0.55    0.28
  -5   2  -4    0.34    0.29
   5  -2   4    0.52    0.32
   5  -2   4    0.82    0.39
   5  -2   4    0.81    0.35
   5  -2   4    0.39    0.25
  -6   2  -4    0.39    0.34
  -6   2  -4    0.05    0.45
  -6   2  -4    0.16    0.31
   6  -2   4    0.29    0.43
   6  -2   4   -0.02    0.29
   6  -2   4   -0.26    0.43
   6  -2   4   -0.23    0.39
  -7   2  -4    1.25    0.61
  -7   2  -4    0.77    0.40
  -7   2  -4    1.42    0.41
   7  -2   4    1.02    0.55
   7  -2   4    0.83    0.41
  -8   2  -4    1.32    0.48
  -8   2  -4    1.14    0.69
   8  -2   4    1.45    0.67
   8  -2   4    1.58    0.51
  -9   2  -4   -0.37    0.73
  -9   2  -4    0.57    0.59
   9  -2   4    0.64    0.76
   9  -2   4   -0.27    0.59
 -10   2  -4    1.06    0.76
 -10   2  -4   -2.32    1.00
  10  -2   4   -0.58    0.72
  10  -2   4    1.25    1.00
  11   1  -4    1.20    1.37
  11   1  -4   -1.80    0.99
 -11  -1   4    0.88    1.04
 -11  -1   4    3.21    1.42
  10   1  -4    0.61    0.84
  10   1  -4    4.97    1.08
  10   1  -4    1.83    0.69
 -10  -1   4    1.26    1.04
 -10  -1   4    1.00    0.69
 -10  -1   4    2.05    0.83
   9   1  -4    3.83    0.87
   9   1  -4    4.97    0.61
  -9  -1   4    5.79    0.77
  -9  -1   4    6.14    0.84
  -9  -1   4    6.79    0.89
  -9  -1   4    8.32    1.21
   8   1  -4    3.99    0.80
   8   1  -4    4.73    0.67
  -8  -1   4    3.75    0.50
  -8  -1   4    3.98    0.61
  -8  -1   4    5.62    0.82
  -8  -1   4    4.22    0.70
  -8  -1   4    4.74    0.65
   7   1  -4    6.29    0.90
   7   1  -4    6.01    0.63
  -7  -1   4    6.21    0.84
  -7  -1   4    7.15    0.74
  -7  -1   4    5.74    0.57
  -7  -1   4    5.89    0.78
  -7  -1   4    8.11    0.77
   6   1  -4   -0.41    0.29
   6   1  -4    0.55    0.43
   6   1  -4    0.45    0.30
   6   1  -4   -0.15    0.28
   6   1  -4    0.30    0.28
  -6  -1   4   -0.23    0.34
  -6  -1   4   -0.06    0.22
  -6  -1   4    0.22    0.29
  -6  -1   4   -0.24    0.36
  -6  -1   4   -0.23    0.34
   5   1  -4    0.98    0.32
   5   1  -4    0.83    0.24
   5   1  -4    0.85    0.24
   5   1  -4    1.38    0.23
  -5  -1   4    0.85    0.24
  -5  -1   4    0.86    0.33
  -5  -1   4    0.60    0.34
  -5  -1   4    0.94    0.32
   4   1  -4    6.22    0.41
   4   1  -4    4.93    0.39
   4   1  -4    6.12    0.43
   4   1  -4    5.94    0.45
   4   1  -4    5.31    0.54
  -4  -1   4    5.56    0.50
  -4  -1   4    5.80    0.38
  -4  -1   4    6.26    0.44
  -4  -1   4    5.93    0.47
  -4  -1   4    5.28    0.50
   3   1  -4    6.96    0.43
   3   1  -4    6.68    0.43
   3   1  -4    6.57    0.41
   3   1  -4    6.60    0.38
   3   1  -4    6.38    0.50
  -3  -1   4    7.13    0.38
  -3  -1   4    6.86    0.44
  -3  -1   4    6.18    0.46
  -3  -1   4    6.37    0.45
  -3  -1   4    6.63    0.49
   2   1  -4   73.42    3.43
   2   1  -4   75.68    3.80
   2   1  -4   76.21    3.45
   2   1  -4   83.77    3.35
   2   1  -4   74.77    3.46
  -2  -1   4   77.62    3.83
  -2  -1   4   81.69    3.38
  -2  -1   4   77.18    3.49
  -2  -1   4   76.65    3.44
  -2  -1   4   74.11    3.47
   1   1  -4  786.25   32.99
   1   1  -4  750.03   33.90
   1   1  -4  793.43   33.02
   1   1  -4  751.56   33.40
   1   1  -4  749.24   33.70
  -1  -1   4  737.60   32.74
  -1  -1   4  768.13   33.28
  -1  -1   4  748.62   33.09
   0   1  -4  146.94    6.11
   0   1  -4  143.12    6.27
   0   1  -4  139.15    6.23
   0   1  -4  144.14    6.65
   0   1  -4  137.21    6.62
   0   1  -4  136.77    6.64
   0   1  -4  134.67    6.17
   0   1  -4  140.95    7.03
   0   1  -4  145.45    6.27
   0   1  -4  143.82    6.17
   0   1  -4  140.59    6.23
   0  -1   4  143.24    6.95
   0  -1   4  153.30    6.42
  -1   1  -4   22.35    1.18
  -1   1  -4   21.26    1.09
  -1   1  -4   21.03    1.03
  -1   1  -4   20.92    1.18
  -1   1  -4   23.49    1.02
   1  -1   4   23.95    1.06
   1  -1   4   21.80    1.14
   1  -1   4   22.15    1.07
  -2   1  -4    2.88    0.35
  -2   1  -4    3.64    0.31
  -2   1  -4    3.49    0.31
  -2   1  -4    3.33    0.31
  -2   1  -4    3.53    0.29
   2  -1   4    3.05    0.31
   2  -1   4    3.64    0.29
   2  -1   4    3.27    0.29
   2  -1   4    3.18    0.30
   2  -1   4    2.60    0.34
  -3   1  -4   48.48    2.20
  -3   1  -4   46.21    2.30
  -3   1  -4   48.31    2.33
  -3   1  -4   49.13    2.13
  -3   1  -4   44.88    2.45
   3  -1   4   43.20    2.24
   3  -1   4   45.26    2.08
   3  -1   4   48.00    2.26
   3  -1   4   44.09    2.37
   3  -1   4   48.98    2.13
  -4   1  -4  100.17    4.92
  -4   1  -4  108.49    5.25
  -4   1  -4  106.42    4.56
  -4   1  -4  103.22    4.68
  -4   1  -4   99.57    4.96
   4  -1   4   99.89    4.51
   4  -1   4   94.84    4.87
   4  -1   4  110.68    4.63
   4  -1   4  103.04    4.89
  -5   1  -4    5.86    0.53
  -5   1  -4    5.90    0.56
  -5   1  -4    6.30    0.65
  -5   1  -4    5.94    0.50
   5  -1   4    4.86    0.55
   5  -1   4    5.69    0.70
   5  -1   4    5.44    0.54
   5  -1   4    5.92    0.52
   5  -1   4    6.10    0.57
  -6   1  -4   -0.08    0.29
  -6   1  -4    0.84    0.46
  -6   1  -4    0.08    0.32
   6  -1   4   -0.05    0.29
   6  -1   4    0.42    0.36
   6  -1   4    0.11    0.42
  -7   1  -4    0.08    0.41
  -7   1  -4   -0.12    0.31
  -7   1  -4   -0.36    0.40
  -7   1  -4    0.13    0.57
   7  -1   4   -0.40    0.59
   7  -1   4   -0.26    0.34
   7  -1   4    0.15    0.37
  -8   1  -4    0.03    0.47
  -8   1  -4    0.55    0.43
   8  -1   4    0.14    0.41
   8  -1   4   -0.21    0.49
  -9   1  -4   -0.14    0.79
  -9   1  -4    0.76    0.56
  -9   1  -4   -0.02    0.52
   9  -1   4   -0.73    0.77
   9  -1   4    0.34    0.56
 -10   1  -4   -0.46    0.69
 -10   1  -4    1.08    0.69
 -10   1  -4   -1.74    0.95
  10  -1   4    0.33    1.04
  10  -1   4    1.41    0.71
  11   0  -4   -0.60    1.18
  11   0  -4   -1.41    1.41
 -11   0   4   -1.04    1.05
 -11   0   4    0.93    1.46
  10   0  -4    0.32    1.01
  10   0  -4   -0.82    0.86
 -10   0   4    1.43    1.02
 -10   0   4    2.36    0.92
 -10   0   4    1.30    0.67
   9   0  -4    1.94    0.78
   9   0  -4    1.75    0.70
  -9   0   4    1.76    0.70
  -9   0   4    1.65    0.58
   8   0  -4   -0.76    0.58
   8   0  -4    0.39    0.54
  -8   0   4    1.63    0.63
  -8   0   4    0.35    0.47
  -8   0   4   -0.01    0.51
   7   0  -4    0.32    0.40
   7   0  -4    0.11    0.49
   7   0  -4   -0.17    0.51
  -7   0   4    0.40    0.53
  -7   0   4    0.22    0.40
  -7   0   4   -0.09    0.42
   6   0  -4    4.62    0.58
   6   0  -4    3.38    0.50
   6   0  -4    5.85    0.62
   6   0  -4    4.32    0.59
   6   0  -4    4.77    0.77
   6   0  -4    4.49    0.67
  -6   0   4    3.64    0.57
  -6   0   4    3.88    0.61
  -6   0   4    5.26    0.71
  -6   0   4    4.76    0.58
   5   0  -4   20.57    1.18
   5   0  -4   22.59    1.10
   5   0  -4   20.71    1.07
   5   0  -4   21.29    1.13
   5   0  -4   20.99    1.26
   5   0  -4   21.14    1.13
  -5   0   4   22.08    1.31
  -5   0   4   22.66    1.19
  -5   0   4   23.18    1.16
  -5   0   4   21.32    1.25
   4   0  -4    3.57    0.36
   4   0  -4    3.95    0.43
   4   0  -4    3.22    0.39
   4   0  -4    4.32    0.47
   4   0  -4    3.76    0.33
   4   0  -4    3.64    0.41
  -4   0   4    3.67    0.48
  -4   0   4    3.27    0.46
  -4   0   4    3.85    0.43
  -4   0   4    3.96    0.42
   3   0  -4    4.93    0.40
   3   0  -4    5.47    0.36
   3   0  -4    5.00    0.37
   3   0  -4    5.47    0.39
   3   0  -4    5.61    0.39
  -3   0   4    5.77    0.43
  -3   0   4    5.42    0.45
  -3   0   4    6.53    0.43
   2   0  -4    3.97    0.30
   2   0  -4    4.27    0.30
   2   0  -4    4.32    0.32
   2   0  -4    4.22    0.33
   2   0  -4    4.11    0.35
  -2   0   4    4.02    0.30
  -2   0   4    4.00    0.35
  -2   0   4    4.59    0.32
   1   0  -4  886.63   42.50
   1   0  -4  935.42   40.16
   1   0  -4  912.70   39.05
   1   0  -4  875.72   45.00
   1   0  -4  931.64   39.56
  -1   0   4  985.51   40.40
  -1   0   4  949.97   41.34
  -1   0   4  919.49   46.59
  -1   0   4  923.21   41.62
  -1   0   4  920.54   44.03
   0   0  -4  960.43   46.63
   0   0  -4  951.48   41.61
   0   0  -4  939.67   41.43
   0   0  -4  968.64   40.53
   0   0  -4  944.03   44.08
   0   0  -4  910.29   43.93
   0   0  -4  918.00   41.02
   0   0   4  904.17   44.68
   0   0   4  968.11   41.11
   0   0   4 1000.00   42.03
   0   0   4  985.11   41.59
   0   0   4  914.07   44.55
  -1   0  -4   15.12    0.72
  -1   0  -4   14.47    0.70
  -1   0  -4   14.64    0.78
  -1   0  -4   14.48    0.77
  -1   0  -4   14.49    0.74
  -1   0  -4   14.75    0.83
   1   0   4   15.99    0.73
   1   0   4   15.67    0.76
   1   0   4   14.82    0.76
   1   0   4   14.97    0.86
  -2   0  -4    9.24    0.57
  -2   0  -4    8.53    0.57
  -2   0  -4    9.42    0.53
  -2   0  -4    9.12    0.54
  -2   0  -4    9.39    0.49
   2   0   4   10.75    0.53
   2   0   4    9.90    0.56
   2   0   4    9.08    0.60
   2   0   4   10.35    0.60
  -3   0  -4    0.21    0.19
  -3   0  -4    0.12    0.22
  -3   0  -4    0.10    0.22
  -3   0  -4    0.02    0.20
  -3   0  -4    0.01    0.13
  -3   0  -4    0.28    0.15
   3   0   4    0.20    0.17
   3   0   4   -0.02    0.15
   3   0   4    0.10    0.18
   3   0   4    0.01    0.17
   3   0   4   -0.08    0.19
  -4   0  -4   22.36    1.21
  -4   0  -4   23.80    1.19
  -4   0  -4   24.11    1.14
  -4   0  -4   22.61    1.12
  -4   0  -4   24.10    1.25
   4   0   4   23.77    1.16
   4   0   4   24.99    1.14
   4   0   4   22.95    1.25
   4   0   4   21.99    1.23
  -5   0  -4    1.85    0.29
  -5   0  -4    2.15    0.29
  -5   0  -4    1.56    0.34
  -5   0  -4    2.14    0.35
  -5   0  -4    2.31    0.39
   5   0   4    2.08    0.34
   5   0   4    1.82    0.37
   5   0   4    1.98    0.32
   5   0   4    1.73    0.32
   5   0   4    1.54    0.38
  -6   0  -4    4.11    0.47
  -6   0  -4    4.57    0.48
  -6   0  -4    4.01    0.63
  -6   0  -4    4.57    0.73
   6   0   4    3.71    0.61
   6   0   4    4.84    0.69
   6   0   4    3.79    0.47
   6   0   4    4.73    0.48
  -7   0  -4    0.39    0.34
  -7   0  -4   -0.65    0.55
  -7   0  -4    0.02    0.39
   7   0   4   -0.72    0.40
   7   0   4   -0.24    0.36
  -8   0  -4    0.12    0.43
  -8   0  -4   -1.06    0.66
  -8   0  -4    0.64    0.44
   8   0   4   -0.02    0.46
   8   0   4   -0.30    0.54
  -9   0  -4    0.35    0.55
  -9   0  -4    0.37    0.57
  -9   0  -4   -0.43    0.82
   9   0   4    0.84    0.56
 -10   0  -4    1.47    0.68
 -10   0  -4   -0.11    0.92
  10   0   4    1.31    0.73
  10   0   4   -0.38    1.04
  10  -1  -4   -0.43    0.95
  10  -1  -4   -0.35    0.88
 -10   1   4    0.88    1.04
 -10   1   4    0.39    0.67
 -10   1   4   -0.13    0.78
   9  -1  -4    1.17    0.78
   9  -1  -4    1.11    0.68
  -9   1   4    1.17    0.56
  -9   1   4    1.52    0.81
  -9   1   4    1.00    0.68
   8  -1  -4    0.51    0.53
   8  -1  -4   -0.10    0.56
  -8   1   4   -0.16    0.53
  -8   1   4    0.41    0.47
  -8   1   4    0.83    0.65
   7  -1  -4   -0.11    0.44
   7  -1  -4    0.30    0.49
  -7   1   4    0.28    0.44
  -7   1   4    0.24    0.40
  -7   1   4    0.60    0.55
   6  -1  -4    1.39    0.50
   6  -1  -4    1.82    0.37
   6  -1  -4    1.89    0.36
   6  -1  -4    1.75    0.46
   6  -1  -4    1.53    0.38
  -6   1   4    1.21    0.44
  -6   1   4    2.26    0.42
  -6   1   4    2.84    0.53
  -6   1   4    2.02    0.41
   5  -1  -4   61.69    2.68
   5  -1  -4   56.98    2.93
   5  -1  -4   53.53    2.60
   5  -1  -4   56.03    2.82
   5  -1  -4   55.99    2.65
  -5   1   4   58.34    2.96
  -5   1   4   57.76    3.06
  -5   1   4   60.82    2.76
  -5   1   4   61.33    2.80
   4  -1  -4   11.75    0.73
   4  -1  -4   11.11    0.67
   4  -1  -4   12.81    0.69
   4  -1  -4   12.69    0.73
   4  -1  -4   11.57    0.66
   4  -1  -4   12.59    0.84
   4  -1  -4   11.74    0.71
  -4   1   4   13.23    0.77
  -4   1   4   12.94    0.83
   3  -1  -4    0.33    0.15
   3  -1  -4    0.16    0.21
   3  -1  -4    0.30    0.16
   3  -1  -4    0.23    0.14
   3  -1  -4    0.18    0.13
   3  -1  -4    0.34    0.18
  -3   1   4    0.05    0.16
  -3   1   4    0.42    0.24
   2  -1  -4    5.12    0.35
   2  -1  -4    4.92    0.37
   2  -1  -4    5.02    0.34
   2  -1  -4    4.93    0.37
   2  -1  -4    5.13    0.41
  -2   1   4    4.41    0.34
  -2   1   4    4.95    0.39
  -2   1   4    5.37    0.34
  -2   1   4    4.80    0.41
   1  -1  -4    5.87    0.37
   1  -1  -4    5.67    0.35
   1  -1  -4    4.83    0.43
   1  -1  -4    5.36    0.37
  -1   1   4    4.94    0.42
  -1   1   4    5.41    0.35
  -1   1   4    5.44    0.40
   0  -1  -4  107.76    4.93
   0  -1  -4   98.30    4.67
   0  -1  -4  105.42    4.68
   0  -1  -4  112.40    4.54
   0  -1  -4  101.23    5.24
   0  -1  -4  104.55    4.61
   0  -1  -4  101.56    4.95
   0   1   4  102.76    5.10
   0   1   4  104.32    5.08
   0   1   4  103.17    5.41
   0   1   4  114.08    4.80
   0   1   4  114.59    4.68
   0   1   4  107.92    4.75
  -1  -1  -4    7.80    0.51
  -1  -1  -4    7.39    0.44
  -1  -1  -4    7.50    0.51
  -1  -1  -4    8.62    0.45
  -1  -1  -4    7.32    0.47
   1   1   4    7.87    0.47
   1   1   4    8.34    0.44
   1   1   4    7.21    0.50
   1   1   4    8.12    0.45
   1   1   4    7.36    0.52
   1   1   4    8.43    0.46
  -2  -1  -4    7.31    0.51
  -2  -1  -4    8.15    0.50
  -2  -1  -4    7.91    0.50
  -2  -1  -4    7.83    0.48
  -2  -1  -4    8.31    0.48
  -2  -1  -4    7.43    0.49
   2   1   4    8.40    0.49
   2   1   4    7.02    0.52
   2   1   4    8.25    0.46
   2   1   4    8.33    0.49
   2   1   4    7.89    0.52
  -3  -1  -4    0.23    0.19
  -3  -1  -4   -0.03    0.19
  -3  -1  -4   -0.01    0.22
  -3  -1  -4    0.24    0.17
  -3  -1  -4    0.07    0.15
   3   1   4    0.20    0.19
   3   1   4   -0.13    0.19
   3   1   4   -0.04    0.20
   3   1   4    0.15    0.19
   3   1   4    0.01    0.22
  -4  -1  -4    0.62    0.23
  -4  -1  -4    0.31    0.21
  -4  -1  -4    0.19    0.25
  -4  -1  -4    0.29    0.26
  -4  -1  -4    0.08    0.16
   4   1   4    0.38    0.25
   4   1   4    0.11    0.25
   4   1   4   -0.24    0.25
   4   1   4    0.38    0.24
   4   1   4    0.11    0.22
  -5  -1  -4    4.51    0.46
  -5  -1  -4    6.57    0.61
  -5  -1  -4    5.94    0.49
  -5  -1  -4    6.13    0.65
  -5  -1  -4    6.45    0.59
   5   1   4    4.99    0.60
   5   1   4    5.94    0.59
   5   1   4    5.86    0.59
   5   1   4    5.52    0.56
   5   1   4    6.53    0.58
  -6  -1  -4   25.38    1.39
  -6  -1  -4   26.91    1.47
  -6  -1  -4   28.99    1.36
  -6  -1  -4   26.32    1.51
  -6  -1  -4   26.54    1.53
   6   1   4   29.66    1.48
   6   1   4   29.83    1.59
   6   1   4   25.59    1.51
   6   1   4   28.87    1.48
   6   1   4   28.51    1.59
  -7  -1  -4    2.87    0.54
  -7  -1  -4    2.93    0.65
  -7  -1  -4    3.15    0.44
   7   1   4    2.67    0.59
   7   1   4    3.48    0.50
   7   1   4    3.01    0.57
  -8  -1  -4    1.36    0.47
  -8  -1  -4    0.25    0.48
   8   1   4    0.84    0.62
   8   1   4    0.79    0.47
  -9  -1  -4   -0.84    0.83
  -9  -1  -4    0.92    0.58
  -9  -1  -4   -0.11    0.54
   9   1   4    0.25    0.55
 -10  -1  -4    0.06    0.74
 -10  -1  -4   -0.47    0.96
 -10  -1  -4    0.25    0.69
  10   1   4    0.95    0.75
  10  -2  -4   -0.25    0.97
  10  -2  -4   -0.69    0.93
  10  -2  -4   -0.71    0.84
 -10   2   4    1.36    0.80
 -10   2   4    0.40    1.09
   9  -2  -4    3.01    0.76
   9  -2  -4    1.91    0.81
   9  -2  -4    3.76    0.75
  -9   2   4    4.58    0.97
  -9   2   4    3.78    0.73
   8  -2  -4    2.90    0.58
   8  -2  -4    1.50    0.69
   8  -2  -4    2.33    0.55
  -8   2   4    3.49    0.79
  -8   2   4    1.91    0.59
   7  -2  -4    0.30    0.37
   7  -2  -4   -0.38    0.39
  -7   2   4    0.29    0.55
  -7   2   4    0.63    0.46
   6  -2  -4    0.37    0.36
   6  -2  -4    0.16    0.35
   6  -2  -4    0.43    0.36
   6  -2  -4    0.07    0.28
  -6   2   4   -0.11    0.36
  -6   2   4    0.29    0.49
   5  -2  -4    2.01    0.38
   5  -2  -4    1.04    0.27
   5  -2  -4    1.24    0.28
   5  -2  -4    0.84    0.29
   5  -2  -4    1.93    0.34
   5  -2  -4    1.88    0.29
  -5   2   4    1.97    0.34
  -5   2   4    2.16    0.50
   4  -2  -4    0.78    0.24
   4  -2  -4    1.19    0.22
   4  -2  -4    0.74    0.21
   4  -2  -4    0.81    0.22
   4  -2  -4    1.04    0.26
   4  -2  -4    1.14    0.31
  -4   2   4    0.81    0.28
  -4   2   4    1.18    0.38
   3  -2  -4    2.06    0.29
   3  -2  -4    2.28    0.29
   3  -2  -4    2.56    0.35
   3  -2  -4    2.62    0.35
   3  -2  -4    2.83    0.31
   3  -2  -4    2.47    0.37
  -3   2   4    2.31    0.34
  -3   2   4    2.25    0.30
  -3   2   4    2.50    0.42
  -3   2   4    2.17    0.31
   2  -2  -4    0.12    0.22
   2  -2  -4    0.25    0.14
   2  -2  -4   -0.16    0.16
   2  -2  -4   -0.19    0.16
   2  -2  -4    0.34    0.18
  -2   2   4   -0.05    0.15
  -2   2   4    0.07    0.16
  -2   2   4   -0.15    0.19
  -2   2   4    0.09    0.16
  -2   2   4    0.06    0.22
   1  -2  -4    2.05    0.27
   1  -2  -4    2.34    0.29
   1  -2  -4    2.11    0.25
   1  -2  -4    2.29    0.29
   1  -2  -4    2.05    0.31
  -1   2   4    1.89    0.34
  -1   2   4    2.16    0.28
  -1   2   4    2.03    0.25
  -1   2   4    2.11    0.25
  -1   2   4    2.05    0.26
   0  -2  -4    0.02    0.14
   0  -2  -4    0.02    0.13
   0  -2  -4    0.10    0.16
   0  -2  -4    0.02    0.15
   0  -2  -4   -0.13    0.13
   0  -2  -4    0.04    0.11
   0  -2  -4   -0.04    0.17
   0  -2  -4    0.02    0.17
   0   2   4   -0.04    0.17
   0   2   4    0.27    0.12
   0   2   4   -0.06    0.16
   0   2   4    0.01    0.14
   0   2   4   -0.19    0.20
   0   2   4   -0.09    0.12
  -1  -2  -4   62.18    3.17
  -1  -2  -4   61.84    3.00
  -1  -2  -4   63.41    2.83
  -1  -2  -4   62.20    2.80
  -1  -2  -4   60.92    2.84
  -1  -2  -4   63.00    3.00
   1   2   4   60.49    3.23
   1   2   4   54.16    3.03
   1   2   4   65.14    2.87
   1   2   4   66.69    2.85
   1   2   4   67.95    2.82
   1   2   4   63.72    3.05
   1   2   4   65.31    2.89
  -2  -2  -4   99.73    4.48
  -2  -2  -4   98.41    4.45
  -2  -2  -4   98.93    4.73
  -2  -2  -4  100.56    4.73
  -2  -2  -4   99.51    4.72
  -2  -2  -4   97.78    4.37
  -2  -2  -4   99.52    4.41
   2   2   4   95.01    5.13
   2   2   4  103.81    4.59
   2   2   4   99.35    4.85
   2   2   4  103.58    4.52
   2   2   4  104.95    4.48
   2   2   4  103.85    4.56
  -3  -2  -4    0.55    0.23
  -3  -2  -4    0.46    0.22
  -3  -2  -4    0.06    0.21
  -3  -2  -4    0.34    0.23
  -3  -2  -4    0.25    0.19
  -3  -2  -4    0.45    0.20
   3   2   4    0.40    0.20
   3   2   4    0.39    0.22
   3   2   4    0.68    0.22
   3   2   4    0.59    0.22
   3   2   4    0.40    0.26
  -4  -2  -4    0.06    0.29
  -4  -2  -4    0.04    0.25
  -4  -2  -4   -0.12    0.22
  -4  -2  -4    0.07    0.25
  -4  -2  -4    0.24    0.29
  -4  -2  -4    0.07    0.22
   4   2   4    0.02    0.24
   4   2   4    0.05    0.26
   4   2   4   -0.07    0.22
   4   2   4   -0.08    0.29
   4   2   4   -0.25    0.24
   4   2   4   -0.20    0.24
  -5  -2  -4    0.30    0.33
  -5  -2  -4    0.49    0.35
  -5  -2  -4    0.13    0.36
   5   2   4    0.34    0.28
   5   2   4   -0.18    0.31
   5   2   4    0.19    0.33
   5   2   4    0.63    0.33
   5   2   4    0.05    0.28
  -6  -2  -4    7.12    0.67
  -6  -2  -4    8.03    0.75
  -6  -2  -4    6.66    0.85
  -6  -2  -4    7.37    0.69
   6   2   4    8.07    0.74
   6   2   4    6.83    0.70
   6   2   4    8.32    0.85
   6   2   4    7.72    0.81
  -7  -2  -4    9.42    0.98
  -7  -2  -4   10.74    0.81
  -7  -2  -4   10.16    0.85
   7   2   4    7.93    0.84
   7   2   4   10.27    0.92
  -8  -2  -4    0.62    0.47
  -8  -2  -4   -0.02    0.47
  -8  -2  -4   -0.46    0.45
   8   2   4   -0.79    0.59
   8   2   4   -0.20    0.44
  -9  -2  -4    1.43    0.59
  -9  -2  -4    1.65    0.63
   9   2   4    0.73    0.59
 -10  -2  -4    0.48    0.82
 -10  -2  -4    0.39    0.77
  10   2   4    0.57    0.74
  10  -3  -4   -0.05    1.07
  10  -3  -4    0.25    1.09
  10  -3  -4   -1.20    0.89
 -10   3   4    1.75    1.28
 -10   3   4    2.05    0.84
   9  -3  -4    1.25    0.71
   9  -3  -4    2.01    0.87
   9  -3  -4    1.72    0.80
  -9   3   4    1.50    0.94
  -9   3   4    1.45    0.68
  -9   3   4    0.83    0.98
   8  -3  -4    3.36    0.65
   8  -3  -4    3.58    0.70
  -8   3   4    3.44    0.83
  -8   3   4    4.43    0.87
  -8   3   4    3.25    0.66
   7  -3  -4   -0.14    0.45
   7  -3  -4   -0.09    0.47
  -7   3   4    0.14    0.61
   6  -3  -4   -0.42    0.40
   6  -3  -4    0.20    0.36
   6  -3  -4    0.34    0.38
   6  -3  -4   -0.40    0.41
  -6   3   4    0.36    0.55
  -6   3   4    0.14    0.41
  -6   3   4   -0.50    0.54
   5  -3  -4    1.23    0.34
   5  -3  -4    1.10    0.37
   5  -3  -4    1.55    0.35
   5  -3  -4    1.63    0.40
   5  -3  -4    1.25    0.44
   5  -3  -4    1.28    0.36
  -5   3   4    2.05    0.53
  -5   3   4    1.59    0.38
   4  -3  -4    0.94    0.28
   4  -3  -4    0.95    0.35
   4  -3  -4    0.87    0.40
   4  -3  -4    1.25    0.34
   4  -3  -4    0.76    0.29
   4  -3  -4    0.64    0.29
  -4   3   4    0.94    0.43
  -4   3   4    0.80    0.25
  -4   3   4    1.19    0.39
  -4   3   4    0.82    0.25
   3  -3  -4    2.46    0.36
   3  -3  -4    2.29    0.33
   3  -3  -4    2.42    0.33
   3  -3  -4    2.17    0.29
   3  -3  -4    2.87    0.41
  -3   3   4    1.88    0.30
  -3   3   4    2.09    0.30
  -3   3   4    2.29    0.36
  -3   3   4    2.26    0.34
  -3   3   4    2.21    0.36
   2  -3  -4   13.60    0.78
   2  -3  -4   13.98    0.91
   2  -3  -4   14.13    0.76
   2  -3  -4   14.68    0.81
   2  -3  -4   13.38    0.80
  -2   3   4   14.28    0.77
  -2   3   4   13.85    0.77
  -2   3   4   13.45    0.82
  -2   3   4   13.65    0.75
  -2   3   4   13.94    0.90
   1  -3  -4    0.03    0.21
   1  -3  -4   -0.11    0.25
   1  -3  -4   -0.14    0.11
   1  -3  -4   -0.06    0.20
   1  -3  -4    0.40    0.18
   1  -3  -4    0.05    0.19
   1  -3  -4    0.25    0.20
  -1   3   4   -0.27    0.25
  -1   3   4   -0.30    0.15
  -1   3   4   -0.19    0.17
  -1   3   4    0.03    0.24
   0  -3  -4    3.22    0.36
   0  -3  -4    2.43    0.37
   0  -3  -4    2.62    0.40
   0  -3  -4    1.96    0.27
   0  -3  -4    2.54    0.33
   0  -3  -4    2.65    0.33
   0  -3  -4    2.54    0.32
   0   3   4    2.77    0.33
   0   3   4    2.29    0.33
   0   3   4    1.94    0.33
   0   3   4    2.64    0.32
   0   3   4    2.26    0.30
   0   3   4    2.84    0.46
  -1  -3  -4    2.31    0.32
  -1  -3  -4    2.59    0.33
  -1  -3  -4    2.25    0.35
  -1  -3  -4    2.84    0.40
  -1  -3  -4    2.67    0.37
  -1  -3  -4    2.31    0.33
  -1  -3  -4    2.59    0.37
   1   3   4    2.46    0.29
   1   3   4    2.74    0.33
   1   3   4    2.68    0.36
   1   3   4    2.17    0.29
   1   3   4    2.90    0.44
   1   3   4    2.21    0.31
   1   3   4    1.88    0.29
  -2  -3  -4   18.22    0.98
  -2  -3  -4   18.04    1.04
  -2  -3  -4   17.33    0.93
  -2  -3  -4   19.06    0.97
  -2  -3  -4   19.14    0.98
   2   3   4   17.94    1.10
   2   3   4   17.58    0.96
   2   3   4   19.74    0.97
   2   3   4   18.97    0.97
   2   3   4   18.66    0.98
   2   3   4   19.09    1.07
  -3  -3  -4    8.30    0.61
  -3  -3  -4    6.74    0.56
  -3  -3  -4    8.16    0.61
  -3  -3  -4    8.61    0.59
  -3  -3  -4    8.45    0.59
   3   3   4    9.33    0.63
   3   3   4    8.51    0.67
   3   3   4    8.51    0.59
   3   3   4    8.43    0.59
   3   3   4    7.96    0.61
  -4  -3  -4    0.11    0.27
  -4  -3  -4    0.06    0.32
  -4  -3  -4    0.04    0.28
  -4  -3  -4    0.06    0.30
  -4  -3  -4    0.32    0.31
   4   3   4    0.09    0.29
   4   3   4    0.42    0.35
   4   3   4    0.27    0.29
   4   3   4    0.33    0.31
   4   3   4    0.31    0.28
  -5  -3  -4    0.34    0.41
  -5  -3  -4    0.01    0.37
  -5  -3  -4   -0.13    0.29
  -5  -3  -4   -0.33    0.31
  -5  -3  -4   -0.02    0.34
   5   3   4   -0.33    0.36
   5   3   4    0.32    0.39
   5   3   4    0.08    0.30
   5   3   4   -0.23    0.33
  -6  -3  -4   -0.30    0.33
  -6  -3  -4    0.13    0.38
  -6  -3  -4    0.82    0.42
   6   3   4    0.39    0.36
   6   3   4   -0.18    0.38
   6   3   4    0.27    0.43
  -7  -3  -4    0.00    0.44
  -7  -3  -4   -0.11    0.43
  -7  -3  -4   -0.33    0.49
   7   3   4    0.17    0.42
   7   3   4    0.15    0.55
  -8  -3  -4    0.52    0.49
  -8  -3  -4    0.52    0.57
  -8  -3  -4   -0.31    0.53
   8   3   4   -0.14    0.48
   8   3   4   -0.06    0.66
  -9  -3  -4    0.15    0.72
  -9  -3  -4    1.32    0.66
  -9  -3  -4    0.89    0.67
   9   3   4   -0.05    0.59
 -10  -3  -4    0.23    0.81
 -10  -3  -4    0.57    0.86
 -10  -3  -4   -0.10    0.90
  10   3   4    1.94    0.82
  10  -4  -4   -1.33    1.30
  10  -4  -4    0.72    1.01
 -10   4   4    1.32    1.34
 -10   4   4    1.78    1.39
 -10   4   4   -0.35    0.94
   9  -4  -4    0.83    0.81
   9  -4  -4   -1.32    0.97
  -9   4   4   -0.80    0.74
  -9   4   4    1.98    1.07
  -9   4   4    0.50    1.08
   8  -4  -4   -0.81    0.72
  -8   4   4   -0.25    0.63
  -8   4   4    2.20    0.90
  -8   4   4    1.15    0.85
   7  -4  -4    8.77    0.93
   7  -4  -4    7.25    1.12
  -7   4   4   10.27    1.25
  -7   4   4   10.34    1.23
  -7   4   4    9.07    1.02
   6  -4  -4    9.53    0.87
   6  -4  -4    8.41    0.96
  -6   4   4   10.78    0.92
  -6   4   4   10.26    1.07
  -6   4   4    9.02    1.13
   5  -4  -4    0.02    0.41
   5  -4  -4    0.43    0.41
   5  -4  -4    0.65    0.42
   5  -4  -4    1.08    0.43
   5  -4  -4   -0.58    0.53
  -5   4   4    1.26    0.56
  -5   4   4   -0.02    0.38
  -5   4   4    0.75    0.37
  -5   4   4    1.23    0.52
   4  -4  -4    1.72    0.41
   4  -4  -4    1.45    0.47
   4  -4  -4    1.22    0.37
   4  -4  -4    2.23    0.43
   4  -4  -4    1.70    0.37
  -4   4   4    2.13    0.48
  -4   4   4    1.77    0.49
  -4   4   4    1.40    0.35
  -4   4   4    1.88    0.33
   3  -4  -4    1.57    0.39
   3  -4  -4    1.51    0.31
   3  -4  -4    1.86    0.38
   3  -4  -4    2.02    0.36
   3  -4  -4    1.79    0.35
  -3   4   4    2.13    0.36
  -3   4   4    1.09    0.28
  -3   4   4    1.50    0.40
  -3   4   4    1.72    0.40
  -3   4   4    0.73    0.27
   2  -4  -4   38.21    2.12
   2  -4  -4   38.31    1.85
   2  -4  -4   39.93    1.91
   2  -4  -4   37.24    1.96
   2  -4  -4   39.91    1.85
  -2   4   4   40.85    1.99
  -2   4   4   38.76    1.86
  -2   4   4   36.52    1.83
  -2   4   4   39.58    1.86
  -2   4   4   38.08    2.10
   1  -4  -4   25.14    1.40
   1  -4  -4   25.09    1.40
   1  -4  -4   26.58    1.34
   1  -4  -4   30.56    1.34
   1  -4  -4   25.48    1.36
   1  -4  -4   26.75    1.33
  -1   4   4   26.04    1.42
  -1   4   4   23.67    1.28
  -1   4   4   25.88    1.26
  -1   4   4   27.26    1.41
  -1   4   4   28.28    1.51
  -1   4   4   27.08    1.34
   0  -4  -4    2.01    0.32
   0  -4  -4    2.10    0.35
   0  -4  -4    2.50    0.36
   0  -4  -4    2.09    0.36
   0  -4  -4    1.81    0.25
   0  -4  -4    1.96    0.35
   0  -4  -4    1.84    0.32
   0  -4  -4    2.17    0.28
   0   4   4    2.13    0.31
   0   4   4    2.24    0.31
   0   4   4    1.86    0.32
   0   4   4    2.33    0.40
   0   4   4    2.18    0.30
   0   4   4    1.90    0.39
  -1  -4  -4    0.38    0.20
  -1  -4  -4    0.50    0.30
  -1  -4  -4   -0.25    0.24
  -1  -4  -4    0.32    0.26
  -1  -4  -4    0.14    0.26
  -1  -4  -4    0.53    0.29
   1   4   4    0.37    0.25
   1   4   4   -0.15    0.27
   1   4   4    0.01    0.20
   1   4   4    0.53    0.37
   1   4   4    0.47    0.25
   1   4   4    0.61    0.25
  -2  -4  -4   -0.01    0.28
  -2  -4  -4    0.23    0.21
  -2  -4  -4   -0.37    0.26
  -2  -4  -4    0.23    0.29
  -2  -4  -4   -0.36    0.28
   2   4   4    0.14    0.33
   2   4   4   -0.09    0.26
   2   4   4    0.44    0.26
  -3  -4  -4    1.09    0.32
  -3  -4  -4    1.07    0.29
  -3  -4  -4    1.12    0.35
  -3  -4  -4    0.77    0.32
   3   4   4    0.89    0.41
   3   4   4    0.88    0.30
   3   4   4    0.95    0.34
   3   4   4    0.89    0.31
  -4  -4  -4    0.02    0.37
  -4  -4  -4    0.44    0.38
  -4  -4  -4    0.37    0.38
  -4  -4  -4    0.42    0.33
   4   4   4    0.15    0.36
   4   4   4    0.03    0.37
   4   4   4    0.18    0.42
   4   4   4    0.16    0.31
  -5  -4  -4    0.69    0.39
  -5  -4  -4    0.42    0.46
  -5  -4  -4    0.68    0.39
   5   4   4    0.76    0.37
   5   4   4    0.60    0.45
   5   4   4    0.34    0.45
   5   4   4    0.56    0.46
  -6  -4  -4   -0.02    0.43
  -6  -4  -4    0.21    0.41
  -6  -4  -4    0.66    0.49
   6   4   4    0.61    0.40
   6   4   4    1.10    0.52
  -7  -4  -4    0.14    0.49
  -7  -4  -4    0.31    0.54
  -7  -4  -4   -0.14    0.45
   7   4   4    0.86    0.45
   7   4   4    0.63    0.58
  -8  -4  -4   -0.51    0.58
  -8  -4  -4    1.04    0.58
  -8  -4  -4    0.26    0.62
   8   4   4    0.76    0.59
   8   4   4    0.79    0.74
  -9  -4  -4    0.21    0.77
  -9  -4  -4    1.11    0.73
  -9  -4  -4   -0.03    0.77
   9   4   4    1.47    0.96
   9   4   4   -0.39    0.61
   9  -5  -4    0.86    1.07
   9  -5  -4    0.81    0.89
   9  -5  -4    2.39    0.99
  -9   5   4    2.05    1.18
  -9   5   4    1.47    0.92
  -9   5   4    1.44    1.20
   8  -5  -4    0.98    0.82
   8  -5  -4    0.52    0.72
  -8   5   4    1.27    0.99
  -8   5   4    1.70    0.78
  -8   5   4    1.34    0.96
   7  -5  -4    8.73    1.13
  -7   5   4    9.82    1.33
  -7   5   4   12.11    1.17
  -7   5   4    9.01    1.32
   6  -5  -4   40.72    2.17
   6  -5  -4   40.91    2.12
  -6   5   4   48.26    2.40
  -6   5   4   44.40    2.59
   5  -5  -4    5.69    0.70
   5  -5  -4    5.29    0.66
   5  -5  -4    6.10    0.89
  -5   5   4    6.05    0.92
  -5   5   4    4.22    0.62
  -5   5   4    5.40    0.77
   4  -5  -4   -0.64    0.43
   4  -5  -4   -0.47    0.41
   4  -5  -4    0.07    0.40
  -4   5   4    0.09    0.48
  -4   5   4   -0.27    0.51
  -4   5   4    0.00    0.42
  -4   5   4   -0.09    0.39
   3  -5  -4    1.05    0.46
   3  -5  -4    0.51    0.36
   3  -5  -4    1.52    0.49
   3  -5  -4    0.25    0.44
   3  -5  -4    1.15    0.39
  -3   5   4    0.17    0.42
  -3   5   4    0.71    0.35
  -3   5   4    0.65    0.37
  -3   5   4    0.77    0.43
  -3   5   4   -0.13    0.30
   2  -5  -4    4.69    0.69
   2  -5  -4    3.86    0.58
   2  -5  -4    4.25    0.52
   2  -5  -4    3.77    0.56
   2  -5  -4    4.01    0.57
  -2   5   4    3.51    0.52
  -2   5   4    2.98    0.40
  -2   5   4    3.86    0.48
  -2   5   4    2.38    0.37
   1  -5  -4    6.38    0.59
   1  -5  -4    4.63    0.66
   1  -5  -4    5.70    0.61
   1  -5  -4    4.48    0.60
   1  -5  -4    4.81    0.66
   1  -5  -4    4.89    0.46
   1  -5  -4    4.69    0.53
  -1   5   4    4.37    0.51
  -1   5   4    4.80    0.57
  -1   5   4    5.88    0.71
  -1   5   4    6.02    0.72
  -1   5   4    5.30    0.66
  -1   5   4    4.83    0.57
   0  -5  -4   -0.17    0.35
   0  -5  -4    0.99    0.36
   0  -5  -4    0.53    0.23
   0  -5  -4    0.76    0.31
   0  -5  -4    0.45    0.36
   0  -5  -4    0.59    0.27
   0  -5  -4    0.67    0.32
   0   5   4    0.40    0.37
   0   5   4    0.44    0.27
   0   5   4    0.62    0.34
   0   5   4    0.60    0.27
   0   5   4    0.85    0.44
   0   5   4    1.06    0.32
  -1  -5  -4    1.14    0.34
  -1  -5  -4    0.94    0.32
  -1  -5  -4    0.23    0.27
  -1  -5  -4    1.22    0.36
  -1  -5  -4    1.34    0.37
  -1  -5  -4    0.40    0.30
  -1  -5  -4    0.60    0.44
   1   5   4    1.09    0.34
   1   5   4    1.15    0.47
   1   5   4    0.80    0.38
   1   5   4    0.91    0.32
  -2  -5  -4    0.16    0.28
  -2  -5  -4    0.05    0.34
  -2  -5  -4   -0.19    0.33
  -2  -5  -4    0.03    0.39
  -2  -5  -4    0.42    0.36
   2   5   4    0.13    0.33
   2   5   4   -0.20    0.32
   2   5   4   -0.31    0.31
   2   5   4    0.18    0.47
  -3  -5  -4    0.68    0.37
  -3  -5  -4    0.48    0.39
  -3  -5  -4    0.34    0.35
  -3  -5  -4    0.03    0.28
   3   5   4    0.66    0.35
   3   5   4    0.74    0.46
   3   5   4    0.19    0.40
  -4  -5  -4    0.32    0.44
  -4  -5  -4   -0.18    0.43
  -4  -5  -4    0.06    0.43
   4   5   4   -0.17    0.43
   4   5   4   -0.02    0.47
   4   5   4    0.06    0.35
  -5  -5  -4    0.33    0.45
  -5  -5  -4    1.09    0.44
  -5  -5  -4   -0.56    0.45
   5   5   4    0.60    0.48
   5   5   4   -0.24    0.39
  -6  -5  -4    0.02    0.54
  -6  -5  -4    0.14    0.47
   6   5   4    0.10    0.45
   6   5   4    0.19    0.54
  -7  -5  -4   -0.16    0.60
  -7  -5  -4    0.25    0.55
  -7  -5  -4    0.15    0.54
   7   5   4    0.91    0.68
   7   5   4   -0.20    0.45
  -8  -5  -4    0.15    0.67
  -8  -5  -4    0.16    0.69
  -8  -5  -4    0.42    0.67
   8   5   4    1.24    0.57
   8   5   4    2.04    0.78
  -9  -5  -4    1.74    0.84
  -9  -5  -4    0.28    0.88
  -9  -5  -4   -0.33    0.93
   9   5   4    1.29    1.01
   9   5   4   -0.25    0.69
   9  -6  -4   -0.04    1.04
   9  -6  -4    0.48    1.26
   9  -6  -4    0.52    1.06
  -9   6   4    0.73    1.31
  -9   6   4   -1.96    1.21
  -9   6   4    3.16    1.38
   8  -6  -4    0.79    0.88
   8  -6  -4   -0.37    0.83
  -8   6   4   -1.27    0.95
  -8   6   4    1.73    1.15
  -8   6   4    1.60    1.10
   7  -6  -4   -0.39    0.72
   7  -6  -4   -0.68    0.72
  -7   6   4    0.52    0.87
  -7   6   4   -0.52    0.83
  -7   6   4    0.04    0.79
   6  -6  -4    5.72    0.85
   6  -6  -4    7.24    0.88
  -6   6   4    7.88    1.20
  -6   6   4    8.15    1.22
  -6   6   4    6.45    0.89
   5  -6  -4    5.42    0.77
   5  -6  -4    5.17    0.67
  -5   6   4    6.40    1.03
  -5   6   4    6.56    0.94
  -5   6   4    6.62    1.03
   4  -6  -4    0.06    0.51
   4  -6  -4    0.35    0.48
   4  -6  -4    0.43    0.50
  -4   6   4    0.12    0.49
  -4   6   4    0.61    0.57
   3  -6  -4    0.22    0.42
   3  -6  -4   -0.06    0.48
   3  -6  -4    0.21    0.43
  -3   6   4    0.22    0.48
  -3   6   4    0.12    0.52
  -3   6   4   -0.59    0.39
   2  -6  -4    0.26    0.40
   2  -6  -4   -0.81    0.40
   2  -6  -4   -0.20    0.61
   2  -6  -4   -0.03    0.27
   2  -6  -4   -0.04    0.46
   2  -6  -4   -0.15    0.38
  -2   6   4    0.25    0.36
  -2   6   4   -0.28    0.51
  -2   6   4    0.67    0.49
   1  -6  -4    0.55    0.46
   1  -6  -4    0.14    0.28
   1  -6  -4   -0.43    0.40
   1  -6  -4   -0.32    0.45
   1  -6  -4   -0.67    0.60
  -1   6   4    0.63    0.37
  -1   6   4    0.70    0.53
  -1   6   4    0.41    0.48
  -1   6   4    0.15    0.50
   0  -6  -4    5.68    0.62
   0  -6  -4    6.08    0.59
   0  -6  -4    4.12    0.62
   0  -6  -4    5.19    0.60
   0  -6  -4    5.21    0.71
   0   6   4    5.03    0.70
   0   6   4    4.46    0.63
   0   6   4    5.54    0.66
  -1  -6  -4    3.91    0.57
  -1  -6  -4    4.24    0.49
  -1  -6  -4    4.65    0.60
  -1  -6  -4    5.62    0.75
  -1  -6  -4    4.26    0.51
   1   6   4    4.51    0.79
   1   6   4    4.03    0.66
   1   6   4    4.88    0.68
  -2  -6  -4    0.68    0.40
  -2  -6  -4    1.01    0.41
  -2  -6  -4    1.16    0.43
  -2  -6  -4    0.75    0.38
   2   6   4    1.18    0.41
   2   6   4    0.96    0.43
   2   6   4    1.15    0.55
  -3  -6  -4    0.12    0.41
  -3  -6  -4   -0.24    0.38
  -3  -6  -4   -0.42    0.41
   3   6   4    0.64    0.50
   3   6   4    0.37    0.36
   3   6   4    0.27    0.53
  -4  -6  -4   -0.35    0.45
  -4  -6  -4   -0.19    0.50
   4   6   4    0.40    0.39
   4   6   4    0.18    0.49
  -5  -6  -4    0.17    0.52
  -5  -6  -4    0.28    0.48
  -5  -6  -4    0.22    0.53
   5   6   4    0.22    0.42
   5   6   4   -0.11    0.62
  -6  -6  -4    0.78    0.62
  -6  -6  -4    0.57    0.58
  -6  -6  -4    0.22    0.56
   6   6   4    0.78    0.65
   6   6   4   -0.23    0.43
  -7  -6  -4   -0.90    0.59
  -7  -6  -4   -1.42    0.71
  -7  -6  -4   -0.03    0.62
   7   6   4    2.07    0.75
   7   6   4    0.48    0.54
  -8  -6  -4    0.15    0.75
  -8  -6  -4   -0.05    0.84
  -8  -6  -4   -0.18    0.82
   8   6   4    1.18    0.92
   8   6   4    1.38    0.71
   8  -7  -4    0.04    1.04
   8  -7  -4    0.42    1.13
  -8   7   4    2.35    1.23
  -8   7   4    2.60    1.29
  -8   7   4    0.05    1.14
   7  -7  -4    0.36    0.90
   7  -7  -4   -0.19    0.84
  -7   7   4    1.55    0.98
  -7   7   4    2.46    0.99
  -7   7   4   -0.88    0.89
   6  -7  -4    0.40    0.73
   6  -7  -4   -0.22    0.77
  -6   7   4   -0.36    0.80
  -6   7   4    2.02    0.86
  -6   7   4    1.68    0.87
   5  -7  -4   -0.36    0.72
  -5   7   4    1.23    0.78
  -5   7   4    0.88    0.80
  -5   7   4    0.45    0.69
   4  -7  -4    3.53    0.66
   4  -7  -4    2.94    0.74
  -4   7   4    2.42    0.64
  -4   7   4    2.82    0.73
  -4   7   4    3.47    0.72
   3  -7  -4    0.92    0.46
   3  -7  -4    0.72    0.57
   3  -7  -4    1.56    0.61
  -3   7   4    1.06    0.62
  -3   7   4    1.82    0.62
  -3   7   4    0.36    0.76
   2  -7  -4   -0.01    0.49
   2  -7  -4   -0.08    0.35
  -2   7   4    1.65    0.62
  -2   7   4    0.03    0.66
  -2   7   4    0.26    0.44
  -2   7   4    0.10    0.57
   1  -7  -4    0.59    0.48
   1  -7  -4    1.24    0.40
  -1   7   4    0.62    0.63
  -1   7   4    0.29    0.44
  -1   7   4    0.55    0.58
   0  -7  -4   -0.15    0.39
   0  -7  -4   -0.06    0.48
   0   7   4   -0.11    0.54
   0   7   4    0.56    0.42
   0   7   4    0.11    0.62
   1   7   4    5.74    0.79
   1   7   4    6.82    0.96
   1   7   4    5.62    0.79
  -2  -7  -4    1.07    0.49
  -2  -7  -4    1.11    0.46
   2   7   4    1.19    0.63
   2   7   4    0.79    0.45
  -3  -7  -4    0.65    0.51
  -3  -7  -4    1.30    0.48
   3   7   4    0.22    0.68
   3   7   4    1.15    0.61
   3   7   4    1.21    0.50
  -4  -7  -4   -0.03    0.59
  -4  -7  -4   -0.59    0.50
  -4  -7  -4   -0.21    0.51
   4   7   4    0.77    0.61
   4   7   4    0.30    0.45
  -5  -7  -4    0.51    0.53
  -5  -7  -4   -0.14    0.57
  -5  -7  -4    0.27    0.68
   5   7   4   -0.14    0.66
   5   7   4   -0.15    0.52
  -6  -7  -4    0.58    0.64
  -6  -7  -4   -0.17    0.69
  -6  -7  -4    0.73    0.68
   6   7   4   -0.66    0.57
   6   7   4    0.90    0.73
  -7  -7  -4    0.74    0.75
  -7  -7  -4    0.22    0.79
  -7  -7  -4   -1.31    0.91
   7   7   4    1.57    0.87
   7   7   4    0.20    0.64
   7  -8  -4   -1.05    1.07
   7  -8  -4    1.00    1.00
  -7   8   4    1.09    1.20
  -7   8   4    1.85    1.19
  -7   8   4    0.74    1.20
   6  -8  -4    1.97    0.92
   6  -8  -4   -0.42    0.91
  -6   8   4    0.38    0.99
  -6   8   4   -0.11    0.97
  -6   8   4    2.20    1.04
   5  -8  -4   -0.82    0.79
   5  -8  -4   -0.26    0.72
  -5   8   4    0.84    0.88
  -5   8   4   -0.39    0.85
  -5   8   4   -1.86    0.84
   4  -8  -4   -0.24    0.76
   4  -8  -4    0.55    0.74
  -4   8   4   -0.37    0.96
  -4   8   4    0.99    0.80
  -4   8   4    1.67    0.78
   3  -8  -4    0.72    0.60
   3  -8  -4    1.69    0.68
  -3   8   4    2.15    0.79
  -3   8   4    0.60    0.92
  -3   8   4    1.41    0.82
   2  -8  -4   -0.21    0.59
   2  -8  -4    0.32    0.51
   2  -8  -4    0.21    0.59
  -2   8   4    2.18    0.74
  -2   8   4   -0.13    0.53
   1  -8  -4    1.27    0.60
   1  -8  -4    0.35    0.59
  -1   8   4   -0.06    0.52
  -1   8   4    0.11    0.71
  -1   8   4    0.61    0.81
   0  -8  -4   -0.08    0.56
   0  -8  -4   -0.22    0.55
   0   8   4    0.80    0.67
   0   8   4    0.19    0.79
   0   8   4    0.71    0.50
  -1  -8  -4   -0.77    0.47
  -1  -8  -4   -0.13    0.51
   1   8   4    0.03    0.71
   1   8   4    0.24    0.68
   1   8   4   -0.45    0.50
  -2  -8  -4    1.08    0.59
  -2  -8  -4    0.49    0.53
   2   8   4   -0.25    0.51
   2   8   4    1.75    0.78
  -3  -8  -4    1.06    0.57
  -3  -8  -4   -0.38    0.53
   3   8   4    0.77    0.55
   3   8   4   -0.60    0.76
  -4  -8  -4   -0.12    0.62
  -4  -8  -4   -0.30    0.58
   4   8   4    1.44    0.74
   4   8   4    0.27    0.57
  -5  -8  -4    0.84    0.71
  -5  -8  -4    0.49    0.70
   5   8   4   -0.10    0.78
   5   8   4    0.08    0.60
  -6  -8  -4    0.20    0.79
  -6  -8  -4   -0.60    0.92
  -6  -8  -4   -0.46    0.77
   6   8   4    1.87    0.89
   6   8   4   -1.50    0.64
   5  -9  -4   -1.21    0.98
   5  -9  -4   -0.01    1.01
  -5   9   4    0.81    1.13
  -5   9   4    0.72    1.03
   4  -9  -4    0.95    0.93
   4  -9  -4    1.42    0.80
  -4   9   4    0.07    1.05
  -4   9   4    2.42    1.02
   3  -9  -4    1.03    0.80
   3  -9  -4    0.07    0.79
  -3   9   4    1.60    1.12
  -3   9   4    0.70    0.71
  -3   9   4    0.05    0.96
  -3   9   4    3.93    1.03
   2  -9  -4    0.05    0.76
   2  -9  -4    0.96    0.75
  -2   9   4   -0.02    0.62
  -2   9   4    0.48    1.02
  -2   9   4    0.97    0.95
  -2   9   4    0.20    0.88
   1  -9  -4   -0.93    0.71
   1  -9  -4    0.47    0.69
  -1   9   4    0.06    1.00
  -1   9   4    0.50    0.86
   0  -9  -4    0.86    0.67
   0  -9  -4   -0.59    0.67
   0   9   4    0.34    0.65
   0   9   4   -0.08    0.87
   0   9   4    1.21    0.92
  -1  -9  -4   -0.49    0.63
  -1  -9  -4    0.83    0.62
   1   9   4    0.11    0.61
   1   9   4   -0.15    0.90
  -2  -9  -4    1.52    0.65
  -2  -9  -4   -0.29    0.66
   2   9   4   -0.54    0.63
   2   9   4    0.05    0.86
  -3  -9  -4    0.76    0.75
  -3  -9  -4    0.67    0.70
   3   9   4    0.88    0.64
   3   9   4    1.38    0.94
  -4  -9  -4    2.35    0.77
  -4  -9  -4    0.16    0.70
   4   9   4    1.20    0.82
   4   9   4    0.20    0.70
  -5  -9  -4    0.20    0.89
  -5  -9  -4    0.65    0.86
   5   9   4   -0.15    0.90
   5   9   4    0.20    0.76
   3 -10  -4   -1.08    0.99
   3 -10  -4    1.36    1.10
  -3  10   4    0.92    1.28
  -3  10   4    0.17    1.43
   2 -10  -4   -1.25    0.93
   2 -10  -4   -0.83    0.93
  -2  10   4    0.73    1.16
  -2  10   4    0.83    0.87
  -2  10   4    0.08    1.33
   1 -10  -4   -0.56    0.89
   1 -10  -4    1.11    0.84
  -1  10   4   -0.33    0.80
  -1  10   4    0.73    1.15
  -1  10   4   -0.17    1.23
   0 -10  -4    0.86    0.80
   0 -10  -4   -0.17    0.77
   0  10   4   -0.45    1.21
   0  10   4    0.01    0.76
   0  10   4    1.36    1.13
  -1 -10  -4    0.84    0.77
  -1 -10  -4   -0.24    0.83
   1  10   4    0.84    1.12
   1  10   4   -1.28    0.80
  -2 -10  -4   -0.18    0.78
  -2 -10  -4    0.08    0.84
   2  10   4   -0.19    0.83
   2  10   4   -0.55    1.16
   3  11  -5   -1.69    1.00
   3  11  -5   -1.31    0.74
  -3 -11   5    2.09    0.85
  -3 -11   5    0.70    0.78
   2  11  -5   -1.85    0.90
  -2 -11   5   -0.04    0.74
  -2 -11   5   -0.88    0.79
   1  11  -5   -0.45    0.75
  -1 -11   5    0.77    0.80
  -1 -11   5    0.11    0.72
   0  11  -5   -2.32    1.03
   0  11  -5    0.56    0.78
   0 -11   5    0.29    0.73
   0 -11   5    0.39    0.85
  -1  11  -5    0.12    0.79
  -1  11  -5   -1.95    1.03
   1 -11   5    1.11    0.94
  -2  11  -5    0.07    1.14
  -2  11  -5   -0.23    0.86
  -2  11  -5   -2.41    1.13
   2 -11   5    1.23    0.97
  -3  11  -5   -0.77    1.31
  -3  11  -5    1.40    0.89
   3 -11   5    1.28    1.05
  -4  11  -5   -1.15    1.29
  -4  11  -5   -0.23    0.90
   5  10  -5   -0.82    0.69
   5  10  -5   -1.74    0.99
  -5 -10   5    0.19    0.71
  -5 -10   5    0.09    0.76
   4  10  -5   -0.40    0.93
   4  10  -5   -0.56    0.63
  -4 -10   5    2.62    0.75
  -4 -10   5    2.38    0.73
   3  10  -5   -0.09    0.81
   3  10  -5   -1.19    0.60
  -3 -10   5    0.74    0.60
  -3 -10   5   -0.05    0.61
   2  10  -5   -0.65    0.74
   2  10  -5   -0.72    0.62
  -2 -10   5    1.63    0.66
  -2 -10   5    0.60    0.57
   1  10  -5    1.92    0.70
   1  10  -5   -0.74    0.81
  -1 -10   5    1.88    0.61
  -1 -10   5    1.49    0.67
   0  10  -5   -0.19    0.65
   0  10  -5   -1.24    0.76
   0 -10   5   -0.44    0.63
   0 -10   5   -0.01    0.65
  -1  10  -5   -0.61    0.89
  -1  10  -5   -1.53    0.82
  -1  10  -5    0.06    0.60
   1 -10   5    0.62    0.59
   1 -10   5    0.18    0.70
  -2  10  -5    0.68    0.63
  -2  10  -5   -0.43    0.87
  -2  10  -5   -0.60    0.89
  -3  10  -5   -0.18    0.95
  -3  10  -5   -1.66    0.94
  -3  10  -5    0.73    0.68
  -4  10  -5    1.23    1.03
  -4  10  -5    0.35    0.73
  -4  10  -5   -1.55    1.09
  -5  10  -5   -1.59    1.17
  -5  10  -5    1.37    0.84
  -5  10  -5    0.78    1.20
  -6  10  -5    3.22    1.19
  -6  10  -5    1.54    0.95
   6   9  -5    0.09    0.69
   6   9  -5   -1.41    0.89
  -6  -9   5    1.36    0.69
  -6  -9   5    1.28    0.75
   5   9  -5    1.18    0.90
   5   9  -5    2.12    0.67
  -5  -9   5    2.58    0.66
  -5  -9   5    1.59    0.61
   4   9  -5   -0.14    0.71
  -4  -9   5    1.36    0.58
  -4  -9   5    0.61    0.59
   3   9  -5   -0.83    0.46
   3   9  -5   -1.15    0.63
  -3  -9   5    1.43    0.54
  -3  -9   5    1.01    0.53
   2   9  -5    1.80    0.75
   2   9  -5    2.10    0.62
  -2  -9   5    2.45    0.59
   1   9  -5   -0.21    0.51
   1   9  -5    0.56    0.69
  -1  -9   5    0.20    0.47
   0   9  -5    0.64    0.47
   0   9  -5   -0.93    0.65
   0  -9   5    0.66    0.60
   0  -9   5    1.08    0.70
   0  -9   5    0.10    0.46
  -1   9  -5   -0.39    0.47
  -1   9  -5    0.09    0.67
  -1   9  -5   -0.12    0.62
  -1   9  -5   -0.74    0.75
   1  -9   5    0.38    0.48
   1  -9   5    0.14    0.57
  -2   9  -5   -1.06    0.74
  -2   9  -5    0.16    0.52
  -2   9  -5    0.75    0.68
   2  -9   5    0.76    0.63
  -3   9  -5   -0.79    0.80
  -3   9  -5   -0.36    0.81
  -3   9  -5    0.49    0.52
   3  -9   5    0.89    0.77
  -4   9  -5    1.34    0.63
  -4   9  -5   -1.64    0.84
  -4   9  -5   -0.03    0.84
   4  -9   5    1.57    0.85
  -5   9  -5    1.13    0.81
  -5   9  -5   -0.44    0.93
  -5   9  -5    0.21    0.72
   5  -9   5    0.11    0.95
  -6   9  -5   -0.92    0.75
  -6   9  -5    2.11    0.94
   6  -9   5    1.35    1.00
  -7   9  -5    1.94    1.06
  -7   9  -5   -0.22    0.87
   7  -9   5    1.17    1.17
   7   8  -5    1.30    0.88
   7   8  -5    0.24    0.71
  -7  -8   5    0.80    0.72
  -7  -8   5    1.09    0.75
   6   8  -5    0.09    0.84
   6   8  -5    1.12    0.61
   6   8  -5    0.52    0.77
  -6  -8   5    2.94    0.70
  -6  -8   5    1.36    0.62
   5   8  -5   -0.37    0.70
   5   8  -5    0.11    0.51
  -5  -8   5   -0.59    0.49
  -5  -8   5    0.29    0.52
   4   8  -5    0.33    0.61
   4   8  -5    0.31    0.49
  -4  -8   5    1.72    0.50
  -4  -8   5    0.96    0.50
   3   8  -5    7.39    1.03
   3   8  -5    8.45    0.85
  -3  -8   5    8.90    0.83
  -3  -8   5    8.77    0.90
   2   8  -5    0.97    0.46
   2   8  -5    1.40    0.62
  -2  -8   5    0.47    0.42
  -2  -8   5    0.99    0.47
   1   8  -5    0.74    0.56
   1   8  -5    0.59    0.50
  -1  -8   5    0.97    0.58
  -1  -8   5    1.03    0.39
  -1  -8   5    0.23    0.45
   0   8  -5    0.76    0.40
   0   8  -5    0.41    0.50
   0   8  -5    0.98    0.51
   0  -8   5    0.45    0.66
   0  -8   5    0.37    0.48
   0  -8   5    0.83    0.54
   0  -8   5    0.55    0.42
  -1   8  -5    1.99    0.49
  -1   8  -5    1.60    0.65
  -1   8  -5    1.79    0.50
  -1   8  -5    1.40    0.55
  -1   8  -5    1.69    0.58
   1  -8   5    1.62    0.55
   1  -8   5    0.75    0.56
   1  -8   5    1.70    0.43
  -2   8  -5    5.29    0.75
  -2   8  -5    5.05    0.81
  -2   8  -5    5.28    0.79
   2  -8   5    6.19    0.95
   2  -8   5    6.09    0.90
  -3   8  -5    0.28    0.48
  -3   8  -5    0.06    0.65
  -3   8  -5    0.30    0.63
  -4   8  -5    0.30    0.72
  -4   8  -5   -0.07    0.46
   4  -8   5    0.32    0.71
  -5   8  -5   -1.20    0.73
  -5   8  -5   -0.19    0.72
   5  -8   5    1.22    0.79
  -6   8  -5   -1.68    0.84
  -6   8  -5    0.90    0.97
  -6   8  -5   -0.95    0.59
  -6   8  -5    0.36    0.75
   6  -8   5    0.56    0.78
  -7   8  -5   -1.11    1.05
  -7   8  -5    0.35    0.88
  -7   8  -5    0.10    0.75
   7  -8   5    0.30    0.88
  -8   8  -5   -0.41    0.85
  -8   8  -5   -0.19    0.98
  -8   8  -5   -2.30    1.26
   8  -8   5   -0.22    1.18
   8   7  -5    1.15    0.79
   8   7  -5   -0.79    0.99
  -8  -7   5    2.31    0.78
  -8  -7   5    1.71    0.84
  -8  -7   5    0.59    0.74
   7   7  -5   -0.35    0.59
  -7  -7   5    1.21    0.67
  -7  -7   5    0.74    0.66
  -7  -7   5    1.19    0.59
   6   7  -5    0.01    0.71
   6   7  -5    0.43    0.51
  -6  -7   5    0.14    0.47
  -6  -7   5    1.58    0.53
   5   7  -5    1.90    0.66
   5   7  -5    1.00    0.48
   5   7  -5    1.57    0.65
  -5  -7   5    2.21    0.52
  -5  -7   5    2.84    0.54
   4   7  -5    5.87    0.74
   4   7  -5    6.15    0.75
  -4  -7   5    7.44    0.76
   3   7  -5    1.06    0.41
   3   7  -5    1.00    0.54
   3   7  -5    1.19    0.53
  -3  -7   5    0.89    0.42
  -3  -7   5    1.07    0.42
   2   7  -5    3.49    0.63
   2   7  -5    3.20    0.54
   2   7  -5    2.53    0.46
   2   7  -5    3.30    0.64
  -2  -7   5    4.14    0.55
  -2  -7   5    3.71    0.52
   1   7  -5    7.63    0.82
   1   7  -5    6.76    0.76
   1   7  -5    8.80    0.71
   1   7  -5    6.93    0.78
  -1  -7   5    6.86    0.68
  -1  -7   5    8.64    0.88
  -1  -7   5    7.30    0.77
   0   7  -5   -0.39    0.33
   0   7  -5   -0.36    0.43
   0   7  -5    0.06    0.30
   0   7  -5   -0.35    0.38
   0  -7   5   -0.49    0.35
   0  -7   5   -0.24    0.26
   0  -7   5   -0.23    0.39
   0  -7   5   -0.25    0.39
  -1   7  -5    1.03    0.37
  -1   7  -5    1.82    0.42
  -1   7  -5    1.63    0.54
  -1   7  -5    0.72    0.35
  -1   7  -5    1.03    0.45
   1  -7   5    0.25    0.55
   1  -7   5    0.93    0.46
   1  -7   5    0.91    0.45
  -2   7  -5    1.44    0.57
  -2   7  -5    0.64    0.48
  -2   7  -5    0.02    0.34
  -2   7  -5   -0.69    0.41
   2  -7   5    0.35    0.44
   2  -7   5    0.09    0.51
  -3   7  -5    1.71    0.59
  -3   7  -5    1.16    0.44
  -3   7  -5    0.92    0.59
  -3   7  -5    1.52    0.43
   3  -7   5    0.96    0.72
   3  -7   5    0.52    0.58
  -4   7  -5    0.61    0.60
  -4   7  -5    0.90    0.61
  -4   7  -5    0.68    0.40
   4  -7   5    1.04    0.57
  -5   7  -5   -0.60    0.66
  -5   7  -5    0.08    0.68
  -5   7  -5    0.06    0.67
  -5   7  -5    0.19    0.48
   5  -7   5   -0.29    0.55
  -6   7  -5   -0.06    0.79
  -6   7  -5   -0.29    0.76
  -6   7  -5   -0.57    0.52
  -6   7  -5   -1.24    0.74
   6  -7   5   -0.65    0.68
  -7   7  -5   -1.23    0.78
  -7   7  -5   -0.53    0.86
  -7   7  -5    0.17    0.63
   7  -7   5    0.93    0.77
  -8   7  -5   -1.56    0.90
  -8   7  -5   -0.78    1.08
  -8   7  -5    0.21    0.77
   8  -7   5    0.82    0.94
  -9   7  -5   -0.21    1.01
  -9   7  -5   -0.57    0.97
  -9   7  -5    0.10    0.95
  -9   7  -5   -0.35    1.38
   9  -7   5    1.89    1.11
   9   6  -5    1.29    0.82
   9   6  -5    1.55    1.05
  -9  -6   5    0.31    0.83
  -9  -6   5    0.54    0.80
  -9  -6   5    0.52    0.92
   8   6  -5    1.38    0.74
  -8  -6   5    2.07    0.71
  -8  -6   5    2.63    0.68
  -8  -6   5    2.34    0.74
   7   6  -5   -0.98    0.67
   7   6  -5    0.15    0.58
  -7  -6   5    0.75    0.59
  -7  -6   5    0.05    0.52
  -7  -6   5    0.79    0.54
   6   6  -5    3.62    0.70
   6   6  -5    2.75    0.74
   6   6  -5    3.85    0.60
  -6  -6   5    2.82    0.59
  -6  -6   5    3.27    0.53
  -6  -6   5    2.87    0.54
   5   6  -5    3.68    0.56
   5   6  -5    4.64    0.70
   5   6  -5    4.75    0.67
  -5  -6   5    5.14    0.67
  -5  -6   5    3.80    0.55
   4   6  -5    0.92    0.49
   4   6  -5    1.74    0.48
   4   6  -5    0.98    0.37
  -4  -6   5    0.24    0.46
  -4  -6   5    0.21    0.36
  -4  -6   5    1.30    0.40
   3   6  -5    1.39    0.47
   3   6  -5    0.87    0.45
   3   6  -5    0.57    0.34
   3   6  -5    0.97    0.42
   3   6  -5    0.52    0.35
   3   6  -5    1.71    0.32
  -3  -6   5    0.61    0.33
  -3  -6   5    0.66    0.36
  -3  -6   5    0.18    0.26
  -3  -6   5    0.72    0.34
   2   6  -5    8.52    0.78
   2   6  -5    7.48    0.80
   2   6  -5    8.15    0.64
   2   6  -5    8.14    0.66
   2   6  -5    7.32    0.66
   2   6  -5    9.36    0.75
  -2  -6   5    7.90    0.60
  -2  -6   5    7.81    0.67
  -2  -6   5    6.73    0.68
  -2  -6   5    7.39    0.58
   1   6  -5    1.31    0.32
   1   6  -5    0.70    0.40
   1   6  -5    0.72    0.31
   1   6  -5    0.71    0.27
  -1  -6   5    0.87    0.42
  -1  -6   5    0.61    0.30
  -1  -6   5    0.68    0.24
  -1  -6   5    0.82    0.30
   0   6  -5    5.14    0.59
   0   6  -5    7.13    0.63
   0   6  -5    5.83    0.56
   0   6  -5    6.35    0.67
   0   6  -5    5.83    0.56
   0  -6   5    4.95    0.46
   0  -6   5    4.31    0.49
   0  -6   5    5.71    0.63
   0  -6   5    4.72    0.56
   0  -6   5    5.20    0.54
  -1   6  -5    6.57    0.72
  -1   6  -5    5.81    0.70
  -1   6  -5    5.77    0.52
  -1   6  -5    5.57    0.56
  -1   6  -5    4.80    0.62
  -1   6  -5    6.95    0.61
   1  -6   5    5.56    0.68
   1  -6   5    3.74    0.51
   1  -6   5    5.31    0.64
   1  -6   5    4.58    0.58
  -2   6  -5    0.54    0.41
  -2   6  -5    0.33    0.32
  -2   6  -5    0.42    0.27
  -2   6  -5    0.35    0.40
   2  -6   5    0.37    0.37
   2  -6   5    0.23    0.29
   2  -6   5    0.29    0.38
  -3   6  -5    1.48    0.36
  -3   6  -5    1.91    0.49
  -3   6  -5    2.06    0.37
  -3   6  -5    1.48    0.48
  -3   6  -5    2.18    0.46
  -3   6  -5    1.30    0.44
   3  -6   5    1.75    0.47
   3  -6   5    1.08    0.57
  -4   6  -5    6.10    0.87
  -4   6  -5    6.06    0.79
  -4   6  -5    4.03    0.60
  -4   6  -5    4.88    0.70
  -4   6  -5    5.35    0.77
  -4   6  -5    5.37    0.67
   4  -6   5    3.27    0.73
   4  -6   5    4.61    0.75
  -5   6  -5    1.43    0.44
  -5   6  -5    1.98    0.45
  -5   6  -5    1.59    0.59
  -5   6  -5    1.02    0.59
   5  -6   5    2.12    0.58
  -6   6  -5   -0.07    0.63
  -6   6  -5    0.13    0.46
   6  -6   5    0.72    0.61
  -7   6  -5   -0.58    0.71
  -7   6  -5   -0.30    0.74
  -7   6  -5    0.66    0.60
   7  -6   5    0.64    0.69
  -8   6  -5   -0.41    0.95
  -8   6  -5    0.51    0.68
  -8   6  -5   -1.05    0.84
   8  -6   5   -0.20    0.66
   8  -6   5    0.27    0.82
  -9   6  -5    1.59    0.88
  -9   6  -5   -1.39    0.94
  -9   6  -5   -0.45    1.16
   9  -6   5    0.17    0.79
   9  -6   5    1.08    1.04
   9   5  -5    0.05    0.93
   9   5  -5    1.06    0.77
  -9  -5   5    0.49    0.80
  -9  -5   5   -0.62    0.76
  -9  -5   5    0.33    0.75
   8   5  -5   -0.31    0.75
   8   5  -5   -0.51    0.61
  -8  -5   5    0.19    0.56
  -8  -5   5    0.43    0.55
  -8  -5   5    0.61    0.62
   7   5  -5    0.64    0.71
  -7  -5   5    2.18    0.55
  -7  -5   5    2.44    0.57
  -7  -5   5    1.81    0.53
  -7  -5   5    1.61    0.73
   6   5  -5    6.14    0.74
   6   5  -5    5.80    0.90
   6   5  -5    4.12    0.62
  -6  -5   5    5.95    0.76
  -6  -5   5    6.18    0.74
   5   5  -5    0.75    0.39
   5   5  -5    1.17    0.49
  -5  -5   5    0.99    0.38
  -5  -5   5    0.49    0.37
  -5  -5   5    0.64    0.39
   4   5  -5    4.29    0.56
   4   5  -5    3.17    0.45
   4   5  -5    4.70    0.66
   4   5  -5    4.37    0.56
  -4  -5   5    3.20    0.44
  -4  -5   5    4.21    0.51
  -4  -5   5    4.58    0.53
  -4  -5   5    3.37    0.50
   3   5  -5    1.93    0.39
   3   5  -5    1.37    0.32
   3   5  -5    1.32    0.38
   3   5  -5    1.78    0.44
   3   5  -5    1.23    0.31
   3   5  -5    1.61    0.31
  -3  -5   5    1.36    0.32
  -3  -5   5    1.80    0.33
  -3  -5   5    1.00    0.32
  -3  -5   5    1.40    0.26
   2   5  -5    1.15    0.23
   2   5  -5    0.55    0.34
   2   5  -5    1.23    0.28
   2   5  -5    0.79    0.25
   2   5  -5    1.51    0.32
   2   5  -5    0.91    0.29
  -2  -5   5    0.86    0.27
  -2  -5   5    0.95    0.28
  -2  -5   5    1.09    0.28
  -2  -5   5    0.75    0.20
   1   5  -5   18.69    0.97
   1   5  -5   18.45    1.07
   1   5  -5   18.09    1.09
   1   5  -5   18.48    0.97
   1   5  -5   17.88    0.95
  -1  -5   5   16.88    0.98
  -1  -5   5   17.21    0.93
  -1  -5   5   17.16    0.90
  -1  -5   5   17.14    0.90
  -1  -5   5   18.25    1.09
   0   5  -5    5.39    0.47
   0   5  -5    4.58    0.55
   0   5  -5    4.53    0.43
   0   5  -5    5.25    0.53
   0   5  -5    4.26    0.43
   0  -5   5    3.89    0.37
   0  -5   5    3.57    0.41
   0  -5   5    3.85    0.36
   0  -5   5    4.55    0.43
   0  -5   5    4.23    0.50
  -1   5  -5   14.95    0.80
  -1   5  -5   13.94    0.89
  -1   5  -5   14.79    0.82
  -1   5  -5   14.42    0.90
  -1   5  -5   14.24    0.95
   1  -5   5   14.31    0.90
   1  -5   5   12.25    0.81
   1  -5   5   13.20    0.86
  -2   5  -5   -0.18    0.30
  -2   5  -5    0.60    0.31
  -2   5  -5   -0.23    0.19
  -2   5  -5    0.51    0.22
  -2   5  -5    0.18    0.26
  -2   5  -5   -0.42    0.23
   2  -5   5   -0.09    0.31
   2  -5   5    0.03    0.28
  -3   5  -5    0.10    0.25
  -3   5  -5    0.38    0.25
  -3   5  -5    0.14    0.31
  -3   5  -5    0.26    0.39
  -3   5  -5   -0.02    0.36
  -3   5  -5    0.36    0.34
  -3   5  -5    0.09    0.30
   3  -5   5   -0.04    0.28
   3  -5   5   -0.35    0.39
  -4   5  -5    2.56    0.52
  -4   5  -5    4.19    0.60
  -4   5  -5    3.53    0.44
  -4   5  -5    2.50    0.45
  -4   5  -5    2.78    0.46
  -4   5  -5    3.08    0.49
   4  -5   5    2.95    0.48
   4  -5   5    1.53    0.47
   4  -5   5    3.67    0.54
   4  -5   5    2.16    0.54
  -5   5  -5    4.34    0.60
  -5   5  -5    3.87    0.61
  -5   5  -5    2.56    0.59
  -5   5  -5    3.03    0.46
  -5   5  -5    2.86    0.52
   5  -5   5    3.34    0.59
   5  -5   5    4.31    0.61
  -6   5  -5    0.31    0.41
  -6   5  -5    0.54    0.59
  -6   5  -5    0.27    0.58
  -6   5  -5    0.46    0.40
   6  -5   5    0.23    0.38
   6  -5   5    0.61    0.56
   6  -5   5   -0.21    0.51
  -7   5  -5    0.02    0.61
  -7   5  -5    0.43    0.48
  -7   5  -5   -0.18    0.64
   7  -5   5    0.34    0.72
   7  -5   5    0.80    0.47
  -8   5  -5   -0.37    0.59
  -8   5  -5    0.88    0.87
   8  -5   5    0.25    0.82
  -9   5  -5   -0.84    1.02
  -9   5  -5   -1.73    0.84
  -9   5  -5    0.86    0.77
   9  -5   5    0.63    0.73
   9  -5   5    1.74    0.97
 -10   5  -5   -1.24    1.13
 -10   5  -5    0.61    1.01
  10  -5   5    2.72    1.26
  10  -5   5    1.06    0.89
  10   4  -5   -0.79    1.01
  10   4  -5    0.37    0.80
 -10  -4   5    0.94    0.85
 -10  -4   5    2.77    0.96
 -10  -4   5    1.42    0.89
   9   4  -5    0.16    0.82
   9   4  -5   -0.41    0.68
  -9  -4   5    0.21    0.67
  -9  -4   5    0.92    0.73
  -9  -4   5    0.89    0.74
   8   4  -5    0.31    0.58
   8   4  -5    0.27    0.65
  -8  -4   5    0.89    0.61
  -8  -4   5    0.38    0.57
  -8  -4   5   -0.72    0.55
   7   4  -5    3.38    0.66
   7   4  -5    3.97    0.56
  -7  -4   5    4.93    0.75
  -7  -4   5    3.54    0.56
  -7  -4   5    4.50    0.63
   6   4  -5    1.20    0.47
   6   4  -5    1.36    0.44
   6   4  -5    1.75    0.45
  -6  -4   5    1.92    0.47
  -6  -4   5    1.68    0.44
  -6  -4   5    1.58    0.43
  -6  -4   5    1.88    0.39
   5   4  -5    1.37    0.36
   5   4  -5    1.37    0.44
   5   4  -5    1.81    0.39
  -5  -4   5    2.08    0.43
  -5  -4   5    1.18    0.34
  -5  -4   5    1.71    0.37
  -5  -4   5    1.20    0.34
   4   4  -5    0.26    0.26
   4   4  -5    0.23    0.34
   4   4  -5    0.26    0.24
   4   4  -5    0.35    0.31
   4   4  -5    0.47    0.28
  -4  -4   5   -0.21    0.23
  -4  -4   5    0.07    0.22
  -4  -4   5    0.24    0.25
   3   4  -5    8.80    0.58
   3   4  -5    8.30    0.67
   3   4  -5    8.64    0.64
   3   4  -5    8.13    0.54
   3   4  -5    8.21    0.57
   3   4  -5    7.68    0.67
  -3  -4   5    7.76    0.57
  -3  -4   5    8.27    0.54
  -3  -4   5    7.54    0.58
  -3  -4   5    7.15    0.54
   2   4  -5    3.18    0.48
   2   4  -5    4.23    0.46
   2   4  -5    3.20    0.42
   2   4  -5    3.15    0.35
   2   4  -5    2.84    0.35
   2   4  -5    3.94    0.33
  -2  -4   5    3.53    0.36
  -2  -4   5    3.39    0.33
  -2  -4   5    3.16    0.38
  -2  -4   5    2.94    0.38
   1   4  -5   11.62    0.66
   1   4  -5   12.78    0.77
   1   4  -5   12.81    0.70
   1   4  -5   12.63    0.67
   1   4  -5   11.68    0.76
  -1  -4   5   12.07    0.78
  -1  -4   5   12.09    0.67
  -1  -4   5   11.37    0.69
  -1  -4   5   11.54    0.64
  -1  -4   5   11.55    0.63
   0   4  -5   24.84    1.35
   0   4  -5   24.68    1.30
   0   4  -5   24.24    1.19
   0   4  -5   24.03    1.20
   0   4  -5   24.02    1.16
   0   4  -5   26.40    1.20
   0  -4   5   21.25    1.16
   0  -4   5   23.30    1.09
   0  -4   5   22.00    1.22
  -1   4  -5    0.85    0.20
  -1   4  -5    0.73    0.24
  -1   4  -5    0.90    0.25
  -1   4  -5    0.91    0.20
  -1   4  -5    0.92    0.27
  -1   4  -5    0.58    0.22
   1  -4   5    1.01    0.25
   1  -4   5    1.13    0.22
   1  -4   5    0.91    0.27
  -2   4  -5    0.01    0.25
  -2   4  -5    0.18    0.30
  -2   4  -5    0.26    0.19
  -2   4  -5    0.32    0.16
  -2   4  -5   -0.04    0.18
  -2   4  -5    0.23    0.27
  -2   4  -5    0.25    0.27
   2  -4   5    0.25    0.24
   2  -4   5    0.17    0.22
  -3   4  -5    0.78    0.31
  -3   4  -5    0.64    0.31
  -3   4  -5    0.56    0.33
  -3   4  -5    0.54    0.30
  -3   4  -5    0.60    0.21
  -3   4  -5    0.58    0.23
   3  -4   5    0.25    0.26
   3  -4   5    0.41    0.29
   3  -4   5    0.42    0.31
   3  -4   5    0.43    0.21
  -4   4  -5    0.29    0.25
  -4   4  -5    0.20    0.33
  -4   4  -5   -0.19    0.28
  -4   4  -5    0.39    0.33
  -4   4  -5    0.00    0.36
  -4   4  -5    0.13    0.33
   4  -4   5    0.13    0.35
   4  -4   5    0.53    0.28
   4  -4   5    0.15    0.31
   4  -4   5   -0.47    0.33
  -5   4  -5    0.43    0.38
  -5   4  -5    0.54    0.40
  -5   4  -5    0.62    0.41
  -5   4  -5    0.22    0.29
  -5   4  -5   -0.30    0.44
  -5   4  -5    0.28    0.32
  -5   4  -5    0.20    0.38
   5  -4   5    0.05    0.30
   5  -4   5    0.06    0.50
   5  -4   5    0.74    0.41
   5  -4   5   -0.14    0.35
  -6   4  -5    1.18    0.40
  -6   4  -5    1.94    0.63
  -6   4  -5    1.38    0.55
  -6   4  -5    1.31    0.42
   6  -4   5    1.15    0.50
   6  -4   5    1.33    0.41
   6  -4   5    1.42    0.60
  -7   4  -5   -1.13    0.60
  -7   4  -5   -0.19    0.57
  -7   4  -5    0.69    0.45
   7  -4   5   -0.12    0.45
   7  -4   5   -1.26    0.62
  -8   4  -5    0.74    0.56
  -8   4  -5   -0.37    0.66
   8  -4   5   -0.32    0.52
   8  -4   5    0.19    0.78
  -9   4  -5    0.17    0.65
   9  -4   5   -0.53    0.63
   9  -4   5    0.57    0.92
 -10   4  -5   -0.77    0.85
  10  -4   5   -0.55    0.83
  10  -4   5   -0.48    1.17
  10   3  -5   -1.85    1.00
  10   3  -5    1.41    0.71
 -10  -3   5    0.72    0.90
 -10  -3   5   -0.13    0.74
 -10  -3   5    0.45    0.88
   9   3  -5   -0.36    0.76
   9   3  -5   -0.40    0.55
  -9  -3   5    0.66    0.66
  -9  -3   5    0.87    0.72
  -9  -3   5   -0.02    0.64
   8   3  -5   15.89    1.40
   8   3  -5   18.01    1.17
  -8  -3   5   21.39    1.34
  -8  -3   5   17.85    1.37
  -8  -3   5   19.60    1.31
   7   3  -5    0.26    0.43
  -7  -3   5    0.18    0.45
  -7  -3   5    0.77    0.48
  -7  -3   5    0.18    0.39
  -7  -3   5    0.32    0.46
   6   3  -5    3.43    0.48
   6   3  -5    4.15    0.61
   6   3  -5    3.22    0.59
  -6  -3   5    3.09    0.42
  -6  -3   5    3.65    0.53
  -6  -3   5    3.62    0.50
  -6  -3   5    3.74    0.52
   5   3  -5    0.72    0.26
   5   3  -5    1.00    0.37
   5   3  -5    0.37    0.32
   5   3  -5    1.14    0.33
  -5  -3   5    0.27    0.30
  -5  -3   5    0.74    0.30
  -5  -3   5    1.20    0.39
  -5  -3   5    0.78    0.26
  -5  -3   5    0.43    0.32
   4   3  -5   10.21    0.64
   4   3  -5   10.44    0.78
   4   3  -5   10.43    0.63
   4   3  -5    8.71    0.66
   4   3  -5   10.50    0.65
  -4  -3   5    9.94    0.65
  -4  -3   5    9.76    0.67
  -4  -3   5   10.11    0.75
  -4  -3   5   10.11    0.62
  -4  -3   5    9.74    0.64
   3   3  -5   38.28    1.82
   3   3  -5   39.81    1.79
   3   3  -5   39.65    2.02
   3   3  -5   38.01    1.80
   3   3  -5   38.38    1.81
   3   3  -5   37.55    2.02
  -3  -3   5   37.02    1.80
  -3  -3   5   41.20    1.79
  -3  -3   5   37.56    1.82
   2   3  -5    6.66    0.59
   2   3  -5    7.49    0.46
   2   3  -5    7.72    0.53
   2   3  -5    7.47    0.46
   2   3  -5    7.05    0.44
   2   3  -5    7.15    0.57
  -2  -3   5    7.14    0.50
  -2  -3   5    7.56    0.44
  -2  -3   5    7.35    0.46
  -2  -3   5    7.08    0.49
   1   3  -5    3.16    0.31
   1   3  -5    2.93    0.37
   1   3  -5    2.86    0.34
   1   3  -5    3.04    0.27
  -1  -3   5    2.55    0.30
  -1  -3   5    2.64    0.27
  -1  -3   5    2.10    0.28
  -1  -3   5    2.70    0.40
  -1  -3   5    2.77    0.25
   0   3  -5    0.46    0.18
   0   3  -5    0.70    0.20
   0   3  -5    0.34    0.14
   0   3  -5    0.26    0.18
   0   3  -5    0.38    0.15
   0   3  -5    0.41    0.13
   0  -3   5    0.23    0.12
   0  -3   5    0.26    0.18
  -1   3  -5   -0.02    0.17
  -1   3  -5    0.33    0.20
  -1   3  -5    0.14    0.13
  -1   3  -5    0.07    0.17
  -1   3  -5    0.01    0.19
  -1   3  -5    0.10    0.20
   1  -3   5    0.02    0.13
   1  -3   5    0.09    0.20
   1  -3   5    0.13    0.17
  -2   3  -5    0.23    0.22
  -2   3  -5    0.23    0.23
  -2   3  -5    0.39    0.23
  -2   3  -5    0.04    0.14
  -2   3  -5    0.57    0.23
  -2   3  -5    0.53    0.18
   2  -3   5   -0.04    0.22
   2  -3   5    0.19    0.21
   2  -3   5    0.01    0.18
   2  -3   5    0.10    0.17
  -3   3  -5    0.87    0.21
  -3   3  -5    1.20    0.28
  -3   3  -5    0.63    0.25
  -3   3  -5    0.79    0.21
  -3   3  -5    0.38    0.28
  -3   3  -5    0.95    0.21
   3  -3   5    0.29    0.28
   3  -3   5    0.66    0.24
   3  -3   5    0.95    0.30
   3  -3   5    0.35    0.26
   3  -3   5    0.45    0.21
  -4   3  -5    1.80    0.30
  -4   3  -5    1.77    0.39
  -4   3  -5    1.52    0.33
  -4   3  -5    2.59    0.43
  -4   3  -5    1.98    0.28
  -4   3  -5    1.41    0.31
   4  -3   5    1.34    0.29
   4  -3   5    1.89    0.35
   4  -3   5    1.51    0.35
   4  -3   5    1.76    0.36
   4  -3   5    2.60    0.36
   4  -3   5    1.38    0.43
  -5   3  -5    0.91    0.39
  -5   3  -5    0.75    0.34
  -5   3  -5    1.22    0.31
  -5   3  -5    0.61    0.32
  -5   3  -5    0.68    0.45
  -5   3  -5   -0.03    0.31
   5  -3   5    1.37    0.41
   5  -3   5    0.97    0.37
   5  -3   5    0.59    0.35
   5  -3   5    0.84    0.39
   5  -3   5    0.71    0.28
   5  -3   5    0.23    0.45
  -6   3  -5    1.15    0.46
  -6   3  -5    0.47    0.35
  -6   3  -5    0.16    0.50
  -6   3  -5    0.16    0.32
   6  -3   5   -0.22    0.52
   6  -3   5   -0.05    0.31
   6  -3   5   -0.38    0.44
   6  -3   5    0.59    0.48
  -7   3  -5   -0.18    0.61
  -7   3  -5    0.42    0.41
   7  -3   5    0.01    0.60
   7  -3   5    0.65    0.42
  -8   3  -5   -0.36    0.69
  -8   3  -5    0.55    0.51
   8  -3   5    0.23    0.73
   8  -3   5    0.82    0.52
  -9   3  -5   -1.04    0.76
  -9   3  -5    0.30    0.63
   9  -3   5    0.40    0.63
   9  -3   5    1.33    0.89
 -10   3  -5    1.19    0.78
  10  -3   5   -1.40    0.75
  10  -3   5    1.15    1.11
  10   2  -5    0.01    0.67
  10   2  -5   -1.07    0.87
 -10  -2   5    0.43    0.71
 -10  -2   5   -0.02    0.89
 -10  -2   5    1.32    0.95
   9   2  -5    5.89    0.68
   9   2  -5    4.70    0.91
  -9  -2   5    7.37    1.05
  -9  -2   5    8.48    1.20
  -9  -2   5    5.55    0.78
   8   2  -5    3.45    0.54
   8   2  -5    4.20    0.76
  -8  -2   5    6.20    0.88
  -8  -2   5    6.65    0.90
  -8  -2   5    4.42    0.63
  -8  -2   5    3.50    0.57
   7   2  -5    3.08    0.62
   7   2  -5    3.52    0.48
  -7  -2   5    3.35    0.56
  -7  -2   5    4.67    0.63
  -7  -2   5    3.63    0.52
  -7  -2   5    3.43    0.48
   6   2  -5    2.17    0.44
   6   2  -5    3.43    0.56
   6   2  -5    3.67    0.54
  -6  -2   5    3.87    0.52
  -6  -2   5    3.68    0.52
  -6  -2   5    4.91    0.59
  -6  -2   5    3.42    0.40
   5   2  -5    1.25    0.40
   5   2  -5    1.37    0.31
   5   2  -5    1.46    0.29
  -5  -2   5    1.08    0.36
  -5  -2   5    1.41    0.34
  -5  -2   5    1.22    0.33
  -5  -2   5    1.45    0.26
  -5  -2   5    1.07    0.34
   4   2  -5    9.24    0.58
   4   2  -5    8.93    0.70
   4   2  -5    9.04    0.60
   4   2  -5    9.26    0.57
   4   2  -5    9.19    0.58
  -4  -2   5    9.31    0.63
  -4  -2   5    9.78    0.61
  -4  -2   5    8.99    0.65
  -4  -2   5    9.13    0.54
  -4  -2   5    8.59    0.68
   3   2  -5    2.30    0.29
   3   2  -5    2.55    0.40
   3   2  -5    2.08    0.28
   3   2  -5    2.75    0.29
   3   2  -5    2.91    0.31
  -3  -2   5    2.85    0.36
  -3  -2   5    2.60    0.32
  -3  -2   5    3.09    0.40
  -3  -2   5    2.47    0.34
   2   2  -5    3.49    0.30
   2   2  -5    3.27    0.28
   2   2  -5    2.70    0.28
   2   2  -5    3.39    0.35
   2   2  -5    2.53    0.36
   2   2  -5    2.83    0.29
  -2  -2   5    3.04    0.26
  -2  -2   5    2.93    0.24
  -2  -2   5    2.36    0.34
  -2  -2   5    2.81    0.31
   1   2  -5    9.40    0.54
   1   2  -5   10.56    0.52
   1   2  -5    9.33    0.50
   1   2  -5    9.64    0.52
   1   2  -5    9.82    0.51
   1   2  -5    9.46    0.57
   1   2  -5    8.75    0.59
  -1  -2   5    8.94    0.57
  -1  -2   5    8.73    0.51
  -1  -2   5    8.42    0.49
   0   2  -5    1.72    0.23
   0   2  -5    1.89    0.24
   0   2  -5    1.67    0.18
   0   2  -5    1.35    0.24
   0   2  -5    1.53    0.23
   0  -2   5    1.20    0.17
   0  -2   5    1.50    0.23
   0  -2   5    1.44    0.17
  -1   2  -5    0.28    0.18
  -1   2  -5    0.30    0.14
  -1   2  -5    0.12    0.13
  -1   2  -5    0.42    0.19
   1  -2   5    0.31    0.21
   1  -2   5   -0.06    0.18
   1  -2   5    0.05    0.11
  -2   2  -5    0.71    0.18
  -2   2  -5    0.62    0.19
  -2   2  -5    0.74    0.16
  -2   2  -5    0.81    0.22
  -2   2  -5    0.53    0.22
   2  -2   5    0.48    0.21
   2  -2   5    0.77    0.19
   2  -2   5    0.45    0.19
   2  -2   5    0.80    0.23
   2  -2   5    0.52    0.17
   2  -2   5    0.65    0.18
  -3   2  -5    5.70    0.41
  -3   2  -5    5.22    0.47
  -3   2  -5    5.24    0.44
  -3   2  -5    5.20    0.38
  -3   2  -5    4.86    0.44
  -3   2  -5    5.13    0.53
   3  -2   5    5.06    0.47
   3  -2   5    5.35    0.44
   3  -2   5    4.80    0.41
   3  -2   5    5.25    0.57
   3  -2   5    5.36    0.45
   3  -2   5    4.99    0.48
  -4   2  -5    8.59    0.51
  -4   2  -5    7.84    0.58
  -4   2  -5    8.31    0.57
  -4   2  -5    7.59    0.61
  -4   2  -5    7.21    0.65
   4  -2   5    8.05    0.59
   4  -2   5    6.93    0.60
   4  -2   5    7.04    0.53
   4  -2   5    7.07    0.69
   4  -2   5    6.79    0.60
   4  -2   5    7.98    0.59
  -5   2  -5   -0.11    0.34
  -5   2  -5    0.07    0.29
  -5   2  -5    0.17    0.27
  -5   2  -5   -0.19    0.40
  -5   2  -5   -0.34    0.30
  -5   2  -5    0.32    0.25
   5  -2   5    0.45    0.34
   5  -2   5   -0.17    0.24
   5  -2   5    0.03    0.38
   5  -2   5    0.14    0.31
   5  -2   5   -0.05    0.41
   5  -2   5   -0.26    0.31
  -6   2  -5   -0.14    0.36
  -6   2  -5    0.17    0.44
  -6   2  -5   -0.21    0.36
  -6   2  -5   -0.24    0.33
  -6   2  -5   -0.34    0.44
   6  -2   5    0.12    0.44
   6  -2   5    0.34    0.38
   6  -2   5   -0.36    0.50
   6  -2   5   -0.12    0.31
  -7   2  -5   -0.35    0.56
  -7   2  -5    0.58    0.41
   7  -2   5    0.08    0.46
   7  -2   5   -0.18    0.40
  -8   2  -5   -0.11    0.48
  -8   2  -5   -0.75    0.71
   8  -2   5   -0.45    0.46
   8  -2   5    0.93    0.69
  -9   2  -5   -0.08    0.78
  -9   2  -5   -0.12    0.58
   9  -2   5   -0.03    0.61
 -10   2  -5    0.74    0.76
 -10   2  -5   -0.55    0.98
  10  -2   5    0.64    0.80
  10  -2   5    1.43    1.09
  10   1  -5   -0.17    0.86
  10   1  -5    4.06    1.15
 -10  -1   5    0.57    0.84
 -10  -1   5    1.79    0.71
 -10  -1   5    2.89    1.19
   9   1  -5    1.73    0.81
   9   1  -5   -1.25    0.72
   9   1  -5    0.59    0.48
  -9  -1   5    0.66    0.67
  -9  -1   5    0.22    0.58
  -9  -1   5    1.02    0.95
   8   1  -5    0.33    0.60
  -8  -1   5    0.34    0.42
  -8  -1   5    0.81    0.70
  -8  -1   5   -0.25    0.57
  -8  -1   5    0.10    0.46
   7   1  -5    3.84    0.45
   7   1  -5    3.77    0.66
  -7  -1   5    4.30    0.61
  -7  -1   5    3.85    0.54
  -7  -1   5    3.50    0.54
  -7  -1   5    4.65    0.58
   6   1  -5    1.93    0.35
   6   1  -5    1.45    0.32
   6   1  -5    2.20    0.48
   6   1  -5    1.21    0.32
  -6  -1   5    1.44    0.28
  -6  -1   5    1.72    0.41
  -6  -1   5    1.59    0.40
  -6  -1   5    1.57    0.39
   5   1  -5    4.12    0.44
   5   1  -5    3.96    0.45
   5   1  -5    4.69    0.58
   5   1  -5    3.48    0.44
  -5  -1   5    4.68    0.51
  -5  -1   5    3.18    0.54
  -5  -1   5    3.54    0.54
  -5  -1   5    3.66    0.46
   4   1  -5   14.90    0.80
   4   1  -5   14.32    0.78
   4   1  -5   14.76    0.94
   4   1  -5   15.32    0.80
   4   1  -5   15.13    0.76
  -4  -1   5   13.24    0.79
  -4  -1   5   15.03    0.81
  -4  -1   5   15.04    0.83
  -4  -1   5   14.13    0.71
  -4  -1   5   14.19    0.89
   3   1  -5    3.73    0.33
   3   1  -5    3.60    0.43
   3   1  -5    3.95    0.31
   3   1  -5    3.79    0.35
  -3  -1   5    3.35    0.39
  -3  -1   5    3.41    0.37
  -3  -1   5    3.85    0.40
  -3  -1   5    3.49    0.34
  -3  -1   5    4.00    0.27
   2   1  -5   23.83    1.19
   2   1  -5   26.82    1.15
   2   1  -5   24.55    1.20
   2   1  -5   25.43    1.14
  -2  -1   5   23.06    1.14
  -2  -1   5   24.53    1.14
  -2  -1   5   23.32    1.26
  -2  -1   5   23.91    1.15
   1   1  -5   36.52    1.64
   1   1  -5   35.84    1.63
   1   1  -5   34.30    1.61
   1   1  -5   36.66    1.58
   1   1  -5   33.93    1.72
  -1  -1   5   37.03    1.70
  -1  -1   5   37.09    1.71
  -1  -1   5   37.01    1.71
   0   1  -5    0.09    0.10
   0   1  -5    0.14    0.10
   0   1  -5    0.03    0.14
   0   1  -5   -0.03    0.08
   0   1  -5    0.00    0.13
   0   1  -5   -0.02    0.14
   0   1  -5    0.22    0.09
   0   1  -5    0.14    0.10
   0   1  -5   -0.02    0.11
   0   1  -5    0.01    0.10
   0  -1   5    0.08    0.13
   0  -1   5    0.12    0.15
  -1   1  -5    2.20    0.35
  -1   1  -5    2.43    0.29
  -1   1  -5    2.06    0.34
  -1   1  -5    2.07    0.26
  -1   1  -5    2.51    0.28
  -1   1  -5    2.34    0.25
   1  -1   5    2.11    0.25
   1  -1   5    2.69    0.22
   1  -1   5    2.52    0.30
   1  -1   5    2.64    0.26
  -2   1  -5    7.39    0.56
  -2   1  -5    7.62    0.53
  -2   1  -5    7.71    0.53
  -2   1  -5    7.56    0.47
  -2   1  -5    7.83    0.45
  -2   1  -5    7.13    0.47
   2  -1   5    7.45    0.50
   2  -1   5    7.25    0.49
   2  -1   5    7.26    0.44
  -3   1  -5    6.79    0.52
  -3   1  -5    7.12    0.55
  -3   1  -5    7.47    0.56
  -3   1  -5    6.86    0.46
  -3   1  -5    7.20    0.51
  -3   1  -5    7.26    0.45
   3  -1   5    6.70    0.46
   3  -1   5    6.64    0.47
   3  -1   5    6.62    0.49
   3  -1   5    5.94    0.49
  -4   1  -5    7.54    0.55
  -4   1  -5    7.98    0.60
  -4   1  -5    7.82    0.49
  -4   1  -5    7.87    0.64
  -4   1  -5    6.93    0.56
   4  -1   5    7.13    0.57
   4  -1   5    7.04    0.56
   4  -1   5    7.12    0.58
   4  -1   5    7.32    0.52
  -5   1  -5    0.51    0.24
  -5   1  -5    0.33    0.29
  -5   1  -5    0.21    0.30
  -5   1  -5    0.51    0.35
   5  -1   5   -0.01    0.30
   5  -1   5    0.10    0.29
   5  -1   5   -0.16    0.32
   5  -1   5   -0.04    0.23
  -6   1  -5    0.66    0.49
  -6   1  -5   -0.01    0.29
  -6   1  -5   -0.03    0.36
  -6   1  -5   -0.46    0.34
   6  -1   5    0.67    0.39
   6  -1   5    0.25    0.41
   6  -1   5    0.32    0.38
   6  -1   5   -0.12    0.30
  -7   1  -5    0.50    0.39
  -7   1  -5    0.50    0.60
   7  -1   5    0.81    0.38
   7  -1   5    0.43    0.62
  -8   1  -5    1.20    0.48
  -8   1  -5    0.84    0.45
  -8   1  -5    0.07    0.71
  -9   1  -5   -0.05    0.59
  -9   1  -5    0.04    0.54
  -9   1  -5   -1.86    0.84
   9  -1   5    0.26    0.57
 -10   1  -5    0.80    0.77
 -10   1  -5   -0.48    0.97
 -10   1  -5    1.02    0.72
  10  -1   5    1.22    1.05
  10  -1   5    1.76    0.77
  10   0  -5   -1.09    1.11
  10   0  -5   -0.02    0.85
 -10   0   5    0.62    0.66
 -10   0   5    0.55    1.16
 -10   0   5   -0.41    0.85
   9   0  -5   -0.40    0.69
   9   0  -5   -0.75    0.82
  -9   0   5    2.36    0.91
  -9   0   5    0.13    0.65
  -9   0   5    0.80    0.54
   8   0  -5    0.25    0.64
  -8   0   5    1.63    0.69
  -8   0   5    1.75    0.51
   7   0  -5    0.74    0.59
   7   0  -5    0.21    0.46
   7   0  -5   -0.84    0.53
  -7   0   5    0.60    0.60
  -7   0   5    0.88    0.42
  -7   0   5    0.16    0.42
   6   0  -5   10.30    0.93
   6   0  -5   13.34    1.04
   6   0  -5   12.75    0.83
   6   0  -5   13.51    0.92
   6   0  -5   13.53    0.87
   6   0  -5   14.35    0.89
  -6   0   5   13.98    0.91
  -6   0   5   14.31    1.06
  -6   0   5   13.89    0.94
  -6   0   5   12.50    1.08
   5   0  -5    0.29    0.35
   5   0  -5   -0.09    0.21
   5   0  -5    0.37    0.34
   5   0  -5   -0.07    0.25
   5   0  -5    0.13    0.27
   5   0  -5    0.00    0.22
  -5   0   5    0.05    0.27
  -5   0   5    0.17    0.40
  -5   0   5    0.14    0.28
   4   0  -5    3.30    0.35
   4   0  -5    2.97    0.45
   4   0  -5    3.84    0.42
   4   0  -5    3.93    0.44
   4   0  -5    3.82    0.49
   4   0  -5    3.51    0.34
  -4   0   5    3.60    0.44
  -4   0   5    3.79    0.42
  -4   0   5    3.69    0.43
   3   0  -5    0.56    0.18
   3   0  -5    0.37    0.20
   3   0  -5    0.39    0.15
   3   0  -5    0.21    0.19
   3   0  -5    0.30    0.14
  -3   0   5    0.38    0.20
  -3   0   5    0.47    0.21
  -3   0   5    0.33    0.24
   2   0  -5    0.02    0.13
   2   0  -5    0.08    0.16
   2   0  -5    0.02    0.13
   2   0  -5    0.01    0.12
   2   0  -5   -0.07    0.15
   2   0  -5    0.11    0.15
  -2   0   5   -0.19    0.13
  -2   0   5    0.17    0.20
   1   0  -5    0.22    0.15
   1   0  -5    0.16    0.12
   1   0  -5    0.08    0.09
   1   0  -5    0.39    0.14
   1   0  -5    0.29    0.13
  -1   0   5    0.15    0.12
  -1   0   5   -0.05    0.16
  -1   0   5   -0.08    0.15
  -1   0   5    0.14    0.10
   0   0  -5    0.39    0.14
   0   0  -5    0.14    0.17
   0   0  -5    0.32    0.10
   0   0  -5    0.17    0.12
   0   0  -5    0.10    0.12
   0   0  -5    0.31    0.11
   0   0   5    0.32    0.13
   0   0   5    0.21    0.16
   0   0   5    0.10    0.16
   0   0   5    0.22    0.10
  -1   0  -5   22.03    1.12
  -1   0  -5   22.06    1.07
  -1   0  -5   22.60    1.14
  -1   0  -5   21.75    1.12
  -1   0  -5   19.87    1.03
  -1   0  -5   23.66    1.04
   1   0   5   25.20    1.10
   1   0   5   22.16    1.19
   1   0   5   21.89    1.27
   1   0   5   24.54    1.09
  -2   0  -5    1.15    0.22
  -2   0  -5    1.29    0.20
  -2   0  -5    1.25    0.20
  -2   0  -5    1.33    0.25
  -2   0  -5    1.63    0.23
   2   0   5    1.51    0.19
   2   0   5    1.22    0.19
   2   0   5    1.49    0.20
   2   0   5    1.12    0.23
   2   0   5    1.22    0.24
   2   0   5    1.46    0.26
  -3   0  -5    0.32    0.21
  -3   0  -5    0.14    0.19
  -3   0  -5    0.27    0.27
  -3   0  -5    0.43    0.18
  -3   0  -5    0.56    0.26
  -3   0  -5    0.48    0.18
  -3   0  -5    0.24    0.17
   3   0   5    0.19    0.19
   3   0   5    0.17    0.18
   3   0   5    0.12    0.17
   3   0   5    0.07    0.19
   3   0   5    0.17    0.23
  -4   0  -5    1.53    0.30
  -4   0  -5    1.84    0.25
  -4   0  -5    1.65    0.26
  -4   0  -5    1.72    0.26
  -4   0  -5    1.42    0.31
   4   0   5    2.24    0.29
   4   0   5    1.62    0.27
   4   0   5    1.30    0.27
   4   0   5    1.59    0.29
   4   0   5    1.37    0.31
  -5   0  -5    0.58    0.22
  -5   0  -5    0.54    0.31
  -5   0  -5    0.72    0.34
  -5   0  -5    1.01    0.38
  -5   0  -5    0.43    0.24
   5   0   5    0.33    0.29
   5   0   5    0.44    0.33
   5   0   5    0.63    0.30
   5   0   5    0.70    0.33
  -6   0  -5    4.06    0.56
  -6   0  -5    3.44    0.49
  -6   0  -5    3.59    0.54
  -6   0  -5    3.33    0.46
  -6   0  -5    2.53    0.41
   6   0   5    3.65    0.47
   6   0   5    2.98    0.48
   6   0   5    3.87    0.58
   6   0   5    2.77    0.53
  -7   0  -5    3.65    0.54
  -7   0  -5    2.96    0.60
  -7   0  -5    4.05    0.70
   7   0   5    3.46    0.57
   7   0   5    3.78    0.58
   7   0   5    3.83    0.52
  -8   0  -5   -0.65    0.44
  -8   0  -5   -0.42    0.45
   8   0   5    0.20    0.43
   8   0   5   -0.32    0.60
  -9   0  -5    0.85    0.57
  -9   0  -5   -0.58    0.78
  -9   0  -5    0.54    0.59
   9   0   5    0.78    0.61
 -10   0  -5   -0.09    0.72
 -10   0  -5    0.04    1.00
  10   0   5    0.25    0.73
  10  -1  -5   -0.37    1.00
  10  -1  -5    0.34    0.91
  10  -1  -5   -0.13    1.00
 -10   1   5    2.17    1.19
 -10   1   5    1.30    0.76
   9  -1  -5   -0.52    0.76
   9  -1  -5    0.43    0.70
   9  -1  -5   -0.32    0.75
  -9   1   5    1.11    0.93
  -9   1   5    0.27    0.63
  -9   1   5    0.99    0.62
   8  -1  -5    0.56    0.58
  -8   1   5    0.58    0.51
   7  -1  -5    0.46    0.46
   7  -1  -5    0.35    0.45
   7  -1  -5    0.25    0.55
  -7   1   5    0.62    0.63
  -7   1   5    0.52    0.42
   6  -1  -5    1.06    0.41
   6  -1  -5    0.81    0.38
   6  -1  -5    0.55    0.49
   6  -1  -5    0.79    0.37
   6  -1  -5    0.33    0.32
   6  -1  -5    0.82    0.46
  -6   1   5    1.16    0.39
  -6   1   5    1.69    0.58
  -6   1   5    0.65    0.37
   5  -1  -5    5.63    0.50
   5  -1  -5    4.76    0.50
   5  -1  -5    5.51    0.66
   5  -1  -5    5.69    0.59
   5  -1  -5    5.17    0.57
  -5   1   5    5.49    0.71
  -5   1   5    6.16    0.58
   4  -1  -5    0.04    0.22
   4  -1  -5   -0.24    0.15
   4  -1  -5   -0.25    0.17
   4  -1  -5    0.15    0.24
   4  -1  -5    0.09    0.19
   4  -1  -5   -0.05    0.16
  -4   1   5   -0.09    0.21
  -4   1   5    0.24    0.29
   3  -1  -5   -0.05    0.15
   3  -1  -5   -0.10    0.18
   3  -1  -5    0.02    0.15
   3  -1  -5   -0.04    0.15
   3  -1  -5   -0.14    0.20
   3  -1  -5   -0.17    0.13
  -3   1   5    0.04    0.15
  -3   1   5   -0.33    0.23
   2  -1  -5    0.36    0.14
   2  -1  -5    0.21    0.12
   2  -1  -5    0.17    0.21
   2  -1  -5    0.32    0.17
   2  -1  -5    0.04    0.15
   2  -1  -5    0.23    0.19
  -2   1   5    0.29    0.12
  -2   1   5   -0.04    0.20
  -2   1   5    0.21    0.16
  -2   1   5   -0.02    0.21
   1  -1  -5    0.21    0.12
   1  -1  -5    0.03    0.13
   1  -1  -5    0.19    0.18
   1  -1  -5   -0.02    0.16
   1  -1  -5    0.19    0.15
  -1   1   5    0.04    0.13
  -1   1   5   -0.04    0.11
  -1   1   5    0.00    0.14
  -1   1   5   -0.02    0.17
  -1   1   5    0.02    0.18
   0  -1  -5   27.29    1.55
   0  -1  -5   28.79    1.38
   0  -1  -5   29.12    1.47
   0  -1  -5   29.52    1.37
   0  -1  -5   31.85    1.34
   0  -1  -5   28.58    1.39
   0  -1  -5   30.52    1.40
   0   1   5   29.47    1.53
   0   1   5   30.81    1.64
   0   1   5   30.66    1.52
   0   1   5   29.97    1.42
   0   1   5   32.75    1.44
  -1  -1  -5    5.33    0.38
  -1  -1  -5    5.29    0.38
  -1  -1  -5    5.01    0.45
  -1  -1  -5    4.71    0.39
  -1  -1  -5    4.96    0.40
  -1  -1  -5    5.14    0.42
  -1  -1  -5    5.30    0.38
   1   1   5    5.35    0.45
   1   1   5    5.28    0.43
   1   1   5    5.40    0.37
   1   1   5    5.37    0.35
   1   1   5    5.31    0.40
  -2  -1  -5    4.88    0.39
  -2  -1  -5    3.96    0.37
  -2  -1  -5    4.55    0.38
  -2  -1  -5    4.52    0.43
  -2  -1  -5    4.95    0.37
  -2  -1  -5    4.48    0.41
  -2  -1  -5    4.90    0.42
  -2  -1  -5    4.93    0.41
   2   1   5    4.15    0.43
   2   1   5    4.49    0.39
   2   1   5    4.08    0.38
   2   1   5    4.42    0.42
   2   1   5    4.67    0.36
  -3  -1  -5    0.14    0.16
  -3  -1  -5    0.50    0.19
  -3  -1  -5    0.24    0.20
  -3  -1  -5    0.23    0.21
  -3  -1  -5    0.21    0.29
   3   1   5    0.30    0.23
   3   1   5    0.09    0.20
   3   1   5   -0.06    0.23
   3   1   5    0.21    0.19
   3   1   5   -0.03    0.23
   3   1   5    0.18    0.20
  -4  -1  -5   -0.02    0.18
  -4  -1  -5    0.16    0.21
  -4  -1  -5    0.23    0.28
  -4  -1  -5   -0.23    0.24
  -4  -1  -5   -0.31    0.24
   4   1   5   -0.19    0.29
   4   1   5    0.11    0.28
   4   1   5    0.08    0.26
   4   1   5   -0.20    0.21
   4   1   5   -0.05    0.26
  -5  -1  -5    0.38    0.30
  -5  -1  -5    0.05    0.31
  -5  -1  -5    0.17    0.22
  -5  -1  -5    0.60    0.40
   5   1   5    0.07    0.29
   5   1   5   -0.09    0.36
   5   1   5    0.05    0.31
   5   1   5    0.04    0.34
   5   1   5    0.10    0.29
  -6  -1  -5   23.92    1.40
  -6  -1  -5   21.91    1.31
  -6  -1  -5   24.86    1.23
  -6  -1  -5   22.22    1.42
   6   1   5   23.85    1.44
   6   1   5   25.38    1.35
   6   1   5   23.31    1.33
   6   1   5   26.26    1.48
  -7  -1  -5    7.37    0.67
  -7  -1  -5    7.16    0.97
  -7  -1  -5    6.91    0.83
   7   1   5    8.51    0.91
   7   1   5    7.12    0.89
   7   1   5    8.78    0.81
  -8  -1  -5    1.05    0.46
  -8  -1  -5   -0.08    0.70
  -8  -1  -5    0.10    0.45
   8   1   5    0.11    0.60
   8   1   5    0.82    0.45
  -9  -1  -5   -0.42    0.82
  -9  -1  -5    0.46    0.55
  -9  -1  -5    0.31    0.64
   9   1   5    1.03    0.62
 -10  -1  -5    0.70    0.73
 -10  -1  -5    1.41    0.78
  10   1   5    1.39    0.74
  10  -2  -5   -1.56    0.98
  10  -2  -5    0.58    1.06
  10  -2  -5   -1.57    0.82
 -10   2   5    1.60    0.80
 -10   2   5    1.44    1.22
   9  -2  -5    0.35    0.67
   9  -2  -5    0.76    0.74
   9  -2  -5   -0.36    0.77
  -9   2   5    1.52    0.66
  -9   2   5    2.02    1.03
   8  -2  -5    1.92    0.77
  -8   2   5    4.29    0.91
  -8   2   5    2.64    0.61
   7  -2  -5    1.16    0.46
   7  -2  -5    1.36    0.45
  -7   2   5    1.40    0.50
  -7   2   5    2.35    0.72
   6  -2  -5    0.46    0.34
   6  -2  -5    1.15    0.41
   6  -2  -5    0.69    0.31
  -6   2   5    1.13    0.59
  -6   2   5    0.49    0.41
   5  -2  -5    0.27    0.33
   5  -2  -5    0.21    0.27
   5  -2  -5    0.18    0.30
   5  -2  -5    0.04    0.26
   5  -2  -5    0.88    0.34
  -5   2   5    0.49    0.48
  -5   2   5    0.22    0.31
   4  -2  -5    0.02    0.28
   4  -2  -5    0.19    0.25
   4  -2  -5    0.22    0.20
   4  -2  -5    0.11    0.20
   4  -2  -5    0.52    0.28
   4  -2  -5    0.13    0.21
  -4   2   5    0.28    0.32
  -4   2   5    0.22    0.20
   3  -2  -5    0.52    0.30
   3  -2  -5    0.54    0.23
   3  -2  -5    0.46    0.22
   3  -2  -5    0.65    0.18
   3  -2  -5    0.59    0.20
   3  -2  -5    0.43    0.24
  -3   2   5    0.20    0.26
  -3   2   5    0.07    0.21
  -3   2   5    0.57    0.30
  -3   2   5    0.57    0.19
   2  -2  -5    2.42    0.37
   2  -2  -5    2.42    0.30
   2  -2  -5    1.42    0.27
   2  -2  -5    1.93    0.28
   2  -2  -5    2.34    0.33
  -2   2   5    2.20    0.28
  -2   2   5    2.06    0.31
  -2   2   5    2.17    0.29
  -2   2   5    2.20    0.33
  -2   2   5    2.23    0.35
   1  -2  -5    6.67    0.47
   1  -2  -5    7.09    0.44
   1  -2  -5    6.98    0.48
   1  -2  -5    7.72    0.50
   1  -2  -5    6.39    0.55
  -1   2   5    7.04    0.55
  -1   2   5    6.08    0.44
  -1   2   5    7.22    0.45
  -1   2   5    7.31    0.52
   0  -2  -5    2.18    0.31
   0  -2  -5    2.15    0.28
   0  -2  -5    2.81    0.29
   0  -2  -5    2.01    0.30
   0  -2  -5    2.16    0.28
   0  -2  -5    2.20    0.33
   0  -2  -5    2.57    0.33
   0  -2  -5    2.45    0.27
   0   2   5    2.22    0.26
   0   2   5    2.52    0.35
   0   2   5    2.28    0.29
   0   2   5    1.84    0.27
   0   2   5    2.35    0.28
[truncated: 508,663 more chars]
