# Supplementary material for: Quaternary cocrystals: combinatorial synthetic strategies based on long-range synthon Aufbau modules (LSAM)
Source: IUCrJ. 2016 Jan 5;3(Pt 2):102–7. doi: 10.1107/S2052252515023957 (PMC4775158; doi:10.1107/S2052252515023957)
Supplement: Supplementary file 2 [file m-03-00102-sup3.zip › Checkcif Folder/18. QS PGL TMP PHE PYR hydrate.cif]

 
data_shelx
 
_audit_creation_method            SHELXL-2013
_chemical_name_systematic
;
 ?
;
_chemical_name_common             ?
_chemical_melting_point           ?
_chemical_formula_moiety          ?
_chemical_formula_sum
 'C56 H56 N6 O8' 
_chemical_formula_weight          941.06

loop_
 _atom_type_symbol
 _atom_type_description
 _atom_type_scat_dispersion_real
 _atom_type_scat_dispersion_imag
 _atom_type_scat_source
 'C'  'C'   0.0033   0.0016
 'International Tables Vol C Tables 4.2.6.8 and 6.1.1.4'
 'H'  'H'   0.0000   0.0000
 'International Tables Vol C Tables 4.2.6.8 and 6.1.1.4'
 'N'  'N'   0.0061   0.0033
 'International Tables Vol C Tables 4.2.6.8 and 6.1.1.4'
 'O'  'O'   0.0106   0.0060
 'International Tables Vol C Tables 4.2.6.8 and 6.1.1.4'
 
_space_group_crystal_system       triclinic
_space_group_IT_number            2
_space_group_name_H-M_alt         'P -1'
_space_group_name_Hall            '-P 1'
 
_shelx_space_group_comment
;
The symmetry employed for this shelxl refinement is uniquely defined
by the following loop, which should always be used as a source of
symmetry information in preference to the above space-group names.
They are only intended as comments.
;
 
loop_
 _space_group_symop_operation_xyz
 'x, y, z'
 '-x, -y, -z'
 
_cell_length_a                    10.1510(11)
_cell_length_b                    11.2084(12)
_cell_length_c                    12.3363(13)
_cell_angle_alpha                 102.012(3)
_cell_angle_beta                  105.153(3)
_cell_angle_gamma                 112.368(3)
_cell_volume                      1176.1(2)
_cell_formula_units_Z             1
_cell_measurement_temperature     150(2)
_cell_measurement_reflns_used     ? 
_cell_measurement_theta_min       ? 
_cell_measurement_theta_max       ? 
 
_exptl_crystal_description        'Block' 
_exptl_crystal_colour             'Orange' 
_exptl_crystal_density_meas       ? 
_exptl_crystal_density_method     ?              
_exptl_crystal_density_diffrn     1.329          
_exptl_crystal_F_000              498
_exptl_transmission_factor_min    ?                                             
_exptl_transmission_factor_max    ?                                             
_exptl_crystal_size_max           0.750
_exptl_crystal_size_mid           0.430
_exptl_crystal_size_min           0.220
_exptl_absorpt_coefficient_mu     0.090
_shelx_estimated_absorpt_T_min    0.936
_shelx_estimated_absorpt_T_max    0.981
_exptl_absorpt_correction_type    'Analytical' 
_exptl_absorpt_correction_T_min   0.955 
_exptl_absorpt_correction_T_max   0.980 
_exptl_absorpt_process_details    'Bruker, AXS, 2008' 
 
_exptl_special_details
;
 ?
;
 
_diffrn_ambient_temperature       150(2)
_diffrn_radiation_wavelength      0.71073
_diffrn_radiation_type            MoK\a
_diffrn_source                    'sealed tube'                       
_diffrn_measurement_device_type   'CCD area detector' 
_diffrn_measurement_method        'phi and omega scans' 
_diffrn_detector_area_resol_mean  ? 
_diffrn_reflns_number             42928
_diffrn_reflns_av_unetI/netI      0.0194
_diffrn_reflns_av_R_equivalents   0.0358
_diffrn_reflns_limit_h_min        -12
_diffrn_reflns_limit_h_max        12
_diffrn_reflns_limit_k_min        -13
_diffrn_reflns_limit_k_max        13
_diffrn_reflns_limit_l_min        -15
_diffrn_reflns_limit_l_max        15
_diffrn_reflns_theta_min          3.215
_diffrn_reflns_theta_max          25.999
_diffrn_reflns_theta_full         25.242
_diffrn_measured_fraction_theta_max   0.994
_diffrn_measured_fraction_theta_full  0.993
_diffrn_reflns_Laue_measured_fraction_max    0.994
_diffrn_reflns_Laue_measured_fraction_full   0.993
_diffrn_reflns_point_group_measured_fraction_max   0.994
_diffrn_reflns_point_group_measured_fraction_full  0.993
_reflns_number_total              4600
_reflns_number_gt                 3988
_reflns_threshold_expression      'I > 2\s(I)'
_reflns_Friedel_coverage          0.000
_reflns_Friedel_fraction_max      .
_reflns_Friedel_fraction_full     .
 
_reflns_special_details
;
 Reflections were merged by SHELXL according to the crystal
 class for the calculation of statistics and refinement.
 
 _reflns_Friedel_fraction is defined as the number of unique
 Friedel pairs measured divided by the number that would be
 possible theoretically, ignoring centric projections and
 systematic absences.
;
 
_computing_data_collection        ?
_computing_cell_refinement        ?
_computing_data_reduction         ?
_computing_structure_solution     ?
_computing_structure_refinement   'SHELXL-2013 (Sheldrick, 2013)'
_computing_molecular_graphics     ?
_computing_publication_material   ?
 
_refine_special_details
;
 ?
;
_refine_ls_structure_factor_coef  Fsqd
_refine_ls_matrix_type            full
_refine_ls_weighting_scheme       calc
_refine_ls_weighting_details
;
 w=1/[\s^2^(Fo^2^)+(0.1504P)^2^+12.4077P]
 where P=(Fo^2^+2Fc^2^)/3
;
_atom_sites_solution_primary      ?
_atom_sites_solution_secondary    ?
_atom_sites_solution_hydrogens    mixed
_refine_ls_hydrogen_treatment     mixed
_refine_ls_extinction_method      none
_refine_ls_extinction_coef        .
_refine_ls_number_reflns          4600
_refine_ls_number_parameters      327
_refine_ls_number_restraints      0
_refine_ls_R_factor_all           0.1121
_refine_ls_R_factor_gt            0.1045
_refine_ls_wR_factor_ref          0.4122
_refine_ls_wR_factor_gt           0.4103
_refine_ls_goodness_of_fit_ref    1.193
_refine_ls_restrained_S_all       1.193
_refine_ls_shift/su_max           0.001
_refine_ls_shift/su_mean          0.000
 
loop_
 _atom_site_label
 _atom_site_type_symbol
 _atom_site_fract_x
 _atom_site_fract_y
 _atom_site_fract_z
 _atom_site_U_iso_or_equiv
 _atom_site_adp_type
 _atom_site_occupancy
 _atom_site_site_symmetry_order  
 _atom_site_calc_flag
 _atom_site_refinement_flags_posn
 _atom_site_refinement_flags_adp
 _atom_site_refinement_flags_occupancy
 _atom_site_disorder_assembly
 _atom_site_disorder_group
O4 O 1.1503(6) 0.3103(5) 0.5643(4) 0.0288(11) Uani 1 1 d . . . . .
H4A H 1.181(9) 0.413(9) 0.626(7) 0.03(2) Uiso 1 1 d . . . . .
N2 N 0.3966(6) 0.8030(5) 0.1875(4) 0.0172(10) Uani 1 1 d . . . . .
N1 N 0.6183(6) 0.7451(5) 0.3122(4) 0.0190(11) Uani 1 1 d . . . . .
C7 C 0.4685(7) 0.6546(6) 0.2730(5) 0.0183(12) Uani 1 1 d . . . . .
C10 C 0.6577(7) 0.8631(6) 0.2909(5) 0.0176(12) Uani 1 1 d . . . . .
C14 C 0.8257(7) 0.9640(6) 0.3384(6) 0.0224(13) Uani 1 1 d . . . . .
H14A H 0.8865 0.9270 0.3824 0.034 Uiso 1 1 calc R U . . .
H14B H 0.8435 1.0512 0.3921 0.034 Uiso 1 1 calc R U . . .
H14C H 0.8564 0.9794 0.2715 0.034 Uiso 1 1 calc R U . . .
C13 C 0.5858(7) 1.0212(7) 0.1969(6) 0.0239(13) Uani 1 1 d . . . . .
H13A H 0.4915 1.0227 0.1522 0.036 Uiso 1 1 calc R U . . .
H13B H 0.6487 1.0249 0.1482 0.036 Uiso 1 1 calc R U . . .
H13C H 0.6439 1.1008 0.2712 0.036 Uiso 1 1 calc R U . . .
C9 C 0.5451(7) 0.8919(6) 0.2259(5) 0.0167(12) Uani 1 1 d . . . . .
C8 C 0.3557(7) 0.6846(6) 0.2102(5) 0.0166(12) Uani 1 1 d . . . . .
C12 C 0.1877(7) 0.5857(7) 0.1638(6) 0.0256(14) Uani 1 1 d . . . . .
H12A H 0.1271 0.6277 0.1279 0.038 Uiso 1 1 calc R U . . .
H12B H 0.1599 0.5632 0.2299 0.038 Uiso 1 1 calc R U . . .
H12C H 0.1662 0.5015 0.1032 0.038 Uiso 1 1 calc R U . . .
C11 C 0.4284(8) 0.5230(7) 0.2988(6) 0.0270(14) Uani 1 1 d . . . . .
H11A H 0.5230 0.5197 0.3398 0.041 Uiso 1 1 calc R U . . .
H11B H 0.3674 0.4449 0.2235 0.041 Uiso 1 1 calc R U . . .
H11C H 0.3686 0.5184 0.3500 0.041 Uiso 1 1 calc R U . . .
O1 O 0.8147(5) 0.4578(5) 0.2637(4) 0.0223(10) Uani 1 1 d . . . . .
H1 H 0.7506 0.4601 0.2062 0.033 Uiso 1 1 calc R U . . .
O2 O 1.1337(5) 0.2404(5) 0.3394(4) 0.0233(10) Uani 1 1 d . . . . .
H2 H 1.1445 0.2766 0.4101 0.035 Uiso 1 1 calc R U . . .
O3 O 0.8272(5) 0.1413(5) -0.0574(4) 0.0224(10) Uani 1 1 d . . . . .
H3 H 0.7546 0.1520 -0.0976 0.034 Uiso 1 1 calc R U . . .
C6 C 0.8161(6) 0.3005(6) 0.1005(5) 0.0156(12) Uani 1 1 d . . . . .
H6 H 0.7433 0.3142 0.0450 0.019 Uiso 1 1 calc R U . . .
C4 C 0.9816(7) 0.1942(6) 0.1423(5) 0.0194(12) Uani 1 1 d . . . . .
H4 H 1.0229 0.1361 0.1152 0.023 Uiso 1 1 calc R U . . .
C2 C 0.9723(6) 0.3501(6) 0.3065(5) 0.0153(11) Uani 1 1 d . . . . .
H2A H 1.0047 0.3961 0.3897 0.018 Uiso 1 1 calc R U . . .
C3 C 1.0281(6) 0.2615(6) 0.2630(5) 0.0150(11) Uani 1 1 d . . . . .
C21 C 1.5274(7) 0.0635(6) 0.4896(5) 0.0165(12) Uani 1 1 d . . . . .
C5 C 0.8731(6) 0.2124(6) 0.0602(5) 0.0162(12) Uani 1 1 d . . . . .
C20 C 1.6882(7) 0.1537(6) 0.5375(5) 0.0202(13) Uani 1 1 d . . . . .
C16 C 1.4228(7) 0.0998(6) 0.4213(5) 0.0203(13) Uani 1 1 d . . . . .
C1 C 0.8660(6) 0.3673(6) 0.2208(5) 0.0148(11) Uani 1 1 d . . . . .
C19 C 1.7403(8) 0.2778(6) 0.5163(6) 0.0238(13) Uani 1 1 d . . . . .
H19 H 1.8474 0.3386 0.5478 0.029 Uiso 1 1 calc R U . . .
C17 C 1.4814(8) 0.2267(7) 0.4035(6) 0.0252(14) Uani 1 1 d . . . . .
H17 H 1.4126 0.2531 0.3589 0.030 Uiso 1 1 calc R U . . .
C15 C 1.2622(7) 0.0064(7) 0.3744(6) 0.0229(13) Uani 1 1 d . . . . .
H15 H 1.1912 0.0301 0.3289 0.028 Uiso 1 1 calc R U . . .
C22 C 1.7909(7) 0.1138(7) 0.6070(6) 0.0235(13) Uani 1 1 d . . . . .
H22 H 1.8983 0.1737 0.6403 0.028 Uiso 1 1 calc R U . . .
C18 C 1.6376(8) 0.3134(7) 0.4499(6) 0.0275(15) Uani 1 1 d . . . . .
H18 H 1.6751 0.3982 0.4362 0.033 Uiso 1 1 calc R U . . .
N3 N 0.6120(6) 0.4810(5) 0.0789(4) 0.0189(11) Uani 1 1 d . . . . .
C23 C 0.4639(7) 0.3857(6) 0.0304(5) 0.0181(12) Uani 1 1 d . . . . .
C26 C 0.6497(7) 0.5937(6) 0.0486(5) 0.0171(12) Uani 1 1 d . . . . .
C24 C 0.4195(8) 0.2629(7) 0.0597(6) 0.0230(13) Uani 1 1 d . . . . .
H24 H 0.4950 0.2484 0.1113 0.028 Uiso 1 1 calc R U . . .
C27 C 0.8063(7) 0.6977(7) 0.0961(6) 0.0240(13) Uani 1 1 d . . . . .
H27 H 0.8840 0.6872 0.1495 0.029 Uiso 1 1 calc R U . . .
C28 C 0.8431(8) 0.8120(7) 0.0644(6) 0.0269(14) Uani 1 1 d . . . . .
H28 H 0.9475 0.8801 0.0953 0.032 Uiso 1 1 calc R U . . .
C25 C 0.2710(8) 0.1679(7) 0.0141(6) 0.0261(14) Uani 1 1 d . . . . .
H25 H 0.2419 0.0870 0.0344 0.031 Uiso 1 1 calc R U . . .
 
loop_
 _atom_site_aniso_label
 _atom_site_aniso_U_11
 _atom_site_aniso_U_22
 _atom_site_aniso_U_33
 _atom_site_aniso_U_23
 _atom_site_aniso_U_13
 _atom_site_aniso_U_12
O4 0.037(3) 0.032(3) 0.020(2) 0.006(2) 0.003(2) 0.024(2)
N2 0.018(2) 0.020(3) 0.012(2) 0.0047(19) 0.0032(19) 0.010(2)
N1 0.021(3) 0.025(3) 0.015(2) 0.007(2) 0.007(2) 0.015(2)
C7 0.026(3) 0.018(3) 0.014(3) 0.006(2) 0.011(2) 0.012(3)
C10 0.020(3) 0.022(3) 0.014(3) 0.006(2) 0.007(2) 0.012(2)
C14 0.019(3) 0.024(3) 0.021(3) 0.006(2) 0.004(2) 0.010(3)
C13 0.024(3) 0.023(3) 0.025(3) 0.011(3) 0.007(3) 0.012(3)
C9 0.019(3) 0.018(3) 0.014(3) 0.005(2) 0.005(2) 0.010(2)
C8 0.019(3) 0.018(3) 0.012(3) 0.005(2) 0.006(2) 0.008(2)
C12 0.020(3) 0.026(3) 0.025(3) 0.010(3) 0.006(3) 0.005(3)
C11 0.034(4) 0.024(3) 0.030(3) 0.014(3) 0.015(3) 0.015(3)
O1 0.029(2) 0.026(2) 0.018(2) 0.0070(18) 0.0042(18) 0.022(2)
O2 0.025(2) 0.031(2) 0.019(2) 0.0102(19) 0.0041(18) 0.021(2)
O3 0.025(2) 0.030(2) 0.016(2) 0.0061(18) 0.0029(17) 0.020(2)
C6 0.014(3) 0.020(3) 0.018(3) 0.010(2) 0.005(2) 0.012(2)
C4 0.020(3) 0.025(3) 0.024(3) 0.012(3) 0.010(2) 0.018(3)
C2 0.015(3) 0.015(3) 0.014(3) 0.005(2) 0.003(2) 0.007(2)
C3 0.012(3) 0.016(3) 0.019(3) 0.010(2) 0.004(2) 0.008(2)
C21 0.020(3) 0.018(3) 0.012(3) 0.003(2) 0.006(2) 0.010(2)
C5 0.014(3) 0.021(3) 0.018(3) 0.009(2) 0.006(2) 0.011(2)
C20 0.021(3) 0.023(3) 0.018(3) 0.005(2) 0.010(2) 0.011(3)
C16 0.025(3) 0.023(3) 0.020(3) 0.008(2) 0.011(3) 0.016(3)
C1 0.015(3) 0.014(3) 0.021(3) 0.010(2) 0.009(2) 0.010(2)
C19 0.024(3) 0.019(3) 0.028(3) 0.006(3) 0.013(3) 0.008(3)
C17 0.032(4) 0.028(3) 0.029(3) 0.017(3) 0.016(3) 0.021(3)
C15 0.023(3) 0.026(3) 0.023(3) 0.007(3) 0.006(3) 0.017(3)
C22 0.016(3) 0.027(3) 0.025(3) 0.006(3) 0.005(2) 0.010(3)
C18 0.037(4) 0.020(3) 0.035(4) 0.015(3) 0.021(3) 0.014(3)
N3 0.022(3) 0.023(3) 0.016(2) 0.006(2) 0.006(2) 0.016(2)
C23 0.021(3) 0.023(3) 0.015(3) 0.006(2) 0.007(2) 0.014(3)
C26 0.020(3) 0.021(3) 0.015(3) 0.007(2) 0.008(2) 0.013(2)
C24 0.030(3) 0.024(3) 0.022(3) 0.011(3) 0.010(3) 0.017(3)
C27 0.021(3) 0.027(3) 0.020(3) 0.004(3) 0.005(2) 0.010(3)
C28 0.024(3) 0.023(3) 0.032(4) 0.007(3) 0.013(3) 0.010(3)
C25 0.031(3) 0.023(3) 0.026(3) 0.009(3) 0.012(3) 0.014(3)
 
_geom_special_details
;
 All esds (except the esd in the dihedral angle between two l.s. planes)
 are estimated using the full covariance matrix.  The cell esds are taken
 into account individually in the estimation of esds in distances, angles
 and torsion angles; correlations between esds in cell parameters are only
 used when they are defined by crystal symmetry.  An approximate (isotropic)
 treatment of cell esds is used for estimating esds involving l.s. planes.
;
 
loop_
 _geom_bond_atom_site_label_1
 _geom_bond_atom_site_label_2
 _geom_bond_distance
 _geom_bond_site_symmetry_2
 _geom_bond_publ_flag
O4 H4A 1.11(8) . ?
N2 C9 1.333(8) . ?
N2 C8 1.344(8) . ?
N1 C10 1.333(8) . ?
N1 C7 1.347(8) . ?
C7 C8 1.401(8) . ?
C7 C11 1.499(8) . ?
C10 C9 1.401(8) . ?
C10 C14 1.504(8) . ?
C14 H14A 0.9800 . ?
C14 H14B 0.9800 . ?
C14 H14C 0.9800 . ?
C13 C9 1.496(8) . ?
C13 H13A 0.9800 . ?
C13 H13B 0.9800 . ?
C13 H13C 0.9800 . ?
C8 C12 1.501(8) . ?
C12 H12A 0.9800 . ?
C12 H12B 0.9800 . ?
C12 H12C 0.9800 . ?
C11 H11A 0.9800 . ?
C11 H11B 0.9800 . ?
C11 H11C 0.9800 . ?
O1 C1 1.379(7) . ?
O1 H1 0.8400 . ?
O2 C3 1.361(7) . ?
O2 H2 0.8400 . ?
O3 C5 1.356(7) . ?
O3 H3 0.8400 . ?
C6 C1 1.369(8) . ?
C6 C5 1.392(8) . ?
C6 H6 0.9500 . ?
C4 C3 1.380(8) . ?
C4 C5 1.398(8) . ?
C4 H4 0.9500 . ?
C2 C3 1.400(8) . ?
C2 C1 1.402(8) . ?
C2 H2A 0.9500 . ?
C21 C16 1.416(8) . ?
C21 C20 1.424(9) . ?
C21 C21 1.422(12) 2_856 ?
C20 C19 1.395(9) . ?
C20 C22 1.438(9) . ?
C16 C17 1.407(9) . ?
C16 C15 1.429(9) . ?
C19 C18 1.387(10) . ?
C19 H19 0.9500 . ?
C17 C18 1.381(10) . ?
C17 H17 0.9500 . ?
C15 C22 1.341(9) 2_856 ?
C15 H15 0.9500 . ?
C22 C15 1.341(9) 2_856 ?
C22 H22 0.9500 . ?
C18 H18 0.9500 . ?
N3 C26 1.336(8) . ?
N3 C23 1.342(8) . ?
C23 C26 1.429(8) 2_665 ?
C23 C24 1.431(9) . ?
C26 C23 1.429(8) 2_665 ?
C26 C27 1.431(9) . ?
C24 C25 1.345(10) . ?
C24 H24 0.9500 . ?
C27 C28 1.362(9) . ?
C27 H27 0.9500 . ?
C28 C25 1.425(10) 2_665 ?
C28 H28 0.9500 . ?
C25 C28 1.425(10) 2_665 ?
C25 H25 0.9500 . ?
 
loop_
 _geom_angle_atom_site_label_1
 _geom_angle_atom_site_label_2
 _geom_angle_atom_site_label_3
 _geom_angle
 _geom_angle_site_symmetry_1
 _geom_angle_site_symmetry_3
 _geom_angle_publ_flag
C9 N2 C8 119.6(5) . . ?
C10 N1 C7 119.3(5) . . ?
N1 C7 C8 120.1(5) . . ?
N1 C7 C11 117.9(5) . . ?
C8 C7 C11 122.1(6) . . ?
N1 C10 C9 120.6(5) . . ?
N1 C10 C14 118.3(5) . . ?
C9 C10 C14 121.1(5) . . ?
C10 C14 H14A 109.5 . . ?
C10 C14 H14B 109.5 . . ?
H14A C14 H14B 109.5 . . ?
C10 C14 H14C 109.5 . . ?
H14A C14 H14C 109.5 . . ?
H14B C14 H14C 109.5 . . ?
C9 C13 H13A 109.5 . . ?
C9 C13 H13B 109.5 . . ?
H13A C13 H13B 109.5 . . ?
C9 C13 H13C 109.5 . . ?
H13A C13 H13C 109.5 . . ?
H13B C13 H13C 109.5 . . ?
N2 C9 C10 120.2(5) . . ?
N2 C9 C13 117.9(5) . . ?
C10 C9 C13 121.9(5) . . ?
N2 C8 C7 120.2(5) . . ?
N2 C8 C12 118.1(5) . . ?
C7 C8 C12 121.6(5) . . ?
C8 C12 H12A 109.5 . . ?
C8 C12 H12B 109.5 . . ?
H12A C12 H12B 109.5 . . ?
C8 C12 H12C 109.5 . . ?
H12A C12 H12C 109.5 . . ?
H12B C12 H12C 109.5 . . ?
C7 C11 H11A 109.5 . . ?
C7 C11 H11B 109.5 . . ?
H11A C11 H11B 109.5 . . ?
C7 C11 H11C 109.5 . . ?
H11A C11 H11C 109.5 . . ?
H11B C11 H11C 109.5 . . ?
C1 O1 H1 109.5 . . ?
C3 O2 H2 109.5 . . ?
C5 O3 H3 109.5 . . ?
C1 C6 C5 119.4(5) . . ?
C1 C6 H6 120.3 . . ?
C5 C6 H6 120.3 . . ?
C3 C4 C5 119.3(5) . . ?
C3 C4 H4 120.3 . . ?
C5 C4 H4 120.3 . . ?
C3 C2 C1 116.5(5) . . ?
C3 C2 H2A 121.7 . . ?
C1 C2 H2A 121.7 . . ?
O2 C3 C4 117.2(5) . . ?
O2 C3 C2 120.6(5) . . ?
C4 C3 C2 122.1(5) . . ?
C16 C21 C20 120.1(6) . . ?
C16 C21 C21 120.3(7) . 2_856 ?
C20 C21 C21 119.6(7) . 2_856 ?
O3 C5 C6 122.6(5) . . ?
O3 C5 C4 117.5(5) . . ?
C6 C5 C4 119.9(5) . . ?
C19 C20 C21 119.0(6) . . ?
C19 C20 C22 122.4(6) . . ?
C21 C20 C22 118.6(6) . . ?
C17 C16 C21 118.6(6) . . ?
C17 C16 C15 122.9(6) . . ?
C21 C16 C15 118.5(6) . . ?
C6 C1 O1 120.9(5) . . ?
C6 C1 C2 122.7(5) . . ?
O1 C1 C2 116.4(5) . . ?
C18 C19 C20 120.8(6) . . ?
C18 C19 H19 119.6 . . ?
C20 C19 H19 119.6 . . ?
C18 C17 C16 120.9(6) . . ?
C18 C17 H17 119.5 . . ?
C16 C17 H17 119.5 . . ?
C22 C15 C16 121.8(6) 2_856 . ?
C22 C15 H15 119.1 2_856 . ?
C16 C15 H15 119.1 . . ?
C15 C22 C20 121.2(6) 2_856 . ?
C15 C22 H22 119.4 2_856 . ?
C20 C22 H22 119.4 . . ?
C17 C18 C19 120.6(6) . . ?
C17 C18 H18 119.7 . . ?
C19 C18 H18 119.7 . . ?
C26 N3 C23 117.7(5) . . ?
N3 C23 C26 120.8(6) . 2_665 ?
N3 C23 C24 119.3(5) . . ?
C26 C23 C24 119.8(6) 2_665 . ?
N3 C26 C23 121.4(6) . 2_665 ?
N3 C26 C27 120.2(5) . . ?
C23 C26 C27 118.4(6) 2_665 . ?
C25 C24 C23 120.1(6) . . ?
C25 C24 H24 120.0 . . ?
C23 C24 H24 120.0 . . ?
C28 C27 C26 119.6(6) . . ?
C28 C27 H27 120.2 . . ?
C26 C27 H27 120.2 . . ?
C27 C28 C25 121.6(6) . 2_665 ?
C27 C28 H28 119.2 . . ?
C25 C28 H28 119.2 2_665 . ?
C24 C25 C28 120.4(6) . 2_665 ?
C24 C25 H25 119.8 . . ?
C28 C25 H25 119.8 2_665 . ?
 
loop_
 _geom_torsion_atom_site_label_1
 _geom_torsion_atom_site_label_2
 _geom_torsion_atom_site_label_3
 _geom_torsion_atom_site_label_4
 _geom_torsion
 _geom_torsion_site_symmetry_1
 _geom_torsion_site_symmetry_2
 _geom_torsion_site_symmetry_3
 _geom_torsion_site_symmetry_4
 _geom_torsion_publ_flag
C10 N1 C7 C8 0.2(8) . . . . ?
C10 N1 C7 C11 -179.9(5) . . . . ?
C7 N1 C10 C9 -1.6(8) . . . . ?
C7 N1 C10 C14 178.5(5) . . . . ?
C8 N2 C9 C10 -0.9(8) . . . . ?
C8 N2 C9 C13 178.9(5) . . . . ?
N1 C10 C9 N2 2.0(9) . . . . ?
C14 C10 C9 N2 -178.1(5) . . . . ?
N1 C10 C9 C13 -177.8(5) . . . . ?
C14 C10 C9 C13 2.1(9) . . . . ?
C9 N2 C8 C7 -0.4(8) . . . . ?
C9 N2 C8 C12 -178.9(5) . . . . ?
N1 C7 C8 N2 0.8(8) . . . . ?
C11 C7 C8 N2 -179.1(5) . . . . ?
N1 C7 C8 C12 179.2(5) . . . . ?
C11 C7 C8 C12 -0.7(9) . . . . ?
C5 C4 C3 O2 179.9(5) . . . . ?
C5 C4 C3 C2 -1.2(9) . . . . ?
C1 C2 C3 O2 178.8(5) . . . . ?
C1 C2 C3 C4 0.0(8) . . . . ?
C1 C6 C5 O3 179.0(5) . . . . ?
C1 C6 C5 C4 -0.8(8) . . . . ?
C3 C4 C5 O3 -178.1(5) . . . . ?
C3 C4 C5 C6 1.6(9) . . . . ?
C16 C21 C20 C19 0.2(9) . . . . ?
C21 C21 C20 C19 179.9(6) 2_856 . . . ?
C16 C21 C20 C22 179.7(5) . . . . ?
C21 C21 C20 C22 -0.6(10) 2_856 . . . ?
C20 C21 C16 C17 -0.7(9) . . . . ?
C21 C21 C16 C17 179.6(6) 2_856 . . . ?
C20 C21 C16 C15 179.8(5) . . . . ?
C21 C21 C16 C15 0.2(10) 2_856 . . . ?
C5 C6 C1 O1 178.5(5) . . . . ?
C5 C6 C1 C2 -0.5(9) . . . . ?
C3 C2 C1 C6 0.9(8) . . . . ?
C3 C2 C1 O1 -178.1(5) . . . . ?
C21 C20 C19 C18 0.1(9) . . . . ?
C22 C20 C19 C18 -179.4(6) . . . . ?
C21 C16 C17 C18 1.0(9) . . . . ?
C15 C16 C17 C18 -179.6(6) . . . . ?
C17 C16 C15 C22 -179.7(6) . . . 2_856 ?
C21 C16 C15 C22 -0.4(9) . . . 2_856 ?
C19 C20 C22 C15 -179.7(6) . . . 2_856 ?
C21 C20 C22 C15 0.8(9) . . . 2_856 ?
C16 C17 C18 C19 -0.7(10) . . . . ?
C20 C19 C18 C17 0.1(10) . . . . ?
C26 N3 C23 C26 -1.5(9) . . . 2_665 ?
C26 N3 C23 C24 179.3(5) . . . . ?
C23 N3 C26 C23 1.5(9) . . . 2_665 ?
C23 N3 C26 C27 -179.1(5) . . . . ?
N3 C23 C24 C25 178.4(6) . . . . ?
C26 C23 C24 C25 -0.8(9) 2_665 . . . ?
N3 C26 C27 C28 179.9(6) . . . . ?
C23 C26 C27 C28 -0.6(9) 2_665 . . . ?
C26 C27 C28 C25 0.9(10) . . . 2_665 ?
C23 C24 C25 C28 0.6(10) . . . 2_665 ?
 
loop_
 _geom_hbond_atom_site_label_D 
 _geom_hbond_atom_site_label_H 
 _geom_hbond_atom_site_label_A 
 _geom_hbond_distance_DH 
 _geom_hbond_distance_HA 
 _geom_hbond_distance_DA 
 _geom_hbond_angle_DHA 
 _geom_hbond_site_symmetry_A 
O4 H4A O1  1.11(8) 1.75(8) 2.828(6) 162(7) 2_766
O1 H1 N3  0.84 1.94 2.775(6) 175.5 .
O2 H2 O4  0.84 1.84 2.662(6) 165.3 .
O3 H3 N2  0.84 1.94 2.779(6) 173.7 2_665
C6 H6 N2  0.95 2.62 3.317(7) 130.7 2_665
 
_refine_diff_density_max    1.115
_refine_diff_density_min   -0.605
_refine_diff_density_rms    0.162

_shelxl_version_number 2013-2

_shelx_res_file
;
TITL datam in P-1
CELL  0.71073  10.1510  11.2084  12.3363  102.012  105.153  112.368
ZERR     1.00   0.0011   0.0012   0.0013    0.003    0.003    0.003
LATT   1
SFAC  C    H    N    O
UNIT  56 56 6 8
MERG   2
OMIT     0.00  52.00
EQIV $1 -x+2, -y+1, -z+1
HTAB O4 O1_$1
HTAB O1 N3
HTAB O2 O4
EQIV $2 -x+1, -y+1, -z
HTAB O3 N2_$2
HTAB C6 N2_$2
FMAP   2
PLAN   20
SIZE     0.220   0.430   0.750
ACTA
HTAB    2.00000
BOND   $H
CONF
L.S.  15
TEMP  -123.00
WGHT    0.150400   12.407700
FVAR       0.14938
O4    4    1.150302    0.310260    0.564274    11.00000    0.03682    0.03187 =
         0.01978    0.00648    0.00301    0.02423
H4A   2    1.181009    0.412907    0.625873    11.00000    0.03488
MOLE    1
N2    3    0.396641    0.802984    0.187544    11.00000    0.01828    0.02040 =
         0.01172    0.00475    0.00324    0.00974
N1    3    0.618348    0.745055    0.312211    11.00000    0.02122    0.02469 =
         0.01544    0.00685    0.00686    0.01499
C7    1    0.468494    0.654601    0.273043    11.00000    0.02642    0.01830 =
         0.01444    0.00619    0.01088    0.01218
C10   1    0.657707    0.863134    0.290925    11.00000    0.01995    0.02210 =
         0.01404    0.00613    0.00746    0.01213
C14   1    0.825652    0.963970    0.338374    11.00000    0.01935    0.02355 =
         0.02144    0.00611    0.00439    0.01019
AFIX 137
H14A  2    0.886450    0.926996    0.382371    11.00000   -1.50000
H14B  2    0.843502    1.051167    0.392128    11.00000   -1.50000
H14C  2    0.856416    0.979440    0.271534    11.00000   -1.50000
AFIX   0
C13   1    0.585818    1.021249    0.196855    11.00000    0.02440    0.02339 =
         0.02465    0.01122    0.00683    0.01170
AFIX 137
H13A  2    0.491513    1.022741    0.152210    11.00000   -1.50000
H13B  2    0.648677    1.024901    0.148162    11.00000   -1.50000
H13C  2    0.643929    1.100825    0.271167    11.00000   -1.50000
AFIX   0
C9    1    0.545115    0.891926    0.225898    11.00000    0.01900    0.01796 =
         0.01413    0.00496    0.00522    0.01037
C8    1    0.355749    0.684643    0.210237    11.00000    0.01851    0.01760 =
         0.01238    0.00451    0.00550    0.00751
C12   1    0.187662    0.585689    0.163787    11.00000    0.01993    0.02569 =
         0.02495    0.00972    0.00585    0.00548
AFIX 137
H12A  2    0.127148    0.627722    0.127877    11.00000   -1.50000
H12B  2    0.159881    0.563207    0.229921    11.00000   -1.50000
H12C  2    0.166231    0.501543    0.103241    11.00000   -1.50000
AFIX   0
C11   1    0.428385    0.523014    0.298825    11.00000    0.03361    0.02398 =
         0.02997    0.01387    0.01463    0.01543
AFIX 137
H11A  2    0.522976    0.519653    0.339765    11.00000   -1.50000
H11B  2    0.367392    0.444937    0.223541    11.00000   -1.50000
H11C  2    0.368570    0.518447    0.350018    11.00000   -1.50000
AFIX   0
MOLE    2
O1    4    0.814684    0.457756    0.263672    11.00000    0.02882    0.02627 =
         0.01823    0.00699    0.00417    0.02231
AFIX 147
H1    2    0.750624    0.460093    0.206220    11.00000   -1.50000
AFIX   0
O2    4    1.133662    0.240404    0.339423    11.00000    0.02548    0.03138 =
         0.01883    0.01024    0.00410    0.02081
AFIX 147
H2    2    1.144500    0.276576    0.410109    11.00000   -1.50000
AFIX   0
O3    4    0.827232    0.141340   -0.057357    11.00000    0.02454    0.02989 =
         0.01625    0.00612    0.00291    0.01999
AFIX 147
H3    2    0.754569    0.152035   -0.097609    11.00000   -1.50000
AFIX   0
C6    1    0.816127    0.300541    0.100476    11.00000    0.01367    0.02049 =
         0.01778    0.01028    0.00474    0.01162
AFIX  43
H6    2    0.743347    0.314204    0.045040    11.00000   -1.20000
AFIX   0
C4    1    0.981617    0.194194    0.142263    11.00000    0.02033    0.02454 =
         0.02362    0.01171    0.00988    0.01753
AFIX  43
H4    2    1.022934    0.136066    0.115201    11.00000   -1.20000
AFIX   0
C2    1    0.972251    0.350087    0.306453    11.00000    0.01548    0.01506 =
         0.01386    0.00469    0.00343    0.00721
AFIX  43
H2A   2    1.004697    0.396123    0.389693    11.00000   -1.20000
AFIX   0
C3    1    1.028076    0.261491    0.262967    11.00000    0.01238    0.01643 =
         0.01856    0.00994    0.00448    0.00790
C21   1    1.527355    0.063481    0.489644    11.00000    0.01997    0.01771 =
         0.01219    0.00286    0.00647    0.00990
C5    1    0.873122    0.212413    0.060187    11.00000    0.01439    0.02061 =
         0.01780    0.00947    0.00619    0.01056
C20   1    1.688164    0.153705    0.537549    11.00000    0.02120    0.02267 =
         0.01811    0.00531    0.01005    0.01058
C16   1    1.422781    0.099756    0.421292    11.00000    0.02520    0.02334 =
         0.01961    0.00832    0.01080    0.01623
C1    1    0.865964    0.367343    0.220766    11.00000    0.01529    0.01430 =
         0.02126    0.01043    0.00851    0.00973
C19   1    1.740287    0.277805    0.516335    11.00000    0.02355    0.01918 =
         0.02801    0.00591    0.01250    0.00846
AFIX  43
H19   2    1.847382    0.338643    0.547786    11.00000   -1.20000
AFIX   0
C17   1    1.481420    0.226673    0.403477    11.00000    0.03218    0.02802 =
         0.02909    0.01706    0.01627    0.02053
AFIX  43
H17   2    1.412591    0.253080    0.358894    11.00000   -1.20000
AFIX   0
C15   1    1.262225    0.006353    0.374421    11.00000    0.02272    0.02625 =
         0.02270    0.00716    0.00554    0.01669
AFIX  43
H15   2    1.191200    0.030061    0.328856    11.00000   -1.20000
AFIX   0
C22   1    1.790861    0.113813    0.606983    11.00000    0.01575    0.02671 =
         0.02488    0.00624    0.00500    0.00973
AFIX  43
H22   2    1.898296    0.173697    0.640292    11.00000   -1.20000
AFIX   0
C18   1    1.637620    0.313384    0.449892    11.00000    0.03680    0.01979 =
         0.03481    0.01516    0.02076    0.01408
AFIX  43
H18   2    1.675079    0.398200    0.436170    11.00000   -1.20000
AFIX   0
MOLE    3
N3    3    0.612038    0.480985    0.078903    11.00000    0.02206    0.02338 =
         0.01571    0.00631    0.00613    0.01581
C23   1    0.463880    0.385729    0.030403    11.00000    0.02108    0.02283 =
         0.01472    0.00592    0.00718    0.01447
C26   1    0.649715    0.593695    0.048600    11.00000    0.02006    0.02053 =
         0.01547    0.00708    0.00757    0.01284
C24   1    0.419498    0.262905    0.059683    11.00000    0.03039    0.02357 =
         0.02172    0.01102    0.01007    0.01705
AFIX  43
H24   2    0.495039    0.248448    0.111344    11.00000   -1.20000
AFIX   0
C27   1    0.806252    0.697734    0.096101    11.00000    0.02117    0.02662 =
         0.01974    0.00403    0.00498    0.01046
AFIX  43
H27   2    0.884010    0.687166    0.149474    11.00000   -1.20000
AFIX   0
C28   1    0.843144    0.812025    0.064352    11.00000    0.02397    0.02340 =
         0.03233    0.00678    0.01278    0.01007
AFIX  43
H28   2    0.947525    0.880087    0.095291    11.00000   -1.20000
AFIX   0
C25   1    0.270957    0.167942    0.014132    11.00000    0.03113    0.02306 =
         0.02635    0.00911    0.01200    0.01355
AFIX  43
H25   2    0.241889    0.086970    0.034404    11.00000   -1.20000
AFIX   0
HKLF    4

REM  datam in P-1
REM R1 =  0.1045 for    3988 Fo > 4sig(Fo)  and  0.1121 for all    4600 data
REM    327 parameters refined using      0 restraints

END

WGHT      0.1091     15.0694

REM Instructions for potential hydrogen bonds
HTAB O4 O1_$1
HTAB O1 N3
HTAB O2 O4
HTAB O3 N2_$2
HTAB C6 N2_$2

REM Highest difference peak  1.115,  deepest hole -0.605,  1-sigma level  0.162
Q1    1   1.0568  0.1470  0.1832  11.00000  0.05    1.11
Q2    1   1.2582  0.3425  0.5965  11.00000  0.05    1.08
Q3    1   1.0854  0.0311  0.1074  11.00000  0.05    1.04
Q4    1   0.8987  0.2570  0.1548  11.00000  0.05    1.03
Q5    1   0.8815  0.0775 -0.0329  11.00000  0.05    1.02
Q6    1   0.9391  0.4475  0.3828  11.00000  0.05    0.99
Q7    1   0.9831  0.0561  0.0361  11.00000  0.05    0.92
Q8    1   0.9196  0.1366  0.0702  11.00000  0.05    0.84
Q9    1   1.2350  0.4587  0.6724  11.00000  0.05    0.82
Q10   1   1.0564  0.4389  0.4534  11.00000  0.05    0.82
Q11   1   1.0960  0.4549  0.5552  11.00000  0.05    0.79
Q12   1   1.1739  0.1458  0.2698  11.00000  0.05    0.78
Q13   1   1.0000  0.5000  0.5000  10.50000  0.05    0.74
Q14   1   1.2131  0.0423  0.2061  11.00000  0.05    0.74
Q15   1   1.0993  0.3405  0.3938  11.00000  0.05    0.71
Q16   1   0.7613  0.3798  0.1599  11.00000  0.05    0.64
Q17   1   0.7038  0.7548  0.4708  11.00000  0.05    0.62
Q18   1   1.7818  0.1792  0.4619  11.00000  0.05    0.61
Q19   1   0.9629  0.1735  0.1904  11.00000  0.05    0.60
Q20   1   0.4249  0.5011  0.0981  11.00000  0.05    0.59
;
_shelx_res_checksum    1766

_shelx_hkl_file
;
  -2   0   0    4.03    0.15
  -2   0   0    3.70    0.15
  -2   0   0    3.71    0.15
  -2   0   0    3.81    0.15
  -2   0   0    3.00    0.15
  -2   0   0    3.62    0.15
  -2   0   0    3.57    0.15
   2   0   0    3.39    0.15
   2   0   0    3.69    0.15
   2   0   0    3.68    0.15
   2   0   0    3.61    0.15
   2   0   0    3.65    0.15
   2   0   0    3.22    0.15
  -3   0   0   78.17    3.14
  -3   0   0   79.36    2.92
  -3   0   0   75.27    3.00
  -3   0   0   79.75    2.86
  -3   0   0   82.96    2.96
  -3   0   0   76.30    2.81
   3   0   0   76.00    2.87
   3   0   0   76.66    2.92
   3   0   0   74.48    3.00
   3   0   0   80.69    3.00
   3   0   0   80.65    2.79
   3   0   0   77.16    2.96
   3   0   0   78.53    2.86
  -4   0   0   29.81    1.11
  -4   0   0   33.23    1.15
  -4   0   0   29.34    1.10
  -4   0   0   28.78    1.09
  -4   0   0   28.14    1.13
  -4   0   0   28.48    1.23
   4   0   0   35.39    1.11
   4   0   0   28.67    1.17
   4   0   0   28.38    1.12
   4   0   0   29.85    1.09
   4   0   0   29.33    1.13
  -5   0   0   37.18    1.45
  -5   0   0   38.83    1.43
  -5   0   0   41.07    1.48
  -5   0   0   39.10    1.40
  -5   0   0   37.84    1.45
  -5   0   0   37.30    1.41
  -5   0   0   37.83    1.58
  -5   0   0   39.99    1.44
   5   0   0   39.04    1.41
   5   0   0   38.58    1.40
   5   0   0   37.85    1.45
   5   0   0   38.24    1.50
   5   0   0   39.48    1.45
   5   0   0   38.65    1.48
   5   0   0   36.24    1.42
   5   0   0   37.57    1.50
  -6   0   0   17.98    0.70
  -6   0   0   18.63    0.70
  -6   0   0   18.22    0.69
  -6   0   0   18.04    0.70
  -6   0   0   17.72    0.71
  -6   0   0   16.82    0.77
  -6   0   0   18.70    0.70
  -6   0   0   18.51    0.72
   6   0   0   18.80    0.70
   6   0   0   15.99    0.72
   6   0   0   18.37    0.72
   6   0   0   18.65    0.70
   6   0   0   17.05    0.78
   6   0   0   18.11    0.70
   6   0   0   18.05    0.71
   6   0   0   17.76    0.72
  -7   0   0    4.66    0.22
  -7   0   0    4.48    0.24
  -7   0   0    4.66    0.24
  -7   0   0    4.90    0.22
  -7   0   0    4.27    0.28
  -7   0   0    4.65    0.23
   7   0   0    4.78    0.24
   7   0   0    4.48    0.24
   7   0   0    4.71    0.25
   7   0   0    4.72    0.24
   7   0   0    4.75    0.23
   7   0   0    5.19    0.24
  -8   0   0    0.10    0.11
  -8   0   0    0.27    0.09
  -8   0   0    0.18    0.08
  -8   0   0    0.37    0.10
  -8   0   0    0.19    0.06
   8   0   0    0.12    0.07
   8   0   0    0.33    0.08
   8   0   0    0.16    0.08
   8   0   0    0.24    0.08
   8   0   0    0.24    0.09
   8   0   0    0.23    0.09
  -9   0   0    1.07    0.13
  -9   0   0    1.16    0.17
  -9   0   0    1.06    0.14
  -9   0   0    1.28    0.17
  -9   0   0    0.88    0.15
   9   0   0    1.14    0.17
   9   0   0    1.42    0.16
   9   0   0    1.08    0.12
   9   0   0    1.43    0.16
   9   0   0    1.38    0.20
 -10   0   0    0.77    0.16
 -10   0   0    0.92    0.15
 -10   0   0    0.93    0.20
  10   0   0    0.83    0.14
  10   0   0    0.88    0.13
  10   0   0    0.82    0.14
  10   0   0    0.93    0.15
 -11   0   0    1.14    0.19
 -11   0   0    1.37    0.25
 -11   0   0    1.34    0.22
  11   0   0    0.96    0.18
  11   0   0    1.14    0.21
  11  -1   0    2.51    0.28
  11  -1   0    2.21    0.27
 -11   1   0    2.70    0.38
 -11   1   0    2.19    0.25
  10  -1   0    0.16    0.10
  10  -1   0   -0.01    0.10
  10  -1   0    0.05    0.09
  10  -1   0    0.03    0.09
 -10   1   0   -0.04    0.09
 -10   1   0    0.06    0.11
 -10   1   0    0.02    0.10
 -10   1   0    0.22    0.15
   9  -1   0    0.35    0.10
   9  -1   0    0.38    0.08
   9  -1   0    0.36    0.10
   9  -1   0    0.35    0.10
   9  -1   0    0.25    0.10
   9  -1   0    0.38    0.09
  -9   1   0    0.59    0.14
  -9   1   0    0.37    0.13
  -9   1   0    0.28    0.08
  -9   1   0    0.22    0.10
  -9   1   0    0.42    0.11
  -9   1   0    0.30    0.09
   8  -1   0    0.06    0.07
   8  -1   0   -0.06    0.06
   8  -1   0    0.12    0.07
   8  -1   0    0.03    0.07
   8  -1   0    0.02    0.06
   8  -1   0    0.00    0.07
  -8   1   0   -0.14    0.07
  -8   1   0    0.02    0.09
  -8   1   0    0.06    0.06
  -8   1   0   -0.03    0.08
  -8   1   0   -0.11    0.09
  -8   1   0    0.06    0.07
   7  -1   0    1.13    0.15
   7  -1   0    1.20    0.10
   7  -1   0    1.33    0.13
   7  -1   0    1.18    0.12
   7  -1   0    1.40    0.11
   7  -1   0    1.49    0.12
   7  -1   0    1.30    0.12
   7  -1   0    1.48    0.12
  -7   1   0    1.18    0.13
  -7   1   0    1.34    0.13
  -7   1   0    1.28    0.16
  -7   1   0    1.17    0.14
  -7   1   0    1.25    0.14
  -7   1   0    1.01    0.11
   6  -1   0   12.05    0.46
   6  -1   0   11.20    0.47
   6  -1   0   11.69    0.46
   6  -1   0   10.93    0.46
   6  -1   0   11.25    0.47
   6  -1   0   11.69    0.47
   6  -1   0   11.55    0.46
   6  -1   0   11.81    0.47
   6  -1   0   10.92    0.51
  -6   1   0   11.32    0.47
  -6   1   0   11.56    0.52
  -6   1   0   11.12    0.46
  -6   1   0   11.35    0.46
  -6   1   0   11.49    0.46
  -6   1   0   11.49    0.46
  -6   1   0   11.26    0.47
   5  -1   0    2.07    0.12
   5  -1   0    2.00    0.11
   5  -1   0    1.90    0.13
   5  -1   0    2.01    0.12
   5  -1   0    2.02    0.12
   5  -1   0    2.13    0.11
   5  -1   0    2.16    0.11
   5  -1   0    2.08    0.11
  -5   1   0    1.93    0.12
  -5   1   0    2.07    0.13
  -5   1   0    2.08    0.12
  -5   1   0    2.02    0.14
  -5   1   0    2.09    0.11
  -5   1   0    2.06    0.12
  -5   1   0    2.01    0.11
   4  -1   0    1.77    0.09
   4  -1   0    1.77    0.10
   4  -1   0    1.80    0.10
   4  -1   0    1.78    0.10
   4  -1   0    1.77    0.09
   4  -1   0    1.84    0.11
   4  -1   0    1.75    0.09
   4  -1   0    1.79    0.09
  -4   1   0    1.64    0.10
  -4   1   0    1.71    0.10
  -4   1   0    1.71    0.09
  -4   1   0    1.76    0.10
  -4   1   0    1.73    0.09
  -4   1   0    1.75    0.11
   3  -1   0    9.35    0.37
   3  -1   0    9.36    0.36
   3  -1   0    9.01    0.35
   3  -1   0    9.09    0.36
   3  -1   0    9.04    0.40
   3  -1   0    9.51    0.37
   3  -1   0    9.68    0.35
  -3   1   0    8.60    0.36
  -3   1   0    9.71    0.35
  -3   1   0    9.61    0.36
  -3   1   0    9.42    0.36
  -3   1   0    9.65    0.37
  -3   1   0    9.15    0.37
   2  -1   0    2.09    0.08
   2  -1   0    2.04    0.09
   2  -1   0    2.04    0.10
   2  -1   0    1.74    0.09
   2  -1   0    1.91    0.08
   2  -1   0    1.90    0.09
   2  -1   0    1.95    0.08
  -2   1   0    1.86    0.09
  -2   1   0    2.00    0.08
  -2   1   0    1.99    0.09
  -2   1   0    2.14    0.10
  -2   1   0    2.09    0.09
  -2   1   0    1.99    0.09
  -2   1   0    1.92    0.09
  -1  -1   0    0.28    0.03
  -1  -1   0    0.34    0.03
  -1  -1   0    0.33    0.03
   1   1   0    0.24    0.03
   1   1   0    0.26    0.03
   2   1   0   29.84    1.10
   2   1   0   30.06    1.09
   2   1   0   29.80    1.21
  -3  -1   0    8.83    0.33
  -3  -1   0    8.77    0.34
  -3  -1   0    8.82    0.35
  -3  -1   0    8.75    0.34
  -3  -1   0    8.81    0.33
  -3  -1   0    8.42    0.34
  -3  -1   0    8.66    0.38
   3   1   0    8.80    0.38
   3   1   0    8.45    0.34
   3   1   0    8.62    0.35
   3   1   0    8.86    0.36
   3   1   0    8.70    0.34
   3   1   0    8.68    0.36
   3   1   0    8.47    0.34
   3   1   0    8.72    0.34
  -4  -1   0   11.83    0.48
  -4  -1   0   12.59    0.47
  -4  -1   0   12.09    0.48
  -4  -1   0   12.81    0.49
  -4  -1   0   12.49    0.49
  -4  -1   0   11.56    0.48
  -4  -1   0   12.30    0.47
  -4  -1   0   11.09    0.53
   4   1   0   12.28    0.48
   4   1   0   12.68    0.48
   4   1   0   11.88    0.53
   4   1   0   12.49    0.48
   4   1   0   12.54    0.49
   4   1   0   12.21    0.50
   4   1   0   12.63    0.48
   4   1   0   12.75    0.50
   5   1   0    4.35    0.20
   5   1   0    3.63    0.18
   6   1   0    0.25    0.06
   6   1   0    0.30    0.08
   6   1   0    0.30    0.05
   7   1   0    1.23    0.14
   7   1   0    0.98    0.11
   7   1   0    1.04    0.11
   7   1   0    1.08    0.14
   7   1   0    1.10    0.13
  -8  -1   0    0.24    0.09
  -8  -1   0    0.61    0.14
  -8  -1   0    0.41    0.10
  -8  -1   0    0.30    0.10
  -8  -1   0    0.24    0.06
   8   1   0    0.34    0.10
   8   1   0    0.17    0.09
   8   1   0    0.25    0.10
   8   1   0    0.29    0.09
   8   1   0    0.28    0.11
   8   1   0    0.31    0.08
  -9  -1   0    0.23    0.11
  -9  -1   0    0.17    0.12
  -9  -1   0    0.27    0.15
   9   1   0    0.10    0.09
   9   1   0    0.14    0.11
   9   1   0    0.15    0.10
   9   1   0   -0.01    0.11
 -10  -1   0    0.13    0.17
 -10  -1   0    0.02    0.16
 -10  -1   0   -0.12    0.21
  10   1   0   -0.01    0.13
  10   1   0    0.02    0.14
  10   1   0    0.10    0.14
  12  -2   0    4.13    0.34
  12  -2   0    3.97    0.32
  12  -2   0    3.99    0.34
 -12   2   0    3.97    0.35
 -12   2   0    4.13    0.43
  11  -2   0    0.06    0.11
  11  -2   0    0.20    0.12
  11  -2   0    0.24    0.13
 -11   2   0    0.02    0.17
 -11   2   0    0.17    0.13
 -11   2   0    0.01    0.13
  10  -2   0   -0.01    0.09
  10  -2   0    0.00    0.08
  10  -2   0   -0.06    0.09
  10  -2   0    0.11    0.10
 -10   2   0   -0.03    0.11
 -10   2   0   -0.07    0.14
 -10   2   0    0.04    0.09
 -10   2   0    0.12    0.11
   9  -2   0    0.96    0.14
   9  -2   0    0.97    0.12
   9  -2   0    1.23    0.15
   9  -2   0    1.20    0.14
   9  -2   0    1.25    0.15
   9  -2   0    1.37    0.14
   9  -2   0    1.13    0.14
  -9   2   0    1.25    0.13
  -9   2   0    1.15    0.17
  -9   2   0    1.08    0.15
  -9   2   0    1.56    0.20
   8  -2   0    5.07    0.26
   8  -2   0    5.10    0.24
   8  -2   0    4.96    0.27
   8  -2   0    5.19    0.26
   8  -2   0    4.86    0.25
   8  -2   0    4.83    0.24
   8  -2   0    5.40    0.25
  -8   2   0    5.06    0.26
  -8   2   0    5.38    0.31
  -8   2   0    5.25    0.26
  -8   2   0    5.22    0.27
  -8   2   0    4.72    0.28
   7  -2   0    1.30    0.11
   7  -2   0    1.23    0.11
   7  -2   0    1.29    0.12
   7  -2   0    1.31    0.10
   7  -2   0    1.19    0.14
   7  -2   0    1.17    0.12
   7  -2   0    1.25    0.12
   7  -2   0    1.10    0.10
   7  -2   0    1.10    0.13
  -7   2   0    1.43    0.11
  -7   2   0    1.39    0.15
  -7   2   0    1.19    0.12
  -7   2   0    1.29    0.13
  -7   2   0    1.15    0.14
  -7   2   0    1.25    0.13
  -7   2   0    1.26    0.14
  -7   2   0    1.46    0.12
   6  -2   0    5.77    0.26
   6  -2   0    5.81    0.27
   6  -2   0    5.81    0.25
   6  -2   0    5.63    0.25
   6  -2   0    5.52    0.26
   6  -2   0    5.51    0.29
   6  -2   0    6.45    0.26
   6  -2   0    5.79    0.25
  -6   2   0    5.83    0.26
  -6   2   0    6.12    0.26
  -6   2   0    5.62    0.27
  -6   2   0    6.29    0.26
  -6   2   0    5.84    0.27
  -6   2   0    5.91    0.30
  -6   2   0    5.82    0.26
   5  -2   0    2.68    0.14
   5  -2   0    2.81    0.14
   5  -2   0    2.68    0.13
   5  -2   0    2.74    0.15
   5  -2   0    2.56    0.13
   5  -2   0    2.73    0.14
   5  -2   0    2.78    0.13
   5  -2   0    2.80    0.16
  -5   2   0    2.92    0.14
  -5   2   0    2.83    0.14
  -5   2   0    2.77    0.13
  -5   2   0    2.55    0.14
  -5   2   0    2.78    0.16
  -5   2   0    2.76    0.15
  -5   2   0    2.94    0.14
  -5   2   0    2.72    0.15
   4  -2   0    5.87    0.26
   4  -2   0    5.61    0.24
   4  -2   0    6.23    0.25
   4  -2   0    6.06    0.25
   4  -2   0    5.83    0.24
   4  -2   0    5.99    0.25
   4  -2   0    6.06    0.28
  -4   2   0    5.85    0.25
  -4   2   0    6.19    0.28
  -4   2   0    6.13    0.25
  -4   2   0    5.84    0.25
  -4   2   0    5.61    0.25
  -4   2   0    6.11    0.26
  -4   2   0    5.85    0.25
  -4   2   0    6.00    0.24
   3  -2   0   -0.02    0.02
   3  -2   0    0.01    0.02
   3  -2   0   -0.01    0.01
   3  -2   0    0.01    0.02
   3  -2   0    0.00    0.02
   3  -2   0    0.02    0.02
  -3   2   0    0.01    0.02
  -3   2   0    0.00    0.02
  -3   2   0   -0.02    0.02
  -3   2   0    0.00    0.02
  -3   2   0   -0.02    0.01
  -3   2   0    0.00    0.02
  -3   2   0    0.00    0.02
   2  -2   0    4.46    0.19
   2  -2   0    4.07    0.19
   2  -2   0    4.46    0.18
   2  -2   0    4.31    0.18
   2  -2   0    4.59    0.19
   2  -2   0    4.52    0.18
   2  -2   0    4.66    0.20
   2  -2   0    4.59    0.17
  -2   2   0    4.38    0.18
  -2   2   0    4.47    0.19
  -2   2   0    4.33    0.17
  -2   2   0    4.56    0.19
  -2   2   0    4.36    0.20
  -2   2   0    4.66    0.18
  -2   2   0    4.69    0.18
   1  -2   0    5.41    0.25
   1  -2   0    6.08    0.24
   1  -2   0    5.64    0.22
   1  -2   0    5.83    0.23
   1  -2   0    5.88    0.22
   1  -2   0    5.61    0.23
  -1   2   0    5.90    0.23
  -1   2   0    5.95    0.23
  -1   2   0    5.66    0.25
  -1   2   0    5.94    0.22
  -1   2   0    5.73    0.23
   0  -2   0   82.95    3.14
   0  -2   0   88.48    3.15
   0  -2   0   88.29    3.30
   0  -2   0   83.67    3.45
   0  -2   0   88.00    3.22
   0  -2   0   88.08    3.06
   0  -2   0   85.99    3.08
   0  -2   0   85.47    3.25
   0   2   0   78.26    3.25
   0   2   0   89.46    3.08
   0   2   0   85.62    3.31
   0   2   0   88.02    3.15
   0   2   0   86.13    3.45
   0   2   0   88.23    3.22
  -1  -2   0   47.09    1.68
  -1  -2   0   44.92    1.64
  -1  -2   0   43.93    1.77
  -1  -2   0   46.21    1.85
  -1  -2   0   45.66    1.65
  -1  -2   0   45.77    1.68
  -1  -2   0   45.42    1.72
   1   2   0   47.55    1.68
   1   2   0   43.41    1.85
   1   2   0   44.84    1.64
   1   2   0   46.35    1.72
   1   2   0   47.16    1.77
   1   2   0   46.28    1.68
   1   2   0   47.10    1.65
  -2  -2   0   -0.01    0.02
  -2  -2   0   -0.01    0.02
   2   2   0    0.02    0.03
   2   2   0    0.03    0.02
  -3  -2   0    3.70    0.17
  -3  -2   0    3.55    0.17
  -3  -2   0    3.64    0.15
  -3  -2   0    3.65    0.19
  -3  -2   0    3.64    0.17
  -3  -2   0    3.45    0.15
  -3  -2   0    3.52    0.17
  -3  -2   0    3.53    0.15
   3   2   0    3.53    0.15
   3   2   0    3.57    0.17
   3   2   0    3.76    0.18
   3   2   0    3.95    0.19
   3   2   0    3.42    0.17
   3   2   0    3.93    0.17
   3   2   0    3.55    0.17
   3   2   0    3.76    0.17
  -4  -2   0    4.80    0.22
  -4  -2   0    4.72    0.20
  -4  -2   0    4.72    0.22
  -4  -2   0    4.63    0.19
  -4  -2   0    4.54    0.19
  -4  -2   0    4.31    0.21
  -4  -2   0    4.60    0.22
  -4  -2   0    4.76    0.25
   4   2   0    5.09    0.22
   4   2   0    4.69    0.23
   4   2   0    4.75    0.22
   4   2   0    5.25    0.25
   4   2   0    4.66    0.20
   4   2   0    4.74    0.22
   4   2   0    4.60    0.22
   4   2   0    4.71    0.22
  -5  -2   0    0.22    0.07
  -5  -2   0    0.39    0.07
  -5  -2   0    0.39    0.07
  -5  -2   0    0.26    0.03
  -5  -2   0    0.38    0.07
  -5  -2   0    0.27    0.08
   5   2   0    0.34    0.06
   5   2   0    0.33    0.06
   5   2   0    0.49    0.10
   5   2   0    0.35    0.07
   5   2   0    0.63    0.11
   5   2   0    0.44    0.07
   5   2   0    0.50    0.07
  -6  -2   0    1.34    0.08
  -6  -2   0    1.12    0.17
  -6  -2   0    1.22    0.15
  -6  -2   0    1.17    0.14
  -6  -2   0    1.36    0.14
  -6  -2   0    1.45    0.08
  -6  -2   0    1.20    0.10
   6   2   0    1.22    0.14
   6   2   0    1.29    0.10
   6   2   0    1.40    0.13
   6   2   0    1.41    0.15
   6   2   0    1.31    0.14
   6   2   0    1.45    0.14
  -7  -2   0    0.80    0.11
  -7  -2   0    0.73    0.09
  -7  -2   0    0.91    0.17
   7   2   0    0.71    0.12
   7   2   0    0.73    0.11
   7   2   0    0.70    0.10
   7   2   0    0.69    0.11
   7   2   0    0.71    0.11
  -8  -2   0    5.53    0.31
  -8  -2   0    5.27    0.28
  -8  -2   0    5.12    0.36
   8   2   0    4.95    0.30
   8   2   0    4.76    0.29
   8   2   0    4.99    0.30
   8   2   0    4.63    0.25
  -9  -2   0    0.35    0.16
  -9  -2   0    0.48    0.15
   9   2   0    0.50    0.14
   9   2   0    0.55    0.10
   9   2   0    0.26    0.15
 -10  -2   0    0.61    0.19
 -10  -2   0    0.81    0.24
 -10  -2   0    0.59    0.22
  10   2   0    0.89    0.18
  10   2   0    0.55    0.17
  12  -3   0    0.65    0.15
  12  -3   0    0.52    0.15
  12  -3   0    0.56    0.15
 -12   3   0    0.65    0.20
 -12   3   0    0.60    0.17
 -12   3   0    0.58    0.18
  11  -3   0    0.53    0.14
  11  -3   0    0.68    0.14
  11  -3   0    0.90    0.16
 -11   3   0    0.86    0.19
 -11   3   0    1.02    0.14
 -11   3   0    0.48    0.16
 -11   3   0    0.61    0.14
  10  -3   0    2.54    0.22
  10  -3   0    2.80    0.21
  10  -3   0    2.11    0.18
  10  -3   0    2.21    0.20
 -10   3   0    2.18    0.22
 -10   3   0    2.29    0.21
 -10   3   0    2.24    0.26
 -10   3   0    2.35    0.23
   9  -3   0    0.31    0.07
   9  -3   0    0.13    0.08
   9  -3   0    0.24    0.07
   9  -3   0    0.19    0.07
   9  -3   0    0.28    0.08
  -9   3   0    0.17    0.10
  -9   3   0    0.24    0.13
  -9   3   0    0.18    0.08
   8  -3   0    0.60    0.09
   8  -3   0    0.48    0.08
   8  -3   0    0.51    0.07
   8  -3   0    0.64    0.09
   8  -3   0    0.52    0.08
   8  -3   0    0.53    0.09
  -8   3   0    0.51    0.08
  -8   3   0    0.54    0.07
  -8   3   0    0.49    0.10
  -8   3   0    0.55    0.12
  -8   3   0    0.54    0.09
  -8   3   0    0.51    0.10
  -8   3   0    0.47    0.10
  -8   3   0    0.74    0.11
   7  -3   0    2.98    0.16
   7  -3   0    3.03    0.17
   7  -3   0    3.07    0.18
   7  -3   0    2.69    0.17
   7  -3   0    2.57    0.19
   7  -3   0    2.97    0.18
   7  -3   0    3.15    0.17
  -7   3   0    3.12    0.18
  -7   3   0    2.72    0.18
  -7   3   0    2.97    0.17
  -7   3   0    3.07    0.17
  -7   3   0    2.89    0.17
  -7   3   0    2.88    0.21
  -7   3   0    3.11    0.15
  -7   3   0    2.85    0.19
  -7   3   0    2.83    0.17
   6  -3   0    0.10    0.04
   6  -3   0    0.04    0.04
   6  -3   0   -0.01    0.05
   6  -3   0   -0.01    0.04
   6  -3   0    0.01    0.04
   6  -3   0    0.07    0.03
   6  -3   0   -0.01    0.05
  -6   3   0    0.06    0.05
  -6   3   0    0.09    0.06
  -6   3   0    0.01    0.05
  -6   3   0    0.08    0.04
  -6   3   0    0.00    0.04
  -6   3   0    0.05    0.04
  -6   3   0    0.02    0.04
  -6   3   0    0.02    0.04
  -6   3   0    0.00    0.05
   5  -3   0    0.62    0.08
   5  -3   0    0.50    0.05
   5  -3   0    0.65    0.06
   5  -3   0    0.52    0.07
   5  -3   0    0.45    0.07
   5  -3   0    0.49    0.07
   5  -3   0    0.51    0.07
  -5   3   0    0.57    0.07
  -5   3   0    0.43    0.06
  -5   3   0    0.60    0.07
  -5   3   0    0.47    0.07
  -5   3   0    0.49    0.07
  -5   3   0    0.49    0.07
  -5   3   0    0.54    0.07
  -5   3   0    0.56    0.05
   4  -3   0   37.78    1.39
   4  -3   0   37.46    1.45
   4  -3   0   38.23    1.53
   4  -3   0   37.01    1.45
   4  -3   0   36.77    1.35
   4  -3   0   38.45    1.37
   4  -3   0   36.47    1.43
  -4   3   0   38.75    1.54
  -4   3   0   37.47    1.35
  -4   3   0   35.52    1.45
  -4   3   0   37.39    1.40
  -4   3   0   37.17    1.39
  -4   3   0   38.89    1.45
  -4   3   0   36.66    1.43
  -4   3   0   39.94    1.37
   3  -3   0   15.46    0.64
   3  -3   0   15.94    0.64
   3  -3   0   16.59    0.62
   3  -3   0   15.99    0.64
   3  -3   0   16.87    0.59
  -3   3   0   16.90    0.61
  -3   3   0   16.46    0.68
  -3   3   0   16.92    0.62
  -3   3   0   16.40    0.64
  -3   3   0   16.80    0.62
   2  -3   0   28.67    1.17
   2  -3   0   27.27    1.07
   2  -3   0   28.87    1.10
   2  -3   0   28.55    1.05
   2  -3   0   29.50    1.06
   2  -3   0   28.98    1.12
  -2   3   0   30.02    1.07
  -2   3   0   29.33    1.10
  -2   3   0   28.31    1.12
  -2   3   0   28.75    1.10
  -2   3   0   28.47    1.06
   1  -3   0   11.62    0.44
   1  -3   0   11.00    0.42
   1  -3   0   11.78    0.45
   1  -3   0   11.72    0.43
   1  -3   0   11.01    0.44
   1  -3   0   11.26    0.40
  -1   3   0   11.25    0.45
  -1   3   0   11.29    0.42
  -1   3   0   11.29    0.47
  -1   3   0   11.49    0.43
  -1   3   0   10.86    0.40
  -1   3   0   11.50    0.44
  -1   3   0   11.19    0.44
  -1   3   0   10.87    0.42
  -1   3   0   10.47    0.47
   0  -3   0    0.06    0.02
   0  -3   0    0.07    0.03
   0  -3   0    0.08    0.02
   0  -3   0    0.06    0.01
   0  -3   0    0.06    0.02
   0   3   0    0.08    0.02
   0   3   0    0.09    0.02
   0   3   0    0.08    0.03
   0   3   0    0.04    0.02
   0   3   0    0.06    0.01
   0   3   0    0.07    0.02
   0   3   0    0.19    0.04
  -1  -3   0   20.93    0.86
  -1  -3   0   20.73    0.79
  -1  -3   0   21.32    0.77
  -1  -3   0   20.39    0.82
  -1  -3   0   21.40    0.76
  -1  -3   0   21.13    0.78
  -1  -3   0   21.00    0.77
   1   3   0   20.30    0.82
   1   3   0   20.91    0.77
   1   3   0   20.68    0.76
   1   3   0   20.79    0.77
   1   3   0   20.66    0.86
   1   3   0   19.77    0.79
  -2  -3   0   20.11    0.76
  -2  -3   0   21.10    0.77
  -2  -3   0   20.39    0.77
  -2  -3   0   19.86    0.81
  -2  -3   0   20.76    0.76
  -2  -3   0   20.05    0.77
  -2  -3   0   20.54    0.85
   2   3   0   20.97    0.82
   2   3   0   19.55    0.85
   2   3   0   20.34    0.77
   2   3   0   20.62    0.77
   2   3   0   20.25    0.77
   2   3   0   20.39    0.75
   2   3   0   20.20    0.76
  -3  -3   0    0.24    0.05
  -3  -3   0    0.22    0.03
  -3  -3   0    0.12    0.04
  -3  -3   0    0.23    0.06
  -3  -3   0    0.21    0.05
  -3  -3   0    0.24    0.05
   3   3   0    0.14    0.05
   3   3   0    0.21    0.04
   3   3   0    0.14    0.04
   3   3   0    0.17    0.05
   3   3   0    0.23    0.03
   3   3   0    0.25    0.06
   3   3   0    0.15    0.05
   3   3   0    0.23    0.05
  -4  -3   0    3.58    0.19
  -4  -3   0    3.60    0.19
  -4  -3   0    3.77    0.19
  -4  -3   0    3.24    0.19
  -4  -3   0    4.13    0.23
   4   3   0    3.84    0.19
   4   3   0    3.66    0.20
   4   3   0    3.86    0.22
   4   3   0    3.56    0.19
   4   3   0    3.83    0.19
   4   3   0    3.58    0.19
   4   3   0    3.56    0.20
  -5  -3   0    1.43    0.14
  -5  -3   0    1.42    0.13
  -5  -3   0    1.45    0.14
  -5  -3   0    1.63    0.18
  -5  -3   0    1.52    0.09
   5   3   0    1.39    0.15
   5   3   0    1.31    0.14
   5   3   0    1.37    0.14
   5   3   0    1.07    0.15
   5   3   0    1.30    0.13
   5   3   0    1.23    0.18
   5   3   0    1.28    0.08
  -6  -3   0    1.04    0.15
  -6  -3   0    0.89    0.10
  -6  -3   0    1.16    0.16
  -6  -3   0    1.02    0.13
   6   3   0    1.01    0.15
   6   3   0    0.98    0.09
   6   3   0    1.12    0.13
   6   3   0    1.02    0.13
   6   3   0    1.00    0.14
   6   3   0    1.28    0.15
  -7  -3   0    4.46    0.26
  -7  -3   0    4.91    0.34
  -7  -3   0    4.28    0.28
   7   3   0    4.05    0.20
   7   3   0    4.56    0.28
  -8  -3   0    3.64    0.28
  -8  -3   0    2.97    0.37
  -8  -3   0    3.61    0.27
   8   3   0    3.50    0.27
   8   3   0    3.36    0.27
  -9  -3   0    0.18    0.23
  -9  -3   0    0.23    0.17
  -9  -3   0    0.33    0.18
   9   3   0    0.32    0.17
   9   3   0    0.05    0.14
   9   3   0   -0.07    0.14
  12  -4   0    0.11    0.14
  12  -4   0    0.18    0.14
  12  -4   0    0.02    0.13
  12  -4   0    0.22    0.13
 -12   4   0    0.13    0.18
 -12   4   0    0.14    0.18
 -12   4   0    0.06    0.17
  11  -4   0   -0.07    0.10
  11  -4   0    0.28    0.11
  11  -4   0   -0.09    0.11
  11  -4   0    0.02    0.09
 -11   4   0    0.00    0.13
 -11   4   0   -0.17    0.12
 -11   4   0   -0.01    0.15
  10  -4   0    5.42    0.26
  10  -4   0    5.37    0.28
  10  -4   0    5.28    0.31
  10  -4   0    5.71    0.29
 -10   4   0    5.25    0.31
 -10   4   0    5.08    0.30
 -10   4   0    5.28    0.35
   9  -4   0   28.17    1.12
   9  -4   0   28.51    1.10
   9  -4   0   27.47    1.04
   9  -4   0   26.95    1.09
   9  -4   0   27.81    1.09
  -9   4   0   27.32    1.05
  -9   4   0   28.51    1.10
  -9   4   0   27.05    1.07
  -9   4   0   27.15    1.10
  -9   4   0   28.50    1.08
   8  -4   0   28.78    1.14
   8  -4   0   29.92    1.13
   8  -4   0   27.75    1.06
   8  -4   0   29.45    1.11
   8  -4   0   27.09    1.13
  -8   4   0   28.47    1.22
  -8   4   0   27.90    1.07
  -8   4   0   28.38    1.13
  -8   4   0   30.00    1.10
  -8   4   0   28.58    1.12
  -8   4   0   29.05    1.10
   7  -4   0    2.79    0.17
   7  -4   0    2.67    0.19
   7  -4   0    2.84    0.17
   7  -4   0    3.16    0.18
   7  -4   0    3.07    0.17
   7  -4   0    3.01    0.15
   7  -4   0    2.69    0.14
  -7   4   0    2.89    0.16
  -7   4   0    2.98    0.18
  -7   4   0    3.06    0.19
  -7   4   0    3.07    0.18
  -7   4   0    2.99    0.17
  -7   4   0    2.87    0.20
  -7   4   0    2.97    0.19
  -7   4   0    3.05    0.17
   6  -4   0    3.40    0.18
   6  -4   0    3.50    0.16
   6  -4   0    3.42    0.20
   6  -4   0    3.48    0.18
   6  -4   0    3.38    0.18
   6  -4   0    3.47    0.18
   6  -4   0    3.52    0.16
  -6   4   0    3.28    0.17
  -6   4   0    3.47    0.16
  -6   4   0    3.94    0.19
  -6   4   0    3.53    0.16
  -6   4   0    3.54    0.18
  -6   4   0    3.66    0.18
  -6   4   0    3.42    0.18
  -6   4   0    3.49    0.21
  -6   4   0    3.23    0.19
   5  -4   0    2.13    0.11
   5  -4   0    1.90    0.11
   5  -4   0    2.18    0.12
   5  -4   0    2.12    0.13
   5  -4   0    2.11    0.12
   5  -4   0    2.13    0.14
   5  -4   0    2.37    0.13
  -5   4   0    2.19    0.13
  -5   4   0    2.32    0.12
  -5   4   0    2.21    0.13
  -5   4   0    2.05    0.11
  -5   4   0    2.22    0.13
  -5   4   0    1.86    0.11
  -5   4   0    2.17    0.15
  -5   4   0    2.40    0.13
  -5   4   0    2.22    0.10
   4  -4   0   50.56    1.85
   4  -4   0   50.43    1.93
   4  -4   0   51.48    1.89
   4  -4   0   50.91    1.88
   4  -4   0   51.03    1.96
   4  -4   0   49.13    2.07
   4  -4   0   52.18    1.95
   4  -4   0   51.22    1.82
  -4   4   0   50.95    2.07
  -4   4   0   52.47    1.97
  -4   4   0   51.70    1.93
  -4   4   0   50.31    1.88
  -4   4   0   52.31    1.82
  -4   4   0   50.79    1.95
  -4   4   0   48.95    1.85
   3  -4   0    0.81    0.07
   3  -4   0    0.98    0.07
   3  -4   0    0.96    0.07
   3  -4   0    0.95    0.07
   3  -4   0    0.93    0.07
   3  -4   0    0.92    0.07
   3  -4   0    0.86    0.06
  -3   4   0    1.01    0.07
  -3   4   0    1.00    0.07
  -3   4   0    0.91    0.07
  -3   4   0    0.90    0.06
  -3   4   0    0.88    0.07
  -3   4   0    0.94    0.07
  -3   4   0    0.92    0.08
   2  -4   0   31.87    1.17
   2  -4   0   33.28    1.22
   2  -4   0   29.89    1.19
   2  -4   0   33.67    1.25
   2  -4   0   30.80    1.31
   2  -4   0   31.12    1.17
  -2   4   0   34.05    1.17
  -2   4   0   32.90    1.18
  -2   4   0   32.74    1.20
  -2   4   0   33.38    1.23
  -2   4   0   29.22    1.30
  -2   4   0   32.27    1.17
   1  -4   0    2.36    0.13
   1  -4   0    2.33    0.12
   1  -4   0    2.42    0.10
   1  -4   0    2.44    0.11
   1  -4   0    2.43    0.12
  -1   4   0    2.37    0.12
  -1   4   0    2.39    0.12
  -1   4   0    2.50    0.11
  -1   4   0    2.33    0.13
  -1   4   0    2.54    0.12
  -1   4   0    2.31    0.12
  -1   4   0    2.47    0.13
  -1   4   0    2.42    0.10
   0  -4   0    3.56    0.14
   0  -4   0    3.13    0.15
   0  -4   0    3.38    0.13
   0  -4   0    3.25    0.15
   0  -4   0    3.27    0.15
   0  -4   0    3.33    0.17
   0  -4   0    3.16    0.14
   0  -4   0    3.20    0.16
   0   4   0    3.31    0.14
   0   4   0    3.28    0.15
   0   4   0    3.28    0.17
   0   4   0    3.43    0.16
   0   4   0    3.44    0.15
   0   4   0    3.33    0.14
   0   4   0    3.25    0.13
   0   4   0    3.48    0.16
  -1  -4   0    6.59    0.26
  -1  -4   0    6.36    0.30
  -1  -4   0    6.40    0.29
  -1  -4   0    6.49    0.27
  -1  -4   0    6.48    0.27
  -1  -4   0    6.59    0.26
  -1  -4   0    6.40    0.25
   1   4   0    6.84    0.26
   1   4   0    6.32    0.30
   1   4   0    6.46    0.27
   1   4   0    6.63    0.29
   1   4   0    6.34    0.27
   1   4   0    6.42    0.25
   1   4   0    6.36    0.26
  -2  -4   0    7.08    0.28
  -2  -4   0    7.39    0.30
  -2  -4   0    7.22    0.30
  -2  -4   0    7.00    0.34
  -2  -4   0    6.93    0.29
  -2  -4   0    6.57    0.32
   2   4   0    7.40    0.29
   2   4   0    7.26    0.28
   2   4   0    7.09    0.30
   2   4   0    6.85    0.30
   2   4   0    7.14    0.33
   2   4   0    7.20    0.30
   2   4   0    7.37    0.32
  -3  -4   0    0.78    0.10
  -3  -4   0    0.52    0.07
  -3  -4   0    0.75    0.09
  -3  -4   0    0.66    0.08
  -3  -4   0    0.59    0.05
  -3  -4   0    0.64    0.08
  -3  -4   0    0.62    0.08
   3   4   0    0.71    0.10
   3   4   0    0.61    0.08
   3   4   0    0.66    0.07
   3   4   0    0.65    0.09
   3   4   0    0.83    0.06
   3   4   0    0.66    0.09
   3   4   0    0.46    0.08
   3   4   0    0.76    0.10
  -4  -4   0    0.81    0.11
  -4  -4   0    0.68    0.10
  -4  -4   0    0.89    0.11
  -4  -4   0    0.86    0.12
  -4  -4   0    0.78    0.09
   4   4   0    0.72    0.09
   4   4   0    0.91    0.12
   4   4   0    0.67    0.09
   4   4   0    0.68    0.09
   4   4   0    0.80    0.10
   4   4   0    0.93    0.14
   4   4   0    0.69    0.08
  -5  -4   0    3.44    0.22
  -5  -4   0    3.26    0.20
  -5  -4   0    3.12    0.24
  -5  -4   0    3.47    0.21
   5   4   0    3.41    0.23
   5   4   0    3.29    0.21
   5   4   0    3.21    0.20
   5   4   0    3.15    0.19
  -6  -4   0    5.18    0.30
  -6  -4   0    5.16    0.28
   6   4   0    5.21    0.27
   6   4   0    5.17    0.29
   6   4   0    5.23    0.30
   6   4   0    3.98    0.30
  -7  -4   0    0.77    0.13
   7   4   0    0.99    0.15
  -8  -4   0   -0.01    0.15
  -8  -4   0   -0.27    0.19
   8   4   0    0.05    0.14
   8   4   0   -0.22    0.14
   8   4   0    0.10    0.14
  -9  -4   0    0.35    0.27
  -9  -4   0    0.04    0.18
  -9  -4   0    0.15    0.20
   9   4   0    0.40    0.16
   9   4   0    0.46    0.18
   9   4   0    0.32    0.17
  12  -5   0    0.00    0.11
  12  -5   0    0.17    0.14
  12  -5   0   -0.07    0.14
  12  -5   0   -0.01    0.14
 -12   5   0    0.41    0.17
 -12   5   0   -0.06    0.18
 -12   5   0   -0.14    0.15
  11  -5   0    0.07    0.11
  11  -5   0    0.12    0.11
  11  -5   0    0.19    0.11
 -11   5   0    0.11    0.12
 -11   5   0    0.03    0.13
 -11   5   0    0.46    0.16
  10  -5   0    1.25    0.17
  10  -5   0    1.28    0.15
  10  -5   0    1.25    0.17
  10  -5   0    0.85    0.11
 -10   5   0    0.82    0.15
 -10   5   0    1.18    0.13
 -10   5   0    0.68    0.15
 -10   5   0    0.99    0.14
   9  -5   0    1.14    0.15
   9  -5   0    0.90    0.11
   9  -5   0    1.18    0.15
   9  -5   0    1.05    0.12
   9  -5   0    1.11    0.13
  -9   5   0    1.05    0.13
  -9   5   0    1.16    0.12
  -9   5   0    1.11    0.15
  -9   5   0    0.88    0.12
   8  -5   0   10.17    0.41
   8  -5   0    9.87    0.44
   8  -5   0   10.49    0.45
   8  -5   0   10.21    0.46
  -8   5   0   10.21    0.42
  -8   5   0   10.64    0.44
  -8   5   0   10.09    0.46
  -8   5   0   10.54    0.45
  -8   5   0   10.58    0.43
  -8   5   0    9.99    0.44
  -8   5   0    9.73    0.49
   7  -5   0    6.14    0.30
   7  -5   0    5.95    0.33
   7  -5   0    6.41    0.28
   7  -5   0    6.33    0.26
   7  -5   0    6.16    0.29
   7  -5   0    6.24    0.30
   7  -5   0    6.45    0.30
  -7   5   0    6.27    0.27
  -7   5   0    6.45    0.28
  -7   5   0    6.70    0.30
  -7   5   0    6.63    0.34
  -7   5   0    6.73    0.31
  -7   5   0    6.56    0.30
  -7   5   0    6.05    0.30
  -7   5   0    6.47    0.29
  -7   5   0    6.26    0.31
   6  -5   0    0.73    0.10
   6  -5   0    0.83    0.10
   6  -5   0    0.76    0.10
   6  -5   0    0.81    0.09
   6  -5   0    0.68    0.07
   6  -5   0    0.74    0.06
   6  -5   0    0.85    0.10
  -6   5   0    0.69    0.09
  -6   5   0    0.82    0.09
  -6   5   0    0.84    0.07
  -6   5   0    0.77    0.10
  -6   5   0    0.78    0.10
  -6   5   0    0.59    0.08
  -6   5   0    0.86    0.11
  -6   5   0    0.65    0.09
   5  -5   0   28.57    1.07
   5  -5   0   29.01    1.11
   5  -5   0   28.75    1.11
   5  -5   0   29.07    1.02
   5  -5   0   28.27    1.08
   5  -5   0   26.74    1.18
   5  -5   0   28.45    1.12
   5  -5   0   26.93    1.05
  -5   5   0   28.70    1.12
  -5   5   0   29.71    1.08
  -5   5   0   29.16    1.19
  -5   5   0   28.32    1.11
  -5   5   0   28.38    1.06
  -5   5   0   27.60    1.07
  -5   5   0   28.64    1.02
  -5   5   0   28.83    1.08
   4  -5   0    3.65    0.18
   4  -5   0    3.94    0.18
   4  -5   0    3.87    0.18
   4  -5   0    3.63    0.18
   4  -5   0    3.97    0.17
   4  -5   0    3.58    0.20
  -4   5   0    3.68    0.20
  -4   5   0    3.93    0.19
  -4   5   0    3.88    0.18
  -4   5   0    3.90    0.17
  -4   5   0    3.92    0.18
  -4   5   0    3.83    0.18
  -4   5   0    3.88    0.19
   3  -5   0   14.36    0.55
   3  -5   0   14.74    0.58
   3  -5   0   14.26    0.54
   3  -5   0   14.44    0.58
   3  -5   0   14.77    0.59
   3  -5   0   14.65    0.62
   3  -5   0   14.55    0.57
  -3   5   0   14.39    0.59
  -3   5   0   14.99    0.58
  -3   5   0   15.19    0.57
  -3   5   0   14.21    0.55
  -3   5   0   14.03    0.62
  -3   5   0   14.97    0.55
  -3   5   0   14.46    0.58
   2  -5   0    8.34    0.34
   2  -5   0    8.18    0.34
   2  -5   0    8.01    0.35
   2  -5   0    8.35    0.34
   2  -5   0    8.02    0.30
  -2   5   0    8.37    0.30
  -2   5   0    7.87    0.37
  -2   5   0    8.90    0.36
  -2   5   0    8.47    0.33
  -2   5   0    8.22    0.33
  -2   5   0    8.46    0.37
  -2   5   0    8.73    0.35
  -2   5   0    8.23    0.34
   1  -5   0   16.12    0.61
   1  -5   0   15.52    0.61
   1  -5   0   15.58    0.61
   1  -5   0   15.49    0.57
   1  -5   0   15.33    0.66
   1  -5   0   15.61    0.64
   1  -5   0   15.40    0.59
  -1   5   0   16.15    0.61
  -1   5   0   14.96    0.66
  -1   5   0   16.38    0.57
  -1   5   0   15.32    0.64
  -1   5   0   15.44    0.67
  -1   5   0   15.73    0.61
  -1   5   0   16.17    0.62
  -1   5   0   15.87    0.59
   0  -5   0    3.81    0.20
   0  -5   0    3.83    0.17
   0  -5   0    3.86    0.16
   0  -5   0    3.94    0.18
   0  -5   0    3.76    0.18
   0  -5   0    3.68    0.19
   0  -5   0    3.70    0.15
   0   5   0    3.67    0.20
   0   5   0    4.06    0.19
   0   5   0    3.87    0.18
   0   5   0    3.81    0.16
   0   5   0    3.94    0.15
   0   5   0    3.81    0.17
   0   5   0    3.88    0.19
  -1  -5   0    0.05    0.05
  -1  -5   0    0.13    0.04
  -1  -5   0    0.08    0.04
  -1  -5   0    0.14    0.06
  -1  -5   0    0.11    0.04
  -1  -5   0    0.08    0.03
   1   5   0    0.09    0.04
   1   5   0    0.08    0.04
   1   5   0    0.08    0.05
   1   5   0    0.12    0.03
   1   5   0    0.08    0.03
   1   5   0    0.07    0.05
   1   5   0   -0.03    0.04
  -2  -5   0    0.09    0.04
  -2  -5   0    0.06    0.04
  -2  -5   0    0.05    0.05
  -2  -5   0    0.07    0.03
  -2  -5   0   -0.05    0.06
  -2  -5   0    0.06    0.06
  -2  -5   0    0.16    0.05
   2   5   0    0.08    0.05
   2   5   0    0.08    0.05
   2   5   0    0.23    0.07
   2   5   0    0.05    0.05
   2   5   0    0.06    0.05
   2   5   0    0.04    0.04
   2   5   0    0.09    0.03
  -3  -5   0    1.04    0.10
  -3  -5   0    1.08    0.07
  -3  -5   0    0.95    0.12
  -3  -5   0    1.27    0.15
  -3  -5   0    1.26    0.15
  -3  -5   0    1.19    0.13
  -3  -5   0    1.03    0.12
   3   5   0    1.13    0.12
   3   5   0    1.23    0.14
   3   5   0    1.14    0.13
   3   5   0    0.88    0.11
   3   5   0    1.33    0.13
   3   5   0    1.23    0.11
   3   5   0    1.31    0.08
   3   5   0    1.01    0.15
  -4  -5   0    0.28    0.09
  -4  -5   0    0.10    0.07
  -4  -5   0    0.05    0.10
  -4  -5   0    0.19    0.07
   4   5   0    0.12    0.06
   4   5   0    0.17    0.08
   4   5   0    0.16    0.08
   4   5   0    0.12    0.08
  -5  -5   0    0.27    0.09
  -5  -5   0    0.29    0.13
  -5  -5   0    0.28    0.10
   5   5   0    0.42    0.10
   5   5   0    0.37    0.09
   5   5   0    0.27    0.09
  -6  -5   0    0.20    0.12
  -6  -5   0    0.13    0.11
  -6  -5   0    0.37    0.16
   6   5   0    0.08    0.11
   6   5   0    0.08    0.10
   6   5   0    0.33    0.12
  -7  -5   0    0.24    0.15
  -7  -5   0    0.42    0.21
   7   5   0   -0.02    0.12
   7   5   0    0.05    0.12
  -8  -5   0    0.51    0.26
  -8  -5   0    0.52    0.16
  -8  -5   0    0.25    0.18
   8   5   0    0.24    0.15
   8   5   0   -0.12    0.16
   8   5   0    0.39    0.16
  12  -6   0    3.36    0.29
  12  -6   0    2.74    0.28
  12  -6   0    2.70    0.24
  12  -6   0    3.15    0.28
 -12   6   0    2.72    0.32
 -12   6   0    3.52    0.31
 -12   6   0    2.83    0.37
  11  -6   0    0.07    0.09
  11  -6   0    0.24    0.12
  11  -6   0    0.36    0.12
  11  -6   0    0.33    0.13
 -11   6   0    0.35    0.16
 -11   6   0    0.14    0.13
  10  -6   0   12.41    0.55
  10  -6   0   13.44    0.57
  10  -6   0   12.73    0.57
  10  -6   0   12.15    0.50
 -10   6   0   12.15    0.55
 -10   6   0   10.65    0.50
 -10   6   0   12.30    0.62
 -10   6   0   12.53    0.52
 -10   6   0   13.12    0.55
   9  -6   0   13.07    0.57
   9  -6   0   13.51    0.53
   9  -6   0   13.62    0.51
   9  -6   0   13.33    0.59
   9  -6   0   14.40    0.56
  -9   6   0   11.13    0.51
  -9   6   0   12.06    0.55
  -9   6   0   12.83    0.53
  -8   6   0    1.72    0.12
  -8   6   0    1.55    0.16
  -8   6   0    1.44    0.15
   7  -6   0    5.51    0.28
   7  -6   0    5.49    0.29
   7  -6   0    5.43    0.23
   7  -6   0    5.66    0.27
   7  -6   0    5.73    0.28
   7  -6   0    5.69    0.25
  -7   6   0    5.59    0.27
  -7   6   0    5.72    0.28
  -7   6   0    5.26    0.27
  -7   6   0    5.76    0.25
  -7   6   0    5.96    0.31
  -7   6   0    5.51    0.29
  -7   6   0    5.84    0.28
   6  -6   0    5.86    0.28
   6  -6   0    7.58    0.29
   6  -6   0    6.46    0.29
   6  -6   0    6.41    0.30
   6  -6   0    6.49    0.28
   6  -6   0    6.14    0.32
   6  -6   0    6.45    0.25
   6  -6   0    6.42    0.30
  -6   6   0    6.34    0.30
  -6   6   0    6.59    0.30
  -6   6   0    6.58    0.30
  -6   6   0    5.77    0.29
  -6   6   0    6.42    0.28
  -6   6   0    6.66    0.29
  -6   6   0    6.10    0.24
  -6   6   0    6.31    0.29
  -6   6   0    6.45    0.33
   5  -6   0    1.33    0.13
   5  -6   0    1.60    0.12
   5  -6   0    1.60    0.12
   5  -6   0    1.57    0.11
   5  -6   0    1.58    0.10
   5  -6   0    1.59    0.12
   5  -6   0    1.59    0.13
  -5   6   0    1.49    0.12
  -5   6   0    1.64    0.11
  -5   6   0    1.57    0.13
  -5   6   0    1.44    0.12
  -5   6   0    1.53    0.12
  -5   6   0    1.55    0.13
  -5   6   0    1.48    0.11
   4  -6   0    7.72    0.32
   4  -6   0    7.34    0.32
   4  -6   0    7.33    0.35
   4  -6   0    7.43    0.32
   4  -6   0    7.49    0.33
   4  -6   0    7.49    0.32
  -4   6   0    7.21    0.35
  -4   6   0    7.19    0.31
  -4   6   0    7.68    0.33
  -4   6   0    7.59    0.33
  -4   6   0    7.53    0.33
  -4   6   0    7.87    0.33
  -4   6   0    7.14    0.29
   3  -6   0   10.07    0.41
   3  -6   0    9.88    0.41
   3  -6   0    9.99    0.42
   3  -6   0    9.93    0.37
   3  -6   0    9.85    0.45
   3  -6   0    9.81    0.41
  -3   6   0    9.82    0.42
  -3   6   0    9.80    0.39
  -3   6   0    9.50    0.44
  -3   6   0   10.04    0.37
  -3   6   0    9.87    0.41
  -3   6   0    9.67    0.44
  -3   6   0    9.70    0.40
  -3   6   0    9.75    0.39
  -3   6   0   10.05    0.41
   2  -6   0    3.81    0.19
   2  -6   0    3.84    0.19
   2  -6   0    3.86    0.15
   2  -6   0    3.78    0.19
   2  -6   0    3.91    0.18
  -2   6   0    4.08    0.20
  -2   6   0    3.81    0.21
  -2   6   0    3.72    0.18
  -2   6   0    3.85    0.20
  -2   6   0    3.73    0.18
  -2   6   0    3.73    0.21
  -2   6   0    3.87    0.18
  -2   6   0    3.83    0.15
  -2   6   0    3.74    0.19
   1  -6   0   11.47    0.45
   1  -6   0   11.91    0.42
   1  -6   0   11.31    0.50
   1  -6   0   11.11    0.45
   1  -6   0   11.56    0.46
   1  -6   0   10.70    0.47
  -1   6   0   10.32    0.49
  -1   6   0   11.27    0.46
  -1   6   0   10.53    0.44
  -1   6   0   11.28    0.48
  -1   6   0   11.23    0.50
  -1   6   0   11.53    0.46
  -1   6   0   11.69    0.45
   0  -6   0    3.08    0.18
   0  -6   0    3.19    0.15
   0  -6   0    3.08    0.15
   0  -6   0    2.91    0.18
   0  -6   0    3.01    0.17
   0  -6   0    3.08    0.13
   0  -6   0    3.12    0.17
   0   6   0    3.26    0.17
   0   6   0    3.20    0.16
   0   6   0    3.03    0.17
   0   6   0    3.13    0.19
   0   6   0    2.96    0.16
   0   6   0    3.23    0.15
   0   6   0    2.89    0.13
  -1  -6   0    1.16    0.08
  -1  -6   0    1.18    0.09
  -1  -6   0    1.14    0.11
  -1  -6   0    1.21    0.11
  -1  -6   0    1.02    0.13
  -1  -6   0    1.13    0.13
  -1  -6   0    0.99    0.10
   1   6   0    0.94    0.11
   1   6   0    1.22    0.12
   1   6   0    1.24    0.10
   1   6   0    1.22    0.08
   1   6   0    1.14    0.12
   1   6   0    1.00    0.09
   1   6   0    1.04    0.12
  -2  -6   0    3.64    0.24
  -2  -6   0    4.17    0.22
  -2  -6   0    4.53    0.22
  -2  -6   0    4.14    0.21
  -2  -6   0    4.24    0.19
  -2  -6   0    4.02    0.19
  -2  -6   0    4.29    0.26
   2   6   0    3.98    0.20
   2   6   0    4.40    0.26
   2   6   0    4.38    0.20
   2   6   0    4.47    0.24
   2   6   0    4.67    0.22
   2   6   0    4.02    0.22
   2   6   0    4.17    0.23
  -3  -6   0   12.33    0.50
  -3  -6   0   11.82    0.56
  -3  -6   0   12.16    0.47
  -3  -6   0   11.62    0.48
  -3  -6   0   12.04    0.50
   3   6   0   10.85    0.47
   3   6   0   12.46    0.50
   3   6   0   12.06    0.54
   3   6   0   12.31    0.48
   3   6   0   11.97    0.51
  -4  -6   0    0.43    0.09
  -4  -6   0    0.36    0.09
  -4  -6   0    0.23    0.14
   4   6   0    0.17    0.09
   4   6   0    0.29    0.08
   4   6   0    0.21    0.09
  -5  -6   0    0.66    0.14
  -5  -6   0    0.76    0.12
  -5  -6   0    0.97    0.19
   5   6   0    0.72    0.13
   5   6   0    0.68    0.11
   5   6   0    0.86    0.14
  -6  -6   0    0.01    0.12
  -6  -6   0   -0.17    0.12
  -6  -6   0    0.66    0.21
   6   6   0    0.12    0.13
   6   6   0    0.10    0.12
   6   6   0    0.04    0.12
  -7  -6   0    0.25    0.24
  -7  -6   0    0.00    0.17
  -7  -6   0    0.20    0.15
   7   6   0   -0.10    0.16
   7   6   0    0.04    0.14
   7   6   0   -0.13    0.14
  12  -7   0    1.92    0.23
  12  -7   0    3.02    0.28
  12  -7   0    2.16    0.27
  12  -7   0    1.89    0.25
 -12   7   0    1.95    0.23
 -12   7   0    2.28    0.31
 -12   7   0    2.70    0.36
  11  -7   0    0.28    0.12
  11  -7   0    0.36    0.13
  11  -7   0    0.28    0.12
  11  -7   0    0.41    0.11
 -11   7   0    0.51    0.18
 -11   7   0    0.42    0.14
 -11   7   0    0.30    0.13
  10  -7   0    0.80    0.13
  10  -7   0    0.95    0.14
  10  -7   0    1.09    0.14
  10  -7   0    0.92    0.11
 -10   7   0    0.83    0.15
 -10   7   0    1.03    0.12
 -10   7   0    0.59    0.14
 -10   7   0    0.92    0.13
 -10   7   0    1.08    0.11
   9  -7   0   11.55    0.50
   9  -7   0   12.52    0.58
   9  -7   0   13.56    0.57
   9  -7   0   13.12    0.54
   9  -7   0   13.49    0.55
  -9   7   0   13.49    0.56
  -9   7   0   12.71    0.50
  -9   7   0   13.77    0.56
  -9   7   0   12.30    0.54
  -9   7   0   13.52    0.64
   8  -7   0   21.57    0.80
   8  -7   0   21.34    0.88
   8  -7   0   20.68    0.89
   8  -7   0   21.79    0.85
   8  -7   0   21.76    0.87
  -8   7   0   22.18    0.96
  -8   7   0   22.10    0.86
  -8   7   0   21.88    0.87
  -8   7   0   21.56    0.80
  -8   7   0   21.58    0.86
  -8   7   0   22.21    0.86
   7  -7   0    9.16    0.40
   7  -7   0    9.41    0.38
   7  -7   0    9.56    0.33
   7  -7   0    9.01    0.40
   7  -7   0    9.49    0.38
  -7   7   0    7.75    0.37
  -7   7   0    8.22    0.39
  -7   7   0    8.24    0.43
  -7   7   0    8.54    0.33
  -7   7   0    9.32    0.38
  -7   7   0    8.65    0.40
  -7   7   0    8.42    0.39
   6  -7   0    0.13    0.06
   6  -7   0    0.40    0.09
   6  -7   0    0.22    0.06
   6  -7   0    0.24    0.06
   6  -7   0    0.24    0.06
   6  -7   0    0.12    0.06
   6  -7   0    0.12    0.07
  -6   7   0    0.17    0.06
  -6   7   0    0.17    0.08
  -6   7   0    0.27    0.07
  -6   7   0    0.26    0.08
  -6   7   0    0.30    0.06
  -6   7   0    0.34    0.08
  -6   7   0    0.20    0.07
   5  -7   0    0.54    0.08
   5  -7   0    0.50    0.09
   5  -7   0    0.50    0.08
  -5   7   0    0.63    0.09
  -5   7   0    0.56    0.09
  -5   7   0    0.51    0.08
  -5   7   0    0.54    0.08
  -5   7   0    0.85    0.09
  -5   7   0    0.64    0.09
   4  -7   0    2.43    0.11
   4  -7   0    2.44    0.16
   4  -7   0    2.88    0.15
   4  -7   0    1.96    0.17
  -4   7   0    2.51    0.12
  -4   7   0    2.24    0.17
  -4   7   0    2.64    0.16
  -4   7   0    2.20    0.15
  -4   7   0    2.34    0.16
  -4   7   0    2.14    0.16
  -4   7   0    2.74    0.15
  -4   7   0    2.57    0.16
   3  -7   0   33.21    1.31
   3  -7   0   35.62    1.29
   3  -7   0   32.86    1.31
   3  -7   0   33.66    1.34
  -3   7   0   33.43    1.41
  -3   7   0   34.63    1.29
  -3   7   0   33.43    1.34
  -3   7   0   34.79    1.27
  -3   7   0   35.85    1.32
  -3   7   0   32.23    1.41
  -3   7   0   34.95    1.32
  -3   7   0   33.46    1.26
   2  -7   0    0.25    0.05
   2  -7   0    0.24    0.04
   2  -7   0    0.18    0.05
   2  -7   0    0.25    0.06
   2  -7   0    0.28    0.07
  -2   7   0    0.31    0.05
  -2   7   0    0.27    0.07
  -2   7   0    0.33    0.07
  -2   7   0    0.33    0.07
  -2   7   0    0.26    0.04
  -2   7   0    0.28    0.06
  -2   7   0    0.33    0.07
  -2   7   0    0.44    0.08
  -2   7   0    0.10    0.06
   1  -7   0    2.39    0.13
   1  -7   0    2.63    0.15
   1  -7   0    2.17    0.17
   1  -7   0    2.43    0.13
   1  -7   0    2.45    0.15
   1  -7   0    2.57    0.16
  -1   7   0    2.52    0.13
  -1   7   0    2.63    0.17
  -1   7   0    2.54    0.18
  -1   7   0    2.59    0.15
  -1   7   0    2.54    0.13
  -1   7   0    2.20    0.15
  -1   7   0    2.49    0.16
  -1   7   0    2.33    0.18
   0  -7   0    1.34    0.14
   0  -7   0    1.25    0.07
   0  -7   0    1.21    0.11
   0  -7   0    1.20    0.12
   0  -7   0    1.13    0.13
   0  -7   0    1.31    0.13
   0  -7   0    1.11    0.10
   0   7   0    1.23    0.10
   0   7   0    1.31    0.14
   0   7   0    1.20    0.12
   0   7   0    1.31    0.13
   0   7   0    1.32    0.08
   0   7   0    1.19    0.13
   0   7   0    1.36    0.11
  -1  -7   0    5.35    0.29
  -1  -7   0    5.04    0.21
  -1  -7   0    4.80    0.24
  -1  -7   0    4.99    0.25
  -1  -7   0    5.26    0.26
  -1  -7   0    4.93    0.23
   1   7   0    4.91    0.27
   1   7   0    4.87    0.23
   1   7   0    5.21    0.26
   1   7   0    4.89    0.23
  -2  -7   0   73.70    2.93
  -2  -7   0   67.83    2.58
  -2  -7   0   70.42    2.63
  -2  -7   0   72.29    2.69
  -2  -7   0   74.81    2.62
  -2  -7   0   72.15    2.66
   2   7   0   73.94    2.81
   2   7   0   70.59    2.63
   2   7   0   69.47    2.69
   2   7   0   69.61    2.59
  -3  -7   0   24.88    1.04
  -3  -7   0   23.60    0.90
  -3  -7   0   24.10    0.93
   3   7   0   23.54    0.90
   3   7   0   23.66    0.91
   3   7   0   21.30    0.90
  -4  -7   0    0.12    0.10
  -4  -7   0   -0.04    0.09
  -4  -7   0    0.23    0.15
  -4  -7   0    0.02    0.10
   4   7   0    0.13    0.10
   4   7   0    0.12    0.08
   4   7   0   -0.01    0.10
  -5  -7   0    3.21    0.32
  -5  -7   0    2.17    0.24
  -5  -7   0    2.05    0.26
   5   7   0    2.40    0.21
   5   7   0    2.33    0.25
   5   7   0    1.79    0.25
  -6  -7   0    0.42    0.16
  -6  -7   0    0.42    0.24
  -6  -7   0    0.57    0.15
   6   7   0    0.26    0.16
   6   7   0    0.31    0.16
  12  -8   0    0.17    0.15
  12  -8   0    0.16    0.14
  12  -8   0    0.12    0.15
 -12   8   0   -0.13    0.17
 -12   8   0    0.16    0.16
 -12   8   0    0.03    0.19
  11  -8   0    0.04    0.09
  11  -8   0    0.12    0.12
  11  -8   0   -0.09    0.12
  11  -8   0    0.20    0.11
 -11   8   0    0.05    0.16
 -11   8   0    0.16    0.13
 -11   8   0   -0.14    0.14
  10  -8   0    0.07    0.07
  10  -8   0    0.11    0.11
  10  -8   0    0.18    0.11
 -10   8   0    0.02    0.13
 -10   8   0    0.10    0.12
 -10   8   0    0.13    0.09
 -10   8   0    0.09    0.14
   9  -8   0    6.10    0.33
   9  -8   0    6.27    0.26
   9  -8   0    5.95    0.30
   9  -8   0    6.07    0.30
   9  -8   0    5.95    0.33
  -9   8   0    6.32    0.33
  -9   8   0    6.25    0.29
  -9   8   0    5.92    0.26
  -9   8   0    6.14    0.33
  -9   8   0    6.13    0.38
   8  -8   0    1.05    0.13
   8  -8   0    0.80    0.07
  -8   8   0    0.60    0.09
  -8   8   0    0.75    0.07
  -8   8   0    1.29    0.15
   7  -8   0    2.63    0.17
   7  -8   0    2.15    0.18
   7  -8   0    2.31    0.18
   7  -8   0    2.54    0.18
   7  -8   0    2.35    0.15
  -7   8   0    2.13    0.17
  -7   8   0    2.14    0.18
  -7   8   0    2.45    0.17
  -7   8   0    2.40    0.21
  -7   8   0    2.08    0.16
   6  -8   0    0.23    0.08
   6  -8   0    0.21    0.07
   6  -8   0    0.20    0.05
   6  -8   0    0.27    0.07
   6  -8   0    0.23    0.07
  -6   8   0    0.11    0.08
  -6   8   0    0.25    0.06
  -6   8   0    0.28    0.07
  -6   8   0    0.21    0.07
   5  -8   0    2.77    0.18
   5  -8   0    2.42    0.19
   5  -8   0    2.76    0.18
   5  -8   0    2.56    0.13
   5  -8   0    2.50    0.16
   5  -8   0    2.57    0.17
   5  -8   0    2.19    0.21
  -5   8   0    2.59    0.17
  -5   8   0    2.80    0.20
  -5   8   0    2.75    0.18
  -5   8   0    2.65    0.19
  -5   8   0    2.67    0.18
  -5   8   0    2.53    0.18
  -5   8   0    2.67    0.13
  -5   8   0    3.13    0.20
   4  -8   0    2.07    0.14
   4  -8   0    2.28    0.15
   4  -8   0    2.25    0.15
  -4   8   0    2.23    0.16
  -4   8   0    2.00    0.17
   3  -8   0    4.69    0.23
   3  -8   0    4.92    0.24
   3  -8   0    4.70    0.26
   3  -8   0    5.14    0.26
  -3   8   0    5.02    0.25
  -3   8   0    5.04    0.24
  -3   8   0    4.71    0.27
  -3   8   0    4.93    0.25
  -3   8   0    5.12    0.28
  -3   8   0    4.98    0.26
  -3   8   0    4.65    0.26
  -3   8   0    5.11    0.26
   2  -8   0    1.37    0.11
   2  -8   0    1.51    0.14
   2  -8   0    1.56    0.13
   2  -8   0    1.44    0.16
   2  -8   0    1.51    0.09
  -2   8   0    1.51    0.14
  -2   8   0    1.46    0.14
  -2   8   0    1.57    0.16
  -2   8   0    1.60    0.15
  -2   8   0    1.37    0.16
  -2   8   0    1.54    0.12
  -2   8   0    1.50    0.14
  -2   8   0    1.26    0.15
   1  -8   0    0.01    0.05
   1  -8   0    0.09    0.07
   1  -8   0    0.03    0.07
   1  -8   0    0.02    0.05
  -1   8   0    0.02    0.07
  -1   8   0    0.02    0.05
  -1   8   0    0.04    0.06
  -1   8   0    0.11    0.07
   0  -8   0    0.66    0.10
   0  -8   0    0.64    0.11
   0  -8   0    0.71    0.10
   0  -8   0    0.69    0.09
   0  -8   0    0.78    0.11
   0   8   0    0.69    0.07
   0   8   0    0.61    0.09
   0   8   0    0.46    0.09
   0   8   0    0.74    0.09
  -1  -8   0    4.88    0.24
  -1  -8   0    4.74    0.27
  -1  -8   0    5.24    0.27
  -1  -8   0    4.63    0.25
  -1  -8   0    4.69    0.30
  -1  -8   0    5.15    0.22
   1   8   0    4.90    0.24
   1   8   0    5.34    0.26
   1   8   0    5.21    0.29
  -2  -8   0    1.65    0.13
  -2  -8   0    1.34    0.17
  -2  -8   0    1.46    0.13
   2   8   0    1.45    0.19
   2   8   0    1.48    0.12
   2   8   0    1.53    0.17
   2   8   0    1.36    0.14
  -3  -8   0    0.36    0.07
  -3  -8   0    0.19    0.15
  -3  -8   0    0.38    0.12
   3   8   0    0.38    0.12
   3   8   0    0.44    0.11
   3   8   0    0.45    0.08
  -4  -8   0    0.08    0.16
  -4  -8   0   -0.04    0.11
  -4  -8   0    0.08    0.12
   4   8   0   -0.02    0.09
   4   8   0   -0.03    0.12
   4   8   0    0.15    0.12
  -5  -8   0    0.09    0.15
  -5  -8   0    0.15    0.13
  -5  -8   0    0.30    0.21
   5   8   0   -0.09    0.15
   5   8   0   -0.08    0.12
   5   8   0   -0.03    0.14
  -6  -8   0    3.26    0.32
  -6  -8   0    3.90    0.35
  -6  -8   0    3.70    0.48
   6   8   0    3.95    0.36
   6   8   0    3.09    0.39
  12  -9   0    0.18    0.16
  12  -9   0    0.05    0.15
  12  -9   0   -0.15    0.17
 -12   9   0    0.26    0.20
 -12   9   0   -0.17    0.15
 -12   9   0   -0.41    0.17
  11  -9   0    0.39    0.14
  11  -9   0    0.59    0.15
  11  -9   0    0.62    0.15
 -11   9   0    0.61    0.18
 -11   9   0    0.59    0.20
 -11   9   0    0.61    0.17
  10  -9   0    0.12    0.12
  10  -9   0    0.12    0.11
 -10   9   0    0.03    0.13
 -10   9   0    0.15    0.15
 -10   9   0   -0.07    0.09
 -10   9   0    0.06    0.12
   9  -9   0    4.70    0.26
   9  -9   0    4.70    0.29
   9  -9   0    4.73    0.29
  -9   9   0    4.30    0.30
  -9   9   0    4.33    0.33
  -9   9   0    4.86    0.25
  -9   9   0    5.00    0.30
   8  -9   0    0.45    0.09
   8  -9   0    0.46    0.10
   8  -9   0    0.54    0.10
   8  -9   0    0.48    0.12
  -8   9   0    0.52    0.11
  -8   9   0    0.28    0.08
  -8   9   0    0.60    0.11
  -8   9   0    0.41    0.13
  -8   9   0    0.48    0.11
   7  -9   0    1.74    0.15
   7  -9   0    1.83    0.13
   7  -9   0    1.72    0.17
   7  -9   0    1.71    0.18
   7  -9   0    1.47    0.17
  -7   9   0    1.64    0.17
  -7   9   0    1.74    0.16
  -7   9   0    1.97    0.16
  -7   9   0    1.84    0.19
   6  -9   0    2.79    0.20
   6  -9   0    2.29    0.19
   6  -9   0    2.31    0.13
   6  -9   0    1.96    0.17
   6  -9   0    2.91    0.19
  -6   9   0    2.46    0.19
  -6   9   0    2.64    0.21
  -6   9   0    2.53    0.15
  -6   9   0    3.15    0.19
   5  -9   0    0.04    0.07
   5  -9   0    0.18    0.06
   5  -9   0    0.05    0.07
   5  -9   0    0.06    0.07
  -5   9   0    0.12    0.04
  -5   9   0   -0.03    0.07
  -5   9   0    0.21    0.09
  -5   9   0    0.02    0.07
  -5   9   0    0.10    0.08
   4  -9   0    3.25    0.19
   4  -9   0    3.45    0.21
   4  -9   0    3.14    0.22
   4  -9   0    3.34    0.21
  -4   9   0    3.63    0.23
  -4   9   0    3.43    0.21
  -4   9   0    2.84    0.20
  -4   9   0    3.28    0.21
   3  -9   0    0.89    0.13
   3  -9   0    0.82    0.11
   3  -9   0    0.66    0.08
  -3   9   0    0.70    0.10
  -3   9   0    0.75    0.11
  -3   9   0    0.76    0.07
  -3   9   0    0.62    0.11
  -3   9   0    0.82    0.12
  -3   9   0    1.15    0.14
  -3   9   0    0.70    0.06
   2  -9   0    0.27    0.08
   2  -9   0    0.29    0.07
   2  -9   0    0.40    0.06
   2  -9   0    0.42    0.06
  -2   9   0    0.24    0.07
  -2   9   0    0.23    0.09
  -2   9   0    0.25    0.09
  -2   9   0    0.26    0.10
  -2   9   0    0.32    0.06
  -2   9   0    0.30    0.09
   1  -9   0    5.72    0.26
   1  -9   0    5.77    0.29
   1  -9   0    6.07    0.30
   1  -9   0    5.85    0.28
   1  -9   0    5.90    0.25
  -1   9   0    5.37    0.32
   0   9   0    0.25    0.09
  -1  -9   0    0.23    0.12
  -1  -9   0    0.09    0.11
   1   9   0    0.06    0.09
   1   9   0    0.01    0.08
   1   9   0   -0.04    0.09
  -2  -9   0    1.43    0.15
  -2  -9   0    1.58    0.22
  -2  -9   0    1.77    0.21
  -2  -9   0    1.69    0.22
   2   9   0    1.41    0.15
   2   9   0    1.58    0.22
   2   9   0    1.41    0.13
  -3  -9   0    0.41    0.12
  -3  -9   0    0.58    0.14
  -3  -9   0    0.49    0.18
   3   9   0    0.41    0.13
   3   9   0    0.37    0.09
   3   9   0    0.57    0.14
  -4  -9   0    0.82    0.17
  -4  -9   0    1.08    0.25
  -4  -9   0    0.52    0.14
   4   9   0    1.04    0.17
   4   9   0    0.96    0.19
  -5  -9   0   -0.38    0.24
  -5  -9   0    0.23    0.19
  -5  -9   0    0.29    0.16
   5   9   0    0.83    0.19
   5   9   0    0.17    0.16
  12 -10   0    0.19    0.17
  12 -10   0    0.32    0.16
  12 -10   0    0.17    0.17
 -12  10   0   -0.18    0.20
 -12  10   0    0.15    0.21
 -12  10   0    0.17    0.19
  11 -10   0    0.49    0.16
  11 -10   0    0.34    0.16
  11 -10   0    0.26    0.14
 -11  10   0    0.79    0.18
 -11  10   0    0.22    0.20
 -11  10   0    0.21    0.17
  10 -10   0    0.22    0.11
  10 -10   0    0.17    0.13
  10 -10   0    0.36    0.13
 -10  10   0    0.02    0.18
 -10  10   0    0.21    0.11
 -10  10   0    0.30    0.14
 -10  10   0    0.07    0.15
   9 -10   0    1.92    0.23
   9 -10   0    2.27    0.18
   9 -10   0    2.26    0.23
  -9  10   0    1.75    0.25
  -9  10   0    2.20    0.18
  -9  10   0    2.21    0.24
  -9  10   0    2.21    0.22
   8 -10   0   -0.10    0.10
   8 -10   0    0.21    0.10
   8 -10   0    0.11    0.09
   8 -10   0    0.15    0.07
   8 -10   0   -0.03    0.10
  -8  10   0    0.03    0.09
  -8  10   0   -0.06    0.11
  -8  10   0   -0.02    0.13
  -8  10   0    0.16    0.10
  -8  10   0    0.14    0.09
   7 -10   0    0.01    0.09
   7 -10   0    0.00    0.09
   7 -10   0   -0.05    0.08
   7 -10   0    0.07    0.06
  -7  10   0   -0.02    0.10
  -7  10   0    0.10    0.08
  -7  10   0    0.24    0.08
  -7  10   0   -0.08    0.10
   6 -10   0    5.32    0.22
   6 -10   0    4.82    0.27
   6 -10   0    4.73    0.28
  -6  10   0    4.91    0.27
   5 -10   0    1.13    0.14
   5 -10   0    1.44    0.15
   5 -10   0    1.37    0.16
  -5  10   0    1.41    0.17
  -5  10   0    1.48    0.17
   4 -10   0    0.69    0.12
   4 -10   0    0.64    0.10
   4 -10   0    0.65    0.10
  -4  10   0    0.71    0.12
  -4  10   0    0.64    0.11
  -4  10   0    0.67    0.12
  -4  10   0    0.76    0.12
   3 -10   0    0.13    0.06
   3 -10   0    0.19    0.08
  -3  10   0    0.11    0.06
  -3  10   0    0.18    0.09
  -3  10   0    0.10    0.04
  -3  10   0    0.01    0.09
  -3  10   0   -0.03    0.08
   2 -10   0    0.24    0.06
   2 -10   0    0.22    0.07
  -2  10   0    0.18    0.08
  -2  10   0    0.24    0.06
   1 -10   0    0.13    0.11
   1 -10   0    0.18    0.10
   1 -10   0    0.28    0.09
   1 -10   0    0.23    0.06
   1 -10   0    0.18    0.10
  -1  10   0    0.15    0.11
  -1  10   0    0.30    0.12
  -1  10   0    0.26    0.08
  -1  10   0    0.16    0.07
  -1  10   0    0.21    0.12
  -1  10   0    0.22    0.11
   0 -10   0    0.72    0.14
   0 -10   0    0.69    0.16
   0 -10   0    0.75    0.14
   0 -10   0    0.64    0.13
   0 -10   0    0.62    0.10
   0  10   0    0.37    0.12
   0  10   0    0.88    0.11
   0  10   0    0.83    0.17
   0  10   0    0.53    0.14
  -1 -10   0    0.74    0.15
  -1 -10   0    0.65    0.15
  -1 -10   0    0.77    0.17
  -1 -10   0    0.59    0.11
   1  10   0    0.77    0.12
   1  10   0    0.48    0.16
  -2 -10   0    2.31    0.27
  -2 -10   0    2.53    0.33
  -2 -10   0    2.60    0.27
   2  10   0    2.27    0.23
   2  10   0    2.72    0.31
  -3 -10   0    0.57    0.15
  -3 -10   0    0.21    0.21
  -3 -10   0    0.15    0.17
   3  10   0    0.20    0.17
   3  10   0    0.45    0.15
  11 -11   0    1.90    0.23
  11 -11   0    1.84    0.23
  11 -11   0    2.04    0.26
 -11  11   0    1.83    0.23
 -11  11   0    2.60    0.30
 -11  11   0    1.57    0.23
  10 -11   0    0.77    0.16
  10 -11   0    0.75    0.14
  10 -11   0    0.77    0.17
 -10  11   0    0.72    0.22
 -10  11   0    0.70    0.19
 -10  11   0    0.64    0.17
   9 -11   0    0.24    0.12
   9 -11   0    0.20    0.13
   9 -11   0    0.21    0.09
  -9  11   0    0.30    0.15
  -9  11   0    0.07    0.10
  -9  11   0    0.42    0.15
  -9  11   0    0.31    0.14
   8 -11   0    3.79    0.22
   8 -11   0    3.90    0.30
   8 -11   0    4.24    0.30
   8 -11   0    4.19    0.29
  -8  11   0    3.64    0.28
  -8  11   0    4.31    0.27
  -8  11   0    4.03    0.32
   7 -11   0   34.11    1.32
   7 -11   0   35.58    1.42
   7 -11   0   36.39    1.39
   7 -11   0   36.60    1.42
  -7  11   0   35.54    1.36
  -7  11   0   34.68    1.52
  -7  11   0   35.18    1.43
   6 -11   0   26.34    1.10
   6 -11   0   27.99    1.11
   6 -11   0   26.71    1.09
  -6  11   0   27.68    1.07
  -6  11   0   27.30    1.19
  -6  11   0   27.12    1.12
   5 -11   0    2.64    0.24
   5 -11   0    2.52    0.24
   5 -11   0    2.72    0.21
  -5  11   0    2.56    0.29
  -5  11   0    2.80    0.24
  -5  11   0    2.98    0.23
   4 -11   0    3.55    0.26
   4 -11   0    3.69    0.21
  -4  11   0    3.11    0.26
  -4  11   0    3.65    0.24
  -4  11   0    3.28    0.29
   3 -11   0    0.31    0.13
   3 -11   0    0.23    0.08
   3 -11   0    0.31    0.11
  -3  11   0    0.33    0.13
  -3  11   0    0.29    0.13
  -3  11   0    0.28    0.12
  -3  11   0    0.33    0.08
  -3  11   0    0.10    0.11
   2 -11   0    1.90    0.20
   2 -11   0    2.27    0.22
   2 -11   0    2.08    0.16
  -2  11   0    2.07    0.25
  -2  11   0    2.08    0.16
  -2  11   0    2.22    0.28
  -2  11   0    2.31    0.23
   1 -11   0    0.18    0.12
   1 -11   0    0.02    0.13
   1 -11   0    0.19    0.12
  -1  11   0    0.11    0.15
  -1  11   0    0.39    0.17
  -1  11   0    0.14    0.09
  -1  11   0    0.02    0.13
   0 -11   0    0.10    0.13
   0 -11   0    0.18    0.13
   0 -11   0    0.01    0.11
   0  11   0   -0.04    0.14
   0  11   0    0.01    0.14
   0  11   0    0.01    0.11
  -1 -11   0    0.97    0.18
  -1 -11   0    1.62    0.25
   1  11   0    1.76    0.25
   1  11   0    1.56    0.22
  -2 -11   0    3.71    0.37
  -2 -11   0    4.50    0.45
   2  11   0    3.33    0.38
   2  11   0    3.55    0.32
  11 -12   0    1.39    0.21
  11 -12   0    1.60    0.22
 -11  12   0    1.22    0.24
 -11  12   0    1.18    0.23
  10 -12   0    2.52    0.30
  10 -12   0    2.73    0.31
 -10  12   0    2.65    0.30
 -10  12   0    2.48    0.32
 -10  12   0    2.29    0.34
   9 -12   0    2.90    0.30
   9 -12   0    2.52    0.29
   9 -12   0    2.49    0.29
  -9  12   0    2.44    0.25
  -9  12   0    3.55    0.32
  -9  12   0    2.69    0.27
  -9  12   0    2.29    0.33
   8 -12   0    2.54    0.27
   8 -12   0    2.40    0.28
   8 -12   0    2.37    0.27
  -8  12   0    2.58    0.25
  -8  12   0    2.59    0.30
  -8  12   0    2.51    0.27
   7 -12   0    0.11    0.13
   7 -12   0   -0.14    0.12
   7 -12   0    0.05    0.12
  -7  12   0    0.08    0.15
  -7  12   0    0.14    0.14
   6 -12   0    0.87    0.16
   6 -12   0    0.57    0.15
  -6  12   0    0.72    0.17
  -6  12   0    0.76    0.16
  -6  12   0    0.75    0.14
   5 -12   0    0.82    0.17
   5 -12   0    1.21    0.17
   5 -12   0    1.16    0.17
  -5  12   0    1.24    0.17
  -5  12   0    1.28    0.21
  -5  12   0    1.37    0.17
   4 -12   0    0.20    0.13
   4 -12   0    0.12    0.10
   4 -12   0    0.14    0.14
  -4  12   0    0.33    0.13
  -4  12   0    0.08    0.11
  -4  12   0    0.05    0.16
   3 -12   0    5.51    0.34
   3 -12   0    5.31    0.28
   3 -12   0    5.81    0.37
  -3  12   0    5.50    0.38
  -3  12   0    5.34    0.36
  -3  12   0    5.12    0.35
   2 -12   0    0.45    0.13
  -2  12   0    0.41    0.16
  -2  12   0    0.39    0.17
   1 -12   0   -0.08    0.13
   1 -12   0    0.22    0.14
  -1  12   0    0.00    0.11
  -1  12   0   -0.10    0.15
  -1  12   0   -0.08    0.17
  -1  12   0   -0.05    0.18
   0 -12   0    0.11    0.16
   0 -12   0   -0.14    0.16
   0  12   0    0.30    0.21
   0  12   0   -0.16    0.16
   0  12   0    0.15    0.14
  -1 -12   0    1.53    0.22
  -1 -12   0    0.89    0.21
   1  12   0    0.87    0.22
   1  12   0    1.00    0.27
   1  12   0    1.41    0.20
 -10  13   0    0.21    0.18
 -10  13   0    0.34    0.21
   9 -13   0    1.41    0.22
   9 -13   0    2.22    0.26
   9 -13   0    1.49    0.21
  -9  13   0    0.96    0.22
  -9  13   0    1.19    0.25
  -9  13   0    1.22    0.21
  -9  13   0    1.51    0.18
   8 -13   0    1.86    0.23
   8 -13   0    1.26    0.21
   8 -13   0    1.18    0.19
  -8  13   0    0.63    0.20
  -8  13   0    1.83    0.27
  -8  13   0    1.30    0.23
   7 -13   0    0.10    0.16
   7 -13   0    0.42    0.12
   7 -13   0    0.16    0.15
  -7  13   0    0.35    0.17
  -7  13   0    0.17    0.14
  -7  13   0    0.32    0.17
   6 -13   0    0.09    0.11
   6 -13   0   -0.01    0.15
   6 -13   0   -0.16    0.15
  -6  13   0   -0.10    0.16
  -6  13   0    0.11    0.13
  -6  13   0    0.09    0.19
   5 -13   0    2.28    0.25
   5 -13   0    1.39    0.21
   5 -13   0    2.06    0.29
  -5  13   0    2.20    0.27
  -5  13   0    1.94    0.29
  -5  13   0    2.30    0.28
   4 -13   0    1.41    0.20
   4 -13   0    1.56    0.21
   4 -13   0    1.15    0.15
  -4  13   0    1.37    0.19
  -4  13   0    1.45    0.24
  -4  13   0    1.41    0.20
   3 -13   0    0.50    0.18
   3 -13   0    0.60    0.19
  -3  13   0    0.53    0.19
  -3  13   0    0.97    0.20
  -3  13   0    0.22    0.16
   2 -13   0   -0.32    0.16
   2 -13   0   -0.01    0.21
  -2  13   0    0.16    0.19
  -2  13   0   -0.17    0.18
  -2  13   0    0.04    0.17
   1 -13   0    0.80    0.19
  -1  13   0    0.81    0.22
  -1  13   0    0.20    0.20
  -1  13   0    0.31    0.25
   7 -14   0    0.16    0.18
   7 -14   0   -0.07    0.18
   7 -14   0    0.01    0.14
  -7  14   0    0.25    0.16
  -7  14   0    0.00    0.20
  -7  14   0    0.05    0.19
   6 -14   0    0.34    0.20
   6 -14   0    0.19    0.20
   6 -14   0    0.12    0.13
  -6  14   0    0.44    0.16
  -6  14   0    0.39    0.21
  -6  14   0    0.50    0.20
   5 -14   0   -0.12    0.20
   5 -14   0   -0.18    0.19
  -5  14   0   -0.34    0.17
  -5  14   0    0.39    0.18
  -5  14   0    0.09    0.24
   4 -14   0   -0.35    0.20
   4 -14   0   -0.16    0.20
  -4  14   0    0.26    0.20
  -4  14   0    0.35    0.22
  -4  14   0    0.11    0.19
  -3  14  -1    3.08    0.36
  -3  14  -1    2.76    0.38
  -3  14  -1    3.39    0.47
   3 -14   1    3.03    0.37
   3 -14   1    2.92    0.40
  -4  14  -1    0.13    0.20
  -4  14  -1    0.67    0.22
  -4  14  -1   -0.33    0.17
   4 -14   1    0.08    0.21
   4 -14   1    0.22    0.20
  -5  14  -1    0.57    0.27
  -5  14  -1    1.05    0.21
  -5  14  -1    0.50    0.17
   5 -14   1    0.64    0.22
   5 -14   1    0.42    0.14
   5 -14   1    0.58    0.21
  -6  14  -1    0.46    0.21
  -6  14  -1    0.65    0.21
  -6  14  -1    0.72    0.18
   6 -14   1    0.40    0.19
   6 -14   1    0.72    0.14
   6 -14   1    0.57    0.19
  -7  14  -1   -0.04    0.20
  -7  14  -1   -0.09    0.17
  -7  14  -1    0.09    0.20
   7 -14   1    0.00    0.14
   7 -14   1   -0.07    0.17
   7 -14   1    0.28    0.19
  -8  14  -1    0.15    0.17
  -8  14  -1    0.27    0.21
  -8  14  -1    0.17    0.20
   8 -14   1    0.31    0.17
   8 -14   1    0.43    0.18
   8 -14   1    0.04    0.18
  -1  13  -1    0.58    0.19
  -1  13  -1    0.67    0.21
  -1  13  -1    0.53    0.24
   1 -13   1    0.52    0.18
   1 -13   1    0.49    0.18
  -2  13  -1    0.12    0.16
  -2  13  -1    0.20    0.18
  -2  13  -1   -0.23    0.19
   2 -13   1    0.23    0.14
   2 -13   1    0.21    0.15
  -3  13  -1   -0.23    0.16
  -3  13  -1    0.14    0.18
  -3  13  -1    0.10    0.14
   3 -13   1   -0.06    0.17
   3 -13   1    0.00    0.14
  -4  13  -1   -0.06    0.14
  -4  13  -1    0.46    0.18
  -4  13  -1    0.17    0.16
   4 -13   1    0.13    0.14
   4 -13   1    0.12    0.11
   4 -13   1    0.00    0.15
  -5  13  -1   -0.13    0.20
  -5  13  -1    0.40    0.16
  -5  13  -1    0.12    0.14
   5 -13   1    0.30    0.14
   5 -13   1    0.33    0.16
  -6  13  -1    0.34    0.17
  -6  13  -1    0.09    0.17
  -6  13  -1    0.20    0.13
   6 -13   1    0.29    0.16
   6 -13   1    0.28    0.15
   6 -13   1   -0.02    0.14
  -7  13  -1   -0.20    0.16
  -7  13  -1    0.01    0.15
  -7  13  -1   -0.13    0.14
   7 -13   1   -0.05    0.14
   7 -13   1    0.08    0.14
   7 -13   1   -0.20    0.15
  -8  13  -1    1.08    0.19
  -8  13  -1    1.50    0.24
  -8  13  -1    1.82    0.26
   8 -13   1    1.60    0.21
   8 -13   1    1.39    0.21
   8 -13   1    1.37    0.19
  -9  13  -1    1.60    0.19
  -9  13  -1    1.26    0.25
  -9  13  -1    1.89    0.23
   9 -13   1    1.77    0.24
   9 -13   1    1.50    0.22
   9 -13   1    1.86    0.23
 -10  13  -1   -0.04    0.21
   1  12  -1    1.50    0.25
   1  12  -1    1.29    0.18
   1  12  -1    1.16    0.22
  -1 -12   1    1.07    0.22
  -1 -12   1    1.44    0.22
   0  12  -1    0.28    0.17
   0  12  -1    0.06    0.20
   0  12  -1    0.07    0.11
   0  12  -1    0.07    0.17
   0 -12   1    0.02    0.14
   0 -12   1    0.13    0.13
   0 -12   1   -0.18    0.15
  -1  12  -1    0.11    0.09
  -1  12  -1   -0.34    0.17
  -1  12  -1    0.17    0.15
  -1  12  -1   -0.04    0.14
   1 -12   1   -0.01    0.13
  -2  12  -1    0.02    0.07
  -2  12  -1    0.06    0.13
  -2  12  -1    0.15    0.16
  -2  12  -1   -0.18    0.13
   2 -12   1    0.37    0.14
   2 -12   1    0.44    0.14
   2 -12   1    0.14    0.09
  -3  12  -1    3.29    0.30
  -3  12  -1    3.19    0.28
  -3  12  -1    2.86    0.27
   3 -12   1    3.05    0.20
   3 -12   1    2.87    0.26
   3 -12   1    3.07    0.29
  -4  12  -1   -0.05    0.13
  -4  12  -1    0.39    0.15
  -4  12  -1    0.07    0.12
   4 -12   1    0.04    0.10
   4 -12   1    0.15    0.13
   4 -12   1    0.12    0.11
  -5  12  -1    0.43    0.17
  -5  12  -1    0.66    0.15
  -5  12  -1    0.41    0.13
   5 -12   1    0.66    0.14
   5 -12   1    0.46    0.11
   5 -12   1    0.45    0.13
  -6  12  -1    0.18    0.13
  -6  12  -1    0.29    0.11
  -6  12  -1    0.18    0.14
   6 -12   1    0.25    0.10
   6 -12   1    0.19    0.12
   6 -12   1    0.31    0.13
  -7  12  -1    1.79    0.27
  -7  12  -1    2.38    0.25
   7 -12   1    1.77    0.25
   7 -12   1    2.62    0.26
   7 -12   1    2.03    0.23
  -8  12  -1    0.35    0.18
  -8  12  -1    0.16    0.11
  -8  12  -1   -0.07    0.13
   8 -12   1    0.16    0.13
   8 -12   1    0.31    0.13
   8 -12   1    0.30    0.14
  -9  12  -1   -0.05    0.11
  -9  12  -1    0.29    0.17
  -9  12  -1    0.07    0.17
  -9  12  -1    0.25    0.15
   9 -12   1    0.05    0.15
   9 -12   1    0.05    0.15
   9 -12   1    0.35    0.14
 -10  12  -1    1.58    0.29
 -10  12  -1    2.40    0.31
 -10  12  -1    1.62    0.24
  10 -12   1    1.72    0.22
  10 -12   1    2.28    0.31
   3  11  -1    0.13    0.18
   3  11  -1    0.26    0.20
  -3 -11   1    0.36    0.17
  -3 -11   1    0.65    0.24
  -3 -11   1    0.56    0.21
   2  11  -1    3.31    0.37
   2  11  -1    2.99    0.31
  -2 -11   1    3.09    0.34
  -2 -11   1    4.02    0.33
  -2 -11   1    3.60    0.40
   1  11  -1    0.42    0.18
   1  11  -1    0.43    0.16
   1  11  -1    0.64    0.13
  -1 -11   1    0.50    0.16
  -1 -11   1    0.59    0.20
  -1 -11   1    0.67    0.13
  -1 -11   1    0.61    0.16
   0  11  -1   -0.08    0.13
   0  11  -1    0.13    0.15
   0  11  -1   -0.16    0.09
   0 -11   1    0.09    0.13
   0 -11   1    0.11    0.10
   0 -11   1    0.04    0.13
  -1  11  -1    1.57    0.15
  -1  11  -1    1.74    0.20
  -1  11  -1    1.78    0.21
  -1  11  -1    1.20    0.17
   1 -11   1    1.52    0.21
   1 -11   1    1.29    0.13
   1 -11   1    1.65    0.18
   1 -11   1    1.47    0.18
  -2  11  -1    5.43    0.33
  -2  11  -1    4.33    0.26
  -2  11  -1    5.08    0.30
  -2  11  -1    4.25    0.21
  -2  11  -1    5.01    0.32
   2 -11   1    4.37    0.23
   2 -11   1    4.89    0.28
   2 -11   1    4.78    0.30
  -3  11  -1    0.31    0.12
   3 -11   1    0.45    0.09
   3 -11   1    0.56    0.10
  -4  11  -1    1.54    0.21
  -4  11  -1    1.79    0.21
  -4  11  -1    2.32    0.25
   4 -11   1    1.74    0.21
   4 -11   1    1.84    0.17
  -5  11  -1    2.73    0.22
  -5  11  -1    3.03    0.27
  -5  11  -1    3.14    0.23
   5 -11   1    2.82    0.24
   5 -11   1    2.93    0.23
   5 -11   1    2.63    0.21
  -6  11  -1    1.39    0.19
  -6  11  -1    1.66    0.21
  -6  11  -1    1.52    0.21
   6 -11   1    1.55    0.21
   6 -11   1    1.49    0.20
   6 -11   1    1.71    0.20
  -7  11  -1    1.61    0.20
  -7  11  -1    1.70    0.19
  -7  11  -1    1.74    0.19
   7 -11   1    1.81    0.21
   7 -11   1    1.63    0.21
   7 -11   1    1.47    0.13
   7 -11   1    1.68    0.22
  -8  11  -1    0.20    0.15
  -8  11  -1    0.22    0.11
  -8  11  -1    0.19    0.11
   8 -11   1    0.07    0.08
   8 -11   1    0.21    0.11
   8 -11   1    0.03    0.11
   8 -11   1    0.22    0.11
  -9  11  -1    0.01    0.15
  -9  11  -1    0.05    0.10
  -9  11  -1    0.11    0.13
  -9  11  -1    0.08    0.13
   9 -11   1    0.23    0.13
   9 -11   1   -0.05    0.13
   9 -11   1    0.18    0.09
 -10  11  -1    0.16    0.15
 -10  11  -1    0.22    0.13
 -10  11  -1   -0.30    0.19
 -10  11  -1   -0.09    0.15
  10 -11   1    0.09    0.12
  10 -11   1    0.13    0.14
  10 -11   1   -0.07    0.14
 -11  11  -1    0.21    0.19
 -11  11  -1    0.25    0.21
 -11  11  -1   -0.11    0.16
  11 -11   1    0.13    0.15
  11 -11   1    0.21    0.17
  11 -11   1   -0.13    0.14
   4  10  -1    0.53    0.18
   4  10  -1   -0.13    0.18
  -4 -10   1    0.37    0.24
  -4 -10   1    0.43    0.16
  -4 -10   1    0.46    0.19
   3  10  -1    0.22    0.13
   3  10  -1    0.20    0.16
  -3 -10   1    0.32    0.13
   2  10  -1    0.06    0.13
  -2 -10   1    0.58    0.17
  -2 -10   1    0.31    0.12
  -2 -10   1    0.36    0.14
  -2 -10   1    0.55    0.10
   1  10  -1    1.06    0.14
   1  10  -1    1.67    0.19
   1  10  -1    1.15    0.17
  -1 -10   1    1.72    0.17
  -1 -10   1    1.85    0.26
  -1 -10   1    1.43    0.17
  -1 -10   1    1.90    0.21
   0  10  -1   -0.11    0.12
   0  10  -1    0.01    0.10
   0  10  -1    0.05    0.11
   0  10  -1    0.15    0.08
   0 -10   1   -0.08    0.08
   0 -10   1    0.21    0.10
   0 -10   1    0.26    0.10
   0 -10   1    0.10    0.10
  -1  10  -1    6.93    0.32
  -1  10  -1    7.23    0.39
  -1  10  -1    7.06    0.31
   1 -10   1    8.08    0.38
   1 -10   1    6.97    0.31
   1 -10   1    7.30    0.35
   1 -10   1    6.98    0.32
  -2  10  -1    1.42    0.10
  -2  10  -1    1.75    0.18
  -2  10  -1    1.42    0.19
  -2  10  -1    1.47    0.19
  -2  10  -1    1.43    0.15
   2 -10   1    1.33    0.17
   2 -10   1    1.29    0.12
   2 -10   1    1.38    0.13
  -3  10  -1    0.51    0.11
  -3  10  -1    0.51    0.11
  -3  10  -1    0.54    0.10
  -3  10  -1    0.46    0.10
   3 -10   1    0.50    0.08
   3 -10   1    0.69    0.10
   3 -10   1    0.44    0.10
  -4  10  -1    1.80    0.20
  -4  10  -1    1.29    0.17
   4 -10   1    1.02    0.14
   4 -10   1    1.20    0.15
   4 -10   1    1.22    0.14
  -5  10  -1    1.61    0.17
  -5  10  -1    1.48    0.17
  -5  10  -1    1.82    0.21
   5 -10   1    1.66    0.17
   5 -10   1    1.58    0.16
   5 -10   1    1.68    0.19
  -6  10  -1    0.39    0.08
  -6  10  -1    0.39    0.10
   6 -10   1    0.46    0.11
   6 -10   1    0.39    0.05
   6 -10   1    0.47    0.10
   6 -10   1    0.46    0.11
  -7  10  -1    0.08    0.08
  -7  10  -1   -0.04    0.07
  -7  10  -1    0.15    0.11
  -7  10  -1   -0.05    0.10
   7 -10   1    0.11    0.06
   7 -10   1    0.12    0.09
   7 -10   1    0.08    0.09
  -8  10  -1    0.12    0.12
  -8  10  -1   -0.11    0.08
  -8  10  -1    0.06    0.12
  -8  10  -1    0.03    0.09
  -8  10  -1    0.27    0.11
   8 -10   1    0.13    0.10
   8 -10   1   -0.03    0.11
   8 -10   1    0.08    0.07
   8 -10   1    0.03    0.10
   8 -10   1    0.14    0.10
  -9  10  -1    0.47    0.13
  -9  10  -1    0.23    0.14
  -9  10  -1    0.34    0.16
  -9  10  -1    0.29    0.11
   9 -10   1    0.22    0.12
   9 -10   1    0.22    0.10
   9 -10   1    0.17    0.13
 -10  10  -1    4.27    0.36
 -10  10  -1    4.43    0.27
 -10  10  -1    4.46    0.33
 -10  10  -1    4.09    0.32
  10 -10   1    4.28    0.31
  10 -10   1    4.32    0.31
 -11  10  -1   -0.01    0.17
 -11  10  -1    0.12    0.16
 -11  10  -1   -0.10    0.19
  11 -10   1   -0.04    0.14
  11 -10   1    0.07    0.15
  11 -10   1    0.06    0.11
 -12  10  -1    0.32    0.21
 -12  10  -1    0.47    0.19
   5   9  -1    2.38    0.31
   5   9  -1    1.63    0.24
  -5  -9   1    2.06    0.28
  -5  -9   1    2.29    0.25
  -5  -9   1    1.98    0.30
   4   9  -1    0.58    0.16
   4   9  -1    0.63    0.17
   4   9  -1    0.60    0.10
  -4  -9   1    0.52    0.14
  -4  -9   1    0.61    0.16
  -4  -9   1    0.28    0.20
   3   9  -1    0.16    0.12
   3   9  -1    0.20    0.12
   3   9  -1    0.11    0.07
  -3  -9   1    0.34    0.12
  -3  -9   1   -0.03    0.10
  -3  -9   1    0.11    0.07
  -3  -9   1    0.04    0.15
   2   9  -1    0.16    0.10
   2   9  -1    0.18    0.05
   2   9  -1    0.28    0.12
   2   9  -1    0.24    0.09
  -2  -9   1    0.10    0.10
  -2  -9   1    0.26    0.11
  -2  -9   1    0.16    0.08
  -2  -9   1    0.19    0.13
   1   9  -1    5.50    0.33
   1   9  -1    5.62    0.29
   1   9  -1    5.86    0.28
  -1  -9   1    4.89    0.28
  -1  -9   1    5.60    0.27
   0   9  -1    0.01    0.08
   0   9  -1    0.02    0.09
   0   9  -1    0.07    0.07
   0   9  -1    0.02    0.09
   0   9  -1   -0.05    0.05
   0  -9   1    0.11    0.10
   0  -9   1   -0.04    0.07
   0  -9   1   -0.08    0.07
   0  -9   1   -0.02    0.06
   0  -9   1    0.11    0.08
  -1   9  -1    0.35    0.09
  -1   9  -1    0.31    0.07
  -2   9  -1    0.29    0.09
  -2   9  -1    0.30    0.08
  -2   9  -1    0.37    0.09
  -2   9  -1    0.37    0.09
  -2   9  -1    0.27    0.07
   2  -9   1    0.20    0.07
   2  -9   1    0.26    0.05
   2  -9   1    0.30    0.06
   2  -9   1    0.37    0.08
  -3   9  -1    0.05    0.07
  -3   9  -1    0.19    0.07
  -3   9  -1    0.17    0.08
  -3   9  -1    0.14    0.08
  -3   9  -1    0.28    0.08
   3  -9   1    0.25    0.06
   3  -9   1    0.17    0.08
   3  -9   1    0.21    0.08
   3  -9   1    0.25    0.07
  -4   9  -1    2.61    0.19
  -4   9  -1    2.72    0.17
  -4   9  -1    2.38    0.18
  -4   9  -1    2.53    0.21
   4  -9   1    2.43    0.19
   4  -9   1    2.51    0.17
   4  -9   1    2.51    0.18
   4  -9   1    2.89    0.19
  -5   9  -1    4.19    0.25
  -5   9  -1    3.86    0.22
  -5   9  -1    3.95    0.17
  -5   9  -1    3.90    0.22
  -5   9  -1    3.87    0.24
   5  -9   1    3.87    0.22
   5  -9   1    4.03    0.24
   5  -9   1    3.90    0.22
   5  -9   1    3.60    0.17
   5  -9   1    3.94    0.24
  -6   9  -1    0.35    0.07
  -6   9  -1    0.27    0.10
  -6   9  -1    0.53    0.08
  -6   9  -1    0.41    0.09
   6  -9   1    0.32    0.09
   6  -9   1    0.39    0.06
   6  -9   1    0.45    0.10
   6  -9   1    0.33    0.09
   6  -9   1    0.41    0.09
  -7   9  -1    4.49    0.23
  -7   9  -1    4.47    0.25
  -7   9  -1    4.48    0.29
  -7   9  -1    4.32    0.25
   7  -9   1    4.44    0.26
   7  -9   1    4.27    0.26
   7  -9   1    4.80    0.26
   7  -9   1    3.71    0.26
   7  -9   1    4.33    0.21
  -8   9  -1    4.43    0.27
  -8   9  -1    4.10    0.24
  -8   9  -1    4.93    0.30
  -8   9  -1    4.07    0.25
  -8   9  -1    4.51    0.27
   8  -9   1    4.48    0.26
   8  -9   1    3.95    0.23
   8  -9   1    4.21    0.26
   8  -9   1    4.80    0.28
  -9   9  -1    2.54    0.20
  -9   9  -1    2.37    0.23
  -9   9  -1    2.28    0.27
   9  -9   1    1.77    0.21
   9  -9   1    2.19    0.19
   9  -9   1    2.65    0.23
   9  -9   1    2.19    0.22
 -10   9  -1    6.02    0.32
 -10   9  -1    6.35    0.36
 -10   9  -1    6.15    0.41
 -10   9  -1    6.38    0.37
  10  -9   1    6.47    0.37
  10  -9   1    6.39    0.34
  10  -9   1    6.20    0.36
 -11   9  -1    1.97    0.26
 -11   9  -1    1.80    0.20
 -11   9  -1    1.99    0.22
  11  -9   1    2.12    0.25
  11  -9   1    1.75    0.20
  11  -9   1    1.57    0.18
 -12   9  -1   -0.08    0.18
 -12   9  -1    0.10    0.16
 -12   9  -1   -0.05    0.20
  12  -9   1   -0.05    0.14
  12  -9   1    0.08    0.15
  12  -9   1   -0.23    0.17
   6   8  -1    0.39    0.17
   6   8  -1    0.39    0.18
  -6  -8   1    0.62    0.25
  -6  -8   1    0.80    0.17
  -6  -8   1    0.41    0.17
   5   8  -1    0.11    0.14
   5   8  -1    0.02    0.10
   5   8  -1    0.25    0.13
  -5  -8   1    0.20    0.19
  -5  -8   1    0.15    0.14
  -5  -8   1    0.37    0.15
   4   8  -1    1.04    0.15
   4   8  -1    1.02    0.12
   4   8  -1    0.91    0.14
  -4  -8   1    0.92    0.15
  -4  -8   1    1.08    0.19
  -4  -8   1    1.06    0.15
   3   8  -1    2.37    0.22
   3   8  -1    2.39    0.16
   3   8  -1    2.49    0.20
   3   8  -1    2.29    0.15
  -3  -8   1    2.45    0.17
  -3  -8   1    2.34    0.21
  -3  -8   1    1.76    0.26
  -3  -8   1    2.03    0.15
   2   8  -1   40.96    1.56
   2   8  -1   40.27    1.51
   2   8  -1   39.20    1.50
  -2  -8   1   39.79    1.51
  -2  -8   1   41.65    1.56
  -2  -8   1   40.16    1.53
  -2  -8   1   40.99    1.56
  -2  -8   1   42.78    1.71
   1   8  -1   13.63    0.54
   1   8  -1   12.94    0.55
   1   8  -1   14.61    0.61
  -1  -8   1   13.66    0.55
  -1  -8   1   12.64    0.53
  -1  -8   1   13.89    0.57
  -1  -8   1   13.09    0.62
  -1  -8   1   13.83    0.56
   0   8  -1    2.38    0.13
   0   8  -1    2.49    0.19
   0   8  -1    2.32    0.15
   0   8  -1    2.35    0.16
   0   8  -1    2.40    0.19
   0  -8   1    2.35    0.17
   0  -8   1    2.21    0.18
   0  -8   1    2.28    0.14
   0  -8   1    2.36    0.17
   0  -8   1    2.41    0.15
   0  -8   1    2.34    0.12
  -1   8  -1    8.19    0.42
  -1   8  -1    8.61    0.42
  -1   8  -1    7.99    0.37
  -1   8  -1    8.74    0.39
  -1   8  -1    8.86    0.41
  -1   8  -1    9.54    0.35
  -1   8  -1    8.92    0.36
  -1   8  -1    8.41    0.38
   1  -8   1    8.91    0.39
   1  -8   1    8.44    0.36
   1  -8   1    9.04    0.38
   1  -8   1    8.41    0.41
   1  -8   1    9.28    0.38
   1  -8   1    8.80    0.34
  -2   8  -1    4.61    0.24
  -2   8  -1    4.58    0.23
  -2   8  -1    4.94    0.24
  -2   8  -1    4.82    0.19
  -2   8  -1    4.51    0.26
  -2   8  -1    4.89    0.27
  -2   8  -1    4.57    0.24
  -2   8  -1    4.56    0.25
  -2   8  -1    4.66    0.23
   2  -8   1    4.52    0.23
   2  -8   1    4.76    0.22
   2  -8   1    4.57    0.24
   2  -8   1    4.73    0.19
   2  -8   1    4.75    0.26
  -3   8  -1    5.73    0.28
  -3   8  -1    5.93    0.29
  -3   8  -1    6.01    0.27
  -3   8  -1    5.38    0.30
  -3   8  -1    5.97    0.27
  -3   8  -1    5.57    0.28
  -3   8  -1    6.06    0.31
  -3   8  -1    6.08    0.29
   3  -8   1    6.04    0.28
   3  -8   1    6.01    0.28
   3  -8   1    6.10    0.27
   3  -8   1    5.61    0.29
  -4   8  -1    8.50    0.37
  -4   8  -1    8.17    0.40
  -4   8  -1    7.62    0.36
  -4   8  -1    8.05    0.38
  -4   8  -1    8.20    0.37
  -4   8  -1    8.31    0.38
  -4   8  -1    8.18    0.36
   4  -8   1    8.46    0.38
   4  -8   1    8.77    0.37
   4  -8   1    8.68    0.38
   4  -8   1    8.04    0.37
   4  -8   1    8.44    0.42
  -5   8  -1    1.64    0.16
  -5   8  -1    1.56    0.16
  -5   8  -1    1.66    0.14
  -5   8  -1    1.49    0.15
  -5   8  -1    1.73    0.14
  -5   8  -1    1.65    0.14
   5  -8   1    1.84    0.15
   5  -8   1    1.56    0.17
   5  -8   1    1.87    0.16
   5  -8   1    1.78    0.15
   5  -8   1    1.69    0.14
   5  -8   1    1.52    0.14
   5  -8   1    1.74    0.10
  -6   8  -1   11.41    0.44
  -6   8  -1   11.06    0.46
  -6   8  -1   10.04    0.47
  -6   8  -1   11.16    0.52
  -6   8  -1   10.92    0.47
   6  -8   1   11.23    0.44
   6  -8   1   10.70    0.48
   6  -8   1   11.33    0.47
   6  -8   1   10.75    0.48
   6  -8   1   11.21    0.48
  -7   8  -1   13.76    0.65
  -7   8  -1   13.68    0.59
  -7   8  -1   14.61    0.57
  -7   8  -1   14.72    0.59
  -7   8  -1   14.07    0.58
   7  -8   1   14.10    0.61
   7  -8   1   14.30    0.59
   7  -8   1   13.86    0.60
   7  -8   1   13.97    0.59
   7  -8   1   14.16    0.57
  -8   8  -1    4.67    0.24
  -8   8  -1    4.82    0.20
  -8   8  -1    5.10    0.27
  -8   8  -1    4.86    0.28
  -8   8  -1    5.18    0.28
   8  -8   1    4.66    0.25
   8  -8   1    4.65    0.27
   8  -8   1    4.75    0.25
  -9   8  -1    2.36    0.22
  -9   8  -1    2.18    0.18
  -9   8  -1    2.44    0.25
  -9   8  -1    2.32    0.15
  -9   8  -1    2.30    0.21
   9  -8   1    2.23    0.21
   9  -8   1    2.26    0.19
   9  -8   1    2.26    0.20
   9  -8   1    2.47    0.18
   9  -8   1    2.18    0.13
 -10   8  -1    0.26    0.13
 -10   8  -1    0.38    0.14
 -10   8  -1    0.52    0.14
 -10   8  -1    0.50    0.11
  10  -8   1    0.42    0.09
  10  -8   1    0.42    0.12
  10  -8   1    0.58    0.13
  10  -8   1    0.58    0.14
 -11   8  -1   -0.14    0.14
 -11   8  -1    0.03    0.15
 -11   8  -1   -0.06    0.12
  11  -8   1   -0.05    0.13
  11  -8   1    0.24    0.12
  11  -8   1    0.12    0.10
  11  -8   1   -0.06    0.13
 -12   8  -1    1.99    0.27
 -12   8  -1    2.55    0.26
 -12   8  -1    2.15    0.29
  12  -8   1    2.32    0.31
  12  -8   1    2.49    0.29
  12  -8   1    2.45    0.31
   7   7  -1    1.12    0.20
   7   7  -1    1.20    0.20
   7   7  -1    0.99    0.18
  -7  -7   1    1.48    0.20
  -7  -7   1    1.31    0.19
  -7  -7   1    1.62    0.30
   6   7  -1    1.53    0.20
   6   7  -1    1.18    0.15
   6   7  -1    1.05    0.17
  -6  -7   1    1.10    0.17
  -6  -7   1    0.93    0.24
  -6  -7   1    1.26    0.17
   5   7  -1    2.79    0.21
   5   7  -1    3.16    0.24
   5   7  -1    2.82    0.27
  -5  -7   1    3.04    0.25
  -5  -7   1    2.85    0.24
  -5  -7   1    3.02    0.31
   4   7  -1    2.70    0.21
   4   7  -1    2.80    0.23
   4   7  -1    2.56    0.18
  -4  -7   1    2.70    0.28
  -4  -7   1    2.63    0.20
  -4  -7   1    2.82    0.23
  -4  -7   1    2.28    0.19
  -4  -7   1    2.54    0.15
   3   7  -1    1.99    0.13
   3   7  -1    1.76    0.13
   3   7  -1    1.78    0.18
   3   7  -1    1.73    0.17
  -3  -7   1    1.86    0.22
  -3  -7   1    1.82    0.17
  -3  -7   1    1.65    0.13
  -3  -7   1    1.73    0.14
  -3  -7   1    1.78    0.18
   2   7  -1    2.53    0.19
   2   7  -1    2.22    0.13
   2   7  -1    2.25    0.14
   2   7  -1    2.32    0.17
  -2  -7   1    2.51    0.18
  -2  -7   1    2.20    0.17
  -2  -7   1    2.45    0.18
  -2  -7   1    2.26    0.14
  -2  -7   1    2.42    0.21
  -2  -7   1    2.20    0.13
   1   7  -1    0.28    0.08
   1   7  -1    0.53    0.08
   1   7  -1    0.46    0.05
   1   7  -1    0.31    0.09
   1   7  -1    0.43    0.07
   1   7  -1    0.46    0.07
   1   7  -1    0.41    0.08
  -1  -7   1    0.57    0.08
  -1  -7   1    0.44    0.08
  -1  -7   1    0.56    0.10
  -1  -7   1    0.39    0.04
  -1  -7   1    0.36    0.09
  -1  -7   1    0.37    0.08
  -1  -7   1    0.48    0.07
   0   7  -1    0.05    0.04
   0   7  -1    0.13    0.07
   0   7  -1    0.03    0.06
   0   7  -1    0.09    0.05
   0   7  -1    0.03    0.06
   0   7  -1    0.02    0.06
   0   7  -1    0.16    0.05
   0  -7   1    0.07    0.06
   0  -7   1    0.09    0.05
   0  -7   1    0.02    0.03
   0  -7   1    0.16    0.05
   0  -7   1    0.05    0.05
   0  -7   1    0.13    0.08
   0  -7   1    0.12    0.06
  -1   7  -1    1.42    0.14
  -1   7  -1    1.46    0.13
  -1   7  -1    1.20    0.12
  -1   7  -1    1.39    0.13
  -1   7  -1    1.22    0.13
  -1   7  -1    1.55    0.12
  -1   7  -1    1.42    0.09
   1  -7   1    1.42    0.13
   1  -7   1    1.33    0.12
   1  -7   1    1.28    0.11
   1  -7   1    1.40    0.09
   1  -7   1    1.44    0.10
   1  -7   1    1.40    0.11
  -2   7  -1    3.03    0.13
  -2   7  -1    3.25    0.19
  -2   7  -1    3.00    0.19
  -2   7  -1    3.24    0.17
  -2   7  -1    3.16    0.17
  -2   7  -1    3.21    0.20
  -2   7  -1    3.08    0.17
  -2   7  -1    3.37    0.18
  -2   7  -1    3.17    0.17
   2  -7   1    3.20    0.17
   2  -7   1    3.26    0.13
   2  -7   1    3.17    0.18
   2  -7   1    3.23    0.16
   2  -7   1    3.12    0.18
  -3   7  -1    0.71    0.10
  -3   7  -1    0.73    0.10
  -3   7  -1    0.70    0.09
  -3   7  -1    0.62    0.09
  -3   7  -1    0.80    0.09
  -3   7  -1    0.68    0.08
  -3   7  -1    0.49    0.07
  -3   7  -1    0.92    0.10
   3  -7   1    0.45    0.06
   3  -7   1    0.65    0.09
   3  -7   1    0.65    0.09
   3  -7   1    0.66    0.08
   3  -7   1    0.60    0.08
  -4   7  -1    1.61    0.13
  -4   7  -1    1.92    0.13
  -4   7  -1    1.57    0.13
  -4   7  -1    1.72    0.13
  -4   7  -1    1.70    0.09
  -4   7  -1    1.53    0.14
  -4   7  -1    1.74    0.12
  -4   7  -1    1.72    0.12
   4  -7   1    1.49    0.12
   4  -7   1    1.39    0.12
   4  -7   1    1.50    0.13
   4  -7   1    1.68    0.09
   4  -7   1    1.61    0.13
   4  -7   1    1.67    0.13
   4  -7   1    1.25    0.14
  -5   7  -1    4.13    0.22
  -5   7  -1    4.66    0.20
  -5   7  -1    4.23    0.21
  -5   7  -1    4.26    0.24
  -5   7  -1    3.99    0.22
  -5   7  -1    4.17    0.22
  -5   7  -1    4.23    0.21
   5  -7   1    4.25    0.22
   5  -7   1    4.33    0.22
   5  -7   1    4.35    0.22
   5  -7   1    4.52    0.22
   5  -7   1    4.09    0.22
   5  -7   1    4.15    0.24
  -6   7  -1    0.07    0.05
  -6   7  -1    0.05    0.07
  -6   7  -1    0.12    0.06
  -6   7  -1    0.01    0.05
  -6   7  -1    0.19    0.08
  -6   7  -1    0.08    0.06
  -6   7  -1   -0.07    0.05
   6  -7   1    0.03    0.06
   6  -7   1    0.10    0.08
   6  -7   1    0.01    0.06
   6  -7   1    0.07    0.06
   6  -7   1    0.02    0.06
   6  -7   1    0.11    0.05
   6  -7   1    0.03    0.05
  -7   7  -1   10.54    0.41
  -7   7  -1    9.36    0.41
  -7   7  -1    8.69    0.36
  -7   7  -1    9.09    0.42
  -7   7  -1    8.96    0.42
  -7   7  -1   11.50    0.48
  -7   7  -1    9.34    0.42
   7  -7   1    8.91    0.42
  -8   7  -1   19.37    0.90
  -8   7  -1   23.60    0.90
  -8   7  -1   21.47    0.90
  -8   7  -1   22.12    0.91
  -8   7  -1   22.04    0.92
  -8   7  -1   24.48    1.01
   8  -7   1   24.36    0.90
   8  -7   1   24.88    0.93
   8  -7   1   23.14    0.85
   8  -7   1   25.03    0.95
   8  -7   1   22.81    0.93
  -9   7  -1    3.08    0.23
  -9   7  -1    3.11    0.19
  -9   7  -1    3.02    0.21
  -9   7  -1    2.65    0.25
  -9   7  -1    2.75    0.18
   9  -7   1    2.83    0.19
   9  -7   1    3.03    0.22
   9  -7   1    2.71    0.21
   9  -7   1    3.01    0.16
   9  -7   1    3.07    0.21
 -10   7  -1    0.91    0.15
 -10   7  -1    0.95    0.18
 -10   7  -1    0.92    0.13
 -10   7  -1    0.90    0.12
 -10   7  -1    0.84    0.13
  10  -7   1    0.88    0.14
  10  -7   1    0.84    0.13
  10  -7   1    0.81    0.10
  10  -7   1    0.89    0.15
 -11   7  -1    3.47    0.35
 -11   7  -1    3.95    0.29
  11  -7   1    3.41    0.22
  11  -7   1    4.09    0.29
  11  -7   1    3.69    0.30
  11  -7   1    3.85    0.29
 -12   7  -1    0.16    0.20
 -12   7  -1    0.00    0.17
 -12   7  -1    0.31    0.16
  12  -7   1    0.14    0.12
  12  -7   1    0.33    0.16
  12  -7   1    0.32    0.15
  12  -7   1    0.15    0.16
   8   6  -1   -0.08    0.16
   8   6  -1   -0.11    0.15
   8   6  -1    0.02    0.19
  -8  -6   1    0.23    0.27
  -8  -6   1    0.26    0.17
  -8  -6   1    0.22    0.18
   7   6  -1    0.93    0.15
   7   6  -1    0.92    0.19
   7   6  -1    0.79    0.17
  -7  -6   1    1.05    0.24
  -7  -6   1    1.10    0.17
  -7  -6   1    0.97    0.18
   6   6  -1    0.57    0.12
   6   6  -1    0.59    0.14
   6   6  -1    0.32    0.12
  -6  -6   1    0.55    0.13
  -6  -6   1    0.63    0.19
  -6  -6   1    0.47    0.13
   5   6  -1    0.21    0.08
   5   6  -1    0.28    0.11
  -5  -6   1    0.52    0.17
  -5  -6   1    0.29    0.10
  -5  -6   1    0.20    0.11
  -5  -6   1    0.27    0.10
   4   6  -1    1.27    0.16
   4   6  -1    1.33    0.11
   4   6  -1    1.49    0.13
   4   6  -1    1.44    0.16
  -4  -6   1    1.68    0.16
  -4  -6   1    1.58    0.22
  -4  -6   1    1.44    0.17
  -4  -6   1    1.19    0.13
   3   6  -1    3.23    0.20
   3   6  -1    2.90    0.20
   3   6  -1    3.02    0.19
   3   6  -1    3.19    0.16
   3   6  -1    3.26    0.17
  -3  -6   1    2.94    0.20
  -3  -6   1    3.06    0.19
  -3  -6   1    2.96    0.15
  -3  -6   1    2.83    0.20
  -3  -6   1    2.95    0.16
  -3  -6   1    3.03    0.22
   2   6  -1    2.11    0.16
   2   6  -1    2.14    0.12
   2   6  -1    2.18    0.14
   2   6  -1    2.05    0.12
   2   6  -1    2.14    0.15
   2   6  -1    2.12    0.16
   2   6  -1    1.99    0.17
  -2  -6   1    2.17    0.12
  -2  -6   1    2.17    0.15
  -2  -6   1    2.01    0.14
  -2  -6   1    1.95    0.16
  -2  -6   1    1.99    0.11
  -2  -6   1    2.09    0.17
  -2  -6   1    2.22    0.15
   1   6  -1    0.03    0.06
   1   6  -1    0.04    0.04
   1   6  -1    0.03    0.05
   1   6  -1    0.05    0.04
   1   6  -1    0.08    0.06
   1   6  -1    0.03    0.03
   1   6  -1    0.02    0.04
  -1  -6   1    0.01    0.04
  -1  -6   1    0.06    0.05
  -1  -6   1   -0.01    0.07
  -1  -6   1    0.05    0.05
  -1  -6   1    0.06    0.03
  -1  -6   1    0.01    0.04
  -1  -6   1   -0.02    0.06
   0   6  -1   15.07    0.60
   0   6  -1   15.59    0.63
   0   6  -1   14.80    0.58
   0   6  -1   14.26    0.65
   0   6  -1   15.33    0.56
   0   6  -1   14.73    0.58
   0   6  -1   14.77    0.59
   0  -6   1   15.14    0.58
   0  -6   1   15.43    0.56
   0  -6   1   14.50    0.62
   0  -6   1   15.20    0.60
   0  -6   1   15.02    0.65
   0  -6   1   15.12    0.60
   0  -6   1   15.26    0.58
  -1   6  -1    0.09    0.04
  -1   6  -1    0.08    0.05
  -1   6  -1    0.03    0.05
  -1   6  -1    0.03    0.04
  -1   6  -1    0.06    0.05
  -1   6  -1    0.08    0.03
  -1   6  -1    0.06    0.04
  -1   6  -1    0.07    0.04
   1  -6   1    0.06    0.04
   1  -6   1    0.12    0.04
   1  -6   1    0.10    0.04
   1  -6   1    0.07    0.03
   1  -6   1    0.09    0.04
   1  -6   1    0.05    0.03
  -2   6  -1   31.03    1.24
  -2   6  -1   31.47    1.32
  -2   6  -1   32.45    1.21
  -2   6  -1   32.79    1.24
  -2   6  -1   31.78    1.32
  -2   6  -1   31.58    1.18
  -2   6  -1   32.35    1.19
  -2   6  -1   31.63    1.15
  -2   6  -1   32.93    1.27
   2  -6   1   33.13    1.21
   2  -6   1   32.51    1.15
   2  -6   1   31.86    1.27
   2  -6   1   32.70    1.24
   2  -6   1   31.54    1.24
  -3   6  -1    0.01    0.02
  -3   6  -1    0.10    0.05
  -3   6  -1    0.04    0.04
  -3   6  -1    0.05    0.04
  -3   6  -1    0.00    0.04
  -3   6  -1    0.05    0.04
  -3   6  -1   -0.01    0.03
  -3   6  -1   -0.03    0.04
   3  -6   1    0.02    0.04
   3  -6   1    0.01    0.04
   3  -6   1    0.07    0.06
   3  -6   1    0.02    0.04
   3  -6   1    0.04    0.05
   3  -6   1   -0.01    0.04
   3  -6   1    0.02    0.02
  -4   6  -1    1.88    0.13
  -4   6  -1    2.02    0.10
  -4   6  -1    1.97    0.13
  -4   6  -1    1.96    0.12
  -4   6  -1    1.87    0.12
  -4   6  -1    1.88    0.13
  -4   6  -1    1.91    0.12
   4  -6   1    1.93    0.13
   4  -6   1    1.78    0.12
   4  -6   1    1.88    0.12
   4  -6   1    2.06    0.12
   4  -6   1    2.05    0.13
   4  -6   1    1.96    0.14
  -5   6  -1    6.93    0.30
  -5   6  -1    7.08    0.31
  -5   6  -1    7.16    0.32
  -5   6  -1    7.09    0.30
  -5   6  -1    6.70    0.32
  -5   6  -1    7.29    0.31
  -5   6  -1    7.31    0.34
   5  -6   1    6.51    0.34
   5  -6   1    6.90    0.31
   5  -6   1    7.08    0.29
   5  -6   1    6.85    0.31
   5  -6   1    7.19    0.31
   5  -6   1    7.10    0.31
   5  -6   1    7.22    0.32
  -6   6  -1   -0.01    0.06
  -6   6  -1    0.05    0.06
  -6   6  -1    0.02    0.05
  -6   6  -1   -0.03    0.04
  -6   6  -1   -0.05    0.05
  -6   6  -1    0.02    0.03
  -6   6  -1   -0.05    0.05
  -6   6  -1    0.03    0.06
  -6   6  -1    0.00    0.05
   6  -6   1   -0.07    0.06
   6  -6   1    0.02    0.07
   6  -6   1    0.01    0.05
   6  -6   1    0.05    0.05
   6  -6   1   -0.03    0.05
   6  -6   1    0.07    0.05
   6  -6   1    0.01    0.03
   6  -6   1    0.07    0.05
  -7   6  -1   17.03    0.67
  -7   6  -1   16.35    0.67
  -7   6  -1   16.49    0.68
  -7   6  -1   16.00    0.69
  -7   6  -1   17.23    0.75
  -7   6  -1   17.23    0.63
  -7   6  -1   16.88    0.67
  -7   6  -1   16.49    0.68
   7  -6   1   16.76    0.63
   7  -6   1   16.26    0.70
   7  -6   1   17.63    0.69
   7  -6   1   16.67    0.69
   7  -6   1   19.30    0.68
  -8   6  -1   14.48    0.61
  -8   6  -1   15.05    0.69
  -8   6  -1   14.99    0.61
  -8   6  -1   14.81    0.61
  -8   6  -1   14.52    0.57
  -8   6  -1   14.71    0.61
   8  -6   1   15.74    0.61
   8  -6   1   14.93    0.63
   8  -6   1   14.73    0.57
   8  -6   1   15.85    0.62
   8  -6   1   14.69    0.64
  -9   6  -1    1.21    0.17
  -9   6  -1    1.47    0.20
  -9   6  -1    1.31    0.15
  -9   6  -1    1.15    0.15
  -9   6  -1    1.47    0.16
  -9   6  -1    1.28    0.15
   9  -6   1    1.57    0.16
   9  -6   1    1.59    0.13
   9  -6   1    1.63    0.15
 -10   6  -1    0.23    0.10
  10  -6   1    0.31    0.11
 -11   6  -1    0.85    0.18
 -11   6  -1    1.10    0.15
 -11   6  -1    0.74    0.16
  11  -6   1    1.26    0.17
  11  -6   1    0.99    0.15
  11  -6   1    0.92    0.15
  11  -6   1    0.98    0.15
 -12   6  -1    1.16    0.20
 -12   6  -1    1.13    0.18
 -12   6  -1    0.96    0.22
  12  -6   1    0.99    0.16
  12  -6   1    1.03    0.19
  12  -6   1    0.99    0.16
  12  -6   1    0.83    0.18
   8   5  -1    0.23    0.14
   8   5  -1    0.15    0.14
   8   5  -1    0.12    0.15
  -8  -5   1   -0.05    0.16
  -8  -5   1    0.28    0.16
  -8  -5   1    0.12    0.23
   7   5  -1    0.24    0.11
   7   5  -1    0.04    0.12
   7   5  -1    0.29    0.12
  -7  -5   1    0.14    0.13
  -7  -5   1    0.20    0.13
  -7  -5   1    0.29    0.19
   6   5  -1    0.39    0.10
   6   5  -1    0.38    0.12
   6   5  -1    0.36    0.10
  -6  -5   1    0.65    0.12
  -6  -5   1    0.47    0.12
  -6  -5   1    0.67    0.16
   5   5  -1    0.66    0.10
   5   5  -1    0.66    0.11
   5   5  -1    0.71    0.10
  -5  -5   1    0.61    0.08
  -5  -5   1    0.98    0.15
  -5  -5   1    0.57    0.06
  -5  -5   1    0.80    0.12
  -5  -5   1    0.66    0.10
  -5  -5   1    0.78    0.12
   4   5  -1    0.60    0.06
   4   5  -1    0.57    0.08
   4   5  -1    0.51    0.08
   4   5  -1    0.70    0.10
   4   5  -1    0.45    0.09
  -4  -5   1    0.63    0.09
  -4  -5   1    0.48    0.09
  -4  -5   1    0.52    0.12
  -4  -5   1    0.45    0.11
  -4  -5   1    0.83    0.11
  -4  -5   1    0.54    0.06
   3   5  -1    2.22    0.12
   3   5  -1    2.53    0.16
   3   5  -1    2.29    0.16
   3   5  -1    2.21    0.16
   3   5  -1    2.71    0.18
   3   5  -1    2.32    0.16
   3   5  -1    2.38    0.14
  -3  -5   1    2.33    0.16
  -3  -5   1    2.38    0.16
  -3  -5   1    2.04    0.17
  -3  -5   1    2.29    0.18
  -3  -5   1    2.31    0.16
  -3  -5   1    2.48    0.14
   2   5  -1    0.01    0.04
   2   5  -1   -0.01    0.03
   2   5  -1    0.01    0.04
   2   5  -1    0.00    0.05
   2   5  -1    0.01    0.03
   2   5  -1    0.06    0.05
   2   5  -1    0.02    0.05
  -2  -5   1    0.00    0.04
  -2  -5   1    0.06    0.04
  -2  -5   1    0.04    0.06
  -2  -5   1    0.04    0.05
  -2  -5   1    0.06    0.03
  -2  -5   1    0.00    0.05
   1   5  -1    0.83    0.09
   1   5  -1    0.86    0.09
   1   5  -1    0.79    0.06
   1   5  -1    0.86    0.08
   1   5  -1    0.97    0.08
   1   5  -1    0.73    0.08
  -1  -5   1    0.66    0.09
  -1  -5   1    0.81    0.08
  -1  -5   1    0.78    0.08
  -1  -5   1    0.85    0.06
  -1  -5   1    0.89    0.07
  -1  -5   1    0.88    0.08
  -1  -5   1    0.81    0.10
   0   5  -1   83.84    2.90
   0   5  -1   76.60    3.04
   0   5  -1   80.49    3.24
   0   5  -1   85.48    3.11
   0   5  -1   79.32    3.02
   0   5  -1   80.18    2.95
   0  -5   1   78.84    3.24
   0  -5   1   80.96    3.10
   0  -5   1   81.96    2.96
   0  -5   1   79.06    2.86
   0  -5   1   80.06    3.02
   0  -5   1   78.93    3.04
   0  -5   1   78.28    2.89
  -1   5  -1   28.84    1.08
  -1   5  -1   30.65    1.10
  -1   5  -1   30.33    1.21
  -1   5  -1   29.11    1.16
  -1   5  -1   30.38    1.05
  -1   5  -1   29.99    1.08
  -1   5  -1   27.97    1.12
  -1   5  -1   28.67    1.20
  -1   5  -1   29.31    1.12
   1  -5   1   30.22    1.13
   1  -5   1   26.16    1.13
   1  -5   1   30.00    1.05
   1  -5   1   29.49    1.08
   1  -5   1   28.92    1.15
   1  -5   1   29.75    1.10
  -2   5  -1    0.51    0.06
  -2   5  -1    0.37    0.05
  -2   5  -1    0.49    0.06
  -2   5  -1    0.52    0.06
  -2   5  -1    0.43    0.06
  -2   5  -1    0.45    0.06
  -2   5  -1    0.37    0.05
   2  -5   1    0.45    0.06
   2  -5   1    0.39    0.06
   2  -5   1    0.44    0.05
   2  -5   1    0.43    0.06
   2  -5   1    0.46    0.06
  -3   5  -1    3.78    0.18
  -3   5  -1    3.91    0.18
  -3   5  -1    3.91    0.18
  -3   5  -1    3.74    0.17
  -3   5  -1    3.64    0.18
  -3   5  -1    3.73    0.20
  -3   5  -1    4.11    0.16
   3  -5   1    3.71    0.18
   3  -5   1    3.84    0.18
   3  -5   1    3.83    0.16
   3  -5   1    3.62    0.18
   3  -5   1    3.91    0.18
   3  -5   1    3.95    0.18
   3  -5   1    3.85    0.20
  -4   5  -1    4.40    0.20
  -4   5  -1    4.14    0.20
  -4   5  -1    4.40    0.20
  -4   5  -1    4.21    0.22
  -4   5  -1    4.41    0.21
  -4   5  -1    4.42    0.20
   4  -5   1    4.23    0.20
   4  -5   1    4.37    0.20
   4  -5   1    4.51    0.20
   4  -5   1    4.00    0.22
   4  -5   1    4.07    0.20
   4  -5   1    4.44    0.19
   4  -5   1    4.42    0.16
   4  -5   1    4.08    0.20
   4  -5   1    4.25    0.16
  -5   5  -1    0.08    0.04
  -5   5  -1    0.03    0.03
  -5   5  -1   -0.02    0.04
  -5   5  -1   -0.06    0.04
  -5   5  -1    0.02    0.05
  -5   5  -1   -0.02    0.04
  -5   5  -1    0.01    0.03
  -5   5  -1    0.06    0.05
   5  -5   1    0.03    0.04
   5  -5   1    0.05    0.04
   5  -5   1    0.02    0.05
   5  -5   1    0.06    0.04
   5  -5   1    0.10    0.04
   5  -5   1    0.07    0.03
   5  -5   1    0.00    0.04
   5  -5   1    0.01    0.04
  -6   5  -1    5.01    0.25
  -6   5  -1    5.27    0.25
  -6   5  -1    5.41    0.24
  -6   5  -1    5.33    0.24
  -6   5  -1    5.19    0.24
  -6   5  -1    5.34    0.28
  -6   5  -1    5.51    0.25
  -6   5  -1    5.20    0.22
  -6   5  -1    4.84    0.24
   6  -5   1    5.23    0.24
   6  -5   1    5.28    0.28
   6  -5   1    5.21    0.22
   6  -5   1    5.11    0.25
   6  -5   1    5.10    0.25
   6  -5   1    5.37    0.25
   6  -5   1    5.05    0.24
  -7   5  -1    1.54    0.11
  -7   5  -1    1.80    0.14
  -7   5  -1    1.82    0.15
  -7   5  -1    1.68    0.15
  -7   5  -1    1.55    0.15
  -7   5  -1    1.64    0.13
  -7   5  -1    1.60    0.13
  -7   5  -1    1.66    0.12
  -7   5  -1    1.46    0.17
   7  -5   1    1.61    0.14
   7  -5   1    1.51    0.12
   7  -5   1    1.85    0.11
   7  -5   1    1.53    0.13
   7  -5   1    1.59    0.16
   7  -5   1    1.60    0.14
   7  -5   1    1.52    0.13
  -8   5  -1    1.03    0.13
  -8   5  -1    0.95    0.12
  -8   5  -1    1.05    0.13
  -8   5  -1    1.10    0.12
  -8   5  -1    1.26    0.15
  -8   5  -1    1.01    0.14
  -8   5  -1    0.92    0.11
   8  -5   1    1.03    0.14
   8  -5   1    1.12    0.13
   8  -5   1    0.96    0.11
   8  -5   1    1.05    0.13
   8  -5   1    1.08    0.11
  -9   5  -1    1.16    0.16
  -9   5  -1    1.30    0.15
  -9   5  -1    1.35    0.16
  -9   5  -1    1.59    0.19
  -9   5  -1    1.68    0.17
  -9   5  -1    1.44    0.15
   9  -5   1    1.52    0.16
   9  -5   1    1.72    0.18
   9  -5   1    1.45    0.14
   9  -5   1    1.03    0.13
   9  -5   1    1.40    0.16
 -10   5  -1    0.17    0.10
 -10   5  -1    0.08    0.13
 -10   5  -1    0.14    0.10
 -10   5  -1    0.21    0.11
  10  -5   1    0.31    0.09
  10  -5   1    0.12    0.09
  10  -5   1    0.15    0.09
  10  -5   1    0.27    0.10
 -11   5  -1    5.27    0.33
 -11   5  -1    5.35    0.35
 -11   5  -1    5.21    0.40
  11  -5   1    5.58    0.34
  11  -5   1    5.45    0.32
  11  -5   1    5.56    0.33
  11  -5   1    5.39    0.31
 -12   5  -1    0.50    0.18
 -12   5  -1    0.76    0.20
 -12   5  -1    0.50    0.16
  12  -5   1    0.65    0.17
  12  -5   1    0.61    0.16
  12  -5   1    0.59    0.14
  12  -5   1    0.50    0.15
   9   4  -1    1.67    0.21
   9   4  -1    1.37    0.20
   9   4  -1    1.64    0.21
  -9  -4   1    1.97    0.30
  -9  -4   1    1.89    0.24
  -9  -4   1    1.83    0.24
   8   4  -1    0.12    0.12
   8   4  -1    0.07    0.11
   8   4  -1    0.33    0.13
  -8  -4   1    0.47    0.20
  -8  -4   1    0.34    0.14
  -8  -4   1    0.33    0.15
   7   4  -1    0.58    0.12
   7   4  -1    0.77    0.14
   7   4  -1    0.71    0.12
  -7  -4   1    0.87    0.15
  -7  -4   1    0.89    0.18
  -7  -4   1    0.74    0.15
   6   4  -1   12.13    0.53
   6   4  -1   11.81    0.51
   6   4  -1   11.82    0.51
  -6  -4   1   11.52    0.46
  -6  -4   1   12.08    0.46
  -6  -4   1   11.71    0.51
  -6  -4   1   11.57    0.57
  -6  -4   1   11.82    0.51
   5   4  -1    1.49    0.17
   5   4  -1    2.06    0.15
   5   4  -1    2.01    0.17
   5   4  -1    1.99    0.18
   5   4  -1    2.05    0.16
  -5  -4   1    1.79    0.11
  -5  -4   1    2.13    0.11
  -5  -4   1    1.76    0.16
  -5  -4   1    2.23    0.17
  -5  -4   1    2.12    0.20
  -5  -4   1    1.98    0.16
   4   4  -1    0.66    0.10
   4   4  -1    0.58    0.09
   4   4  -1    0.60    0.08
   4   4  -1    0.63    0.07
   4   4  -1    0.61    0.09
   4   4  -1    0.75    0.10
   4   4  -1    0.73    0.09
  -4  -4   1    0.61    0.09
  -4  -4   1    0.70    0.08
  -4  -4   1    0.77    0.10
  -4  -4   1    0.66    0.09
  -4  -4   1    0.86    0.10
  -4  -4   1    0.71    0.07
  -4  -4   1    0.80    0.11
   3   4  -1   10.21    0.49
   3   4  -1   11.29    0.43
   3   4  -1   11.10    0.44
   3   4  -1   11.19    0.44
   3   4  -1   11.43    0.44
   3   4  -1   10.68    0.45
   3   4  -1   11.36    0.47
  -3  -4   1   11.32    0.45
  -3  -4   1   10.51    0.47
  -3  -4   1   11.31    0.44
  -3  -4   1   11.04    0.49
  -3  -4   1   11.18    0.43
  -3  -4   1   10.61    0.44
  -3  -4   1   11.37    0.44
   2   4  -1    5.93    0.25
   2   4  -1    6.17    0.28
   2   4  -1    5.70    0.25
   2   4  -1    5.67    0.27
   2   4  -1    5.95    0.24
   2   4  -1    6.01    0.26
  -2  -4   1    5.87    0.25
  -2  -4   1    5.79    0.24
  -2  -4   1    5.83    0.26
  -2  -4   1    5.75    0.27
  -2  -4   1    5.68    0.28
  -2  -4   1    5.92    0.25
  -2  -4   1    5.90    0.24
   1   4  -1    2.77    0.15
   1   4  -1    2.78    0.12
   1   4  -1    2.83    0.13
   1   4  -1    2.96    0.15
   1   4  -1    2.88    0.13
   1   4  -1    2.96    0.14
   1   4  -1    2.82    0.12
   1   4  -1    2.77    0.14
  -1  -4   1    2.70    0.13
  -1  -4   1    2.66    0.13
  -1  -4   1    2.81    0.14
  -1  -4   1    2.91    0.12
  -1  -4   1    2.84    0.15
  -1  -4   1    2.91    0.12
  -1  -4   1    2.81    0.13
  -1  -4   1    2.61    0.15
   0   4  -1    7.52    0.32
   0   4  -1    8.43    0.33
   0   4  -1    8.76    0.35
   0   4  -1    8.05    0.33
   0   4  -1    8.45    0.31
   0   4  -1    8.35    0.32
   0   4  -1    8.35    0.36
   0  -4   1    8.23    0.33
   0  -4   1    8.48    0.33
   0  -4   1    8.38    0.35
   0  -4   1    8.23    0.31
   0  -4   1    7.80    0.36
   0  -4   1    8.55    0.33
  -1   4  -1    8.16    0.31
  -1   4  -1    8.05    0.36
  -1   4  -1    8.68    0.34
  -1   4  -1    8.51    0.34
  -1   4  -1    8.28    0.33
  -1   4  -1    8.50    0.35
  -1   4  -1    8.57    0.33
   1  -4   1    8.56    0.34
   1  -4   1    8.46    0.33
   1  -4   1    8.75    0.34
   1  -4   1    8.41    0.34
   1  -4   1    7.91    0.31
  -2   4  -1    1.12    0.07
  -2   4  -1    1.12    0.08
  -2   4  -1    1.10    0.07
  -2   4  -1    1.13    0.06
  -2   4  -1    1.06    0.08
   2  -4   1    1.11    0.08
   2  -4   1    1.10    0.07
   2  -4   1    1.20    0.06
   2  -4   1    1.16    0.07
   2  -4   1    1.13    0.07
  -3   4  -1   26.42    1.02
  -3   4  -1   26.33    1.03
  -3   4  -1   25.90    0.97
  -3   4  -1   27.54    0.98
  -3   4  -1   26.71    1.09
   3  -4   1   26.22    1.02
   3  -4   1   24.89    1.09
   3  -4   1   26.69    0.99
   3  -4   1   27.20    0.94
   3  -4   1   25.89    1.03
   3  -4   1   27.06    0.98
   3  -4   1   26.29    1.03
   3  -4   1   26.79    0.94
   3  -4   1   26.41    0.97
  -4   4  -1   57.03    2.09
  -4   4  -1   56.47    2.09
  -4   4  -1   57.41    2.30
  -4   4  -1   55.86    2.02
  -4   4  -1   59.31    2.05
  -4   4  -1   56.06    2.17
  -4   4  -1   56.44    2.14
   4  -4   1   57.71    2.09
   4  -4   1   55.30    2.05
   4  -4   1   54.95    2.29
   4  -4   1   55.03    2.08
   4  -4   1   56.81    2.14
   4  -4   1   56.82    2.02
   4  -4   1   57.36    2.17
   4  -4   1   56.36    2.18
  -5   4  -1   14.57    0.62
  -5   4  -1   14.05    0.53
  -5   4  -1   14.96    0.58
  -5   4  -1   14.47    0.58
  -5   4  -1   14.38    0.56
  -5   4  -1   14.99    0.56
  -5   4  -1   14.29    0.56
  -5   4  -1   14.20    0.56
  -5   4  -1   13.78    0.58
   5  -4   1   14.13    0.57
   5  -4   1   14.25    0.53
   5  -4   1   14.50    0.62
   5  -4   1   14.27    0.59
   5  -4   1   14.59    0.56
   5  -4   1   14.08    0.58
   5  -4   1   14.18    0.56
  -6   4  -1    0.18    0.07
  -6   4  -1    0.30    0.06
  -6   4  -1    0.22    0.05
  -6   4  -1    0.30    0.06
  -6   4  -1    0.32    0.05
  -6   4  -1    0.28    0.06
  -6   4  -1    0.30    0.07
  -6   4  -1    0.25    0.05
  -6   4  -1    0.15    0.05
   6  -4   1    0.23    0.07
   6  -4   1    0.31    0.05
   6  -4   1    0.28    0.06
   6  -4   1    0.24    0.05
   6  -4   1    0.25    0.06
   6  -4   1    0.42    0.07
   6  -4   1    0.25    0.05
  -7   4  -1    0.06    0.05
  -7   4  -1    0.02    0.07
  -7   4  -1    0.07    0.06
  -7   4  -1    0.03    0.06
  -7   4  -1    0.09    0.05
  -7   4  -1    0.00    0.07
  -7   4  -1    0.06    0.06
  -7   4  -1    0.08    0.06
  -7   4  -1    0.02    0.05
   7  -4   1    0.07    0.04
   7  -4   1    0.04    0.07
   7  -4   1   -0.01    0.05
   7  -4   1    0.00    0.05
   7  -4   1    0.00    0.06
   7  -4   1    0.04    0.05
   7  -4   1   -0.03    0.05
  -8   4  -1    8.18    0.35
  -8   4  -1    7.54    0.34
  -8   4  -1    6.71    0.35
  -8   4  -1    8.34    0.35
  -8   4  -1    8.25    0.35
  -8   4  -1    8.05    0.41
  -8   4  -1    7.94    0.36
   8  -4   1    8.13    0.36
   8  -4   1    7.99    0.34
   8  -4   1    7.82    0.36
   8  -4   1    7.68    0.35
   8  -4   1    8.00    0.37
  -9   4  -1    1.48    0.15
  -9   4  -1    1.40    0.15
  -9   4  -1    1.36    0.21
  -9   4  -1    1.24    0.17
  -9   4  -1    1.25    0.17
  -9   4  -1    1.20    0.17
   9  -4   1    1.50    0.14
   9  -4   1    1.29    0.15
   9  -4   1    1.35    0.16
   9  -4   1    1.35    0.14
 -10   4  -1    0.09    0.11
 -10   4  -1    0.11    0.14
 -10   4  -1    0.03    0.09
  10  -4   1    0.09    0.09
  10  -4   1    0.13    0.09
  10  -4   1    0.07    0.08
  10  -4   1    0.00    0.08
  10  -4   1   -0.03    0.09
 -11   4  -1    0.32    0.17
 -11   4  -1   -0.09    0.13
 -11   4  -1    0.08    0.14
  11  -4   1    0.09    0.11
  11  -4   1   -0.14    0.11
  11  -4   1    0.14    0.11
  11  -4   1    0.04    0.11
 -12   4  -1   -0.11    0.19
 -12   4  -1    0.14    0.21
  12  -4   1    0.04    0.13
  12  -4   1   -0.05    0.15
  12  -4   1    0.00    0.14
  10   3  -1    0.62    0.18
  10   3  -1    0.70    0.19
  10   3  -1    0.59    0.18
 -10  -3   1    1.09    0.23
 -10  -3   1    1.01    0.30
 -10  -3   1    0.81    0.23
   9   3  -1    0.14    0.15
   9   3  -1    0.08    0.13
   9   3  -1    0.21    0.12
  -9  -3   1   -0.15    0.22
  -9  -3   1    0.23    0.16
  -9  -3   1    0.40    0.16
   8   3  -1    2.19    0.22
   8   3  -1    2.62    0.23
   8   3  -1    2.51    0.23
   8   3  -1    2.53    0.17
  -8  -3   1    2.47    0.25
  -8  -3   1    2.93    0.32
  -8  -3   1    2.64    0.25
   7   3  -1    4.04    0.26
   7   3  -1    4.17    0.26
   7   3  -1    4.06    0.25
   7   3  -1    4.16    0.20
  -7  -3   1    4.32    0.25
  -7  -3   1    4.04    0.21
  -7  -3   1    3.91    0.18
  -7  -3   1    4.26    0.19
   6   3  -1    1.19    0.13
   6   3  -1    1.14    0.14
   6   3  -1    1.00    0.12
   6   3  -1    0.92    0.11
   6   3  -1    1.22    0.14
  -6  -3   1    1.01    0.12
  -6  -3   1    1.40    0.11
  -6  -3   1    1.11    0.09
  -6  -3   1    0.90    0.12
  -6  -3   1    1.30    0.17
  -6  -3   1    0.92    0.13
  -6  -3   1    1.00    0.09
   5   3  -1    1.02    0.12
   5   3  -1    0.93    0.07
   5   3  -1    1.04    0.12
   5   3  -1    0.95    0.11
   5   3  -1    0.90    0.11
   5   3  -1    0.98    0.14
   5   3  -1    0.96    0.12
   5   3  -1    0.77    0.12
  -5  -3   1    0.91    0.08
  -5  -3   1    0.59    0.08
  -5  -3   1    1.02    0.14
  -5  -3   1    0.82    0.08
  -5  -3   1    0.95    0.08
  -5  -3   1    0.77    0.10
  -5  -3   1    0.68    0.09
  -5  -3   1    0.90    0.10
   4   3  -1    1.19    0.11
  -4  -3   1    1.02    0.07
  -4  -3   1    1.07    0.10
  -4  -3   1    0.96    0.07
   3   3  -1    0.64    0.07
  -3  -3   1    0.64    0.07
  -3  -3   1    0.36    0.06
  -3  -3   1    0.49    0.04
   2   3  -1    3.73    0.17
   2   3  -1    3.66    0.17
   2   3  -1    3.68    0.16
   2   3  -1    3.86    0.18
   2   3  -1    3.68    0.18
   2   3  -1    3.82    0.17
  -2  -3   1    3.75    0.16
  -2  -3   1    3.58    0.16
  -2  -3   1    3.61    0.17
  -2  -3   1    3.75    0.18
  -2  -3   1    3.72    0.17
  -2  -3   1    3.95    0.19
  -2  -3   1    3.58    0.16
   1   3  -1   58.52    2.24
   1   3  -1   57.35    2.22
   1   3  -1   61.85    2.29
   1   3  -1   58.81    2.38
   1   3  -1   59.95    2.13
   1   3  -1   60.26    2.17
  -1  -3   1   59.82    2.22
  -1  -3   1   60.43    2.18
  -1  -3   1   56.41    2.24
  -1  -3   1   62.74    2.17
  -1  -3   1   56.01    2.13
  -1  -3   1   58.93    2.12
   0   3  -1   82.56    2.86
   0   3  -1   80.49    3.20
   0   3  -1   81.86    2.92
   0   3  -1   79.64    2.99
   0   3  -1   79.77    2.84
   0   3  -1   75.07    3.01
   0  -3   1   75.85    3.19
   0  -3   1   83.18    2.83
   0  -3   1   78.49    3.06
   0  -3   1   79.17    2.99
   0  -3   1   83.39    3.01
   0  -3   1   77.36    2.86
  -1   3  -1   11.18    0.45
  -1   3  -1   11.52    0.43
  -1   3  -1   11.05    0.41
  -1   3  -1   10.96    0.42
  -1   3  -1   10.87    0.47
  -1   3  -1   11.30    0.42
  -1   3  -1   11.92    0.45
  -1   3  -1   11.20    0.44
   1  -3   1   11.00    0.44
   1  -3   1   11.47    0.45
   1  -3   1   11.22    0.41
   1  -3   1   11.71    0.44
   1  -3   1   10.61    0.47
   1  -3   1   11.60    0.43
  -2   3  -1   10.48    0.41
  -2   3  -1   10.16    0.41
  -2   3  -1   10.41    0.39
  -2   3  -1   10.03    0.41
  -2   3  -1   10.19    0.39
  -2   3  -1   10.27    0.39
   2  -3   1   10.12    0.37
   2  -3   1   10.58    0.39
   2  -3   1   10.14    0.41
   2  -3   1    9.94    0.37
   2  -3   1    9.97    0.43
   2  -3   1   10.35    0.39
   2  -3   1   10.17    0.39
  -3   3  -1   67.14    2.68
  -3   3  -1   69.43    2.39
  -3   3  -1   63.80    2.53
  -3   3  -1   68.96    2.44
  -3   3  -1   64.64    2.44
  -3   3  -1   68.48    2.56
  -3   3  -1   66.51    2.36
   3  -3   1   63.38    2.53
   3  -3   1   68.14    2.44
   3  -3   1   65.66    2.55
   3  -3   1   65.54    2.50
   3  -3   1   66.12    2.36
  -4   3  -1    5.51    0.22
  -4   3  -1    5.64    0.23
  -4   3  -1    5.50    0.23
  -4   3  -1    5.21    0.24
  -4   3  -1    5.46    0.23
  -4   3  -1    5.76    0.24
  -4   3  -1    5.58    0.23
  -4   3  -1    5.42    0.23
  -4   3  -1    5.58    0.26
   4  -3   1    5.08    0.23
   4  -3   1    5.53    0.23
   4  -3   1    5.43    0.24
   4  -3   1    5.35    0.23
   4  -3   1    5.31    0.26
   4  -3   1    5.56    0.23
   4  -3   1    5.04    0.21
  -5   3  -1    1.38    0.10
  -5   3  -1    1.39    0.09
  -5   3  -1    1.29    0.10
  -5   3  -1    1.42    0.09
  -5   3  -1    1.30    0.09
  -5   3  -1    1.03    0.09
  -5   3  -1    1.38    0.09
  -5   3  -1    1.38    0.12
  -5   3  -1    1.46    0.10
   5  -3   1    1.38    0.10
   5  -3   1    1.49    0.09
   5  -3   1    1.37    0.09
   5  -3   1    1.44    0.10
   5  -3   1    1.26    0.11
   5  -3   1    1.26    0.10
   5  -3   1    1.22    0.08
  -6   3  -1   11.83    0.50
  -6   3  -1   12.49    0.48
  -6   3  -1   12.17    0.47
  -6   3  -1   12.43    0.49
  -6   3  -1   12.39    0.50
  -6   3  -1   12.14    0.51
  -6   3  -1   11.83    0.55
  -6   3  -1   12.07    0.48
  -6   3  -1   12.51    0.50
   6  -3   1   12.35    0.47
   6  -3   1   12.00    0.55
   6  -3   1   11.56    0.49
   6  -3   1   12.47    0.50
   6  -3   1   12.29    0.51
   6  -3   1   12.49    0.50
   6  -3   1   12.40    0.50
  -7   3  -1    2.68    0.17
  -7   3  -1    2.73    0.20
  -7   3  -1    2.67    0.19
  -7   3  -1    2.72    0.16
  -7   3  -1    2.67    0.16
  -7   3  -1    2.79    0.16
  -7   3  -1    2.54    0.18
  -7   3  -1    2.76    0.16
  -7   3  -1    2.53    0.15
   7  -3   1    2.85    0.16
   7  -3   1    2.67    0.15
   7  -3   1    2.74    0.17
   7  -3   1    2.35    0.17
   7  -3   1    2.40    0.18
   7  -3   1    2.79    0.17
   7  -3   1    2.81    0.16
  -8   3  -1    2.06    0.20
  -8   3  -1    2.19    0.18
  -8   3  -1    2.32    0.21
  -8   3  -1    2.34    0.16
  -8   3  -1    2.54    0.17
  -8   3  -1    2.29    0.18
  -8   3  -1    2.36    0.17
  -8   3  -1    2.05    0.16
   8  -3   1    2.35    0.16
   8  -3   1    2.44    0.18
   8  -3   1    2.48    0.16
   8  -3   1    2.37    0.17
   8  -3   1    2.29    0.16
  -9   3  -1    2.22    0.20
  -9   3  -1    1.93    0.17
  -9   3  -1    2.01    0.17
  -9   3  -1    1.56    0.18
  -9   3  -1    2.11    0.23
  -9   3  -1    2.00    0.19
   9  -3   1    2.16    0.16
   9  -3   1    2.19    0.18
   9  -3   1    2.07    0.19
   9  -3   1    1.86    0.17
   9  -3   1    1.82    0.18
   9  -3   1    2.10    0.17
 -10   3  -1    6.28    0.33
 -10   3  -1    6.12    0.40
 -10   3  -1    6.53    0.37
  10  -3   1    6.49    0.32
  10  -3   1    6.21    0.33
  10  -3   1    6.71    0.33
  10  -3   1    6.42    0.35
 -11   3  -1    0.73    0.15
 -11   3  -1    1.00    0.17
 -11   3  -1    0.72    0.20
 -11   3  -1    0.65    0.17
  11  -3   1    0.90    0.15
  11  -3   1    0.71    0.14
  11  -3   1    0.94    0.15
 -12   3  -1    1.71    0.24
 -12   3  -1    1.37    0.26
  12  -3   1    1.54    0.21
  12  -3   1    1.55    0.20
  10   2  -1   -0.08    0.14
  10   2  -1   -0.16    0.14
 -10  -2   1   -0.21    0.16
 -10  -2   1    0.47    0.23
 -10  -2   1   -0.21    0.18
   9   2  -1    0.10    0.09
   9   2  -1    0.10    0.12
   9   2  -1    0.34    0.13
   9   2  -1   -0.15    0.10
  -9  -2   1    0.04    0.12
  -9  -2   1    0.09    0.17
   8   2  -1    0.86    0.13
   8   2  -1    0.98    0.13
   8   2  -1    0.75    0.12
   8   2  -1    0.80    0.09
   8   2  -1    0.83    0.14
  -8  -2   1    0.72    0.13
  -8  -2   1    0.90    0.12
  -8  -2   1    0.92    0.10
  -8  -2   1    0.81    0.12
  -8  -2   1    0.72    0.09
  -8  -2   1    0.61    0.17
   7   2  -1    1.74    0.18
   7   2  -1    1.47    0.17
   7   2  -1    2.15    0.16
   7   2  -1    1.63    0.13
   6   2  -1    0.12    0.07
   6   2  -1    0.22    0.12
   6   2  -1    0.01    0.06
   6   2  -1    0.08    0.04
   6   2  -1    0.14    0.06
   6   2  -1    0.05    0.07
   6   2  -1    0.10    0.06
  -6  -2   1    0.19    0.07
  -6  -2   1    0.15    0.08
  -6  -2   1    0.13    0.08
  -6  -2   1    0.14    0.05
  -6  -2   1    0.21    0.06
  -6  -2   1    0.08    0.07
   5   2  -1    5.50    0.27
   5   2  -1    6.05    0.31
   5   2  -1    5.26    0.27
   5   2  -1    5.54    0.27
   5   2  -1    5.43    0.27
   5   2  -1    5.34    0.27
   5   2  -1    6.11    0.27
  -5  -2   1    5.95    0.24
  -5  -2   1    5.98    0.27
  -5  -2   1    5.92    0.25
  -5  -2   1    6.02    0.24
  -5  -2   1    6.17    0.27
  -5  -2   1    6.50    0.27
  -5  -2   1    6.48    0.27
  -5  -2   1    5.87    0.29
   4   2  -1    0.88    0.08
   4   2  -1    0.69    0.09
   4   2  -1    0.76    0.08
   4   2  -1    0.90    0.09
   4   2  -1    0.88    0.11
   4   2  -1    0.81    0.08
   4   2  -1    0.91    0.06
   4   2  -1    0.92    0.09
  -4  -2   1    0.88    0.06
  -4  -2   1    0.77    0.06
  -4  -2   1    0.70    0.09
  -4  -2   1    0.72    0.09
  -4  -2   1    0.89    0.09
  -4  -2   1    0.92    0.10
  -4  -2   1    0.78    0.10
  -4  -2   1    0.83    0.09
  -4  -2   1    0.86    0.06
   3   2  -1   19.49    0.78
   3   2  -1   18.62    0.71
   3   2  -1   18.86    0.71
   3   2  -1   18.78    0.69
   3   2  -1   18.95    0.71
   3   2  -1   19.10    0.74
   3   2  -1   18.74    0.70
   3   2  -1   18.54    0.69
  -3  -2   1   16.83    0.69
  -3  -2   1   18.83    0.71
  -3  -2   1   19.02    0.71
  -3  -2   1   18.82    0.78
  -3  -2   1   18.14    0.70
  -3  -2   1   17.90    0.69
  -3  -2   1   17.51    0.71
  -3  -2   1   18.84    0.74
  -2  -2   1    2.81    0.13
   1   2  -1   35.15    1.40
   1   2  -1   35.44    1.34
   1   2  -1   35.14    1.28
   1   2  -1   33.78    1.25
   1   2  -1   35.10    1.27
   1   2  -1   33.21    1.30
   1   2  -1   34.95    1.31
   1   2  -1   35.40    1.24
  -1  -2   1   34.26    1.25
  -1  -2   1   34.24    1.40
  -1  -2   1   37.34    1.27
  -1  -2   1   33.43    1.31
  -1  -2   1   33.59    1.24
  -1  -2   1   35.15    1.28
  -1  -2   1   33.39    1.30
  -1  -2   1   34.28    1.34
   0   2  -1   19.97    0.74
   0   2  -1   20.62    0.83
   0   2  -1   19.51    0.78
   0   2  -1   20.61    0.80
   0   2  -1   20.92    0.76
   0   2  -1   20.70    0.78
   0  -2   1   20.68    0.75
   0  -2   1   20.51    0.78
   0  -2   1   20.86    0.76
   0  -2   1   20.59    0.73
   0  -2   1   20.58    0.80
   0  -2   1   20.48    0.78
  -1   2  -1    6.76    0.28
  -1   2  -1    7.53    0.32
  -1   2  -1    7.94    0.29
  -1   2  -1    8.04    0.30
  -1   2  -1    7.66    0.30
  -1   2  -1    7.67    0.28
   1  -2   1    7.90    0.27
   1  -2   1    7.19    0.32
   1  -2   1    7.63    0.28
   1  -2   1    7.71    0.28
   1  -2   1    7.56    0.30
   1  -2   1    7.96    0.30
   1  -2   1    7.34    0.30
  -2   2  -1   23.66    0.85
  -2   2  -1   23.69    0.85
  -2   2  -1   22.44    0.84
  -2   2  -1   23.34    0.89
  -2   2  -1   23.64    0.82
  -2   2  -1   23.27    0.89
  -2   2  -1   22.77    0.94
  -2   2  -1   22.78    0.88
   2  -2   1   22.10    0.88
   2  -2   1   22.71    0.85
   2  -2   1   22.73    0.82
   2  -2   1   22.83    0.87
   2  -2   1   22.35    0.85
   2  -2   1   23.59    0.84
   2  -2   1   22.99    0.94
   2  -2   1   23.24    0.89
  -3   2  -1    4.82    0.19
  -3   2  -1    4.73    0.19
  -3   2  -1    4.82    0.20
  -3   2  -1    4.69    0.19
  -3   2  -1    4.87    0.22
  -3   2  -1    4.75    0.20
  -3   2  -1    4.63    0.20
  -3   2  -1    4.46    0.20
  -3   2  -1    4.80    0.20
   3  -2   1    4.50    0.20
   3  -2   1    4.77    0.19
   3  -2   1    4.56    0.19
   3  -2   1    4.68    0.20
   3  -2   1    4.70    0.20
   3  -2   1    4.68    0.20
  -4   2  -1    2.87    0.14
  -4   2  -1    2.67    0.14
  -4   2  -1    2.96    0.14
  -4   2  -1    2.87    0.14
  -4   2  -1    2.93    0.13
  -4   2  -1    3.02    0.14
  -4   2  -1    2.77    0.16
  -4   2  -1    2.88    0.13
   4  -2   1    2.92    0.14
   4  -2   1    3.00    0.14
   4  -2   1    2.84    0.14
   4  -2   1    2.96    0.16
   4  -2   1    2.95    0.13
   4  -2   1    2.66    0.13
  -5   2  -1    7.13    0.30
  -5   2  -1    7.24    0.30
  -5   2  -1    6.65    0.30
  -5   2  -1    7.14    0.30
  -5   2  -1    6.84    0.33
  -5   2  -1    7.15    0.29
  -5   2  -1    7.13    0.29
  -5   2  -1    7.12    0.31
   5  -2   1    7.02    0.31
   5  -2   1    7.06    0.33
   5  -2   1    7.20    0.30
   5  -2   1    6.80    0.30
   5  -2   1    7.23    0.29
   5  -2   1    7.31    0.30
  -6   2  -1    2.45    0.15
  -6   2  -1    2.42    0.16
  -6   2  -1    2.67    0.15
  -6   2  -1    2.44    0.13
  -6   2  -1    2.56    0.18
  -6   2  -1    2.42    0.15
  -6   2  -1    2.57    0.14
  -6   2  -1    2.55    0.16
   6  -2   1    2.69    0.15
   6  -2   1    2.62    0.14
   6  -2   1    2.45    0.17
   6  -2   1    2.56    0.13
   6  -2   1    2.47    0.16
   6  -2   1    2.50    0.14
   6  -2   1    2.70    0.15
   6  -2   1    2.55    0.15
  -7   2  -1    0.71    0.13
  -7   2  -1    0.52    0.08
  -7   2  -1    0.63    0.08
  -7   2  -1    0.74    0.11
  -7   2  -1    0.62    0.09
  -7   2  -1    0.66    0.10
  -7   2  -1    0.88    0.11
   7  -2   1    0.64    0.08
   7  -2   1    0.81    0.10
   7  -2   1    0.77    0.09
   7  -2   1    0.72    0.09
   7  -2   1    0.72    0.09
   7  -2   1    0.79    0.10
  -8   2  -1    5.94    0.31
  -8   2  -1    5.73    0.30
  -8   2  -1    5.88    0.34
  -8   2  -1    5.89    0.28
  -8   2  -1    5.78    0.28
   8  -2   1    6.01    0.29
   8  -2   1    6.20    0.27
   8  -2   1    5.94    0.28
   8  -2   1    6.08    0.29
   8  -2   1    6.12    0.31
   8  -2   1    5.62    0.29
   8  -2   1    5.67    0.30
  -9   2  -1    0.11    0.13
  -9   2  -1    0.32    0.09
  -9   2  -1    0.17    0.11
  -9   2  -1    0.27    0.09
   9  -2   1    0.23    0.09
   9  -2   1    0.27    0.09
   9  -2   1    0.08    0.10
   9  -2   1    0.22    0.08
   9  -2   1    0.45    0.10
   9  -2   1    0.25    0.09
 -10   2  -1    0.13    0.10
 -10   2  -1    0.14    0.10
 -10   2  -1    0.24    0.15
 -10   2  -1    0.14    0.12
  10  -2   1    0.03    0.09
  10  -2   1    0.11    0.11
  10  -2   1    0.17    0.10
  10  -2   1    0.26    0.11
 -11   2  -1    0.19    0.13
 -11   2  -1   -0.08    0.16
 -11   2  -1    0.50    0.16
  11  -2   1    0.32    0.14
  11  -2   1    0.14    0.13
  11  -2   1    0.30    0.14
  11   1  -1    0.37    0.16
  11   1  -1    0.22    0.16
 -11  -1   1   -0.18    0.27
 -11  -1   1    0.36    0.18
 -11  -1   1    0.87    0.19
  10   1  -1   -0.01    0.11
  10   1  -1   -0.08    0.10
  10   1  -1    0.00    0.13
  10   1  -1    0.01    0.11
 -10  -1   1    0.13    0.15
 -10  -1   1   -0.13    0.15
 -10  -1   1    0.15    0.18
   9   1  -1    0.20    0.10
   9   1  -1    0.29    0.13
   9   1  -1    0.15    0.09
   9   1  -1    0.25    0.11
   9   1  -1    0.34    0.11
  -9  -1   1    0.23    0.11
  -9  -1   1    0.26    0.16
  -9  -1   1    0.31    0.08
  -9  -1   1    0.36    0.13
   8   1  -1    6.04    0.28
   8   1  -1    5.01    0.32
   8   1  -1    6.03    0.31
   8   1  -1    6.05    0.30
   8   1  -1    5.95    0.31
  -8  -1   1    5.96    0.30
  -8  -1   1    5.70    0.36
  -8  -1   1    6.00    0.26
  -8  -1   1    5.92    0.31
  -8  -1   1    5.97    0.27
   7   1  -1    3.53    0.21
   7   1  -1    3.49    0.19
   7   1  -1    2.91    0.19
   7   1  -1    3.31    0.18
   7   1  -1    3.35    0.21
   7   1  -1    3.33    0.21
  -7  -1   1    3.22    0.20
  -7  -1   1    3.17    0.17
  -7  -1   1    3.37    0.20
  -7  -1   1    3.36    0.23
  -7  -1   1    2.82    0.17
  -7  -1   1    3.36    0.20
   6   1  -1    1.63    0.14
   6   1  -1    1.70    0.17
   6   1  -1    1.58    0.13
   6   1  -1    1.50    0.12
   6   1  -1    1.71    0.13
   6   1  -1    1.59    0.11
   6   1  -1    1.71    0.13
   6   1  -1    1.65    0.14
  -6  -1   1    1.46    0.14
  -6  -1   1    1.58    0.12
  -6  -1   1    1.66    0.10
  -6  -1   1    1.70    0.15
  -6  -1   1    1.66    0.13
  -6  -1   1    1.67    0.14
  -6  -1   1    1.63    0.15
   5   1  -1   23.06    0.84
   5   1  -1   24.76    0.80
   5   1  -1   20.53    0.84
   5   1  -1   20.85    0.81
   5   1  -1   21.05    0.82
   5   1  -1   21.05    0.80
   5   1  -1   21.50    0.81
  -5  -1   1   20.24    0.81
  -5  -1   1   19.97    0.83
  -5  -1   1   19.44    0.89
  -5  -1   1   20.77    0.80
  -5  -1   1   21.95    0.81
  -5  -1   1   19.70    0.79
   4   1  -1    1.75    0.10
   4   1  -1    1.99    0.11
   4   1  -1    1.99    0.11
   4   1  -1    1.77    0.10
  -4  -1   1    1.73    0.09
   3   1  -1    0.98    0.05
   3   1  -1    0.68    0.06
   3   1  -1    0.96    0.07
   2   1  -1  226.61    9.11
   2   1  -1  245.72    8.65
   2   1  -1  251.73    9.64
   2   1  -1  222.28    9.25
   2   1  -1  252.18    9.03
   2   1  -1  253.40    8.83
   2   1  -1  237.95    8.60
   2   1  -1  221.65    8.81
  -2  -1   1  245.04    8.82
  -2  -1   1  253.83    8.81
  -2  -1   1  234.87    9.65
  -2  -1   1  229.38    9.02
  -2  -1   1  252.58    8.61
  -2  -1   1  246.94    8.65
  -2  -1   1  241.71    9.10
  -2  -1   1  242.07    9.24
   1   1  -1  316.95   11.83
   1   1  -1  321.24   12.34
   1   1  -1  310.06   11.27
   1   1  -1  312.67   11.04
   1   1  -1  273.93   11.54
  -1  -1   1  306.97   11.82
  -1  -1   1  300.50   11.64
  -1  -1   1  306.02   11.27
  -1  -1   1  312.74   10.98
  -1  -1   1  315.90   11.55
  -1  -1   1  296.25   11.26
  -1  -1   1  320.91   11.65
  -2   1  -1   25.12    0.88
  -2   1  -1   24.22    0.91
  -2   1  -1   25.45    0.89
  -2   1  -1   23.54    0.98
  -2   1  -1   23.36    0.93
  -2   1  -1   23.13    0.87
  -2   1  -1   23.61    0.86
  -2   1  -1   24.05    0.92
   2  -1   1   24.04    0.98
   2  -1   1   24.40    0.89
   2  -1   1   22.14    0.91
   2  -1   1   24.25    0.92
   2  -1   1   23.46    0.93
   2  -1   1   24.47    0.86
   2  -1   1   24.23    0.87
   2  -1   1   24.01    0.88
  -3   1  -1    0.71    0.06
  -3   1  -1    0.68    0.06
  -3   1  -1    0.79    0.05
  -3   1  -1    0.79    0.06
  -3   1  -1    0.79    0.05
  -3   1  -1    0.74    0.05
  -3   1  -1    0.75    0.07
   3  -1   1    0.75    0.05
   3  -1   1    0.64    0.05
   3  -1   1    0.73    0.06
   3  -1   1    0.74    0.06
  -4   1  -1   20.00    0.73
  -4   1  -1   19.27    0.78
  -4   1  -1   20.11    0.75
  -4   1  -1   19.48    0.77
  -4   1  -1   19.72    0.83
  -4   1  -1   19.89    0.74
  -4   1  -1   19.77    0.75
  -4   1  -1   18.97    0.74
   4  -1   1   20.20    0.74
   4  -1   1   20.05    0.75
   4  -1   1   20.48    0.76
   4  -1   1   19.63    0.82
   4  -1   1   18.73    0.73
   4  -1   1   19.58    0.74
   4  -1   1   19.80    0.78
   4  -1   1   19.25    0.77
  -5   1  -1    7.69    0.37
  -5   1  -1    7.84    0.32
  -5   1  -1    7.74    0.33
  -5   1  -1    7.95    0.31
  -5   1  -1    7.86    0.33
  -5   1  -1    7.83    0.32
  -5   1  -1    7.62    0.32
  -5   1  -1    7.88    0.33
   5  -1   1    7.92    0.33
   5  -1   1    7.90    0.32
   5  -1   1    7.49    0.33
   5  -1   1    7.50    0.33
   5  -1   1    7.65    0.36
   5  -1   1    7.19    0.32
  -6   1  -1    0.97    0.11
  -6   1  -1    0.87    0.12
  -6   1  -1    0.95    0.13
  -6   1  -1    1.02    0.11
  -6   1  -1    1.19    0.11
  -6   1  -1    1.08    0.12
  -6   1  -1    1.07    0.10
   6  -1   1    1.17    0.11
   6  -1   1    1.21    0.11
   6  -1   1    1.22    0.10
   6  -1   1    1.00    0.10
   6  -1   1    1.12    0.14
   6  -1   1    0.90    0.10
   6  -1   1    1.04    0.08
   6  -1   1    0.90    0.11
  -7   1  -1   20.38    0.80
  -7   1  -1   20.45    0.81
  -7   1  -1   20.65    0.80
  -7   1  -1   21.08    0.83
  -7   1  -1   20.32    0.90
  -7   1  -1   20.19    0.80
   7  -1   1   20.89    0.80
   7  -1   1   20.41    0.79
   7  -1   1   21.23    0.84
   7  -1   1   21.01    0.84
   7  -1   1   19.97    0.82
   7  -1   1   21.06    0.83
   7  -1   1   20.40    0.80
  -8   1  -1    0.59    0.08
  -8   1  -1    0.43    0.08
  -8   1  -1    0.59    0.12
  -8   1  -1    0.37    0.09
  -8   1  -1    0.63    0.09
  -8   1  -1    0.49    0.11
   8  -1   1    0.49    0.10
   8  -1   1    0.46    0.10
   8  -1   1    0.52    0.10
   8  -1   1    0.58    0.09
   8  -1   1    0.50    0.09
   8  -1   1    0.60    0.09
  -9   1  -1    0.02    0.07
  -9   1  -1    0.12    0.11
  -9   1  -1   -0.09    0.08
  -9   1  -1    0.10    0.12
   9  -1   1   -0.07    0.09
   9  -1   1   -0.02    0.08
   9  -1   1    0.04    0.09
   9  -1   1    0.05    0.10
   9  -1   1   -0.02    0.09
   9  -1   1    0.01    0.10
 -10   1  -1    0.29    0.14
 -10   1  -1    0.46    0.15
 -10   1  -1    0.28    0.12
  10  -1   1    0.48    0.12
  10  -1   1    0.29    0.11
  10  -1   1    0.32    0.13
  10  -1   1    0.38    0.13
 -11   1  -1    5.53    0.46
 -11   1  -1    4.97    0.39
  11  -1   1    5.58    0.38
  11  -1   1    4.68    0.37
  11  -1   1    5.70    0.38
  11   0  -1    0.97    0.16
  11   0  -1    0.88    0.16
  11   0  -1    0.80    0.16
 -11   0   1    0.76    0.24
 -11   0   1    0.85    0.19
 -11   0   1    0.84    0.19
  10   0  -1    0.31    0.11
  10   0  -1    0.27    0.11
  10   0  -1    0.32    0.13
  10   0  -1    0.07    0.11
 -10   0   1    0.35    0.13
 -10   0   1    0.15    0.10
 -10   0   1    0.46    0.17
 -10   0   1    0.42    0.14
   9   0  -1    0.53    0.11
   9   0  -1    0.52    0.10
   9   0  -1    0.40    0.10
   9   0  -1    0.46    0.10
   9   0  -1    0.53    0.10
  -9   0   1    0.38    0.10
  -9   0   1    0.39    0.08
  -9   0   1    0.51    0.14
  -9   0   1    0.44    0.12
  -9   0   1    0.47    0.11
  -9   0   1    0.53    0.14
   8   0  -1    1.19    0.13
   8   0  -1    1.33    0.16
   8   0  -1    1.16    0.15
   8   0  -1    1.49    0.16
   8   0  -1    1.31    0.15
   8   0  -1    1.40    0.14
  -8   0   1    1.48    0.14
  -8   0   1    1.29    0.16
  -8   0   1    1.37    0.12
  -8   0   1    1.19    0.15
  -8   0   1    1.14    0.15
  -8   0   1    1.26    0.17
   7   0  -1    0.68    0.10
   7   0  -1    0.75    0.09
   7   0  -1    0.93    0.12
   7   0  -1    0.67    0.11
   7   0  -1    0.88    0.12
   7   0  -1    0.73    0.09
   7   0  -1    0.73    0.10
  -7   0   1    0.76    0.09
  -7   0   1    0.70    0.09
  -7   0   1    0.66    0.08
  -7   0   1    0.80    0.10
  -7   0   1    0.89    0.12
  -7   0   1    0.74    0.10
  -7   0   1    0.67    0.11
   6   0  -1    1.22    0.10
   6   0  -1    1.05    0.10
   6   0  -1    1.20    0.11
   6   0  -1    1.20    0.09
   6   0  -1    1.19    0.10
   6   0  -1    1.37    0.11
   6   0  -1    1.08    0.12
   6   0  -1    1.30    0.11
  -6   0   1    1.12    0.12
  -6   0   1    1.19    0.10
  -6   0   1    1.28    0.14
  -6   0   1    1.22    0.10
  -6   0   1    1.07    0.12
  -6   0   1    1.22    0.12
  -6   0   1    1.30    0.10
  -6   0   1    1.28    0.09
   5   0  -1   45.61    1.88
   5   0  -1   47.18    1.78
   5   0  -1   48.51    1.76
   5   0  -1   47.05    1.68
   5   0  -1   43.08    1.70
   5   0  -1   46.37    1.67
   5   0  -1   44.78    1.71
  -5   0   1   44.94    1.67
  -5   0   1   47.18    1.72
  -5   0   1   47.73    1.74
  -5   0   1   44.98    1.88
  -5   0   1   44.45    1.76
  -5   0   1   47.73    1.71
  -5   0   1   45.05    1.74
  -5   0   1   45.20    1.68
   4   0  -1    4.00    0.20
   4   0  -1    3.93    0.18
   4   0  -1    3.89    0.18
   4   0  -1    4.16    0.18
   4   0  -1    4.35    0.18
   4   0  -1    3.96    0.18
   4   0  -1    4.17    0.18
  -4   0   1    3.68    0.18
  -4   0   1    4.25    0.19
  -4   0   1    4.28    0.21
  -4   0   1    4.15    0.18
  -4   0   1    3.96    0.18
  -4   0   1    4.33    0.18
  -4   0   1    4.22    0.18
  -4   0   1    4.23    0.18
   3   0  -1    2.80    0.12
   3   0  -1    2.78    0.12
   3   0  -1    2.73    0.12
   3   0  -1    2.68    0.12
   3   0  -1    2.80    0.14
   3   0  -1    2.72    0.12
   3   0  -1    2.67    0.12
   3   0  -1    2.72    0.13
  -3   0   1    2.64    0.12
  -3   0   1    2.80    0.13
  -3   0   1    2.79    0.13
  -3   0   1    2.75    0.12
  -3   0   1    2.96    0.13
  -3   0   1    2.74    0.12
   2   0  -1   11.32    0.43
   2   0  -1   11.31    0.46
   2   0  -1   11.52    0.44
   2   0  -1   11.99    0.42
   2   0  -1   11.39    0.43
   2   0  -1   12.00    0.42
  -2   0   1   11.19    0.44
  -2   0   1   11.02    0.42
  -2   0   1   11.82    0.43
  -2   0   1   11.20    0.43
  -2   0   1   11.15    0.44
  -2   0   1   11.37    0.43
  -2   0   1   10.92    0.42
  -2   0   1    9.73    0.46
  -1   0  -1   25.34    0.86
  -1   0  -1   22.91    0.89
  -1   0  -1   22.07    0.84
  -1   0  -1   25.22    0.85
  -1   0  -1   23.19    0.95
  -1   0  -1   21.22    0.87
  -1   0  -1   23.94    0.88
   1   0   1   21.93    0.84
   1   0   1   25.80    0.85
   1   0   1   21.01    0.91
   1   0   1   25.88    0.95
  -2   0  -1   10.11    0.36
  -2   0  -1    9.76    0.36
  -2   0  -1    9.96    0.37
  -2   0  -1    9.78    0.41
  -2   0  -1    9.35    0.39
  -2   0  -1    9.86    0.38
  -2   0  -1    9.76    0.37
  -2   0  -1   10.01    0.38
   2   0   1    9.73    0.37
   2   0   1    9.48    0.39
   2   0   1    9.38    0.37
   2   0   1    9.64    0.38
   2   0   1    9.52    0.36
   2   0   1    9.89    0.38
   2   0   1    9.45    0.41
   2   0   1   10.03    0.37
  -3   0  -1   14.14    0.54
  -3   0  -1   14.49    0.54
   3   0   1   14.19    0.60
  -4   0  -1    4.65    0.22
   4   0   1    4.46    0.20
   4   0   1    4.24    0.19
   4   0   1    5.56    0.21
  -5   0  -1    0.06    0.04
   5   0   1   -0.01    0.04
   5   0   1   -0.02    0.03
   5   0   1    0.01    0.04
  -6   0  -1    2.62    0.16
  -6   0  -1    2.80    0.15
  -6   0  -1    2.18    0.12
  -6   0  -1    2.61    0.17
  -6   0  -1    2.29    0.12
  -6   0  -1    2.40    0.16
   6   0   1    2.46    0.16
   6   0   1    2.46    0.14
   6   0   1    2.61    0.16
   6   0   1    2.49    0.16
   6   0   1    2.75    0.17
   6   0   1    2.42    0.14
   6   0   1    2.45    0.16
  -7   0  -1    0.91    0.13
  -7   0  -1    0.98    0.13
  -7   0  -1    0.98    0.10
  -7   0  -1    0.84    0.11
  -7   0  -1    0.87    0.09
   7   0   1    0.90    0.10
   7   0   1    1.04    0.13
   7   0   1    1.03    0.13
   7   0   1    0.88    0.11
   7   0   1    1.15    0.12
   7   0   1    1.00    0.14
  -8   0  -1   -0.07    0.06
  -8   0  -1    0.05    0.09
  -8   0  -1   -0.01    0.06
  -8   0  -1   -0.12    0.09
  -8   0  -1    0.07    0.12
  -8   0  -1   -0.07    0.08
   8   0   1   -0.15    0.08
   8   0   1    0.04    0.07
   8   0   1    0.13    0.08
   8   0   1   -0.10    0.08
   8   0   1   -0.05    0.08
   8   0   1    0.06    0.09
  -9   0  -1   -0.03    0.11
  -9   0  -1    0.22    0.10
  -9   0  -1    0.19    0.14
   9   0   1   -0.09    0.11
   9   0   1   -0.04    0.09
   9   0   1    0.03    0.11
   9   0   1    0.05    0.10
   9   0   1    0.19    0.10
 -10   0  -1    0.02    0.19
 -10   0  -1    0.26    0.15
 -10   0  -1    0.09    0.13
  10   0   1   -0.04    0.13
  10   0   1    0.23    0.12
  10   0   1    0.36    0.14
  10   0   1    0.11    0.13
 -11   0  -1    0.51    0.26
  11  -1  -1    1.26    0.17
  11  -1  -1    1.07    0.16
 -11   1   1    1.31    0.18
 -11   1   1    1.13    0.18
 -11   1   1    1.02    0.20
  10  -1  -1    0.74    0.12
  10  -1  -1    0.63    0.13
  10  -1  -1    0.62    0.12
  10  -1  -1    0.62    0.10
 -10   1   1    0.54    0.13
 -10   1   1    0.74    0.17
 -10   1   1    0.68    0.14
 -10   1   1    0.70    0.11
   9  -1  -1    1.18    0.15
   9  -1  -1    1.24    0.14
   9  -1  -1    1.18    0.16
   9  -1  -1    1.27    0.13
  -9   1   1    1.11    0.13
  -9   1   1    1.21    0.15
  -9   1   1    1.09    0.14
  -9   1   1    1.01    0.15
  -9   1   1    1.30    0.17
   8  -1  -1    0.69    0.10
   8  -1  -1    0.68    0.10
   8  -1  -1    0.89    0.11
   8  -1  -1    0.84    0.10
   8  -1  -1    0.73    0.10
   8  -1  -1    1.03    0.11
  -8   1   1    0.81    0.12
  -8   1   1    0.75    0.11
  -8   1   1    0.67    0.12
  -8   1   1    0.82    0.11
  -8   1   1    0.75    0.11
  -8   1   1    1.05    0.13
   7  -1  -1    3.18    0.21
   7  -1  -1    3.63    0.20
   7  -1  -1    3.73    0.18
   7  -1  -1    2.93    0.19
   7  -1  -1    3.59    0.17
   7  -1  -1    3.60    0.19
   7  -1  -1    3.55    0.19
   7  -1  -1    3.45    0.19
   7  -1  -1    3.45    0.17
  -7   1   1    3.07    0.17
  -7   1   1    3.57    0.18
  -7   1   1    3.46    0.20
  -7   1   1    2.90    0.20
  -7   1   1    3.59    0.20
  -7   1   1    3.33    0.20
  -7   1   1    3.39    0.19
  -7   1   1    3.32    0.23
   6  -1  -1    1.42    0.10
   6  -1  -1    1.48    0.10
   6  -1  -1    1.20    0.12
   6  -1  -1    1.11    0.11
   6  -1  -1    1.41    0.11
   6  -1  -1    1.41    0.09
   6  -1  -1    1.47    0.11
   6  -1  -1    1.38    0.12
  -6   1   1    1.49    0.11
  -6   1   1    1.50    0.12
  -6   1   1    1.40    0.10
  -6   1   1    1.37    0.13
  -6   1   1    1.23    0.11
  -6   1   1    1.35    0.10
  -6   1   1    1.33    0.12
   5  -1  -1   15.43    0.60
   5  -1  -1   15.32    0.65
   5  -1  -1   15.11    0.60
   5  -1  -1   15.95    0.60
   5  -1  -1   15.47    0.61
   5  -1  -1   15.13    0.59
   5  -1  -1   15.37    0.60
   5  -1  -1   15.06    0.58
   5  -1  -1   15.61    0.58
  -5   1   1   14.98    0.60
  -5   1   1   15.18    0.61
  -5   1   1   14.88    0.65
  -5   1   1   15.38    0.59
  -5   1   1   16.02    0.60
  -5   1   1   14.83    0.59
  -5   1   1   14.98    0.58
   4  -1  -1    0.17    0.02
   4  -1  -1    0.21    0.04
   4  -1  -1    0.28    0.04
   4  -1  -1    0.16    0.04
   4  -1  -1    0.18    0.02
   4  -1  -1    0.16    0.03
   4  -1  -1    0.30    0.04
  -4   1   1    0.17    0.04
  -4   1   1    0.15    0.03
  -4   1   1    0.20    0.03
  -4   1   1    0.18    0.04
   3  -1  -1   50.97    1.95
   3  -1  -1   51.58    1.96
   3  -1  -1   49.31    1.96
   3  -1  -1   50.91    1.93
   3  -1  -1   52.08    1.88
   3  -1  -1   52.06    1.83
   3  -1  -1   51.06    2.06
   3  -1  -1   51.64    1.85
  -3   1   1   50.56    1.88
  -3   1   1   51.94    1.89
  -3   1   1   50.94    1.93
  -3   1   1   52.34    2.07
  -3   1   1   51.02    1.95
  -3   1   1   50.96    1.83
   2  -1  -1   54.81    1.86
   2  -1  -1   51.98    1.91
   2  -1  -1   51.93    2.09
   2  -1  -1   53.36    1.87
   2  -1  -1   52.66    1.91
   2  -1  -1   48.91    1.98
  -2   1   1   51.81    1.98
  -2   1   1   54.86    1.91
  -2   1   1   48.85    1.87
  -2   1   1   50.84    1.96
  -2   1   1   54.06    1.86
  -2   1   1   52.79    1.91
   0  -1  -1   14.02    0.50
   0  -1  -1   13.40    0.50
   0  -1  -1   14.02    0.52
   0  -1  -1   14.01    0.51
   0  -1  -1   12.26    0.56
   0  -1  -1   13.91    0.51
   0   1   1   13.94    0.57
   0   1   1   14.42    0.54
   0   1   1   14.38    0.51
  -1  -1  -1   19.02    0.80
  -1  -1  -1   20.99    0.76
  -1  -1  -1   22.63    0.75
  -1  -1  -1   19.99    0.78
  -1  -1  -1   20.96    0.77
  -1  -1  -1   21.01    0.75
   1   1   1   21.13    0.76
   1   1   1   20.21    0.81
   1   1   1   19.74    0.81
   1   1   1   20.40    0.75
   1   1   1   20.71    0.77
   1   1   1   22.28    0.75
   1   1   1   19.51    0.78
  -2  -1  -1    1.35    0.08
   2   1   1    1.37    0.08
   2   1   1    1.35    0.07
   2   1   1    1.39    0.08
  -3  -1  -1   36.39    1.28
  -3  -1  -1   34.89    1.29
  -3  -1  -1   35.73    1.31
  -3  -1  -1   33.50    1.44
  -3  -1  -1   34.70    1.30
  -3  -1  -1   36.14    1.34
   3   1   1   35.87    1.38
   3   1   1   34.45    1.29
   3   1   1   35.37    1.38
   3   1   1   36.27    1.30
   3   1   1   34.06    1.28
   3   1   1   35.27    1.34
   3   1   1   35.81    1.44
   3   1   1   35.33    1.31
  -4  -1  -1   28.51    1.05
  -4  -1  -1   28.96    1.06
  -4  -1  -1   28.30    1.05
  -4  -1  -1   28.78    1.04
  -4  -1  -1   27.17    1.08
  -4  -1  -1   27.12    1.17
   4   1   1   26.51    1.16
   4   1   1   26.95    1.04
   4   1   1   28.59    1.08
   4   1   1   28.68    1.11
   4   1   1   29.58    1.11
   4   1   1   27.16    1.03
   4   1   1   28.96    1.07
  -5  -1  -1    2.84    0.16
  -5  -1  -1    2.46    0.16
  -5  -1  -1    2.71    0.11
  -5  -1  -1    2.39    0.16
  -5  -1  -1    2.92    0.15
  -5  -1  -1    2.49    0.18
  -5  -1  -1    2.27    0.14
   5   1   1    2.78    0.16
   5   1   1    2.67    0.16
   5   1   1    2.68    0.20
   5   1   1    2.71    0.17
   5   1   1    2.58    0.13
   5   1   1    2.82    0.15
   5   1   1    2.49    0.17
   5   1   1    2.69    0.16
  -6  -1  -1    2.80    0.12
  -6  -1  -1    3.24    0.17
  -6  -1  -1    2.83    0.18
  -6  -1  -1    2.83    0.17
  -6  -1  -1    2.73    0.21
  -6  -1  -1    2.67    0.18
   6   1   1    2.60    0.18
   6   1   1    2.78    0.18
   6   1   1    2.76    0.18
   6   1   1    3.01    0.20
   6   1   1    2.61    0.15
   6   1   1    2.74    0.16
  -7  -1  -1   -0.01    0.07
  -7  -1  -1    0.00    0.08
  -7  -1  -1    0.01    0.08
  -7  -1  -1    0.08    0.10
   7   1   1    0.08    0.06
   7   1   1    0.00    0.07
   7   1   1    0.01    0.07
   7   1   1   -0.04    0.07
   7   1   1   -0.16    0.08
   7   1   1    0.03    0.07
  -8  -1  -1    0.09    0.08
  -8  -1  -1    0.31    0.11
  -8  -1  -1    0.04    0.10
  -8  -1  -1    0.15    0.12
   8   1   1   -0.02    0.09
   8   1   1    0.00    0.09
   8   1   1    0.06    0.10
   8   1   1    0.00    0.07
   8   1   1    0.00    0.09
  -9  -1  -1    0.58    0.15
  -9  -1  -1    0.28    0.12
  -9  -1  -1    0.04    0.18
   9   1   1    0.27    0.09
   9   1   1    0.23    0.12
   9   1   1    0.32    0.14
   9   1   1    0.23    0.12
 -10  -1  -1    0.36    0.19
  10   1   1   -0.25    0.15
  10   1   1    0.10    0.15
  10   1   1   -0.21    0.15
  12  -2  -1    1.77    0.20
  12  -2  -1    1.87    0.24
  12  -2  -1    1.65    0.21
 -12   2   1    1.40    0.20
 -12   2   1    1.54    0.26
 -12   2   1    1.48    0.22
  11  -2  -1    0.36    0.12
  11  -2  -1    0.25    0.12
  11  -2  -1    0.29    0.11
 -11   2   1    0.18    0.17
 -11   2   1    0.30    0.13
 -11   2   1    0.23    0.15
 -11   2   1    0.13    0.13
  10  -2  -1    0.50    0.11
  10  -2  -1    0.54    0.12
  10  -2  -1    0.45    0.11
  10  -2  -1    0.57    0.09
 -10   2   1    0.53    0.14
 -10   2   1    0.50    0.15
 -10   2   1    0.33    0.14
 -10   2   1    0.58    0.12
 -10   2   1    0.59    0.12
   9  -2  -1    0.86    0.10
   9  -2  -1    0.66    0.10
   9  -2  -1    0.51    0.08
   9  -2  -1    0.73    0.11
   9  -2  -1    0.82    0.10
   9  -2  -1    0.54    0.10
  -9   2   1    0.75    0.12
  -9   2   1    0.74    0.10
  -9   2   1    0.64    0.13
  -9   2   1    0.71    0.10
   8  -2  -1    1.02    0.13
   8  -2  -1    1.29    0.13
   8  -2  -1    1.25    0.14
   8  -2  -1    1.31    0.14
   8  -2  -1    1.17    0.13
   8  -2  -1    1.24    0.10
  -8   2   1    1.02    0.12
  -8   2   1    1.20    0.15
  -8   2   1    1.32    0.17
  -8   2   1    1.35    0.14
  -8   2   1    1.21    0.16
  -8   2   1    1.48    0.14
   7  -2  -1    3.04    0.16
   7  -2  -1    2.55    0.13
   7  -2  -1    2.87    0.16
   7  -2  -1    2.52    0.18
   7  -2  -1    2.71    0.17
   7  -2  -1    2.87    0.17
   7  -2  -1    2.87    0.17
   7  -2  -1    2.69    0.16
  -7   2   1    2.43    0.16
  -7   2   1    2.45    0.17
  -7   2   1    2.83    0.19
  -7   2   1    2.46    0.18
  -7   2   1    2.91    0.18
  -7   2   1    2.90    0.17
  -7   2   1    2.93    0.16
   6  -2  -1    0.00    0.03
   6  -2  -1    0.10    0.05
   6  -2  -1    0.07    0.04
   6  -2  -1    0.02    0.04
   6  -2  -1    0.04    0.04
   6  -2  -1    0.07    0.05
   6  -2  -1    0.05    0.03
   6  -2  -1    0.10    0.04
   6  -2  -1    0.05    0.04
  -6   2   1    0.05    0.04
  -6   2   1    0.02    0.05
  -6   2   1    0.02    0.04
  -6   2   1    0.07    0.04
  -6   2   1    0.08    0.06
  -6   2   1    0.02    0.06
  -6   2   1    0.09    0.05
   5  -2  -1    0.06    0.03
   5  -2  -1    0.02    0.03
   5  -2  -1    0.02    0.02
   5  -2  -1    0.01    0.03
   5  -2  -1    0.02    0.03
   5  -2  -1    0.02    0.03
   5  -2  -1    0.00    0.03
   5  -2  -1    0.05    0.03
  -5   2   1    0.01    0.03
  -5   2   1    0.08    0.03
  -5   2   1    0.01    0.03
  -5   2   1    0.03    0.02
  -5   2   1    0.00    0.04
  -5   2   1    0.00    0.04
  -5   2   1    0.05    0.04
  -5   2   1   -0.01    0.04
   4  -2  -1    0.22    0.03
   4  -2  -1    0.23    0.04
   4  -2  -1    0.17    0.04
   4  -2  -1    0.23    0.04
   4  -2  -1    0.17    0.03
   4  -2  -1    0.18    0.03
   4  -2  -1    0.28    0.04
  -4   2   1    0.32    0.04
  -4   2   1    0.26    0.05
  -4   2   1    0.25    0.04
  -4   2   1    0.26    0.04
  -4   2   1    0.18    0.03
  -4   2   1    0.24    0.04
  -4   2   1    0.30    0.05
   3  -2  -1   15.31    0.58
   3  -2  -1   15.25    0.64
   3  -2  -1   15.62    0.56
   3  -2  -1   15.57    0.59
   3  -2  -1   15.38    0.57
  -3   2   1   15.73    0.59
  -3   2   1   15.52    0.56
  -3   2   1   15.26    0.58
  -3   2   1   15.48    0.58
  -3   2   1   15.08    0.60
  -3   2   1   15.18    0.60
   2  -2  -1    9.95    0.39
   2  -2  -1   10.23    0.38
   2  -2  -1    9.56    0.37
   2  -2  -1    9.71    0.42
   2  -2  -1   10.11    0.39
   2  -2  -1   10.13    0.36
   2  -2  -1   10.40    0.39
   2  -2  -1   10.59    0.37
  -2   2   1    8.80    0.39
  -2   2   1   10.22    0.38
  -2   2   1    9.40    0.39
  -2   2   1    9.75    0.37
  -2   2   1    9.62    0.42
  -2   2   1   10.25    0.38
  -2   2   1   10.20    0.39
  -2   2   1   10.31    0.36
   1  -2  -1    2.18    0.09
   1  -2  -1    2.31    0.10
   1  -2  -1    2.26    0.10
   1  -2  -1    2.23    0.10
   1  -2  -1    2.33    0.10
   1  -2  -1    2.25    0.10
  -1   2   1    2.10    0.09
  -1   2   1    2.07    0.10
  -1   2   1    1.95    0.10
  -1   2   1    2.18    0.09
  -1   2   1    2.28    0.10
  -1   2   1    2.30    0.10
  -1   2   1    2.28    0.10
  -1   2   1    2.30    0.11
  -1   2   1    2.19    0.11
  -1   2   1    2.13    0.09
   0  -2  -1    4.41    0.18
   0  -2  -1    4.29    0.20
   0  -2  -1    4.35    0.17
   0  -2  -1    4.43    0.17
   0  -2  -1    4.47    0.18
   0  -2  -1    4.09    0.17
   0  -2  -1    4.39    0.19
   0  -2  -1    4.23    0.18
   0   2   1    4.39    0.19
   0   2   1    4.32    0.17
   0   2   1    4.68    0.18
   0   2   1    4.55    0.20
   0   2   1    4.55    0.18
   0   2   1    4.44    0.17
   0   2   1    4.35    0.17
   0   2   1    4.35    0.17
  -1  -2  -1    1.29    0.09
  -1  -2  -1    1.34    0.07
  -1  -2  -1    1.25    0.08
  -1  -2  -1    1.33    0.07
  -1  -2  -1    1.31    0.06
  -1  -2  -1    1.22    0.07
   1   2   1    1.27    0.07
   1   2   1    1.21    0.08
   1   2   1    1.32    0.08
   1   2   1    1.29    0.08
   1   2   1    1.26    0.07
   1   2   1    1.32    0.06
   1   2   1    1.21    0.08
  -2  -2  -1   11.94    0.51
  -2  -2  -1   11.81    0.45
  -2  -2  -1   11.47    0.45
  -2  -2  -1   12.07    0.45
   2   2   1   11.62    0.48
   2   2   1   11.57    0.48
   2   2   1   12.25    0.46
   2   2   1   11.60    0.50
   2   2   1   12.00    0.46
   2   2   1   11.55    0.45
   2   2   1   12.11    0.45
   2   2   1   12.32    0.45
  -3  -2  -1   48.07    1.74
  -3  -2  -1   46.49    1.71
  -3  -2  -1   47.21    1.73
  -3  -2  -1   47.85    1.70
  -3  -2  -1   46.38    1.91
  -3  -2  -1   46.27    1.78
   3   2   1   46.05    1.71
   3   2   1   47.54    1.70
   3   2   1   44.36    1.91
   3   2   1   46.04    1.74
   3   2   1   48.59    1.74
   3   2   1   45.92    1.83
   3   2   1   47.36    1.78
   3   2   1   49.14    1.83
  -4  -2  -1    9.23    0.39
  -4  -2  -1    9.24    0.38
  -4  -2  -1    9.85    0.44
  -4  -2  -1    9.17    0.39
  -4  -2  -1    9.31    0.39
  -4  -2  -1    9.02    0.37
   4   2   1    9.64    0.38
   4   2   1    9.16    0.44
   4   2   1    9.51    0.39
   4   2   1    9.28    0.39
   4   2   1    9.59    0.41
   4   2   1    9.87    0.39
   4   2   1    9.33    0.37
   4   2   1    9.72    0.41
  -5  -2  -1    0.31    0.07
  -5  -2  -1    0.24    0.05
  -5  -2  -1    0.18    0.09
  -5  -2  -1    0.28    0.07
  -5  -2  -1    0.11    0.07
  -5  -2  -1    0.22    0.07
   5   2   1    0.18    0.10
   5   2   1    0.18    0.07
   5   2   1    0.17    0.09
   5   2   1    0.17    0.06
   5   2   1    0.21    0.07
   5   2   1    0.31    0.07
   5   2   1    0.23    0.06
  -6  -2  -1    0.92    0.12
  -6  -2  -1    0.98    0.10
  -6  -2  -1    1.22    0.13
  -6  -2  -1    0.86    0.14
   6   2   1    1.19    0.14
   6   2   1    1.02    0.14
   6   2   1    0.94    0.09
   6   2   1    1.16    0.14
   6   2   1    1.02    0.14
   6   2   1    0.95    0.12
  -7  -2  -1    0.52    0.14
  -7  -2  -1    0.55    0.10
  -7  -2  -1    0.43    0.08
  -7  -2  -1    0.59    0.12
   7   2   1    0.59    0.08
   7   2   1    0.60    0.10
   7   2   1    0.58    0.10
   7   2   1    0.54    0.11
   7   2   1    0.73    0.11
  -8  -2  -1    1.09    0.18
  -8  -2  -1    0.51    0.15
  -8  -2  -1    0.70    0.13
   8   2   1    0.61    0.13
   8   2   1    0.52    0.09
   8   2   1    0.48    0.12
   8   2   1    0.51    0.12
   8   2   1    0.61    0.13
  -9  -2  -1    0.68    0.19
  -9  -2  -1    1.04    0.21
  -9  -2  -1    0.47    0.15
   9   2   1    0.41    0.14
   9   2   1    0.29    0.15
   9   2   1    0.39    0.16
 -10  -2  -1    0.23    0.27
 -10  -2  -1    0.45    0.22
  10   2   1    0.14    0.20
  10   2   1    0.17    0.17
  10   2   1    0.28    0.18
  12  -3  -1    0.68    0.14
  12  -3  -1    0.63    0.15
  12  -3  -1    0.78    0.16
 -12   3   1    0.81    0.20
 -12   3   1    0.56    0.19
 -12   3   1    0.62    0.21
  11  -3  -1    0.93    0.14
  11  -3  -1    1.01    0.14
  11  -3  -1    0.95    0.15
 -11   3   1    1.18    0.15
 -11   3   1    1.15    0.18
 -11   3   1    0.88    0.18
  10  -3  -1    0.15    0.09
  10  -3  -1    0.04    0.09
  10  -3  -1   -0.02    0.08
  10  -3  -1    0.03    0.09
  10  -3  -1    0.00    0.06
 -10   3   1   -0.02    0.13
 -10   3   1   -0.02    0.10
 -10   3   1   -0.12    0.14
 -10   3   1    0.08    0.11
   9  -3  -1   49.94    1.97
   9  -3  -1   52.41    1.98
   9  -3  -1   52.49    1.92
   9  -3  -1   54.37    2.03
   9  -3  -1   53.79    2.01
   9  -3  -1   51.90    2.04
  -9   3   1   54.00    1.97
  -9   3   1   49.67    1.97
  -9   3   1   50.88    2.01
  -9   3   1   53.99    1.96
  -9   3   1   52.85    2.18
   8  -3  -1   56.65    2.01
   8  -3  -1   54.10    2.07
   8  -3  -1   56.59    2.08
   8  -3  -1   56.80    2.14
   8  -3  -1   56.52    2.13
   8  -3  -1   53.90    2.11
  -8   3   1   53.80    2.07
  -8   3   1   56.57    2.04
  -8   3   1   54.35    2.28
  -8   3   1   53.08    2.11
  -8   3   1   57.66    2.07
  -8   3   1   55.68    2.01
  -8   3   1   53.94    2.14
   7  -3  -1    0.37    0.07
   7  -3  -1    0.35    0.06
   7  -3  -1    0.37    0.07
   7  -3  -1    0.26    0.07
   7  -3  -1    0.31    0.06
   7  -3  -1    0.33    0.07
   7  -3  -1    0.29    0.04
   7  -3  -1    0.31    0.07
  -7   3   1    0.38    0.07
  -7   3   1    0.46    0.07
  -7   3   1    0.27    0.04
  -7   3   1    0.34    0.08
  -7   3   1    0.40    0.07
  -7   3   1    0.33    0.07
  -7   3   1    0.17    0.06
  -7   3   1    0.38    0.07
  -7   3   1    0.34    0.07
   6  -3  -1    0.16    0.05
   6  -3  -1    0.16    0.05
   6  -3  -1    0.08    0.03
   6  -3  -1    0.08    0.04
   6  -3  -1    0.12    0.04
   6  -3  -1    0.13    0.04
   6  -3  -1    0.14    0.05
   6  -3  -1    0.09    0.05
  -6   3   1    0.16    0.05
  -6   3   1    0.14    0.04
  -6   3   1    0.13    0.03
  -6   3   1    0.17    0.05
  -6   3   1    0.07    0.04
  -6   3   1    0.18    0.05
  -6   3   1    0.09    0.05
  -6   3   1    0.07    0.06
  -6   3   1    0.03    0.05
   5  -3  -1    5.31    0.23
   5  -3  -1    5.10    0.23
   5  -3  -1    5.27    0.21
   5  -3  -1    5.14    0.24
   5  -3  -1    5.29    0.21
   5  -3  -1    5.27    0.25
   5  -3  -1    5.23    0.24
  -5   3   1    5.51    0.23
  -5   3   1    5.33    0.23
  -5   3   1    5.22    0.21
  -5   3   1    5.23    0.24
  -5   3   1    5.44    0.23
  -5   3   1    5.10    0.23
  -5   3   1    5.31    0.26
  -5   3   1    4.98    0.23
   4  -3  -1   57.66    2.04
   4  -3  -1   56.87    2.08
   4  -3  -1   56.93    2.16
   4  -3  -1   58.13    2.01
   4  -3  -1   53.11    2.15
   4  -3  -1   57.02    2.28
   4  -3  -1   56.80    2.13
  -4   3   1   56.06    2.08
  -4   3   1   54.90    2.04
  -4   3   1   54.94    2.15
  -4   3   1   57.69    2.16
  -4   3   1   54.15    2.08
  -4   3   1   56.97    2.01
  -4   3   1   58.86    2.08
  -4   3   1   53.44    2.13
  -4   3   1   58.61    2.28
   3  -3  -1    6.44    0.27
   3  -3  -1    6.45    0.26
   3  -3  -1    6.39    0.26
   3  -3  -1    6.46    0.24
   3  -3  -1    6.50    0.27
   3  -3  -1    6.57    0.25
  -3   3   1    6.16    0.26
  -3   3   1    6.15    0.25
  -3   3   1    6.23    0.25
  -3   3   1    6.55    0.24
  -3   3   1    6.07    0.28
   2  -3  -1    3.06    0.12
   2  -3  -1    2.90    0.13
   2  -3  -1    3.07    0.13
   2  -3  -1    2.97    0.15
   2  -3  -1    2.94    0.13
   2  -3  -1    3.07    0.11
  -2   3   1    2.94    0.12
  -2   3   1    3.11    0.14
  -2   3   1    3.03    0.14
  -2   3   1    3.03    0.11
  -2   3   1    2.65    0.13
  -2   3   1    2.89    0.13
   1  -3  -1    8.24    0.33
   1  -3  -1    8.28    0.33
   1  -3  -1    8.38    0.31
   1  -3  -1    8.51    0.34
  -1   3   1    8.17    0.31
  -1   3   1    7.66    0.31
  -1   3   1    8.34    0.31
  -1   3   1    8.08    0.32
  -1   3   1    8.61    0.33
  -1   3   1    8.11    0.32
  -1   3   1    8.11    0.36
  -1   3   1    8.50    0.33
  -1   3   1    7.93    0.34
   0  -3  -1    7.59    0.29
   0  -3  -1    7.18    0.32
   0  -3  -1    7.03    0.28
   0  -3  -1    7.27    0.29
   0  -3  -1    7.38    0.28
   0  -3  -1    7.40    0.28
   0   3   1    7.41    0.29
   0   3   1    7.44    0.29
   0   3   1    7.39    0.28
   0   3   1    6.96    0.31
   0   3   1    7.11    0.28
   0   3   1    7.69    0.28
  -1  -3  -1   -0.01    0.02
  -1  -3  -1    0.04    0.03
  -1  -3  -1    0.01    0.03
  -1  -3  -1    0.00    0.03
  -1  -3  -1    0.00    0.04
  -1  -3  -1    0.01    0.02
  -1  -3  -1    0.04    0.03
   1   3   1    0.02    0.03
   1   3   1    0.04    0.03
   1   3   1    0.03    0.02
   1   3   1    0.04    0.02
   1   3   1   -0.01    0.03
   1   3   1    0.03    0.03
  -2  -3  -1   12.48    0.49
  -2  -3  -1   12.82    0.49
  -2  -3  -1   13.24    0.55
  -2  -3  -1   12.27    0.49
  -2  -3  -1   12.63    0.48
   2   3   1   12.69    0.49
   2   3   1   12.44    0.49
   2   3   1   13.49    0.53
   2   3   1   12.71    0.55
   2   3   1   12.60    0.49
   2   3   1   12.49    0.49
   2   3   1   11.99    0.52
  -3  -3  -1    1.30    0.12
  -3  -3  -1    1.23    0.11
  -3  -3  -1    1.43    0.13
  -3  -3  -1    1.30    0.10
  -3  -3  -1    1.29    0.10
   3   3   1    1.34    0.11
   3   3   1    1.43    0.10
   3   3   1    1.39    0.10
   3   3   1    1.28    0.12
   3   3   1    1.35    0.11
   3   3   1    1.36    0.11
   3   3   1    1.32    0.10
  -4  -3  -1    0.03    0.05
  -4  -3  -1    0.03    0.05
  -4  -3  -1   -0.02    0.05
  -4  -3  -1    0.09    0.06
  -4  -3  -1    0.07    0.07
   4   3   1   -0.02    0.05
   4   3   1    0.04    0.05
   4   3   1    0.02    0.05
   4   3   1    0.03    0.06
   4   3   1    0.00    0.07
   4   3   1    0.00    0.05
   4   3   1    0.01    0.06
  -5  -3  -1    1.61    0.19
  -5  -3  -1    1.50    0.14
  -5  -3  -1    1.32    0.15
  -5  -3  -1    1.49    0.09
  -5  -3  -1    1.26    0.14
   5   3   1    1.52    0.09
   5   3   1    1.56    0.15
   5   3   1    1.55    0.14
   5   3   1    1.60    0.15
   5   3   1    1.53    0.15
   5   3   1    1.35    0.17
  -6  -3  -1    3.18    0.28
  -6  -3  -1    3.29    0.16
  -6  -3  -1    3.19    0.21
   6   3   1    3.15    0.15
   6   3   1    2.73    0.21
   6   3   1    3.45    0.23
   6   3   1    3.23    0.21
  -7  -3  -1    3.92    0.25
   7   3   1    3.86    0.28
   7   3   1    4.74    0.27
   7   3   1    3.89    0.29
   7   3   1    4.33    0.27
  -9  -3  -1    1.89    0.25
   9   3   1    1.12    0.19
   9   3   1    1.20    0.20
   9   3   1    1.20    0.19
  12  -4  -1    0.29    0.12
  12  -4  -1    0.24    0.14
  12  -4  -1    0.35    0.14
 -12   4   1    0.34    0.16
 -12   4   1    0.36    0.19
 -12   4   1    0.21    0.16
 -12   4   1    0.49    0.17
  11  -4  -1    0.28    0.12
  11  -4  -1    0.30    0.10
  11  -4  -1    0.21    0.11
  11  -4  -1    0.09    0.10
 -11   4   1    0.29    0.13
 -11   4   1    0.33    0.16
  10  -4  -1   10.52    0.48
  10  -4  -1   10.63    0.45
  10  -4  -1   10.58    0.48
 -10   4   1   10.29    0.54
 -10   4   1   10.22    0.47
 -10   4   1   10.76    0.49
   9  -4  -1   21.77    0.87
   9  -4  -1   21.28    0.84
   9  -4  -1   22.38    0.86
   9  -4  -1   21.58    0.82
   9  -4  -1   21.17    0.88
  -9   4   1   20.96    0.85
  -9   4   1   20.80    0.84
  -9   4   1   21.22    0.95
  -9   4   1   20.99    0.87
  -9   4   1   22.31    0.85
  -9   4   1   21.32    0.83
   8  -4  -1    2.12    0.16
   8  -4  -1    1.99    0.17
   8  -4  -1    2.29    0.16
   8  -4  -1    2.09    0.11
   8  -4  -1    1.95    0.14
  -8   4   1    2.25    0.17
  -8   4   1    2.33    0.16
  -8   4   1    1.99    0.19
  -8   4   1    1.87    0.17
  -8   4   1    2.17    0.12
  -8   4   1    1.97    0.17
  -8   4   1    2.10    0.16
   7  -4  -1    1.62    0.11
   7  -4  -1    1.56    0.09
   7  -4  -1    1.84    0.14
   7  -4  -1    1.75    0.13
   7  -4  -1    1.65    0.13
   7  -4  -1    1.60    0.14
   7  -4  -1    1.61    0.13
  -7   4   1    1.78    0.14
  -7   4   1    1.49    0.14
  -7   4   1    1.65    0.12
  -7   4   1    1.49    0.13
  -7   4   1    1.54    0.16
  -7   4   1    1.73    0.13
  -7   4   1    1.56    0.09
  -7   4   1    1.35    0.13
  -7   4   1    1.51    0.13
   6  -4  -1    0.16    0.04
   6  -4  -1    0.19    0.05
   6  -4  -1    0.19    0.06
   6  -4  -1    0.19    0.05
   6  -4  -1    0.20    0.05
   6  -4  -1    0.20    0.03
   6  -4  -1    0.21    0.06
  -6   4   1    0.23    0.03
  -6   4   1    0.16    0.05
  -6   4   1    0.13    0.06
  -6   4   1    0.28    0.06
  -6   4   1    0.24    0.06
  -6   4   1    0.15    0.05
  -6   4   1    0.22    0.05
  -6   4   1    0.09    0.06
  -6   4   1    0.13    0.05
   5  -4  -1   16.72    0.66
   5  -4  -1   16.94    0.65
   5  -4  -1   16.90    0.69
   5  -4  -1   16.49    0.73
   5  -4  -1   17.53    0.63
   5  -4  -1   17.15    0.68
   5  -4  -1   17.65    0.67
  -5   4   1   17.31    0.73
  -5   4   1   16.95    0.66
  -5   4   1   17.61    0.63
  -5   4   1   17.30    0.66
  -5   4   1   17.81    0.67
  -5   4   1   17.12    0.67
  -5   4   1   17.69    0.67
  -5   4   1   16.34    0.69
  -5   4   1   17.91    0.69
   4  -4  -1    4.35    0.21
   4  -4  -1    4.64    0.17
   4  -4  -1    4.59    0.20
   4  -4  -1    4.42    0.22
   4  -4  -1    4.55    0.19
   4  -4  -1    4.35    0.21
   4  -4  -1    4.64    0.20
   4  -4  -1    4.44    0.19
  -4   4   1    4.61    0.17
  -4   4   1    4.20    0.20
  -4   4   1    4.64    0.22
  -4   4   1    4.64    0.20
  -4   4   1    4.49    0.19
  -4   4   1    4.55    0.20
  -4   4   1    4.66    0.21
   3  -4  -1   14.70    0.52
   3  -4  -1   14.60    0.58
   3  -4  -1   15.22    0.58
   3  -4  -1   14.40    0.62
   3  -4  -1   14.87    0.56
   3  -4  -1   14.62    0.58
   3  -4  -1   14.60    0.55
   3  -4  -1   14.08    0.55
  -3   4   1   14.77    0.58
  -3   4   1   14.42    0.62
  -3   4   1   14.00    0.56
  -3   4   1   15.01    0.55
  -3   4   1   14.83    0.58
  -3   4   1   14.72    0.52
  -3   4   1   14.19    0.55
  -3   4   1   14.50    0.58
   2  -4  -1    0.27    0.03
   2  -4  -1    0.27    0.04
   2  -4  -1    0.21    0.04
   2  -4  -1    0.31    0.04
  -2   4   1    0.27    0.04
  -2   4   1    0.32    0.04
  -2   4   1    0.23    0.04
  -2   4   1    0.28    0.05
  -2   4   1    0.27    0.05
  -2   4   1    0.24    0.03
  -2   4   1    0.26    0.03
  -2   4   1    0.27    0.04
  -2   4   1    0.23    0.03
  -2   4   1    0.23    0.04
  -2   4   1    0.32    0.04
   1  -4  -1    0.76    0.07
   1  -4  -1    0.70    0.06
   1  -4  -1    0.81    0.05
   1  -4  -1    0.77    0.05
   1  -4  -1    0.77    0.07
   1  -4  -1    0.81    0.07
  -1   4   1    0.92    0.07
  -1   4   1    0.74    0.05
  -1   4   1    0.80    0.06
  -1   4   1    0.84    0.05
  -1   4   1    0.78    0.07
  -1   4   1    0.84    0.05
  -1   4   1    0.82    0.08
  -1   4   1    0.80    0.05
  -1   4   1    0.86    0.07
   0  -4  -1    0.76    0.07
   0  -4  -1    0.80    0.05
   0  -4  -1    0.74    0.07
   0  -4  -1    0.80    0.06
   0  -4  -1    0.70    0.06
   0  -4  -1    0.75    0.08
   0  -4  -1    0.85    0.07
   0  -4  -1    0.80    0.05
   0   4   1    0.79    0.07
   0   4   1    0.91    0.05
   0   4   1    0.78    0.07
   0   4   1    0.75    0.08
   0   4   1    0.82    0.06
   0   4   1    0.79    0.06
   0   4   1    0.80    0.08
   0   4   1    0.75    0.05
  -1  -4  -1    1.55    0.12
  -1  -4  -1    1.62    0.10
  -1  -4  -1    1.57    0.08
  -1  -4  -1    1.66    0.10
  -1  -4  -1    1.50    0.12
  -1  -4  -1    1.76    0.10
  -1  -4  -1    1.55    0.09
   1   4   1    1.48    0.10
   1   4   1    1.56    0.10
   1   4   1    1.64    0.11
   1   4   1    1.67    0.08
   1   4   1    1.72    0.12
   1   4   1    1.67    0.10
  -2  -4  -1    0.66    0.07
  -2  -4  -1    0.67    0.05
  -2  -4  -1    0.61    0.08
  -2  -4  -1    0.51    0.06
  -2  -4  -1    0.64    0.08
  -2  -4  -1    0.77    0.09
  -2  -4  -1    0.61    0.08
   2   4   1    0.62    0.08
   2   4   1    0.71    0.09
   2   4   1    0.63    0.10
   2   4   1    0.77    0.08
   2   4   1    0.47    0.07
   2   4   1    0.58    0.07
   2   4   1    0.50    0.07
   2   4   1    0.67    0.05
  -3  -4  -1    2.33    0.18
  -3  -4  -1    2.24    0.15
  -3  -4  -1    2.29    0.14
  -3  -4  -1    2.00    0.15
  -3  -4  -1    2.19    0.14
   3   4   1    2.39    0.16
   3   4   1    2.20    0.14
   3   4   1    2.16    0.16
   3   4   1    2.27    0.14
   3   4   1    2.41    0.15
   3   4   1    2.43    0.15
   3   4   1    2.32    0.16
  -4  -4  -1    3.30    0.20
  -4  -4  -1    3.43    0.19
  -4  -4  -1    3.14    0.23
  -4  -4  -1    3.11    0.19
   4   4   1    3.64    0.21
   4   4   1    3.61    0.21
   4   4   1    3.58    0.20
   4   4   1    3.25    0.22
   4   4   1    2.98    0.19
  -5  -4  -1    1.18    0.15
  -5  -4  -1    1.12    0.16
  -5  -4  -1    0.92    0.11
  -5  -4  -1    1.15    0.15
   5   4   1    1.19    0.15
   5   4   1    1.06    0.13
   5   4   1    1.13    0.15
   5   4   1    1.08    0.12
  -6  -4  -1    0.63    0.14
  -6  -4  -1    0.75    0.17
  -6  -4  -1    0.57    0.11
   6   4   1    0.48    0.11
   6   4   1    0.57    0.12
   6   4   1    0.55    0.14
   6   4   1    0.56    0.12
  -7  -4  -1    0.15    0.14
  -7  -4  -1    0.04    0.16
  -7  -4  -1    0.03    0.11
   7   4   1    0.14    0.10
   7   4   1   -0.27    0.12
   7   4   1    0.02    0.11
  -8  -4  -1    0.16    0.22
  -8  -4  -1    0.03    0.17
   8   4   1    0.11    0.14
   8   4   1    0.13    0.17
   8   4   1    0.26    0.17
  12  -5  -1    0.10    0.13
  12  -5  -1    0.13    0.14
  12  -5  -1    0.19    0.12
  12  -5  -1    0.22    0.12
 -12   5   1    0.13    0.18
 -12   5   1    0.15    0.15
 -12   5   1    0.15    0.16
  11  -5  -1    2.84    0.21
  11  -5  -1    2.73    0.26
  11  -5  -1    2.69    0.23
 -11   5   1    3.06    0.26
 -11   5   1    2.64    0.26
 -11   5   1    2.92    0.32
  10  -5  -1   17.60    0.67
  10  -5  -1   15.90    0.71
  10  -5  -1   16.68    0.72
  10  -5  -1   17.94    0.71
 -10   5   1   17.07    0.71
 -10   5   1   16.75    0.79
 -10   5   1   16.16    0.70
   8  -5  -1    0.98    0.13
   8  -5  -1    1.26    0.14
  -8   5   1    1.04    0.12
  -8   5   1    0.95    0.12
  -8   5   1    0.93    0.14
  -8   5   1    0.87    0.11
  -8   5   1    0.72    0.11
  -8   5   1    0.96    0.08
  -8   5   1    0.99    0.12
  -8   5   1    0.80    0.11
   7  -5  -1    4.40    0.23
   7  -5  -1    4.43    0.19
   7  -5  -1    4.36    0.19
   7  -5  -1    4.47    0.22
   7  -5  -1    4.15    0.22
   7  -5  -1    4.08    0.25
   7  -5  -1    4.11    0.23
  -7   5   1    4.23    0.23
  -7   5   1    4.55    0.26
  -7   5   1    4.48    0.23
  -7   5   1    4.42    0.23
  -7   5   1    4.20    0.22
  -7   5   1    4.16    0.22
  -7   5   1    4.26    0.19
  -7   5   1    4.34    0.19
  -7   5   1    4.21    0.22
   6  -5  -1    1.02    0.09
   6  -5  -1    0.97    0.10
   6  -5  -1    1.23    0.12
   6  -5  -1    1.18    0.10
   6  -5  -1    1.08    0.08
   6  -5  -1    1.11    0.11
  -6   5   1    1.03    0.12
  -6   5   1    1.17    0.08
  -6   5   1    1.29    0.12
  -6   5   1    1.09    0.08
  -6   5   1    1.06    0.12
  -6   5   1    0.92    0.10
  -6   5   1    1.06    0.11
  -6   5   1    1.00    0.10
  -6   5   1    1.18    0.11
   5  -5  -1    0.18    0.03
   5  -5  -1    0.20    0.04
   5  -5  -1    0.14    0.05
   5  -5  -1    0.22    0.05
   5  -5  -1    0.13    0.05
   5  -5  -1    0.18    0.04
   5  -5  -1    0.13    0.05
  -5   5   1    0.14    0.05
  -5   5   1    0.21    0.04
  -5   5   1    0.22    0.05
  -5   5   1    0.17    0.05
  -5   5   1    0.17    0.03
  -5   5   1    0.13    0.05
  -5   5   1    0.17    0.04
  -5   5   1    0.12    0.05
  -5   5   1    0.26    0.05
   4  -5  -1   23.19    0.84
   4  -5  -1   22.34    0.88
   4  -5  -1   21.77    0.93
   4  -5  -1   23.15    0.84
   4  -5  -1   22.45    0.88
   4  -5  -1   22.67    0.88
   4  -5  -1   22.23    0.86
  -4   5   1   21.41    0.85
  -4   5   1   23.50    0.80
  -4   5   1   22.43    0.88
  -4   5   1   22.23    0.88
  -4   5   1   22.56    0.84
  -4   5   1   22.27    0.88
  -4   5   1   21.68    0.94
  -4   5   1   22.08    0.84
   3  -5  -1    0.15    0.04
   3  -5  -1    0.18    0.04
   3  -5  -1    0.17    0.03
   3  -5  -1    0.17    0.05
   3  -5  -1    0.06    0.04
   3  -5  -1    0.15    0.04
  -3   5   1    0.24    0.05
  -3   5   1    0.15    0.02
  -3   5   1    0.22    0.04
  -3   5   1    0.14    0.04
  -3   5   1    0.20    0.04
  -3   5   1    0.23    0.03
  -3   5   1    0.14    0.04
  -3   5   1    0.17    0.05
  -3   5   1    0.15    0.02
  -3   5   1    0.19    0.05
   2  -5  -1    2.62    0.14
   2  -5  -1    2.73    0.14
   2  -5  -1    2.80    0.14
   2  -5  -1    2.68    0.13
  -2   5   1    2.72    0.14
  -2   5   1    2.85    0.11
  -2   5   1    2.75    0.15
  -2   5   1    2.89    0.14
  -2   5   1    2.41    0.11
  -2   5   1    2.75    0.14
  -2   5   1    2.79    0.14
  -2   5   1    2.59    0.15
  -2   5   1    2.73    0.11
  -2   5   1    2.57    0.14
  -2   5   1    2.50    0.11
   1  -5  -1    0.20    0.03
   1  -5  -1    0.16    0.04
   1  -5  -1    0.17    0.04
   1  -5  -1    0.16    0.04
   1  -5  -1    0.18    0.04
   1  -5  -1    0.14    0.04
   1  -5  -1    0.16    0.04
  -1   5   1    0.22    0.05
  -1   5   1    0.15    0.04
  -1   5   1    0.17    0.03
  -1   5   1    0.17    0.03
  -1   5   1    0.15    0.04
  -1   5   1    0.14    0.04
  -1   5   1    0.12    0.05
  -1   5   1    0.17    0.03
   0  -5  -1    0.08    0.03
   0  -5  -1    0.04    0.03
   0  -5  -1    0.01    0.05
   0  -5  -1    0.03    0.03
   0  -5  -1    0.12    0.02
   0  -5  -1    0.04    0.04
   0  -5  -1    0.08    0.04
   0  -5  -1    0.07    0.04
   0   5   1    0.05    0.04
   0   5   1    0.02    0.03
   0   5   1    0.08    0.04
   0   5   1    0.13    0.04
   0   5   1    0.06    0.03
   0   5   1    0.10    0.04
   0   5   1    0.06    0.03
   0   5   1    0.09    0.04
  -1  -5  -1    0.15    0.06
  -1  -5  -1    0.19    0.04
  -1  -5  -1    0.23    0.06
  -1  -5  -1    0.14    0.05
  -1  -5  -1    0.19    0.05
  -1  -5  -1    0.12    0.03
  -1  -5  -1    0.19    0.07
   1   5   1    0.21    0.04
   1   5   1    0.16    0.05
   1   5   1    0.22    0.06
   1   5   1    0.18    0.05
   1   5   1    0.18    0.05
   1   5   1    0.13    0.05
   1   5   1    0.21    0.04
  -2  -5  -1    0.19    0.03
  -2  -5  -1    0.15    0.05
  -2  -5  -1    0.11    0.06
  -2  -5  -1    0.19    0.08
  -2  -5  -1    0.25    0.05
  -2  -5  -1    0.26    0.08
  -2  -5  -1    0.09    0.06
   2   5   1    0.16    0.06
   2   5   1    0.23    0.06
   2   5   1    0.18    0.03
   2   5   1    0.08    0.06
   2   5   1    0.28    0.07
   2   5   1    0.10    0.05
   2   5   1    0.17    0.05
   2   5   1    0.19    0.07
  -3  -5  -1    1.96    0.14
  -3  -5  -1    2.28    0.15
  -3  -5  -1    1.99    0.17
  -3  -5  -1    2.36    0.19
  -3  -5  -1    2.10    0.17
   3   5   1    2.27    0.16
   3   5   1    2.22    0.17
   3   5   1    2.19    0.17
   3   5   1    2.19    0.15
  -4  -5  -1    0.49    0.08
  -4  -5  -1    0.56    0.10
  -4  -5  -1    0.52    0.09
  -4  -5  -1    0.37    0.13
   4   5   1    0.59    0.10
   4   5   1    0.44    0.09
   4   5   1    0.57    0.10
   4   5   1    0.36    0.09
  -5  -5  -1    0.10    0.09
  -5  -5  -1   -0.03    0.13
  -5  -5  -1    0.06    0.09
   5   5   1   -0.02    0.08
   5   5   1    0.04    0.09
  -6  -5  -1    0.36    0.17
  -6  -5  -1    0.29    0.11
  -6  -5  -1    0.18    0.12
   6   5   1    0.27    0.12
   6   5   1    0.14    0.10
   6   5   1    0.30    0.12
  -7  -5  -1    0.57    0.22
  -7  -5  -1    0.48    0.15
   7   5   1    0.25    0.16
   7   5   1    0.34    0.16
   7   5   1    0.58    0.15
  -8  -5  -1    1.77    0.30
  -8  -5  -1    1.51    0.22
  -8  -5  -1    1.78    0.20
   8   5   1    1.70    0.23
   8   5   1    1.59    0.24
   8   5   1    1.47    0.24
  12  -6  -1   -0.02    0.12
  12  -6  -1    0.26    0.14
  12  -6  -1   -0.02    0.12
  12  -6  -1   -0.06    0.12
 -12   6   1    0.12    0.15
 -12   6   1    0.13    0.18
 -12   6   1   -0.05    0.16
  11  -6  -1    0.28    0.11
  11  -6  -1    0.07    0.09
  11  -6  -1    0.35    0.12
  11  -6  -1    0.24    0.11
 -11   6   1    0.04    0.13
 -11   6   1    0.10    0.11
 -11   6   1    0.23    0.15
  10  -6  -1    1.37    0.18
  10  -6  -1    1.66    0.19
  10  -6  -1    1.34    0.19
  10  -6  -1    1.36    0.14
 -10   6   1    1.55    0.20
 -10   6   1    1.42    0.17
 -10   6   1    1.72    0.16
 -10   6   1    1.95    0.19
   9  -6  -1   77.12    3.02
   9  -6  -1   74.30    2.80
   9  -6  -1   76.15    2.90
   9  -6  -1   74.42    3.00
   9  -6  -1   78.84    2.98
  -9   6   1   80.12    2.81
  -9   6   1   84.90    2.92
  -9   6   1   78.70    3.20
   8  -6  -1   34.08    1.30
   8  -6  -1   33.77    1.20
   8  -6  -1   34.15    1.26
   8  -6  -1   36.08    1.28
   8  -6  -1   34.05    1.31
  -8   6   1   29.65    1.24
  -8   6   1   30.49    1.26
  -8   6   1   30.13    1.25
  -8   6   1   33.26    1.20
  -7   6   1    0.16    0.07
  -7   6   1    0.20    0.08
  -7   6   1    0.11    0.06
  -7   6   1    0.20    0.07
  -7   6   1    0.20    0.07
   6  -6  -1    4.94    0.19
   6  -6  -1    4.56    0.24
   6  -6  -1    5.08    0.22
   6  -6  -1    4.34    0.25
   6  -6  -1    4.72    0.24
   6  -6  -1    4.70    0.24
  -6   6   1    4.78    0.24
  -6   6   1    4.70    0.23
  -6   6   1    4.62    0.24
  -6   6   1    4.72    0.24
  -6   6   1    4.49    0.24
  -6   6   1    4.73    0.21
  -6   6   1    4.78    0.22
  -6   6   1    4.54    0.19
  -6   6   1    4.99    0.26
   5  -6  -1    5.25    0.24
   5  -6  -1    6.24    0.26
   5  -6  -1    5.52    0.26
   5  -6  -1    4.96    0.27
   5  -6  -1    5.78    0.23
   5  -6  -1    5.45    0.26
   5  -6  -1    5.26    0.25
  -5   6   1    5.13    0.25
  -5   6   1    5.22    0.23
  -5   6   1    5.55    0.26
  -5   6   1    5.98    0.27
  -5   6   1    5.42    0.28
  -5   6   1    5.63    0.25
  -5   6   1    5.38    0.25
   4  -6  -1    0.36    0.07
   4  -6  -1    0.29    0.05
   4  -6  -1    0.28    0.06
   4  -6  -1    0.30    0.07
   4  -6  -1    0.34    0.05
  -4   6   1    0.36    0.06
  -4   6   1    0.30    0.06
  -4   6   1    0.31    0.05
  -4   6   1    0.25    0.05
  -4   6   1    0.36    0.07
  -4   6   1    0.32    0.06
   3  -6  -1    3.93    0.16
   3  -6  -1    3.99    0.20
   3  -6  -1    4.25    0.20
   3  -6  -1    4.09    0.19
   3  -6  -1    3.90    0.20
  -3   6   1    4.04    0.15
  -3   6   1    3.79    0.21
  -3   6   1    3.97    0.19
  -3   6   1    3.74    0.16
  -3   6   1    4.05    0.19
  -3   6   1    3.87    0.15
  -3   6   1    4.11    0.20
  -3   6   1    4.02    0.20
  -3   6   1    4.08    0.22
  -3   6   1    3.98    0.19
  -3   6   1    4.07    0.20
   2  -6  -1   18.98    0.77
   2  -6  -1   20.04    0.79
   2  -6  -1   20.27    0.73
   2  -6  -1   19.65    0.78
   2  -6  -1   19.25    0.81
  -2   6   1   19.81    0.76
  -2   6   1   20.99    0.79
  -2   6   1   20.23    0.73
  -2   6   1   20.54    0.85
  -2   6   1   20.29    0.76
  -2   6   1   20.36    0.81
  -2   6   1   21.22    0.79
  -2   6   1   19.20    0.85
  -2   6   1   20.60    0.78
   1  -6  -1    0.76    0.09
   1  -6  -1    0.69    0.09
   1  -6  -1    0.80    0.10
   1  -6  -1    0.80    0.08
   1  -6  -1    0.75    0.08
   1  -6  -1    0.77    0.09
  -1   6   1    0.72    0.09
  -1   6   1    0.83    0.09
  -1   6   1    0.80    0.05
  -1   6   1    0.82    0.05
  -1   6   1    0.84    0.10
  -1   6   1    0.80    0.07
  -1   6   1    0.88    0.07
  -1   6   1    0.74    0.10
  -1   6   1    0.74    0.08
   0  -6  -1    0.33    0.08
   0  -6  -1    0.23    0.06
   0  -6  -1    0.34    0.07
   0  -6  -1    0.35    0.06
   0  -6  -1    0.35    0.05
   0  -6  -1    0.33    0.05
   0  -6  -1    0.27    0.04
   0  -6  -1    0.31    0.06
   0   6   1    0.27    0.05
   0   6   1    0.40    0.05
   0   6   1    0.26    0.06
   0   6   1    0.26    0.06
   0   6   1    0.24    0.04
   0   6   1    0.29    0.06
   0   6   1    0.32    0.06
   0   6   1    0.37    0.08
  -1  -6  -1    1.44    0.10
  -1  -6  -1    1.22    0.15
  -1  -6  -1    1.41    0.12
  -1  -6  -1    1.29    0.12
  -1  -6  -1    1.31    0.15
  -1  -6  -1    1.47    0.12
   1   6   1    1.46    0.10
   1   6   1    1.61    0.14
   1   6   1    1.59    0.13
   1   6   1    1.42    0.11
   1   6   1    1.40    0.13
   1   6   1    1.45    0.14
  -2  -6  -1    2.75    0.17
  -2  -6  -1    2.71    0.17
  -2  -6  -1    2.49    0.17
  -2  -6  -1    2.67    0.21
  -2  -6  -1    2.62    0.15
  -2  -6  -1    2.64    0.13
   2   6   1    2.48    0.17
   2   6   1    2.73    0.20
   2   6   1    2.56    0.13
   2   6   1    2.75    0.15
   2   6   1    2.33    0.17
  -3  -6  -1    2.53    0.23
  -3  -6  -1    2.29    0.16
  -3  -6  -1    2.54    0.18
  -3  -6  -1    2.49    0.19
   3   6   1    2.69    0.21
   3   6   1    2.25    0.19
   3   6   1    2.34    0.16
   3   6   1    2.54    0.18
  -4  -6  -1    0.21    0.09
  -4  -6  -1    0.42    0.15
  -4  -6  -1    0.29    0.10
  -4  -6  -1    0.51    0.10
   4   6   1    0.41    0.09
   4   6   1    0.33    0.11
  -5  -6  -1    1.88    0.21
  -5  -6  -1    1.96    0.23
  -5  -6  -1    1.84    0.29
   5   6   1    2.02    0.19
   5   6   1    1.99    0.21
   5   6   1    1.88    0.22
  -6  -6  -1    0.14    0.14
  -6  -6  -1    0.38    0.20
   6   6   1   -0.06    0.14
   6   6   1    0.29    0.13
   6   6   1   -0.19    0.14
  -7  -6  -1   -0.13    0.15
  -7  -6  -1   -0.13    0.17
  -7  -6  -1    0.60    0.26
   7   6   1    0.02    0.16
   7   6   1   -0.08    0.16
   7   6   1    0.23    0.17
  12  -7  -1    1.52    0.20
  12  -7  -1    1.69    0.22
  12  -7  -1    2.30    0.25
  12  -7  -1    1.67    0.22
 -12   7   1    1.57    0.20
 -12   7   1    2.10    0.28
 -12   7   1    2.15    0.25
  11  -7  -1    0.03    0.09
  11  -7  -1    0.10    0.11
  11  -7  -1    0.10    0.10
  11  -7  -1   -0.11    0.09
 -11   7   1   -0.24    0.14
 -11   7   1    0.19    0.12
 -11   7   1    0.11    0.15
  10  -7  -1   -0.08    0.07
  10  -7  -1    0.06    0.09
  10  -7  -1    0.00    0.10
 -10   7   1   -0.08    0.12
 -10   7   1   -0.09    0.11
 -10   7   1    0.04    0.09
   8  -7  -1    0.34    0.09
   8  -7  -1    0.20    0.08
   8  -7  -1    0.36    0.08
   8  -7  -1    0.36    0.06
  -8   7   1    0.30    0.11
  -8   7   1    0.38    0.10
  -8   7   1    0.39    0.10
  -8   7   1    0.38    0.09
  -8   7   1    0.30    0.07
  -8   7   1    0.59    0.08
   7  -7  -1    0.51    0.09
   7  -7  -1    0.44    0.09
   7  -7  -1    0.48    0.07
   7  -7  -1    0.35    0.04
   7  -7  -1    0.36    0.06
  -7   7   1    0.42    0.09
  -7   7   1    0.39    0.08
  -7   7   1    0.52    0.05
  -7   7   1    0.33    0.06
  -7   7   1    0.36    0.07
  -7   7   1    0.46    0.11
   6  -7  -1    1.16    0.12
   6  -7  -1    0.98    0.13
   6  -7  -1    0.88    0.13
   6  -7  -1    1.20    0.13
   6  -7  -1    1.02    0.14
   6  -7  -1    1.25    0.10
   6  -7  -1    1.14    0.10
  -6   7   1    1.28    0.14
  -6   7   1    1.24    0.14
  -6   7   1    1.26    0.13
  -6   7   1    1.24    0.11
  -6   7   1    1.19    0.11
  -6   7   1    1.08    0.14
  -6   7   1    1.11    0.12
   5  -7  -1    0.27    0.06
   5  -7  -1    0.15    0.06
   5  -7  -1    0.22    0.04
   5  -7  -1    0.20    0.07
   5  -7  -1    0.30    0.07
   5  -7  -1    0.20    0.08
   5  -7  -1    0.27    0.08
  -5   7   1    0.19    0.07
  -5   7   1    0.45    0.08
  -5   7   1    0.27    0.07
  -5   7   1    0.20    0.08
  -5   7   1    0.23    0.06
  -5   7   1    0.16    0.06
  -5   7   1    0.26    0.05
   4  -7  -1    7.11    0.29
   4  -7  -1    5.83    0.28
   4  -7  -1    5.96    0.31
  -4   7   1    5.85    0.31
  -4   7   1    5.19    0.28
  -4   7   1    5.70    0.27
  -4   7   1    6.55    0.29
  -4   7   1    6.25    0.28
  -4   7   1    6.31    0.25
   3  -7  -1   21.52    0.85
   3  -7  -1   24.81    0.87
   3  -7  -1   21.31    0.88
   3  -7  -1   23.89    0.87
  -3   7   1   21.43    0.86
  -3   7   1   22.23    0.84
  -3   7   1   21.76    0.93
  -3   7   1   22.19    0.87
  -3   7   1   20.24    0.79
  -3   7   1   21.99    0.89
  -3   7   1   21.74    0.94
  -3   7   1   22.16    0.87
  -3   7   1   21.06    0.84
  -3   7   1   21.33    0.79
   2  -7  -1   25.68    0.95
   2  -7  -1   24.62    0.91
   2  -7  -1   25.17    1.01
   2  -7  -1   25.24    0.98
   2  -7  -1   24.37    0.96
   2  -7  -1   24.93    0.97
  -2   7   1   26.49    0.98
  -2   7   1   24.64    0.95
  -2   7   1   23.18    0.94
  -2   7   1   25.29    0.97
  -2   7   1   24.79    1.06
  -2   7   1   25.72    1.01
  -2   7   1   25.86    0.98
  -2   7   1   24.76    1.06
   1  -7  -1    0.39    0.06
   1  -7  -1    0.37    0.07
   1  -7  -1    0.28    0.07
   1  -7  -1    0.36    0.08
   1  -7  -1    0.25    0.07
   1  -7  -1    0.33    0.06
  -1   7   1    0.21    0.06
  -1   7   1    0.26    0.07
  -1   7   1    0.29    0.09
  -1   7   1    0.37    0.05
  -1   7   1    0.28    0.07
  -1   7   1    0.24    0.07
  -1   7   1    0.34    0.05
  -1   7   1    0.29    0.07
   0  -7  -1    0.20    0.07
   0  -7  -1    0.24    0.07
   0  -7  -1    0.25    0.07
   0  -7  -1    0.07    0.08
   0  -7  -1    0.16    0.05
   0  -7  -1    0.24    0.07
   0   7   1    0.27    0.06
   0   7   1    0.26    0.05
   0   7   1    0.25    0.04
   0   7   1    0.26    0.07
   0   7   1    0.26    0.07
   0   7   1    0.30    0.06
  -1  -7  -1   -0.01    0.06
  -1  -7  -1   -0.02    0.08
  -1  -7  -1    0.01    0.06
  -1  -7  -1   -0.06    0.07
  -1  -7  -1    0.10    0.05
  -1  -7  -1   -0.06    0.05
   1   7   1    0.01    0.05
   1   7   1    0.07    0.06
   1   7   1    0.01    0.07
   1   7   1   -0.01    0.07
   1   7   1   -0.02    0.05
  -2  -7  -1    0.20    0.09
  -2  -7  -1    0.13    0.07
  -2  -7  -1    0.20    0.11
  -2  -7  -1    0.20    0.07
  -2  -7  -1    0.06    0.05
   2   7   1    0.08    0.06
   2   7   1    0.06    0.08
   2   7   1    0.19    0.08
  -3  -7  -1    1.08    0.13
  -3  -7  -1    1.11    0.14
  -3  -7  -1    1.17    0.15
  -3  -7  -1    0.98    0.17
   3   7   1    0.99    0.14
   3   7   1    0.97    0.15
   3   7   1    1.39    0.17
  -4  -7  -1    1.65    0.20
  -4  -7  -1    1.87    0.28
  -4  -7  -1    2.33    0.21
  -4  -7  -1    1.63    0.19
   4   7   1    2.02    0.21
   4   7   1    1.51    0.23
   4   7   1    2.04    0.18
  -5  -7  -1   -0.07    0.13
  -5  -7  -1    0.13    0.19
  -5  -7  -1   -0.06    0.11
   5   7   1    0.17    0.11
   5   7   1   -0.04    0.13
   5   7   1   -0.14    0.13
  -6  -7  -1    1.24    0.22
  -6  -7  -1    1.31    0.28
  -6  -7  -1    0.71    0.16
   6   7   1    1.35    0.20
   6   7   1    1.46    0.21
   6   7   1    1.08    0.18
  12  -8  -1    0.13    0.15
  12  -8  -1    0.39    0.15
  12  -8  -1    0.27    0.14
 -12   8   1    0.28    0.20
 -12   8   1    0.15    0.18
 -12   8   1    0.34    0.16
  11  -8  -1    0.41    0.13
  11  -8  -1    0.53    0.11
  11  -8  -1    0.68    0.15
  11  -8  -1    0.69    0.13
 -11   8   1    0.73    0.18
 -11   8   1    0.32    0.13
 -11   8   1    0.62    0.17
  10  -8  -1    0.39    0.12
  10  -8  -1    0.23    0.11
  10  -8  -1    0.20    0.08
 -10   8   1    0.41    0.13
 -10   8   1    0.64    0.16
 -10   8   1    0.20    0.12
   9  -8  -1    0.03    0.09
   9  -8  -1    0.02    0.06
   9  -8  -1   -0.01    0.09
   9  -8  -1    0.06    0.08
   9  -8  -1    0.09    0.05
  -9   8   1    0.06    0.07
  -9   8   1   -0.12    0.10
  -9   8   1    0.08    0.10
  -9   8   1    0.07    0.06
  -9   8   1   -0.04    0.12
   8  -8  -1    0.52    0.10
   8  -8  -1    0.72    0.09
   8  -8  -1    0.62    0.08
   8  -8  -1    0.68    0.11
   8  -8  -1    0.68    0.07
  -8   8   1    0.59    0.11
  -8   8   1    0.62    0.07
  -8   8   1    0.54    0.10
  -8   8   1    0.68    0.13
  -8   8   1    0.68    0.11
  -8   8   1    0.57    0.08
   7  -8  -1    0.20    0.08
   7  -8  -1    0.17    0.08
   7  -8  -1    0.13    0.07
   7  -8  -1    0.24    0.06
   7  -8  -1    0.21    0.06
  -7   8   1    0.14    0.07
  -7   8   1    0.22    0.08
  -7   8   1    0.22    0.09
  -7   8   1    0.21    0.08
  -7   8   1    0.17    0.07
   6  -8  -1    0.61    0.08
   6  -8  -1    0.47    0.09
   6  -8  -1    0.62    0.08
   6  -8  -1    0.52    0.09
   6  -8  -1    0.76    0.10
  -6   8   1    0.59    0.11
  -6   8   1    0.53    0.07
  -6   8   1    0.75    0.11
  -6   8   1    0.39    0.09
  -6   8   1    0.46    0.09
   5  -8  -1    6.03    0.28
   5  -8  -1    5.47    0.27
   5  -8  -1    5.57    0.27
   5  -8  -1    5.69    0.28
   5  -8  -1    4.72    0.23
  -5   8   1    5.27    0.29
  -5   8   1    4.83    0.27
  -5   8   1    6.41    0.31
  -5   8   1    5.44    0.27
  -5   8   1    6.40    0.28
   4  -8  -1    5.55    0.28
   4  -8  -1    5.35    0.28
   4  -8  -1    6.05    0.29
   4  -8  -1    5.81    0.23
   4  -8  -1    5.71    0.27
  -4   8   1    5.68    0.27
  -4   8   1    5.38    0.28
  -4   8   1    5.81    0.31
  -4   8   1    5.89    0.28
  -4   8   1    5.44    0.29
   3  -8  -1    3.34    0.18
   3  -8  -1    3.33    0.19
   3  -8  -1    3.23    0.20
   3  -8  -1    3.36    0.20
  -3   8   1    3.01    0.14
  -3   8   1    3.09    0.20
  -3   8   1    3.18    0.20
  -3   8   1    3.59    0.21
  -3   8   1    3.25    0.14
  -3   8   1    3.67    0.19
  -3   8   1    3.20    0.22
  -3   8   1    3.24    0.21
   2  -8  -1    0.96    0.10
   2  -8  -1    0.88    0.11
   2  -8  -1    0.77    0.10
   2  -8  -1    0.92    0.14
   2  -8  -1    1.00    0.09
   2  -8  -1    1.15    0.13
  -2   8   1    0.98    0.11
  -2   8   1    1.03    0.11
  -2   8   1    0.95    0.11
  -2   8   1    0.96    0.15
  -2   8   1    1.02    0.09
  -2   8   1    1.12    0.14
   1  -8  -1   10.31    0.49
   1  -8  -1   10.81    0.43
   1  -8  -1    9.83    0.40
   1  -8  -1   10.56    0.44
   1  -8  -1    9.77    0.43
   1  -8  -1   11.43    0.41
  -1   8   1    9.59    0.49
  -1   8   1    8.18    0.45
   0  -8  -1    0.31    0.09
   0  -8  -1    0.28    0.09
   0  -8  -1    0.33    0.07
   0  -8  -1    0.22    0.09
   0  -8  -1    0.36    0.10
   0   8   1    0.24    0.05
   0   8   1    0.24    0.09
   0   8   1    0.22    0.07
   0   8   1    0.29    0.05
   0   8   1    0.29    0.07
  -1  -8  -1    0.59    0.12
  -1  -8  -1    0.44    0.08
  -1  -8  -1    0.50    0.07
  -1  -8  -1    0.56    0.10
  -1  -8  -1    0.55    0.14
   1   8   1    0.62    0.07
   1   8   1    0.64    0.10
   1   8   1    0.54    0.08
  -2  -8  -1    0.41    0.07
  -2  -8  -1    0.48    0.11
  -2  -8  -1    0.30    0.13
  -2  -8  -1    0.42    0.09
  -2  -8  -1    0.49    0.10
   2   8   1    0.40    0.11
   2   8   1    0.52    0.08
   2   8   1    0.45    0.08
   2   8   1    0.42    0.11
  -3  -8  -1   -0.10    0.11
   3   8   1    0.04    0.11
   3   8   1    0.14    0.08
   3   8   1    0.08    0.10
  -4  -8  -1    1.15    0.21
  -4  -8  -1    1.19    0.17
  -4  -8  -1    1.03    0.14
   4   8   1    1.06    0.19
   4   8   1    1.24    0.14
   4   8   1    1.08    0.17
  -5  -8  -1    1.12    0.21
  -5  -8  -1    1.44    0.18
  -5  -8  -1    1.54    0.26
   5   8   1    1.41    0.17
   5   8   1    1.04    0.21
   5   8   1    1.31    0.19
  12  -9  -1    0.01    0.15
  12  -9  -1   -0.03    0.15
  12  -9  -1    0.00    0.15
 -12   9   1   -0.04    0.18
 -12   9   1    0.07    0.16
 -12   9   1   -0.20    0.17
  11  -9  -1    0.65    0.17
  11  -9  -1    1.00    0.16
  11  -9  -1    0.92    0.16
 -11   9   1    0.89    0.18
 -11   9   1    0.44    0.19
 -11   9   1    0.89    0.18
  10  -9  -1    1.73    0.19
  10  -9  -1    1.13    0.16
  10  -9  -1    1.44    0.18
 -10   9   1    1.05    0.20
 -10   9   1    1.32    0.16
 -10   9   1    1.10    0.15
 -10   9   1    1.00    0.17
   9  -9  -1    0.51    0.09
   9  -9  -1    0.59    0.12
   9  -9  -1    0.57    0.12
  -9   9   1    0.54    0.13
  -9   9   1    0.33    0.14
  -9   9   1    0.52    0.13
  -9   9   1    0.39    0.09
   8  -9  -1    0.29    0.07
   8  -9  -1    0.32    0.08
   8  -9  -1    0.13    0.10
   8  -9  -1    0.29    0.10
  -8   9   1    0.25    0.08
  -8   9   1    0.32    0.11
  -8   9   1    0.32    0.10
  -8   9   1    0.21    0.12
   7  -9  -1    2.13    0.19
   7  -9  -1    2.13    0.19
   7  -9  -1    2.08    0.14
   7  -9  -1    1.95    0.19
   7  -9  -1    2.04    0.16
  -7   9   1    1.99    0.21
  -7   9   1    2.05    0.17
  -7   9   1    2.03    0.19
  -7   9   1    2.08    0.17
   6  -9  -1    1.00    0.09
   6  -9  -1    0.93    0.12
   6  -9  -1    0.95    0.12
   6  -9  -1    0.98    0.12
   6  -9  -1    0.95    0.13
  -6   9   1    1.09    0.14
  -6   9   1    0.87    0.12
  -6   9   1    0.65    0.11
  -6   9   1    1.00    0.14
   5  -9  -1    0.93    0.11
   5  -9  -1    0.86    0.13
   5  -9  -1    1.05    0.12
   5  -9  -1    0.94    0.09
   5  -9  -1    1.08    0.15
  -5   9   1    1.26    0.15
  -5   9   1    1.09    0.14
  -5   9   1    1.00    0.10
  -5   9   1    1.19    0.17
  -5   9   1    1.25    0.15
   4  -9  -1    1.00    0.12
   4  -9  -1    1.02    0.11
   4  -9  -1    0.88    0.12
   4  -9  -1    0.99    0.12
  -4   9   1    1.16    0.14
  -4   9   1    1.08    0.13
  -4   9   1    0.91    0.13
  -4   9   1    1.02    0.15
   3  -9  -1    1.52    0.15
   3  -9  -1    1.49    0.13
   3  -9  -1    1.62    0.17
  -3   9   1    1.49    0.11
  -3   9   1    1.49    0.18
  -3   9   1    1.66    0.18
  -3   9   1    1.57    0.18
  -3   9   1    1.70    0.17
  -3   9   1    1.70    0.16
  -2   9   1    1.86    0.18
  -2   9   1    1.81    0.12
   1  -9  -1    4.75    0.25
   1  -9  -1    4.64    0.27
   1  -9  -1    4.85    0.27
   1  -9  -1    4.83    0.24
   1  -9  -1    4.46    0.22
  -1   9   1    4.66    0.23
  -1   9   1    4.81    0.26
  -1   9   1    4.65    0.32
  -1   9   1    4.88    0.29
   0  -9  -1    9.69    0.41
   0  -9  -1    9.43    0.49
   0  -9  -1    9.55    0.44
   0  -9  -1    9.49    0.44
   0  -9  -1    9.12    0.41
   0   9   1    9.49    0.40
   0   9   1    9.64    0.47
   0   9   1    8.88    0.41
  -1  -9  -1    0.45    0.14
  -1  -9  -1    0.34    0.08
  -1  -9  -1    0.30    0.11
  -1  -9  -1    0.59    0.12
   1   9   1    0.19    0.06
   1   9   1    0.34    0.10
   1   9   1    0.28    0.10
   1   9   1    0.14    0.08
   1   9   1    0.20    0.09
  -2  -9  -1    0.10    0.11
  -2  -9  -1    0.01    0.07
  -2  -9  -1   -0.02    0.16
  -2  -9  -1   -0.02    0.11
   2   9   1   -0.03    0.07
   2   9   1   -0.04    0.09
  -4  -9  -1    0.43    0.24
  -4  -9  -1    0.55    0.16
  -4  -9  -1    0.49    0.15
   4   9   1    0.31    0.16
   4   9   1    0.27    0.16
  12 -10  -1    1.27    0.22
  12 -10  -1    1.53    0.21
  12 -10  -1    1.43    0.18
 -12  10   1    0.91    0.26
 -12  10   1    0.85    0.24
 -12  10   1    1.00    0.21
  11 -10  -1    3.14    0.29
  11 -10  -1    2.45    0.30
  11 -10  -1    3.04    0.27
 -11  10   1    2.71    0.33
 -11  10   1    2.68    0.31
 -11  10   1    2.40    0.34
  10 -10  -1    0.32    0.11
  10 -10  -1    0.16    0.11
  10 -10  -1    0.08    0.13
 -10  10   1    0.24    0.10
 -10  10   1    0.09    0.17
 -10  10   1    0.34    0.15
   9 -10  -1    1.13    0.12
   9 -10  -1    1.15    0.16
   9 -10  -1    1.10    0.15
  -9  10   1    0.92    0.17
  -9  10   1    1.05    0.15
  -9  10   1    0.95    0.15
  -9  10   1    1.64    0.22
  -9  10   1    0.81    0.11
   8 -10  -1    0.75    0.13
   8 -10  -1    0.62    0.10
   8 -10  -1    0.72    0.10
   8 -10  -1    0.56    0.12
   8 -10  -1    0.76    0.13
  -8  10   1    0.63    0.11
  -8  10   1    0.67    0.14
  -8  10   1    0.66    0.11
  -8  10   1    0.67    0.13
  -8  10   1    0.73    0.15
   7 -10  -1   13.60    0.59
   7 -10  -1   11.43    0.56
   7 -10  -1   13.12    0.51
   7 -10  -1   13.57    0.58
   7 -10  -1   12.59    0.60
  -7  10   1   13.68    0.56
  -7  10   1   13.04    0.63
  -7  10   1   12.86    0.57
  -7  10   1   13.26    0.52
   6 -10  -1   66.13    2.27
   6 -10  -1   63.54    2.33
   6 -10  -1   58.82    2.38
   6 -10  -1   53.85    2.40
  -6  10   1   60.92    2.41
  -6  10   1   63.39    2.55
  -6  10   1   64.31    2.28
   5 -10  -1    0.60    0.10
   5 -10  -1    0.59    0.12
  -5  10   1    0.66    0.11
   4 -10  -1    0.72    0.10
   4 -10  -1    0.74    0.12
  -4  10   1    0.82    0.13
  -4  10   1    0.91    0.12
   3 -10  -1    0.15    0.07
   3 -10  -1    0.13    0.11
   3 -10  -1    0.07    0.09
  -3  10   1    0.33    0.10
  -3  10   1    0.16    0.11
  -3  10   1    0.28    0.12
  -3  10   1    0.31    0.06
  -3  10   1    0.16    0.11
   2 -10  -1    1.76    0.15
   2 -10  -1    2.02    0.15
   2 -10  -1    2.06    0.19
   2 -10  -1    2.16    0.20
  -2  10   1    2.12    0.14
  -2  10   1    2.79    0.26
  -2  10   1    1.67    0.16
   1 -10  -1    0.22    0.10
   1 -10  -1    0.11    0.09
   1 -10  -1    0.23    0.11
   1 -10  -1    0.15    0.10
  -1  10   1    0.08    0.07
  -1  10   1    0.01    0.11
  -1  10   1    0.20    0.08
   0 -10  -1    6.14    0.34
   0 -10  -1    5.70    0.30
   0 -10  -1    6.14    0.39
   0 -10  -1    5.74    0.34
   0  10   1    5.80    0.30
   0  10   1    6.08    0.39
   0  10   1    5.59    0.32
   0  10   1    6.29    0.37
  -1 -10  -1    1.53    0.18
  -1 -10  -1    1.80    0.18
  -1 -10  -1    1.76    0.25
  -1 -10  -1    1.47    0.20
   1  10   1    1.89    0.26
   1  10   1    1.95    0.20
  -2 -10  -1    1.31    0.20
  -2 -10  -1    1.68    0.21
  -2 -10  -1    1.53    0.24
   2  10   1    1.09    0.18
   2  10   1    1.37    0.18
  -3 -10  -1    8.02    0.49
  -3 -10  -1    8.79    0.57
  -3 -10  -1    8.39    0.49
   3  10   1    8.09    0.51
   3  10   1    8.11    0.47
  11 -11  -1    6.03    0.41
  11 -11  -1    5.90    0.34
  11 -11  -1    5.89    0.41
 -11  11   1    5.74    0.41
 -11  11   1    5.46    0.42
 -11  11   1    6.41    0.49
  10 -11  -1    0.99    0.16
  10 -11  -1    0.71    0.12
  10 -11  -1    0.81    0.18
 -10  11   1    0.86    0.18
 -10  11   1    0.62    0.20
 -10  11   1    0.86    0.17
   9 -11  -1   -0.02    0.09
   9 -11  -1    0.15    0.13
   9 -11  -1    0.31    0.11
  -9  11   1    0.17    0.13
  -9  11   1    0.14    0.16
  -9  11   1    0.03    0.10
  -9  11   1    0.05    0.15
   8 -11  -1    2.61    0.21
   8 -11  -1    1.72    0.24
   8 -11  -1    1.96    0.15
   8 -11  -1    2.08    0.23
  -8  11   1    2.26    0.21
  -8  11   1    1.81    0.26
  -8  11   1    2.23    0.24
   7 -11  -1    0.50    0.09
   7 -11  -1    0.61    0.13
   7 -11  -1    0.52    0.11
   7 -11  -1    0.46    0.11
  -7  11   1    0.54    0.13
  -7  11   1    0.64    0.12
  -7  11   1    0.41    0.15
   6 -11  -1    1.61    0.18
   6 -11  -1    1.56    0.22
   6 -11  -1    1.92    0.22
  -6  11   1    1.78    0.25
  -6  11   1    1.61    0.22
  -6  11   1    1.63    0.17
   5 -11  -1   -0.07    0.08
   5 -11  -1    0.09    0.12
   5 -11  -1    0.00    0.11
  -5  11   1    0.06    0.10
  -5  11   1   -0.02    0.13
  -5  11   1   -0.11    0.09
   4 -11  -1    0.09    0.09
   4 -11  -1    0.10    0.12
  -4  11   1    0.13    0.12
  -4  11   1    0.36    0.13
  -4  11   1    0.07    0.11
  -4  11   1   -0.02    0.12
   3 -11  -1    1.18    0.15
   3 -11  -1    1.03    0.15
   3 -11  -1    1.40    0.17
  -3  11   1    0.85    0.13
  -3  11   1    1.27    0.17
  -3  11   1    1.08    0.12
  -3  11   1    1.06    0.17
  -3  11   1    1.36    0.20
   2 -11  -1    0.26    0.15
   2 -11  -1    0.11    0.13
   2 -11  -1    0.14    0.08
  -2  11   1    0.34    0.09
  -2  11   1    0.16    0.15
  -2  11   1    0.28    0.14
  -2  11   1   -0.10    0.16
   1 -11  -1    0.28    0.12
   1 -11  -1    0.31    0.13
   1 -11  -1    0.18    0.15
  -1  11   1    0.38    0.10
  -1  11   1    0.15    0.14
  -1  11   1    0.35    0.16
  -1  11   1    0.51    0.17
   0 -11  -1    0.01    0.12
   0 -11  -1    0.08    0.13
   0 -11  -1    0.06    0.11
   0  11   1    0.09    0.11
   0  11   1    0.04    0.15
   0  11   1   -0.27    0.18
  -1 -11  -1    0.63    0.17
  -1 -11  -1    0.60    0.18
  -1 -11  -1    0.95    0.23
   1  11   1    0.74    0.22
   1  11   1    0.61    0.15
   1  11   1    1.02    0.21
  -2 -11  -1    0.83    0.22
  -2 -11  -1    1.12    0.21
  -2 -11  -1    0.99    0.27
   2  11   1    1.04    0.18
   2  11   1    0.89    0.21
  11 -12  -1   -0.12    0.16
  11 -12  -1   -0.02    0.16
 -11  12   1   -0.12    0.19
 -11  12   1   -0.14    0.21
 -11  12   1    0.30    0.26
  10 -12  -1   -0.04    0.14
  10 -12  -1   -0.02    0.15
 -10  12   1   -0.07    0.16
 -10  12   1    0.06    0.16
 -10  12   1   -0.03    0.19
   9 -12  -1    0.27    0.16
   9 -12  -1    0.19    0.14
   9 -12  -1    0.12    0.13
  -9  12   1    0.09    0.12
  -9  12   1   -0.02    0.14
  -9  12   1    0.13    0.18
  -9  12   1    0.35    0.17
   8 -12  -1    2.87    0.28
   8 -12  -1    2.74    0.26
   8 -12  -1    2.71    0.28
  -8  12   1    2.49    0.27
  -8  12   1    2.59    0.28
  -8  12   1    2.50    0.31
   7 -12  -1    0.14    0.14
   7 -12  -1   -0.01    0.13
   7 -12  -1   -0.07    0.10
  -7  12   1    0.15    0.14
  -7  12   1    0.02    0.13
   6 -12  -1    1.04    0.16
   6 -12  -1    1.33    0.17
  -6  12   1    1.25    0.20
  -6  12   1    0.74    0.16
  -6  12   1    1.15    0.17
   5 -12  -1    3.32    0.25
   5 -12  -1    3.03    0.28
   5 -12  -1    3.40    0.30
  -5  12   1    3.30    0.27
  -5  12   1    3.35    0.28
  -5  12   1    3.87    0.35
   4 -12  -1    1.15    0.19
   4 -12  -1    0.97    0.17
   4 -12  -1    0.92    0.13
  -4  12   1    0.92    0.16
  -4  12   1    0.99    0.21
  -4  12   1    0.99    0.16
   3 -12  -1    2.46    0.29
   3 -12  -1    2.21    0.25
   3 -12  -1    1.89    0.20
  -3  12   1    1.97    0.25
  -3  12   1    2.28    0.25
  -3  12   1    1.99    0.26
   2 -12  -1    3.72    0.36
  -2  12   1    4.72    0.36
  -2  12   1    3.76    0.37
  -2  12   1    4.55    0.40
   1 -12  -1    0.59    0.14
   1 -12  -1    0.68    0.19
   1 -12  -1    0.82    0.18
  -1  12   1    0.66    0.20
  -1  12   1    0.98    0.24
  -1  12   1    0.72    0.21
   0 -12  -1    0.24    0.19
   0 -12  -1    0.95    0.20
   0  12   1    1.66    0.26
   0  12   1    0.66    0.22
   9 -13  -1    2.94    0.34
   9 -13  -1    1.90    0.29
   9 -13  -1    3.00    0.33
  -9  13   1    2.60    0.27
  -9  13   1    3.10    0.37
  -9  13   1    2.52    0.27
   8 -13  -1    0.42    0.17
   8 -13  -1    0.22    0.13
   8 -13  -1    0.60    0.17
  -8  13   1    0.53    0.18
  -8  13   1    0.32    0.16
  -8  13   1    0.98    0.21
   7 -13  -1    0.29    0.16
   7 -13  -1    0.16    0.12
   7 -13  -1    0.11    0.16
  -7  13   1    0.35    0.17
  -7  13   1    0.19    0.14
  -7  13   1    0.02    0.17
   6 -13  -1    0.52    0.14
   6 -13  -1    0.31    0.17
   6 -13  -1    0.60    0.17
  -6  13   1    0.53    0.17
  -6  13   1    0.25    0.16
  -6  13   1    0.55    0.21
   5 -13  -1    0.08    0.16
   5 -13  -1    0.19    0.12
   5 -13  -1   -0.04    0.16
  -5  13   1    0.20    0.15
  -5  13   1    0.15    0.20
  -5  13   1    0.21    0.16
   4 -13  -1    2.55    0.33
   4 -13  -1    2.72    0.31
  -4  13   1    2.74    0.39
  -4  13   1    2.45    0.33
  -4  13   1    3.68    0.33
   3 -13  -1    1.05    0.18
   3 -13  -1    0.80    0.20
  -3  13   1    1.11    0.23
  -3  13   1    0.66    0.20
  -3  13   1    0.96    0.22
   2 -13  -1    0.36    0.20
   2 -13  -1    0.16    0.16
  -2  13   1    0.50    0.22
  -2  13   1    0.15    0.19
  -2  13   1   -0.27    0.19
  -7  14   1   -0.45    0.21
   6 -14  -1    1.40    0.21
   6 -14  -1    1.13    0.18
   6 -14  -1    1.42    0.22
  -6  14   1    0.66    0.21
  -6  14   1    1.61    0.23
  -6  14   1    1.07    0.25
  -3  14  -2    1.28    0.25
  -3  14  -2    1.50    0.21
  -3  14  -2    0.68    0.20
   3 -14   2    0.93    0.24
   3 -14   2    1.30    0.22
  -4  14  -2    0.31    0.17
  -4  14  -2   -0.19    0.23
  -4  14  -2   -0.14    0.15
   4 -14   2    0.35    0.17
   4 -14   2    0.22    0.20
  -5  14  -2    0.18    0.16
  -5  14  -2   -0.06    0.17
  -5  14  -2   -0.18    0.21
   5 -14   2    0.38    0.17
   5 -14   2    0.46    0.18
   5 -14   2   -0.24    0.15
  -6  14  -2   -0.01    0.19
  -6  14  -2   -0.06    0.16
  -6  14  -2   -0.11    0.17
   6 -14   2   -0.12    0.16
   6 -14   2    0.16    0.16
   6 -14   2    0.10    0.15
  -7  14  -2    0.54    0.16
  -7  14  -2    0.42    0.19
  -7  14  -2    0.01    0.20
   7 -14   2    0.13    0.15
   7 -14   2    0.45    0.18
   7 -14   2    0.17    0.18
  -8  14  -2    0.72    0.18
  -8  14  -2    1.32    0.26
  -8  14  -2    0.61    0.20
   8 -14   2    1.36    0.20
   8 -14   2    0.85    0.21
   8 -14   2    1.14    0.21
   0  13  -2    1.37    0.28
   0  13  -2    1.61    0.24
   0  13  -2    1.00    0.22
   0 -13   2    1.66    0.22
   0 -13   2    1.45    0.23
  -1  13  -2    0.14    0.19
  -1  13  -2   -0.04    0.14
  -1  13  -2    0.03    0.17
   1 -13   2    0.07    0.16
   1 -13   2    0.38    0.16
  -2  13  -2    1.37    0.21
  -2  13  -2    0.90    0.18
  -2  13  -2    1.25    0.21
   2 -13   2    1.72    0.24
   2 -13   2    1.30    0.20
  -3  13  -2   -0.18    0.14
  -3  13  -2    0.20    0.19
  -3  13  -2    0.16    0.14
   3 -13   2    0.14    0.11
   3 -13   2    0.28    0.13
   3 -13   2    0.29    0.13
  -4  13  -2    0.30    0.14
  -4  13  -2    0.35    0.19
  -4  13  -2   -0.10    0.13
   4 -13   2    0.17    0.12
   4 -13   2    0.01    0.16
   4 -13   2    0.29    0.14
  -5  13  -2    0.84    0.19
  -5  13  -2    0.79    0.17
  -5  13  -2    1.07    0.17
   5 -13   2    1.38    0.18
   5 -13   2    1.31    0.20
   5 -13   2    1.07    0.15
  -6  13  -2    0.20    0.15
  -6  13  -2    0.11    0.14
  -6  13  -2    0.28    0.17
   6 -13   2   -0.01    0.15
   6 -13   2    0.24    0.14
   6 -13   2    0.25    0.14
  -7  13  -2   -0.11    0.14
  -7  13  -2    0.04    0.17
  -7  13  -2   -0.03    0.12
   7 -13   2    0.00    0.14
   7 -13   2    0.09    0.14
   7 -13   2    0.09    0.14
  -8  13  -2    0.01    0.18
  -8  13  -2    0.06    0.13
  -8  13  -2   -0.10    0.16
   8 -13   2    0.07    0.15
   8 -13   2    0.24    0.17
   8 -13   2    0.15    0.16
  -9  13  -2    6.96    0.47
  -9  13  -2    5.44    0.38
  -9  13  -2    6.19    0.40
   9 -13   2    6.32    0.42
   9 -13   2    6.31    0.42
   9 -13   2    6.59    0.43
   2  12  -2   -0.37    0.23
   2  12  -2   -0.10    0.19
   2  12  -2    0.27    0.16
  -2 -12   2    0.38    0.19
  -2 -12   2    0.02    0.19
   1  12  -2    0.56    0.21
   1  12  -2    0.43    0.18
  -1 -12   2    0.38    0.17
  -1 -12   2    0.52    0.18
  -1 -12   2    0.58    0.13
   0  12  -2    0.34    0.18
   0  12  -2    0.14    0.10
   0  12  -2    0.13    0.18
   0  12  -2    0.23    0.15
   0 -12   2   -0.16    0.15
   0 -12   2    0.29    0.16
  -1  12  -2   -0.05    0.12
  -1  12  -2   -0.03    0.14
  -1  12  -2    0.01    0.08
  -1  12  -2    0.02    0.17
   1 -12   2    0.04    0.13
   1 -12   2    0.15    0.13
  -2  12  -2    2.03    0.25
  -2  12  -2    1.82    0.14
  -2  12  -2    2.15    0.27
  -2  12  -2    2.02    0.25
   2 -12   2    2.16    0.24
   2 -12   2    1.74    0.18
   2 -12   2    1.95    0.24
  -3  12  -2    0.93    0.19
  -3  12  -2    0.91    0.15
  -3  12  -2    0.92    0.16
  -3  12  -2    0.74    0.15
   3 -12   2    0.92    0.12
   3 -12   2    0.94    0.14
   3 -12   2    0.99    0.15
  -4  12  -2   -0.02    0.16
  -4  12  -2   -0.08    0.11
  -4  12  -2   -0.03    0.11
   4 -12   2    0.01    0.11
   4 -12   2   -0.08    0.10
   4 -12   2   -0.11    0.13
  -5  12  -2    0.53    0.12
  -5  12  -2    0.56    0.16
  -5  12  -2    0.42    0.13
   5 -12   2    0.64    0.12
   5 -12   2    0.73    0.15
   5 -12   2    0.69    0.12
  -6  12  -2   -0.01    0.12
  -6  12  -2   -0.10    0.13
  -6  12  -2   -0.22    0.12
   6 -12   2    0.10    0.10
   6 -12   2    0.00    0.12
   6 -12   2    0.15    0.11
  -7  12  -2    1.07    0.17
  -7  12  -2    1.51    0.21
   7 -12   2    1.35    0.17
   7 -12   2    1.27    0.17
   7 -12   2    1.44    0.17
  -8  12  -2    0.58    0.18
  -8  12  -2    0.51    0.13
   8 -12   2    0.47    0.14
   8 -12   2    0.60    0.14
   8 -12   2    0.44    0.16
  -9  12  -2    0.14    0.16
  -9  12  -2    0.04    0.14
  -9  12  -2    0.01    0.17
  -9  12  -2    0.14    0.12
   9 -12   2    0.03    0.14
   9 -12   2   -0.04    0.14
   9 -12   2    0.15    0.16
 -10  12  -2    0.26    0.19
 -10  12  -2    0.36    0.24
 -10  12  -2    0.80    0.16
 -10  12  -2    0.47    0.17
  10 -12   2    0.53    0.19
  10 -12   2    0.50    0.19
   3  11  -2    0.54    0.16
   3  11  -2    0.81    0.19
  -3 -11   2    0.88    0.18
  -3 -11   2    0.73    0.21
  -3 -11   2    1.20    0.27
   2  11  -2    0.67    0.20
  -2 -11   2    0.88    0.18
  -2 -11   2    1.09    0.21
   1  11  -2    0.11    0.14
   1  11  -2    0.48    0.11
   1  11  -2    0.29    0.17
  -1 -11   2    0.63    0.15
  -1 -11   2    0.46    0.12
  -1 -11   2    0.75    0.16
   0  11  -2    0.64    0.16
   0  11  -2    0.55    0.10
   0  11  -2    1.00    0.16
   0 -11   2    0.78    0.15
   0 -11   2    0.92    0.14
   0 -11   2    0.57    0.15
  -1  11  -2    3.39    0.28
  -1  11  -2    3.58    0.20
  -1  11  -2    3.83    0.27
  -1  11  -2    3.57    0.31
   1 -11   2    3.43    0.20
   1 -11   2    3.44    0.25
   1 -11   2    3.59    0.28
  -2  11  -2    0.49    0.12
  -2  11  -2    0.36    0.11
  -2  11  -2    0.37    0.12
  -2  11  -2    0.28    0.06
  -2  11  -2    0.30    0.13
   2 -11   2    0.43    0.11
   2 -11   2    0.27    0.08
   2 -11   2    0.40    0.11
  -3  11  -2    0.19    0.11
  -3  11  -2    0.01    0.12
  -3  11  -2    0.07    0.10
  -3  11  -2   -0.10    0.11
   3 -11   2    0.25    0.10
   3 -11   2    0.28    0.08
   3 -11   2    0.13    0.10
  -5  11  -2    1.11    0.15
  -5  11  -2    1.00    0.17
  -5  11  -2    0.87    0.12
   5 -11   2    1.14    0.15
   5 -11   2    1.08    0.13
   5 -11   2    0.92    0.15
  -6  11  -2    0.46    0.13
  -6  11  -2    0.38    0.10
  -6  11  -2    0.40    0.11
   6 -11   2    0.30    0.09
   6 -11   2    0.32    0.12
  -7  11  -2    3.51    0.25
  -7  11  -2    3.54    0.28
  -7  11  -2    3.49    0.26
   7 -11   2    3.32    0.26
   7 -11   2    3.37    0.26
   7 -11   2    3.68    0.26
   7 -11   2    3.37    0.18
  -8  11  -2    1.33    0.19
  -8  11  -2    1.90    0.26
  -8  11  -2    1.88    0.21
   8 -11   2    1.79    0.21
   8 -11   2    1.66    0.17
   8 -11   2    1.69    0.22
   8 -11   2    2.02    0.22
  -9  11  -2    0.43    0.18
  -9  11  -2    0.65    0.17
  -9  11  -2    0.89    0.16
  -9  11  -2    0.46    0.14
   9 -11   2    0.64    0.12
   9 -11   2    0.44    0.14
   9 -11   2    0.68    0.15
 -10  11  -2   -0.09    0.15
 -10  11  -2    0.15    0.17
 -10  11  -2    0.10    0.13
 -10  11  -2    0.04    0.16
  10 -11   2   -0.29    0.14
  10 -11   2    0.20    0.15
 -11  11  -2    2.53    0.26
 -11  11  -2    2.50    0.31
 -11  11  -2    2.69    0.29
  11 -11   2    2.86    0.33
  11 -11   2    2.27    0.31
  11 -11   2    2.34    0.26
   4  10  -2   -0.07    0.17
   4  10  -2   -0.06    0.14
  -4 -10   2   -0.08    0.14
  -4 -10   2    0.02    0.17
  -4 -10   2    0.15    0.22
   3  10  -2    0.10    0.13
   3  10  -2   -0.24    0.14
  -3 -10   2   -0.02    0.15
  -3 -10   2    0.51    0.18
  -3 -10   2    0.08    0.13
   2  10  -2   -0.06    0.10
   2  10  -2   -0.06    0.11
  -2 -10   2   -0.02    0.16
  -2 -10   2    0.07    0.13
  -2 -10   2    0.18    0.11
  -2 -10   2    0.00    0.08
   1  10  -2    1.35    0.14
   1  10  -2    0.99    0.14
   1  10  -2    1.40    0.19
   1  10  -2    1.19    0.16
  -1 -10   2    1.42    0.17
  -1 -10   2    1.39    0.19
  -1 -10   2    1.33    0.17
  -1 -10   2    1.40    0.19
   0  10  -2    0.27    0.08
   0  10  -2    0.18    0.11
   0 -10   2    0.25    0.09
   0 -10   2    0.37    0.11
   0 -10   2    0.39    0.09
   0 -10   2    0.29    0.06
  -1  10  -2    6.47    0.30
  -1  10  -2    6.61    0.38
  -1  10  -2    6.43    0.28
  -1  10  -2    6.86    0.34
   1 -10   2    6.16    0.28
   1 -10   2    6.42    0.29
   1 -10   2    6.66    0.34
   1 -10   2    7.10    0.33
  -2  10  -2    2.72    0.20
  -2  10  -2    2.88    0.23
  -2  10  -2    3.09    0.21
  -2  10  -2    2.90    0.14
  -2  10  -2    2.98    0.22
   2 -10   2    2.97    0.22
   2 -10   2    3.11    0.21
   2 -10   2    3.06    0.18
  -3  10  -2    9.67    0.42
  -3  10  -2    9.49    0.46
  -3  10  -2    8.90    0.44
  -3  10  -2    8.49    0.42
   3 -10   2    8.98    0.42
   3 -10   2    9.66    0.43
   3 -10   2    9.32    0.41
  -4  10  -2    4.65    0.28
  -4  10  -2    4.98    0.27
  -4  10  -2    5.09    0.28
  -4  10  -2    4.95    0.32
   4 -10   2    5.26    0.29
   4 -10   2    5.05    0.29
   4 -10   2    4.84    0.27
  -5  10  -2    5.21    0.28
  -5  10  -2    4.88    0.31
  -5  10  -2    5.30    0.29
   5 -10   2    4.95    0.29
   5 -10   2    5.08    0.28
   5 -10   2    5.15    0.28
  -6  10  -2   19.91    0.79
  -6  10  -2   19.39    0.75
  -6  10  -2   19.80    0.83
   6 -10   2   20.10    0.81
   6 -10   2   19.64    0.83
   6 -10   2   19.69    0.75
  -7  10  -2    0.18    0.09
  -7  10  -2    0.20    0.13
  -7  10  -2    0.05    0.09
  -7  10  -2    0.22    0.10
   7 -10   2    0.14    0.10
   7 -10   2    0.15    0.10
   7 -10   2    0.15    0.07
  -8  10  -2    0.25    0.14
  -8  10  -2    0.42    0.12
  -8  10  -2    0.27    0.10
  -8  10  -2    0.46    0.12
   8 -10   2    0.30    0.12
   8 -10   2    0.37    0.11
   8 -10   2    0.35    0.09
   8 -10   2    0.49    0.11
  -9  10  -2   -0.14    0.15
  -9  10  -2   -0.09    0.13
  -9  10  -2    0.31    0.10
  -9  10  -2    0.16    0.12
   9 -10   2   -0.03    0.11
   9 -10   2    0.11    0.11
   9 -10   2    0.08    0.10
 -10  10  -2    1.99    0.23
 -10  10  -2    1.86    0.25
 -10  10  -2    2.12    0.24
 -10  10  -2    2.04    0.27
  10 -10   2    2.18    0.25
  10 -10   2    1.92    0.22
  10 -10   2    1.76    0.20
 -11  10  -2   -0.02    0.18
 -11  10  -2   -0.01    0.16
 -11  10  -2   -0.15    0.16
  11 -10   2   -0.08    0.15
  11 -10   2    0.19    0.16
  11 -10   2   -0.09    0.13
   5   9  -2    0.59    0.18
   5   9  -2    0.53    0.19
  -5  -9   2    0.94    0.20
  -5  -9   2    0.13    0.23
  -5  -9   2    0.55    0.18
   4   9  -2   -0.01    0.14
   4   9  -2    0.51    0.15
   4   9  -2    0.48    0.09
  -4  -9   2    0.16    0.19
  -4  -9   2    0.36    0.15
  -4  -9   2    0.35    0.14
   3   9  -2   -0.01    0.12
   3   9  -2    0.03    0.07
  -3  -9   2    0.11    0.08
  -3  -9   2    0.03    0.15
  -3  -9   2   -0.03    0.10
  -3  -9   2    0.16    0.11
   2   9  -2    0.48    0.10
   2   9  -2    0.43    0.11
   2   9  -2    0.51    0.13
  -2  -9   2    0.33    0.11
  -2  -9   2    0.31    0.10
  -2  -9   2    0.25    0.09
   1   9  -2    0.06    0.08
   1   9  -2    0.24    0.09
  -1  -9   2    0.09    0.07
  -1  -9   2    0.15    0.09
  -1  -9   2    0.07    0.09
  -1  -9   2    0.29    0.11
   0   9  -2    0.72    0.11
   0   9  -2    0.91    0.09
   0   9  -2    0.71    0.12
   0   9  -2    0.77    0.12
   0  -9   2    0.86    0.11
   0  -9   2    0.84    0.10
   0  -9   2    0.91    0.08
   0  -9   2    0.82    0.11
   0  -9   2    1.03    0.12
  -1   9  -2    3.77    0.23
  -1   9  -2    3.88    0.18
  -1   9  -2    3.85    0.25
  -1   9  -2    4.41    0.26
  -1   9  -2    3.89    0.23
  -1   9  -2    3.70    0.20
   1  -9   2    3.76    0.18
   1  -9   2    4.07    0.22
   1  -9   2    4.04    0.20
   1  -9   2    4.04    0.23
   1  -9   2    4.07    0.23
  -2   9  -2    0.38    0.09
  -2   9  -2    0.63    0.10
  -2   9  -2    0.54    0.09
  -2   9  -2    0.60    0.11
  -2   9  -2    0.57    0.09
   2  -9   2    0.56    0.08
   2  -9   2    0.47    0.08
   2  -9   2    0.49    0.05
   2  -9   2    0.50    0.09
  -3   9  -2    4.19    0.22
  -3   9  -2    3.65    0.24
  -3   9  -2    4.09    0.24
  -3   9  -2    3.91    0.23
   3  -9   2    3.86    0.22
   3  -9   2    4.04    0.22
   3  -9   2    3.98    0.23
  -4   9  -2   34.12    1.42
  -4   9  -2   31.92    1.33
  -4   9  -2   33.60    1.35
  -4   9  -2   33.87    1.27
   4  -9   2   34.47    1.33
   4  -9   2   34.89    1.33
   4  -9   2   33.02    1.36
   4  -9   2   34.76    1.30
  -5   9  -2   43.84    1.61
  -5   9  -2   42.75    1.80
  -5   9  -2   41.16    1.59
  -5   9  -2   43.55    1.71
   5  -9   2   43.57    1.64
   5  -9   2   44.33    1.69
   5  -9   2   43.98    1.60
   5  -9   2   43.72    1.68
   5  -9   2   41.97    1.71
  -6   9  -2   25.26    0.95
  -6   9  -2   25.50    1.02
  -6   9  -2   25.52    0.97
  -6   9  -2   25.32    1.09
   6  -9   2   24.08    1.01
   6  -9   2   26.38    0.95
   6  -9   2   24.26    1.02
   6  -9   2   24.32    1.02
   6  -9   2   25.59    0.99
  -7   9  -2    5.30    0.32
  -7   9  -2    5.49    0.28
  -7   9  -2    4.79    0.25
  -7   9  -2    4.91    0.27
   7  -9   2    5.29    0.28
   7  -9   2    4.74    0.28
   7  -9   2    5.12    0.29
   7  -9   2    5.20    0.28
   7  -9   2    5.07    0.25
  -8   9  -2    2.07    0.21
  -8   9  -2    1.37    0.19
  -8   9  -2    2.15    0.19
  -8   9  -2    2.13    0.23
  -8   9  -2    1.72    0.18
   8  -9   2    2.07    0.20
   8  -9   2    1.70    0.19
   8  -9   2    1.93    0.17
   8  -9   2    1.50    0.19
  -9   9  -2    0.36    0.12
  -9   9  -2    0.40    0.15
  -9   9  -2    0.38    0.10
   9  -9   2    0.31    0.11
   9  -9   2    0.29    0.12
   9  -9   2    0.22    0.06
 -10   9  -2    2.93    0.32
 -10   9  -2    2.68    0.28
 -10   9  -2    3.41    0.28
 -10   9  -2    3.19    0.25
  10  -9   2    3.34    0.27
  10  -9   2    3.11    0.26
  10  -9   2    3.46    0.26
 -11   9  -2    0.29    0.15
 -11   9  -2    0.09    0.17
 -11   9  -2    0.38    0.20
  11  -9   2    0.40    0.17
  11  -9   2    0.53    0.15
  11  -9   2    0.45    0.15
 -12   9  -2    0.19    0.18
 -12   9  -2    0.12    0.19
 -12   9  -2   -0.09    0.21
  12  -9   2    0.17    0.16
   6   8  -2   -0.07    0.15
   6   8  -2    0.07    0.11
   6   8  -2   -0.26    0.16
  -6  -8   2    0.25    0.23
  -6  -8   2    0.29    0.16
  -6  -8   2    0.13    0.14
   5   8  -2    0.38    0.10
   5   8  -2    0.30    0.14
   5   8  -2   -0.05    0.15
  -5  -8   2    0.50    0.12
  -5  -8   2    0.58    0.14
  -5  -8   2    0.24    0.19
   4   8  -2    0.37    0.12
   4   8  -2    0.27    0.13
   4   8  -2    0.62    0.09
  -4  -8   2    0.44    0.12
  -4  -8   2    0.43    0.08
  -4  -8   2    0.56    0.17
  -4  -8   2    0.44    0.12
   3   8  -2    0.04    0.08
   3   8  -2    0.14    0.05
   3   8  -2   -0.01    0.10
   3   8  -2    0.08    0.08
  -3  -8   2   -0.08    0.13
  -3  -8   2    0.02    0.07
  -3  -8   2   -0.02    0.07
   2   8  -2    1.78    0.16
   2   8  -2    1.47    0.10
   2   8  -2    1.51    0.15
   2   8  -2    1.42    0.18
  -2  -8   2    1.57    0.16
  -2  -8   2    1.47    0.17
  -2  -8   2    1.47    0.14
  -2  -8   2    1.45    0.18
  -2  -8   2    1.48    0.20
   1   8  -2    1.90    0.15
   1   8  -2    1.82    0.19
   1   8  -2    2.08    0.15
  -1  -8   2    2.05    0.16
  -1  -8   2    2.18    0.16
  -1  -8   2    1.83    0.15
  -1  -8   2    1.59    0.10
  -1  -8   2    1.87    0.16
  -1  -8   2    1.92    0.18
   0   8  -2    1.75    0.17
   0   8  -2    1.69    0.17
   0   8  -2    1.63    0.15
   0   8  -2    1.71    0.16
   0   8  -2    1.67    0.12
   0   8  -2    1.76    0.16
   0  -8   2    1.57    0.11
   0  -8   2    1.69    0.15
   0  -8   2    1.75    0.13
   0  -8   2    1.72    0.14
   0  -8   2    1.67    0.13
  -1   8  -2    2.88    0.21
  -1   8  -2    2.84    0.20
  -1   8  -2    3.02    0.19
  -1   8  -2    2.99    0.19
  -1   8  -2    3.14    0.15
  -1   8  -2    3.18    0.19
  -1   8  -2    3.10    0.19
  -1   8  -2    3.13    0.17
  -1   8  -2    3.08    0.20
   1  -8   2    3.07    0.16
   1  -8   2    2.83    0.20
   1  -8   2    3.09    0.18
   1  -8   2    3.33    0.19
   1  -8   2    3.16    0.18
   1  -8   2    3.19    0.15
  -2   8  -2    0.19    0.07
  -2   8  -2    0.24    0.07
  -2   8  -2    0.14    0.07
  -2   8  -2    0.39    0.09
  -2   8  -2    0.17    0.07
  -2   8  -2    0.22    0.03
  -2   8  -2    0.20    0.07
  -2   8  -2    0.16    0.06
  -2   8  -2    0.21    0.07
   2  -8   2    0.21    0.06
   2  -8   2    0.23    0.04
   2  -8   2    0.28    0.08
   2  -8   2    0.14    0.07
   2  -8   2    0.26    0.05
  -3   8  -2    2.14    0.15
  -3   8  -2    2.04    0.15
  -3   8  -2    2.02    0.16
  -3   8  -2    2.11    0.16
  -3   8  -2    1.96    0.15
  -3   8  -2    2.12    0.15
  -3   8  -2    2.01    0.17
  -3   8  -2    2.31    0.15
   3  -8   2    2.14    0.15
   3  -8   2    2.06    0.17
   3  -8   2    2.18    0.15
   3  -8   2    2.19    0.14
  -4   8  -2    0.96    0.13
  -4   8  -2    0.80    0.11
  -4   8  -2    0.86    0.10
  -4   8  -2    0.61    0.09
  -4   8  -2    0.89    0.07
  -4   8  -2    0.83    0.10
  -4   8  -2    0.88    0.10
  -4   8  -2    0.96    0.12
   4  -8   2    0.81    0.11
   4  -8   2    1.08    0.07
   4  -8   2    0.90    0.13
   4  -8   2    0.69    0.09
   4  -8   2    0.91    0.14
  -5   8  -2    0.11    0.07
  -5   8  -2   -0.01    0.06
  -5   8  -2   -0.01    0.05
  -5   8  -2    0.03    0.06
  -5   8  -2    0.09    0.07
  -5   8  -2   -0.02    0.06
   5  -8   2    0.04    0.08
   5  -8   2    0.07    0.06
   5  -8   2    0.03    0.08
   5  -8   2   -0.05    0.06
   5  -8   2   -0.03    0.06
  -6   8  -2    9.39    0.41
  -6   8  -2    8.64    0.38
  -6   8  -2    9.30    0.40
  -6   8  -2    9.52    0.45
  -6   8  -2    7.76    0.40
   6  -8   2    8.42    0.40
   6  -8   2   10.68    0.42
   6  -8   2    9.42    0.41
  -7   8  -2   20.40    0.96
  -7   8  -2   24.32    1.00
  -7   8  -2   23.53    1.07
  -7   8  -2   23.66    0.96
  -7   8  -2   23.75    0.95
   7  -8   2   23.99    0.97
   7  -8   2   26.86    1.00
   7  -8   2   25.90    1.01
   7  -8   2   27.43    0.89
   7  -8   2   26.43    1.00
   7  -8   2   26.13    0.95
  -8   8  -2   10.06    0.45
  -8   8  -2   10.03    0.46
  -8   8  -2    9.57    0.45
   8  -8   2   10.27    0.47
   8  -8   2   11.06    0.50
   8  -8   2   10.30    0.46
   8  -8   2   10.83    0.40
   8  -8   2   10.37    0.44
  -9   8  -2    0.36    0.08
  -9   8  -2    0.44    0.11
  -9   8  -2    0.31    0.12
  -9   8  -2    0.24    0.14
  -9   8  -2    0.33    0.10
   9  -8   2    0.37    0.10
   9  -8   2    0.46    0.11
   9  -8   2    0.39    0.11
   9  -8   2    0.37    0.07
   9  -8   2    0.39    0.11
 -10   8  -2    2.63    0.28
 -10   8  -2    2.43    0.26
 -10   8  -2    3.03    0.24
 -10   8  -2    2.81    0.24
  10  -8   2    2.87    0.23
  10  -8   2    2.73    0.18
  10  -8   2    2.91    0.24
  10  -8   2    2.42    0.25
 -11   8  -2    0.83    0.20
 -12   8  -2    0.50    0.18
 -12   8  -2    0.55    0.21
 -12   8  -2    0.02    0.17
  12  -8   2    0.15    0.17
  12  -8   2    0.40    0.17
   7   7  -2    2.68    0.25
   7   7  -2    2.67    0.30
   7   7  -2    2.62    0.33
  -7  -7   2    2.95    0.44
  -7  -7   2    2.88    0.31
  -7  -7   2    2.66    0.31
   6   7  -2    0.54    0.11
   6   7  -2    0.45    0.15
   6   7  -2    0.44    0.13
  -6  -7   2    0.63    0.14
  -6  -7   2    0.78    0.14
  -6  -7   2    0.70    0.21
   5   7  -2    1.91    0.21
   5   7  -2    1.70    0.23
   5   7  -2    1.45    0.16
  -5  -7   2    1.69    0.15
  -5  -7   2    1.97    0.21
  -5  -7   2    1.91    0.26
  -5  -7   2    1.58    0.19
  -5  -7   2    1.62    0.22
   4   7  -2    0.03    0.08
   4   7  -2   -0.04    0.06
   4   7  -2    0.12    0.08
  -4  -7   2    0.03    0.09
  -4  -7   2    0.07    0.06
  -4  -7   2    0.08    0.13
  -4  -7   2    0.13    0.09
   3   7  -2    0.08    0.08
   3   7  -2    0.10    0.05
   3   7  -2    0.22    0.08
   3   7  -2    0.18    0.06
  -3  -7   2    0.16    0.06
  -3  -7   2    0.12    0.06
  -3  -7   2    0.08    0.08
  -3  -7   2    0.21    0.08
  -3  -7   2    0.09    0.10
   2   7  -2    0.04    0.03
   2   7  -2    0.11    0.06
   2   7  -2    0.00    0.06
   2   7  -2    0.08    0.09
   2   7  -2    0.03    0.07
   2   7  -2   -0.13    0.09
  -2  -7   2   -0.06    0.06
  -2  -7   2   -0.03    0.08
  -2  -7   2    0.01    0.05
  -2  -7   2   -0.06    0.07
  -2  -7   2    0.02    0.06
   1   7  -2   -0.02    0.07
   1   7  -2    0.03    0.04
   1   7  -2   -0.05    0.05
   1   7  -2   -0.02    0.05
   1   7  -2    0.00    0.03
   1   7  -2    0.06    0.07
   1   7  -2    0.07    0.07
   1   7  -2   -0.04    0.05
  -1  -7   2   -0.01    0.05
  -1  -7   2    0.12    0.08
  -1  -7   2   -0.04    0.05
  -1  -7   2   -0.02    0.03
  -1  -7   2    0.06    0.05
  -1  -7   2   -0.01    0.05
  -1  -7   2   -0.01    0.03
  -1  -7   2    0.03    0.06
   0   7  -2   10.70    0.44
   0   7  -2   10.64    0.49
   0   7  -2   10.84    0.42
   0   7  -2   10.83    0.43
   0   7  -2   11.02    0.48
   0   7  -2   10.46    0.49
   0   7  -2   10.74    0.45
   0   7  -2   10.49    0.45
   0  -7   2   11.23    0.44
   0  -7   2   10.43    0.43
   0  -7   2   10.00    0.46
   0  -7   2   10.65    0.41
   0  -7   2   10.75    0.45
   0  -7   2   10.86    0.45
   0  -7   2   10.91    0.49
  -1   7  -2    7.98    0.38
  -1   7  -2    7.79    0.34
  -1   7  -2    8.00    0.34
  -1   7  -2    7.82    0.38
  -1   7  -2    7.67    0.34
  -1   7  -2    8.09    0.35
  -1   7  -2    8.38    0.37
  -1   7  -2    8.45    0.35
   1  -7   2    8.13    0.31
   1  -7   2    8.36    0.35
   1  -7   2    8.36    0.35
   1  -7   2    8.43    0.37
   1  -7   2    8.15    0.34
   1  -7   2    8.14    0.34
  -2   7  -2    0.02    0.05
  -2   7  -2    0.06    0.04
  -2   7  -2    0.04    0.05
  -2   7  -2    0.05    0.05
  -2   7  -2    0.01    0.05
  -2   7  -2   -0.07    0.05
  -2   7  -2   -0.01    0.02
  -2   7  -2    0.01    0.05
  -2   7  -2    0.01    0.05
   2  -7   2    0.02    0.04
   2  -7   2    0.02    0.05
   2  -7   2    0.06    0.05
   2  -7   2    0.02    0.02
   2  -7   2    0.05    0.04
  -3   7  -2    8.93    0.39
  -3   7  -2    9.41    0.38
  -3   7  -2    8.42    0.38
  -3   7  -2    8.77    0.37
  -3   7  -2    9.27    0.40
  -3   7  -2    8.84    0.41
  -3   7  -2    8.90    0.37
   3  -7   2    9.04    0.38
   3  -7   2    9.38    0.38
   3  -7   2    8.75    0.39
   3  -7   2    8.27    0.41
   3  -7   2    9.26    0.39
  -4   7  -2    0.13    0.06
  -4   7  -2    0.19    0.06
  -4   7  -2    0.15    0.06
  -4   7  -2    0.07    0.05
  -4   7  -2    0.06    0.05
  -4   7  -2    0.11    0.04
  -4   7  -2    0.16    0.06
   4  -7   2    0.13    0.06
   4  -7   2    0.10    0.05
   4  -7   2    0.06    0.06
   4  -7   2    0.17    0.05
   4  -7   2    0.14    0.07
   4  -7   2    0.12    0.05
  -5   7  -2    3.61    0.22
  -5   7  -2    3.50    0.19
  -5   7  -2    3.53    0.20
  -5   7  -2    3.65    0.19
  -5   7  -2    3.40    0.17
  -5   7  -2    3.73    0.20
  -5   7  -2    3.58    0.20
   5  -7   2    3.71    0.19
   5  -7   2    3.39    0.19
   5  -7   2    3.60    0.20
   5  -7   2    3.44    0.17
   5  -7   2    3.66    0.20
   5  -7   2    3.42    0.20
   5  -7   2    3.29    0.21
  -6   7  -2    5.09    0.26
  -6   7  -2    5.34    0.25
  -6   7  -2    5.16    0.27
  -6   7  -2    5.53    0.28
  -6   7  -2    5.40    0.30
  -6   7  -2    5.36    0.26
  -6   7  -2    5.12    0.25
   6  -7   2    5.26    0.26
   6  -7   2    5.44    0.26
   6  -7   2    4.81    0.29
   6  -7   2    5.27    0.21
   6  -7   2    4.95    0.26
   6  -7   2    5.61    0.24
   6  -7   2    5.13    0.21
   6  -7   2    5.21    0.27
   6  -7   2    5.25    0.26
  -7   7  -2   13.46    0.55
  -7   7  -2   12.45    0.55
  -7   7  -2   13.26    0.62
  -7   7  -2   13.26    0.55
  -7   7  -2   14.05    0.55
  -7   7  -2   13.27    0.55
   7  -7   2   13.18    0.56
   7  -7   2   13.57    0.54
   7  -7   2   13.29    0.50
   7  -7   2   13.34    0.58
   7  -7   2   12.55    0.56
  -8   7  -2    0.88    0.10
  -8   7  -2    0.91    0.11
  -8   7  -2    1.04    0.12
  -8   7  -2    0.88    0.15
  -8   7  -2    0.68    0.12
  -8   7  -2    0.79    0.11
   8  -7   2    1.17    0.16
   8  -7   2    0.89    0.11
  -9   7  -2    0.80    0.12
  -9   7  -2    0.84    0.11
  -9   7  -2    0.98    0.16
  -9   7  -2    0.73    0.13
  -9   7  -2    0.91    0.12
   9  -7   2    0.96    0.12
   9  -7   2    1.15    0.12
   9  -7   2    0.86    0.13
   9  -7   2    0.90    0.12
   9  -7   2    0.75    0.12
 -10   7  -2    0.64    0.12
 -10   7  -2    0.58    0.13
 -10   7  -2    0.27    0.14
 -10   7  -2    0.43    0.14
 -10   7  -2    0.32    0.13
  10  -7   2    0.68    0.10
  10  -7   2    0.62    0.12
  10  -7   2    0.55    0.12
  10  -7   2    0.65    0.13
 -11   7  -2    1.74    0.24
 -11   7  -2    1.75    0.24
  11  -7   2    2.27    0.25
  11  -7   2    2.10    0.20
  11  -7   2    1.77    0.25
  11  -7   2    1.94    0.24
 -12   7  -2    3.29    0.36
 -12   7  -2    3.76    0.41
  12  -7   2    3.60    0.28
  12  -7   2    3.79    0.33
  12  -7   2    3.77    0.33
  12  -7   2    4.29    0.33
   8   6  -2    0.63    0.15
   8   6  -2    0.65    0.17
   8   6  -2    0.63    0.18
  -8  -6   2    0.72    0.26
  -8  -6   2    0.73    0.21
  -8  -6   2    0.74    0.20
   7   6  -2    0.65    0.15
   7   6  -2    0.29    0.12
   7   6  -2    0.64    0.15
  -7  -6   2    0.42    0.20
  -7  -6   2    0.35    0.16
  -7  -6   2    0.39    0.15
   6   6  -2    0.22    0.11
   6   6  -2    0.23    0.10
   6   6  -2    0.28    0.11
  -6  -6   2    0.10    0.12
  -6  -6   2    0.47    0.18
  -6  -6   2    0.23    0.12
   5   6  -2    0.95    0.13
   5   6  -2    0.93    0.13
   5   6  -2    0.78    0.10
  -5  -6   2    1.03    0.11
  -5  -6   2    1.22    0.18
  -5  -6   2    0.94    0.12
  -5  -6   2    0.90    0.14
   4   6  -2    0.19    0.07
   4   6  -2    0.09    0.06
   4   6  -2    0.26    0.07
   4   6  -2    0.21    0.08
  -4  -6   2   -0.01    0.09
  -4  -6   2    0.22    0.07
  -4  -6   2    0.08    0.08
  -4  -6   2    0.15    0.11
  -4  -6   2    0.24    0.06
   3   6  -2    0.38    0.08
   3   6  -2    0.55    0.10
   3   6  -2    0.62    0.09
   3   6  -2    0.33    0.09
   3   6  -2    0.34    0.06
   3   6  -2    0.43    0.10
   3   6  -2    0.39    0.08
  -3  -6   2    0.39    0.08
  -3  -6   2    0.45    0.06
  -3  -6   2    0.41    0.08
  -3  -6   2    0.43    0.09
  -3  -6   2    0.40    0.10
  -3  -6   2    0.37    0.07
  -3  -6   2    0.37    0.10
   2   6  -2    1.62    0.12
   2   6  -2    1.56    0.12
   2   6  -2    1.60    0.14
   2   6  -2    1.52    0.09
   2   6  -2    1.45    0.13
   2   6  -2    1.18    0.14
   2   6  -2    1.62    0.14
  -2  -6   2    1.42    0.13
  -2  -6   2    1.39    0.16
  -2  -6   2    1.41    0.14
  -2  -6   2    1.50    0.11
  -2  -6   2    1.70    0.13
  -2  -6   2    1.44    0.12
   1   6  -2    3.84    0.20
   1   6  -2    3.93    0.17
   1   6  -2    3.71    0.19
   1   6  -2    3.79    0.19
   1   6  -2    3.88    0.16
   1   6  -2    4.04    0.18
   1   6  -2    3.59    0.21
   1   6  -2    4.01    0.21
  -1  -6   2    3.77    0.18
  -1  -6   2    3.51    0.18
  -1  -6   2    3.98    0.19
  -1  -6   2    3.86    0.20
  -1  -6   2    3.78    0.17
  -1  -6   2    3.78    0.16
  -1  -6   2    3.85    0.21
  -1  -6   2    3.89    0.22
   0   6  -2    1.81    0.12
   0   6  -2    1.77    0.12
   0   6  -2    1.62    0.11
   0   6  -2    1.81    0.10
   0   6  -2    1.68    0.13
   0   6  -2    1.73    0.13
   0   6  -2    1.53    0.11
   0   6  -2    1.84    0.10
   0  -6   2    1.69    0.11
   0  -6   2    1.81    0.11
   0  -6   2    1.66    0.09
   0  -6   2    1.74    0.12
   0  -6   2    1.46    0.12
   0  -6   2    1.55    0.12
  -1   6  -2   47.24    1.71
  -1   6  -2   49.24    1.78
  -1   6  -2   46.59    1.82
  -1   6  -2   45.68    1.82
  -1   6  -2   49.35    1.74
  -1   6  -2   50.14    1.87
  -1   6  -2   48.23    1.94
  -1   6  -2   46.72    1.74
  -1   6  -2   46.30    1.94
   1  -6   2   48.71    1.83
   1  -6   2   45.95    1.71
   1  -6   2   48.85    1.87
   1  -6   2   48.38    1.74
   1  -6   2   47.94    1.78
   1  -6   2   47.02    1.82
  -2   6  -2   49.58    2.05
  -2   6  -2   51.52    1.92
  -2   6  -2   48.76    1.79
  -2   6  -2   51.29    1.87
  -2   6  -2   52.14    1.93
  -2   6  -2   51.03    1.83
  -2   6  -2   49.57    2.05
  -2   6  -2   51.52    1.83
  -2   6  -2   49.64    1.97
   2  -6   2   51.38    1.97
   2  -6   2   51.01    1.88
   2  -6   2   49.46    1.93
   2  -6   2   51.81    1.92
   2  -6   2   47.26    2.05
   2  -6   2   50.50    1.79
  -3   6  -2    0.01    0.04
  -3   6  -2   -0.01    0.02
  -3   6  -2    0.06    0.04
  -3   6  -2   -0.04    0.03
  -3   6  -2    0.02    0.04
  -3   6  -2   -0.02    0.04
  -3   6  -2   -0.02    0.04
   3  -6   2    0.01    0.04
   3  -6   2    0.02    0.05
   3  -6   2   -0.08    0.04
   3  -6   2   -0.01    0.04
   3  -6   2    0.03    0.04
   3  -6   2    0.07    0.02
   3  -6   2    0.04    0.04
  -4   6  -2   -0.03    0.03
  -4   6  -2    0.01    0.04
  -4   6  -2    0.03    0.04
  -4   6  -2    0.05    0.05
  -4   6  -2   -0.07    0.04
  -4   6  -2    0.02    0.04
   4  -6   2    0.05    0.04
   4  -6   2    0.06    0.04
   4  -6   2   -0.01    0.05
   4  -6   2    0.02    0.04
   4  -6   2   -0.03    0.05
   4  -6   2    0.01    0.03
   4  -6   2   -0.05    0.04
  -5   6  -2    7.77    0.34
  -5   6  -2    7.58    0.36
  -5   6  -2    7.91    0.33
  -5   6  -2    7.79    0.32
  -5   6  -2    7.78    0.33
  -5   6  -2    7.45    0.34
  -5   6  -2    7.46    0.32
   5  -6   2    7.65    0.28
   5  -6   2    7.50    0.33
   5  -6   2    7.72    0.29
   5  -6   2    7.84    0.33
   5  -6   2    7.14    0.32
   5  -6   2    7.18    0.34
   5  -6   2    7.02    0.36
   5  -6   2    7.37    0.31
   5  -6   2    7.31    0.33
  -6   6  -2    6.41    0.33
  -6   6  -2    6.06    0.28
  -6   6  -2    6.27    0.28
  -6   6  -2    5.79    0.29
  -6   6  -2    6.37    0.28
  -6   6  -2    6.09    0.30
  -6   6  -2    6.46    0.29
  -6   6  -2    6.35    0.28
   6  -6   2    6.21    0.30
   6  -6   2    6.11    0.28
   6  -6   2    6.05    0.29
   6  -6   2    6.26    0.25
   6  -6   2    5.78    0.32
   6  -6   2    6.02    0.29
   6  -6   2    6.32    0.28
   6  -6   2    6.26    0.28
  -7   6  -2    0.50    0.08
  -7   6  -2    0.41    0.07
  -7   6  -2    0.44    0.07
  -7   6  -2    0.40    0.09
  -7   6  -2    0.49    0.08
  -7   6  -2    0.42    0.08
  -7   6  -2    0.58    0.11
  -7   6  -2    0.49    0.09
   7  -6   2    0.58    0.08
   7  -6   2    0.39    0.06
   7  -6   2    0.46    0.09
   7  -6   2    0.41    0.08
   7  -6   2    0.46    0.07
  -8   6  -2   -0.03    0.07
  -8   6  -2    0.08    0.07
  -8   6  -2    0.07    0.07
  -8   6  -2   -0.06    0.08
  -8   6  -2    0.06    0.09
   8  -6   2   -0.01    0.07
   8  -6   2   -0.04    0.07
   8  -6   2   -0.07    0.06
   8  -6   2    0.03    0.05
   8  -6   2   -0.05    0.06
  -9   6  -2    0.59    0.10
  -9   6  -2    0.68    0.12
  -9   6  -2    0.63    0.11
  -9   6  -2    0.46    0.12
  -9   6  -2    0.49    0.13
  -9   6  -2    0.58    0.12
   9  -6   2    0.53    0.09
   9  -6   2    0.50    0.10
   9  -6   2    0.61    0.10
   9  -6   2    0.52    0.11
 -10   6  -2    0.59    0.13
 -10   6  -2    0.73    0.12
 -10   6  -2    0.67    0.18
 -10   6  -2    0.75    0.14
  10  -6   2    0.67    0.13
  10  -6   2    0.85    0.13
  10  -6   2    0.70    0.11
  10  -6   2    0.80    0.13
 -11   6  -2    3.62    0.26
 -11   6  -2    3.06    0.30
 -11   6  -2    2.79    0.33
 -11   6  -2    3.44    0.28
  11  -6   2    3.31    0.28
  11  -6   2    3.27    0.29
  11  -6   2    3.47    0.23
  11  -6   2    3.18    0.28
 -12   6  -2    0.86    0.23
 -12   6  -2    0.46    0.19
  12  -6   2    1.05    0.17
  12  -6   2    0.92    0.17
  12  -6   2    0.90    0.18
  12  -6   2    0.85    0.19
   9   5  -2    0.25    0.15
   9   5  -2    0.19    0.17
   9   5  -2    0.31    0.17
  -9  -5   2    0.56    0.21
  -9  -5   2    0.45    0.30
  -9  -5   2    0.86    0.20
   8   5  -2    0.14    0.12
   8   5  -2    0.21    0.12
   8   5  -2    0.10    0.12
  -8  -5   2    0.05    0.22
  -8  -5   2    0.03    0.16
  -8  -5   2    0.21    0.17
   7   5  -2    0.13    0.11
   7   5  -2    0.01    0.09
  -7  -5   2   -0.15    0.13
  -7  -5   2    0.08    0.17
  -7  -5   2    0.21    0.13
   6   5  -2    0.49    0.10
   6   5  -2    0.53    0.09
   6   5  -2    0.66    0.12
  -6  -5   2    0.83    0.10
  -6  -5   2    0.68    0.16
  -6  -5   2    0.64    0.13
   5   5  -2    4.16    0.21
   5   5  -2    4.22    0.23
   5   5  -2    4.56    0.25
   5   5  -2    4.44    0.25
  -5  -5   2    3.85    0.23
  -5  -5   2    4.31    0.21
  -5  -5   2    4.55    0.29
  -5  -5   2    4.60    0.26
  -5  -5   2    4.49    0.25
   4   5  -2    3.23    0.22
   4   5  -2    3.43    0.17
   4   5  -2    3.65    0.21
   4   5  -2    3.64    0.20
   4   5  -2    3.45    0.21
   4   5  -2    3.34    0.21
   4   5  -2    3.33    0.18
  -4  -5   2    3.49    0.20
  -4  -5   2    3.30    0.18
  -4  -5   2    3.06    0.20
  -4  -5   2    3.28    0.22
  -4  -5   2    3.48    0.19
  -4  -5   2    3.18    0.17
  -4  -5   2    2.84    0.21
   3   5  -2    4.83    0.25
   3   5  -2    5.21    0.26
   3   5  -2    5.44    0.23
   3   5  -2    5.04    0.27
   3   5  -2    4.96    0.25
   3   5  -2    5.36    0.25
   3   5  -2    5.23    0.23
  -3  -5   2    5.05    0.27
  -3  -5   2    5.25    0.23
  -3  -5   2    5.47    0.25
  -3  -5   2    4.98    0.24
  -3  -5   2    5.25    0.23
  -3  -5   2    5.39    0.28
  -3  -5   2    4.93    0.25
   2   5  -2    3.83    0.20
   2   5  -2    3.53    0.18
   2   5  -2    3.77    0.18
   2   5  -2    3.60    0.17
   2   5  -2    3.82    0.18
   2   5  -2    3.86    0.19
   2   5  -2    3.72    0.20
  -2  -5   2    3.64    0.15
  -2  -5   2    3.50    0.19
  -2  -5   2    3.46    0.18
  -2  -5   2    3.77    0.15
  -2  -5   2    3.80    0.21
  -2  -5   2    3.62    0.20
  -2  -5   2    3.53    0.16
  -2  -5   2    3.54    0.18
  -2  -5   2    3.85    0.18
   1   5  -2    3.97    0.20
   1   5  -2    3.70    0.19
   1   5  -2    3.93    0.20
   1   5  -2    3.69    0.18
   1   5  -2    3.73    0.16
   1   5  -2    3.86    0.17
   1   5  -2    3.99    0.18
   1   5  -2    3.55    0.15
  -1  -5   2    3.68    0.17
  -1  -5   2    4.04    0.17
  -1  -5   2    3.95    0.18
  -1  -5   2    3.67    0.18
  -1  -5   2    3.81    0.19
  -1  -5   2    3.81    0.16
  -1  -5   2    3.95    0.20
  -1  -5   2    3.90    0.19
   0   5  -2    0.05    0.03
   0   5  -2   -0.03    0.04
   0   5  -2   -0.02    0.03
   0   5  -2    0.04    0.04
   0   5  -2   -0.04    0.03
   0   5  -2    0.01    0.04
   0   5  -2    0.00    0.03
   0  -5   2    0.04    0.03
   0  -5   2    0.00    0.03
   0  -5   2   -0.06    0.03
   0  -5   2   -0.01    0.03
   0  -5   2    0.01    0.03
   0  -5   2    0.01    0.03
   0  -5   2    0.01    0.03
  -1   5  -2    9.44    0.37
  -1   5  -2    9.50    0.35
  -1   5  -2    9.88    0.38
  -1   5  -2    8.89    0.41
  -1   5  -2    9.26    0.40
  -1   5  -2    9.14    0.41
  -1   5  -2    9.62    0.37
  -1   5  -2    9.13    0.38
   1  -5   2    9.86    0.38
   1  -5   2    9.72    0.39
   1  -5   2    9.63    0.38
   1  -5   2    9.23    0.35
   1  -5   2    9.46    0.40
  -2   5  -2    5.12    0.22
  -2   5  -2    5.31    0.22
  -2   5  -2    5.09    0.23
  -2   5  -2    4.65    0.24
  -2   5  -2    5.17    0.23
  -2   5  -2    5.05    0.19
  -2   5  -2    5.10    0.22
  -2   5  -2    5.18    0.20
  -2   5  -2    5.10    0.23
   2  -5   2    5.23    0.23
   2  -5   2    5.00    0.20
   2  -5   2    5.16    0.22
   2  -5   2    5.12    0.23
   2  -5   2    4.77    0.21
   2  -5   2    5.08    0.19
   2  -5   2    4.93    0.24
   2  -5   2    5.17    0.23
  -3   5  -2    3.29    0.15
  -3   5  -2    3.00    0.15
  -3   5  -2    2.99    0.15
  -3   5  -2    3.18    0.15
  -3   5  -2    3.11    0.14
  -3   5  -2    3.05    0.16
  -3   5  -2    2.97    0.15
   3  -5   2    2.94    0.15
   3  -5   2    3.11    0.14
   3  -5   2    2.87    0.12
   3  -5   2    3.10    0.15
   3  -5   2    2.96    0.16
   3  -5   2    2.95    0.15
   3  -5   2    2.87    0.15
   3  -5   2    2.95    0.12
   3  -5   2    3.15    0.15
  -4   5  -2    4.94    0.22
  -4   5  -2    5.08    0.22
  -4   5  -2    5.11    0.24
  -4   5  -2    5.28    0.23
  -4   5  -2    5.32    0.25
  -4   5  -2    5.09    0.23
  -4   5  -2    5.16    0.22
   4  -5   2    5.18    0.24
   4  -5   2    4.98    0.20
   4  -5   2    5.11    0.22
   4  -5   2    5.04    0.25
   4  -5   2    5.20    0.22
   4  -5   2    4.89    0.24
   4  -5   2    4.91    0.20
   4  -5   2    4.78    0.22
   4  -5   2    4.93    0.23
  -5   5  -2    9.91    0.42
  -5   5  -2   10.05    0.38
  -5   5  -2    9.45    0.42
  -5   5  -2   10.04    0.46
  -5   5  -2   10.23    0.42
  -5   5  -2   10.04    0.40
  -5   5  -2   10.37    0.41
  -5   5  -2   10.36    0.41
   5  -5   2    9.76    0.45
   5  -5   2    9.28    0.40
   5  -5   2   10.12    0.42
   5  -5   2    9.65    0.42
   5  -5   2   10.06    0.40
   5  -5   2    9.85    0.40
   5  -5   2    9.64    0.42
  -6   5  -2    0.74    0.10
  -6   5  -2    0.94    0.10
  -6   5  -2    0.86    0.10
  -6   5  -2    0.80    0.09
  -6   5  -2    0.67    0.08
  -6   5  -2    0.68    0.08
  -6   5  -2    0.77    0.11
  -6   5  -2    0.73    0.09
  -6   5  -2    0.71    0.07
   6  -5   2    0.79    0.08
   6  -5   2    0.83    0.10
   6  -5   2    0.76    0.11
   6  -5   2    0.78    0.09
   6  -5   2    0.81    0.13
   6  -5   2    0.77    0.09
   6  -5   2    0.65    0.08
  -7   5  -2    0.16    0.06
  -7   5  -2    0.16    0.08
  -7   5  -2    0.13    0.07
  -7   5  -2    0.22    0.06
  -7   5  -2    0.24    0.06
  -7   5  -2    0.29    0.08
  -7   5  -2    0.24    0.07
  -7   5  -2    0.19    0.08
   7  -5   2    0.19    0.07
   7  -5   2    0.13    0.06
   7  -5   2    0.16    0.05
   7  -5   2    0.12    0.06
   7  -5   2    0.15    0.06
  -8   5  -2    0.53    0.11
  -8   5  -2    0.86    0.10
  -8   5  -2    0.74    0.09
  -8   5  -2    1.01    0.15
  -8   5  -2    0.73    0.12
  -8   5  -2    0.85    0.11
  -8   5  -2    0.86    0.11
   8  -5   2    0.73    0.10
   8  -5   2    0.73    0.10
   8  -5   2    0.98    0.12
   8  -5   2    0.96    0.13
   8  -5   2    0.83    0.11
  -9   5  -2   -0.04    0.09
  -9   5  -2    0.02    0.09
  -9   5  -2   -0.08    0.09
  -9   5  -2    0.02    0.10
  -9   5  -2    0.01    0.07
   9  -5   2   -0.02    0.08
   9  -5   2    0.04    0.08
   9  -5   2   -0.09    0.08
   9  -5   2   -0.03    0.07
 -10   5  -2    0.02    0.12
 -10   5  -2    0.04    0.12
 -10   5  -2   -0.03    0.10
 -10   5  -2    0.06    0.11
  10  -5   2    0.02    0.09
  10  -5   2    0.08    0.08
  10  -5   2    0.11    0.10
  10  -5   2    0.00    0.09
 -11   5  -2    1.39    0.17
 -11   5  -2    1.94    0.23
 -11   5  -2    1.23    0.20
 -11   5  -2    1.36    0.19
  11  -5   2    1.48    0.18
  11  -5   2    1.30    0.17
  11  -5   2    1.31    0.16
  11  -5   2    1.39    0.16
 -12   5  -2   -0.03    0.17
 -12   5  -2   -0.02    0.20
  12  -5   2    0.08    0.15
  12  -5   2    0.42    0.15
  12  -5   2    0.34    0.15
   9   4  -2    1.11    0.19
   9   4  -2    1.31    0.18
   9   4  -2    1.12    0.18
  -9  -4   2    1.86    0.28
  -9  -4   2    1.71    0.21
  -9  -4   2    1.22    0.21
   8   4  -2    0.31    0.12
   8   4  -2    0.43    0.12
   8   4  -2    0.41    0.13
  -8  -4   2    0.67    0.16
  -8  -4   2    0.69    0.15
  -8  -4   2    0.60    0.19
   7   4  -2    0.07    0.09
   7   4  -2    0.18    0.09
   7   4  -2    0.03    0.08
  -7  -4   2    0.19    0.07
  -7  -4   2    0.01    0.11
  -7  -4   2    0.03    0.11
  -7  -4   2    0.02    0.07
   6   4  -2    2.05    0.17
   6   4  -2    2.13    0.18
   6   4  -2    2.38    0.19
   6   4  -2    2.06    0.19
  -6  -4   2    2.35    0.22
  -6  -4   2    2.30    0.20
  -6  -4   2    2.07    0.17
  -6  -4   2    1.96    0.13
  -6  -4   2    1.69    0.19
  -6  -4   2    1.97    0.13
  -6  -4   2    2.15    0.14
   5   4  -2    0.09    0.08
   5   4  -2    0.16    0.07
   5   4  -2    0.11    0.06
   5   4  -2   -0.06    0.09
   5   4  -2    0.12    0.06
   5   4  -2   -0.04    0.09
   5   4  -2    0.24    0.06
  -5  -4   2    0.31    0.06
  -5  -4   2    0.05    0.09
  -5  -4   2    0.15    0.04
  -5  -4   2    0.06    0.09
  -5  -4   2    0.16    0.05
  -5  -4   2    0.18    0.08
  -5  -4   2    0.06    0.07
  -5  -4   2    0.15    0.08
   4   4  -2    3.60    0.20
   4   4  -2    3.31    0.20
   4   4  -2    3.68    0.19
   4   4  -2    3.54    0.20
   4   4  -2    3.52    0.18
   4   4  -2    4.10    0.23
  -4  -4   2    4.12    0.22
  -4  -4   2    3.34    0.16
  -4  -4   2    3.14    0.19
  -4  -4   2    4.22    0.18
  -4  -4   2    4.06    0.20
  -4  -4   2    3.52    0.20
  -4  -4   2    3.99    0.16
  -4  -4   2    4.01    0.19
   3   4  -2   26.57    0.99
   3   4  -2   26.77    1.04
   3   4  -2   26.33    0.98
   3   4  -2   26.05    0.97
   3   4  -2   27.25    1.08
   3   4  -2   26.03    0.97
  -3  -4   2   26.44    0.98
  -3  -4   2   25.99    0.99
  -3  -4   2   24.98    1.03
  -3  -4   2   26.09    0.99
  -3  -4   2   24.13    0.96
  -3  -4   2   25.74    0.99
  -3  -4   2   26.09    1.08
  -3  -4   2   25.10    0.97
  -3  -4   2   26.53    0.99
   2   4  -2   10.75    0.44
   2   4  -2   10.66    0.41
   2   4  -2   10.43    0.41
   2   4  -2   10.50    0.42
   2   4  -2   10.75    0.46
   2   4  -2   10.66    0.42
  -2  -4   2   10.46    0.46
  -2  -4   2   10.55    0.41
  -2  -4   2    9.78    0.41
  -2  -4   2   10.51    0.41
  -2  -4   2   10.65    0.43
  -2  -4   2   10.18    0.41
  -2  -4   2   10.16    0.41
  -2  -4   2   10.54    0.42
  -2  -4   2   10.81    0.44
   1   4  -2   -0.01    0.02
   1   4  -2    0.00    0.03
   1   4  -2    0.04    0.03
   1   4  -2    0.05    0.03
   1   4  -2    0.00    0.02
   1   4  -2    0.03    0.03
   1   4  -2    0.07    0.03
   1   4  -2   -0.05    0.03
  -1  -4   2    0.00    0.02
  -1  -4   2    0.01    0.03
  -1  -4   2   -0.02    0.04
  -1  -4   2    0.03    0.03
  -1  -4   2   -0.03    0.03
  -1  -4   2    0.00    0.02
  -1  -4   2   -0.03    0.03
   0   4  -2    0.86    0.07
   0   4  -2    0.81    0.06
   0   4  -2    0.84    0.07
   0   4  -2    0.80    0.06
   0   4  -2    0.81    0.04
   0   4  -2    0.80    0.07
   0   4  -2    0.80    0.06
   0   4  -2    0.84    0.05
   0  -4   2    0.86    0.07
   0  -4   2    0.79    0.05
   0  -4   2    0.85    0.04
   0  -4   2    0.96    0.07
   0  -4   2    0.85    0.06
   0  -4   2    0.80    0.06
  -1   4  -2    0.92    0.06
  -1   4  -2    0.91    0.05
  -1   4  -2    0.90    0.07
  -1   4  -2    0.92    0.06
  -1   4  -2    0.89    0.07
   1  -4   2    0.92    0.07
   1  -4   2    0.92    0.07
   1  -4   2    0.95    0.05
   1  -4   2    0.96    0.07
   1  -4   2    0.91    0.07
   1  -4   2    0.90    0.05
   1  -4   2    0.93    0.05
  -2   4  -2    0.55    0.04
  -2   4  -2    0.60    0.04
  -2   4  -2    0.62    0.06
  -2   4  -2    0.55    0.06
  -2   4  -2    0.58    0.06
  -2   4  -2    0.61    0.06
  -2   4  -2    0.62    0.07
  -2   4  -2    0.72    0.06
   2  -4   2    0.62    0.06
   2  -4   2    0.60    0.04
   2  -4   2    0.54    0.04
   2  -4   2    0.55    0.06
   2  -4   2    0.58    0.06
   2  -4   2    0.54    0.06
  -3   4  -2   16.21    0.64
  -3   4  -2   15.78    0.62
  -3   4  -2   16.79    0.65
  -3   4  -2   16.45    0.68
  -3   4  -2   15.78    0.64
  -3   4  -2   16.71    0.61
  -3   4  -2   15.63    0.61
   3  -4   2   16.03    0.59
   3  -4   2   16.84    0.59
   3  -4   2   15.80    0.64
   3  -4   2   16.50    0.68
   3  -4   2   16.11    0.61
   3  -4   2   16.41    0.62
   3  -4   2   16.01    0.64
  -4   4  -2    1.15    0.09
  -4   4  -2    1.11    0.09
  -4   4  -2    1.29    0.09
  -4   4  -2    1.23    0.07
  -4   4  -2    1.14    0.09
  -4   4  -2    1.12    0.10
  -4   4  -2    1.16    0.09
   4  -4   2    1.22    0.09
   4  -4   2    1.30    0.09
   4  -4   2    1.10    0.08
   4  -4   2    1.23    0.08
   4  -4   2    1.17    0.10
   4  -4   2    1.15    0.10
   4  -4   2    1.10    0.08
   4  -4   2    1.14    0.07
  -5   4  -2   11.00    0.44
  -5   4  -2   11.42    0.50
  -5   4  -2   11.32    0.46
  -5   4  -2   11.80    0.47
  -5   4  -2   11.29    0.45
  -5   4  -2   11.44    0.46
  -5   4  -2   11.70    0.44
  -5   4  -2   11.25    0.45
  -5   4  -2   10.76    0.43
   5  -4   2   11.23    0.46
   5  -4   2   11.28    0.46
   5  -4   2   11.28    0.45
   5  -4   2   10.41    0.42
   5  -4   2   10.96    0.50
   5  -4   2   10.87    0.45
   5  -4   2   11.11    0.47
  -6   4  -2    1.20    0.12
  -6   4  -2    1.15    0.10
  -6   4  -2    1.07    0.09
  -6   4  -2    0.95    0.09
  -6   4  -2    1.22    0.10
  -6   4  -2    0.97    0.11
  -6   4  -2    1.07    0.13
  -6   4  -2    0.91    0.11
  -6   4  -2    1.02    0.11
   6  -4   2    1.00    0.10
   6  -4   2    1.06    0.09
   6  -4   2    1.08    0.11
   6  -4   2    0.86    0.10
   6  -4   2    1.05    0.11
   6  -4   2    1.09    0.10
   6  -4   2    0.95    0.12
  -7   4  -2    0.28    0.09
  -7   4  -2    0.20    0.07
  -7   4  -2    0.14    0.07
  -7   4  -2    0.35    0.08
  -7   4  -2    0.41    0.08
  -7   4  -2    0.26    0.07
  -7   4  -2    0.25    0.07
  -7   4  -2    0.27    0.07
  -7   4  -2    0.39    0.06
   7  -4   2    0.31    0.07
   7  -4   2    0.28    0.06
   7  -4   2    0.32    0.08
   7  -4   2    0.35    0.07
   7  -4   2    0.35    0.07
  -8   4  -2    1.75    0.17
  -8   4  -2    2.00    0.15
  -8   4  -2    1.79    0.16
  -8   4  -2    1.68    0.15
  -8   4  -2    1.45    0.16
  -8   4  -2    1.86    0.17
  -8   4  -2    1.72    0.20
   8  -4   2    1.84    0.17
   8  -4   2    2.01    0.15
   8  -4   2    1.92    0.15
   8  -4   2    2.15    0.16
   8  -4   2    1.84    0.17
  -9   4  -2    0.18    0.09
  -9   4  -2    0.23    0.12
  -9   4  -2    0.20    0.08
  -9   4  -2    0.23    0.10
  -9   4  -2    0.29    0.10
  -9   4  -2    0.01    0.10
   9  -4   2    0.33    0.09
   9  -4   2    0.33    0.10
   9  -4   2    0.24    0.09
   9  -4   2    0.23    0.09
   9  -4   2    0.26    0.08
 -10   4  -2    0.33    0.10
 -10   4  -2    0.36    0.13
 -10   4  -2    0.39    0.14
 -10   4  -2    0.49    0.13
  10  -4   2    0.43    0.11
  10  -4   2    0.42    0.11
  10  -4   2    0.52    0.12
  10  -4   2    0.31    0.10
 -11   4  -2    0.02    0.15
 -11   4  -2    0.14    0.15
 -11   4  -2   -0.08    0.13
  11  -4   2    0.04    0.11
  11  -4   2    0.08    0.12
  11  -4   2   -0.06    0.12
  11  -4   2    0.16    0.13
  10   3  -2   -0.02    0.15
  10   3  -2    0.09    0.15
  10   3  -2    0.12    0.13
 -10  -3   2    0.10    0.19
 -10  -3   2    0.08    0.18
 -10  -3   2   -0.04    0.25
   9   3  -2    0.53    0.14
   9   3  -2    0.49    0.13
   9   3  -2    0.55    0.13
  -9  -3   2    0.78    0.17
  -9  -3   2    1.02    0.22
  -9  -3   2    0.66    0.16
   7   3  -2    0.42    0.11
   7   3  -2    0.18    0.08
   6   3  -2    1.67    0.23
   6   3  -2    1.08    0.13
   6   3  -2    1.47    0.10
   6   3  -2    1.57    0.15
   6   3  -2    1.42    0.15
   6   3  -2    1.48    0.14
   6   3  -2    1.65    0.14
  -6  -3   2    1.58    0.11
  -6  -3   2    1.82    0.17
  -6  -3   2    1.44    0.11
  -6  -3   2    1.31    0.16
  -6  -3   2    1.68    0.17
  -6  -3   2    1.68    0.16
   5   3  -2    1.83    0.16
   5   3  -2    2.14    0.16
   5   3  -2    2.26    0.15
   5   3  -2    2.13    0.19
   5   3  -2    2.24    0.14
   5   3  -2    2.21    0.14
  -5  -3   2    2.30    0.16
  -5  -3   2    2.29    0.16
  -5  -3   2    2.12    0.12
  -5  -3   2    2.08    0.15
  -5  -3   2    2.13    0.16
  -5  -3   2    2.09    0.15
  -5  -3   2    2.15    0.12
  -5  -3   2    2.18    0.17
   4   3  -2   10.94    0.42
   4   3  -2   10.22    0.41
   4   3  -2   10.58    0.41
   4   3  -2   10.71    0.46
   4   3  -2   10.28    0.41
   4   3  -2   10.18    0.42
   4   3  -2   10.20    0.43
  -4  -3   2    9.48    0.41
  -4  -3   2   10.32    0.41
  -4  -3   2   11.00    0.41
  -4  -3   2    9.89    0.40
  -4  -3   2    9.43    0.42
  -4  -3   2    9.74    0.43
  -4  -3   2   10.24    0.41
  -4  -3   2   10.34    0.46
   2   3  -2    2.38    0.11
   2   3  -2    2.06    0.11
   2   3  -2    2.14    0.10
   2   3  -2    2.14    0.11
   2   3  -2    2.20    0.12
   2   3  -2    2.12    0.12
  -2  -3   2    2.13    0.10
  -2  -3   2    2.11    0.11
  -2  -3   2    2.22    0.11
  -2  -3   2    2.21    0.10
  -2  -3   2    2.13    0.12
  -2  -3   2    2.20    0.12
  -2  -3   2    2.22    0.11
  -2  -3   2    1.96    0.11
  -2  -3   2    2.23    0.12
   1   3  -2   23.82    0.97
   1   3  -2   23.17    0.86
   1   3  -2   24.15    0.91
   1   3  -2   24.94    0.93
   1   3  -2   23.57    0.90
   1   3  -2   23.62    0.87
   1   3  -2   22.25    0.87
  -1  -3   2   23.42    0.91
  -1  -3   2   24.11    0.93
  -1  -3   2   23.22    0.97
  -1  -3   2   23.72    0.86
  -1  -3   2   24.00    0.87
  -1  -3   2   23.63    0.90
  -1  -3   2   24.24    0.89
  -1  -3   2   23.59    0.87
   0   3  -2    3.03    0.13
   0   3  -2    2.80    0.14
   0   3  -2    2.96    0.13
   0   3  -2    3.12    0.12
   0   3  -2    2.87    0.12
   0   3  -2    2.99    0.13
   0   3  -2    2.99    0.14
   0   3  -2    2.91    0.12
   0  -3   2    3.06    0.14
   0  -3   2    3.00    0.12
   0  -3   2    3.04    0.12
   0  -3   2    2.92    0.13
   0  -3   2    2.89    0.13
   0  -3   2    3.02    0.12
  -1   3  -2    0.03    0.01
  -1   3  -2    0.02    0.02
  -1   3  -2    0.00    0.01
  -1   3  -2    0.01    0.02
  -1   3  -2    0.05    0.02
  -1   3  -2    0.03    0.02
  -1   3  -2    0.00    0.02
   1  -3   2    0.00    0.02
   1  -3   2   -0.01    0.02
   1  -3   2    0.01    0.01
   1  -3   2    0.03    0.02
   1  -3   2    0.01    0.02
   1  -3   2    0.06    0.03
   1  -3   2    0.02    0.01
  -2   3  -2    2.89    0.12
  -2   3  -2    2.66    0.12
  -2   3  -2    2.68    0.13
  -2   3  -2    2.72    0.12
  -2   3  -2    2.79    0.13
   2  -3   2    2.79    0.12
   2  -3   2    2.88    0.13
   2  -3   2    2.64    0.12
   2  -3   2    2.84    0.11
   2  -3   2    2.65    0.11
   2  -3   2    2.86    0.14
   2  -3   2    2.83    0.12
   2  -3   2    2.80    0.13
   2  -3   2    2.67    0.13
  -3   3  -2   42.10    1.55
  -3   3  -2   43.40    1.72
  -3   3  -2   42.39    1.51
  -3   3  -2   43.45    1.53
  -3   3  -2   40.61    1.62
   3  -3   2   41.59    1.51
   3  -3   2   42.82    1.55
   3  -3   2   42.63    1.62
   3  -3   2   41.24    1.60
   3  -3   2   41.96    1.56
   3  -3   2   41.99    1.71
   3  -3   2   42.48    1.64
  -4   3  -2    0.09    0.03
  -4   3  -2    0.08    0.04
  -4   3  -2    0.07    0.04
  -4   3  -2    0.11    0.05
  -4   3  -2    0.11    0.04
  -4   3  -2    0.04    0.03
  -4   3  -2    0.08    0.03
   4  -3   2    0.06    0.03
   4  -3   2    0.13    0.04
   4  -3   2    0.04    0.03
   4  -3   2    0.09    0.03
   4  -3   2    0.09    0.04
   4  -3   2    0.06    0.03
   4  -3   2    0.04    0.04
  -5   3  -2    0.04    0.04
  -5   3  -2    0.03    0.04
  -5   3  -2   -0.02    0.04
  -5   3  -2   -0.02    0.05
  -5   3  -2   -0.03    0.03
  -5   3  -2    0.05    0.04
  -5   3  -2    0.04    0.03
  -5   3  -2    0.03    0.04
   5  -3   2    0.00    0.04
   5  -3   2    0.04    0.04
   5  -3   2    0.02    0.05
   5  -3   2    0.02    0.04
   5  -3   2    0.03    0.04
   5  -3   2    0.02    0.03
   5  -3   2    0.03    0.03
  -6   3  -2    0.88    0.10
  -6   3  -2    0.89    0.13
  -6   3  -2    0.77    0.10
  -6   3  -2    0.79    0.09
  -6   3  -2    0.90    0.11
  -6   3  -2    0.81    0.10
  -6   3  -2    0.77    0.08
  -6   3  -2    0.75    0.08
  -6   3  -2    0.77    0.10
   6  -3   2    0.77    0.09
   6  -3   2    0.79    0.09
   6  -3   2    0.84    0.10
   6  -3   2    0.85    0.09
   6  -3   2    0.77    0.10
   6  -3   2    0.65    0.09
   6  -3   2    0.91    0.09
  -7   3  -2    6.71    0.29
  -7   3  -2    6.56    0.32
  -7   3  -2    7.00    0.30
  -7   3  -2    6.61    0.36
  -7   3  -2    6.54    0.32
  -7   3  -2    6.74    0.31
  -7   3  -2    6.70    0.31
  -7   3  -2    7.11    0.32
   7  -3   2    6.83    0.30
   7  -3   2    6.88    0.32
   7  -3   2    7.30    0.32
   7  -3   2    6.94    0.32
   7  -3   2    6.78    0.30
  -8   3  -2    0.29    0.10
  -8   3  -2    0.27    0.10
  -8   3  -2    0.27    0.08
  -8   3  -2    0.30    0.07
  -8   3  -2    0.40    0.09
  -8   3  -2    0.35    0.08
   8  -3   2    0.23    0.08
   8  -3   2    0.38    0.08
   8  -3   2    0.36    0.09
   8  -3   2    0.33    0.08
   8  -3   2    0.52    0.09
  -9   3  -2    0.16    0.10
  -9   3  -2    0.14    0.10
  -9   3  -2    0.03    0.09
  -9   3  -2    0.07    0.10
  -9   3  -2    0.14    0.11
  -9   3  -2    0.09    0.10
   9  -3   2    0.08    0.10
   9  -3   2    0.19    0.08
   9  -3   2    0.07    0.07
   9  -3   2    0.20    0.09
   9  -3   2    0.13    0.09
 -10   3  -2    0.09    0.14
 -10   3  -2    0.27    0.13
 -10   3  -2    0.26    0.10
  10  -3   2    0.17    0.10
  10  -3   2    0.22    0.10
  10  -3   2    0.08    0.11
  10  -3   2    0.17    0.12
  10  -3   2    0.11    0.11
 -11   3  -2    0.46    0.16
 -11   3  -2    0.33    0.17
  11  -3   2    0.05    0.13
  11  -3   2    0.21    0.13
  11  -3   2    0.01    0.13
  10   2  -2    0.25    0.13
  10   2  -2    0.07    0.13
  10   2  -2    0.17    0.12
 -10  -2   2    0.17    0.16
 -10  -2   2    0.33    0.20
 -10  -2   2    0.36    0.17
   9   2  -2    4.94    0.30
   9   2  -2    4.67    0.26
   9   2  -2    5.08    0.29
   9   2  -2    4.82    0.30
  -9  -2   2    4.51    0.38
  -9  -2   2    4.90    0.31
  -9  -2   2    4.70    0.25
   8   2  -2    0.53    0.11
   8   2  -2    0.44    0.08
   8   2  -2    0.43    0.09
   8   2  -2    0.61    0.12
  -8  -2   2    0.36    0.08
  -8  -2   2    0.53    0.08
  -8  -2   2    0.36    0.10
  -8  -2   2    0.58    0.11
  -8  -2   2    0.68    0.13
  -8  -2   2    0.54    0.15
   7   2  -2    7.17    0.33
   7   2  -2    7.45    0.34
   7   2  -2    6.44    0.34
   7   2  -2    7.27    0.34
   7   2  -2    7.51    0.35
   7   2  -2    7.05    0.32
  -7  -2   2    7.72    0.35
  -7  -2   2    7.50    0.34
  -7  -2   2    7.24    0.31
  -7  -2   2    6.88    0.37
  -7  -2   2    7.64    0.33
  -7  -2   2    7.11    0.32
   6   2  -2    2.00    0.17
   6   2  -2    2.30    0.15
   6   2  -2    2.34    0.16
   6   2  -2    2.24    0.13
   6   2  -2    2.63    0.16
   6   2  -2    2.39    0.21
   6   2  -2    2.10    0.17
   6   2  -2    2.70    0.17
  -6  -2   2    2.29    0.13
  -6  -2   2    2.29    0.14
  -6  -2   2    2.27    0.17
  -6  -2   2    2.56    0.16
  -6  -2   2    2.63    0.18
  -6  -2   2    2.39    0.16
  -6  -2   2    2.41    0.14
  -6  -2   2    2.56    0.19
   5   2  -2    4.81    0.23
   5   2  -2    4.26    0.22
   5   2  -2    4.61    0.22
   5   2  -2    4.67    0.20
   5   2  -2    4.59    0.22
   5   2  -2    4.54    0.26
   5   2  -2    4.47    0.22
   5   2  -2    4.51    0.22
  -5  -2   2    4.22    0.21
  -5  -2   2    4.44    0.22
  -5  -2   2    4.44    0.24
  -5  -2   2    4.56    0.20
  -5  -2   2    4.86    0.23
  -5  -2   2    4.55    0.22
  -5  -2   2    4.40    0.22
   4   2  -2   17.22    0.69
   4   2  -2   15.93    0.63
   4   2  -2   16.14    0.62
  -4  -2   2   16.39    0.63
  -4  -2   2   16.25    0.63
  -4  -2   2   15.45    0.69
  -4  -2   2   16.97    0.64
  -4  -2   2   15.87    0.62
   3   2  -2   97.82    3.56
   3   2  -2   94.52    3.59
   3   2  -2   97.14    3.65
   3   2  -2   96.65    3.40
   3   2  -2   97.50    3.49
   3   2  -2   92.76    3.41
   3   2  -2   93.04    3.48
  -3  -2   2   93.95    3.49
  -3  -2   2   92.98    3.59
  -3  -2   2   93.33    3.56
  -3  -2   2   92.08    3.41
  -3  -2   2   90.45    3.39
  -3  -2   2  102.92    3.49
  -3  -2   2   95.41    3.59
  -3  -2   2   95.77    3.82
   2   2  -2  431.43   15.98
   2   2  -2  442.47   15.60
   2   2  -2  419.25   16.36
   2   2  -2  449.74   16.80
   2   2  -2  403.71   17.49
   2   2  -2  431.82   15.64
  -2  -2   2  450.97   15.98
  -2  -2   2  411.58   16.51
  -2  -2   2  449.15   17.50
  -2  -2   2  444.99   16.77
  -2  -2   2  434.64   16.51
  -2  -2   2  450.92   16.38
  -2  -2   2  448.25   15.56
  -2  -2   2  443.99   15.98
  -2  -2   2  446.22   15.65
   1   2  -2  189.85    7.73
   1   2  -2  215.39    7.10
   1   2  -2  174.90    7.06
   1   2  -2  196.97    6.88
   1   2  -2  180.26    6.91
   1   2  -2  201.81    7.43
   1   2  -2  186.24    7.24
   1   2  -2  188.99    7.29
  -1  -2   2  208.46    7.24
  -1  -2   2  187.75    7.07
  -1  -2   2  192.92    6.91
  -1  -2   2  187.89    7.74
  -1  -2   2  202.01    7.31
   0   2  -2   18.27    0.72
   0   2  -2   18.59    0.68
   0   2  -2   18.74    0.70
   0   2  -2   19.16    0.73
   0   2  -2   19.11    0.68
   0   2  -2   18.29    0.72
   0   2  -2   18.46    0.76
   0   2  -2   17.26    0.68
   0  -2   2   19.29    0.70
   0  -2   2   19.19    0.76
   0  -2   2   18.70    0.69
   0  -2   2   19.18    0.73
   0  -2   2   19.40    0.72
   0  -2   2   19.00    0.68
   0  -2   2   18.62    0.72
  -1   2  -2   10.93    0.42
  -1   2  -2   12.27    0.46
  -1   2  -2   12.04    0.48
  -1   2  -2   12.00    0.42
  -1   2  -2   11.95    0.43
  -1   2  -2   10.87    0.45
  -1   2  -2   11.17    0.43
  -1   2  -2   10.46    0.45
   1  -2   2   10.39    0.43
   1  -2   2   11.80    0.47
   1  -2   2   11.62    0.45
   1  -2   2   11.77    0.42
   1  -2   2   12.19    0.46
   1  -2   2   12.10    0.42
   1  -2   2   10.92    0.45
   1  -2   2   11.84    0.43
  -2   2  -2  102.73    4.04
  -2   2  -2  104.50    3.77
  -2   2  -2  106.01    3.85
  -2   2  -2  105.62    3.99
  -2   2  -2  101.77    3.94
  -2   2  -2  105.85    3.84
  -2   2  -2  102.97    3.74
  -2   2  -2  103.09    4.22
   2  -2   2  107.48    3.77
   2  -2   2  106.64    3.95
   2  -2   2  111.60    4.04
   2  -2   2  106.71    4.22
   2  -2   2  106.01    3.85
   2  -2   2  105.62    3.84
   2  -2   2  104.00    3.74
  -3   2  -2  130.82    4.74
  -3   2  -2  119.29    5.07
  -3   2  -2  129.91    4.50
  -3   2  -2  128.28    4.54
  -3   2  -2  130.19    4.61
  -3   2  -2  117.60    4.79
  -3   2  -2  128.37    4.61
  -3   2  -2  126.11    4.63
   3  -2   2  130.66    4.80
   3  -2   2  128.31    5.08
   3  -2   2  123.64    4.74
   3  -2   2  130.88    4.86
   3  -2   2  122.89    4.63
  -4   2  -2   26.44    0.96
  -4   2  -2   26.55    1.02
  -4   2  -2   26.14    1.01
  -4   2  -2   27.09    0.98
  -4   2  -2   25.08    0.95
  -4   2  -2   26.01    0.99
  -4   2  -2   25.05    0.96
  -4   2  -2   24.96    1.07
  -4   2  -2   26.13    0.96
   4  -2   2   25.92    1.07
   4  -2   2   25.53    1.02
   4  -2   2   25.95    0.95
   4  -2   2   25.72    0.96
   4  -2   2   25.60    1.01
   4  -2   2   26.45    0.99
   4  -2   2   26.20    0.98
  -5   2  -2   10.57    0.43
  -5   2  -2   10.76    0.41
  -5   2  -2   10.58    0.44
  -5   2  -2   10.72    0.41
  -5   2  -2   10.51    0.42
  -5   2  -2   10.28    0.47
  -5   2  -2   10.61    0.43
  -5   2  -2   10.14    0.42
   5  -2   2    9.96    0.42
   5  -2   2    9.83    0.47
   5  -2   2   10.39    0.43
   5  -2   2   10.57    0.42
   5  -2   2   10.42    0.41
   5  -2   2   10.42    0.43
   5  -2   2   10.28    0.43
  -6   2  -2   19.05    0.72
  -6   2  -2   18.98    0.76
  -6   2  -2   18.41    0.72
  -6   2  -2   18.98    0.82
  -6   2  -2   18.65    0.74
  -6   2  -2   19.19    0.74
  -6   2  -2   19.50    0.77
  -6   2  -2   19.92    0.72
  -6   2  -2   18.37    0.73
   6  -2   2   19.14    0.74
   6  -2   2   17.84    0.81
   6  -2   2   19.48    0.76
   6  -2   2   18.96    0.76
   6  -2   2   18.24    0.71
   6  -2   2   18.21    0.73
   6  -2   2   18.32    0.74
   6  -2   2   19.30    0.72
  -7   2  -2  109.01    3.87
  -7   2  -2  105.72    3.83
  -7   2  -2  102.18    3.97
  -7   2  -2   98.95    3.79
  -7   2  -2  104.57    4.28
  -7   2  -2  110.13    3.88
  -7   2  -2   95.59    4.02
  -7   2  -2  108.75    4.08
   7  -2   2  108.11    3.80
   7  -2   2  105.40    3.91
   7  -2   2  110.79    4.03
   7  -2   2  111.61    3.97
   7  -2   2  104.77    4.08
   7  -2   2  103.52    3.87
  -8   2  -2   13.73    0.66
  -8   2  -2   16.93    0.67
  -8   2  -2   16.45    0.68
  -8   2  -2   15.81    0.62
  -8   2  -2   16.23    0.63
  -8   2  -2   16.66    0.64
   8  -2   2   16.08    0.64
   8  -2   2   15.41    0.66
   8  -2   2   13.71    0.66
   8  -2   2   16.17    0.62
   8  -2   2   16.48    0.63
  -9   2  -2   -0.04    0.10
  -9   2  -2    0.12    0.10
  -9   2  -2    0.01    0.08
  -9   2  -2    0.08    0.10
   9  -2   2   -0.18    0.11
   9  -2   2    0.01    0.08
   9  -2   2    0.14    0.10
   9  -2   2   -0.05    0.08
   9  -2   2    0.06    0.10
   9  -2   2   -0.04    0.08
 -10   2  -2    0.48    0.12
 -10   2  -2    0.65    0.18
 -10   2  -2    0.29    0.13
  10  -2   2    0.59    0.13
  10  -2   2    0.28    0.13
  10  -2   2    0.55    0.14
 -11   2  -2    0.44    0.19
 -11   2  -2    0.78    0.22
  11  -2   2    0.87    0.17
  11  -2   2    0.92    0.17
  11   1  -2    0.12    0.15
  11   1  -2   -0.02    0.14
 -11  -1   2    0.03    0.18
 -11  -1   2    0.12    0.17
 -11  -1   2   -0.10    0.22
  10   1  -2    0.05    0.10
  10   1  -2    0.05    0.11
  10   1  -2   -0.12    0.09
  10   1  -2   -0.05    0.11
 -10  -1   2    0.09    0.14
 -10  -1   2    0.32    0.17
 -10  -1   2   -0.06    0.14
   9   1  -2    0.23    0.09
   9   1  -2    0.22    0.10
   9   1  -2   -0.10    0.12
   9   1  -2    0.10    0.08
   9   1  -2    0.11    0.10
  -9  -1   2   -0.13    0.13
  -9  -1   2    0.04    0.08
  -9  -1   2    0.22    0.11
  -9  -1   2    0.17    0.11
  -9  -1   2    0.35    0.14
   8   1  -2    0.77    0.12
   8   1  -2    1.05    0.13
   8   1  -2    0.78    0.09
   8   1  -2    0.83    0.10
   8   1  -2    1.07    0.12
  -8  -1   2    0.81    0.14
  -8  -1   2    0.70    0.12
  -8  -1   2    0.74    0.11
  -8  -1   2    0.73    0.09
  -8  -1   2    0.75    0.12
  -8  -1   2    1.04    0.12
   7   1  -2    0.46    0.07
   7   1  -2    0.45    0.11
   7   1  -2    0.70    0.10
   7   1  -2    0.64    0.08
   7   1  -2    0.51    0.09
   7   1  -2    0.51    0.08
   7   1  -2    0.56    0.07
  -7  -1   2    0.46    0.08
  -7  -1   2    0.57    0.08
  -7  -1   2    0.57    0.09
  -7  -1   2    0.77    0.11
  -7  -1   2    0.50    0.09
  -7  -1   2    0.59    0.11
   6   1  -2    1.16    0.14
   6   1  -2    1.21    0.09
   6   1  -2    1.18    0.11
   6   1  -2    1.19    0.10
   6   1  -2    1.06    0.12
   6   1  -2    1.32    0.11
   6   1  -2    1.24    0.11
   6   1  -2    1.15    0.12
  -6  -1   2    1.04    0.11
  -6  -1   2    1.04    0.14
  -6  -1   2    0.94    0.12
  -6  -1   2    1.20    0.10
  -6  -1   2    1.07    0.13
  -6  -1   2    1.18    0.12
  -6  -1   2    1.07    0.09
  -6  -1   2    1.05    0.11
   5   1  -2   10.01    0.40
   5   1  -2   10.17    0.40
   5   1  -2   10.04    0.41
   5   1  -2   10.21    0.42
   5   1  -2   10.18    0.40
   5   1  -2   10.02    0.41
   5   1  -2    9.91    0.41
  -5  -1   2    9.73    0.40
  -5  -1   2   10.09    0.40
  -5  -1   2    9.62    0.41
  -5  -1   2    8.85    0.44
  -5  -1   2    9.67    0.40
  -5  -1   2    9.46    0.40
  -5  -1   2   10.48    0.41
   4   1  -2   35.19    1.27
   4   1  -2   35.09    1.27
   4   1  -2   33.02    1.29
   4   1  -2   34.83    1.30
  -4  -1   2   34.74    1.30
  -4  -1   2   36.98    1.35
  -4  -1   2   35.95    1.27
  -4  -1   2   32.24    1.42
  -4  -1   2   34.80    1.30
  -4  -1   2   34.37    1.32
  -4  -1   2   36.03    1.33
  -4  -1   2   33.98    1.27
   3   1  -2   11.43    0.42
   3   1  -2   10.97    0.43
   3   1  -2   10.92    0.42
   3   1  -2   10.68    0.43
   3   1  -2   10.39    0.43
  -3  -1   2   10.98    0.43
  -3  -1   2   11.29    0.42
  -3  -1   2   10.53    0.43
   2   1  -2    7.20    0.28
   2   1  -2    6.75    0.27
  -2  -1   2    6.43    0.26
  -2  -1   2    7.53    0.27
  -2  -1   2    7.43    0.27
  -2  -1   2    6.26    0.27
   1   1  -2    8.60    0.31
   1   1  -2    8.29    0.32
   1   1  -2    8.41    0.32
   1   1  -2    8.03    0.33
   1   1  -2    7.72    0.32
   1   1  -2    8.46    0.30
   1   1  -2    7.70    0.30
  -1  -1   2    8.14    0.31
  -1  -1   2    7.90    0.32
  -1  -1   2    8.26    0.32
  -1  -1   2    8.17    0.30
  -1  -1   2    8.21    0.31
  -1  -1   2    8.16    0.32
   0   1  -2    5.49    0.23
   0  -1   2    6.34    0.22
   0  -1   2    5.53    0.23
   0  -1   2    5.47    0.21
   0  -1   2    5.63    0.22
  -1   1  -2   52.48    1.96
  -1   1  -2   52.08    1.87
  -1   1  -2   50.17    1.94
  -1   1  -2   50.02    2.05
  -1   1  -2   50.99    1.83
  -1   1  -2   52.66    1.82
  -1   1  -2   52.27    1.86
  -1   1  -2   50.84    1.91
   1  -1   2   51.08    1.83
   1  -1   2   48.55    1.93
   1  -1   2   48.02    1.96
   1  -1   2   51.53    1.82
   1  -1   2   49.44    1.87
   1  -1   2   52.33    1.82
   1  -1   2   51.83    2.05
  -2   1  -2    2.17    0.10
   2  -1   2    2.07    0.10
   2  -1   2    2.22    0.11
  -3   1  -2    1.84    0.08
  -3   1  -2    1.73    0.09
  -3   1  -2    1.68    0.10
   3  -1   2    1.96    0.10
   3  -1   2    1.90    0.10
   3  -1   2    1.72    0.08
   3  -1   2    1.74    0.09
   3  -1   2    1.66    0.08
  -4   1  -2    0.17    0.03
  -4   1  -2    0.10    0.04
  -4   1  -2    0.14    0.04
   4  -1   2    0.14    0.04
   4  -1   2    0.16    0.04
   4  -1   2    0.13    0.03
   4  -1   2    0.14    0.04
   4  -1   2    0.15    0.04
   4  -1   2    0.11    0.03
  -5   1  -2    5.53    0.22
  -5   1  -2    5.37    0.25
  -5   1  -2    5.07    0.24
  -5   1  -2    4.97    0.23
  -5   1  -2    5.24    0.24
  -5   1  -2    5.53    0.28
   5  -1   2    5.05    0.23
   5  -1   2    4.81    0.22
   5  -1   2    5.19    0.24
   5  -1   2    5.35    0.24
   5  -1   2    5.36    0.25
   5  -1   2    4.96    0.24
   5  -1   2    5.23    0.22
   5  -1   2    4.99    0.27
  -6   1  -2    0.33    0.08
  -6   1  -2    0.32    0.09
  -6   1  -2    0.38    0.08
  -6   1  -2    0.34    0.06
  -6   1  -2    0.58    0.08
  -6   1  -2    0.28    0.07
  -6   1  -2    0.37    0.07
  -6   1  -2    0.26    0.07
   6  -1   2    0.36    0.07
   6  -1   2    0.41    0.07
   6  -1   2    0.28    0.05
   6  -1   2    0.32    0.08
   6  -1   2    0.37    0.07
   6  -1   2    0.30    0.09
   6  -1   2    0.36    0.05
   6  -1   2    0.46    0.08
  -7   1  -2    1.60    0.16
  -7   1  -2    1.19    0.17
  -7   1  -2    1.40    0.15
  -7   1  -2    1.44    0.17
  -7   1  -2    1.61    0.13
  -7   1  -2    1.34    0.11
   7  -1   2    1.62    0.15
   7  -1   2    1.28    0.14
   7  -1   2    1.41    0.15
   7  -1   2    1.33    0.10
   7  -1   2    1.26    0.15
   7  -1   2    1.12    0.13
   7  -1   2    1.24    0.11
  -8   1  -2    0.11    0.08
  -8   1  -2   -0.08    0.08
  -8   1  -2    0.12    0.06
  -8   1  -2    0.08    0.11
  -8   1  -2    0.13    0.11
  -8   1  -2   -0.02    0.07
   8  -1   2   -0.02    0.07
   8  -1   2   -0.01    0.10
   8  -1   2   -0.12    0.08
   8  -1   2    0.09    0.07
   8  -1   2    0.00    0.06
   8  -1   2    0.08    0.09
  -9   1  -2    0.00    0.11
  -9   1  -2    0.00    0.09
  -9   1  -2    0.14    0.12
  -9   1  -2   -0.07    0.08
   9  -1   2    0.09    0.10
   9  -1   2    0.05    0.10
   9  -1   2    0.16    0.09
   9  -1   2   -0.03    0.09
 -10   1  -2    1.51    0.17
 -10   1  -2    2.11    0.27
 -10   1  -2    2.36    0.32
  10  -1   2    1.52    0.19
  10  -1   2    1.41    0.19
  10  -1   2    1.81    0.20
  10  -1   2    1.35    0.18
 -11   1  -2    0.02    0.20
 -11   1  -2    0.10    0.23
  11  -1   2    0.06    0.16
  11  -1   2    0.13    0.16
  11   0  -2    0.26    0.13
  11   0  -2    0.09    0.12
  11   0  -2    0.26    0.13
 -11   0   2    0.09    0.19
 -11   0   2    0.20    0.15
 -11   0   2    0.20    0.16
  10   0  -2    2.24    0.20
  10   0  -2    2.16    0.20
  10   0  -2    2.01    0.18
  10   0  -2    1.95    0.21
 -10   0   2    2.55    0.28
 -10   0   2    1.80    0.20
 -10   0   2    1.91    0.24
   9   0  -2    0.71    0.12
   9   0  -2    0.66    0.10
   9   0  -2    0.69    0.12
   9   0  -2    0.64    0.08
   9   0  -2    0.60    0.10
  -9   0   2    0.81    0.11
  -9   0   2    0.68    0.10
  -9   0   2    0.70    0.12
  -9   0   2    0.69    0.13
  -9   0   2    0.59    0.11
   8   0  -2    0.29    0.08
   8   0  -2    0.30    0.09
   8   0  -2    0.16    0.06
   8   0  -2    0.20    0.07
   8   0  -2    0.19    0.07
   8   0  -2    0.23    0.07
  -8   0   2    0.30    0.09
  -8   0   2    0.36    0.07
  -8   0   2    0.24    0.09
  -8   0   2    0.19    0.09
  -8   0   2    0.32    0.11
  -8   0   2    0.28    0.07
   7   0  -2    1.11    0.11
   7   0  -2    1.14    0.13
   7   0  -2    1.05    0.12
   7   0  -2    1.20    0.14
   7   0  -2    1.04    0.10
   7   0  -2    1.04    0.12
   7   0  -2    1.00    0.12
   7   0  -2    1.19    0.11
  -7   0   2    1.01    0.12
  -7   0   2    1.01    0.15
  -7   0   2    1.14    0.13
  -7   0   2    1.04    0.11
  -7   0   2    0.97    0.11
  -7   0   2    0.94    0.11
  -7   0   2    1.13    0.11
  -7   0   2    1.18    0.12
   6   0  -2    2.76    0.18
   6   0  -2    3.12    0.15
   6   0  -2    3.06    0.15
   6   0  -2    2.98    0.17
   6   0  -2    2.97    0.16
   6   0  -2    3.02    0.16
   6   0  -2    2.95    0.16
   6   0  -2    2.80    0.16
  -6   0   2    3.05    0.17
  -6   0   2    2.96    0.15
  -6   0   2    2.94    0.17
  -6   0   2    2.94    0.17
  -6   0   2    2.69    0.15
  -6   0   2    2.76    0.17
  -6   0   2    2.71    0.18
  -6   0   2    2.40    0.16
   5   0  -2   34.06    1.32
   5   0  -2   36.63    1.48
   5   0  -2   35.80    1.32
   5   0  -2   37.42    1.40
   5   0  -2   37.10    1.36
   5   0  -2   37.86    1.40
   5   0  -2   36.98    1.39
   5   0  -2   34.67    1.35
  -5   0   2   37.33    1.39
  -5   0   2   35.85    1.38
  -5   0   2   33.94    1.32
  -5   0   2   37.04    1.35
  -5   0   2   36.38    1.38
  -5   0   2   35.40    1.36
  -5   0   2   35.90    1.32
  -5   0   2   36.21    1.48
   4   0  -2    5.97    0.25
   4   0  -2    6.14    0.26
   4   0  -2    6.68    0.26
   4   0  -2    6.44    0.26
   4   0  -2    6.18    0.26
   4   0  -2    6.42    0.29
   4   0  -2    6.51    0.27
   4   0  -2    6.34    0.26
  -4   0   2    6.29    0.26
  -4   0   2    5.99    0.28
  -4   0   2    6.37    0.26
  -4   0   2    6.40    0.26
  -4   0   2    6.25    0.26
  -4   0   2    6.61    0.27
  -4   0   2    6.73    0.26
  -4   0   2    6.17    0.26
   3   0  -2    7.61    0.32
   3   0  -2    7.47    0.30
   3   0  -2    7.71    0.29
   3   0  -2    7.82    0.30
   3   0  -2    7.79    0.30
   3   0  -2    7.13    0.30
  -3   0   2    7.24    0.30
  -3   0   2    7.72    0.31
  -3   0   2    7.42    0.30
  -3   0   2    7.58    0.30
  -3   0   2    7.29    0.29
  -3   0   2    7.30    0.32
  -3   0   2    7.33    0.29
  -3   0   2    7.26    0.30
   2   0  -2   56.53    2.11
   2   0  -2   57.67    1.98
   2   0  -2   54.30    2.09
   2   0  -2   56.47    1.97
   2   0  -2   54.47    2.02
   2   0  -2   55.98    2.08
   2   0  -2   56.85    2.21
   2   0  -2   56.79    2.03
  -2   0   2   48.02    2.21
  -2   0   2   55.66    2.11
  -2   0   2   55.43    2.03
  -2   0   2   53.85    2.08
  -2   0   2   55.37    2.09
  -2   0   2   56.84    2.08
  -2   0   2   55.18    1.98
  -2   0   2   58.17    1.97
  -2   0   2   51.84    2.02
   1   0  -2   25.66    0.98
   1   0  -2   27.88    1.00
   1   0  -2   26.33    0.93
   1   0  -2   27.48    0.95
   1   0  -2   24.49    0.93
   1   0  -2   26.29    1.03
  -1   0   2   27.65    0.93
  -1   0   2   25.63    0.99
  -1   0   2   24.15    0.98
  -1   0   2   22.17    0.99
  -1   0   2   26.15    0.95
   0   0  -2    0.01    0.01
   0   0  -2    0.03    0.01
   0   0  -2    0.04    0.01
   0   0  -2    0.04    0.01
   0   0  -2    0.04    0.01
   0   0  -2    0.03    0.01
   0   0  -2    0.02    0.01
   0   0   2    0.03    0.01
   0   0   2    0.01    0.01
   0   0   2    0.02    0.01
   0   0   2    0.00    0.01
   0   0   2    0.03    0.01
   0   0   2    0.06    0.01
  -1   0  -2    2.82    0.12
  -1   0  -2    2.45    0.11
  -1   0  -2    2.81    0.11
  -1   0  -2    2.23    0.12
  -1   0  -2    2.61    0.11
  -1   0  -2    2.45    0.11
   1   0   2    2.53    0.11
   1   0   2    2.49    0.11
   1   0   2    2.48    0.12
   1   0   2    2.74    0.11
   1   0   2    2.42    0.11
   1   0   2    2.64    0.12
   1   0   2    2.33    0.10
  -2   0  -2   15.36    0.64
  -2   0  -2   19.40    0.61
   2   0   2   15.60    0.61
   2   0   2   14.70    0.64
   2   0   2   15.65    0.63
   2   0   2   15.07    0.62
   2   0   2   18.51    0.61
   2   0   2   16.91    0.61
   2   0   2   18.04    0.69
   2   0   2   15.62    0.65
  -3   0  -2    6.84    0.26
  -3   0  -2    5.34    0.27
  -3   0  -2    6.52    0.25
  -3   0  -2    6.97    0.30
  -3   0  -2    6.77    0.27
  -3   0  -2    6.58    0.27
  -3   0  -2    6.70    0.27
   3   0   2    6.65    0.30
   3   0   2    6.18    0.28
   3   0   2    7.19    0.27
   3   0   2    6.40    0.25
   3   0   2    6.24    0.27
  -4   0  -2    2.77    0.15
  -4   0  -2    2.83    0.16
  -4   0  -2    2.89    0.15
  -4   0  -2    3.01    0.13
  -4   0  -2    2.72    0.14
  -4   0  -2    2.90    0.18
  -4   0  -2    2.77    0.12
  -4   0  -2    2.76    0.15
   4   0   2    3.00    0.16
   4   0   2    2.86    0.15
   4   0   2    2.73    0.12
   4   0   2    2.73    0.18
   4   0   2    3.10    0.15
   4   0   2    3.08    0.16
   4   0   2    3.01    0.14
   4   0   2    2.73    0.13
  -5   0  -2    7.90    0.31
  -5   0  -2    8.37    0.32
  -5   0  -2    8.05    0.38
  -5   0  -2    7.84    0.33
  -5   0  -2    8.02    0.34
   5   0   2    7.19    0.38
   5   0   2    7.19    0.34
  -6   0  -2    3.63    0.16
  -6   0  -2    3.56    0.17
  -6   0  -2    3.56    0.23
  -6   0  -2    3.52    0.20
  -6   0  -2    3.05    0.15
  -6   0  -2    3.64    0.19
   6   0   2    3.40    0.20
   6   0   2    3.48    0.20
   6   0   2    3.03    0.18
   6   0   2    3.24    0.17
   6   0   2    3.33    0.20
   6   0   2    3.15    0.20
  -7   0  -2    0.19    0.08
  -7   0  -2   -0.01    0.04
  -7   0  -2   -0.03    0.08
   7   0   2    0.06    0.06
   7   0   2    0.12    0.06
   7   0   2    0.03    0.08
   7   0   2    0.10    0.08
   7   0   2    0.03    0.07
   7   0   2    0.11    0.08
  -8   0  -2   -0.11    0.09
  -8   0  -2   -0.07    0.09
  -8   0  -2   -0.02    0.08
  -8   0  -2   -0.14    0.11
   8   0   2    0.04    0.07
   8   0   2    0.06    0.10
   8   0   2   -0.11    0.09
   8   0   2    0.08    0.09
   8   0   2    0.07    0.08
  -9   0  -2    0.12    0.10
  -9   0  -2    0.32    0.17
  -9   0  -2    0.23    0.13
   9   0   2    0.07    0.10
   9   0   2    0.15    0.12
   9   0   2    0.01    0.12
   9   0   2    0.08    0.13
 -10   0  -2    1.25    0.24
 -10   0  -2    1.14    0.21
  10   0   2    1.25    0.20
  10   0   2    1.39    0.20
  10   0   2    1.37    0.20
  12  -1  -2    0.01    0.14
  12  -1  -2    0.00    0.15
  12  -1  -2    0.21    0.14
 -12   1   2   -0.01    0.18
 -12   1   2    0.50    0.24
 -12   1   2    0.11    0.17
  11  -1  -2    0.23    0.12
  11  -1  -2    0.20    0.12
 -11   1   2    0.32    0.15
 -11   1   2    0.30    0.19
 -11   1   2    0.16    0.14
 -11   1   2    0.18    0.13
  10  -1  -2    0.80    0.10
  10  -1  -2    0.75    0.13
  10  -1  -2    1.06    0.13
  10  -1  -2    1.18    0.14
 -10   1   2    0.97    0.14
 -10   1   2    0.70    0.16
 -10   1   2    0.79    0.15
 -10   1   2    0.99    0.12
   9  -1  -2    1.15    0.12
   9  -1  -2    1.07    0.15
   9  -1  -2    1.08    0.11
   9  -1  -2    1.31    0.15
   9  -1  -2    0.96    0.14
  -9   1   2    1.11    0.16
  -9   1   2    1.10    0.12
  -9   1   2    1.27    0.17
  -9   1   2    1.30    0.15
  -9   1   2    1.00    0.13
   8  -1  -2    0.23    0.07
   8  -1  -2    0.19    0.07
   8  -1  -2    0.34    0.09
   8  -1  -2    0.35    0.08
   8  -1  -2    0.22    0.05
  -8   1   2    0.16    0.07
  -8   1   2    0.25    0.10
  -8   1   2    0.23    0.07
  -8   1   2    0.19    0.08
  -8   1   2    0.22    0.08
  -8   1   2    0.21    0.08
   7  -1  -2    0.01    0.06
   7  -1  -2    0.00    0.05
   7  -1  -2    0.06    0.07
   7  -1  -2    0.02    0.06
   7  -1  -2    0.00    0.05
   7  -1  -2    0.03    0.04
   7  -1  -2    0.09    0.05
  -7   1   2   -0.01    0.05
  -7   1   2    0.06    0.05
  -7   1   2    0.04    0.08
  -7   1   2    0.01    0.05
  -7   1   2   -0.04    0.06
  -7   1   2    0.02    0.06
  -7   1   2   -0.09    0.06
  -7   1   2    0.07    0.06
   6  -1  -2    4.22    0.22
   6  -1  -2    4.17    0.20
   6  -1  -2    4.09    0.18
   6  -1  -2    4.17    0.20
   6  -1  -2    4.05    0.20
   6  -1  -2    4.06    0.20
   6  -1  -2    4.18    0.18
   6  -1  -2    4.13    0.21
   6  -1  -2    4.20    0.20
  -6   1   2    4.08    0.20
  -6   1   2    4.10    0.20
  -6   1   2    4.20    0.20
  -6   1   2    3.76    0.22
  -6   1   2    4.24    0.21
  -6   1   2    4.36    0.20
  -6   1   2    4.22    0.21
  -6   1   2    3.60    0.20
   5  -1  -2    2.27    0.12
   5  -1  -2    2.31    0.12
   5  -1  -2    2.25    0.12
   5  -1  -2    2.40    0.13
   5  -1  -2    2.17    0.13
   5  -1  -2    2.26    0.12
   5  -1  -2    2.23    0.13
   5  -1  -2    2.41    0.10
   5  -1  -2    2.33    0.10
  -5   1   2    2.33    0.13
  -5   1   2    2.21    0.12
  -5   1   2    2.49    0.13
  -5   1   2    2.26    0.12
  -5   1   2    2.43    0.14
  -5   1   2    2.12    0.14
  -5   1   2    2.31    0.13
   4  -1  -2    3.96    0.17
   4  -1  -2    3.76    0.17
   4  -1  -2    3.75    0.17
   4  -1  -2    4.02    0.17
   4  -1  -2    3.85    0.17
   4  -1  -2    3.81    0.18
  -4   1   2    3.78    0.19
  -4   1   2    3.96    0.17
  -4   1   2    3.71    0.17
  -4   1   2    3.95    0.17
  -4   1   2    3.91    0.18
   3  -1  -2    4.74    0.19
   3  -1  -2    4.86    0.19
   3  -1  -2    4.85    0.20
   3  -1  -2    4.74    0.21
  -3   1   2    4.82    0.20
  -3   1   2    4.70    0.22
  -3   1   2    4.92    0.20
  -3   1   2    4.82    0.19
  -3   1   2    4.83    0.20
  -3   1   2    4.61    0.20
   2  -1  -2    2.48    0.10
   2  -1  -2    2.37    0.11
   2  -1  -2    2.40    0.11
   2  -1  -2    2.47    0.11
   2  -1  -2    2.47    0.10
   2  -1  -2    2.41    0.11
   2  -1  -2    2.32    0.10
   2  -1  -2    2.55    0.11
  -2   1   2    2.46    0.10
  -2   1   2    2.50    0.10
  -2   1   2    2.29    0.11
  -2   1   2    2.30    0.11
  -2   1   2    2.38    0.11
  -2   1   2    2.54    0.10
  -2   1   2    2.36    0.11
  -2   1   2    2.61    0.11
   1  -1  -2    0.91    0.05
   1  -1  -2    0.98    0.05
   1  -1  -2    1.03    0.05
   1  -1  -2    0.91    0.05
   1  -1  -2    0.93    0.05
   1  -1  -2    0.86    0.05
   1  -1  -2    0.94    0.05
  -1   1   2    1.00    0.05
  -1   1   2    0.97    0.05
  -1   1   2    0.99    0.05
  -1   1   2    1.02    0.05
  -1   1   2    0.93    0.05
  -1   1   2    0.94    0.05
  -1   1   2    0.95    0.05
  -1   1   2    1.00    0.05
   0  -1  -2   15.74    0.55
   0  -1  -2   14.19    0.55
   0  -1  -2   15.44    0.60
   0  -1  -2   15.22    0.58
   0  -1  -2   15.63    0.57
   0  -1  -2   15.64    0.56
   0  -1  -2   15.75    0.62
   0   1   2   14.73    0.56
   0   1   2   15.08    0.55
   0   1   2   12.97    0.57
   0   1   2   15.30    0.62
   0   1   2   15.56    0.56
   0   1   2   15.13    0.57
   0   1   2   15.23    0.59
   0   1   2   13.46    0.58
   0   1   2   16.03    0.55
  -1  -1  -2   10.11    0.38
  -1  -1  -2    9.96    0.39
  -1  -1  -2   10.44    0.40
  -1  -1  -2   10.09    0.39
   1   1   2   10.53    0.38
   1   1   2    9.91    0.40
   1   1   2   10.58    0.39
   1   1   2   10.28    0.39
   1   1   2   10.28    0.39
   1   1   2    9.96    0.43
   1   1   2   10.03    0.39
   1   1   2   10.51    0.42
  -2  -1  -2    0.27    0.03
  -2  -1  -2    0.31    0.04
  -2  -1  -2    0.22    0.03
  -2  -1  -2    0.20    0.04
  -2  -1  -2    0.14    0.03
   2   1   2    0.23    0.04
   2   1   2    0.17    0.03
   2   1   2    0.25    0.03
   2   1   2    0.21    0.04
   2   1   2    0.29    0.04
   2   1   2    0.24    0.04
   2   1   2    0.28    0.04
  -3  -1  -2   36.18    1.39
  -3  -1  -2   38.60    1.37
  -3  -1  -2   34.44    1.52
  -3  -1  -2   36.18    1.42
  -3  -1  -2   35.74    1.36
  -3  -1  -2   36.38    1.46
  -3  -1  -2   37.02    1.36
   3   1   2   37.04    1.53
   3   1   2   37.61    1.46
   3   1   2   38.71    1.37
   3   1   2   38.42    1.42
   3   1   2   38.34    1.37
   3   1   2   38.61    1.39
   3   1   2   38.25    1.36
  -4  -1  -2    7.02    0.31
  -4  -1  -2    7.25    0.33
  -4  -1  -2    7.16    0.32
  -4  -1  -2    7.65    0.32
  -4  -1  -2    7.72    0.31
  -4  -1  -2    7.56    0.36
   4   1   2    8.02    0.36
   4   1   2    7.46    0.32
   4   1   2    7.35    0.33
   4   1   2    7.42    0.34
   4   1   2    7.24    0.30
   4   1   2    7.71    0.32
   4   1   2    7.45    0.32
  -5  -1  -2    2.12    0.12
  -5  -1  -2    1.69    0.16
  -5  -1  -2    1.83    0.12
  -5  -1  -2    1.63    0.14
  -5  -1  -2    1.63    0.14
  -5  -1  -2    1.83    0.15
   5   1   2    2.07    0.15
   5   1   2    1.87    0.15
   5   1   2    1.91    0.12
   5   1   2    1.62    0.15
   5   1   2    2.08    0.16
   5   1   2    2.09    0.14
   5   1   2    2.14    0.12
   5   1   2    1.77    0.19
  -6  -1  -2    1.16    0.12
  -6  -1  -2    1.18    0.12
  -6  -1  -2    1.39    0.17
  -6  -1  -2    1.21    0.15
   6   1   2    1.50    0.15
   6   1   2    1.57    0.15
   6   1   2    1.20    0.11
   6   1   2    1.36    0.11
   6   1   2    1.21    0.16
   6   1   2    1.64    0.15
  -7  -1  -2    0.54    0.09
  -7  -1  -2    0.53    0.14
  -7  -1  -2    0.24    0.08
   7   1   2    0.30    0.07
   7   1   2    0.32    0.10
   7   1   2    0.35    0.08
   7   1   2    0.13    0.10
   7   1   2    0.39    0.10
  -8  -1  -2    1.07    0.19
  -8  -1  -2    1.17    0.13
   8   1   2    0.94    0.14
   8   1   2    0.95    0.14
   8   1   2    0.84    0.12
   8   1   2    0.96    0.14
   8   1   2    1.48    0.14
  -9  -1  -2    0.19    0.13
  -9  -1  -2    0.11    0.21
  -9  -1  -2    0.57    0.17
   9   1   2    0.50    0.15
   9   1   2    0.38    0.15
   9   1   2    0.37    0.11
   9   1   2    0.14    0.13
 -10  -1  -2    1.47    0.25
  10   1   2    0.97    0.18
  10   1   2    0.91    0.20
  10   1   2    0.93    0.21
  12  -2  -2    0.25    0.14
  12  -2  -2    0.25    0.14
  12  -2  -2    0.06    0.12
 -12   2   2    0.53    0.18
 -12   2   2    0.15    0.17
 -12   2   2    0.29    0.20
  11  -2  -2    0.16    0.12
  11  -2  -2    0.07    0.12
  11  -2  -2    0.01    0.10
 -11   2   2    0.06    0.12
 -11   2   2    0.14    0.13
 -11   2   2    0.12    0.17
 -11   2   2    0.11    0.15
  10  -2  -2    0.13    0.06
  10  -2  -2    0.27    0.10
  10  -2  -2    0.21    0.08
  10  -2  -2    0.26    0.08
 -10   2   2    0.21    0.13
 -10   2   2    0.13    0.11
 -10   2   2    0.17    0.10
 -10   2   2    0.16    0.10
 -10   2   2    0.30    0.12
   9  -2  -2    3.75    0.25
   9  -2  -2    3.93    0.19
   9  -2  -2    4.10    0.23
   9  -2  -2    3.98    0.24
  -9   2   2    3.97    0.25
  -9   2   2    3.82    0.29
  -9   2   2    4.41    0.24
  -9   2   2    3.79    0.25
  -9   2   2    4.12    0.25
   8  -2  -2   11.53    0.48
   8  -2  -2   11.29    0.45
   8  -2  -2   11.36    0.49
   8  -2  -2   11.18    0.45
   8  -2  -2   11.72    0.46
   8  -2  -2   10.83    0.47
   8  -2  -2   11.62    0.48
  -8   2   2   11.79    0.48
  -8   2   2   11.04    0.53
  -8   2   2   10.49    0.49
  -8   2   2   10.41    0.47
  -8   2   2   11.17    0.48
  -8   2   2   11.25    0.47
   7  -2  -2    0.41    0.05
   7  -2  -2    0.42    0.05
   7  -2  -2    0.58    0.08
   7  -2  -2    0.56    0.08
   7  -2  -2    0.47    0.08
   7  -2  -2    0.51    0.07
   7  -2  -2    0.58    0.08
   7  -2  -2    0.49    0.07
   7  -2  -2    0.43    0.08
  -7   2   2    0.71    0.10
  -7   2   2    0.40    0.08
  -7   2   2    0.40    0.07
  -7   2   2    0.50    0.08
  -7   2   2    0.43    0.08
  -7   2   2    0.50    0.07
  -7   2   2    0.60    0.08
   6  -2  -2    3.31    0.17
   6  -2  -2    3.11    0.16
   6  -2  -2    2.98    0.18
   6  -2  -2    3.08    0.16
   6  -2  -2    3.31    0.17
   6  -2  -2    3.09    0.16
   6  -2  -2    3.20    0.16
  -6   2   2    3.18    0.17
  -6   2   2    3.21    0.17
  -6   2   2    3.14    0.16
  -6   2   2    3.19    0.17
  -6   2   2    3.32    0.18
  -6   2   2    2.86    0.17
  -6   2   2    3.21    0.19
   5  -2  -2    0.40    0.06
   5  -2  -2    0.41    0.06
   5  -2  -2    0.39    0.06
   5  -2  -2    0.38    0.07
   5  -2  -2    0.40    0.06
   5  -2  -2    0.38    0.07
   5  -2  -2    0.39    0.06
  -5   2   2    0.31    0.05
  -5   2   2    0.46    0.07
  -5   2   2    0.42    0.07
  -5   2   2    0.40    0.06
  -5   2   2    0.47    0.07
  -5   2   2    0.42    0.07
  -5   2   2    0.59    0.08
   4  -2  -2    0.22    0.04
   4  -2  -2    0.11    0.03
   4  -2  -2    0.19    0.04
   4  -2  -2    0.15    0.03
   4  -2  -2    0.21    0.04
   4  -2  -2    0.18    0.04
  -4   2   2    0.22    0.04
  -4   2   2    0.13    0.03
  -4   2   2    0.20    0.04
  -4   2   2    0.22    0.04
  -4   2   2    0.17    0.04
  -4   2   2    0.18    0.03
   3  -2  -2   24.18    0.89
   3  -2  -2   25.09    0.92
   3  -2  -2   24.81    0.94
   3  -2  -2   25.13    0.88
   3  -2  -2   22.79    1.00
   3  -2  -2   24.44    0.95
  -3   2   2   24.33    0.88
  -3   2   2   23.75    0.92
  -3   2   2   24.55    0.95
  -3   2   2   24.21    0.94
  -3   2   2   24.43    0.94
  -3   2   2   25.38    0.94
  -3   2   2   25.06    0.91
  -3   2   2   24.55    0.92
   2  -2  -2  339.35   11.89
   2  -2  -2  322.54   12.14
   2  -2  -2  325.39   13.29
   2  -2  -2  335.59   12.61
   2  -2  -2  346.43   12.16
   2  -2  -2  331.01   12.45
   2  -2  -2  337.76   11.81
  -2   2   2  327.56   12.47
  -2   2   2  317.54   12.73
  -2   2   2  337.36   12.14
  -2   2   2  306.97   13.31
  -2   2   2  344.21   12.17
  -2   2   2  332.66   12.73
  -2   2   2  337.77   11.92
  -2   2   2  326.62   12.57
  -2   2   2  331.99   11.81
  -2   2   2  348.24   12.14
   1  -2  -2  106.98    4.38
   1  -2  -2  111.25    4.00
   1  -2  -2  102.37    4.14
   1  -2  -2  113.38    4.00
   1  -2  -2  109.03    3.92
   1  -2  -2  111.34    4.10
  -1   2   2  105.81    3.89
  -1   2   2  109.42    3.92
  -1   2   2  106.37    4.38
  -1   2   2  105.34    4.20
  -1   2   2  112.66    4.10
  -1   2   2  115.83    4.00
  -1   2   2  110.26    4.00
  -1   2   2  109.46    4.14
  -1   2   2  114.36    4.20
  -1   2   2  110.18    3.89
   0  -2  -2   23.54    0.82
   0  -2  -2   22.23    0.84
   0  -2  -2   22.77    0.86
   0  -2  -2   23.22    0.84
   0   2   2   22.50    0.84
   0   2   2   22.72    0.86
   0   2   2   23.27    0.84
   0   2   2   22.11    0.86
   0   2   2   21.91    0.82
   0   2   2   22.94    0.93
   0   2   2   21.81    0.89
   0   2   2   22.80    0.83
   0   2   2   22.35    0.86
  -1  -2  -2    1.24    0.07
  -1  -2  -2    1.37    0.08
  -1  -2  -2    1.40    0.07
  -1  -2  -2    1.33    0.08
  -1  -2  -2    1.26    0.08
  -1  -2  -2    1.21    0.09
   1   2   2    1.28    0.09
   1   2   2    1.37    0.07
   1   2   2    1.39    0.06
   1   2   2    1.46    0.10
   1   2   2    1.38    0.08
   1   2   2    1.31    0.08
   1   2   2    1.38    0.09
   1   2   2    1.34    0.07
   1   2   2    1.34    0.06
  -2  -2  -2    0.76    0.07
  -2  -2  -2    0.86    0.07
  -2  -2  -2    0.76    0.06
  -2  -2  -2    0.83    0.08
  -2  -2  -2    0.73    0.05
  -2  -2  -2    0.74    0.09
   2   2   2    0.85    0.06
   2   2   2    0.74    0.08
   2   2   2    0.82    0.07
   2   2   2    0.89    0.07
   2   2   2    0.92    0.08
   2   2   2    0.88    0.05
   2   2   2    0.87    0.08
   2   2   2    0.87    0.08
  -3  -2  -2   15.04    0.61
  -3  -2  -2   15.97    0.61
  -3  -2  -2   15.48    0.61
  -3  -2  -2   15.51    0.68
  -3  -2  -2   15.76    0.62
  -3  -2  -2   16.89    0.61
   3   2   2   15.78    0.61
   3   2   2   16.07    0.62
   3   2   2   15.61    0.65
   3   2   2   16.52    0.65
   3   2   2   15.42    0.61
   3   2   2   16.03    0.69
   3   2   2   16.13    0.61
  -4  -2  -2    4.12    0.22
  -4  -2  -2    5.10    0.24
  -4  -2  -2    4.74    0.21
  -4  -2  -2    4.82    0.20
  -4  -2  -2    4.22    0.22
   4   2   2    4.73    0.20
   4   2   2    4.69    0.23
   4   2   2    4.41    0.26
   4   2   2    4.61    0.23
   4   2   2    4.58    0.24
   4   2   2    4.62    0.23
   4   2   2    4.65    0.25
   4   2   2    4.78    0.21
  -5  -2  -2    0.26    0.05
  -5  -2  -2    0.34    0.10
  -5  -2  -2    0.35    0.10
  -5  -2  -2    0.42    0.07
  -5  -2  -2    0.16    0.08
   5   2   2    0.26    0.08
   5   2   2    0.32    0.07
   5   2   2    0.39    0.08
   5   2   2    0.38    0.05
   5   2   2    0.38    0.08
   5   2   2    0.30    0.08
  -6  -2  -2    0.39    0.12
  -6  -2  -2    0.33    0.12
  -6  -2  -2    0.37    0.07
  -6  -2  -2    0.36    0.08
   6   2   2    0.32    0.06
   6   2   2    0.35    0.09
   6   2   2    0.34    0.09
   6   2   2    0.28    0.09
   6   2   2    0.44    0.10
  -7  -2  -2    0.41    0.09
  -7  -2  -2    0.83    0.16
  -7  -2  -2    0.57    0.14
  -7  -2  -2    0.50    0.10
   7   2   2    0.40    0.10
   7   2   2    0.33    0.09
   7   2   2    0.29    0.11
   7   2   2    0.39    0.11
   7   2   2    0.41    0.08
  -8  -2  -2    0.57    0.16
  -8  -2  -2    0.39    0.12
  -8  -2  -2    1.03    0.19
   8   2   2    0.36    0.13
   8   2   2    0.55    0.14
   8   2   2    0.36    0.13
   8   2   2    0.53    0.09
  -9  -2  -2    1.63    0.28
  -9  -2  -2    1.66    0.24
   9   2   2    1.40    0.19
   9   2   2    1.20    0.19
   9   2   2    1.16    0.20
  12  -3  -2    0.90    0.16
  12  -3  -2    1.10    0.18
  12  -3  -2    1.39    0.19
 -12   3   2    1.73    0.24
 -12   3   2    1.28    0.22
 -12   3   2    1.37    0.21
  11  -3  -2    4.81    0.30
  11  -3  -2    4.86    0.31
  11  -3  -2    4.77    0.29
 -11   3   2    5.12    0.32
 -11   3   2    5.21    0.32
 -11   3   2    4.74    0.31
 -11   3   2    5.43    0.38
  10  -3  -2    1.76    0.16
  10  -3  -2    1.93    0.18
  10  -3  -2    1.75    0.19
  10  -3  -2    1.79    0.18
 -10   3   2    2.00    0.21
 -10   3   2    1.70    0.20
 -10   3   2    1.94    0.24
 -10   3   2    1.66    0.20
   9  -3  -2    7.39    0.35
   9  -3  -2    7.52    0.36
   9  -3  -2    7.43    0.36
   9  -3  -2    7.13    0.33
  -9   3   2    7.73    0.37
  -9   3   2    7.36    0.40
  -9   3   2    7.73    0.36
  -9   3   2    7.16    0.35
   8  -3  -2   -0.06    0.05
   8  -3  -2   -0.06    0.06
   8  -3  -2    0.04    0.06
   8  -3  -2   -0.02    0.06
   8  -3  -2   -0.06    0.04
   8  -3  -2   -0.10    0.08
  -8   3   2   -0.02    0.06
  -8   3   2   -0.03    0.07
  -8   3   2   -0.07    0.07
  -8   3   2    0.02    0.08
  -8   3   2    0.07    0.08
  -8   3   2   -0.08    0.07
   7  -3  -2    0.63    0.08
   7  -3  -2    0.77    0.09
   7  -3  -2    0.84    0.09
   7  -3  -2    0.69    0.09
   7  -3  -2    0.58    0.08
   7  -3  -2    0.66    0.09
   7  -3  -2    0.85    0.09
  -7   3   2    0.76    0.10
  -7   3   2    0.50    0.08
  -7   3   2    0.74    0.08
  -7   3   2    0.82    0.11
  -7   3   2    0.75    0.09
  -7   3   2    0.65    0.10
  -7   3   2    0.69    0.09
   6  -3  -2   -0.05    0.04
   6  -3  -2   -0.03    0.04
   6  -3  -2   -0.02    0.03
   6  -3  -2   -0.01    0.04
   6  -3  -2   -0.01    0.05
   6  -3  -2   -0.06    0.04
   6  -3  -2    0.03    0.04
  -6   3   2    0.01    0.06
  -6   3   2    0.14    0.05
  -6   3   2   -0.05    0.04
  -6   3   2   -0.02    0.04
  -6   3   2    0.04    0.04
  -6   3   2    0.01    0.04
  -6   3   2    0.01    0.04
   5  -3  -2    3.92    0.18
   5  -3  -2    3.91    0.19
   5  -3  -2    4.01    0.18
   5  -3  -2    3.78    0.17
   5  -3  -2    3.68    0.20
   5  -3  -2    4.07    0.19
  -5   3   2    3.80    0.19
  -5   3   2    3.84    0.19
  -5   3   2    3.86    0.18
  -5   3   2    3.86    0.18
  -5   3   2    3.86    0.19
  -5   3   2    3.84    0.18
  -5   3   2    3.98    0.20
   4  -3  -2    2.48    0.12
   4  -3  -2    2.38    0.14
   4  -3  -2    2.58    0.11
   4  -3  -2    2.39    0.11
   4  -3  -2    2.52    0.13
   4  -3  -2    2.45    0.12
   4  -3  -2    2.65    0.13
  -4   3   2    2.73    0.11
  -4   3   2    2.54    0.13
  -4   3   2    2.52    0.13
  -4   3   2    2.41    0.14
  -4   3   2    2.52    0.13
  -4   3   2    2.53    0.13
  -4   3   2    2.51    0.12
  -4   3   2    2.55    0.11
  -4   3   2    2.66    0.13
   3  -3  -2   33.18    1.21
   3  -3  -2   32.61    1.17
   3  -3  -2   32.57    1.26
   3  -3  -2   33.24    1.25
   3  -3  -2   33.43    1.22
   3  -3  -2   32.42    1.26
  -3   3   2   34.29    1.22
  -3   3   2   32.14    1.33
  -3   3   2   30.58    1.19
  -3   3   2   32.83    1.17
  -3   3   2   32.70    1.21
  -3   3   2   31.82    1.26
  -3   3   2   32.23    1.24
  -3   3   2   32.44    1.26
  -3   3   2   33.16    1.22
   2  -3  -2    2.19    0.11
   2  -3  -2    2.07    0.10
   2  -3  -2    2.11    0.09
   2  -3  -2    2.25    0.11
   2  -3  -2    2.23    0.11
  -2   3   2    2.10    0.12
  -2   3   2    2.21    0.11
  -2   3   2    2.18    0.10
  -2   3   2    2.10    0.10
  -2   3   2    2.34    0.11
  -2   3   2    2.16    0.11
  -2   3   2    2.23    0.11
   1  -3  -2    2.80    0.13
   1  -3  -2    2.91    0.13
   1  -3  -2    2.81    0.12
   1  -3  -2    2.99    0.13
   1  -3  -2    3.06    0.14
   1  -3  -2    2.86    0.15
   1  -3  -2    2.85    0.13
  -1   3   2    2.92    0.12
  -1   3   2    2.86    0.13
  -1   3   2    2.86    0.12
  -1   3   2    2.90    0.12
  -1   3   2    2.95    0.14
  -1   3   2    2.77    0.13
  -1   3   2    3.00    0.12
  -1   3   2    2.97    0.13
  -1   3   2    2.86    0.14
   0  -3  -2    1.13    0.08
   0  -3  -2    1.29    0.07
   0  -3  -2    1.18    0.08
   0  -3  -2    1.18    0.09
   0  -3  -2    1.19    0.07
   0   3   2    1.14    0.08
   0   3   2    1.24    0.09
   0   3   2    1.21    0.07
   0   3   2    1.38    0.06
   0   3   2    1.13    0.06
   0   3   2    1.12    0.09
   0   3   2    1.28    0.09
   0   3   2    1.34    0.08
   0   3   2    1.08    0.07
   0   3   2    1.15    0.07
  -1  -3  -2   13.28    0.51
  -1  -3  -2   13.10    0.50
  -1  -3  -2   13.45    0.51
  -1  -3  -2   13.01    0.51
  -1  -3  -2   13.07    0.57
   1   3   2   13.65    0.51
   1   3   2   13.08    0.55
   1   3   2   13.05    0.57
   1   3   2   13.57    0.51
   1   3   2   13.38    0.55
   1   3   2   13.42    0.51
   1   3   2   13.44    0.51
   1   3   2   13.23    0.51
   1   3   2   13.46    0.51
  -2  -3  -2    0.77    0.11
  -2  -3  -2    0.79    0.08
  -2  -3  -2    0.72    0.08
  -2  -3  -2    0.71    0.07
  -2  -3  -2    0.65    0.08
   2   3   2    0.65    0.08
   2   3   2    0.70    0.08
   2   3   2    0.76    0.09
   2   3   2    0.70    0.07
   2   3   2    0.64    0.07
   2   3   2    0.76    0.10
   2   3   2    0.71    0.09
  -3  -3  -2    3.80    0.20
  -3  -3  -2    3.77    0.19
  -3  -3  -2    3.93    0.18
  -3  -3  -2    3.69    0.23
  -3  -3  -2    4.01    0.21
   3   3   2    3.70    0.18
   3   3   2    4.27    0.20
   3   3   2    3.91    0.21
   3   3   2    3.98    0.22
   3   3   2    3.75    0.20
   3   3   2    3.86    0.22
   3   3   2    3.92    0.20
  -4  -3  -2    0.43    0.08
  -4  -3  -2    0.51    0.09
  -4  -3  -2    0.57    0.07
  -4  -3  -2    0.55    0.08
  -4  -3  -2    0.66    0.11
   4   3   2    0.40    0.08
   4   3   2    0.65    0.07
   4   3   2    0.33    0.07
   4   3   2    0.37    0.09
   4   3   2    0.45    0.04
   4   3   2    0.49    0.08
   4   3   2    0.50    0.08
  -5  -3  -2    2.73    0.14
  -5  -3  -2    3.08    0.24
  -5  -3  -2    3.01    0.21
  -5  -3  -2    3.10    0.18
   5   3   2    2.71    0.20
   5   3   2    3.07    0.19
   5   3   2    2.82    0.20
   5   3   2    2.75    0.20
   5   3   2    2.94    0.14
  -6  -3  -2    0.50    0.06
  -6  -3  -2    0.62    0.12
  -6  -3  -2    0.64    0.15
  -6  -3  -2    0.68    0.10
   6   3   2    0.56    0.12
   6   3   2    0.54    0.12
   6   3   2    0.51    0.11
   6   3   2    0.61    0.12
   6   3   2    0.54    0.06
  -7  -3  -2    0.39    0.13
  -7  -3  -2    0.25    0.10
   7   3   2    0.19    0.11
   7   3   2    0.18    0.12
   7   3   2    0.16    0.11
   7   3   2    0.04    0.12
  -8  -3  -2    2.26    0.35
  -8  -3  -2    2.05    0.22
  -8  -3  -2    2.53    0.30
   8   3   2    1.87    0.26
   8   3   2    1.63    0.19
   8   3   2    1.97    0.22
  -9  -3  -2    1.54    0.30
  -9  -3  -2    0.96    0.23
   9   3   2    0.63    0.19
   9   3   2    0.87    0.21
   9   3   2    0.61    0.20
  12  -4  -2    4.95    0.34
  12  -4  -2    4.80    0.31
  12  -4  -2    4.81    0.31
 -12   4   2    5.10    0.35
 -12   4   2    4.64    0.36
 -12   4   2    5.10    0.36
 -12   4   2    4.46    0.40
  11  -4  -2    4.10    0.25
  10  -4  -2    2.53    0.21
  10  -4  -2    3.21    0.21
 -10   4   2    2.59    0.26
 -10   4   2    2.24    0.21
 -10   4   2    2.76    0.22
   9  -4  -2    0.56    0.10
   9  -4  -2    0.66    0.11
   9  -4  -2    0.58    0.08
   9  -4  -2    0.63    0.10
  -9   4   2    0.61    0.10
  -9   4   2    0.65    0.11
  -9   4   2    0.60    0.10
  -9   4   2    0.45    0.12
   8  -4  -2    1.53    0.15
   8  -4  -2    1.59    0.14
   8  -4  -2    1.71    0.15
   8  -4  -2    1.46    0.12
  -8   4   2    1.62    0.14
  -8   4   2    1.57    0.14
  -8   4   2    1.85    0.17
  -8   4   2    1.46    0.16
  -8   4   2    1.49    0.16
  -8   4   2    1.59    0.15
   7  -4  -2    1.95    0.12
   7  -4  -2    1.82    0.15
   7  -4  -2    1.77    0.14
   7  -4  -2    1.89    0.14
   7  -4  -2    1.76    0.13
   7  -4  -2    1.76    0.13
  -7   4   2    1.58    0.14
  -7   4   2    1.85    0.15
  -7   4   2    2.01    0.15
  -7   4   2    1.94    0.14
  -7   4   2    1.79    0.16
  -7   4   2    1.85    0.15
  -7   4   2    1.87    0.13
  -7   4   2    2.02    0.14
   6  -4  -2    4.01    0.20
   6  -4  -2    3.95    0.17
   6  -4  -2    3.69    0.19
   6  -4  -2    3.95    0.19
   6  -4  -2    3.85    0.20
   6  -4  -2    3.57    0.21
  -6   4   2    4.05    0.22
  -6   4   2    4.01    0.20
  -6   4   2    3.84    0.17
  -6   4   2    4.11    0.20
  -6   4   2    3.91    0.20
  -6   4   2    4.23    0.20
  -6   4   2    3.25    0.19
  -6   4   2    3.77    0.20
   5  -4  -2   24.62    0.93
   5  -4  -2   24.39    0.97
   5  -4  -2   24.84    1.03
   5  -4  -2   24.52    0.95
   5  -4  -2   24.35    0.92
   5  -4  -2   24.90    0.96
  -5   4   2   24.99    1.03
  -5   4   2   24.85    0.92
  -5   4   2   24.39    0.97
  -5   4   2   25.14    0.93
  -5   4   2   24.89    0.94
  -5   4   2   24.09    0.95
  -5   4   2   24.32    0.94
  -5   4   2   23.46    0.96
  -5   4   2   25.62    0.89
   4  -4  -2   19.17    0.73
   4  -4  -2   18.96    0.74
   4  -4  -2   18.38    0.75
   4  -4  -2   19.80    0.72
   4  -4  -2   19.15    0.69
   4  -4  -2   18.37    0.72
   4  -4  -2   19.62    0.75
   4  -4  -2   18.88    0.80
  -4   4   2   18.76    0.74
  -4   4   2   19.04    0.80
  -4   4   2   19.51    0.73
  -4   4   2   17.51    0.74
  -4   4   2   18.71    0.71
  -4   4   2   18.91    0.75
  -4   4   2   19.08    0.69
  -4   4   2   20.23    0.73
   3  -4  -2   45.76    1.65
   3  -4  -2   45.09    1.60
   3  -4  -2   44.71    1.63
   3  -4  -2   45.66    1.67
   3  -4  -2   43.52    1.70
   3  -4  -2   41.62    1.82
   3  -4  -2   46.77    1.72
   3  -4  -2   45.00    1.74
  -3   4   2   45.66    1.60
  -3   4   2   46.02    1.72
  -3   4   2   43.86    1.82
  -3   4   2   42.54    1.70
  -3   4   2   44.87    1.65
  -3   4   2   46.56    1.67
  -3   4   2   45.50    1.63
  -3   4   2   45.36    1.63
   2  -4  -2    3.95    0.18
   2  -4  -2    4.12    0.19
   2  -4  -2    4.08    0.18
   2  -4  -2    3.85    0.17
  -2   4   2    4.15    0.19
  -2   4   2    3.92    0.20
  -2   4   2    3.96    0.18
  -2   4   2    4.20    0.18
  -2   4   2    3.96    0.18
  -2   4   2    3.96    0.18
  -2   4   2    4.12    0.16
  -2   4   2    3.79    0.20
  -2   4   2    4.06    0.16
  -2   4   2    4.08    0.19
  -2   4   2    4.04    0.17
   1  -4  -2   20.15    0.79
   1  -4  -2   21.08    0.81
   1  -4  -2   20.91    0.81
   1  -4  -2   21.81    0.78
   1  -4  -2   20.50    0.76
   1  -4  -2   20.64    0.87
   1  -4  -2   21.40    0.83
  -1   4   2   20.42    0.78
  -1   4   2   20.98    0.78
  -1   4   2   21.58    0.81
  -1   4   2   20.59    0.87
  -1   4   2   21.80    0.80
  -1   4   2   20.61    0.78
  -1   4   2   21.41    0.81
  -1   4   2   20.27    0.83
   0  -4  -2   12.10    0.47
   0  -4  -2   12.68    0.48
   0  -4  -2   11.91    0.50
   0  -4  -2   11.56    0.52
   0  -4  -2   12.41    0.46
   0  -4  -2   12.08    0.46
   0  -4  -2   12.13    0.47
   0   4   2   11.60    0.47
   0   4   2   12.07    0.47
   0   4   2   11.96    0.50
   0   4   2   11.76    0.52
   0   4   2   11.48    0.50
   0   4   2   12.26    0.47
   0   4   2   12.31    0.47
   0   4   2   12.25    0.47
   0   4   2   12.13    0.46
  -1  -4  -2    7.43    0.27
  -1  -4  -2    6.70    0.33
  -1  -4  -2    6.87    0.28
  -1  -4  -2    7.07    0.29
  -1  -4  -2    7.05    0.29
  -1  -4  -2    6.70    0.28
   1   4   2    6.68    0.31
   1   4   2    6.15    0.32
   1   4   2    6.64    0.28
   1   4   2    7.05    0.28
   1   4   2    7.13    0.29
   1   4   2    6.82    0.27
   1   4   2    6.63    0.29
   1   4   2    6.80    0.31
  -2  -4  -2    9.15    0.39
  -2  -4  -2    9.12    0.39
  -2  -4  -2    9.73    0.40
  -2  -4  -2    9.72    0.39
  -2  -4  -2    9.31    0.45
   2   4   2    9.99    0.40
   2   4   2    9.93    0.39
   2   4   2    9.69    0.40
   2   4   2    9.56    0.39
   2   4   2   10.28    0.45
   2   4   2    9.92    0.43
   2   4   2    9.59    0.43
  -3  -4  -2    4.16    0.20
  -3  -4  -2    3.89    0.21
  -3  -4  -2    3.59    0.21
  -3  -4  -2    3.70    0.19
  -3  -4  -2    3.74    0.24
   3   4   2    3.91    0.21
   3   4   2    3.74    0.22
   3   4   2    3.94    0.23
   3   4   2    3.95    0.23
   3   4   2    3.92    0.20
   3   4   2    3.94    0.20
   3   4   2    3.69    0.21
  -4  -4  -2    0.02    0.06
  -4  -4  -2   -0.04    0.07
  -4  -4  -2   -0.03    0.10
  -4  -4  -2    0.06    0.07
   4   4   2   -0.05    0.07
   4   4   2   -0.02    0.06
   4   4   2    0.08    0.08
   4   4   2    0.11    0.08
  -5  -4  -2    0.49    0.08
   5   4   2    0.61    0.10
   5   4   2    0.47    0.10
   5   4   2    0.35    0.10
  -6  -4  -2    0.55    0.16
  -6  -4  -2    0.67    0.10
  -6  -4  -2    0.55    0.13
   6   4   2    0.54    0.14
   6   4   2    0.50    0.12
   6   4   2    0.42    0.13
  -7  -4  -2    0.02    0.10
  -7  -4  -2    0.06    0.19
  -7  -4  -2    0.09    0.14
   7   4   2   -0.11    0.12
   7   4   2   -0.11    0.13
   7   4   2    0.09    0.13
  -8  -4  -2    2.85    0.35
  -8  -4  -2    2.40    0.32
   8   4   2    2.19    0.27
   8   4   2    2.28    0.25
   8   4   2    2.16    0.28
  13  -5  -2    0.34    0.16
 -13   5   2    0.31    0.19
 -12   5   2    4.36    0.35
  11  -5  -2    0.50    0.12
  11  -5  -2    0.39    0.12
  11  -5  -2    0.33    0.10
  11  -5  -2    0.39    0.11
 -11   5   2    0.53    0.14
 -11   5   2    0.54    0.13
 -11   5   2    0.86    0.18
  10  -5  -2    5.48    0.32
  10  -5  -2    5.63    0.28
  10  -5  -2    5.66    0.31
  10  -5  -2    5.44    0.30
 -10   5   2    5.36    0.37
 -10   5   2    5.93    0.32
 -10   5   2    5.85    0.31
 -10   5   2    5.40    0.31
   9  -5  -2   19.19    0.80
   9  -5  -2   19.34    0.77
   9  -5  -2   19.37    0.78
   9  -5  -2   18.89    0.72
  -9   5   2   19.27    0.77
  -9   5   2   17.73    0.73
  -9   5   2   19.28    0.77
  -9   5   2   19.05    0.85
   8  -5  -2   23.52    0.92
  -7   5   2    0.40    0.08
  -7   5   2    0.43    0.08
   6  -5  -2   45.24    1.56
   6  -5  -2   42.57    1.67
   6  -5  -2   42.83    1.61
   6  -5  -2   40.38    1.59
   6  -5  -2   39.28    1.77
   6  -5  -2   42.83    1.68
   6  -5  -2   43.82    1.67
  -6   5   2   43.85    1.63
  -6   5   2   44.49    1.56
  -6   5   2   42.27    1.68
  -6   5   2   43.01    1.67
  -6   5   2   44.97    1.62
  -6   5   2   43.23    1.59
  -6   5   2   44.69    1.78
  -6   5   2   44.71    1.63
  -6   5   2   44.02    1.67
   5  -5  -2   40.03    1.45
   5  -5  -2   37.31    1.61
   5  -5  -2   39.05    1.51
   5  -5  -2   37.29    1.52
   5  -5  -2   40.11    1.46
   5  -5  -2   39.96    1.48
   5  -5  -2   38.42    1.52
   5  -5  -2   40.81    1.41
  -5   5   2   37.38    1.47
  -5   5   2   37.76    1.41
  -5   5   2   40.05    1.53
  -5   5   2   40.28    1.51
  -5   5   2   40.44    1.48
  -5   5   2   40.56    1.52
  -5   5   2   38.22    1.44
  -5   5   2   39.34    1.62
  -5   5   2   41.23    1.47
   4  -5  -2    5.01    0.19
   4  -5  -2    4.94    0.23
   4  -5  -2    5.02    0.23
   4  -5  -2    4.94    0.21
   4  -5  -2    5.00    0.23
   4  -5  -2    4.66    0.24
   4  -5  -2    4.94    0.22
   4  -5  -2    5.21    0.22
  -4   5   2    4.87    0.22
  -4   5   2    5.13    0.22
  -4   5   2    5.07    0.23
  -4   5   2    4.91    0.19
  -4   5   2    5.14    0.23
  -4   5   2    5.10    0.23
  -4   5   2    4.63    0.25
   3  -5  -2    6.66    0.29
   3  -5  -2    6.89    0.29
   3  -5  -2    6.74    0.29
   3  -5  -2    6.66    0.27
   3  -5  -2    6.83    0.29
  -3   5   2    6.94    0.29
  -3   5   2    6.82    0.26
  -3   5   2    6.54    0.29
  -3   5   2    6.82    0.29
  -3   5   2    6.46    0.31
  -3   5   2    6.58    0.32
  -3   5   2    6.74    0.28
  -3   5   2    6.84    0.26
  -3   5   2    7.05    0.29
  -3   5   2    6.98    0.29
  -3   5   2    6.65    0.27
   2  -5  -2    0.67    0.08
   2  -5  -2    0.73    0.08
   2  -5  -2    0.81    0.08
   2  -5  -2    0.74    0.07
   2  -5  -2    0.74    0.07
  -2   5   2    0.78    0.09
  -2   5   2    0.75    0.08
  -2   5   2    0.78    0.06
  -2   5   2    0.64    0.07
  -2   5   2    0.80    0.08
  -2   5   2    0.93    0.10
  -2   5   2    0.77    0.08
  -2   5   2    0.68    0.07
  -2   5   2    0.77    0.06
  -2   5   2    0.79    0.08
  -2   5   2    0.69    0.06
   1  -5  -2    0.00    0.03
   1  -5  -2    0.03    0.04
   1  -5  -2    0.06    0.05
   1  -5  -2   -0.02    0.04
   1  -5  -2    0.02    0.03
   1  -5  -2    0.03    0.04
   1  -5  -2    0.03    0.03
  -1   5   2   -0.03    0.03
  -1   5   2    0.02    0.03
  -1   5   2    0.03    0.03
  -1   5   2    0.02    0.05
  -1   5   2    0.02    0.04
  -1   5   2    0.04    0.03
  -1   5   2    0.05    0.03
  -1   5   2    0.06    0.04
  -1   5   2    0.05    0.05
   0  -5  -2    1.75    0.14
   0  -5  -2    1.67    0.09
   0  -5  -2    1.75    0.10
   0  -5  -2    1.82    0.11
   0  -5  -2    1.71    0.12
   0  -5  -2    1.63    0.11
   0  -5  -2    1.43    0.13
   0   5   2    1.59    0.13
   0   5   2    1.79    0.13
   0   5   2    1.64    0.11
   0   5   2    1.94    0.12
   0   5   2    1.85    0.10
   0   5   2    1.79    0.09
   0   5   2    1.56    0.13
   0   5   2    1.55    0.12
   0   5   2    1.85    0.09
  -1  -5  -2   -0.02    0.05
  -1  -5  -2    0.02    0.05
  -1  -5  -2    0.00    0.06
  -1  -5  -2    0.03    0.03
  -1  -5  -2    0.03    0.04
  -1  -5  -2    0.01    0.04
   1   5   2    0.03    0.05
   1   5   2    0.03    0.04
   1   5   2    0.14    0.06
   1   5   2   -0.03    0.06
   1   5   2    0.05    0.03
   1   5   2   -0.04    0.05
   1   5   2    0.05    0.06
   1   5   2    0.06    0.06
  -2  -5  -2    2.86    0.17
  -2  -5  -2    2.71    0.15
  -2  -5  -2    2.47    0.17
  -2  -5  -2    2.54    0.20
  -2  -5  -2    2.66    0.15
   2   5   2    2.67    0.19
   2   5   2    2.65    0.18
   2   5   2    2.48    0.16
   2   5   2    2.90    0.15
   2   5   2    2.66    0.18
   2   5   2    2.73    0.17
   2   5   2    2.72    0.19
  -3  -5  -2    1.91    0.20
  -3  -5  -2    1.75    0.15
  -3  -5  -2    1.50    0.14
  -3  -5  -2    1.75    0.14
   3   5   2    1.87    0.15
   3   5   2    1.73    0.17
   3   5   2    1.79    0.16
   3   5   2    1.81    0.16
  -4  -5  -2   13.17    0.53
  -4  -5  -2   12.56    0.54
   4   5   2   12.88    0.59
   4   5   2   13.12    0.55
   4   5   2   13.18    0.54
   4   5   2   12.53    0.54
  -5  -5  -2    5.45    0.29
  -5  -5  -2    5.05    0.38
  -5  -5  -2    5.46    0.31
   5   5   2    5.35    0.34
   5   5   2    5.63    0.32
   5   5   2    5.65    0.32
   5   5   2    5.49    0.30
  -6  -5  -2    0.08    0.11
  -6  -5  -2    0.11    0.13
  -6  -5  -2    0.09    0.19
   6   5   2    0.10    0.13
   6   5   2    0.07    0.12
   6   5   2    0.23    0.13
  -7  -5  -2    1.58    0.21
  -7  -5  -2    1.18    0.17
  -7  -5  -2    2.15    0.30
   7   5   2    1.59    0.22
   7   5   2    1.96    0.23
   7   5   2    1.63    0.19
  13  -6  -2    1.31    0.19
  13  -6  -2    1.30    0.20
  13  -6  -2    1.61    0.23
  13  -6  -2    1.58    0.22
 -13   6   2    1.27    0.22
 -13   6   2    1.47    0.28
 -13   6   2    0.62    0.22
  12  -6  -2    1.36    0.18
  12  -6  -2    1.12    0.17
  12  -6  -2    1.07    0.17
 -12   6   2    1.56    0.25
 -12   6   2    1.17    0.19
 -12   6   2    1.40    0.20
  11  -6  -2    0.53    0.12
  11  -6  -2    0.71    0.13
  11  -6  -2    0.44    0.11
  11  -6  -2    0.42    0.14
 -11   6   2    0.35    0.12
 -11   6   2    0.52    0.17
 -11   6   2    0.59    0.14
  10  -6  -2    1.45    0.18
  10  -6  -2    1.51    0.14
 -10   6   2    1.68    0.22
   8  -6  -2    3.01    0.16
   8  -6  -2    2.91    0.18
   8  -6  -2    2.91    0.20
  -8   6   2    3.35    0.20
  -8   6   2    2.69    0.20
  -8   6   2    3.07    0.16
  -8   6   2    2.80    0.22
  -8   6   2    2.87    0.20
   7  -6  -2    2.55    0.13
   7  -6  -2    3.36    0.21
   7  -6  -2    2.72    0.18
   7  -6  -2    2.34    0.19
   7  -6  -2    2.64    0.18
   7  -6  -2    2.71    0.16
   7  -6  -2    2.81    0.13
  -7   6   2    2.19    0.17
  -7   6   2    2.63    0.18
  -7   6   2    2.82    0.18
  -7   6   2    2.69    0.18
  -7   6   2    2.90    0.20
  -7   6   2    2.91    0.14
  -7   6   2    3.02    0.20
   6  -6  -2   -0.01    0.06
   6  -6  -2    0.16    0.07
   6  -6  -2    0.14    0.04
   6  -6  -2    0.10    0.05
   6  -6  -2    0.17    0.06
   6  -6  -2    0.05    0.03
   6  -6  -2    0.15    0.05
  -6   6   2    0.07    0.03
  -6   6   2    0.15    0.05
  -6   6   2    0.15    0.05
  -6   6   2    0.18    0.06
  -6   6   2    0.12    0.06
  -6   6   2    0.09    0.06
  -6   6   2    0.06    0.05
  -6   6   2    0.06    0.06
   5  -6  -2    0.02    0.04
   5  -6  -2   -0.03    0.03
   5  -6  -2   -0.02    0.04
   5  -6  -2    0.05    0.02
   5  -6  -2   -0.02    0.06
   5  -6  -2    0.01    0.03
   5  -6  -2    0.00    0.06
   5  -6  -2    0.01    0.05
  -5   6   2    0.00    0.04
  -5   6   2   -0.02    0.04
  -5   6   2    0.01    0.06
  -5   6   2   -0.01    0.04
  -5   6   2    0.00    0.06
  -5   6   2   -0.10    0.04
  -5   6   2   -0.04    0.04
  -5   6   2    0.00    0.03
   4  -6  -2    0.21    0.06
  -4   6   2    0.20    0.03
  -4   6   2    0.15    0.03
  -4   6   2    0.22    0.05
  -4   6   2    0.23    0.07
  -4   6   2    0.16    0.05
  -4   6   2    0.26    0.04
  -4   6   2    0.21    0.05
  -4   6   2    0.22    0.06
  -4   6   2    0.18    0.06
   3  -6  -2    3.84    0.19
   3  -6  -2    3.64    0.16
   3  -6  -2    3.65    0.20
   3  -6  -2    4.27    0.19
   3  -6  -2    3.72    0.19
  -3   6   2    3.92    0.19
  -3   6   2    3.63    0.16
  -3   6   2    3.96    0.19
  -3   6   2    3.75    0.19
  -3   6   2    3.72    0.16
  -3   6   2    3.72    0.21
  -3   6   2    3.90    0.19
  -3   6   2    3.85    0.20
  -3   6   2    3.60    0.19
  -3   6   2    3.75    0.16
  -3   6   2    3.87    0.21
   2  -6  -2   21.32    0.83
   2  -6  -2   21.74    0.82
   2  -6  -2   21.35    0.80
   2  -6  -2   21.98    0.83
   2  -6  -2   20.72    0.85
  -2   6   2   20.91    0.79
  -2   6   2   19.96    0.89
  -2   6   2   21.46    0.83
  -2   6   2   20.22    0.79
  -2   6   2   22.47    0.78
  -2   6   2   21.28    0.86
  -2   6   2   19.91    0.89
  -2   6   2   21.13    0.80
  -2   6   2   20.90    0.82
  -2   6   2   20.89    0.80
  -2   6   2   21.90    0.82
   1  -6  -2    5.70    0.26
   1  -6  -2    5.96    0.30
   1  -6  -2    5.76    0.24
   1  -6  -2    5.56    0.28
   1  -6  -2    6.11    0.26
   1  -6  -2    5.85    0.26
  -1   6   2    5.64    0.26
  -1   6   2    5.48    0.26
  -1   6   2    5.51    0.29
  -1   6   2    5.86    0.24
  -1   6   2    5.89    0.27
  -1   6   2    5.78    0.28
  -1   6   2    5.70    0.24
  -1   6   2    5.91    0.24
  -1   6   2    5.82    0.24
   0  -6  -2    0.63    0.09
   0  -6  -2    0.80    0.11
   0  -6  -2    0.73    0.08
   0  -6  -2    0.87    0.09
   0  -6  -2    0.75    0.08
   0  -6  -2    0.74    0.10
   0   6   2    0.87    0.12
   0   6   2    0.72    0.10
   0   6   2    0.80    0.12
   0   6   2    0.88    0.12
   0   6   2    0.74    0.07
   0   6   2    0.89    0.08
   0   6   2    0.73    0.06
   0   6   2    0.67    0.09
   0   6   2    0.71    0.09
   0   6   2    0.88    0.11
  -1  -6  -2   -0.02    0.07
  -1  -6  -2   -0.02    0.07
  -1  -6  -2    0.00    0.06
  -1  -6  -2    0.07    0.05
  -1  -6  -2    0.01    0.05
   1   6   2    0.05    0.06
   1   6   2    0.07    0.04
   1   6   2    0.05    0.06
   1   6   2   -0.01    0.06
   1   6   2    0.04    0.05
  -2  -6  -2    1.87    0.17
  -2  -6  -2    2.01    0.16
  -2  -6  -2    1.54    0.10
  -2  -6  -2    1.78    0.14
  -2  -6  -2    1.95    0.15
  -2  -6  -2    1.99    0.20
   2   6   2    1.78    0.16
   2   6   2    1.86    0.10
   2   6   2    1.87    0.19
   2   6   2    1.94    0.14
   2   6   2    1.78    0.16
  -3  -6  -2    0.51    0.08
  -3  -6  -2    0.36    0.09
   3   6   2    0.40    0.11
   3   6   2    0.57    0.09
   3   6   2    0.45    0.11
   3   6   2    0.37    0.09
  -4  -6  -2    1.70    0.20
  -4  -6  -2    1.48    0.17
  -4  -6  -2    1.96    0.26
   4   6   2    1.63    0.18
   4   6   2    1.71    0.22
   4   6   2    1.53    0.17
  -5  -6  -2    0.28    0.12
  -5  -6  -2   -0.03    0.09
  -5  -6  -2    0.10    0.17
   5   6   2    0.18    0.11
   5   6   2    0.13    0.15
   5   6   2    0.20    0.12
  -6  -6  -2    0.04    0.15
  -6  -6  -2    0.15    0.21
   6   6   2    0.13    0.14
   6   6   2   -0.06    0.14
   6   6   2    0.10    0.17
  13  -7  -2    0.07    0.17
  13  -7  -2    0.01    0.17
  13  -7  -2    0.16    0.17
 -13   7   2    0.22    0.19
 -13   7   2   -0.05    0.23
 -13   7   2   -0.35    0.18
  12  -7  -2    0.37    0.14
  12  -7  -2    0.18    0.13
  12  -7  -2    0.14    0.12
  12  -7  -2    0.20    0.15
 -12   7   2    0.32    0.17
 -12   7   2    0.06    0.17
 -12   7   2   -0.02    0.14
  11  -7  -2    0.20    0.12
  11  -7  -2    0.20    0.12
  11  -7  -2    0.11    0.11
  11  -7  -2    0.14    0.09
 -11   7   2    0.22    0.11
 -11   7   2    0.06    0.14
 -11   7   2    0.18    0.15
  10  -7  -2   -0.01    0.09
  10  -7  -2    0.12    0.10
  10  -7  -2    0.05    0.08
 -10   7   2   -0.07    0.08
 -10   7   2   -0.23    0.11
 -10   7   2   -0.14    0.11
 -10   7   2   -0.24    0.13
   9  -7  -2    0.91    0.09
   9  -7  -2    0.76    0.12
   9  -7  -2    0.73    0.13
   9  -7  -2    0.92    0.11
  -9   7   2    0.97    0.13
  -9   7   2    0.81    0.13
   8  -7  -2    3.78    0.20
   8  -7  -2    3.43    0.23
   8  -7  -2    3.46    0.17
   8  -7  -2    3.95    0.23
   8  -7  -2    3.33    0.17
  -8   7   2    3.61    0.17
  -8   7   2    4.30    0.23
  -8   7   2    3.66    0.25
  -8   7   2    3.75    0.24
  -8   7   2    3.48    0.22
   7  -7  -2   -0.04    0.05
   7  -7  -2    0.00    0.04
   7  -7  -2    0.00    0.06
   7  -7  -2    0.06    0.04
   7  -7  -2    0.13    0.06
  -7   7   2   -0.01    0.07
  -7   7   2   -0.02    0.07
  -7   7   2    0.02    0.05
  -7   7   2    0.03    0.07
  -7   7   2    0.04    0.04
  -7   7   2    0.00    0.06
   6  -7  -2    2.32    0.16
   6  -7  -2    2.25    0.19
   6  -7  -2    2.27    0.17
   6  -7  -2    2.50    0.16
   6  -7  -2    2.09    0.13
   6  -7  -2    1.96    0.17
   6  -7  -2    2.24    0.13
  -6   7   2    2.06    0.17
  -6   7   2    2.18    0.16
  -6   7   2    1.93    0.16
  -6   7   2    2.26    0.17
  -6   7   2    2.48    0.15
  -6   7   2    2.67    0.11
  -6   7   2    2.41    0.18
  -6   7   2    2.72    0.18
  -6   7   2    2.56    0.15
   5  -7  -2    6.96    0.33
   5  -7  -2    7.62    0.33
   5  -7  -2    7.83    0.35
   5  -7  -2    7.79    0.35
   5  -7  -2    7.29    0.38
   5  -7  -2    6.84    0.31
  -5   7   2    7.72    0.35
  -5   7   2    7.49    0.34
  -5   7   2    8.09    0.34
  -5   7   2    7.79    0.38
  -5   7   2    7.32    0.34
  -5   7   2    7.96    0.31
  -5   7   2    8.25    0.35
   4  -7  -2    2.77    0.17
   4  -7  -2    2.94    0.18
   4  -7  -2    2.78    0.17
   4  -7  -2    2.82    0.17
  -4   7   2    2.85    0.18
  -4   7   2    2.91    0.17
  -4   7   2    3.01    0.19
  -4   7   2    3.00    0.12
  -4   7   2    3.13    0.13
  -4   7   2    2.84    0.19
  -4   7   2    2.74    0.14
  -4   7   2    2.69    0.17
  -4   7   2    2.83    0.17
  -4   7   2    2.85    0.18
  -4   7   2    2.96    0.20
   3  -7  -2   11.22    0.46
   3  -7  -2   11.05    0.45
   3  -7  -2   10.34    0.46
   3  -7  -2   10.95    0.45
  -3   7   2   10.77    0.45
  -3   7   2   10.73    0.41
  -3   7   2   10.83    0.46
  -3   7   2   10.29    0.49
  -3   7   2   10.89    0.50
  -3   7   2   10.64    0.46
  -3   7   2   10.82    0.41
  -3   7   2   10.97    0.47
  -3   7   2   11.18    0.45
  -3   7   2   10.40    0.40
  -3   7   2   10.43    0.44
   2  -7  -2    1.11    0.13
   2  -7  -2    0.99    0.12
   2  -7  -2    1.09    0.13
   2  -7  -2    1.39    0.11
  -2   7   2    0.94    0.11
  -2   7   2    1.32    0.14
  -2   7   2    0.86    0.09
  -2   7   2    1.02    0.13
  -2   7   2    1.12    0.10
  -2   7   2    1.03    0.13
  -2   7   2    1.37    0.12
  -2   7   2    0.82    0.07
  -2   7   2    0.74    0.09
  -2   7   2    0.71    0.11
  -2   7   2    1.03    0.14
  -2   7   2    1.27    0.07
   1  -7  -2    4.86    0.27
   1  -7  -2    5.17    0.23
   1  -7  -2    5.56    0.26
   1  -7  -2    5.75    0.25
   1  -7  -2    5.59    0.26
   1  -7  -2    5.69    0.29
  -1   7   2    4.78    0.26
  -1   7   2    5.05    0.25
  -1   7   2    5.33    0.28
  -1   7   2    5.03    0.23
  -1   7   2    4.72    0.28
  -1   7   2    4.94    0.23
  -1   7   2    5.50    0.22
  -1   7   2    5.16    0.26
  -1   7   2    5.04    0.22
   0  -7  -2    0.00    0.06
   0  -7  -2    0.02    0.04
   0  -7  -2    0.06    0.07
   0  -7  -2   -0.05    0.07
   0  -7  -2    0.04    0.07
   0   7   2    0.00    0.08
   0   7   2   -0.07    0.07
   0   7   2    0.04    0.05
   0   7   2    0.02    0.06
   0   7   2   -0.06    0.06
   0   7   2    0.02    0.05
  -1  -7  -2    2.08    0.14
  -1  -7  -2    2.07    0.21
  -1  -7  -2    2.47    0.17
  -1  -7  -2    2.09    0.13
  -1  -7  -2    2.13    0.18
  -1  -7  -2    2.18    0.18
   1   7   2    2.22    0.18
   1   7   2    2.29    0.14
   1   7   2    2.00    0.13
   1   7   2    2.27    0.17
   1   7   2    2.19    0.20
  -2  -7  -2    4.92    0.26
  -2  -7  -2    4.44    0.21
  -2  -7  -2    4.73    0.24
   2   7   2    4.71    0.21
   2   7   2    4.91    0.24
   2   7   2    4.95    0.26
  -3  -7  -2    0.35    0.11
  -3  -7  -2    0.45    0.12
  -3  -7  -2    0.43    0.10
  -3  -7  -2    0.55    0.16
   3   7   2    0.30    0.13
   3   7   2    0.30    0.09
  -4  -7  -2    1.08    0.14
  -4  -7  -2    1.45    0.22
  -4  -7  -2    1.29    0.16
   4   7   2    1.07    0.16
   4   7   2    1.13    0.14
   4   7   2    1.09    0.18
  -5  -7  -2    0.51    0.20
  -5  -7  -2    0.28    0.13
  -5  -7  -2    0.39    0.14
   5   7   2    0.05    0.16
   5   7   2    0.28    0.15
  -6  -7  -2    0.00    0.25
  -6  -7  -2    0.14    0.17
  -6  -7  -2    0.01    0.15
   6   7   2   -0.37    0.18
   6   7   2   -0.09    0.19
   6   7   2    0.60    0.17
  12  -8  -2    0.65    0.17
  12  -8  -2    0.81    0.16
  12  -8  -2    0.99    0.16
 -12   8   2    0.86    0.17
 -12   8   2    0.84    0.21
 -12   8   2    0.32    0.20
  11  -8  -2    1.28    0.17
  11  -8  -2    1.56    0.23
  11  -8  -2    1.68    0.20
  11  -8  -2    1.99    0.21
 -11   8   2    1.85    0.24
 -11   8   2    1.73    0.21
 -11   8   2    1.66    0.23
  10  -8  -2    1.52    0.21
  10  -8  -2    1.73    0.18
  10  -8  -2    1.55    0.22
  10  -8  -2    1.74    0.14
 -10   8   2    1.74    0.22
 -10   8   2    1.60    0.20
 -10   8   2    1.61    0.20
   9  -8  -2    0.24    0.08
   9  -8  -2    0.10    0.06
   9  -8  -2    0.25    0.10
   9  -8  -2    0.22    0.09
  -9   8   2    0.13    0.11
  -9   8   2    0.32    0.13
  -9   8   2    0.34    0.11
  -9   8   2    0.28    0.06
  -9   8   2    0.34    0.07
   8  -8  -2    2.73    0.13
   8  -8  -2    2.89    0.20
   8  -8  -2    2.51    0.17
   8  -8  -2    2.82    0.16
   8  -8  -2    2.60    0.21
  -8   8   2    2.72    0.20
  -8   8   2    2.74    0.13
  -8   8   2    2.71    0.23
  -8   8   2    2.71    0.21
  -8   8   2    2.68    0.16
  -8   8   2    2.80    0.22
   7  -8  -2    3.80    0.20
   7  -8  -2    3.77    0.20
   7  -8  -2    3.73    0.23
   7  -8  -2    3.91    0.23
   7  -8  -2    3.98    0.24
  -7   8   2    3.84    0.23
  -7   8   2    3.74    0.21
  -7   8   2    4.13    0.26
  -7   8   2    3.85    0.21
  -7   8   2    3.93    0.24
   6  -8  -2    0.31    0.07
   6  -8  -2    0.30    0.09
   6  -8  -2    0.27    0.06
   6  -8  -2    0.39    0.09
   6  -8  -2    0.41    0.08
  -6   8   2    0.27    0.08
  -6   8   2    0.28    0.09
  -6   8   2    0.30    0.06
  -6   8   2    0.25    0.08
   5  -8  -2    2.18    0.12
   5  -8  -2    2.28    0.17
   5  -8  -2    1.91    0.15
   5  -8  -2    1.93    0.15
   5  -8  -2    1.84    0.16
  -5   8   2    2.19    0.13
  -5   8   2    1.80    0.16
  -5   8   2    2.01    0.18
  -5   8   2    1.79    0.16
  -5   8   2    2.09    0.16
   4  -8  -2    1.48    0.12
  -4   8   2    1.21    0.08
  -4   8   2    0.97    0.07
  -4   8   2    1.55    0.16
  -4   8   2    1.11    0.13
   3  -8  -2    0.32    0.08
   3  -8  -2    0.46    0.08
   3  -8  -2    0.45    0.07
  -3   8   2    0.21    0.08
  -3   8   2    0.41    0.07
  -3   8   2    0.71    0.10
  -3   8   2    0.63    0.09
   2  -8  -2    1.20    0.13
   2  -8  -2    1.26    0.16
   2  -8  -2    1.36    0.11
   2  -8  -2    1.32    0.15
  -2   8   2    1.62    0.11
  -2   8   2    1.50    0.12
  -2   8   2    1.35    0.17
  -2   8   2    1.18    0.15
  -2   8   2    1.56    0.15
  -2   8   2    1.49    0.17
  -2   8   2    1.30    0.12
   1  -8  -2   10.34    0.40
   1  -8  -2    9.62    0.47
   1  -8  -2    9.67    0.41
   1  -8  -2    9.83    0.43
   1  -8  -2   10.19    0.43
   1  -8  -2   10.16    0.40
  -1   8   2    9.26    0.45
  -1   8   2    9.03    0.38
  -1   8   2    9.87    0.48
  -1   8   2    9.28    0.40
  -1   8   2    9.85    0.38
  -1   8   2    9.45    0.42
  -1   8   2    9.63    0.40
   0  -8  -2    3.77    0.24
   0  -8  -2    4.15    0.24
   0  -8  -2    3.80    0.20
   0  -8  -2    3.65    0.23
   0  -8  -2    4.01    0.27
   0   8   2    3.83    0.18
   0   8   2    3.96    0.22
   0   8   2    4.01    0.22
   0   8   2    3.63    0.26
   0   8   2    4.01    0.19
  -1  -8  -2    4.45    0.31
  -1  -8  -2    4.28    0.22
  -1  -8  -2    4.71    0.27
  -1  -8  -2    4.66    0.22
  -1  -8  -2    4.85    0.28
   1   8   2    4.20    0.25
   1   8   2    3.97    0.22
   1   8   2    4.53    0.30
  -2  -8  -2    1.29    0.15
  -2  -8  -2    1.54    0.19
  -2  -8  -2    1.47    0.20
   2   8   2    1.23    0.13
   2   8   2    1.47    0.19
   2   8   2    1.09    0.16
  -3  -8  -2   -0.09    0.11
  -3  -8  -2   -0.13    0.10
  -3  -8  -2   -0.07    0.15
   3   8   2    0.04    0.12
   3   8   2   -0.10    0.10
   3   8   2   -0.06    0.13
  -4  -8  -2   -0.02    0.13
  -4  -8  -2    0.17    0.13
  -4  -8  -2    0.41    0.19
   4   8   2    0.19    0.12
   4   8   2    0.03    0.14
   4   8   2   -0.14    0.13
  -5  -8  -2    0.87    0.19
  -5  -8  -2    0.92    0.18
  -5  -8  -2    0.31    0.23
   5   8   2    1.00    0.21
   5   8   2    0.30    0.21
  12  -9  -2    0.14    0.14
  12  -9  -2   -0.05    0.15
  12  -9  -2    0.10    0.15
 -12   9   2    0.03    0.20
 -12   9   2   -0.07    0.19
 -12   9   2    0.13    0.16
  11  -9  -2    1.94    0.25
  11  -9  -2    1.84    0.22
  11  -9  -2    1.75    0.20
 -11   9   2    1.89    0.22
 -11   9   2    1.72    0.24
 -11   9   2    2.16    0.24
  10  -9  -2    0.38    0.13
  10  -9  -2    0.30    0.11
  10  -9  -2    0.20    0.12
 -10   9   2    0.18    0.13
 -10   9   2    0.29    0.14
 -10   9   2    0.30    0.17
   9  -9  -2    0.03    0.09
   9  -9  -2    0.10    0.10
   9  -9  -2    0.01    0.07
  -9   9   2   -0.05    0.10
  -9   9   2    0.01    0.12
  -9   9   2    0.01    0.07
  -9   9   2   -0.04    0.11
   8  -9  -2    0.52    0.11
   8  -9  -2    0.53    0.12
   8  -9  -2    0.63    0.09
   8  -9  -2    0.57    0.09
  -8   9   2    0.87    0.14
  -8   9   2    0.48    0.13
  -8   9   2    0.50    0.09
  -8   9   2    0.55    0.11
  -8   9   2    0.53    0.12
   7  -9  -2    1.29    0.11
   7  -9  -2    1.11    0.15
   7  -9  -2    1.45    0.15
  -7   9   2    1.35    0.14
  -7   9   2    1.26    0.14
   6  -9  -2    0.33    0.09
   6  -9  -2    0.30    0.08
   6  -9  -2    0.15    0.08
   6  -9  -2    0.22    0.08
   6  -9  -2    0.24    0.06
  -6   9   2    0.27    0.07
  -6   9   2    0.33    0.09
  -6   9   2    0.30    0.10
  -6   9   2    0.30    0.09
   5  -9  -2    0.07    0.05
   5  -9  -2   -0.08    0.07
   5  -9  -2   -0.06    0.08
   5  -9  -2    0.01    0.08
   5  -9  -2    0.05    0.06
  -5   9   2    0.00    0.08
  -5   9   2   -0.03    0.08
  -5   9   2   -0.03    0.05
  -5   9   2    0.12    0.09
  -5   9   2    0.00    0.07
   4  -9  -2    1.26    0.17
   4  -9  -2    1.72    0.14
   4  -9  -2    1.64    0.18
   4  -9  -2    1.61    0.16
  -4   9   2    1.44    0.17
  -4   9   2    1.81    0.10
  -4   9   2    1.60    0.16
  -4   9   2    1.71    0.10
  -4   9   2    1.77    0.18
  -4   9   2    1.72    0.18
   3  -9  -2    0.28    0.09
   3  -9  -2    0.45    0.10
   3  -9  -2    0.33    0.07
  -3   9   2    0.48    0.12
  -3   9   2    0.29    0.10
  -3   9   2    0.61    0.11
  -3   9   2    0.23    0.08
  -3   9   2    0.41    0.10
  -3   9   2    0.26    0.09
  -3   9   2    0.38    0.06
   2  -9  -2    0.13    0.09
  -2   9   2    0.15    0.06
  -2   9   2    0.03    0.09
  -2   9   2    0.10    0.07
  -2   9   2    0.17    0.08
   1  -9  -2    6.97    0.36
   1  -9  -2    7.46    0.37
   1  -9  -2    8.37    0.43
  -1   9   2    8.34    0.43
  -1   9   2    7.54    0.33
  -1   9   2    6.75    0.36
   0  -9  -2   14.60    0.69
   0  -9  -2   14.91    0.62
   0  -9  -2   13.72    0.59
   0  -9  -2   13.93    0.59
   0   9   2   14.78    0.58
   0   9   2   14.54    0.60
   0   9   2   14.14    0.66
   0   9   2   14.42    0.56
  -1  -9  -2   27.13    1.21
  -1  -9  -2   27.01    1.09
  -1  -9  -2   27.82    1.07
  -1  -9  -2   28.49    1.09
   1   9   2   27.71    1.16
   1   9   2   26.99    1.04
   1   9   2   27.51    1.06
  -2  -9  -2    1.05    0.17
  -2  -9  -2    1.04    0.21
  -2  -9  -2    0.93    0.16
   2   9   2    0.84    0.11
   2   9   2    0.78    0.15
   2   9   2    0.77    0.15
  -3  -9  -2   -0.09    0.19
  -3  -9  -2   -0.08    0.15
  -3  -9  -2    0.18    0.15
   3   9   2    0.24    0.14
   3   9   2   -0.09    0.16
  -4  -9  -2    0.15    0.17
  -4  -9  -2    0.29    0.17
  -4  -9  -2    0.13    0.23
   4   9   2    0.10    0.16
   4   9   2    0.18    0.18
  12 -10  -2   10.08    0.55
  12 -10  -2    9.71    0.51
  12 -10  -2   10.00    0.55
 -12  10   2    9.85    0.63
 -12  10   2   10.77    0.56
 -12  10   2   10.32    0.56
  11 -10  -2    1.56    0.22
  11 -10  -2    1.40    0.20
  11 -10  -2    1.29    0.19
 -11  10   2    1.11    0.20
 -11  10   2    1.61    0.22
 -11  10   2    1.56    0.27
  10 -10  -2    1.05    0.17
  10 -10  -2    1.17    0.14
  10 -10  -2    1.05    0.17
 -10  10   2    1.11    0.17
 -10  10   2    1.10    0.18
 -10  10   2    1.25    0.20
   9 -10  -2    0.58    0.13
   9 -10  -2    0.41    0.10
   9 -10  -2    0.40    0.12
  -9  10   2    0.18    0.14
  -9  10   2    0.56    0.13
  -9  10   2    0.80    0.15
  -9  10   2    0.44    0.13
  -9  10   2    0.37    0.10
   8 -10  -2    0.30    0.10
   8 -10  -2    0.62    0.13
   8 -10  -2    0.38    0.08
   8 -10  -2    0.54    0.12
   8 -10  -2    0.35    0.10
  -8  10   2    0.50    0.11
  -8  10   2    0.40    0.13
  -8  10   2    0.49    0.12
  -8  10   2    0.49    0.13
  -8  10   2    0.44    0.13
   7 -10  -2    2.61    0.23
   7 -10  -2    2.51    0.20
   7 -10  -2    2.72    0.17
   7 -10  -2    2.83    0.23
  -7  10   2    2.79    0.21
  -7  10   2    2.69    0.23
  -7  10   2    2.30    0.17
  -7  10   2    2.47    0.24
   6 -10  -2    0.22    0.11
   6 -10  -2    0.12    0.06
   6 -10  -2    0.12    0.08
   6 -10  -2    0.16    0.10
   6 -10  -2    0.19    0.10
  -6  10   2    0.08    0.10
  -6  10   2    0.12    0.11
  -6  10   2    0.25    0.10
  -6  10   2    0.15    0.07
   5 -10  -2    0.49    0.10
   5 -10  -2    0.57    0.12
   5 -10  -2    0.44    0.12
  -5  10   2    0.69    0.13
  -5  10   2    0.59    0.12
  -5  10   2    0.53    0.11
   4 -10  -2    1.21    0.14
   4 -10  -2    1.14    0.15
   4 -10  -2    0.80    0.14
  -4  10   2    1.51    0.20
  -4  10   2    1.34    0.17
  -4  10   2    1.25    0.14
  -4  10   2    0.99    0.15
  -4  10   2    1.01    0.10
   3 -10  -2    0.03    0.09
   3 -10  -2    0.04    0.08
   3 -10  -2    0.03    0.10
  -3  10   2    0.10    0.10
  -3  10   2    0.01    0.06
  -3  10   2    0.06    0.09
  -3  10   2    0.18    0.13
  -3  10   2   -0.07    0.10
   2 -10  -2    0.23    0.08
   2 -10  -2    0.25    0.09
   2 -10  -2    0.30    0.12
  -2  10   2    0.25    0.12
  -2  10   2    0.50    0.16
  -2  10   2    0.21    0.09
  -2  10   2    0.42    0.08
  -2  10   2    0.39    0.12
   1 -10  -2    3.52    0.23
   1 -10  -2    4.12    0.27
   1 -10  -2    3.06    0.23
   1 -10  -2    4.09    0.27
  -1  10   2    3.39    0.26
  -1  10   2    3.59    0.23
   0 -10  -2    6.72    0.41
   0 -10  -2    5.00    0.29
   0 -10  -2    5.09    0.35
   0 -10  -2    5.47    0.35
   0  10   2    7.02    0.42
   0  10   2    6.77    0.38
   0  10   2    5.29    0.31
  -1 -10  -2    2.77    0.30
  -1 -10  -2    3.04    0.29
  -1 -10  -2    3.25    0.35
   1  10   2    3.48    0.26
   1  10   2    3.38    0.32
  -2 -10  -2    1.29    0.22
  -2 -10  -2    1.09    0.19
  -2 -10  -2    1.37    0.24
   2  10   2    1.21    0.19
   2  10   2    1.28    0.21
  11 -11  -2    2.27    0.25
  11 -11  -2    2.15    0.26
  11 -11  -2    2.39    0.30
 -11  11   2    2.43    0.26
 -11  11   2    2.45    0.34
 -11  11   2    2.77    0.32
  10 -11  -2    0.17    0.11
  10 -11  -2    0.19    0.13
  10 -11  -2   -0.01    0.13
 -10  11   2    0.23    0.17
 -10  11   2    0.04    0.15
 -10  11   2    0.29    0.17
   9 -11  -2    0.20    0.12
   9 -11  -2    0.37    0.09
   9 -11  -2    0.26    0.13
  -9  11   2    0.32    0.11
  -9  11   2    0.17    0.16
  -9  11   2    0.09    0.16
  -9  11   2    0.02    0.13
   8 -11  -2    0.32    0.11
   8 -11  -2    0.24    0.09
   8 -11  -2    0.24    0.13
   8 -11  -2    0.22    0.13
  -8  11   2    0.07    0.13
  -8  11   2    0.10    0.15
  -8  11   2    0.30    0.12
  -8  11   2   -0.01    0.13
   7 -11  -2    0.24    0.10
   7 -11  -2    0.19    0.07
   7 -11  -2    0.39    0.12
   7 -11  -2    0.36    0.13
  -7  11   2    0.07    0.13
  -7  11   2    0.15    0.10
  -7  11   2    0.34    0.13
   6 -11  -2    4.84    0.30
   6 -11  -2    4.50    0.32
   6 -11  -2    4.57    0.28
  -6  11   2    4.48    0.30
  -6  11   2    4.82    0.30
  -6  11   2    4.25    0.36
   5 -11  -2    1.28    0.17
   5 -11  -2    1.41    0.20
   5 -11  -2    1.35    0.17
  -5  11   2    1.23    0.18
  -5  11   2    1.75    0.25
   4 -11  -2    0.05    0.12
   4 -11  -2    0.10    0.09
  -4  11   2    0.27    0.12
  -4  11   2   -0.23    0.12
  -4  11   2    0.08    0.13
  -4  11   2    0.10    0.13
   3 -11  -2    7.52    0.35
   3 -11  -2    7.63    0.41
   3 -11  -2    7.65    0.39
  -3  11   2    7.50    0.44
  -3  11   2    7.69    0.46
  -3  11   2    8.09    0.42
  -3  11   2    7.35    0.32
   2 -11  -2    3.20    0.28
   2 -11  -2    2.64    0.24
  -2  11   2    2.57    0.21
  -2  11   2    3.09    0.28
  -2  11   2    2.86    0.31
  -2  11   2    3.11    0.32
   1 -11  -2    2.96    0.23
   1 -11  -2    2.57    0.32
   1 -11  -2    2.92    0.30
  -1  11   2    3.31    0.31
  -1  11   2    2.76    0.24
  -1  11   2    3.46    0.32
  -1  11   2    3.52    0.34
   0 -11  -2    2.94    0.31
   0 -11  -2    3.11    0.38
   0 -11  -2    3.39    0.29
   0  11   2    3.06    0.32
   0  11   2    2.56    0.30
   0  11   2    2.92    0.26
  -1 -11  -2    1.16    0.20
  -1 -11  -2    0.90    0.20
  -1 -11  -2    1.37    0.26
   1  11   2    1.19    0.25
   1  11   2    1.15    0.17
   1  11   2    0.67    0.19
  10 -12  -2    0.16    0.16
  10 -12  -2    0.08    0.14
 -10  12   2    0.18    0.17
 -10  12   2    0.48    0.19
 -10  12   2   -0.29    0.20
   9 -12  -2    1.67    0.20
   9 -12  -2    1.69    0.25
  -9  12   2    2.50    0.32
  -9  12   2    1.92    0.23
  -9  12   2    2.41    0.25
  -9  12   2    2.27    0.32
   8 -12  -2    0.17    0.14
   8 -12  -2    0.03    0.14
   8 -12  -2    0.01    0.13
  -8  12   2    0.13    0.16
  -8  12   2    0.13    0.12
  -8  12   2    0.24    0.15
   7 -12  -2    1.84    0.21
   7 -12  -2    1.97    0.22
   7 -12  -2    1.81    0.20
  -7  12   2    1.50    0.20
  -7  12   2    1.24    0.20
   6 -12  -2    0.08    0.13
   6 -12  -2    0.09    0.13
  -6  12   2    0.01    0.13
  -6  12   2    0.25    0.13
  -6  12   2    0.03    0.17
   5 -12  -2    0.04    0.11
   5 -12  -2    0.09    0.14
   5 -12  -2    0.30    0.13
  -5  12   2    0.08    0.15
  -5  12   2    0.06    0.13
  -5  12   2    0.41    0.16
   4 -12  -2    2.11    0.24
   4 -12  -2    1.75    0.21
   4 -12  -2    2.10    0.25
  -4  12   2    2.34    0.25
  -4  12   2    1.79    0.22
  -4  12   2    2.94    0.29
   3 -12  -2    2.00    0.23
   3 -12  -2    1.66    0.19
  -3  12   2    2.22    0.26
  -3  12   2    1.60    0.23
  -3  12   2    2.03    0.27
   2 -12  -2   -0.08    0.15
  -2  12   2   -0.19    0.17
  -2  12   2    0.01    0.18
  -2  12   2   -0.09    0.21
   1 -12  -2   -0.07    0.18
   1 -12  -2    0.05    0.18
  -1  12   2    0.06    0.22
  -1  12   2   -0.17    0.21
  -1  12   2   -0.30    0.18
   9 -13  -2    1.97    0.25
   9 -13  -2    1.57    0.21
   9 -13  -2    1.39    0.20
  -9  13   2    2.86    0.37
  -9  13   2    2.15    0.28
  -9  13   2    1.59    0.23
   8 -13  -2    0.30    0.17
   8 -13  -2    0.56    0.15
   8 -13  -2    0.33    0.16
  -8  13   2    0.79    0.22
  -8  13   2    0.35    0.18
  -8  13   2    0.47    0.16
   7 -13  -2    0.43    0.17
   7 -13  -2    0.54    0.17
   7 -13  -2    0.64    0.15
  -7  13   2    0.64    0.20
  -7  13   2    0.56    0.21
  -7  13   2    0.26    0.16
   6 -13  -2    0.33    0.16
   6 -13  -2    0.47    0.17
   6 -13  -2    0.66    0.17
  -6  13   2    0.82    0.25
  -6  13   2    0.67    0.18
  -6  13   2    0.61    0.18
   5 -13  -2    0.78    0.20
   5 -13  -2    0.65    0.17
   5 -13  -2    0.41    0.15
  -5  13   2    0.76    0.18
  -5  13   2    0.49    0.19
   4 -13  -2    0.50    0.20
   4 -13  -2    0.23    0.16
  -4  13   2    0.50    0.21
  -4  13   2    0.38    0.19
  -4  13   2    0.11    0.19
   3 -13  -2   -0.12    0.14
   3 -13  -2   -0.22    0.19
  -3  13   2   -0.14    0.21
  -3  13   2   -0.15    0.20
  -3  13   2    0.15    0.20
  -2  14  -3    0.06    0.19
  -2  14  -3   -0.17    0.20
  -2  14  -3   -0.03    0.22
   2 -14   3    0.36    0.17
   2 -14   3    0.15    0.17
  -3  14  -3    3.32    0.43
  -3  14  -3    2.02    0.24
  -3  14  -3    2.14    0.26
   3 -14   3    2.02    0.29
   3 -14   3    2.72    0.31
  -4  14  -3   -0.47    0.22
  -4  14  -3    0.36    0.18
  -4  14  -3    0.14    0.15
   4 -14   3    0.53    0.16
   4 -14   3   -0.03    0.21
   4 -14   3    0.02    0.13
  -5  14  -3    1.13    0.21
  -5  14  -3    1.73    0.23
  -5  14  -3    0.88    0.23
   5 -14   3    1.98    0.28
   5 -14   3    1.35    0.19
   5 -14   3    1.29    0.22
  -6  14  -3    1.27    0.25
  -6  14  -3    1.17    0.19
  -6  14  -3    0.76    0.21
   6 -14   3    1.02    0.23
   6 -14   3    1.20    0.20
   6 -14   3    1.50    0.21
  -7  14  -3    2.31    0.26
  -7  14  -3    2.26    0.35
  -7  14  -3    2.46    0.30
   7 -14   3    2.12    0.31
   7 -14   3    2.43    0.32
   7 -14   3    2.28    0.27
  -8  14  -3    0.10    0.18
  -8  14  -3    0.20    0.17
  -8  14  -3    0.08    0.23
   8 -14   3    0.31    0.19
   8 -14   3    0.32    0.20
   0  13  -3    0.75    0.19
   0  13  -3    0.57    0.19
   0  13  -3    0.62    0.23
   0 -13   3    0.48    0.18
   0 -13   3    0.69    0.21
  -1  13  -3   -0.15    0.17
  -1  13  -3   -0.07    0.14
  -1  13  -3   -0.12    0.15
   1 -13   3    0.00    0.16
   1 -13   3   -0.09    0.16
  -2  13  -3   -0.13    0.15
  -2  13  -3    0.02    0.16
  -2  13  -3    0.01    0.18
   2 -13   3    0.00    0.14
   2 -13   3    0.15    0.15
  -3  13  -3   -0.05    0.13
  -3  13  -3    0.49    0.18
  -3  13  -3   -0.03    0.15
   3 -13   3    0.03    0.12
   3 -13   3   -0.11    0.14
   3 -13   3    0.17    0.13
  -4  13  -3   -0.11    0.18
  -4  13  -3    0.17    0.14
  -4  13  -3    0.18    0.13
   4 -13   3    0.01    0.11
   4 -13   3   -0.05    0.13
   4 -13   3   -0.21    0.16
  -5  13  -3    0.06    0.17
  -5  13  -3    0.12    0.14
  -5  13  -3    0.16    0.15
   5 -13   3    0.10    0.13
   5 -13   3    0.28    0.16
   5 -13   3    0.31    0.13
  -6  13  -3    0.30    0.17
  -6  13  -3    0.41    0.14
  -6  13  -3    0.20    0.15
   6 -13   3    0.55    0.12
   6 -13   3    0.24    0.13
   6 -13   3    0.22    0.17
  -7  13  -3    0.10    0.17
  -7  13  -3    0.01    0.14
  -7  13  -3    0.14    0.13
   7 -13   3    0.04    0.14
   7 -13   3    0.26    0.14
   7 -13   3   -0.20    0.15
  -8  13  -3    1.38    0.19
  -8  13  -3    0.65    0.22
  -8  13  -3    1.18    0.19
   8 -13   3    1.16    0.18
   8 -13   3    1.44    0.19
   8 -13   3    1.37    0.21
  -9  13  -3    1.15    0.18
  -9  13  -3    1.49    0.25
  -9  13  -3    1.75    0.22
   9 -13   3    1.69    0.22
   9 -13   3    1.28    0.21
   9 -13   3    1.79    0.22
   2  12  -3    0.14    0.19
   2  12  -3    0.37    0.21
   2  12  -3    0.12    0.13
  -2 -12   3    0.30    0.18
  -2 -12   3    0.61    0.19
   1  12  -3    0.27    0.16
   1  12  -3    0.36    0.13
  -1 -12   3    0.38    0.17
  -1 -12   3    0.64    0.17
   0  12  -3   -0.04    0.09
   0  12  -3    0.02    0.15
   0  12  -3   -0.13    0.17
   0  12  -3    0.16    0.13
   0 -12   3   -0.18    0.15
   0 -12   3   -0.02    0.12
   0 -12   3    0.13    0.14
  -1  12  -3    0.04    0.08
  -1  12  -3   -0.01    0.12
  -1  12  -3    0.07    0.14
  -1  12  -3   -0.02    0.13
   1 -12   3   -0.12    0.14
   1 -12   3   -0.13    0.11
   1 -12   3   -0.02    0.08
  -2  12  -3   -0.08    0.12
  -2  12  -3    0.08    0.07
  -2  12  -3    0.27    0.13
  -2  12  -3    0.30    0.14
   2 -12   3    0.15    0.12
   2 -12   3    0.11    0.09
   2 -12   3   -0.11    0.10
  -3  12  -3    0.49    0.14
  -3  12  -3   -0.05    0.12
  -3  12  -3    0.08    0.12
   3 -12   3    0.10    0.11
   3 -12   3    0.17    0.09
   3 -12   3    0.04    0.10
  -4  12  -3    0.56    0.13
  -4  12  -3    0.51    0.13
  -4  12  -3    0.57    0.16
   4 -12   3    0.35    0.11
   4 -12   3    0.60    0.14
   4 -12   3    0.44    0.15
  -5  12  -3   -0.02    0.13
  -5  12  -3    0.11    0.14
  -5  12  -3   -0.06    0.13
   5 -12   3    0.14    0.12
   5 -12   3    0.02    0.11
  -6  12  -3    0.51    0.12
  -6  12  -3    0.78    0.14
  -6  12  -3    0.48    0.16
   6 -12   3    0.38    0.13
   6 -12   3    0.65    0.13
   6 -12   3    0.50    0.15
  -7  12  -3    2.26    0.24
  -7  12  -3    2.09    0.27
  -7  12  -3    2.05    0.24
   7 -12   3    2.45    0.25
   7 -12   3    1.87    0.25
   7 -12   3    2.51    0.24
  -8  12  -3    4.29    0.30
  -8  12  -3    3.82    0.34
  -8  12  -3    3.45    0.28
   8 -12   3    4.43    0.32
   8 -12   3    3.36    0.31
   8 -12   3    4.02    0.31
  -9  12  -3    0.94    0.18
  -9  12  -3    0.84    0.18
  -9  12  -3    0.47    0.21
  -9  12  -3    1.06    0.22
   9 -12   3    0.77    0.16
   9 -12   3    0.99    0.19
   9 -12   3    0.84    0.17
 -10  12  -3    0.00    0.20
 -10  12  -3    0.37    0.17
 -10  12  -3    0.33    0.17
 -10  12  -3   -0.01    0.17
  10 -12   3    0.46    0.17
  10 -12   3    0.21    0.17
   3  11  -3    0.96    0.17
   3  11  -3    1.14    0.22
  -3 -11   3    1.65    0.25
  -3 -11   3    1.51    0.21
  -3 -11   3    1.00    0.19
   2  11  -3   -0.06    0.14
   2  11  -3    0.10    0.18
  -2 -11   3   -0.05    0.15
  -2 -11   3    0.21    0.12
  -2 -11   3    0.14    0.13
  -2 -11   3    0.08    0.18
   1  11  -3    2.34    0.28
   1  11  -3    3.27    0.30
   1  11  -3    2.23    0.21
  -1 -11   3    3.41    0.26
  -1 -11   3    3.18    0.24
  -1 -11   3    2.35    0.26
   0  11  -3    0.78    0.10
   0  11  -3    0.84    0.17
   0  11  -3    0.59    0.16
   0  11  -3    0.67    0.13
   0 -11   3    0.88    0.11
   0 -11   3    0.54    0.14
   0 -11   3    0.77    0.12
   0 -11   3    0.63    0.13
  -1  11  -3    4.19    0.25
  -1  11  -3    4.73    0.28
  -1  11  -3    4.74    0.31
  -1  11  -3    4.35    0.31
  -1  11  -3    4.27    0.22
   1 -11   3    4.46    0.30
   1 -11   3    4.17    0.23
   1 -11   3    4.60    0.28
  -2  11  -3    4.51    0.28
  -2  11  -3    4.89    0.21
  -2  11  -3    4.39    0.31
   2 -11   3    5.16    0.29
   2 -11   3    5.16    0.22
   2 -11   3    4.94    0.26
   2 -11   3    4.56    0.30
  -3  11  -3   41.48    1.61
  -3  11  -3   37.20    1.56
   3 -11   3   42.13    1.55
   3 -11   3   38.51    1.55
  -5  11  -3    3.49    0.26
  -5  11  -3    3.38    0.27
   5 -11   3    2.96    0.22
   5 -11   3    3.41    0.25
   5 -11   3    3.27    0.24
  -6  11  -3    0.37    0.13
  -6  11  -3    0.24    0.07
  -6  11  -3    0.20    0.10
  -6  11  -3   -0.04    0.11
   6 -11   3    0.22    0.10
   6 -11   3    0.17    0.10
   6 -11   3    0.33    0.06
   6 -11   3    0.19    0.11
  -7  11  -3    3.01    0.23
  -7  11  -3    2.78    0.28
  -7  11  -3    2.86    0.22
   7 -11   3    2.92    0.25
   7 -11   3    2.85    0.18
   7 -11   3    2.66    0.25
   7 -11   3    3.01    0.22
  -8  11  -3    0.04    0.13
  -8  11  -3   -0.10    0.10
  -8  11  -3    0.18    0.12
   8 -11   3    0.10    0.09
   8 -11   3   -0.04    0.11
   8 -11   3    0.03    0.12
   8 -11   3    0.10    0.11
  -9  11  -3   -0.08    0.17
  -9  11  -3    0.08    0.14
  -9  11  -3    0.01    0.15
  -9  11  -3    0.17    0.12
   9 -11   3   -0.05    0.12
   9 -11   3    0.24    0.14
   9 -11   3    0.08    0.11
 -10  11  -3   -0.14    0.18
 -10  11  -3    0.07    0.16
 -10  11  -3    0.15    0.16
 -10  11  -3   -0.01    0.13
  10 -11   3    0.19    0.15
  10 -11   3    0.23    0.15
 -11  11  -3    1.08    0.21
 -11  11  -3    1.13    0.23
 -11  11  -3    1.21    0.22
  11 -11   3    1.29    0.19
  11 -11   3    1.18    0.19
  11 -11   3    1.43    0.21
   4  10  -3    0.47    0.14
   4  10  -3    0.21    0.18
  -4 -10   3    0.35    0.17
  -4 -10   3    0.36    0.15
  -4 -10   3    0.52    0.20
   3  10  -3    0.50    0.16
   3  10  -3    0.75    0.13
  -3 -10   3    0.40    0.12
  -3 -10   3    0.61    0.14
  -3 -10   3    0.79    0.20
  -3 -10   3    0.59    0.16
   2  10  -3    0.23    0.13
   2  10  -3    0.42    0.11
   2  10  -3    0.49    0.14
  -2 -10   3    0.46    0.11
  -2 -10   3    0.23    0.12
  -2 -10   3    0.41    0.13
  -2 -10   3    0.48    0.16
   1  10  -3    4.00    0.22
   1  10  -3    3.79    0.28
  -1 -10   3    3.67    0.26
  -1 -10   3    3.82    0.24
  -1 -10   3    3.63    0.27
  -1 -10   3    3.57    0.25
   0  10  -3    2.85    0.18
   0  10  -3    2.87    0.24
   0  10  -3    2.76    0.18
   0  10  -3    3.29    0.26
   0 -10   3    2.50    0.19
   0 -10   3    2.66    0.17
   0 -10   3    2.66    0.23
   0 -10   3    3.10    0.22
   0 -10   3    3.03    0.21
  -1  10  -3    6.92    0.32
  -1  10  -3    6.77    0.33
  -1  10  -3    6.49    0.37
  -1  10  -3    6.64    0.28
   1 -10   3    6.66    0.31
   1 -10   3    6.43    0.32
   1 -10   3    6.55    0.29
  -2  10  -3    0.13    0.09
  -2  10  -3    0.05    0.04
  -3  10  -3    0.52    0.10
  -3  10  -3    0.62    0.12
  -3  10  -3    0.40    0.11
  -3  10  -3    0.68    0.11
   3 -10   3    0.50    0.09
   3 -10   3    0.49    0.10
   3 -10   3    0.52    0.10
  -4  10  -3   14.24    0.65
  -4  10  -3   15.36    0.69
   4 -10   3   15.20    0.64
   4 -10   3   15.69    0.65
   4 -10   3   14.98    0.63
  -5  10  -3   97.45    3.97
  -5  10  -3  101.41    3.57
  -5  10  -3  101.12    3.55
  -5  10  -3   95.63    3.79
   5 -10   3   96.90    3.74
   5 -10   3   95.14    3.73
   5 -10   3   95.71    3.62
  -6  10  -3   15.29    0.63
  -6  10  -3   15.43    0.60
  -6  10  -3   14.77    0.66
   6 -10   3   15.08    0.59
   6 -10   3   15.23    0.64
   6 -10   3   15.62    0.67
   6 -10   3   15.46    0.66
  -7  10  -3    0.25    0.08
  -8  10  -3    2.27    0.23
  -8  10  -3    2.55    0.25
  -8  10  -3    1.68    0.22
  -8  10  -3    2.54    0.26
   8 -10   3    2.38    0.19
   8 -10   3    2.57    0.22
   8 -10   3    2.36    0.23
   8 -10   3    2.51    0.24
  -9  10  -3    0.02    0.12
  -9  10  -3    0.10    0.13
  -9  10  -3    0.10    0.11
  -9  10  -3    0.08    0.14
   9 -10   3   -0.11    0.11
   9 -10   3   -0.09    0.10
   9 -10   3   -0.01    0.11
 -10  10  -3    1.74    0.19
 -10  10  -3    2.09    0.22
 -10  10  -3    1.84    0.26
 -10  10  -3    1.65    0.25
  10 -10   3    1.72    0.24
  10 -10   3    1.70    0.25
  10 -10   3    1.63    0.20
 -11  10  -3    1.32    0.23
 -11  10  -3    1.44    0.23
 -11  10  -3    1.51    0.21
  11 -10   3    1.23    0.20
  11 -10   3    1.44    0.20
  11 -10   3    1.64    0.22
   6   9  -3    2.15    0.26
   6   9  -3    1.99    0.24
  -6  -9   3    1.93    0.32
  -6  -9   3    2.64    0.36
  -6  -9   3    3.09    0.35
   5   9  -3    0.13    0.15
   5   9  -3    0.00    0.14
  -5  -9   3   -0.04    0.16
  -5  -9   3    0.00    0.21
  -5  -9   3    0.20    0.16
   4   9  -3    0.08    0.11
   4   9  -3    0.11    0.08
   4   9  -3    0.18    0.13
  -4  -9   3    0.13    0.13
  -4  -9   3    0.03    0.13
  -4  -9   3    0.29    0.17
  -4  -9   3    0.10    0.10
   3   9  -3    0.46    0.11
   3   9  -3    0.34    0.07
   3   9  -3    0.44    0.13
   3   9  -3    0.51    0.11
  -3  -9   3    0.47    0.12
  -3  -9   3    0.47    0.13
  -3  -9   3    0.45    0.15
  -3  -9   3    0.22    0.09
   2   9  -3    0.54    0.11
   2   9  -3    0.43    0.12
   2   9  -3    0.71    0.10
  -2  -9   3    0.45    0.06
  -2  -9   3    0.64    0.12
  -2  -9   3    0.47    0.11
  -2  -9   3    0.62    0.10
  -2  -9   3    0.65    0.14
   1   9  -3   -0.04    0.08
   1   9  -3   -0.01    0.06
   1   9  -3    0.00    0.09
   1   9  -3   -0.07    0.06
  -1  -9   3    0.10    0.09
  -1  -9   3    0.12    0.09
  -1  -9   3    0.02    0.07
  -1  -9   3    0.07    0.08
  -1  -9   3    0.11    0.10
   0   9  -3    0.13    0.08
   0   9  -3    0.27    0.06
   0   9  -3    0.31    0.10
   0   9  -3    0.27    0.07
   0   9  -3    0.17    0.09
   0  -9   3    0.34    0.09
   0  -9   3    0.11    0.06
   0  -9   3    0.13    0.07
   0  -9   3    0.17    0.08
   0  -9   3    0.05    0.05
  -1   9  -3    0.87    0.12
  -1   9  -3    0.70    0.14
  -1   9  -3    0.94    0.11
  -1   9  -3    0.56    0.11
  -1   9  -3    0.69    0.07
  -1   9  -3    0.74    0.11
  -1   9  -3    0.76    0.09
  -1   9  -3    0.73    0.11
   1  -9   3    0.61    0.09
   1  -9   3    0.79    0.10
   1  -9   3    0.82    0.10
   1  -9   3    0.73    0.07
  -2   9  -3    0.04    0.07
  -2   9  -3    0.28    0.11
  -2   9  -3   -0.03    0.08
  -2   9  -3   -0.05    0.07
  -2   9  -3   -0.03    0.07
  -2   9  -3    0.11    0.07
  -2   9  -3    0.00    0.08
   2  -9   3    0.05    0.05
   2  -9   3    0.02    0.06
   2  -9   3    0.04    0.04
   2  -9   3    0.03    0.07
  -3   9  -3    0.32    0.09
  -3   9  -3    0.33    0.08
  -3   9  -3    0.24    0.08
  -3   9  -3    0.32    0.08
  -3   9  -3    0.24    0.10
  -3   9  -3    0.31    0.09
   3  -9   3    0.23    0.08
   3  -9   3    0.20    0.06
  -4   9  -3    3.45    0.16
  -4   9  -3    3.64    0.24
  -4   9  -3    3.87    0.24
  -4   9  -3    3.94    0.22
  -4   9  -3    3.65    0.22
  -4   9  -3    3.74    0.24
   4  -9   3    3.88    0.22
   4  -9   3    3.88    0.22
   4  -9   3    3.47    0.21
   4  -9   3    3.56    0.23
  -5   9  -3   15.63    0.69
  -5   9  -3   14.99    0.61
  -5   9  -3   14.87    0.59
  -5   9  -3   15.64    0.66
   5  -9   3   14.98    0.63
   5  -9   3   15.25    0.66
   5  -9   3   15.98    0.65
   5  -9   3   15.27    0.65
   5  -9   3   15.33    0.59
  -6   9  -3   20.29    0.89
  -6   9  -3   20.65    0.95
  -6   9  -3   20.18    0.83
  -6   9  -3   20.33    0.84
   6  -9   3   23.10    0.89
   6  -9   3   21.73    0.86
   6  -9   3   24.27    0.90
   6  -9   3   20.77    0.89
   6  -9   3   23.51    0.83
  -7   9  -3   10.42    0.46
  -7   9  -3   10.68    0.47
  -7   9  -3    9.90    0.45
   7  -9   3   10.84    0.44
   7  -9   3   10.81    0.47
   7  -9   3   10.27    0.48
  -8   9  -3    3.91    0.26
  -8   9  -3    3.66    0.25
  -8   9  -3    4.04    0.24
  -8   9  -3    3.76    0.30
   8  -9   3    3.63    0.25
   8  -9   3    3.42    0.22
   8  -9   3    3.51    0.26
   8  -9   3    3.67    0.25
  -9   9  -3    1.07    0.14
  -9   9  -3    1.48    0.19
  -9   9  -3    1.62    0.21
  -9   9  -3    1.21    0.17
   9  -9   3    1.36    0.17
   9  -9   3    1.12    0.15
   9  -9   3    1.18    0.11
   9  -9   3    1.11    0.16
 -10   9  -3    0.15    0.12
 -10   9  -3    0.22    0.16
 -10   9  -3    0.04    0.13
  10  -9   3   -0.01    0.12
  10  -9   3    0.25    0.11
  10  -9   3    0.14    0.12
 -11   9  -3    5.43    0.35
 -11   9  -3    3.41    0.40
 -11   9  -3    4.56    0.32
  11  -9   3    4.97    0.34
  11  -9   3    4.68    0.34
   7   8  -3    0.88    0.18
  -7  -8   3    1.14    0.22
  -7  -8   3    1.79    0.31
   6   8  -3    0.42    0.13
   6   8  -3    0.07    0.14
   6   8  -3    0.35    0.17
  -6  -8   3    0.30    0.17
  -6  -8   3    0.14    0.21
  -6  -8   3    0.38    0.15
   5   8  -3    0.54    0.10
   5   8  -3    0.43    0.14
   5   8  -3    0.39    0.13
  -5  -8   3    0.68    0.20
  -5  -8   3    0.46    0.13
  -5  -8   3    0.75    0.15
  -5  -8   3    0.46    0.10
   4   8  -3    1.04    0.14
   4   8  -3    1.35    0.14
   4   8  -3    1.00    0.15
  -4  -8   3    1.16    0.13
  -4  -8   3    1.16    0.15
  -4  -8   3    1.16    0.15
  -4  -8   3    1.33    0.15
   3   8  -3    2.04    0.13
   3   8  -3    2.11    0.18
   3   8  -3    1.98    0.18
  -3  -8   3    1.98    0.15
  -3  -8   3    2.05    0.24
  -3  -8   3    2.04    0.17
  -3  -8   3    2.21    0.19
   2   8  -3    0.43    0.09
   2   8  -3    0.40    0.09
   2   8  -3    0.46    0.06
   2   8  -3    0.36    0.10
  -2  -8   3    0.36    0.08
  -2  -8   3    0.24    0.09
  -2  -8   3    0.44    0.08
  -2  -8   3    0.35    0.11
  -2  -8   3    0.33    0.09
   1   8  -3    2.49    0.18
   1   8  -3    2.32    0.19
   1   8  -3    2.69    0.20
   1   8  -3    2.74    0.16
   1   8  -3    2.71    0.21
  -1  -8   3    2.70    0.17
  -1  -8   3    2.83    0.19
  -1  -8   3    2.75    0.18
  -1  -8   3    2.73    0.18
  -1  -8   3    2.81    0.14
  -1  -8   3    2.48    0.19
   0   8  -3    1.95    0.12
   0   8  -3    1.71    0.13
   0   8  -3    2.07    0.17
   0   8  -3    1.77    0.15
   0   8  -3    1.83    0.16
   0   8  -3    1.95    0.17
   0   8  -3    1.53    0.17
   0  -8   3    1.87    0.13
   0  -8   3    2.04    0.15
   0  -8   3    1.95    0.14
   0  -8   3    1.80    0.12
   0  -8   3    1.85    0.14
  -1   8  -3    0.15    0.07
  -1   8  -3    0.05    0.05
  -1   8  -3    0.13    0.06
  -1   8  -3    0.12    0.06
  -1   8  -3    0.12    0.04
  -1   8  -3    0.06    0.06
  -1   8  -3    0.12    0.07
  -1   8  -3    0.09    0.08
  -1   8  -3    0.07    0.07
   1  -8   3    0.12    0.06
   1  -8   3    0.08    0.04
   1  -8   3    0.07    0.07
   1  -8   3    0.11    0.05
   1  -8   3    0.14    0.06
  -2   8  -3    6.48    0.30
  -2   8  -3    6.11    0.28
  -2   8  -3    6.18    0.29
  -2   8  -3    6.23    0.31
  -2   8  -3    6.15    0.32
  -2   8  -3    6.26    0.28
  -2   8  -3    5.72    0.24
  -2   8  -3    6.40    0.32
  -2   8  -3    5.66    0.28
   2  -8   3    6.36    0.30
   2  -8   3    6.39    0.29
   2  -8   3    6.44    0.28
   2  -8   3    6.21    0.31
   2  -8   3    5.90    0.24
  -3   8  -3    0.89    0.10
  -3   8  -3    0.66    0.10
  -3   8  -3    0.89    0.12
  -3   8  -3    0.91    0.12
  -3   8  -3    0.88    0.13
  -3   8  -3    0.95    0.11
  -3   8  -3    0.90    0.11
  -3   8  -3    0.87    0.10
   3  -8   3    0.90    0.10
   3  -8   3    0.70    0.11
   3  -8   3    0.67    0.09
   3  -8   3    0.79    0.11
   3  -8   3    0.81    0.10
  -4   8  -3    1.80    0.16
  -4   8  -3    1.66    0.14
  -4   8  -3    1.94    0.15
  -4   8  -3    1.95    0.16
  -4   8  -3    2.26    0.17
  -4   8  -3    1.81    0.16
  -4   8  -3    1.99    0.11
  -4   8  -3    1.86    0.14
   4  -8   3    1.87    0.15
   4  -8   3    1.79    0.16
   4  -8   3    1.84    0.11
   4  -8   3    1.99    0.15
   4  -8   3    1.72    0.17
   4  -8   3    1.52    0.15
   4  -8   3    1.98    0.14
  -5   8  -3   24.72    0.95
  -5   8  -3   25.38    1.08
  -5   8  -3   25.82    0.98
  -5   8  -3   26.22    0.96
  -5   8  -3   25.04    1.02
   5  -8   3   23.98    1.02
   5  -8   3   24.59    1.07
   5  -8   3   26.24    0.98
   5  -8   3   24.65    1.01
   5  -8   3   24.58    0.96
   5  -8   3   26.00    0.95
   5  -8   3   25.16    1.01
  -6   8  -3    4.90    0.29
  -6   8  -3    4.76    0.25
  -6   8  -3    4.87    0.26
  -6   8  -3    5.22    0.26
  -6   8  -3    4.50    0.24
   6  -8   3    5.16    0.27
   6  -8   3    4.66    0.26
   6  -8   3    4.74    0.25
   6  -8   3    4.93    0.19
  -7   8  -3    0.35    0.10
  -7   8  -3    0.48    0.09
  -7   8  -3    0.37    0.12
  -7   8  -3    0.39    0.09
  -7   8  -3    0.42    0.09
   7  -8   3    0.57    0.11
   7  -8   3    0.36    0.09
   7  -8   3    0.48    0.08
   7  -8   3    0.48    0.09
   7  -8   3    0.37    0.09
   7  -8   3    0.51    0.06
  -8   8  -3    0.47    0.10
  -8   8  -3    0.42    0.13
  -8   8  -3    0.27    0.10
   8  -8   3    0.46    0.08
  -9   8  -3    2.02    0.21
  -9   8  -3    2.05    0.20
  -9   8  -3    2.22    0.21
  -9   8  -3    2.17    0.24
   9  -8   3    2.10    0.15
   9  -8   3    2.35    0.21
   9  -8   3    2.21    0.24
   9  -8   3    2.10    0.23
 -10   8  -3    3.08    0.26
 -10   8  -3    2.56    0.23
 -10   8  -3    2.48    0.31
  10  -8   3    2.77    0.25
  10  -8   3    2.85    0.26
  10  -8   3    3.05    0.24
  10  -8   3    2.93    0.19
 -11   8  -3    1.46    0.20
 -11   8  -3    2.23    0.26
 -11   8  -3    2.28    0.29
  11  -8   3    1.82    0.26
  11  -8   3    2.14    0.26
  11  -8   3    2.28    0.25
   7   7  -3    3.85    0.27
   7   7  -3    3.59    0.35
   7   7  -3    3.41    0.32
  -7  -7   3    3.60    0.33
  -7  -7   3    3.96    0.33
  -7  -7   3    4.06    0.43
   6   7  -3    0.63    0.11
   6   7  -3    0.68    0.13
   6   7  -3    0.56    0.14
  -6  -7   3    0.39    0.14
  -6  -7   3    0.47    0.14
  -6  -7   3    0.65    0.20
   5   7  -3    0.27    0.10
   5   7  -3    0.14    0.10
   5   7  -3    0.06    0.11
   5   7  -3    0.10    0.08
  -5  -7   3    0.13    0.10
  -5  -7   3    0.14    0.08
  -5  -7   3    0.07    0.11
  -5  -7   3   -0.15    0.10
   4   7  -3    0.51    0.10
   4   7  -3    0.59    0.10
   4   7  -3    0.39    0.11
   4   7  -3    0.43    0.07
  -4  -7   3    0.57    0.11
  -4  -7   3    0.30    0.09
  -4  -7   3    0.42    0.09
  -4  -7   3    0.52    0.14
  -4  -7   3    0.44    0.08
   3   7  -3   13.29    0.52
   3   7  -3   12.51    0.61
   3   7  -3   13.54    0.59
   3   7  -3   13.89    0.54
   3   7  -3   13.51    0.55
  -3  -7   3   12.60    0.54
  -3  -7   3   13.31    0.52
  -3  -7   3   13.26    0.56
  -3  -7   3   13.37    0.62
  -3  -7   3   13.56    0.55
  -3  -7   3   13.27    0.54
   2   7  -3    0.20    0.07
   2   7  -3    0.17    0.09
   2   7  -3    0.10    0.07
   2   7  -3    0.31    0.07
   2   7  -3    0.43    0.10
   2   7  -3    0.18    0.05
  -2  -7   3    0.24    0.06
  -2  -7   3    0.23    0.07
  -2  -7   3    0.15    0.07
  -2  -7   3    0.20    0.04
  -2  -7   3    0.34    0.05
  -2  -7   3    0.34    0.07
  -2  -7   3    0.31    0.09
   1   7  -3    1.46    0.15
   1   7  -3    1.28    0.13
   1   7  -3    1.58    0.11
   1   7  -3    1.44    0.08
   1   7  -3    1.52    0.12
   1   7  -3    1.62    0.12
   1   7  -3    1.28    0.14
   1   7  -3    1.45    0.14
  -1  -7   3    1.56    0.13
  -1  -7   3    1.49    0.12
  -1  -7   3    1.35    0.11
  -1  -7   3    1.44    0.08
  -1  -7   3    1.49    0.13
  -1  -7   3    1.43    0.15
  -1  -7   3    1.54    0.10
  -1  -7   3    1.38    0.14
   0   7  -3    1.95    0.14
   0   7  -3    1.76    0.14
   0   7  -3    1.80    0.12
   0   7  -3    1.90    0.15
   0   7  -3    1.75    0.15
   0   7  -3    1.87    0.11
   0   7  -3    1.90    0.14
   0   7  -3    1.94    0.14
   0  -7   3    1.85    0.12
   0  -7   3    1.94    0.13
   0  -7   3    2.01    0.13
   0  -7   3    1.86    0.11
   0  -7   3    1.88    0.15
   0  -7   3    1.69    0.13
  -1   7  -3    2.98    0.17
  -1   7  -3    3.00    0.16
  -1   7  -3    2.75    0.16
  -1   7  -3    2.92    0.16
  -1   7  -3    3.19    0.19
  -1   7  -3    2.82    0.13
  -1   7  -3    3.03    0.17
  -1   7  -3    2.75    0.16
  -1   7  -3    2.96    0.18
   1  -7   3    2.62    0.18
   1  -7   3    3.04    0.14
   1  -7   3    2.82    0.17
   1  -7   3    2.94    0.16
   1  -7   3    2.78    0.17
  -2   7  -3    0.00    0.05
  -2   7  -3    0.01    0.05
  -2   7  -3   -0.07    0.05
  -2   7  -3    0.07    0.05
  -2   7  -3    0.02    0.03
  -2   7  -3    0.04    0.05
  -2   7  -3    0.00    0.05
  -2   7  -3    0.06    0.05
  -2   7  -3   -0.04    0.04
   2  -7   3    0.00    0.04
   2  -7   3    0.00    0.04
   2  -7   3    0.01    0.02
   2  -7   3    0.00    0.04
   2  -7   3   -0.02    0.05
  -3   7  -3    8.33    0.33
  -3   7  -3    7.86    0.30
  -3   7  -3    7.52    0.34
  -3   7  -3    7.68    0.32
  -3   7  -3    7.50    0.34
  -3   7  -3    7.75    0.33
  -3   7  -3    7.65    0.36
  -3   7  -3    7.70    0.35
   3  -7   3    7.99    0.35
   3  -7   3    7.86    0.28
   3  -7   3    7.65    0.30
   3  -7   3    7.48    0.34
   3  -7   3    7.35    0.35
   3  -7   3    7.50    0.36
   3  -7   3    7.55    0.33
   3  -7   3    7.36    0.28
  -4   7  -3    1.78    0.14
  -4   7  -3    1.71    0.13
  -4   7  -3    1.67    0.13
  -4   7  -3    1.48    0.13
  -4   7  -3    1.75    0.10
  -4   7  -3    1.63    0.14
  -4   7  -3    1.63    0.12
   4  -7   3    1.73    0.14
   4  -7   3    1.65    0.13
   4  -7   3    1.58    0.13
   4  -7   3    1.69    0.13
   4  -7   3    1.68    0.10
   4  -7   3    1.62    0.13
   4  -7   3    1.83    0.13
  -5   7  -3    0.98    0.11
  -5   7  -3    0.62    0.09
  -5   7  -3    0.75    0.10
  -5   7  -3    0.69    0.10
  -5   7  -3    0.96    0.12
  -5   7  -3    0.87    0.10
  -5   7  -3    1.00    0.11
   5  -7   3    1.01    0.11
   5  -7   3    1.00    0.09
   5  -7   3    0.88    0.06
   5  -7   3    0.85    0.11
   5  -7   3    0.81    0.10
   5  -7   3    0.95    0.06
   5  -7   3    0.82    0.11
   5  -7   3    0.92    0.10
   5  -7   3    0.77    0.09
  -6   7  -3    1.29    0.13
  -6   7  -3    1.23    0.13
  -6   7  -3    1.40    0.16
  -6   7  -3    1.31    0.15
  -6   7  -3    1.07    0.14
  -6   7  -3    1.09    0.13
   6  -7   3    1.27    0.12
   6  -7   3    1.31    0.11
   6  -7   3    1.31    0.08
   6  -7   3    1.21    0.13
   6  -7   3    1.16    0.09
   6  -7   3    1.43    0.15
   6  -7   3    0.96    0.11
   6  -7   3    1.14    0.13
  -7   7  -3    0.96    0.13
  -7   7  -3    1.02    0.13
  -7   7  -3    1.03    0.11
  -7   7  -3    1.17    0.14
  -7   7  -3    1.18    0.15
  -7   7  -3    0.90    0.11
   7  -7   3    1.08    0.15
   7  -7   3    1.09    0.12
   7  -7   3    0.83    0.11
   7  -7   3    0.94    0.09
   7  -7   3    0.92    0.10
   7  -7   3    1.12    0.12
  -8   7  -3    3.61    0.23
  -8   7  -3    3.57    0.20
  -8   7  -3    3.55    0.21
  -8   7  -3    3.61    0.22
  -8   7  -3    3.97    0.23
   8  -7   3    3.66    0.22
   8  -7   3    3.68    0.19
   8  -7   3    3.66    0.21
   8  -7   3    2.98    0.23
  -9   7  -3    0.07    0.10
  -9   7  -3   -0.03    0.12
  -9   7  -3    0.13    0.10
  -9   7  -3    0.30    0.10
  -9   7  -3    0.40    0.12
  -9   7  -3    0.10    0.09
   9  -7   3   -0.04    0.10
   9  -7   3    0.03    0.08
   9  -7   3    0.04    0.07
   9  -7   3    0.05    0.10
   9  -7   3    0.14    0.09
 -10   7  -3    0.10    0.14
 -10   7  -3    0.10    0.13
 -10   7  -3    0.12    0.10
 -10   7  -3    0.11    0.12
  10  -7   3    0.21    0.12
  10  -7   3    0.10    0.10
  10  -7   3    0.20    0.09
  10  -7   3    0.04    0.11
 -11   7  -3    0.75    0.15
 -11   7  -3    1.01    0.21
 -11   7  -3    0.55    0.17
  11  -7   3    0.92    0.17
   8   6  -3    0.32    0.17
   8   6  -3    0.22    0.14
   8   6  -3    0.38    0.16
  -8  -6   3    0.38    0.18
  -8  -6   3    0.40    0.23
  -8  -6   3    0.87    0.19
   7   6  -3    0.31    0.14
   7   6  -3    0.38    0.13
  -7  -6   3    0.20    0.19
  -7  -6   3    0.31    0.16
  -7  -6   3    0.36    0.14
   6   6  -3    0.68    0.13
   6   6  -3    0.83    0.11
  -6  -6   3    0.75    0.15
  -6  -6   3    0.74    0.14
  -6  -6   3    0.84    0.10
  -6  -6   3    0.95    0.20
   5   6  -3    0.84    0.13
   5   6  -3    0.83    0.12
   5   6  -3    0.88    0.12
   5   6  -3    1.28    0.15
  -5  -6   3    0.69    0.15
  -5  -6   3    0.81    0.12
  -5  -6   3    0.96    0.14
  -5  -6   3    0.93    0.13
  -5  -6   3    0.85    0.13
   4   6  -3   92.64    3.21
   4   6  -3   93.30    3.35
   4   6  -3   84.14    3.26
   4   6  -3   91.63    3.46
   4   6  -3   82.34    3.59
  -4  -6   3   87.58    3.60
  -4  -6   3   88.15    3.27
  -4  -6   3   90.20    3.35
  -4  -6   3   87.00    3.22
  -4  -6   3   90.26    3.29
   3   6  -3   41.39    1.77
   3   6  -3   42.60    1.63
   3   6  -3   44.39    1.71
   3   6  -3   43.19    1.64
   3   6  -3   44.27    1.58
   3   6  -3   42.94    1.59
   3   6  -3   43.17    1.59
  -3  -6   3   42.25    1.60
  -3  -6   3   41.05    1.57
  -3  -6   3   43.91    1.77
  -3  -6   3   43.56    1.63
  -3  -6   3   43.56    1.59
  -3  -6   3   44.28    1.64
  -3  -6   3   40.81    1.70
  -3  -6   3   42.81    1.63
   2   6  -3    0.92    0.10
   2   6  -3    0.90    0.07
   2   6  -3    0.88    0.12
   2   6  -3    0.94    0.10
   2   6  -3    0.73    0.09
   2   6  -3    0.87    0.08
   2   6  -3    0.81    0.10
   2   6  -3    0.87    0.12
  -2  -6   3    1.00    0.10
  -2  -6   3    0.79    0.09
  -2  -6   3    0.82    0.12
  -2  -6   3    0.88    0.10
  -2  -6   3    0.86    0.10
  -2  -6   3    0.70    0.07
  -2  -6   3    0.84    0.10
   1   6  -3    0.05    0.05
   1   6  -3    0.07    0.05
   1   6  -3    0.03    0.05
   1   6  -3    0.03    0.04
   1   6  -3    0.12    0.05
   1   6  -3   -0.04    0.03
   1   6  -3    0.05    0.04
   1   6  -3    0.05    0.03
  -1  -6   3    0.03    0.05
  -1  -6   3    0.04    0.04
  -1  -6   3    0.06    0.05
  -1  -6   3    0.04    0.04
  -1  -6   3    0.00    0.04
  -1  -6   3    0.05    0.03
  -1  -6   3    0.06    0.04
   0   6  -3    0.12    0.04
   0   6  -3    0.08    0.04
   0   6  -3   -0.02    0.04
   0   6  -3    0.00    0.04
   0   6  -3    0.04    0.04
   0   6  -3    0.02    0.05
   0   6  -3    0.03    0.04
   0   6  -3    0.04    0.03
   0  -6   3    0.04    0.05
   0  -6   3    0.01    0.04
   0  -6   3    0.00    0.04
   0  -6   3    0.05    0.03
   0  -6   3    0.09    0.04
   0  -6   3    0.10    0.04
  -1   6  -3   46.08    1.67
  -1   6  -3   45.98    1.70
  -1   6  -3   46.72    1.83
  -1   6  -3   46.76    1.70
  -1   6  -3   46.52    1.90
  -1   6  -3   47.20    1.79
  -1   6  -3   46.84    1.74
  -1   6  -3   45.37    1.90
  -1   6  -3   46.98    1.78
   1  -6   3   45.89    1.78
   1  -6   3   46.25    1.79
   1  -6   3   47.68    1.74
   1  -6   3   47.30    1.67
   1  -6   3   48.04    1.83
  -2   6  -3    8.93    0.39
  -2   6  -3    9.26    0.41
  -2   6  -3    9.06    0.36
  -2   6  -3    9.00    0.34
  -2   6  -3    9.64    0.38
  -2   6  -3    9.29    0.40
  -2   6  -3    9.15    0.39
  -2   6  -3    9.32    0.37
   2  -6   3    9.13    0.34
   2  -6   3    8.74    0.41
   2  -6   3    9.48    0.35
   2  -6   3    9.24    0.40
   2  -6   3    9.45    0.39
   2  -6   3    9.07    0.35
   2  -6   3    8.93    0.38
   2  -6   3    9.54    0.39
  -3   6  -3   -0.02    0.04
  -3   6  -3   -0.01    0.04
  -3   6  -3    0.01    0.04
  -3   6  -3   -0.03    0.04
  -3   6  -3    0.00    0.03
  -3   6  -3    0.02    0.04
  -3   6  -3    0.00    0.05
   3  -6   3   -0.01    0.02
   3  -6   3    0.03    0.04
   3  -6   3   -0.02    0.04
   3  -6   3    0.01    0.04
   3  -6   3   -0.01    0.05
   3  -6   3   -0.04    0.04
   3  -6   3    0.00    0.04
   3  -6   3   -0.01    0.02
  -4   6  -3    0.98    0.11
  -4   6  -3    1.11    0.10
  -4   6  -3    0.91    0.10
  -4   6  -3    1.10    0.09
  -4   6  -3    1.07    0.09
  -4   6  -3    0.96    0.11
  -4   6  -3    1.15    0.09
   4  -6   3    1.18    0.11
   4  -6   3    0.98    0.09
   4  -6   3    1.17    0.07
   4  -6   3    1.09    0.08
   4  -6   3    0.95    0.10
   4  -6   3    0.77    0.10
   4  -6   3    0.95    0.06
   4  -6   3    0.94    0.10
   4  -6   3    1.07    0.10
  -5   6  -3    0.56    0.07
  -5   6  -3    0.77    0.10
  -5   6  -3    0.82    0.10
  -5   6  -3    0.51    0.07
  -5   6  -3    0.65    0.09
  -5   6  -3    0.64    0.10
  -5   6  -3    0.77    0.10
   5  -6   3    0.65    0.08
   5  -6   3    0.74    0.10
   5  -6   3    0.81    0.11
   5  -6   3    0.96    0.11
   5  -6   3    0.82    0.07
   5  -6   3    0.78    0.09
   5  -6   3    0.73    0.08
   5  -6   3    0.78    0.09
  -6   6  -3    0.28    0.07
  -6   6  -3    0.33    0.08
  -6   6  -3    0.39    0.07
  -6   6  -3    0.32    0.06
  -6   6  -3    0.23    0.05
  -6   6  -3    0.42    0.10
  -6   6  -3    0.37    0.08
  -6   6  -3    0.25    0.07
  -6   6  -3    0.31    0.07
   6  -6   3    0.23    0.05
   6  -6   3    0.41    0.08
   6  -6   3    0.39    0.08
   6  -6   3    0.29    0.06
   6  -6   3    0.38    0.09
   6  -6   3    0.36    0.05
   6  -6   3    0.26    0.07
   6  -6   3    0.30    0.07
  -7   6  -3    0.02    0.07
  -7   6  -3   -0.01    0.06
  -7   6  -3    0.12    0.07
  -7   6  -3    0.03    0.07
  -7   6  -3    0.03    0.09
  -7   6  -3    0.11    0.06
  -7   6  -3   -0.08    0.06
  -7   6  -3   -0.06    0.07
   7  -6   3    0.01    0.07
   7  -6   3   -0.05    0.06
   7  -6   3    0.05    0.05
   7  -6   3    0.00    0.06
   7  -6   3    0.02    0.06
  -8   6  -3    0.94    0.11
  -8   6  -3    0.96    0.12
  -8   6  -3    0.81    0.11
  -8   6  -3    0.91    0.10
  -8   6  -3    1.06    0.14
  -8   6  -3    0.95    0.16
   8  -6   3    0.75    0.10
   8  -6   3    0.75    0.11
   8  -6   3    0.86    0.11
   8  -6   3    0.89    0.11
   8  -6   3    0.86    0.12
  -9   6  -3    1.88    0.20
  -9   6  -3    1.97    0.20
  -9   6  -3    2.25    0.17
  -9   6  -3    2.06    0.22
  -9   6  -3    1.85    0.24
  -9   6  -3    1.75    0.18
   9  -6   3    2.02    0.19
   9  -6   3    1.88    0.19
   9  -6   3    2.00    0.21
   9  -6   3    2.11    0.17
 -10   6  -3    0.66    0.14
 -10   6  -3    0.68    0.12
 -10   6  -3    0.42    0.14
 -10   6  -3    0.50    0.15
  10  -6   3    0.54    0.12
  10  -6   3    0.55    0.13
  10  -6   3    0.53    0.11
  10  -6   3    0.44    0.12
 -11   6  -3    4.75    0.34
[truncated: 1,001,721 more chars]
