# Supplementary material for: Quaternary cocrystals: combinatorial synthetic strategies based on long-range synthon Aufbau modules (LSAM)
Source: IUCrJ. 2016 Jan 5;3(Pt 2):102–7. doi: 10.1107/S2052252515023957 (PMC4775158; doi:10.1107/S2052252515023957)
Supplement: Supplementary file 2 [file m-03-00102-sup3.zip › Checkcif Folder/19. QS PGL TMP PHE DPE.cif]

 
data_shelx
 
_audit_creation_method            SHELXL-2013
_chemical_name_systematic
;
 ?
;
_chemical_name_common             ?
_chemical_melting_point           ?
_chemical_formula_moiety          ?
_chemical_formula_sum
 'C44 H44 N6 O6' 
_chemical_formula_weight          752.85

loop_
 _atom_type_symbol
 _atom_type_description
 _atom_type_scat_dispersion_real
 _atom_type_scat_dispersion_imag
 _atom_type_scat_source
 'C'  'C'   0.0033   0.0016
 'International Tables Vol C Tables 4.2.6.8 and 6.1.1.4'
 'H'  'H'   0.0000   0.0000
 'International Tables Vol C Tables 4.2.6.8 and 6.1.1.4'
 'N'  'N'   0.0061   0.0033
 'International Tables Vol C Tables 4.2.6.8 and 6.1.1.4'
 'O'  'O'   0.0106   0.0060
 'International Tables Vol C Tables 4.2.6.8 and 6.1.1.4'
 
_space_group_crystal_system       triclinic
_space_group_IT_number            2
_space_group_name_H-M_alt         'P -1'
_space_group_name_Hall            '-P 1'
 
_shelx_space_group_comment
;
The symmetry employed for this shelxl refinement is uniquely defined
by the following loop, which should always be used as a source of
symmetry information in preference to the above space-group names.
They are only intended as comments.
;
 
loop_
 _space_group_symop_operation_xyz
 'x, y, z'
 '-x, -y, -z'
 
_cell_length_a                    7.812(9)
_cell_length_b                    8.763(10)
_cell_length_c                    14.300(16)
_cell_angle_alpha                 95.009(14)
_cell_angle_beta                  95.415(11)
_cell_angle_gamma                 101.04(2)
_cell_volume                      950.9(19)
_cell_formula_units_Z             1
_cell_measurement_temperature     150(2)
_cell_measurement_reflns_used     ? 
_cell_measurement_theta_min       ? 
_cell_measurement_theta_max       ? 
 
_exptl_crystal_description        'Block' 
_exptl_crystal_colour             'Orange' 
_exptl_crystal_density_meas       ? 
_exptl_crystal_density_method     ?              
_exptl_crystal_density_diffrn     1.315          
_exptl_crystal_F_000              398
_exptl_transmission_factor_min    ?                                             
_exptl_transmission_factor_max    ?                                             
_exptl_crystal_size_max           0.640
_exptl_crystal_size_mid           0.370
_exptl_crystal_size_min           0.240
_exptl_absorpt_coefficient_mu     0.089
_shelx_estimated_absorpt_T_min    0.945
_shelx_estimated_absorpt_T_max    0.979
_exptl_absorpt_correction_type    'Multi-scan'
_exptl_absorpt_correction_T_max    1.000
_exptl_absorpt_correction_T_min    0.801
_exptl_absorpt_process_details    'Jacobson, R. (1998) Private communication' 
 
_exptl_special_details
;
 ?
;
 
_diffrn_ambient_temperature       150(2)
_diffrn_radiation_wavelength      0.71073
_diffrn_radiation_type            MoK\a
_diffrn_source                    'Sealed Tube'                       
_diffrn_measurement_device_type   'Rigaku Mercury375R (2x2 bin mode)'
_diffrn_measurement_method        'profile data from \w-scans'
_diffrn_detector_area_resol_mean  ? 
_diffrn_reflns_number             10088
_diffrn_reflns_av_unetI/netI      0.0575
_diffrn_reflns_av_R_equivalents   0.0664
_diffrn_reflns_limit_h_min        -10
_diffrn_reflns_limit_h_max        10
_diffrn_reflns_limit_k_min        -11
_diffrn_reflns_limit_k_max        11
_diffrn_reflns_limit_l_min        -18
_diffrn_reflns_limit_l_max        18
_diffrn_reflns_theta_min          1.439
_diffrn_reflns_theta_max          27.551
_diffrn_reflns_theta_full         25.242
_diffrn_measured_fraction_theta_max   0.988
_diffrn_measured_fraction_theta_full  0.995
_diffrn_reflns_Laue_measured_fraction_max    0.988
_diffrn_reflns_Laue_measured_fraction_full   0.995
_diffrn_reflns_point_group_measured_fraction_max   0.988
_diffrn_reflns_point_group_measured_fraction_full  0.995
_reflns_number_total              4348
_reflns_number_gt                 3654
_reflns_threshold_expression      'I > 2\s(I)'
_reflns_Friedel_coverage          0.000
_reflns_Friedel_fraction_max      .
_reflns_Friedel_fraction_full     .
 
_reflns_special_details
;
 Reflections were merged by SHELXL according to the crystal
 class for the calculation of statistics and refinement.
 
 _reflns_Friedel_fraction is defined as the number of unique
 Friedel pairs measured divided by the number that would be
 possible theoretically, ignoring centric projections and
 systematic absences.
;
 
_computing_data_collection        ?
_computing_cell_refinement        ?
_computing_data_reduction         ?
_computing_structure_solution     ?
_computing_structure_refinement   'SHELXL-2013 (Sheldrick, 2013)'
_computing_molecular_graphics     ?
_computing_publication_material   ?
 
_refine_special_details
;
 ?
;
_refine_ls_structure_factor_coef  Fsqd
_refine_ls_matrix_type            full
_refine_ls_weighting_scheme       calc
_refine_ls_weighting_details
;
 w=1/[\s^2^(Fo^2^)+(0.0917P)^2^+0.1007P]
 where P=(Fo^2^+2Fc^2^)/3
;
_atom_sites_solution_primary      ?
_atom_sites_solution_secondary    ?
_atom_sites_solution_hydrogens    mixed
_refine_ls_hydrogen_treatment     mixed
_refine_ls_extinction_method      none
_refine_ls_extinction_coef        .
_refine_ls_number_reflns          4348
_refine_ls_number_parameters      266
_refine_ls_number_restraints      0
_refine_ls_R_factor_all           0.0637
_refine_ls_R_factor_gt            0.0518
_refine_ls_wR_factor_ref          0.1708
_refine_ls_wR_factor_gt           0.1519
_refine_ls_goodness_of_fit_ref    1.108
_refine_ls_restrained_S_all       1.108
_refine_ls_shift/su_max           0.000
_refine_ls_shift/su_mean          0.000
 
loop_
 _atom_site_label
 _atom_site_type_symbol
 _atom_site_fract_x
 _atom_site_fract_y
 _atom_site_fract_z
 _atom_site_U_iso_or_equiv
 _atom_site_adp_type
 _atom_site_occupancy
 _atom_site_site_symmetry_order  
 _atom_site_calc_flag
 _atom_site_refinement_flags_posn
 _atom_site_refinement_flags_adp
 _atom_site_refinement_flags_occupancy
 _atom_site_disorder_assembly
 _atom_site_disorder_group
H22B H -0.576(4) 0.421(4) 1.077(2) 0.087(9) Uiso 1 1 d . . . . .
H22A H -0.457(3) 0.603(3) 1.088(2) 0.072(8) Uiso 1 1 d . . . . .
O1 O 0.06489(15) 0.14728(14) 0.67499(9) 0.0384(3) Uani 1 1 d . . . . .
H1O H 0.0590 0.2187 0.6400 0.058 Uiso 1 1 calc R U . . .
O2 O -0.25825(16) -0.12950(14) 0.89622(8) 0.0369(3) Uani 1 1 d . . . . .
H2O H -0.1731 -0.1753 0.8973 0.055 Uiso 1 1 calc R U . . .
O3 O -0.50913(15) 0.23058(15) 0.73087(9) 0.0374(3) Uani 1 1 d . . . . .
H3O H -0.4979 0.2785 0.6827 0.056 Uiso 1 1 calc R U . . .
C6 C -0.22141(19) 0.19463(16) 0.70024(10) 0.0265(3) Uani 1 1 d . . . . .
H6 H -0.2152 0.2682 0.6550 0.032 Uiso 1 1 calc R U . . .
C2 C -0.0905(2) 0.01131(17) 0.78597(11) 0.0282(3) Uani 1 1 d . . . . .
H2 H 0.0052 -0.0389 0.7994 0.034 Uiso 1 1 calc R U . . .
C4 C -0.3798(2) 0.05217(17) 0.81357(10) 0.0286(3) Uani 1 1 d . . . . .
H4 H -0.4815 0.0291 0.8455 0.034 Uiso 1 1 calc R U . . .
C1 C -0.08287(19) 0.11928(16) 0.71986(11) 0.0266(3) Uani 1 1 d . . . . .
C5 C -0.36904(19) 0.16068(17) 0.74777(11) 0.0271(3) Uani 1 1 d . . . . .
C3 C -0.2401(2) -0.02197(17) 0.83202(10) 0.0273(3) Uani 1 1 d . . . . .
N3 N -0.0059(2) 0.29841(17) 1.09074(10) 0.0383(4) Uani 1 1 d . . . . .
C18 C -0.1447(2) 0.5198(2) 1.10294(12) 0.0380(4) Uani 1 1 d . . . . .
H18 H -0.1335 0.6287 1.1205 0.046 Uiso 1 1 calc R U . . .
C20 C -0.3129(3) 0.2705(2) 1.03948(12) 0.0403(4) Uani 1 1 d . . . . .
H20 H -0.4201 0.2038 1.0128 0.048 Uiso 1 1 calc R U . . .
C19 C -0.3066(2) 0.4291(2) 1.06520(11) 0.0374(4) Uani 1 1 d . . . . .
C17 C 0.0006(2) 0.4510(2) 1.11491(12) 0.0384(4) Uani 1 1 d . . . . .
H17 H 0.1097 0.5148 1.1415 0.046 Uiso 1 1 calc R U . . .
C21 C -0.1626(3) 0.2121(2) 1.05310(12) 0.0405(4) Uani 1 1 d . . . . .
H21 H -0.1696 0.1040 1.0348 0.049 Uiso 1 1 calc R U . . .
C22 C -0.4707(3) 0.4951(3) 1.05194(13) 0.0454(5) Uani 1 1 d . . . . .
N1 N 0.47831(16) 0.59520(14) 0.42967(9) 0.0265(3) Uani 1 1 d . . . . .
C7 C 0.3074(2) 0.3799(2) 0.32048(12) 0.0370(4) Uani 1 1 d . . . . .
H7A H 0.3253 0.4612 0.2774 0.055 Uiso 1 1 calc R U . . .
H7B H 0.1822 0.3507 0.3276 0.055 Uiso 1 1 calc R U . . .
H7C H 0.3487 0.2880 0.2946 0.055 Uiso 1 1 calc R U . . .
C8 C 0.40889(19) 0.44127(17) 0.41530(10) 0.0256(3) Uani 1 1 d . . . . .
C9 C 0.56859(18) 0.65521(16) 0.51370(11) 0.0251(3) Uani 1 1 d . . . . .
C10 C 0.6414(2) 0.82867(18) 0.52753(13) 0.0371(4) Uani 1 1 d . . . . .
H10A H 0.6201 0.8733 0.4680 0.056 Uiso 1 1 calc R U . . .
H10B H 0.7680 0.8477 0.5472 0.056 Uiso 1 1 calc R U . . .
H10C H 0.5835 0.8779 0.5764 0.056 Uiso 1 1 calc R U . . .
N2 N 0.03971(17) 0.37846(14) 0.55175(9) 0.0271(3) Uani 1 1 d . . . . .
C13 C 0.10393(19) 0.53013(16) 0.58380(10) 0.0253(3) Uani 1 1 d . . . . .
C12 C 0.2134(2) 0.56851(18) 0.67155(11) 0.0310(3) Uani 1 1 d . . . . .
H12 H 0.2417 0.4881 0.7069 0.037 Uiso 1 1 calc R U . . .
C14 C -0.06428(19) 0.34700(17) 0.46911(11) 0.0265(3) Uani 1 1 d . . . . .
C16 C -0.2371(2) 0.15554(18) 0.34724(12) 0.0334(4) Uani 1 1 d . . . . .
H16 H -0.2826 0.0497 0.3227 0.040 Uiso 1 1 calc R U . . .
C15 C -0.1340(2) 0.18854(17) 0.43183(12) 0.0315(4) Uani 1 1 d . . . . .
H15 H -0.1085 0.1058 0.4660 0.038 Uiso 1 1 calc R U . . .
C11 C 0.2771(2) 0.7220(2) 0.70436(12) 0.0340(4) Uani 1 1 d . . . . .
H11 H 0.3497 0.7474 0.7629 0.041 Uiso 1 1 calc R U . . .
 
loop_
 _atom_site_aniso_label
 _atom_site_aniso_U_11
 _atom_site_aniso_U_22
 _atom_site_aniso_U_33
 _atom_site_aniso_U_23
 _atom_site_aniso_U_13
 _atom_site_aniso_U_12
O1 0.0361(6) 0.0355(6) 0.0523(8) 0.0249(5) 0.0146(5) 0.0154(5)
O2 0.0469(7) 0.0343(6) 0.0350(6) 0.0183(5) 0.0091(5) 0.0134(5)
O3 0.0338(6) 0.0451(7) 0.0401(7) 0.0173(5) 0.0061(5) 0.0184(5)
C6 0.0325(7) 0.0209(7) 0.0270(7) 0.0068(5) 0.0008(6) 0.0067(6)
C2 0.0318(7) 0.0239(7) 0.0300(8) 0.0069(6) -0.0008(6) 0.0085(6)
C4 0.0305(7) 0.0283(7) 0.0262(7) 0.0044(6) 0.0031(6) 0.0036(6)
C1 0.0291(7) 0.0207(7) 0.0295(8) 0.0044(6) 0.0012(6) 0.0039(6)
C5 0.0288(7) 0.0258(7) 0.0261(7) 0.0014(6) -0.0027(6) 0.0078(6)
C3 0.0367(8) 0.0214(7) 0.0233(7) 0.0058(5) 0.0000(6) 0.0048(6)
N3 0.0498(8) 0.0396(8) 0.0306(7) 0.0136(6) 0.0032(6) 0.0184(7)
C18 0.0579(11) 0.0319(8) 0.0267(8) 0.0077(6) 0.0015(7) 0.0148(8)
C20 0.0498(10) 0.0385(9) 0.0321(9) 0.0033(7) -0.0028(7) 0.0118(8)
C19 0.0529(10) 0.0393(9) 0.0243(8) 0.0069(6) 0.0005(7) 0.0201(8)
C17 0.0487(10) 0.0376(9) 0.0304(8) 0.0125(7) 0.0004(7) 0.0100(8)
C21 0.0587(11) 0.0342(9) 0.0318(8) 0.0055(7) 0.0010(8) 0.0184(8)
C22 0.0554(11) 0.0550(11) 0.0311(9) 0.0064(8) -0.0005(8) 0.0263(10)
N1 0.0309(6) 0.0230(6) 0.0267(6) 0.0045(5) 0.0007(5) 0.0089(5)
C7 0.0425(9) 0.0355(8) 0.0300(8) 0.0000(7) -0.0062(7) 0.0071(7)
C8 0.0277(7) 0.0236(7) 0.0257(7) 0.0012(5) 0.0002(5) 0.0081(6)
C9 0.0256(7) 0.0203(6) 0.0297(7) 0.0010(5) 0.0011(6) 0.0069(5)
C10 0.0413(9) 0.0206(7) 0.0471(10) 0.0023(7) 0.0004(7) 0.0035(6)
N2 0.0324(6) 0.0210(6) 0.0302(7) 0.0088(5) 0.0081(5) 0.0064(5)
C13 0.0304(7) 0.0216(7) 0.0269(7) 0.0069(5) 0.0094(6) 0.0076(6)
C12 0.0384(8) 0.0304(8) 0.0269(8) 0.0078(6) 0.0071(6) 0.0103(7)
C14 0.0299(7) 0.0212(7) 0.0310(8) 0.0078(6) 0.0095(6) 0.0063(6)
C16 0.0365(8) 0.0236(7) 0.0394(9) -0.0002(6) 0.0060(7) 0.0047(6)
C15 0.0362(8) 0.0196(7) 0.0401(9) 0.0075(6) 0.0055(7) 0.0062(6)
C11 0.0381(8) 0.0339(8) 0.0300(8) 0.0011(6) 0.0040(6) 0.0080(7)
 
_geom_special_details
;
 All esds (except the esd in the dihedral angle between two l.s. planes)
 are estimated using the full covariance matrix.  The cell esds are taken
 into account individually in the estimation of esds in distances, angles
 and torsion angles; correlations between esds in cell parameters are only
 used when they are defined by crystal symmetry.  An approximate (isotropic)
 treatment of cell esds is used for estimating esds involving l.s. planes.
;
 
loop_
 _geom_bond_atom_site_label_1
 _geom_bond_atom_site_label_2
 _geom_bond_distance
 _geom_bond_site_symmetry_2
 _geom_bond_publ_flag
O1 C1 1.365(2) . ?
O1 H1O 0.8400 . ?
O2 C3 1.369(2) . ?
O2 H2O 0.8400 . ?
O3 C5 1.365(2) . ?
O3 H3O 0.8400 . ?
C6 C5 1.390(3) . ?
C6 C1 1.391(2) . ?
C6 H6 0.9500 . ?
C2 C3 1.391(3) . ?
C2 C1 1.392(2) . ?
C2 H2 0.9500 . ?
C4 C3 1.389(2) . ?
C4 C5 1.392(2) . ?
C4 H4 0.9500 . ?
N3 C17 1.341(3) . ?
N3 C21 1.345(3) . ?
C18 C17 1.387(3) . ?
C18 C19 1.391(3) . ?
C18 H18 0.9500 . ?
C20 C21 1.373(3) . ?
C20 C19 1.397(3) . ?
C20 H20 0.9500 . ?
C19 C22 1.507(3) . ?
C17 H17 0.9500 . ?
C21 H21 0.9500 . ?
C22 C22 1.527(4) 2_467 ?
C22 H22B 1.06(3) . ?
C22 H22A 1.02(3) . ?
N1 C9 1.344(2) . ?
N1 C8 1.344(2) . ?
C7 C8 1.504(2) . ?
C7 H7A 0.9800 . ?
C7 H7B 0.9800 . ?
C7 H7C 0.9800 . ?
C8 C9 1.396(2) 2_666 ?
C9 C8 1.396(2) 2_666 ?
C9 C10 1.506(3) . ?
C10 H10A 0.9800 . ?
C10 H10B 0.9800 . ?
C10 H10C 0.9800 . ?
N2 C14 1.345(2) . ?
N2 C13 1.350(2) . ?
C13 C12 1.426(2) . ?
C13 C14 1.433(2) 2_566 ?
C12 C11 1.366(3) . ?
C12 H12 0.9500 . ?
C14 C15 1.426(2) . ?
C14 C13 1.433(2) 2_566 ?
C16 C15 1.365(3) . ?
C16 C11 1.420(3) 2_566 ?
C16 H16 0.9500 . ?
C15 H15 0.9500 . ?
C11 C16 1.420(3) 2_566 ?
C11 H11 0.9500 . ?
 
loop_
 _geom_angle_atom_site_label_1
 _geom_angle_atom_site_label_2
 _geom_angle_atom_site_label_3
 _geom_angle
 _geom_angle_site_symmetry_1
 _geom_angle_site_symmetry_3
 _geom_angle_publ_flag
C1 O1 H1O 109.5 . . ?
C3 O2 H2O 109.5 . . ?
C5 O3 H3O 109.5 . . ?
C5 C6 C1 119.01(15) . . ?
C5 C6 H6 120.5 . . ?
C1 C6 H6 120.5 . . ?
C3 C2 C1 119.02(14) . . ?
C3 C2 H2 120.5 . . ?
C1 C2 H2 120.5 . . ?
C3 C4 C5 119.18(15) . . ?
C3 C4 H4 120.4 . . ?
C5 C4 H4 120.4 . . ?
O1 C1 C6 121.58(15) . . ?
O1 C1 C2 117.42(14) . . ?
C6 C1 C2 121.00(15) . . ?
O3 C5 C6 121.44(15) . . ?
O3 C5 C4 117.67(14) . . ?
C6 C5 C4 120.89(14) . . ?
O2 C3 C4 116.93(14) . . ?
O2 C3 C2 122.17(14) . . ?
C4 C3 C2 120.90(15) . . ?
C17 N3 C21 116.70(16) . . ?
C17 C18 C19 119.85(18) . . ?
C17 C18 H18 120.1 . . ?
C19 C18 H18 120.1 . . ?
C21 C20 C19 119.34(18) . . ?
C21 C20 H20 120.3 . . ?
C19 C20 H20 120.3 . . ?
C18 C19 C20 117.05(17) . . ?
C18 C19 C22 122.81(18) . . ?
C20 C19 C22 120.14(18) . . ?
N3 C17 C18 123.03(17) . . ?
N3 C17 H17 118.5 . . ?
C18 C17 H17 118.5 . . ?
N3 C21 C20 124.02(18) . . ?
N3 C21 H21 118.0 . . ?
C20 C21 H21 118.0 . . ?
C19 C22 C22 112.4(2) . 2_467 ?
C19 C22 H22B 109.7(16) . . ?
C22 C22 H22B 106.1(16) 2_467 . ?
C19 C22 H22A 112.4(15) . . ?
C22 C22 H22A 108.5(16) 2_467 . ?
H22B C22 H22A 107(2) . . ?
C9 N1 C8 119.01(13) . . ?
C8 C7 H7A 109.5 . . ?
C8 C7 H7B 109.5 . . ?
H7A C7 H7B 109.5 . . ?
C8 C7 H7C 109.5 . . ?
H7A C7 H7C 109.5 . . ?
H7B C7 H7C 109.5 . . ?
N1 C8 C9 120.54(14) . 2_666 ?
N1 C8 C7 117.04(13) . . ?
C9 C8 C7 122.42(15) 2_666 . ?
N1 C9 C8 120.44(15) . 2_666 ?
N1 C9 C10 117.33(14) . . ?
C8 C9 C10 122.23(15) 2_666 . ?
C9 C10 H10A 109.5 . . ?
C9 C10 H10B 109.5 . . ?
H10A C10 H10B 109.5 . . ?
C9 C10 H10C 109.5 . . ?
H10A C10 H10C 109.5 . . ?
H10B C10 H10C 109.5 . . ?
C14 N2 C13 117.66(13) . . ?
N2 C13 C12 119.42(13) . . ?
N2 C13 C14 121.06(15) . 2_566 ?
C12 C13 C14 119.52(15) . 2_566 ?
C11 C12 C13 119.41(14) . . ?
C11 C12 H12 120.3 . . ?
C13 C12 H12 120.3 . . ?
N2 C14 C15 119.77(14) . . ?
N2 C14 C13 121.28(14) . 2_566 ?
C15 C14 C13 118.94(16) . 2_566 ?
C15 C16 C11 120.56(15) . 2_566 ?
C15 C16 H16 119.7 . . ?
C11 C16 H16 119.7 2_566 . ?
C16 C15 C14 120.16(14) . . ?
C16 C15 H15 119.9 . . ?
C14 C15 H15 119.9 . . ?
C12 C11 C16 121.40(17) . 2_566 ?
C12 C11 H11 119.3 . . ?
C16 C11 H11 119.3 2_566 . ?
 
loop_
 _geom_torsion_atom_site_label_1
 _geom_torsion_atom_site_label_2
 _geom_torsion_atom_site_label_3
 _geom_torsion_atom_site_label_4
 _geom_torsion
 _geom_torsion_site_symmetry_1
 _geom_torsion_site_symmetry_2
 _geom_torsion_site_symmetry_3
 _geom_torsion_site_symmetry_4
 _geom_torsion_publ_flag
C5 C6 C1 O1 179.61(14) . . . . ?
C5 C6 C1 C2 0.0(2) . . . . ?
C3 C2 C1 O1 -179.02(13) . . . . ?
C3 C2 C1 C6 0.6(2) . . . . ?
C1 C6 C5 O3 -179.64(13) . . . . ?
C1 C6 C5 C4 -0.5(2) . . . . ?
C3 C4 C5 O3 179.56(13) . . . . ?
C3 C4 C5 C6 0.4(2) . . . . ?
C5 C4 C3 O2 -179.01(13) . . . . ?
C5 C4 C3 C2 0.2(2) . . . . ?
C1 C2 C3 O2 178.47(13) . . . . ?
C1 C2 C3 C4 -0.7(2) . . . . ?
C17 C18 C19 C20 -1.1(2) . . . . ?
C17 C18 C19 C22 178.76(16) . . . . ?
C21 C20 C19 C18 0.6(2) . . . . ?
C21 C20 C19 C22 -179.23(17) . . . . ?
C21 N3 C17 C18 0.2(2) . . . . ?
C19 C18 C17 N3 0.7(3) . . . . ?
C17 N3 C21 C20 -0.7(3) . . . . ?
C19 C20 C21 N3 0.3(3) . . . . ?
C18 C19 C22 C22 108.6(3) . . . 2_467 ?
C20 C19 C22 C22 -71.6(3) . . . 2_467 ?
C9 N1 C8 C9 -0.5(2) . . . 2_666 ?
C9 N1 C8 C7 179.39(13) . . . . ?
C8 N1 C9 C8 0.5(2) . . . 2_666 ?
C8 N1 C9 C10 -178.91(13) . . . . ?
C14 N2 C13 C12 179.42(13) . . . . ?
C14 N2 C13 C14 -0.8(2) . . . 2_566 ?
N2 C13 C12 C11 -179.45(14) . . . . ?
C14 C13 C12 C11 0.7(2) 2_566 . . . ?
C13 N2 C14 C15 179.39(13) . . . . ?
C13 N2 C14 C13 0.8(2) . . . 2_566 ?
C11 C16 C15 C14 -0.3(2) 2_566 . . . ?
N2 C14 C15 C16 -178.89(14) . . . . ?
C13 C14 C15 C16 -0.2(2) 2_566 . . . ?
C13 C12 C11 C16 -0.2(2) . . . 2_566 ?
 
loop_
 _geom_hbond_atom_site_label_D 
 _geom_hbond_atom_site_label_H 
 _geom_hbond_atom_site_label_A 
 _geom_hbond_distance_DH 
 _geom_hbond_distance_HA 
 _geom_hbond_distance_DA 
 _geom_hbond_angle_DHA 
 _geom_hbond_site_symmetry_A 
O1 H1O N2  0.84 1.98 2.821(3) 176.9 .
O2 H2O N3  0.84 1.93 2.762(3) 172.8 2_557
O3 H3O N1  0.84 2.03 2.870(3) 176.4 2_566
C6 H6 N2  0.95 2.67 3.379(3) 131.6 .
O1 H1O N2  0.84 1.98 2.821(3) 176.9 .
O2 H2O N3  0.84 1.93 2.762(3) 172.8 2_557
O3 H3O N1  0.84 2.03 2.870(3) 176.4 2_566
C6 H6 N2  0.95 2.67 3.379(3) 131.6 .
 
_refine_diff_density_max    0.338
_refine_diff_density_min   -0.373
_refine_diff_density_rms    0.081

_shelxl_version_number 2013-2

_shelx_res_file
;
TITL datam in P-1
CELL  0.71073   7.8123   8.7628  14.2999   95.009   95.415  101.044
ZERR     1.00   0.0091   0.0101   0.0162    0.014    0.011    0.021
LATT   1
SFAC  C    H    N    O
UNIT  44 44 6 6
MERG   2
HTAB O1 N2
EQIV $1 -x, -y, -z+2
HTAB O2 N3_$1
EQIV $2 -x, -y+1, -z+1
HTAB O3 N1_$2
HTAB C6 N2
HTAB O1 N2
HTAB O2 N3_$1
HTAB O3 N1_$2
HTAB C6 N2
FMAP   2
PLAN   20
SIZE     0.240   0.370   0.640
ACTA
BOND   $H
CONF
L.S.  10
TEMP  -123.00
WGHT    0.091700    0.100700
FVAR       1.02416
H22B  2   -0.576340    0.420530    1.077436    11.00000    0.08737
H22A  2   -0.456722    0.602928    1.087646    11.00000    0.07195
MOLE    1
O1    4    0.064892    0.147275    0.674988    11.00000    0.03611    0.03552 =
         0.05231    0.02492    0.01458    0.01537
AFIX 147
H1O   2    0.058956    0.218710    0.640010    11.00000   -1.50000
AFIX   0
O2    4   -0.258254   -0.129497    0.896222    11.00000    0.04694    0.03426 =
         0.03503    0.01832    0.00908    0.01336
AFIX 147
H2O   2   -0.173077   -0.175302    0.897319    11.00000   -1.50000
AFIX   0
O3    4   -0.509132    0.230580    0.730872    11.00000    0.03378    0.04508 =
         0.04013    0.01725    0.00609    0.01843
AFIX 147
H3O   2   -0.497919    0.278539    0.682750    11.00000   -1.50000
AFIX   0
C6    1   -0.221406    0.194629    0.700235    11.00000    0.03250    0.02088 =
         0.02701    0.00683    0.00078    0.00665
AFIX  43
H6    2   -0.215230    0.268183    0.655023    11.00000   -1.20000
AFIX   0
C2    1   -0.090464    0.011307    0.785966    11.00000    0.03184    0.02392 =
         0.02999    0.00693   -0.00075    0.00852
AFIX  43
H2    2    0.005175   -0.038909    0.799420    11.00000   -1.20000
AFIX   0
C4    1   -0.379819    0.052169    0.813574    11.00000    0.03052    0.02830 =
         0.02622    0.00444    0.00311    0.00357
AFIX  43
H4    2   -0.481454    0.029083    0.845481    11.00000   -1.20000
AFIX   0
C1    1   -0.082867    0.119282    0.719862    11.00000    0.02906    0.02070 =
         0.02953    0.00443    0.00121    0.00387
C5    1   -0.369041    0.160681    0.747775    11.00000    0.02884    0.02577 =
         0.02612    0.00142   -0.00273    0.00776
C3    1   -0.240100   -0.021973    0.832018    11.00000    0.03669    0.02142 =
         0.02328    0.00581    0.00001    0.00475
N3    3   -0.005914    0.298406    1.090744    11.00000    0.04979    0.03962 =
         0.03063    0.01357    0.00321    0.01837
C18   1   -0.144651    0.519811    1.102938    11.00000    0.05786    0.03189 =
         0.02666    0.00766    0.00152    0.01483
AFIX  43
H18   2   -0.133523    0.628658    1.120469    11.00000   -1.20000
AFIX   0
C20   1   -0.312884    0.270516    1.039484    11.00000    0.04981    0.03854 =
         0.03213    0.00331   -0.00284    0.01181
AFIX  43
H20   2   -0.420128    0.203754    1.012827    11.00000   -1.20000
AFIX   0
C19   1   -0.306597    0.429126    1.065205    11.00000    0.05294    0.03926 =
         0.02435    0.00693    0.00053    0.02009
C17   1    0.000570    0.450972    1.114913    11.00000    0.04868    0.03761 =
         0.03037    0.01253    0.00038    0.00997
AFIX  43
H17   2    0.109655    0.514815    1.141456    11.00000   -1.20000
AFIX   0
C21   1   -0.162564    0.212050    1.053103    11.00000    0.05869    0.03415 =
         0.03176    0.00548    0.00104    0.01836
AFIX  43
H21   2   -0.169585    0.103968    1.034825    11.00000   -1.20000
AFIX   0
C22   1   -0.470710    0.495136    1.051939    11.00000    0.05539    0.05504 =
         0.03111    0.00642   -0.00047    0.02626
MOLE    2
N1    3    0.478306    0.595202    0.429674    11.00000    0.03087    0.02302 =
         0.02671    0.00452    0.00065    0.00890
C7    1    0.307443    0.379941    0.320478    11.00000    0.04252    0.03546 =
         0.03003   -0.00004   -0.00624    0.00711
AFIX 137
H7A   2    0.325288    0.461207    0.277420    11.00000   -1.50000
H7B   2    0.182240    0.350682    0.327647    11.00000   -1.50000
H7C   2    0.348700    0.287972    0.294586    11.00000   -1.50000
AFIX   0
C8    1    0.408889    0.441274    0.415298    11.00000    0.02774    0.02361 =
         0.02571    0.00116    0.00019    0.00814
C9    1    0.568590    0.655207    0.513705    11.00000    0.02560    0.02032 =
         0.02968    0.00097    0.00106    0.00691
C10   1    0.641413    0.828674    0.527526    11.00000    0.04131    0.02063 =
         0.04709    0.00232    0.00039    0.00349
AFIX 137
H10A  2    0.620143    0.873264    0.468028    11.00000   -1.50000
H10B  2    0.767966    0.847726    0.547170    11.00000   -1.50000
H10C  2    0.583516    0.877908    0.576374    11.00000   -1.50000
AFIX   0
MOLE    3
N2    3    0.039711    0.378457    0.551751    11.00000    0.03241    0.02096 =
         0.03021    0.00882    0.00814    0.00644
C13   1    0.103928    0.530135    0.583802    11.00000    0.03038    0.02159 =
         0.02690    0.00691    0.00942    0.00759
C12   1    0.213363    0.568509    0.671550    11.00000    0.03845    0.03041 =
         0.02692    0.00775    0.00707    0.01025
AFIX  43
H12   2    0.241709    0.488059    0.706902    11.00000   -1.20000
AFIX   0
C14   1   -0.064276    0.346996    0.469114    11.00000    0.02994    0.02116 =
         0.03102    0.00775    0.00949    0.00632
C16   1   -0.237148    0.155542    0.347243    11.00000    0.03649    0.02356 =
         0.03944   -0.00019    0.00602    0.00474
AFIX  43
H16   2   -0.282632    0.049748    0.322670    11.00000   -1.20000
AFIX   0
C15   1   -0.133950    0.188544    0.431830    11.00000    0.03618    0.01958 =
         0.04006    0.00753    0.00547    0.00623
AFIX  43
H15   2   -0.108451    0.105798    0.465965    11.00000   -1.20000
AFIX   0
C11   1    0.277121    0.722032    0.704355    11.00000    0.03813    0.03388 =
         0.02995    0.00110    0.00396    0.00800
AFIX  43
H11   2    0.349745    0.747400    0.762936    11.00000   -1.20000
AFIX   0
HKLF    4

REM  datam in P-1
REM R1 =  0.0518 for    3654 Fo > 4sig(Fo)  and  0.0637 for all    4348 data
REM    266 parameters refined using      0 restraints

END

WGHT      0.0917      0.1007

REM Highest difference peak  0.338,  deepest hole -0.373,  1-sigma level  0.081
Q1    1  -0.4042  0.5579  1.0270  11.00000  0.05    0.32
Q2    1  -0.1445  0.0165  0.8239  11.00000  0.05    0.31
Q3    1  -0.4986  0.0277  0.9398  11.00000  0.05    0.23
Q4    1  -0.3262 -0.1183  0.9402  11.00000  0.05    0.23
Q5    1  -0.3096  0.1731  1.1049  11.00000  0.05    0.22
Q6    1  -0.5304  0.0248  0.8596  11.00000  0.05    0.22
Q7    1  -0.2883  0.0331  0.8406  11.00000  0.05    0.21
Q8    1  -0.4808  0.0966  0.8689  11.00000  0.05    0.21
Q9    1  -0.2044 -0.0690  1.0853  11.00000  0.05    0.20
Q10   1   0.5585  0.8931  0.5141  11.00000  0.05    0.20
Q11   1   0.0095  0.0705  1.0421  11.00000  0.05    0.20
Q12   1  -0.3257  0.3831  1.0582  11.00000  0.05    0.20
Q13   1  -0.4561  0.1717  0.9320  11.00000  0.05    0.20
Q14   1  -0.2278  0.2633  1.0097  11.00000  0.05    0.19
Q15   1  -0.2859  0.0938  0.9163  11.00000  0.05    0.19
Q16   1  -0.2438  0.4771  1.0495  11.00000  0.05    0.19
Q17   1  -0.5464  0.0773  1.0505  11.00000  0.05    0.19
Q18   1  -0.3563 -0.0009  0.9366  11.00000  0.05    0.19
Q19   1  -0.6323 -0.0660  0.8187  11.00000  0.05    0.18
Q20   1  -0.5766 -0.0776  0.8995  11.00000  0.05    0.18
;
_shelx_res_checksum   26322

_shelx_hkl_file
;
   0   0  -1   -0.19    0.06
   0   0   1   -0.07    0.05
   0   0   1   -0.08    0.09
   0   0  -1   -0.31    0.10
   0   0   1   -0.23    0.08
   0   0  -1   -0.30    0.12
   0   0  -3  186.60    3.76
   0   0  -3  187.45    4.24
   0   0   3  201.51    4.49
   0   0  -4   12.26    0.93
   0   0  -4   15.42    2.40
   0   0   4   17.16    2.12
   0   0  -5 4169.06   21.81
   0   0  -5 4224.50   24.96
   0   0  -6  561.91    5.94
   0   0  -6  611.97   10.39
   0   0   6  594.08   12.12
   0   0  -7  112.29    2.75
   0   0  -7  125.35    4.01
   0   0   7  120.72    3.95
   0   0  -8 1621.48   32.54
   0   0  -8 1743.87   36.78
   0   0   8 1700.89   36.05
   0   0   9  101.28    4.74
   0   0  10    6.89    1.47
   0   0 -10   10.14    2.19
   0   0  10    7.43    1.79
   0   0  11   -0.05    0.44
   0   0 -11    1.97    2.06
   0   0  11    1.11    1.35
   0   0  12   16.07    3.14
   0   0 -12   21.29    3.08
   0   0  12   22.21    2.67
   0   0  13  169.82    6.82
   0   0 -13  211.64   10.22
   0   0  13  190.48    8.84
   0   0 -14   51.79   11.36
   0   0  14   44.33    7.01
   0   0 -15   12.31    2.72
   0   0  15    8.59    1.93
   0   0 -16    5.93    1.89
   0   0  16    0.80    1.75
   0   0 -17   21.18    3.51
   0   0  17   16.14    3.24
   0   0 -18   10.75    2.63
   0   0  18   10.90    3.29
   0   1 -18    1.84    1.57
   0  -1  18   -0.09    1.91
   0   1 -17   15.29    3.20
   0  -1  17   11.97    3.87
   0   1 -16  135.81   19.18
   0  -1  16  119.41   17.44
   0   1 -15    4.58    1.24
   0  -1  15    3.23    2.65
   0   1 -14   17.47    2.63
   0  -1  14   18.24    3.09
   0   1 -13   91.14    5.24
   0  -1  13   72.32    9.15
   0   1 -12  136.42    3.81
   0   1 -12  138.99    5.99
   0  -1  12  150.38    6.43
   0   1 -11  455.45    7.94
   0   1 -11  488.50   15.81
   0  -1  11  521.81   11.69
   0   1 -10    6.23    0.99
   0   1 -10    5.45    1.55
   0  -1  10    7.92    1.76
   0   1  -9   78.01    6.50
   0   1  -9   80.13    3.59
   0  -1   9   87.52    4.11
   0   1  -8   96.97    2.56
   0   1  -8  103.14    3.61
   0  -1   8  104.64    4.12
   0   1  -7   35.05    1.59
   0   1  -7   37.69    6.20
   0  -1   7   52.28    8.97
   0   1  -6 1508.39   10.69
   0   1  -6 1505.97   13.02
   0   1  -5  776.79    6.64
   0   1  -5  738.89    7.62
   0  -1   5  930.09    9.65
   0   1  -4 1521.34    9.88
   0   1  -4 1365.94   10.41
   0  -1   4 1824.30   14.72
   0   1  -3 4060.25   20.53
   0   1  -3 3384.61   18.52
   0   1  -2 2370.43   12.77
   0   1  -2 1767.29   10.15
   0  -1   2 2476.67   14.16
   0   1   0   -1.40    0.32
   0  -1   0   -0.33    0.20
   0  -1   0   -0.27    0.12
   0   1   4   31.81    1.32
   0  -1  -4   29.66    1.84
   0   1   4   31.58    5.78
   0   1   5   71.41    2.28
   0  -1  -5   76.00    3.06
   0   1   5   72.00    2.67
   0   1   6  452.70    5.42
   0  -1  -6  508.96    8.52
   0   1   6  469.92    6.95
   0   1   7  559.66   12.39
   0  -1  -7  617.31   15.84
   0   1   7  577.17   13.76
   0   1   8  806.05   11.73
   0  -1  -8  901.80   16.72
   0   1   8  802.11   12.81
   0   1   9   58.77    2.52
   0  -1  -9   84.60    8.38
   0   1   9   64.42    3.12
   0   1  10    0.70    0.22
   0  -1 -10    1.57    1.16
   0   1  10    2.09    1.49
   0   1  11   24.68    4.85
   0  -1 -11   35.50    7.57
   0   1  11   29.96    4.73
   0   1  12   20.42    4.36
   0  -1 -12   26.94    2.93
   0   1  12   23.86    3.14
   0   1  13    6.01    1.90
   0  -1 -13    9.71    2.02
   0   1  13    8.97    1.64
   0  -1 -14    9.57    2.23
   0   1  14    6.57    1.96
   0  -1 -15   27.20    5.42
   0   1  15   18.56    3.09
   0  -1 -16   21.43    4.38
   0   1  16   22.72    3.69
   0  -1 -17    1.61    1.38
   0   1  17    1.85    1.93
   0  -1 -18    6.54    2.94
   0   1  18    6.06    1.84
   0   2 -18   16.37    4.90
   0  -2  18   15.55    3.25
   0   2 -17    1.24    1.66
   0  -2  17    0.21    1.88
   0   2 -16    4.10    1.94
   0  -2  16    4.83    1.98
   0   2 -15   -0.67    1.51
   0  -2  15    0.68    1.25
   0   2 -14   83.24   13.97
   0  -2  14   82.54    5.67
   0   2 -13  196.58    7.56
   0   2 -13  237.49   10.45
   0  -2  13  236.91   10.76
   0   2 -12  470.31   17.48
   0   2 -12  545.27   21.25
   0  -2  12  573.40   22.57
   0   2 -11  114.33    3.91
   0   2 -11  128.69    5.55
   0  -2  11  139.45    6.78
   0   2 -10  158.04    4.76
   0   2 -10  161.51    6.39
   0  -2  10  185.12    7.06
   0   2  -9  231.69    4.99
   0   2  -9  241.71    8.63
   0  -2   9  283.85    7.96
   0   2  -8  276.76    5.46
   0   2  -8  263.57    7.00
   0  -2   8  324.39    8.12
   0   2  -7  221.66    4.59
   0   2  -7  212.55    4.63
   0  -2   7  267.30    6.59
   0   2  -6    7.27    2.24
   0   2  -6    4.64    1.52
   0  -2   6   13.15    3.66
   0   2  -5 1886.25   13.20
   0   2  -5 1536.83   12.03
   0  -2   5 2182.75   16.83
   0   2  -4 8014.62   40.15
   0   2  -4 6077.21   31.60
   0  -2   4 8986.31   46.58
   0   2  -3  102.47    3.12
   0  -2   3   89.37    2.88
   0  -2   3  114.74    4.52
   0   2  -2  301.50    6.58
   0  -2   2  242.64    5.18
   0  -2   2  326.77    7.27
   0   2  -1  628.98    6.28
   0  -2   1  524.63    4.77
   0  -2   1  617.26    5.62
   0  -2   0    2.65    0.70
   0   2   1 4494.52   25.16
   0  -2  -1 4646.02   24.59
   0   2   1 4315.00   22.16
   0   2   2  159.31    4.21
   0  -2  -2  166.92    4.82
   0   2   2  153.54    3.80
   0   2   3 7048.10   36.18
   0  -2  -3 7445.01   39.22
   0   2   3 6226.09   31.11
   0   2   4   20.82    3.55
   0  -2  -4   18.51    1.91
   0   2   4   16.85    1.31
   0  -2  -5  956.37   13.59
   0   2   6   40.45    1.89
   0  -2  -6   33.62    2.75
   0   2   6   30.57    2.04
   0   2   7   37.75    1.92
   0  -2  -7   47.89    8.84
   0   2   7   35.26    2.17
   0   2   8   13.35    3.67
   0  -2  -8    9.47    2.33
   0   2   8    5.87    1.15
   0   2   9    1.94    0.81
   0  -2  -9    1.81    1.11
   0   2   9    1.98    1.58
   0   2  10    1.41    0.57
   0  -2 -10    1.88    0.93
   0   2  10    2.31    1.76
   0  -2 -11    2.09    1.15
   0   2  11    0.78    1.35
   0   2  12   33.31    2.66
   0  -2 -12   43.97    7.19
   0   2  12   30.87    3.29
   0   2  13   21.68    1.82
   0  -2 -13   23.86    5.21
   0   2  13   11.78    2.03
   0  -2 -14   67.25    8.67
   0   2  14   52.14    3.90
   0  -2 -15    6.17    2.07
   0   2  15    5.11    1.86
   0  -2 -16   13.75    3.23
   0   2  16   10.04    2.59
   0  -2 -17   59.07   14.14
   0   2  17   46.69    4.74
   0   3 -18    1.55    1.60
   0  -3  18    2.73    2.21
   0   3 -17   28.62    6.43
   0  -3  17   30.00    4.36
   0   3 -16    0.78    1.34
   0  -3  16    2.03    2.15
   0   3 -15    1.82    1.88
   0  -3  15    0.56    2.01
   0   3 -14   37.64    5.62
   0  -3  14   41.33    4.79
   0   3 -13  469.83   16.05
   0   3 -13  513.48   22.04
   0  -3  13  580.12   24.48
   0   3 -12   99.43    4.29
   0   3 -12  111.05   15.71
   0  -3  12  107.84    5.89
   0   3 -11   13.85    1.53
   0   3 -11   17.05    4.03
   0  -3  11   23.30    4.34
   0   3 -10   11.01    1.47
   0   3 -10   10.19    1.69
   0  -3  10   15.65    3.22
   0   3  -9   12.71    2.32
   0   3  -9   10.97    3.59
   0  -3   9   17.86    2.59
   0   3  -8   65.46    3.96
   0   3  -8   64.92   10.26
   0  -3   8   77.31    3.87
   0   3  -7  619.61   13.99
   0   3  -7  511.70   12.06
   0  -3   7  684.64   16.27
   0   3  -6  452.45   10.66
   0   3  -6  361.99    8.81
   0  -3   6  527.12   13.15
   0   3  -5   19.45    3.08
   0   3  -5   13.87    2.43
   0  -3   5   22.26    4.21
   0   3  -4 1165.36   11.50
   0  -3   4  997.76    8.89
   0  -3   4 1282.56   12.08
   0  -3   3 2304.99   16.81
   0   3  -2   46.64    2.08
   0  -3   2   38.08    1.55
   0  -3   2   46.83    2.01
   0   3  -1   57.36    2.43
   0  -3   1   50.16    1.78
   0  -3   1   59.70    3.56
   0  -3   0 1867.89   12.89
   0   3   1  104.39    3.50
   0  -3  -1  102.67    3.31
   0  -3  -1   91.21    2.63
   0   3   2   74.49    2.93
   0  -3  -2   77.63    2.91
   0   3   2   68.85    2.29
   0   3   3 1200.97   13.40
   0  -3  -3 1287.21   12.38
   0   3   3 1106.13    9.05
   0   3   4    0.91    0.76
   0  -3  -4    1.78    0.59
   0   3   4    3.00    0.85
   0   3   5 1258.13   26.77
   0  -3  -5 1343.08   28.62
   0   3   5 1127.18   23.35
   0   3   6  676.96   12.07
   0   3   6  606.32    9.53
   0   3   7   10.54    3.08
   0  -3  -7    0.92    0.91
   0   3   7    0.28    0.89
   0   3   8    0.78    0.45
   0  -3  -8    0.45    1.03
   0   3   8    1.09    1.03
   0   3   9   12.72    2.95
   0  -3  -9   11.80    2.15
   0   3   9   10.81    1.75
   0   3  10    6.23    1.63
   0  -3 -10    3.52    1.43
   0   3  10    3.43    1.36
   0   3  11   37.12    6.45
   0  -3 -11   42.01    3.67
   0   3  11   36.26    3.14
   0   3  12   19.62    4.11
   0  -3 -12   28.98    4.92
   0   3  12   17.33    2.47
   0   3  13    1.54    0.72
   0  -3 -13    2.33    2.10
   0   3  13    2.15    1.91
   0  -3 -14   48.17    4.40
   0   3  14   35.85    3.26
   0  -3 -15    5.67    1.47
   0   3  15    2.80    1.50
   0  -3 -16   10.69    3.40
   0   3  16    2.36    1.59
   0  -3 -17   47.81    5.83
   0   3  17   25.19    3.78
   0   4 -17   15.37    2.52
   0  -4  17   15.06    3.69
   0   4 -16   15.50    2.50
   0  -4  16   13.48    3.71
   0   4 -15    5.35    1.52
   0  -4  15    4.15    2.56
   0   4 -14  269.69    9.18
   0  -4  14  330.04   10.56
   0   4 -13    0.01    0.78
   0   4 -13    0.09    0.82
   0  -4  13   -0.17    2.18
   0   4 -12   17.22    2.10
   0   4 -12   20.81    3.14
   0  -4  12   26.21    5.94
   0   4 -11    6.70    1.26
   0   4 -11    8.19    2.05
   0  -4  11    2.29    0.79
   0   4 -10   24.49    2.65
   0   4 -10   24.67    2.34
   0  -4  10   26.72    3.33
   0   4  -9  272.51    6.61
   0   4  -9  241.37    6.22
   0  -4   9  325.73    8.87
   0   4  -8    0.21    0.50
   0   4  -8    1.85    0.90
   0  -4   8    3.43    2.63
   0   4  -7    4.64    0.90
   0   4  -7    3.62    0.98
   0  -4   7    6.01    1.92
   0   4  -6  896.89   14.25
   0   4  -6  658.48   10.27
   0  -4   6 1011.22   15.74
   0   4  -5  768.67   18.22
   0  -4   5  652.73   14.89
   0  -4   5  854.04   19.62
   0   4  -4  265.41    5.50
   0  -4   4  222.90    4.27
   0  -4   4  286.37    6.60
   0   4  -3  626.72   14.51
   0  -4   3  493.14   11.08
   0  -4   3  649.18   14.73
   0   4  -2  255.96    5.65
   0  -4   2  222.31    4.03
   0  -4   2  261.03    5.06
   0   4  -1 2430.24   19.35
   0  -4   1 2116.14   15.14
   0  -4   1 2354.49   17.33
   0   4   0   94.27    4.04
   0  -4   0   81.23    3.19
   0  -4   0   84.24    6.94
   0   4   1 1949.39   39.87
   0  -4  -1 1856.81   37.69
   0  -4  -1 1674.54   33.87
   0   4   2  282.38    5.99
   0  -4  -2  283.54    5.55
   0  -4  -2  238.23    3.99
   0   4   3  642.25   17.36
   0  -4  -3  671.55   15.45
   0   4   3  608.82   13.27
   0   4   4  142.09    4.54
   0  -4  -4  145.12    4.52
   0   4   4  132.06    3.21
   0   4   5  178.94    5.05
   0  -4  -5  187.09    5.78
   0   4   5  156.50    3.76
   0   4   6   39.35    2.71
   0  -4  -6   42.91    3.04
   0   4   6   32.80    1.92
   0   4   7    3.37    0.87
   0  -4  -7    6.82    1.70
   0   4   7    2.49    0.84
   0   4   8   13.49    2.55
   0  -4  -8   12.20    2.49
   0   4   8   10.93    1.64
   0   4   9  371.41   16.21
   0  -4  -9  438.68   17.74
   0   4   9  321.64   12.65
   0   4  10  107.76    5.09
   0  -4 -10  125.00    6.82
   0   4  10  105.32    5.15
   0   4  11  110.09    7.07
   0  -4 -11  127.00   16.34
   0   4  11   92.51    5.38
   0   4  12   18.29    4.65
   0  -4 -12   27.27    5.69
   0   4  12   14.23    2.05
   0   4  13   20.08    3.93
   0  -4 -13   27.59    6.69
   0   4  13   17.53    2.31
   0  -4 -14   82.26    6.00
   0   4  14   64.85    4.40
   0  -4 -15   23.36    5.73
   0   4  15   16.42    2.61
   0  -4 -16    5.51    2.49
   0   5 -17    9.09    2.06
   0  -5  17   11.26    3.19
   0   5 -16   57.15   12.64
   0  -5  16   75.10    5.97
   0   5 -15    3.07    1.09
   0  -5  15    5.50    3.19
   0   5 -14   23.01    3.63
   0  -5  14   27.18    3.54
   0   5 -13    1.41    1.25
   0   5 -13   -0.57    0.95
   0  -5  13   -0.72    2.23
   0   5 -12   21.77    2.29
   0   5 -12   20.72    4.89
   0  -5  12   26.22    4.71
   0   5 -11  232.31    9.46
   0   5 -11  189.55   10.40
   0  -5  11  282.31   12.67
   0   5 -10    0.91    0.53
   0  -5  10    1.41    1.24
   0   5  -9   25.82    4.93
   0   5  -9   20.67    2.93
   0  -5   9   27.13    3.29
   0   5  -8    7.51    2.17
   0   5  -8    4.34    0.98
   0  -5   8   12.92    2.19
   0   5  -7   92.91   14.54
   0   5  -7   70.73    4.61
   0  -5   7  102.15    4.68
   0   5  -6   89.21    3.99
   0  -5   6  113.19    5.51
   0   5  -5  364.59    8.22
   0  -5   5  297.70    6.12
   0  -5   5  407.72    8.69
   0   5  -4  628.57   11.65
   0  -5   4  518.69    8.64
   0  -5   4  682.23   11.66
   0   5  -3    3.39    0.86
   0  -5   3    2.08    0.65
   0  -5   3    2.41    0.71
   0   5  -2  150.49    4.86
   0  -5   2  127.21    3.66
   0  -5   2  152.90    4.22
   0   5  -1  194.00    5.52
   0  -5   1  169.44    4.22
   0  -5   1  204.37    4.63
   0   5   0  341.82    7.98
   0  -5   0  306.96    6.42
   0  -5   0  312.26    6.30
   0   5   1 1071.59   16.42
   0  -5  -1 1013.74   14.74
   0  -5  -1  951.25   13.51
   0   5   2   -0.36    1.37
   0  -5  -2    1.20    0.71
   0  -5  -2    2.17    0.48
   0   5   3   32.73    7.23
   0  -5  -3   33.55    5.62
   0  -5  -3   24.22    4.41
   0   5   4   25.87    2.75
   0  -5  -4   21.88    3.87
   0   5   5   61.47    3.68
   0  -5  -5   57.94    3.42
   0   5   5   48.90    2.57
   0   5   6   -0.16    0.73
   0  -5  -6    0.54    1.48
   0   5   6   -0.24    0.77
   0   5   7   40.55    7.73
   0  -5  -7   38.49    9.64
   0   5   7   33.80    2.22
   0   5   8  855.52   31.50
   0  -5  -8  946.93   35.53
   0   5   8  733.40   26.24
   0   5   9  142.65    6.32
   0  -5  -9  152.11   13.05
   0   5   9  129.05    5.50
   0   5  10  314.26   18.20
   0  -5 -10  371.07   22.62
   0   5  10  292.60   12.24
   0   5  11   26.64    2.90
   0  -5 -11   31.89    6.21
   0   5  11   21.00    2.29
   0   5  12   26.78    4.36
   0  -5 -12   31.53    7.20
   0   5  12   26.46    2.80
   0   5  13   25.13    5.59
   0  -5 -13   35.79    6.86
   0   5  13   28.07    3.10
   0  -5 -14    3.38    1.92
   0  -5 -15   14.46    3.99
   0  -6  16   -0.30    2.56
   0   6 -15    6.40    1.85
   0  -6  15   10.03    3.01
   0   6 -14   21.41    4.25
   0  -6  14   27.50    6.95
   0   6 -13   30.49    2.79
   0   6 -13   25.66    3.72
   0  -6  13   37.93    6.06
   0   6 -12   56.58    9.98
   0   6 -12   54.47    7.39
   0  -6  12   91.04   18.75
   0   6 -11   18.76    2.69
   0   6 -11   15.57    2.98
   0  -6  11   24.09    5.94
   0   6 -10    3.67    1.15
   0   6 -10    2.96    0.61
   0  -6  10    4.95    2.05
   0   6  -9  232.10    8.34
   0   6  -9  184.86    6.50
   0  -6   9  271.30   10.09
   0   6  -8   28.77    5.50
   0   6  -8   25.05    3.96
   0  -6   8   37.92    3.21
   0   6  -7    5.08    1.53
   0   6  -7    3.30    0.66
   0  -6   7    4.50    1.45
   0   6  -6  194.26    6.78
   0  -6   6  168.35    5.39
   0  -6   6  218.74    7.74
   0   6  -5  220.04    6.81
   0  -6   5  172.26    4.89
   0  -6   5  236.41    6.80
   0   6  -4   27.18    4.17
   0  -6   4   27.16    2.04
   0  -6   4   32.29    8.91
   0   6  -3  822.92   18.94
   0  -6   3  666.32   14.65
   0  -6   3  843.36   18.67
   0   6  -2    5.73    1.21
   0  -6   2    3.44    1.22
   0  -6   2    5.76    1.73
   0   6  -1  464.14   12.29
   0  -6   1  398.77    9.92
   0  -6   1  455.75   11.76
   0   6   0  246.95    8.07
   0  -6   0  203.24    6.36
   0  -6   0  225.45    6.31
   0   6   1   36.30    3.41
   0  -6  -1   29.55    2.52
   0  -6  -1   35.30    6.99
   0   6   2   32.20    8.93
   0  -6  -2   26.30    2.55
   0  -6  -2   25.18    2.68
   0   6   3    1.26    1.35
   0  -6  -3    0.17    0.83
   0  -6  -3    0.90    0.40
   0   6   4    2.68    1.20
   0  -6  -4    0.83    1.23
   0  -6  -4    1.21    0.57
   0   6   5    2.50    1.89
   0  -6  -5    1.39    1.33
   0  -6  -5    1.32    0.73
   0   6   6   20.47    2.84
   0  -6  -6   24.65    5.56
   0   6   6   17.58    2.17
   0   6   7  258.40    9.63
   0  -6  -7  257.47    9.64
   0   6   7  221.37    7.06
   0   6   8   54.17    3.74
   0  -6  -8   56.19    4.52
   0   6   8   47.54    6.10
   0   6   9   34.54    3.64
   0  -6  -9   34.53    4.23
   0   6   9   23.50    5.00
   0   6  10   18.10    2.77
   0  -6 -10   19.02    3.39
   0   6  10   17.46    2.39
   0   6  11   10.77    2.17
   0  -6 -11   17.67    4.19
   0   6  12   33.31    3.31
   0  -6 -12   34.10   11.00
   0   6  13    0.84    0.78
   0  -6 -13    0.82    2.00
   0  -6 -14    4.01    2.64
   0  -7  15   29.27    6.11
   0  -7  14   24.49    5.90
   0   7 -13    7.72    1.57
   0  -7  13   12.23    3.13
   0   7 -12  130.37    5.75
   0   7 -12   81.47   16.38
   0  -7  12  159.85    8.06
   0   7 -11   93.87   10.09
   0   7 -11   59.85   12.20
   0  -7  11   99.71   15.00
   0   7 -10    1.14    0.88
   0   7 -10    0.97    0.58
   0  -7  10   -0.74    2.17
   0   7  -9  159.76    8.21
   0   7  -9  103.88    7.42
   0  -7   9  175.28    9.29
   0   7  -8    3.76    1.05
   0   7  -8    3.45    0.99
   0  -7   8    5.59    1.78
   0   7  -7    3.83    1.30
   0  -7   7    3.28    1.54
   0   7  -6  137.40    8.42
   0  -7   6  125.90    5.10
   0  -7   6  160.19    6.87
   0   7  -5   70.09    4.16
   0  -7   5   53.22    3.12
   0  -7   5   90.10    9.04
   0   7  -4  874.54   32.70
   0  -7   4  705.12   25.83
   0  -7   4  948.65   34.37
   0   7  -3  712.97   26.88
   0  -7   3  583.82   21.36
   0  -7   3  752.07   27.47
   0   7  -2  537.29   13.52
   0  -7   2  465.35   10.81
   0  -7   2  560.33   13.05
   0   7  -1   71.28    4.36
   0  -7   1   67.29    3.51
   0  -7   1   73.61    3.44
   0   7   0  159.93    6.68
   0  -7   0  134.38    5.39
   0  -7   0  150.67    6.47
   0   7   1    1.94    1.66
   0  -7  -1    0.76    1.28
   0  -7  -1    1.01    0.62
   0   7   2    3.90    2.41
   0  -7  -2    3.22    1.58
   0  -7  -2    2.82    0.82
   0   7   3   46.74    3.72
   0  -7  -3   41.56    3.15
   0  -7  -3   41.96    4.75
   0   7   4   34.07    4.63
   0  -7  -4   29.06    4.78
   0  -7  -4   23.68    4.41
   0   7   5   88.13    5.74
   0  -7  -5   78.76   13.00
   0  -7  -5   59.07    9.49
   0   7   6   30.87    4.36
   0  -7  -6   29.00    4.41
   0  -7  -6   17.86    3.88
   0   7   7    4.15    1.17
   0  -7  -7    1.28    1.66
   0  -7  -7    3.23    0.98
   0   7   8    5.35    1.99
   0  -7  -8    5.55    2.35
   0   7   9    9.74    2.52
   0  -7  -9    9.93    2.65
   0   7  10    7.56    2.26
   0  -7 -10   10.69    3.36
   0   7  11   16.45    3.74
   0  -7 -11   18.03    3.22
   0   7  12    2.39    1.56
   0  -7 -12    2.22    2.71
   0  -7 -13    3.92    2.23
   0  -8  14   29.02    8.29
   0   8 -13    4.67    1.67
   0  -8  13    3.20    1.63
   0   8 -12    2.51    1.23
   0  -8  12    0.50    2.40
   0   8 -11   35.17    6.99
   0  -8  11   42.17    9.51
   0   8 -10   86.74   15.71
   0  -8  10  129.07    8.25
   0   8  -9    1.68    1.22
   0   8  -9    2.11    0.80
   0  -8   9    4.73    2.54
   0   8  -8   24.72    4.40
   0   8  -8   18.50    3.96
   0  -8   8   25.45    4.27
   0   8  -7    1.10    1.07
   0  -8   7    1.32    1.28
   0  -8   7    3.06    1.69
   0   8  -6    0.46    0.64
   0  -8   6    0.71    0.88
   0  -8   6    1.40    1.92
   0   8  -5  142.75   20.43
   0  -8   5  112.93    5.97
   0  -8   5  141.27    7.71
   0   8  -4  291.30   12.47
   0  -8   4  239.89    9.40
   0  -8   4  319.48   12.45
   0   8  -3   25.27    4.00
   0  -8   3   21.35    2.39
   0  -8   3   25.22    6.66
   0   8  -2    2.08    1.19
   0  -8   2    1.43    1.46
   0  -8   2    4.16    1.38
   0   8  -1   17.66    3.18
   0  -8   1   15.67    2.16
   0  -8   1   16.90    3.02
   0   8   0    5.76    1.83
   0  -8   0    6.44    1.48
   0  -8   0    6.50    1.40
   0   8   1    1.55    1.76
   0  -8  -1    3.63    1.92
   0  -8  -1    1.55    0.76
   0   8   2   61.46    4.87
   0  -8  -2   57.74    3.85
   0  -8  -2   52.27    6.06
   0   8   3   19.87    3.41
   0  -8  -3   15.33    2.46
   0  -8  -3   16.99    4.66
   0   8   4   60.32    4.80
   0  -8  -4   64.40    4.78
   0   8   5   21.30    3.09
   0  -8  -5   26.34    3.37
   0   8   6    9.17    2.40
   0  -8  -6    7.37    2.35
   0   8   7    2.42    2.05
   0  -8  -7    1.19    0.99
   0   8   8    0.88    0.96
   0  -8  -8    5.65    2.36
   0   8   9    3.14    1.78
   0  -8  -9    3.54    1.57
   0   8  10    0.38    1.36
   0  -8 -10    3.60    1.52
   0   8  11   -0.43    1.48
   0  -8 -11    3.63    0.95
   0   9 -12    3.62    2.23
   0  -9  12    4.17    2.29
   0   9 -11    2.23    1.42
   0  -9  11    2.15    1.99
   0   9 -10   24.36    3.29
   0  -9  10   25.81    6.16
   0   9  -9   13.21    2.94
   0  -9   9   17.33    3.77
   0   9  -8  134.59   24.03
   0  -9   8  159.28    6.93
   0   9  -7    2.77    2.03
   0  -9   7    0.73    1.82
   0   9  -6   18.44    4.54
   0  -9   6   23.65    6.00
   0   9  -5   39.47    8.18
   0  -9   5   28.24    2.75
   0  -9   5   32.91    6.41
   0   9  -4   22.49    4.00
   0  -9   4   13.20    1.78
   0  -9   4   17.58    3.28
   0   9  -3    0.08    1.72
   0  -9   3    0.83    1.02
   0  -9   3    1.30    0.96
   0   9  -2    0.90    1.86
   0  -9   2    3.60    1.58
   0  -9   2    3.06    0.62
   0   9  -1    0.84    1.68
   0  -9   1    2.16    1.14
   0  -9   1    1.31    1.08
   0   9   0    3.91    2.41
   0  -9   0    2.04    0.98
   0  -9   0    4.84    1.28
   0   9   1   11.52    3.02
   0  -9  -1   10.27    2.06
   0  -9  -1   10.22    2.17
   0   9   2    3.97    2.14
   0  -9  -2    3.37    1.55
   0   9   3   16.59    2.73
   0  -9  -3   18.72    3.06
   0   9   4    8.50    2.56
   0  -9  -4   10.31    2.28
   0   9   5    8.63    2.69
   0  -9  -5    5.04    2.08
   0   9   6   -0.15    1.59
   0  -9  -6    0.80    1.68
   0   9   7   12.79    2.81
   0  -9  -7    9.78    2.60
   0   9   8    1.85    0.96
   0  -9  -8    4.01    2.45
   0   9   9   17.28    3.43
   0  -9  -9   12.21    3.33
   0  10  -9    0.51    1.82
   0 -10   9    3.85    2.77
   0  10  -8  178.45    8.64
   0 -10   8  175.24    8.88
   0  10  -7   13.72    2.66
   0 -10   7   15.47    4.26
   0  10  -6   55.96    5.08
   0 -10   6   47.01   10.75
   0  10  -5    2.30    1.30
   0 -10   5   -0.50    1.48
   0  10  -4    1.53    1.98
   0 -10   4    1.73    1.29
   0  10  -3   56.22    9.37
   0 -10   3   41.74    8.04
   0  10  -2   46.53    6.16
   0 -10   2   40.55    3.70
   0  10  -1   11.47    3.17
   0 -10   1    6.26    2.16
   0  10   0   17.78    4.29
   0 -10   0   13.32    2.24
   0  10   1   36.66    4.49
   0 -10  -1   26.33    3.14
   0  10   2   56.14   10.08
   0 -10  -2   50.38    4.44
   0  10   3    1.65    2.88
   0 -10  -3    0.19    1.40
   0  10   4    0.31    1.84
   0 -10  -4    0.80    1.52
   0  10   5   15.01    3.59
   0 -10  -5   12.51    2.48
   0  10   6   43.53    5.15
   0 -10  -6   40.07    4.50
   0  11  -5    7.10    1.69
   0  11  -4   14.43    4.20
   0  11  -3   19.69    4.68
   0  11  -2   75.14   17.68
   0  11  -1   44.83    4.99
   0  11   0   15.94    3.57
   0  11   1   10.35    2.99
  -1  11   2    7.99    2.35
  -1  11   1   15.57    4.85
  -1  11   0   42.80    4.73
  -1  11  -1    2.16    1.60
  -1  11  -2    4.27    1.28
  -1  11  -3   15.81    3.61
   1 -11   3    8.95    3.48
  -1  11  -4   33.86    4.28
   1 -11   4   31.53    9.08
  -1  11  -5    6.12    2.70
   1 -11   5    6.21    2.59
  -1  11  -6    2.30    1.44
   1 -11   6    2.53    1.20
  -1  10   7    4.06    2.18
   1 -10  -7    3.43    2.58
  -1  10   6    2.28    1.04
   1 -10  -6    0.54    1.39
  -1  10   5    0.62    0.74
   1 -10  -5   -0.44    1.31
  -1  10   4   25.14    6.87
   1 -10  -4   19.58    3.26
  -1  10   3   62.60    5.55
   1 -10  -3   50.37    4.04
  -1  10   2   54.10   15.30
   1 -10  -2   56.93    4.11
  -1  10   1   28.27    3.98
   1 -10  -1   22.98    2.88
   1 -10  -1   21.00    5.27
  -1  10   0   30.10    7.30
   1 -10   0   23.33    7.15
  -1  10  -1    4.25    2.51
   1 -10   1    4.13    1.37
  -1  10  -2    5.32    1.24
   1 -10   2    5.22    1.31
   1 -10   3   -0.99    1.37
  -1  10  -4    2.33    2.12
   1 -10   4    3.83    1.36
  -1  10  -5  120.51   12.12
   1 -10   5  143.74    6.96
  -1  10  -6   58.07   12.14
   1 -10   6   82.00    5.20
  -1  10  -7   16.69    4.10
   1 -10   7   13.90    3.20
  -1  10  -8    3.72    1.75
   1 -10   8    1.64    1.90
  -1  10  -9    3.63    1.69
   1 -10   9    2.80    1.51
  -1  10 -10    0.69    1.01
   1 -10  10    2.56    1.13
  -1   9   9    9.06    2.51
   1  -9  -9   17.60    3.57
  -1   9   8   31.25    4.24
   1  -9  -8   29.55    4.05
  -1   9   7   -1.56    1.57
   1  -9  -7    0.99    1.68
  -1   9   6    1.05    0.81
   1  -9  -6    1.38    1.87
  -1   9   5   28.13    5.30
   1  -9  -5   26.07    3.31
  -1   9   4    2.57    1.91
   1  -9  -4    5.73    2.12
   1  -9  -4    0.21    0.64
  -1   9   3   14.08    4.24
   1  -9  -3   17.62    2.78
   1  -9  -3   14.13    2.79
  -1   9   2   27.97    4.42
   1  -9  -2   11.92    2.01
   1  -9  -2   15.36    3.93
  -1   9   1  139.45   20.98
   1  -9  -1  126.76    5.23
   1  -9  -1  136.26    9.25
  -1   9   0  210.70    8.25
   1  -9   0  165.60    5.57
   1  -9   0  190.35    8.67
  -1   9  -1    4.27    2.40
   1  -9   1    1.00    0.97
   1  -9   1    1.97    0.99
  -1   9  -2    4.07    2.02
   1  -9   2    3.72    1.31
   1  -9   2    1.64    1.06
  -1   9  -3   39.01    4.22
   1  -9   3   41.65    8.34
  -1   9  -4   18.67    3.76
   1  -9   4   18.70    2.54
  -1   9  -5   65.36    9.75
   1  -9   5   60.90    4.54
  -1   9  -6   34.22    6.24
   1  -9   6   33.03    5.49
  -1   9  -7    4.28    1.77
   1  -9   7    3.10    2.42
  -1   9  -8   17.69    3.95
   1  -9   8   19.69    3.16
  -1   9  -9   57.35   10.88
   1  -9   9   67.51   14.42
  -1   9 -10   21.73    4.56
   1  -9  10   20.41    3.75
  -1   9 -11    3.77    1.51
   1  -9  11    1.99    1.39
  -1   9 -12   70.34   18.51
   1  -9  12  106.62   20.67
  -1   8  11    1.22    1.35
   1  -8 -11    2.42    1.17
  -1   8  10   13.52    2.93
   1  -8 -10   13.07    3.84
  -1   8   9    1.20    1.24
  -1   8   8   49.53    4.57
   1  -8  -8   43.44    8.94
  -1   8   7   51.93    4.25
   1  -8  -7   59.41    4.57
   1  -8  -7   33.99    7.94
  -1   8   6    2.72    1.49
   1  -8  -6    5.02    1.72
   1  -8  -6    3.26    0.99
  -1   8   5   13.56    2.72
   1  -8  -5   13.45    3.29
   1  -8  -5    9.21    2.49
  -1   8   4   60.53    4.74
   1  -8  -4   54.22    7.79
   1  -8  -4   44.78    6.52
  -1   8   3   55.28   13.05
   1  -8  -3   50.70    3.77
   1  -8  -3   45.77    6.47
  -1   8   2    2.79    1.65
   1  -8  -2    2.41    1.12
   1  -8  -2    1.52    0.34
  -1   8   1   10.02    2.37
   1  -8  -1    6.02    1.37
   1  -8  -1    7.59    2.25
  -1   8   0    5.13    1.64
   1  -8   0    4.27    1.03
   1  -8   0    4.08    1.16
  -1   8  -1  204.61    9.61
   1  -8   1  166.79    7.20
   1  -8   1  195.01   14.19
  -1   8  -2   12.95    3.38
   1  -8   2    9.74    1.68
   1  -8   2    9.67    2.18
  -1   8  -3  122.70    6.98
   1  -8   3   87.24    8.64
   1  -8   3  129.57    9.01
  -1   8  -4   20.41    4.02
   1  -8   4   14.68    1.65
   1  -8   4   22.14    5.34
  -1   8  -5   56.70    9.18
   1  -8   5   59.25    8.50
  -1   8  -6   20.75    4.88
   1  -8   6   24.88    5.27
  -1   8  -7    1.38    1.60
   1  -8   7    0.97    1.18
  -1   8  -8    4.41    1.73
   1  -8   8   11.91    2.75
  -1   8  -9    1.59    0.86
   1  -8   9    1.26    1.97
  -1   8 -10   12.19    2.78
   1  -8  10   15.29    3.46
  -1   8 -11    6.30    2.24
   1  -8  11    6.53    2.77
  -1   8 -12    9.44    2.34
   1  -8  12    9.36    2.28
  -1   8 -13   30.37    3.29
   1  -8  13   35.54    7.80
   1  -8  14   11.75    2.52
   1  -7 -13   -0.52    1.83
  -1   7  12    3.62    1.54
   1  -7 -12    1.70    1.31
  -1   7  11    5.56    1.58
   1  -7 -11    8.86    2.55
  -1   7  10    8.28    2.32
   1  -7 -10    9.15    3.06
  -1   7  10    9.17    1.74
  -1   7   9   18.85    5.05
   1  -7  -9   25.26    3.39
  -1   7   9   15.42    1.96
  -1   7   8   25.76    3.59
   1  -7  -8   30.54    3.75
  -1   7   8   24.66    2.47
  -1   7   7  265.31   12.35
   1  -7  -7  280.65   12.92
  -1   7   7  239.00   11.11
  -1   7   6  107.11    6.30
   1  -7  -6  105.41   13.08
   1  -7  -6   75.76    8.56
  -1   7   5   -0.64    1.53
   1  -7  -5    0.37    0.84
   1  -7  -5    2.21    0.68
  -1   7   4   58.41    3.89
   1  -7  -4   55.66    8.36
   1  -7  -4   50.04    4.78
  -1   7   3    8.97    2.33
   1  -7  -3    6.75    1.54
   1  -7  -3    6.40    1.49
  -1   7   2    0.72    1.54
   1  -7  -2    2.21    1.58
   1  -7  -2    0.17    0.63
  -1   7   1   20.58    2.88
   1  -7  -1   21.86    2.29
   1  -7  -1   20.78    3.10
  -1   7   0    7.25    1.74
   1  -7   0    6.62    1.56
   1  -7   0    7.06    1.12
  -1   7  -1  300.73    9.52
   1  -7   1  263.05    6.87
   1  -7   1  310.07    8.88
  -1   7  -2  291.12   13.71
   1  -7   2  251.92    6.50
   1  -7   2  310.41    8.61
  -1   7  -3   10.89    3.50
   1  -7   3   10.97    2.02
   1  -7   3   13.93    3.20
  -1   7  -4  275.51   11.96
   1  -7   4  228.58    8.99
   1  -7   4  291.51   12.24
  -1   7  -5  315.92   13.54
   1  -7   5  249.50    9.67
   1  -7   5  345.02   14.21
  -1   7  -6  120.15    6.27
   1  -7   6  143.07    6.82
  -1   7  -7   17.82    2.57
  -1   7  -7   10.05    1.71
   1  -7   7   19.85    2.90
  -1   7  -8   33.12    6.58
  -1   7  -8   22.17    5.34
   1  -7   8   43.65    9.22
  -1   7  -9  113.77   15.29
   1  -7   9  132.21    7.69
  -1   7 -10   42.38    3.59
   1  -7  10   53.01   12.09
  -1   7 -11    2.44    0.85
   1  -7  11   -0.15    2.31
  -1   7 -12    0.37    1.15
   1  -7  12    1.50    1.61
  -1   7 -13    6.89    1.64
   1  -7  13    8.68    2.31
  -1   7 -14    0.02    0.86
   1  -7  14    3.67    3.44
   1  -7  15    3.49    1.91
   1  -6 -14   56.25    5.29
   1  -6 -13    5.94    2.50
  -1   6  13    4.27    1.81
  -1   6  12   14.00    3.06
   1  -6 -12   15.78    4.52
  -1   6  12   13.64    2.23
  -1   6  11    4.40    0.80
   1  -6 -11    8.75    2.46
  -1   6  11    3.50    1.09
  -1   6  10    5.85    1.26
   1  -6 -10    8.42    2.28
  -1   6  10    5.38    1.47
  -1   6   9   49.06    9.78
   1  -6  -9   44.26    6.44
  -1   6   9   38.89    2.76
  -1   6   8  287.59   11.85
   1  -6  -8  281.61   16.33
  -1   6   8  255.48   10.11
  -1   6   7   81.45    4.19
   1  -6  -7   89.26    4.76
  -1   6   7   71.61    6.34
  -1   6   6    3.54    1.69
   1  -6  -6    5.82    1.27
  -1   6   6    3.05    1.23
  -1   6   5   67.53    4.07
   1  -6  -5   79.93    4.36
  -1   6   5   76.77    6.84
  -1   6   4    1.36    1.38
   1  -6  -4    1.39    1.34
   1  -6  -4   -0.18    0.82
  -1   6   3   64.14    3.69
   1  -6  -3   62.50    3.86
   1  -6  -3   58.38    2.89
  -1   6   2   10.25    3.20
   1  -6  -2    8.58    1.76
   1  -6  -2    8.26    1.70
  -1   6   1  133.60    5.51
   1  -6  -1  125.57    4.71
   1  -6  -1  121.48    4.94
  -1   6   0  248.32   10.62
   1  -6   0  222.47    6.23
   1  -6   0  239.96    7.03
  -1   6  -1  117.82    8.88
   1  -6   1  102.40    3.72
   1  -6   1  119.61    6.97
  -1   6  -2  541.32   13.77
   1  -6   2  441.92    9.93
   1  -6   2  533.65   13.31
  -1   6  -3   70.74   11.87
   1  -6   3   49.87    2.12
   1  -6   3   73.46    3.87
  -1   6  -4    1.70    1.35
   1  -6   4    1.15    0.56
   1  -6   4   -1.00    1.51
  -1   6  -5    8.49    2.10
   1  -6   5    6.69    1.62
   1  -6   5    7.36    2.20
  -1   6  -6   12.16    3.84
  -1   6  -6    9.01    1.51
   1  -6   6   16.20    4.04
  -1   6  -7   55.15    3.66
  -1   6  -7   38.35    3.89
   1  -6   7   73.62   12.74
  -1   6  -8    0.88    0.80
  -1   6  -8   -0.24    0.49
   1  -6   8    1.00    1.66
  -1   6  -9   13.08    2.92
  -1   6  -9    9.51    2.12
   1  -6   9   12.09    2.17
  -1   6 -10    8.18    1.66
  -1   6 -10    5.98    1.31
   1  -6  10   13.27    2.72
  -1   6 -11   32.97    5.21
  -1   6 -11   29.95    2.00
   1  -6  11   47.28    5.17
  -1   6 -12  158.81    5.96
  -1   6 -12  147.48    9.60
   1  -6  12  204.45    8.15
  -1   6 -13    2.34    1.52
   1  -6  13    4.15    2.36
  -1   6 -14   10.21    2.32
   1  -6  14    8.28    2.49
   1  -6  15   26.82    6.50
   1  -6  16   34.44    5.84
   1  -5 -15    2.52    1.44
  -1   5  15   -0.34    1.26
   1  -5 -14   63.36   15.67
  -1   5  14   53.78    4.14
   1  -5 -13   17.58    3.43
  -1   5  13   14.40    2.40
  -1   5  12   88.77   14.04
   1  -5 -12  116.76    6.98
  -1   5  12   89.35    4.84
  -1   5  11   17.97    4.93
   1  -5 -11   25.09    3.72
  -1   5  11   16.88    2.45
  -1   5  10   69.07   12.24
   1  -5 -10   76.10    5.07
  -1   5  10   58.43    4.10
  -1   5   9    6.69    1.90
   1  -5  -9    6.41    2.09
  -1   5   9    4.78    1.54
  -1   5   8   79.80   12.47
   1  -5  -8   85.65   16.37
  -1   5   8   68.14    3.47
  -1   5   7    2.57    1.08
   1  -5  -7    4.33    1.03
  -1   5   7    3.20    1.20
  -1   5   6  107.85    4.40
   1  -5  -6  112.06    4.80
  -1   5   6   90.62    3.55
  -1   5   5  406.79   10.98
   1  -5  -5  417.40   16.08
  -1   5   5  351.01    9.43
  -1   5   4    1.27    1.19
   1  -5  -4    1.32    1.32
  -1   5   4    0.31    0.94
  -1   5   3  129.94    4.43
   1  -5  -3  138.76    4.46
  -1   5   2   12.25    1.67
   1  -5  -2   13.93    2.39
   1  -5  -2   11.54    2.52
  -1   5   1   63.62    3.14
   1  -5  -1   65.54    2.81
   1  -5  -1   59.06    2.61
  -1   5   0  895.99   21.27
   1  -5   0  831.23   17.71
   1  -5   0  832.59   18.47
  -1   5  -1   19.44    3.80
   1  -5   1   10.47    1.68
   1  -5   1   10.91    2.15
  -1   5  -2   51.81    6.16
   1  -5   2   43.62    1.77
   1  -5   2   55.08    2.72
  -1   5  -3   16.14    3.64
   1  -5   3   11.25    1.87
   1  -5   3   17.93    4.22
  -1   5  -4  164.33    5.03
   1  -5   4  143.23    3.11
   1  -5   4  198.53   10.29
  -1   5  -5  324.62    7.84
  -1   5  -5  224.08    5.04
   1  -5   5  361.65    8.26
  -1   5  -6    5.13    1.34
  -1   5  -6    3.05    0.71
   1  -5   6    7.36    2.66
  -1   5  -7    0.57    0.89
  -1   5  -7    0.33    0.29
   1  -5   7   -0.62    2.02
  -1   5  -8    1.66    0.43
   1  -5   8   -2.67    2.11
  -1   5  -9    9.32    2.26
  -1   5  -9    5.18    1.00
   1  -5   9    9.99    2.62
  -1   5 -10  136.33    5.85
  -1   5 -10  126.47    4.88
   1  -5  10  161.62   11.98
  -1   5 -11   31.75    5.56
  -1   5 -11   32.06    6.92
   1  -5  11   41.79    4.14
  -1   5 -12    0.23    1.01
  -1   5 -12   -0.58    0.72
   1  -5  12    3.35    3.43
  -1   5 -13    3.21    1.53
  -1   5 -13    2.19    1.39
   1  -5  13    2.46    2.41
  -1   5 -14   22.12    2.56
  -1   5 -14   20.86    2.21
   1  -5  14   31.91    7.05
  -1   5 -15   26.55    2.67
   1  -5  15   34.70    8.43
   1  -5  16   51.34    4.99
   1  -5  17    5.89    3.35
   1  -4 -16   42.23    4.61
  -1   4  16   28.13    3.43
   1  -4 -15    2.59    2.08
  -1   4  15    4.39    2.18
   1  -4 -14   25.23    6.21
  -1   4  14   17.22    2.82
   1  -4 -13   50.77    4.61
  -1   4  13   35.46    3.08
  -1   4  12  190.03   17.26
   1  -4 -12  255.85    8.91
  -1   4  12  198.86    6.82
  -1   4  11  378.54   15.33
   1  -4 -11  457.87   17.85
  -1   4  11  353.22   13.57
  -1   4  10   21.68    2.02
   1  -4 -10   22.63    2.86
  -1   4  10   20.31    2.46
  -1   4   9  171.36    5.51
   1  -4  -9  183.27    6.82
  -1   4   9  147.57    5.46
  -1   4   8   16.07    1.89
   1  -4  -8   13.00    2.18
  -1   4   8   10.45    1.66
  -1   4   7   78.41   10.96
   1  -4  -7   79.35    4.71
  -1   4   7   51.49    2.69
  -1   4   6    2.02    0.99
   1  -4  -6    5.83    1.30
  -1   4   6    5.07    1.11
  -1   4   5    0.54    0.54
   1  -4  -5    0.13    0.95
  -1   4   5   -0.02    0.88
  -1   4   4 1638.69   34.23
   1  -4  -4 1692.80   35.48
  -1   4   4 1464.34   30.28
  -1   4   3  337.70    6.12
   1  -4  -3  357.46    6.08
  -1   4   3  307.06    5.45
  -1   4   2   48.67    2.73
   1  -4  -2   46.91    2.21
  -1   4   2   45.80    2.45
  -1   4   1   29.19    2.03
   1  -4  -1   30.29    6.17
   1  -4  -1   25.85    4.21
  -1   4   0   21.64    3.50
   1  -4   0   21.22    1.96
   1  -4   0   19.84    2.59
  -1   4  -1  175.10    5.68
   1  -4   1  148.02    3.73
   1  -4   1  155.76    4.90
  -1   4  -2  477.92   10.64
   1  -4   2  397.25    7.78
   1  -4   2  463.99   10.89
  -1   4  -3  157.24    4.54
   1  -4   3  123.01    2.41
   1  -4   3  163.51    6.06
  -1   4  -4   59.29    8.41
   1  -4   4   58.65    2.98
  -1   4  -5  285.57    5.80
  -1   4  -5  211.71    4.54
   1  -4   5  321.33    6.50
  -1   4  -6  331.44    7.28
  -1   4  -6  255.39    5.05
   1  -4   6  374.18    8.43
  -1   4  -7  178.43    5.15
  -1   4  -7  150.70    5.28
   1  -4   7  210.11    6.56
  -1   4  -8   66.43   10.73
  -1   4  -8   57.15    3.98
   1  -4   8   82.79   13.68
  -1   4  -9   24.85    3.48
  -1   4  -9   26.53    3.78
   1  -4   9   30.61    3.23
  -1   4 -10    6.65    1.14
  -1   4 -10    5.62    1.24
   1  -4  10    7.08    2.35
  -1   4 -11    1.03    0.99
  -1   4 -11    0.14    0.55
   1  -4  11   -0.84    2.08
  -1   4 -12  122.40    5.86
  -1   4 -12  134.71    6.45
   1  -4  12  146.73    8.34
  -1   4 -13   64.37    3.65
  -1   4 -13   74.78    4.17
   1  -4  13   87.42   16.19
  -1   4 -14   90.62    7.39
  -1   4 -14  116.95    5.20
   1  -4  14  110.77   20.32
  -1   4 -15   49.16    3.64
   1  -4  15   54.29    4.78
  -1   4 -16   14.38    4.10
   1  -4  16   15.52    3.18
  -1   4 -17    1.34    0.81
   1  -4  17    0.40    2.18
   1  -3 -17   21.40    3.76
  -1   3  17   18.93    3.35
   1  -3 -16    1.67    2.10
  -1   3  16    1.10    1.90
   1  -3 -15    5.93    1.67
  -1   3  15    0.81    1.83
   1  -3 -14   79.67   15.67
  -1   3  14   50.88    3.95
   1  -3 -13   67.88   11.60
  -1   3  13   50.35    3.79
  -1   3  12   59.51    6.71
   1  -3 -12   88.79   15.98
  -1   3  12   56.47    3.87
  -1   3  11  103.91    5.44
   1  -3 -11  130.69    6.81
  -1   3  11  100.05    5.06
  -1   3  10   42.41    2.38
   1  -3 -10   29.83    4.56
  -1   3  10   27.23    2.55
  -1   3   9   39.82    6.94
   1  -3  -9   43.82    7.33
  -1   3   9   29.45    2.51
  -1   3   8    2.34    0.61
   1  -3  -8    0.23    1.79
  -1   3   8    2.65    1.16
  -1   3   7   70.51    3.81
   1  -3  -7   70.66    4.75
  -1   3   7   55.64    2.86
  -1   3   6   23.93    1.58
   1  -3  -6   28.78    5.89
  -1   3   6   18.76    1.62
  -1   3   5   40.66    2.25
   1  -3  -5   52.69    6.35
  -1   3   5   35.74    2.02
  -1   3   4  977.62   10.16
   1  -3  -4 1014.66   12.07
  -1   3   4  867.59    9.30
  -1   3   3   14.01    1.33
   1  -3  -3   15.33    1.48
  -1   3   3   11.97    1.21
  -1   3   2   30.98    1.72
   1  -3  -2   38.13    1.75
  -1   3   2   28.31    1.74
  -1   3   1 1773.17   13.62
   1  -3  -1 1784.79   12.73
  -1   3   0  441.48   10.55
   1  -3   0  436.09    8.55
   1  -3   0  383.09    8.13
  -1   3  -1  123.20    3.86
   1  -3   1  108.28    2.53
   1  -3   1  114.75    3.51
  -1   3  -2  672.51    7.90
   1  -3   2  573.35    4.54
   1  -3   2  688.81    7.81
  -1   3  -3  177.82    5.10
  -1   3  -3  124.02    2.87
   1  -3   3  186.57    6.18
  -1   3  -4   11.52    2.13
  -1   3  -4    9.23    1.95
   1  -3   4   14.68    1.88
  -1   3  -5    2.24    0.80
  -1   3  -5    0.86    0.32
   1  -3   5    4.77    1.79
  -1   3  -6 1042.58   22.37
  -1   3  -6  964.49   20.09
   1  -3   6 1273.70   27.48
  -1   3  -7   88.48    3.33
  -1   3  -7   89.17    4.73
   1  -3   7  109.09    5.28
  -1   3  -8   13.46    2.73
  -1   3  -8   16.60    3.67
   1  -3   8   17.47    2.52
  -1   3  -9   52.27    2.69
  -1   3  -9   61.48    3.69
   1  -3   9   62.86    3.93
  -1   3 -10    0.12    1.08
  -1   3 -10    2.09    1.26
   1  -3  10    4.31    1.13
  -1   3 -11  436.65   16.56
  -1   3 -11  478.71   19.25
   1  -3  11  541.04   22.51
  -1   3 -12   79.52    3.64
  -1   3 -12   99.49    4.90
   1  -3  12   98.11   16.81
  -1   3 -13   46.07    5.49
  -1   3 -13   55.89    8.34
   1  -3  13   66.69   11.30
  -1   3 -14   -0.31    0.84
  -1   3 -14    0.29    1.26
   1  -3  14    0.91    1.94
  -1   3 -15   61.08   10.82
   1  -3  15   78.71    5.65
  -1   3 -16  140.28    6.52
   1  -3  16  133.99    7.57
  -1   3 -17   26.11    6.37
   1  -3  17   28.75    6.79
  -1   3 -18    0.75    1.48
   1  -3  18    2.02    1.08
   1  -2 -17   33.51    7.47
  -1   2  17   22.69    3.75
   1  -2 -16   93.79   12.93
  -1   2  16   86.85    5.99
   1  -2 -15   55.20   10.43
  -1   2  15   44.03    4.42
   1  -2 -14   10.73    3.19
  -1   2  14    6.76    2.03
   1  -2 -13    5.38    1.83
  -1   2  13    3.47    1.29
   1  -2 -12    0.66    0.93
  -1   2  12   -0.57    1.65
  -1   2  11   15.77    4.01
   1  -2 -11   24.20    4.60
  -1   2  11   17.31    2.24
  -1   2  10   94.01    4.44
   1  -2 -10  118.35    5.65
  -1   2  10   88.17    4.03
  -1   2   9    2.46    0.68
   1  -2  -9    1.27    1.65
  -1   2   9    2.07    1.01
   1  -2  -8  895.35   16.91
  -1   2   7  137.72    3.92
   1  -2  -7  147.54    4.87
  -1   2   7  128.43    4.07
  -1   2   6    1.73    0.87
   1  -2  -6    0.30    1.48
  -1   2   6    0.74    1.22
  -1   2   5  642.96    6.99
   1  -2  -5  670.01    8.73
  -1   2   5  600.04    7.82
  -1   2   4   22.97    1.48
   1  -2  -4   25.01    5.10
  -1   2   4   24.65    1.80
  -1   2   3  513.82    5.42
   1  -2  -3  514.19    6.13
  -1   2   3  469.05    5.83
  -1   2   2   17.45    2.22
   1  -2  -2   15.49    1.94
  -1   2   2   23.11    1.96
  -1   2   1  960.28    8.22
   1  -2  -1  987.38    7.70
  -1   2   1  936.12    8.18
  -1   2   0    3.13    0.67
   1  -2   0    4.89    1.11
   1  -2   0    3.81    1.03
  -1   2  -1   99.60    3.47
  -1   2  -1  102.15    2.11
   1  -2   1   91.40    1.83
   1  -2   1   96.94    3.07
  -1   2  -2   73.59    2.63
  -1   2  -2   54.69    1.01
   1  -2   2   75.48    3.67
  -1   2  -3  499.34    6.04
  -1   2  -3  433.94    3.77
   1  -2   3  569.20    6.81
  -1   2  -4   39.29    1.80
  -1   2  -4   36.71    2.05
   1  -2   4   47.47    2.21
  -1   2  -5   46.29    2.30
  -1   2  -5   47.02    1.99
   1  -2   5   50.88    4.40
  -1   2  -6   56.41    2.30
  -1   2  -6   64.14    2.34
   1  -2   6   78.45    3.51
  -1   2  -7  129.56    3.62
  -1   2  -7  136.74    4.05
   1  -2   7  157.88    5.01
  -1   2  -8  270.05    5.88
  -1   2  -8  290.78    6.68
   1  -2   8  302.10    7.34
  -1   2  -9  144.27    5.32
  -1   2  -9  160.87    5.43
   1  -2   9  171.72    6.56
  -1   2 -10   16.57    4.06
  -1   2 -10   17.63    2.01
   1  -2  10   20.86    4.08
  -1   2 -11    3.35    1.63
  -1   2 -11    1.07    1.19
   1  -2  11    4.45    2.56
  -1   2 -12   47.79    5.12
  -1   2 -12   59.41    4.02
   1  -2  12   56.19    8.56
  -1   2 -13    1.14    0.69
  -1   2 -13    1.86    1.02
   1  -2  13    1.60    1.70
  -1   2 -14   32.06    2.50
  -1   2 -14   46.13    3.78
   1  -2  14   44.33    4.73
  -1   2 -15    5.04    1.62
   1  -2  15    7.73    2.78
  -1   2 -16   14.12    3.02
   1  -2  16   11.04    2.97
  -1   2 -17   20.68    4.37
   1  -2  17   17.45    3.77
  -1   2 -18   18.67    5.58
   1  -2  18   24.47    3.79
   1  -1 -18   52.73    5.91
  -1   1  18   42.57    4.97
   1  -1 -17   96.79   16.42
  -1   1  17   79.41    5.56
   1  -1 -16   20.46    5.55
  -1   1  16   16.53    3.52
   1  -1 -15    2.96    1.10
  -1   1  15    0.87    1.79
   1  -1 -14   65.41   14.08
  -1   1  14   53.73    4.65
   1  -1 -13    8.54    2.10
  -1   1  13    4.24    2.76
   1  -1 -12    1.05    1.84
  -1   1  12    1.92    1.15
   1  -1 -11   -1.05    1.52
  -1   1  11    3.41    1.81
  -1   1  10   11.77    2.89
   1  -1 -10   17.17    2.32
  -1   1  10   14.11    2.60
  -1   1   9    6.22    1.28
   1  -1  -9    8.52    2.41
  -1   1   9    8.18    1.80
  -1   1   8   37.11    1.46
   1  -1  -8   42.30    2.75
  -1   1   8   32.75    2.51
  -1   1   7   68.34    1.86
   1  -1  -7   66.36    3.23
  -1   1   7   78.42    3.44
  -1   1   6    2.76    0.81
   1  -1  -6    2.30    1.17
  -1   1   6    5.71    1.33
  -1   1   5   29.33    1.66
   1  -1  -5   32.27    6.17
  -1   1   5   26.76    1.80
  -1   1   4   -0.11    0.32
   1  -1  -4    6.25    3.48
  -1   1   4    1.77    0.89
  -1   1   3   13.62    1.11
   1  -1  -3   15.10    2.65
  -1   1   2  914.14    5.96
   1  -1  -2  793.46    6.61
  -1   1   2  827.06    6.90
  -1   1   1  193.18    4.02
   1  -1  -1  178.33    3.63
  -1   1   1  175.56    3.85
  -1   1  -1 1842.05   11.36
   1  -1   1 2081.27    9.64
  -1   1  -1 1921.06    8.97
  -1   1  -2  101.75    2.69
  -1   1  -2  116.38    2.46
   1  -1   2  118.14    3.35
  -1   1  -3   80.52    2.55
  -1   1  -3   91.35    2.90
   1  -1   3  108.37    3.91
  -1   1  -4   26.67    1.33
  -1   1  -4   26.99    1.35
   1  -1   4   30.72    2.16
  -1   1  -5   95.96    3.12
  -1   1  -5   99.79    3.10
   1  -1   5  114.13    3.93
  -1   1  -6   56.34    2.28
  -1   1  -6   58.90    2.36
   1  -1   6   76.92    3.56
  -1   1  -7  780.51   16.94
  -1   1  -7  878.04   20.29
   1  -1   7  923.45   21.99
  -1   1  -8   11.28    2.69
  -1   1  -8   11.89    1.37
   1  -1   8   14.79    3.26
  -1   1  -9   67.19    6.75
  -1   1  -9   77.34    3.74
   1  -1   9   73.00    3.51
  -1   1 -10  101.51    3.64
  -1   1 -10  115.76    4.49
   1  -1  10  117.23    4.72
  -1   1 -11  408.76    9.48
  -1   1 -11  437.13   11.54
   1  -1  11  449.56   11.95
  -1   1 -12  137.91   13.14
  -1   1 -12  169.81   15.13
   1  -1  12  134.88   20.00
  -1   1 -13    0.72    0.86
  -1   1 -13   -0.32    1.40
   1  -1  13    4.70    2.86
  -1   1 -14   14.07    3.28
   1  -1  14   14.31    2.84
  -1   1 -15   13.71    2.40
   1  -1  15   10.53    2.55
  -1   1 -16    4.31    1.57
   1  -1  16    5.08    2.84
  -1   1 -17   -1.57    1.61
   1  -1  17    1.20    1.23
  -1   1 -18    4.64    2.36
   1  -1  18    0.90    2.48
   1   0 -18    6.32    2.76
  -1   0  18    6.48    2.11
   1   0 -17    2.36    1.99
   1   0 -16   90.90    6.24
  -1   0  16   77.22    5.91
   1   0 -15    1.25    0.93
  -1   0  15   -0.37    1.82
   1   0 -14    9.17    2.15
  -1   0  14    9.59    2.33
   1   0 -13  298.55   10.63
  -1   0  13  262.71   11.43
   1   0 -12   31.31    6.25
  -1   0  12   20.63    3.01
   1   0 -11  269.00    8.15
  -1   0  11  273.50    8.12
  -1   0  10    2.61    0.43
   1   0 -10    3.78    1.15
  -1   0  10   -0.06    1.76
  -1   0   9  593.55    8.58
   1   0  -9  676.08   12.98
  -1   0   9  674.05   16.06
  -1   0   8   30.95    2.88
   1   0  -8   31.06    6.34
  -1   0   8   36.39    7.04
  -1   0   7  285.38    3.11
   1   0  -7  292.71    6.30
  -1   0   7  315.23    5.97
  -1   0   6  273.77    5.09
   1   0  -6  287.30    7.31
  -1   0   6  307.86    7.49
   1   0  -4 4924.76   27.27
  -1   0   4 5807.27   31.45
   1   0  -3 1686.02   11.71
  -1   0   3 2031.07   13.30
   1   0  -2  393.67    6.77
   1   0  -2  330.36    6.56
  -1   0   2  403.09    7.72
  -1   0   0   33.89    0.81
  -1   0  -1   48.16    1.33
  -1   0  -2  370.14    7.31
  -1   0  -2  411.87    7.94
   1   0   2  414.15    7.64
  -1   0  -3 1194.15    9.63
  -1   0  -3 1311.80   10.49
   1   0   3 1367.49   10.35
  -1   0  -4    0.96    0.46
  -1   0  -4   -1.57    1.41
   1   0   4   -2.00    2.02
  -1   0  -5    8.67    1.00
  -1   0  -5   13.04    2.87
   1   0   5   11.88    1.51
  -1   0  -6  336.10    7.56
  -1   0  -6  371.01    9.26
   1   0   6  370.65    9.48
  -1   0  -7  101.10    3.10
  -1   0  -7  112.72    4.17
   1   0   7  111.16    3.69
  -1   0  -8   22.91    2.44
  -1   0  -8   33.49    7.01
   1   0   8   23.35    2.46
  -1   0  -9 1032.86   21.16
  -1   0  -9 1142.22   26.38
   1   0   9 1094.12   23.08
  -1   0 -10  285.03    9.60
   1   0  10  261.19    7.11
   1   0  11   11.95    3.06
  -1   0 -11   14.39    2.27
   1   0  11   11.95    1.75
   1   0  12   75.79    4.03
  -1   0 -12   86.75    5.61
   1   0  12   72.58   13.48
   1   0  13    8.48    2.29
  -1   0 -13   14.64    3.08
   1   0  13    9.66    2.09
   1   0  14   23.93    5.86
  -1   0 -14   38.78    8.75
   1   0  14   34.81    3.40
  -1   0 -15    7.10    1.40
   1   0  15    2.20    2.18
  -1   0 -16   33.48    3.82
   1   0  16   24.01    5.78
  -1   0 -17   16.20    3.64
   1   0  17   15.11    2.87
  -1   0 -18   30.13    4.61
   1   0  18   22.70    3.99
   1   1 -18    1.36    2.10
  -1  -1  18    1.71    2.18
   1   1 -17    1.45    1.97
  -1  -1  17    0.07    1.25
   1   1 -16    1.58    1.96
  -1  -1  16   -0.43    1.77
   1   1 -15   23.38    3.80
  -1  -1  15   20.98    4.58
   1   1 -14  330.50   24.60
  -1  -1  14  300.36   14.35
   1   1 -13    5.92    2.19
  -1  -1  13    1.66    1.80
   1   1 -12   56.75   12.28
  -1  -1  12   57.75    4.89
   1   1 -11  434.05   10.60
  -1  -1  11  436.57   10.73
   1   1 -10  669.43   16.84
  -1  -1  10  686.60   17.41
   1   1  -9  864.56   10.84
   1   1  -9  858.00   18.27
  -1  -1   9  977.89   16.10
   1   1  -8  824.41   16.78
   1   1  -8  811.34   19.17
  -1  -1   8  924.78   21.06
   1   1  -7  610.57   12.48
   1   1  -7  578.01   14.63
  -1  -1   7  686.40   16.19
   1   1  -6   99.43    2.46
   1   1  -6   96.76    3.85
  -1  -1   6  120.72    4.73
   1   1  -5 1902.96   10.75
   1   1  -5 1610.48   13.52
   1   1  -4  677.25    5.03
   1   1  -4  492.21    6.09
  -1  -1   4  642.19    7.39
  -1  -1   3 6527.98   34.31
  -1  -1   3 7424.04   37.63
   1   1  -2 1888.49   10.86
   1   1  -1 2701.69   15.22
  -1  -1   1 2465.98   14.38
  -1  -1   1 2747.53   14.22
   1   1   0 2126.20   13.05
  -1  -1   0 2064.91   12.86
   1   1   0 2246.21   10.70
  -1  -1   0 2114.13   10.14
   1   1   2 5519.15   29.71
  -1  -1  -2 6099.80   31.65
   1   1   3 2213.95   15.55
  -1  -1  -3 2535.76   16.82
   1   1   3 2230.88   12.66
   1   1   4 1349.26   12.06
  -1  -1  -4 1583.84   13.24
   1   1   4 1404.10    9.91
   1   1   5   38.81    3.00
  -1  -1  -5   45.55    2.58
   1   1   5   39.18    6.61
   1   1   6    0.42    0.38
  -1  -1  -6    0.22    1.15
   1   1   6    0.68    1.12
   1   1   7  318.96    5.61
  -1  -1  -7  365.12    7.07
   1   1   7  328.54    6.09
   1   1   8  559.57   10.23
  -1  -1  -8  656.15   12.45
   1   1   8  593.68   10.18
   1   1   9  121.10   11.73
  -1  -1  -9  133.72    5.43
   1   1   9  114.59    4.91
   1   1  10    0.52    0.48
  -1  -1 -10    0.69    1.86
   1   1  10   -1.35    1.12
   1   1  11  120.08    4.84
  -1  -1 -11  156.27    5.92
   1   1  11  127.25   14.66
   1   1  12  209.05    8.93
  -1  -1 -12  259.00   10.10
   1   1  12  211.08    8.83
   1   1  13   47.24    3.82
  -1  -1 -13   63.45    4.41
   1   1  13   52.01    7.01
   1   1  14  150.43   14.14
  -1  -1 -14  218.50    8.10
   1   1  14  161.53   10.77
  -1  -1 -15    1.63    1.99
   1   1  15    3.81    2.24
  -1  -1 -16    9.43    2.55
   1   1  16    5.98    1.96
  -1  -1 -17   15.43    4.01
   1   1  17   13.28    2.58
   1   2 -18    3.34    2.54
  -1  -2  18    3.30    3.02
   1   2 -17    7.75    2.05
  -1  -2  17    5.20    2.03
   1   2 -16    8.78    2.77
  -1  -2  16   10.30    2.95
   1   2 -15   23.26    3.54
  -1  -2  15   20.46    3.72
   1   2 -14   13.79    3.12
  -1  -2  14   10.05    2.98
   1   2 -13  207.02    9.73
  -1  -2  13  223.50   10.90
  -1  -2  12    0.56    1.86
   1   2 -11   31.10    3.64
   1   2 -11   32.66    5.71
  -1  -2  11   43.68    7.96
   1   2 -10   15.02    1.78
   1   2 -10   17.48    3.05
  -1  -2  10   20.38    2.50
   1   2  -9   24.19    3.31
   1   2  -9   27.67    4.80
  -1  -2   9   36.64    3.22
   1   2  -8 1542.93   18.42
   1   2  -8 1402.86   21.52
  -1  -2   8 1795.31   24.34
   1   2  -7  782.43   16.28
   1   2  -7  678.65   15.55
  -1  -2   7  883.15   19.99
   1   2  -6  837.61   17.41
   1   2  -6  655.73   14.93
  -1  -2   6  892.25   19.75
   1   2  -5  350.61    7.32
   1   2  -5  258.76    6.47
  -1  -2   5  356.70    8.49
   1   2  -4    5.64    1.24
  -1  -2   4    4.60    0.89
  -1  -2   4    6.17    2.49
   1   2  -3    8.15    0.81
  -1  -2   3    5.29    0.80
   1   2  -2 1111.62    9.88
  -1  -2   2  931.76    8.51
  -1  -2   2 1108.00   10.13
   1   2  -1  282.65    6.55
  -1  -2   1  260.66    5.91
  -1  -2   1  311.52    6.91
   1   2   0  185.30    4.68
  -1  -2   0  181.25    4.67
  -1  -2   0  207.27    4.37
   1   2   1  549.23    7.20
  -1  -2  -1  552.45    6.48
  -1  -2  -1  588.56    3.69
  -1  -2  -2 4172.43   25.24
   1   2   3  165.52    5.76
  -1  -2  -3  178.86    5.08
   1   2   3  155.61    3.34
   1   2   5   78.74    4.54
  -1  -2  -5   92.24    3.58
   1   2   5   77.35    2.36
   1   2   6  376.61    6.90
  -1  -2  -6  425.88   11.31
   1   2   6  354.95    8.39
   1   2   7    3.31    1.07
  -1  -2  -7    2.25    1.07
   1   2   8    5.33    1.14
  -1  -2  -8    1.83    1.74
   1   2   8    4.25    1.21
   1   2   9   16.36    2.83
  -1  -2  -9   20.55    3.40
   1   2   9   12.91    2.80
   1   2  10   32.83    5.67
  -1  -2 -10   35.87    6.58
   1   2  10   21.02    3.78
   1   2  11   26.35    4.32
  -1  -2 -11   38.22    6.42
   1   2  11   25.91    2.53
   1   2  12   18.00    2.43
  -1  -2 -12   24.51    3.62
   1   2  12   18.36    2.54
   1   2  13    1.74    0.80
  -1  -2 -13    2.55    1.29
   1   2  13    2.46    1.81
   1   2  14    0.12    0.74
  -1  -2 -14   -1.47    1.99
   1   2  14   -0.80    1.29
  -1  -2 -15   11.14    3.03
   1   2  15    7.17    2.11
  -1  -2 -16    7.92    2.24
   1   2  16    3.69    2.04
   1   2  17    5.66    2.37
   1   3 -18    9.57    2.61
  -1  -3  18    5.50    2.52
   1   3 -17    3.88    2.20
  -1  -3  17    4.38    2.37
   1   3 -16   47.88    8.46
  -1  -3  16   54.93    5.73
   1   3 -15  151.75    6.64
  -1  -3  15  147.12    7.89
   1   3 -14    3.61    1.45
  -1  -3  14    2.48    2.25
   1   3 -13  110.62    9.14
  -1  -3  13  127.86   15.63
   1   3 -12    0.80    0.92
  -1  -3  12    0.91    1.93
   1   3 -11    5.08    1.43
   1   3 -11    6.89    1.36
  -1  -3  11    7.16    2.23
   1   3 -10   -0.53    0.67
   1   3 -10   -0.10    1.01
  -1  -3  10    1.41    1.18
   1   3  -9   64.46    2.42
   1   3  -9   57.02    3.51
  -1  -3   9   76.33    4.07
   1   3  -8    2.28    0.39
   1   3  -8    3.15    0.79
  -1  -3   8    1.66    1.36
   1   3  -7   -0.15    0.53
   1   3  -7    1.24    0.69
  -1  -3   7   -0.82    1.63
   1   3  -6  347.80    6.33
   1   3  -6  258.45    5.19
  -1  -3   6  358.77    6.85
   1   3  -5  157.50    3.75
  -1  -3   5  140.34    4.10
  -1  -3   5  160.67    4.91
  -1  -3   4    5.30    1.29
  -1  -3   4    2.49    1.58
   1   3  -3   32.64    2.31
  -1  -3   3   26.59    4.62
  -1  -3   3   26.30    1.56
   1   3  -2   16.44    3.24
  -1  -3   2   12.77    1.14
  -1  -3   2   22.06    1.33
   1   3  -1   13.25    3.19
  -1  -3   1    1.73    0.61
  -1  -3   1    4.29    0.76
   1   3   0  477.57    6.51
  -1  -3   0  432.93    9.26
  -1  -3   0  510.26    4.53
   1   3   1    9.54    2.28
  -1  -3  -1    5.17    0.90
  -1  -3  -1    3.50    0.87
   1   3   2    2.12    0.62
  -1  -3  -2    4.07    1.06
   1   3   3  854.58   20.32
  -1  -3  -3  890.85   20.94
   1   3   3  813.85   16.34
   1   3   4 1338.00   29.87
  -1  -3  -4 1444.81   30.62
   1   3   4 1189.92   23.76
   1   3   5 1505.59   35.25
  -1  -3  -5 1736.77   37.78
   1   3   5 1411.49   28.28
   1   3   6  925.74   15.88
  -1  -3  -6 1034.67   16.54
   1   3   6  839.02   11.44
   1   3   7  823.07   20.34
  -1  -3  -7  966.13   22.58
   1   3   7  785.69   16.22
   1   3   8   52.49    3.30
  -1  -3  -8   69.02   10.86
   1   3   8   46.14    2.40
   1   3   9    8.37    1.76
  -1  -3  -9    9.50    2.27
   1   3   9    6.01    1.03
   1   3  10  463.34   21.04
  -1  -3 -10  554.06   22.88
   1   3  10  427.32   16.13
   1   3  11  231.97    9.70
  -1  -3 -11  260.18   18.10
   1   3  11  190.80    7.85
   1   3  12    1.55    0.76
  -1  -3 -12    0.87    0.83
   1   3  12    1.27    1.20
   1   3  13   10.09    2.13
  -1  -3 -13   14.80    3.93
   1   3  13   10.12    2.04
   1   3  14   11.38    2.71
  -1  -3 -14   18.67    4.00
   1   3  14   13.36    2.30
  -1  -3 -15  182.57   11.90
   1   3  15  123.36    5.60
  -1  -3 -16    3.48    1.18
   1   4 -17    0.85    0.94
  -1  -4  17    2.83    2.39
   1   4 -16   15.99    5.03
  -1  -4  16   17.78    3.93
   1   4 -15    9.65    3.06
  -1  -4  15   17.16    3.61
   1   4 -14   13.07    2.52
  -1  -4  14   23.53    3.81
   1   4 -13    1.01    0.91
  -1  -4  13    1.28    2.00
   1   4 -12   45.00    2.73
   1   4 -12   54.64    3.68
  -1  -4  12   65.06    4.82
   1   4 -11   25.62    5.67
   1   4 -11   28.53    7.02
  -1  -4  11   33.10    3.36
   1   4 -10   71.95    3.07
   1   4 -10   66.05    7.06
  -1  -4  10   99.95    8.24
   1   4  -9   45.77    7.51
   1   4  -9   41.71    3.31
  -1  -4   9   63.21   10.94
   1   4  -8    1.22    1.00
   1   4  -8    1.49    0.68
  -1  -4   8    1.90    1.75
   1   4  -7  203.41    6.08
   1   4  -7  158.20    7.70
  -1  -4   7  227.67    7.30
   1   4  -6   67.74    3.07
  -1  -4   6   60.04    7.59
  -1  -4   6   64.15    3.27
   1   4  -5  185.02    5.05
  -1  -4   5  154.28    4.33
  -1  -4   5  184.50    4.88
   1   4  -4  660.53   15.15
  -1  -4   4  534.17   12.61
  -1  -4   4  689.55   15.69
   1   4  -3 1345.90   28.42
  -1  -4   3 1112.31   23.75
  -1  -4   3 1375.81   29.01
   1   4  -2  152.84    4.55
  -1  -4   2  120.42    3.63
  -1  -4   2  146.41    3.55
   1   4  -1   21.62    2.11
  -1  -4   1   16.93    1.72
  -1  -4   1   21.64    1.92
   1   4   0  241.87    5.61
  -1  -4   0  231.98    5.23
  -1  -4   0  253.80    3.89
   1   4   1  212.08    9.01
  -1  -4  -1  199.71    4.93
  -1  -4  -1  200.73    3.15
   1   4   2   71.67    3.74
  -1  -4  -2   73.97    3.24
  -1  -4  -2   67.48    1.95
   1   4   3  430.49   12.12
  -1  -4  -3  428.07    8.71
  -1  -4  -3  352.38    5.44
   1   4   4   46.40    8.79
  -1  -4  -4   41.35    2.72
   1   4   4   41.58    1.61
   1   4   5  732.30   18.09
  -1  -4  -5  786.59   20.05
   1   4   5  640.38   12.98
   1   4   6  202.74    9.14
  -1  -4  -6  220.80    7.82
   1   4   6  185.70    5.08
   1   4   7  370.02   10.33
  -1  -4  -7  405.06   10.65
   1   4   7  329.85    6.42
   1   4   8  329.28   13.14
  -1  -4  -8  371.11   10.74
   1   4   8  283.32    6.99
   1   4   9   84.02   14.93
  -1  -4  -9   82.73    6.23
   1   4   9   62.16    2.98
   1   4  10  566.02   30.71
  -1  -4 -10  709.69   26.98
   1   4  10  509.97   17.42
   1   4  11    1.06    0.67
  -1  -4 -11    1.41    0.86
   1   4  11   -0.25    1.12
   1   4  12   10.41    1.66
  -1  -4 -12   10.95    2.34
   1   4  12    8.59    1.84
   1   4  13    6.51    2.29
  -1  -4 -13    9.59    2.71
   1   4  14   14.16    4.15
  -1  -4 -14   22.07    4.85
  -1  -4 -15   39.85   15.24
  -1  -4 -16   41.43    5.39
   1   5 -17    0.83    0.94
  -1  -5  17   -0.52    2.51
   1   5 -16   11.58    3.07
  -1  -5  16   16.16    3.95
   1   5 -15    0.97    1.00
  -1  -5  15    2.29    2.43
   1   5 -14    7.83    2.19
  -1  -5  14    6.99    2.19
   1   5 -13   46.58    6.45
  -1  -5  13   51.96    9.01
   1   5 -12  119.79    4.36
   1   5 -12  106.61   16.37
  -1  -5  12  141.47    6.59
   1   5 -11   22.55    2.15
   1   5 -11   18.30    3.51
  -1  -5  11   33.44    6.27
   1   5 -10   -0.24    0.83
   1   5 -10    1.03    0.58
  -1  -5  10    0.18    1.44
   1   5  -9    2.20    0.82
   1   5  -9    0.49    0.90
   1   5  -8  111.64    4.54
   1   5  -8   89.10    4.65
  -1  -5   8  127.12    5.93
   1   5  -7    5.18    1.33
  -1  -5   7    3.48    1.29
  -1  -5   7    3.23    1.71
   1   5  -6    1.04    1.11
  -1  -5   6    1.72    0.90
  -1  -5   6    2.50    1.15
   1   5  -5   46.10    8.38
  -1  -5   5   36.05    2.61
  -1  -5   5   41.60    2.69
   1   5  -4   41.97    9.79
  -1  -5   4   30.50    4.05
  -1  -5   4   42.22    4.00
   1   5  -3  110.30    4.67
  -1  -5   3   86.83    3.34
  -1  -5   3  109.86    3.72
   1   5  -2   13.56    3.42
  -1  -5   2   10.45    1.65
  -1  -5   2   15.69    3.92
   1   5  -1  956.78   15.46
  -1  -5   1  807.70   12.89
  -1  -5   1  950.19   13.41
   1   5   0   59.60    3.33
  -1  -5   0   58.78    3.00
  -1  -5   0   60.89    2.23
   1   5   1  251.18    6.71
  -1  -5  -1  227.65    5.68
  -1  -5  -1  241.41    4.23
   1   5   2  230.15    7.52
  -1  -5  -2  221.04    6.98
  -1  -5  -2  215.66    5.64
   1   5   3  118.86    5.47
  -1  -5  -3  110.14    5.06
  -1  -5  -3  103.63    2.45
   1   5   4   15.13    2.33
  -1  -5  -4   13.68    2.00
  -1  -5  -4    8.43    2.07
   1   5   5   30.29    7.91
  -1  -5  -5   28.03    5.09
   1   5   6  532.28   15.94
  -1  -5  -6  562.19   14.26
   1   5   7  413.16   17.34
  -1  -5  -7  469.69   19.45
   1   5   7  351.96   13.66
   1   5   8  195.41    9.70
  -1  -5  -8  223.66    9.11
   1   5   9   23.11    3.62
  -1  -5  -9   24.57    3.41
   1   5  10   -1.55    1.29
  -1  -5 -10   -0.75    2.25
   1   5  11  304.28    9.37
  -1  -5 -11  368.85   11.69
   1   5  12   61.17   12.22
  -1  -5 -12   76.62    5.60
   1   5  13    0.33    0.92
  -1  -5 -13    0.83    1.97
   1   5  14   10.82    2.35
  -1  -5 -14   18.62    4.04
  -1  -5 -15    3.14    2.28
   1   6 -16    6.10    1.34
  -1  -6  16    6.74    2.73
   1   6 -15   13.87    3.88
  -1  -6  15   16.53    3.48
   1   6 -14   11.91    1.85
  -1  -6  14   20.23    3.65
   1   6 -13   20.46    2.80
  -1  -6  13   22.46    3.51
   1   6 -12   19.30    4.35
   1   6 -12   20.86    3.94
  -1  -6  12   38.69    7.58
   1   6 -11    2.71    0.57
   1   6 -11    3.54    0.78
  -1  -6  11    7.31    2.36
   1   6 -10    5.52    1.40
   1   6 -10    5.38    1.42
  -1  -6  10    7.85    1.94
   1   6  -9  203.06    8.70
   1   6  -9  146.56    8.79
  -1  -6   9  223.67   10.17
   1   6  -8   12.69    1.93
   1   6  -8    8.92    2.89
  -1  -6   8   12.82    2.30
   1   6  -7  208.46    9.42
  -1  -6   7  186.50    8.45
  -1  -6   7  230.29   10.33
   1   6  -6  161.66    6.29
  -1  -6   6  138.63    5.16
  -1  -6   6  180.83    6.51
   1   6  -5  140.04    5.63
  -1  -6   5  115.78    4.66
  -1  -6   5  149.11    5.50
   1   6  -4    2.69    1.55
  -1  -6   4    2.95    1.32
  -1  -6   4    4.05    1.85
   1   6  -3  341.61    8.65
  -1  -6   3  281.26    7.03
  -1  -6   3  334.83    9.42
   1   6  -2   15.04    2.20
  -1  -6   2   12.92    2.00
  -1  -6   2   14.41    3.01
   1   6  -1  166.16    5.98
  -1  -6   1  141.46    5.11
  -1  -6   1  168.38    5.01
   1   6   0  189.29    8.98
  -1  -6   0  174.62    5.74
  -1  -6   0  185.06    4.78
   1   6   1  116.85    5.03
  -1  -6  -1  103.71    4.48
  -1  -6  -1  106.52    4.32
   1   6   2    9.15    2.08
  -1  -6  -2    6.03    1.35
  -1  -6  -2    6.99    1.90
   1   6   3   48.43    7.35
  -1  -6  -3   38.69    3.21
  -1  -6  -3   32.98    3.37
   1   6   4  228.04   14.35
  -1  -6  -4  183.05    9.25
   1   6   5    7.57    2.18
  -1  -6  -5    6.24    2.21
   1   6   6  205.97    8.41
  -1  -6  -6  216.73    8.85
   1   6   7    7.15    2.23
  -1  -6  -7    6.18    1.84
   1   6   8  252.65   12.01
  -1  -6  -8  259.22   12.72
   1   6   9   53.08   11.10
  -1  -6  -9   59.76   10.36
   1   6  10  169.19    6.93
  -1  -6 -10  173.90    8.06
   1   6  11    2.76    1.47
  -1  -6 -11    3.48    2.23
   1   6  12    2.22    1.46
  -1  -6 -12    5.67    3.71
   1   6  13    7.58    2.29
  -1  -6 -13    5.24    2.61
  -1  -7  15   -0.84    2.22
   1   7 -14    5.99    1.35
  -1  -7  14    9.14    3.94
   1   7 -13    5.92    2.08
  -1  -7  13    8.01    3.64
   1   7 -12  129.68    5.64
   1   7 -12  102.90    9.44
  -1  -7  12  137.98   26.01
   1   7 -11    3.42    0.94
   1   7 -11    2.71    1.91
  -1  -7  11    1.54    0.95
   1   7 -10   28.35    5.36
   1   7 -10   21.11    4.41
  -1  -7  10   29.84    7.85
   1   7  -9   47.41    3.71
   1   7  -9   30.75    4.75
  -1  -7   9   52.79    4.43
   1   7  -8    1.32    1.09
  -1  -7   8    1.94    1.19
   1   7  -7  371.54   14.39
  -1  -7   7  297.36   11.50
  -1  -7   7  371.85   14.26
   1   7  -6    1.39    0.85
  -1  -7   6   -0.14    1.17
  -1  -7   6   -1.22    1.63
   1   7  -5    5.42    1.37
  -1  -7   5    3.87    1.24
  -1  -7   5    7.30    2.29
   1   7  -4  272.53   13.81
  -1  -7   4  224.68    9.82
  -1  -7   4  287.72   11.82
   1   7  -3  354.84   14.86
  -1  -7   3  289.40   11.93
  -1  -7   3  347.81   13.70
   1   7  -2   31.51    3.25
  -1  -7   2   24.92    2.75
  -1  -7   2   31.00    5.57
   1   7  -1   35.36    3.67
  -1  -7   1   28.99    2.99
  -1  -7   1   31.74    3.35
   1   7   0   53.78    4.22
  -1  -7   0   44.24    3.41
  -1  -7   0   48.33    5.22
   1   7   1   -0.39    1.78
  -1  -7  -1    0.09    1.20
  -1  -7  -1    0.36    0.52
   1   7   2  602.41   17.67
  -1  -7  -2  521.13   14.99
   1   7   3   -0.23    1.76
  -1  -7  -3    1.69    1.52
   1   7   4   92.01    7.96
  -1  -7  -4   90.18    6.13
   1   7   5  127.77    7.77
  -1  -7  -5  115.55    7.14
   1   7   6   48.44   10.21
  -1  -7  -6   50.11    7.78
   1   7   7    6.40    1.94
  -1  -7  -7    4.35    1.73
   1   7   8    7.15    2.12
  -1  -7  -8    7.55    2.39
   1   7   9    7.11    2.59
  -1  -7  -9    9.28    2.50
   1   7  10   23.60    5.19
  -1  -7 -10   25.46    4.11
   1   7  11   -0.63    1.31
  -1  -7 -11    1.97    1.99
   1   7  12   11.87    2.45
  -1  -7 -12   10.76    2.70
  -1  -8  13    0.27    2.18
   1   8 -12    6.62    1.52
   1   8 -12    4.73    1.39
  -1  -8  12    7.97    1.94
   1   8 -11   11.13    1.98
   1   8 -11    6.23    1.87
  -1  -8  11   14.16    4.27
   1   8 -10    2.58    1.67
   1   8 -10    1.10    0.79
  -1  -8  10    5.30    1.96
   1   8  -9    3.77    1.74
   1   8  -9    2.73    0.66
  -1  -8   9    2.91    2.11
   1   8  -8    3.95    1.77
  -1  -8   8    2.91    1.20
  -1  -8   8    6.09    1.67
   1   8  -7   82.92   14.02
  -1  -8   7   69.61    4.18
  -1  -8   7   89.54    4.74
   1   8  -6    6.51    1.85
  -1  -8   6    6.25    1.60
  -1  -8   6    6.17    2.16
   1   8  -5    1.58    1.40
  -1  -8   5    0.91    1.02
  -1  -8   5    0.46    1.34
   1   8  -4   41.61    7.20
  -1  -8   4   31.42    2.82
  -1  -8   4   39.05    4.66
   1   8  -3   14.75    3.67
  -1  -8   3    8.99    1.67
  -1  -8   3   14.58    2.31
   1   8  -2   -1.12    1.69
  -1  -8   2    2.77    2.27
  -1  -8   2    1.54    0.76
   1   8  -1   10.19    2.78
  -1  -8   1    7.91    1.84
  -1  -8   1    9.18    1.99
   1   8   0   41.76    4.43
  -1  -8   0   33.99    3.57
  -1  -8   0   29.05    5.57
   1   8   1   33.62    4.28
  -1  -8  -1   29.93    2.90
   1   8   2  100.64    6.41
  -1  -8  -2   75.08    4.73
   1   8   3    2.04    1.80
  -1  -8  -3    0.66    1.58
   1   8   4    4.49    1.91
  -1  -8  -4    2.37    1.36
   1   8   5   25.52    4.82
  -1  -8  -5   19.52    3.44
   1   8   6    1.92    2.48
  -1  -8  -6    3.14    3.12
   1   8   7    2.49    1.79
  -1  -8  -7    2.31    1.81
   1   8   8   12.80    3.15
  -1  -8  -8   12.06    2.63
   1   8   9   24.49    3.74
  -1  -8  -9   22.69    4.04
   1   8  10    4.78    2.31
  -1  -8 -10    1.70    0.83
  -1  -9  12   24.38    5.13
   1   9 -11   14.17    3.33
  -1  -9  11   15.84    3.50
   1   9 -10   17.20    3.80
  -1  -9  10   21.94    4.09
   1   9  -9    3.22    2.45
  -1  -9   9    3.60    2.03
   1   9  -8  121.48    6.59
  -1  -9   8   90.58    4.96
  -1  -9   8  120.65    9.77
   1   9  -7  101.53    6.22
  -1  -9   7   69.48    4.45
  -1  -9   7   92.59    5.05
   1   9  -6    6.58    3.74
  -1  -9   6    1.99    1.28
  -1  -9   6    0.59    1.44
   1   9  -5   26.62    4.85
  -1  -9   5   21.60    2.78
  -1  -9   5   21.01    2.38
   1   9  -4   27.64    3.48
  -1  -9   4   22.28    4.26
  -1  -9   4   23.29    3.79
   1   9  -3   11.64    3.57
  -1  -9   3    8.27    2.40
  -1  -9   3    8.00    2.45
   1   9  -2   10.81    2.46
  -1  -9   2    7.49    1.65
   1   9  -1   -0.81    1.85
  -1  -9   1    1.28    1.34
   1   9   0    2.90    1.86
  -1  -9   0    3.99    1.42
   1   9   1    3.67    2.80
  -1  -9  -1    0.36    1.37
   1   9   2    7.79    2.23
  -1  -9  -2    4.26    1.92
   1   9   3    1.66    2.65
  -1  -9  -3    2.04    1.70
   1   9   4   39.98    4.88
  -1  -9  -4   31.56    3.48
   1   9   5   55.77    5.25
  -1  -9  -5   53.58    5.02
   1   9   6    4.65    2.50
  -1  -9  -6    2.41    1.92
   1   9   7    2.92    2.08
  -1  -9  -7    1.80    1.98
   1   9   8    4.01    2.89
  -1  -9  -8    3.16    2.86
   1  10  -9    2.34    1.79
  -1 -10   9    3.52    1.42
   1  10  -8   12.32    3.42
  -1 -10   8   12.00    2.29
   1  10  -7    1.33    1.40
  -1 -10   7    1.46    0.96
   1  10  -6   26.57    4.04
  -1 -10   6   16.88    3.79
   1  10  -5   18.20    4.57
   1  10  -4  144.02    7.40
  -1 -10   4  106.86    5.30
   1  10  -3    5.78    2.64
  -1 -10   3    2.41    1.18
   1  10  -2   10.25    2.52
  -1 -10   2    6.42    1.99
   1  10  -1    7.31    2.72
  -1 -10   1    4.00    1.96
   1  10   0    1.41    2.11
  -1 -10   0    0.52    1.35
   1  10   1   -1.21    1.99
  -1 -10  -1    0.92    1.50
   1  10   2    3.68    2.86
  -1 -10  -2    4.07    1.57
   1  10   3    1.41    2.69
   1  10   4    0.83    2.01
  -1 -10  -4    2.90    1.85
   1  10   5    3.06    2.17
  -1 -10  -5    0.41    1.66
  -2  11   3  128.38   27.63
  -2  11   2  237.02   11.09
  -2  11   1    1.18    1.31
  -2  11   0   20.06    3.93
   2 -11   0   16.19    3.99
  -2  11  -1   17.94    3.86
   2 -11   1   11.05    3.21
  -2  11  -2   25.12    4.22
   2 -11   2   16.20    4.57
  -2  11  -3   45.87   11.00
   2 -11   3   44.52    9.80
  -2  11  -4    0.83    1.01
   2 -11   4   -0.39    1.55
  -2  11  -5    3.50    2.14
   2 -11   5    4.72    2.00
  -2  11  -6    4.16    2.19
   2 -11   6    2.64    2.18
  -2  10   7    9.27    2.29
   2 -10  -7    4.86    1.34
  -2  10   6    3.25    1.63
   2 -10  -6    1.22    1.33
  -2  10   5   16.25    4.39
   2 -10  -5   16.58    2.98
  -2  10   4   29.40    5.45
   2 -10  -4   23.56    5.77
  -2  10   3    5.95    1.94
   2 -10  -3    7.94    1.57
  -2  10   2   52.39    4.81
   2 -10  -2   47.17   10.31
  -2  10   1   85.41    6.53
   2 -10  -1   67.09   15.51
  -2  10   0   18.40    4.40
   2 -10   0   17.23    2.95
  -2  10  -1  192.82    8.66
   2 -10   1  200.64    8.54
  -2  10  -2    4.07    0.96
   2 -10   2    3.54    1.58
  -2  10  -3   26.87    4.18
   2 -10   3   25.22    6.37
  -2  10  -4   52.58   10.42
   2 -10   4   58.23    4.51
  -2  10  -5   74.50   16.53
   2 -10   5   81.09   15.97
  -2  10  -6    6.23    2.25
   2 -10   6    6.42    2.10
  -2  10  -7    2.23    1.73
   2 -10   7    2.66    2.10
  -2  10  -8    8.74    2.52
   2 -10   8   11.81    2.78
  -2  10  -9   34.83    7.97
   2 -10   9   44.05    4.75
  -2  10 -10    0.48    1.34
   2 -10  10   -0.22    2.37
  -2   9  10    1.50    1.18
   2  -9 -10    1.55    1.30
  -2   9   9    1.45    1.17
   2  -9  -9    0.74    1.31
  -2   9   8    1.34    1.24
   2  -9  -8    2.03    1.64
  -2   9   7    7.48    1.48
   2  -9  -7    6.71    2.10
   2  -9  -7    3.65    2.12
  -2   9   6    4.84    1.46
   2  -9  -6    4.03    1.87
   2  -9  -6    2.73    1.18
  -2   9   5   80.77    5.51
   2  -9  -5   48.46   10.95
   2  -9  -5   46.89    7.96
  -2   9   4   11.92    2.73
   2  -9  -4   13.02    2.13
   2  -9  -4   11.50    2.66
  -2   9   3   35.96    7.73
   2  -9  -3   28.32    2.97
   2  -9  -3   28.92    6.37
  -2   9   2   10.39    2.70
   2  -9  -2    9.40    1.89
   2  -9  -2    8.95    1.95
  -2   9   1  159.16   13.26
   2  -9  -1  131.39    4.61
   2  -9  -1  154.93    6.58
  -2   9   0   36.30    4.36
   2  -9   0   37.87    5.48
  -2   9  -1  281.19    9.75
   2  -9   1  295.41   10.75
  -2   9  -2   73.50    5.41
   2  -9   2   89.29   11.56
  -2   9  -3  202.46    8.19
   2  -9   3  215.95    8.93
  -2   9  -4   -0.24    1.78
   2  -9   4   -0.14    1.94
  -2   9  -5    2.75    1.50
   2  -9   5    4.67    1.56
  -2   9  -6   95.35    6.64
   2  -9   6   92.19   18.05
  -2   9  -7   10.56    2.77
   2  -9   7   13.82    2.38
  -2   9  -8   71.77   15.26
   2  -9   8   98.99    7.91
  -2   9  -9   16.97    3.61
   2  -9   9   26.62    7.49
  -2   9 -10   20.16    5.10
   2  -9  10   28.80    8.65
  -2   9 -11   -0.23    1.59
   2  -9  11   -3.45    2.70
  -2   9 -12   99.58   18.35
   2  -9  12  126.77   25.49
   2  -8 -12    1.72    1.28
  -2   8  11    4.59    1.99
   2  -8 -11    8.68    2.56
  -2   8  10   15.04    3.94
   2  -8 -10   17.15    3.50
  -2   8  10   12.07    2.62
  -2   8   9   77.73    7.92
   2  -8  -9   94.22    6.37
  -2   8   9   65.88   11.57
  -2   8   8   31.40    7.13
   2  -8  -8   36.41    3.89
  -2   8   7  162.82    7.90
   2  -8  -7  167.14    6.81
   2  -8  -7  119.00    9.65
  -2   8   6    8.73    2.10
   2  -8  -6    7.65    2.11
   2  -8  -6    4.94    1.16
  -2   8   5   10.83    2.78
   2  -8  -5   15.07    2.40
   2  -8  -5   10.22    2.12
  -2   8   4   18.90    4.27
   2  -8  -4   18.16    2.39
   2  -8  -4   18.07    3.92
  -2   8   3  140.85    8.55
   2  -8  -3  133.72    6.81
   2  -8  -3  126.50    9.41
  -2   8   2   60.25   12.01
   2  -8  -2   55.28    3.04
   2  -8  -2   52.17    9.13
  -2   8   1   16.34    2.70
   2  -8  -1   14.72    1.91
   2  -8  -1   16.23    3.34
  -2   8   0  336.77   13.94
   2  -8   0  293.27   10.72
   2  -8   0  339.84   13.12
  -2   8  -1  934.24   32.20
   2  -8   1  989.40   14.87
  -2   8  -2   55.44    4.91
   2  -8   2   54.85   12.36
  -2   8  -3    5.72    2.29
   2  -8   3    5.95    1.69
  -2   8  -4  716.18   26.70
   2  -8   4  795.98   30.05
  -2   8  -5    4.42    1.66
   2  -8   5   12.84    5.88
  -2   8  -6    3.20    1.54
   2  -8   6    3.97    2.41
  -2   8  -7   45.61    9.62
   2  -8   7   49.75   12.17
  -2   8  -8  195.52    7.70
   2  -8   8  226.61   16.44
  -2   8  -9   51.46   12.40
   2  -8   9   78.30   12.84
  -2   8 -10  234.55    8.53
   2  -8  10  282.75    9.82
  -2   8 -11   41.78    8.11
   2  -8  11   51.59    9.92
  -2   8 -12    2.21    1.10
   2  -8  12    4.39    2.94
  -2   8 -13    1.12    0.96
   2  -8  13    2.36    2.87
  -2   8 -14   78.44    5.10
   2  -8  14  102.37    7.10
   2  -7 -13    1.09    0.67
   2  -7 -12    2.08    1.08
  -2   7  12   -0.92    1.21
  -2   7  11    9.06    2.28
   2  -7 -11   14.01    3.24
  -2   7  11   10.54    2.17
  -2   7  10   -0.65    1.12
   2  -7 -10    1.00    0.44
  -2   7  10    0.61    0.71
  -2   7   9   24.67    4.57
   2  -7  -9   23.67    7.25
  -2   7   9   21.67    2.87
  -2   7   8    0.09    1.35
   2  -7  -8    1.40    0.94
  -2   7   8    1.09    1.32
  -2   7   7   76.37    4.37
   2  -7  -7   70.82   13.50
  -2   7   7   71.92    4.12
  -2   7   6  114.38    6.70
   2  -7  -6  126.42    6.92
  -2   7   6  103.01    5.83
  -2   7   5   35.56    8.09
   2  -7  -5   39.32    3.63
   2  -7  -5   28.58    4.51
  -2   7   4  146.53    6.76
   2  -7  -4  148.19    5.99
   2  -7  -4  127.46    5.82
  -2   7   3   13.54    2.82
   2  -7  -3   10.85    2.78
   2  -7  -3   10.97    2.29
  -2   7   2   56.73    9.52
   2  -7  -2   44.33    3.50
   2  -7  -2   44.94    8.68
  -2   7   1   43.14    3.72
   2  -7  -1   45.34    2.61
   2  -7  -1   46.44   10.09
  -2   7   0  290.61    9.04
   2  -7   0  263.45    6.56
   2  -7   0  278.03    8.45
  -2   7  -1  551.71   13.77
   2  -7   1  466.94    9.48
   2  -7   1  537.89   16.64
  -2   7  -2  970.54   20.64
   2  -7   2 1002.77   20.81
  -2   7  -3   84.43    5.27
   2  -7   3   97.53    4.82
  -2   7  -4    2.92    0.83
   2  -7   4    4.27    1.76
  -2   7  -5    2.19    1.68
   2  -7   5    0.22    1.30
  -2   7  -6  280.33   10.01
   2  -7   6  325.37   17.24
  -2   7  -7   94.08   14.58
   2  -7   7  106.84    6.51
  -2   7  -8   19.87    4.17
   2  -7   8   22.42    3.38
  -2   7  -9    0.73    0.61
   2  -7   9    2.27    2.60
  -2   7 -10  278.58    8.41
   2  -7  10  363.80   11.02
  -2   7 -11    1.71    1.55
   2  -7  11    2.15    2.95
  -2   7 -12   43.63    7.29
   2  -7  12   57.12    9.56
  -2   7 -13   31.44    3.31
   2  -7  13   41.31    5.16
  -2   7 -14    2.10    1.49
   2  -7  14    8.25    3.28
   2  -7  15   11.17    3.00
   2  -6 -14    5.64    1.87
  -2   6  14    4.96    2.17
   2  -6 -13    9.36    2.77
  -2   6  13    3.90    1.79
   2  -6 -12   19.33    3.31
  -2   6  12   15.16    2.57
  -2   6  11   80.67    7.42
   2  -6 -11  102.17    6.04
  -2   6  11   80.82    5.13
  -2   6  10   91.51    5.91
   2  -6 -10  104.73    5.51
  -2   6  10   96.09    5.41
  -2   6   9  137.47   10.01
   2  -6  -9  160.74    8.53
  -2   6   9  134.64    7.45
  -2   6   8    3.24    0.78
   2  -6  -8    1.94    0.71
  -2   6   8    3.82    1.50
  -2   6   7   41.88    8.99
   2  -6  -7   38.15    8.29
  -2   6   7   37.10    6.10
  -2   6   6  141.62    7.65
   2  -6  -6  144.13    5.65
  -2   6   6  133.97    5.12
  -2   6   5    2.41    0.55
   2  -6  -5    2.10    1.23
  -2   6   5    2.38    1.82
  -2   6   4  269.01    7.72
   2  -6  -4  280.28    7.16
  -2   6   4  247.06    6.75
  -2   6   3   10.27    2.24
   2  -6  -3    9.14    1.43
   2  -6  -3    9.30    1.54
  -2   6   2  133.90    5.21
   2  -6  -2  146.25    4.44
   2  -6  -2  124.89    4.77
  -2   6   1   20.02    2.33
   2  -6  -1   16.88    3.60
   2  -6  -1   17.14    2.77
  -2   6   0   10.24    1.60
   2  -6   0    8.77    1.07
   2  -6   0   11.11    2.72
  -2   6  -1   14.24    2.37
   2  -6   1   12.06    1.05
   2  -6   1   14.12    3.87
  -2   6  -2   13.80    2.50
   2  -6   2   10.91    0.90
   2  -6   2   17.25    3.68
  -2   6  -3   25.04    2.62
   2  -6   3   27.65    5.40
  -2   6  -4  379.22    9.35
   2  -6   4  430.14    9.76
  -2   6  -5   71.49    3.93
   2  -6   5   83.80    4.23
  -2   6  -6   34.86    9.11
   2  -6   6   53.12    7.60
  -2   6  -7    1.15    0.88
   2  -6   7    1.38    1.42
  -2   6  -8   74.84    5.58
   2  -6   8   88.84    4.97
  -2   6  -9   15.81    2.20
   2  -6   9   20.59    4.19
  -2   6 -10    0.58    1.47
   2  -6  10    1.46    1.56
  -2   6 -11   18.82    3.14
   2  -6  11   15.31    2.82
  -2   6 -12   17.12    2.34
   2  -6  12   24.60    5.01
  -2   6 -13   38.63    3.31
   2  -6  13   45.04    6.99
  -2   6 -14    3.37    1.30
   2  -6  14    8.16    3.08
  -2   6 -15   55.86    4.03
   2  -6  15   70.26    6.08
   2  -6  16   25.77    6.11
   2  -5 -15    2.36    2.18
  -2   5  15    1.40    1.82
   2  -5 -14    9.41    3.11
  -2   5  14    5.01    2.58
   2  -5 -13   -1.90    2.09
  -2   5  13    2.52    2.25
   2  -5 -12  331.93   10.35
  -2   5  12  265.60    8.54
  -2   5  11  193.43   14.63
   2  -5 -11  256.80    9.11
  -2   5  11  201.09    7.88
  -2   5  10   30.59    7.69
   2  -5 -10   38.70    4.02
  -2   5  10   32.09    3.13
  -2   5   9    3.22    1.12
   2  -5  -9    5.26    2.38
  -2   5   9    0.56    1.34
  -2   5   8   44.68    9.26
   2  -5  -8   51.01    4.06
  -2   5   8   40.10    3.38
  -2   5   7    6.18    1.16
   2  -5  -7    6.59    1.87
  -2   5   7    4.48    1.44
  -2   5   6   82.97    6.61
   2  -5  -6   81.04    4.24
  -2   5   6   73.16    4.09
  -2   5   5    0.93    1.06
   2  -5  -5   -0.59    1.25
  -2   5   5   -0.06    1.22
  -2   5   4   67.33    3.26
   2  -5  -4   69.94    3.29
  -2   5   4   68.00    3.55
  -2   5   3 1616.14   23.35
   2  -5  -3 1670.22   22.63
  -2   5   3 1597.04   21.73
  -2   5   2  765.05   15.42
   2  -5  -2  757.54   12.40
   2  -5  -2  641.45   11.11
  -2   5   1  124.62    4.43
   2  -5  -1  131.49    3.23
   2  -5  -1  117.42    4.10
  -2   5   0    6.71    1.38
   2  -5   0    5.87    1.23
   2  -5   0    4.23    1.34
  -2   5  -1    1.10    1.06
   2  -5   1    0.91    0.34
   2  -5   1    1.42    0.70
  -2   5  -2    1.22    1.10
   2  -5   2    0.35    0.27
   2  -5   2    1.51    0.88
  -2   5  -3    2.58    1.18
   2  -5   3    1.91    0.91
  -2   5  -4  236.84    6.27
   2  -5   4  265.60    7.00
  -2   5  -5   19.82    3.69
   2  -5   5   24.36    4.34
  -2   5  -6   94.80    4.13
  -2   5  -6   80.73    4.80
   2  -5   6  108.55    4.94
  -2   5  -7   11.13    1.78
  -2   5  -7   10.25    2.09
   2  -5   7   13.49    3.00
  -2   5  -8    3.11    0.61
  -2   5  -8    3.30    0.79
   2  -5   8    3.37    2.02
  -2   5  -9    4.27    1.36
  -2   5  -9    5.28    0.84
   2  -5   9    8.59    1.75
  -2   5 -10  247.79    8.83
  -2   5 -10  254.56    8.10
   2  -5  10  308.46   11.04
  -2   5 -11   67.84    3.85
  -2   5 -11   65.62    3.03
   2  -5  11   79.21    5.97
  -2   5 -12   18.97    2.35
  -2   5 -12   19.77    3.12
   2  -5  12   24.88    3.67
  -2   5 -13   41.02    3.51
  -2   5 -13   39.35    6.86
   2  -5  13   57.89    4.82
  -2   5 -14    1.07    1.16
   2  -5  14   -0.20    2.08
  -2   5 -15   98.44    5.11
   2  -5  15  107.09   18.54
   2  -5  16    3.02    1.65
   2  -4 -16   13.87    3.72
  -2   4  16   13.94    3.02
   2  -4 -15    4.04    1.49
  -2   4  15   -1.12    1.82
   2  -4 -14   13.76    2.46
  -2   4  14   11.84    2.42
   2  -4 -13  107.58    8.19
  -2   4  13   84.09    5.16
   2  -4 -12    8.27    2.60
  -2   4  12    6.21    1.98
  -2   4  11   19.92    1.71
   2  -4 -11   27.40    3.88
  -2   4  11   24.19    3.12
  -2   4  10  126.08    4.68
   2  -4 -10  144.90    7.10
  -2   4  10  114.56    5.76
  -2   4   9   52.71    2.51
   2  -4  -9   59.85    7.53
  -2   4   9   49.00    3.57
  -2   4   8   13.05    3.08
   2  -4  -8    8.36    2.69
  -2   4   8    7.47    1.59
  -2   4   7   58.55    2.86
   2  -4  -7   63.71    4.96
  -2   4   7   46.57    3.26
  -2   4   6  171.74    9.60
   2  -4  -6  171.21    9.82
  -2   4   6  150.75    5.72
  -2   4   5   45.43    4.75
   2  -4  -5   38.67    2.38
  -2   4   5   38.43    2.60
  -2   4   4  661.91   15.34
   2  -4  -4  689.05   15.92
  -2   4   4  596.99   14.07
  -2   4   3   91.04    3.29
   2  -4  -3   91.29    2.99
  -2   4   3   89.67    3.44
  -2   4   2   28.55    2.08
   2  -4  -2   28.60    1.67
  -2   4   2   26.81    2.27
  -2   4   1  466.73   11.84
   2  -4  -1  498.96   10.94
   2  -4  -1  411.78   10.54
  -2   4   0  155.40    4.23
   2  -4   0  166.11    2.71
   2  -4   0  139.17    5.53
  -2   4  -1   30.60    2.00
   2  -4   1   27.45    0.98
   2  -4   1   26.28    2.19
  -2   4  -2    9.71    1.34
   2  -4   2   10.04    2.88
  -2   4  -3  693.78   19.20
   2  -4   3  762.04   17.59
  -2   4  -4   93.21    3.59
  -2   4  -4   82.56    1.22
   2  -4   4  103.53    6.79
  -2   4  -5  103.06    5.95
  -2   4  -5   93.84    1.94
   2  -4   5  110.80    4.16
  -2   4  -6   81.84    3.70
  -2   4  -6   80.92    2.10
   2  -4   6  101.17    4.42
  -2   4  -7  182.92    6.30
  -2   4  -7  182.70    4.92
   2  -4   7  222.00    7.68
  -2   4  -8   41.16    6.61
  -2   4  -8   42.84    2.62
   2  -4   8   55.33   11.61
  -2   4  -9   27.50    2.42
  -2   4  -9   29.89    3.07
   2  -4   9   33.25    3.23
  -2   4 -10    8.95    1.68
  -2   4 -10    8.88    2.13
   2  -4  10   10.54    2.96
  -2   4 -11  171.04    6.76
  -2   4 -11  197.39    6.93
   2  -4  11  215.58    8.71
  -2   4 -12   72.03    3.88
  -2   4 -12   69.13   12.24
   2  -4  12   76.33    9.82
  -2   4 -13   67.06    4.00
  -2   4 -13   70.82    4.98
   2  -4  13   74.03    5.09
  -2   4 -14   28.38    2.99
  -2   4 -14   29.46    6.80
   2  -4  14   28.85    4.32
  -2   4 -15   69.57    4.26
  -2   4 -15   63.55   12.72
   2  -4  15   84.70    6.92
  -2   4 -16    4.85    1.34
   2  -4  16    2.65    2.39
   2  -4  17    1.67    2.05
   2  -3 -17    4.20    2.68
  -2   3  17    3.67    2.75
   2  -3 -16   31.17    4.27
  -2   3  16   21.46    3.07
   2  -3 -15   -0.44    1.85
  -2   3  15    1.90    2.00
   2  -3 -14   29.26    7.20
  -2   3  14   20.22    3.04
   2  -3 -13   80.29   12.48
  -2   3  13   65.81    4.39
   2  -3 -12   -1.07    1.77
  -2   3  12   -0.85    1.89
   2  -3 -11    1.50    1.22
  -2   3  11    3.30    2.52
  -2   3  10  227.06    5.74
   2  -3 -10  257.56    9.05
  -2   3  10  219.39    7.43
  -2   3   9    4.04    0.88
   2  -3  -9    3.29    1.37
  -2   3   9    3.42    1.54
  -2   3   8  324.43    8.00
   2  -3  -8  372.40   11.46
  -2   3   8  294.91    8.77
  -2   3   7  325.57    6.29
   2  -3  -7  337.57    7.79
  -2   3   7  310.86    7.48
  -2   3   6   43.90    2.36
   2  -3  -6   48.56    2.62
  -2   3   6   42.60    2.89
  -2   3   5  136.51    3.85
   2  -3  -5  144.04    4.38
  -2   3   5  135.87    4.24
  -2   3   4   37.78    3.42
   2  -3  -4   34.50    2.02
  -2   3   4   34.95    2.33
  -2   3   3    6.14    1.00
   2  -3  -3    5.27    1.35
  -2   3   3    8.84    1.58
  -2   3   2   65.05    2.66
   2  -3  -2   65.49    2.09
  -2   3   2   61.98    2.72
  -2   3   1 1073.07   10.14
   2  -3  -1 1125.14    8.35
  -2   3   1 1054.01   10.47
  -2   3   0  189.41    5.20
   2  -3   0  205.51    4.15
   2  -3   0  165.06    4.87
  -2   3  -1 1055.64   10.55
   2  -3   1  992.12   11.66
  -2   3  -2 1347.39   12.73
   2  -3   2 1361.53   13.35
  -2   3  -3 3609.58   24.47
   2  -3   3 3936.73   25.93
  -2   3  -4   22.52    1.97
  -2   3  -4   23.40    0.83
   2  -3   4   28.14    5.91
  -2   3  -5  133.28    4.02
  -2   3  -5  142.34    2.74
   2  -3   5  164.55    4.70
  -2   3  -6  112.01    3.85
  -2   3  -6  115.94    2.60
   2  -3   6  131.58    4.43
  -2   3  -7  347.34    7.74
  -2   3  -7  363.15    6.86
   2  -3   7  417.99    9.07
  -2   3  -8  214.48    6.71
  -2   3  -8  232.55    6.22
   2  -3   8  261.87    8.63
  -2   3  -9  794.94   13.70
  -2   3  -9  852.72   14.33
   2  -3   9  976.10   18.25
  -2   3 -10  267.91    7.75
  -2   3 -10  285.15    8.07
   2  -3  10  324.10   10.03
  -2   3 -11  865.39   31.28
  -2   3 -11  967.79   35.38
   2  -3  11 1059.18   39.46
  -2   3 -12   19.44    2.07
  -2   3 -12   19.61    5.04
   2  -3  12   20.49    2.76
  -2   3 -13    2.46    1.28
  -2   3 -13    5.62    1.30
   2  -3  13    3.79    2.42
  -2   3 -14    8.26    1.96
  -2   3 -14   12.11    2.14
   2  -3  14    8.92    2.21
  -2   3 -15    5.79    1.71
  -2   3 -15    5.00    0.96
   2  -3  15    5.61    1.96
  -2   3 -16    8.38    2.26
   2  -3  16    7.75    2.29
  -2   3 -17   -0.12    1.20
   2  -3  17    1.99    2.10
   2  -2 -17    2.42    2.61
  -2   2  17   -0.08    1.98
   2  -2 -16    4.77    1.34
  -2   2  16    7.62    2.83
   2  -2 -15   11.51    3.70
  -2   2  15   13.03    2.81
   2  -2 -14  126.87    6.71
  -2   2  14   92.14    5.69
   2  -2 -13    8.53    1.95
  -2   2  13    5.87    1.97
   2  -2 -12   21.90    2.92
  -2   2  12   18.75    2.79
   2  -2 -11  185.75    9.08
  -2   2  11  153.72    7.81
   2  -2 -10   62.17    4.44
  -2   2  10   48.48    3.75
  -2   2   9  603.69   12.22
   2  -2  -9  641.14   20.66
  -2   2   8  631.38    9.00
   2  -2  -8  682.81   13.41
  -2   2   7   79.82    1.96
   2  -2  -7   80.22    5.10
  -2   2   7   76.84    3.44
  -2   2   6  120.42    2.39
   2  -2  -6  123.81    4.63
  -2   2   6  114.87    4.03
  -2   2   5  120.01    3.19
   2  -2  -5  111.80    4.24
  -2   2   5  116.31    4.35
  -2   2   4   60.77    1.90
   2  -2  -4   59.81    2.87
  -2   2   4   51.25    2.47
  -2   2   3  303.95    7.14
   2  -2  -3  285.84    6.67
  -2   2   3  294.31    6.97
  -2   2   2  503.02    5.67
   2  -2  -2  451.08    5.23
  -2   2   2  484.45    6.40
  -2   2   1   -0.09    0.75
   2  -2  -1   -0.74    0.49
  -2   2   1   -3.51    1.32
  -2   2   0  156.47    4.25
   2  -2   0  133.88    2.86
  -2   2  -1  257.17    6.02
   2  -2   1  197.92    3.63
   2  -2   1  238.10    5.97
  -2   2  -2 1247.17   11.04
  -2   2  -2 1174.09    6.24
   2  -2   2 1303.51   11.26
  -2   2  -3   57.09    2.35
  -2   2  -3   63.03    1.45
   2  -2   3   67.53    2.49
  -2   2  -4  192.33    5.32
  -2   2  -4  214.00    4.95
   2  -2   4  227.49    6.63
  -2   2  -5  145.93    3.90
  -2   2  -5  164.75    3.26
   2  -2   5  178.15    4.52
  -2   2  -6  110.42    3.57
  -2   2  -6  125.64    3.65
   2  -2   6  134.63    4.44
  -2   2  -7   20.80    1.80
  -2   2  -7   20.42    1.53
   2  -2   7   22.93    5.17
  -2   2  -8  358.57    7.70
  -2   2  -8  402.84    7.82
   2  -2   8  439.09    9.55
  -2   2  -9  110.30    4.51
  -2   2  -9  121.55    4.44
   2  -2   9  134.30    5.70
  -2   2 -10  315.89    8.63
  -2   2 -10  340.15    8.81
   2  -2  10  359.73   10.14
  -2   2 -11  544.69   20.55
  -2   2 -11  619.50   23.25
   2  -2  11  647.68   24.52
  -2   2 -12   -0.23    1.14
  -2   2 -12   -0.06    1.17
   2  -2  12    1.29    0.98
  -2   2 -13   45.95    3.07
  -2   2 -13   55.80   10.87
   2  -2  13   45.83    7.19
  -2   2 -14    3.70    1.23
   2  -2  14    4.32    3.03
  -2   2 -15   27.88    3.06
  -2   2 -15   27.47    2.98
   2  -2  15   29.82    3.86
  -2   2 -16   22.88    4.75
   2  -2  16   25.21    4.22
  -2   2 -17   96.79    5.66
   2  -2  17   94.77    6.97
   2  -1 -18   21.18    4.01
  -2   1  18   25.99    3.93
   2  -1 -17  267.57   39.48
  -2   1  17  226.83    9.53
   2  -1 -16   17.73    3.66
  -2   1  16   10.96    2.87
   2  -1 -15  137.54    6.90
  -2   1  15  117.70    6.28
   2  -1 -14   36.58    5.64
  -2   1  14   39.24    4.33
   2  -1 -13   19.82    5.07
  -2   1  13   12.20    2.54
   2  -1 -12   97.45    5.07
  -2   1  12   85.38    4.78
   2  -1 -11   66.36    9.55
  -2   1  11   50.91    3.57
   2  -1 -10  191.66    7.19
  -2   1  10  182.66    6.24
   2  -1  -9   35.27    8.39
  -2   1   9   35.04    2.97
   2  -1  -8   53.34   10.45
  -2   1   8   52.78    3.40
   2  -1  -7  109.63    4.03
  -2   1   7  109.20    3.90
  -2   1   6   28.12    0.63
   2  -1  -6   30.67    6.23
  -2   1   6   35.38    2.46
   2  -1  -5  365.78    8.92
  -2   1   4  301.84    5.66
   2  -1  -4  271.44    7.09
  -2   1   4  312.13    7.34
   2  -1  -3 2306.49   15.55
   2  -1  -2 9999.98   23.79
  -2   1   1 7900.67   19.18
  -2   1   1 8041.16   40.49
  -2   1  -1  715.57    7.26
  -2   1  -1  704.13    5.51
   2  -1   1  684.11    6.85
  -2   1  -2  428.71    8.91
  -2   1  -2  450.13    8.43
   2  -1   2  458.60    9.12
  -2   1  -3 1186.92   10.59
  -2   1  -3 1318.16    9.57
   2  -1   3 1354.82   11.88
  -2   1  -4   -0.54    0.84
  -2   1  -4   -0.77    0.68
   2  -1   4   -1.35    1.02
  -2   1  -5   11.49    1.37
  -2   1  -5   15.25    3.13
   2  -1   5   13.98    4.14
  -2   1  -6 1164.99   24.84
  -2   1  -6 1312.13   27.05
   2  -1   6 1354.35   28.47
  -2   1  -7   92.39   10.36
  -2   1  -7  101.14    3.27
   2  -1   7   99.86    3.83
  -2   1  -8   14.64    4.10
  -2   1  -8   14.61    1.47
   2  -1   8   10.69    1.46
  -2   1  -9   65.16    3.35
  -2   1  -9   65.79    3.07
   2  -1   9   75.63   12.27
  -2   1 -10  265.77    6.93
  -2   1 -10  287.47    7.96
   2  -1  10  282.87    9.35
  -2   1 -11    5.69    1.46
  -2   1 -11    3.78    1.58
   2  -1  11    5.64    1.80
  -2   1 -12   28.09    2.40
  -2   1 -12   34.06    3.42
   2  -1  12   32.10    3.06
  -2   1 -13   49.51    3.41
  -2   1 -13   58.30    4.57
   2  -1  13   47.31    4.01
  -2   1 -14    1.86    1.73
   2  -1  14   -0.75    1.75
   2  -1  15    3.33    0.95
  -2   1 -15    2.78    1.30
   2  -1  15    6.89    1.94
  -2   1 -16   14.14    3.14
   2  -1  16   13.30    3.58
  -2   1 -17   -0.60    1.55
   2  -1  17    0.07    1.71
   2   0 -18    6.33    2.81
  -2   0  18    7.06    2.85
   2   0 -17  117.49    6.85
  -2   0  17  109.01    6.67
   2   0 -16    9.99    3.51
  -2   0  16    5.38    2.49
   2   0 -15   96.91   16.83
  -2   0  15   92.24    5.91
   2   0 -14  144.64    6.85
  -2   0  14  133.88    6.83
   2   0 -13  575.66   24.43
  -2   0  13  574.13   21.83
   2   0 -12    7.80    1.58
  -2   0  12    7.49    2.47
   2   0 -11  183.57    8.83
  -2   0  11  197.77    7.22
   2   0 -10  102.64    5.19
  -2   0  10   99.43    4.52
   2   0  -9   62.67    9.55
  -2   0   9   63.37    3.50
   2   0  -8  392.24    9.96
  -2   0   8  418.72    8.82
   2   0  -7    1.73    1.03
  -2   0   7    1.28    1.78
   2   0  -6   67.60    6.71
  -2   0   6   87.81    4.14
   2   0  -5    1.51    1.13
  -2   0   4 2554.31   17.87
  -2   0   2 4274.92   22.21
  -2   0   2 3932.62   22.53
  -2   0   2 4093.57   23.73
  -2   0   1 3878.35   20.86
  -2   0   1 3560.79   20.18
  -2   0   1 3736.32   20.55
  -2   0   0  158.56    4.17
  -2   0   0  147.92    3.80
  -2   0   0  152.47    3.72
  -2   0  -1   59.49    2.25
  -2   0  -1   62.90    2.25
   2   0   1   52.97    2.15
  -2   0  -2   61.22    2.15
  -2   0  -2   65.25    1.99
   2   0   2   67.90    1.69
  -2   0  -3   48.25    2.12
  -2   0  -3   53.10    2.05
   2   0   3   57.65    1.77
  -2   0  -4  117.52    3.83
  -2   0  -4  133.52    3.95
   2   0   4  135.10    3.65
  -2   0  -5  412.65    9.51
  -2   0  -5  461.83   10.67
   2   0   5  472.70    9.87
  -2   0  -6 2513.40   50.65
  -2   0  -6 2759.37   55.17
   2   0   6 2751.80   55.45
  -2   0  -7  265.47    9.84
  -2   0  -7  297.63    8.25
   2   0   7  279.97    6.23
  -2   0  -8   23.61    4.02
  -2   0  -8   24.00    2.07
   2   0   8   25.56    5.76
  -2   0  -9    3.58    1.34
  -2   0  -9    1.52    1.65
   2   0   9    1.58    1.04
  -2   0 -10   16.11    2.07
  -2   0 -10   23.81    3.78
   2   0  10   14.75    2.05
  -2   0 -11    2.03    0.76
   2   0  11    2.14    0.99
   2   0  12    5.55    1.60
  -2   0 -12    9.33    2.09
   2   0  12    4.64    1.49
   2   0  13   72.68    5.00
  -2   0 -13   92.31   13.83
   2   0  13   61.32   11.24
   2   0  14    1.86    1.10
  -2   0 -14    2.02    1.74
   2   0  14    1.72    2.82
   2   0  15    1.07    0.57
  -2   0 -15   -0.11    1.48
   2   0  15    0.92    1.49
  -2   0 -16    8.72    2.23
  -2   0 -17    3.11    1.10
   2   0  17    2.00    0.89
   2   1 -18    1.91    1.24
  -2  -1  18    4.74    2.41
   2   1 -17    7.07    2.34
  -2  -1  17    3.30    2.41
   2   1 -16   54.44    5.54
  -2  -1  16   49.83    4.66
   2   1 -15  603.92   45.15
  -2  -1  15  538.90   16.06
   2   1 -14  100.38   10.64
  -2  -1  14   93.20   16.48
   2   1 -13  124.73   21.26
  -2  -1  13  120.88   18.80
   2   1 -12   71.25   14.02
  -2  -1  12   63.38   10.25
   2   1 -11   48.50    7.74
  -2  -1  11   51.22    7.27
   2   1 -10   51.41    7.63
  -2  -1  10   61.04    9.60
   2   1  -9  246.85    9.03
  -2  -1   9  287.56    8.66
   2   1  -8  110.23    4.33
  -2  -1   8  165.80    4.99
   2   1  -7  701.39   17.55
  -2  -1   7  890.58   19.99
   2   1  -6   51.28    1.19
   2   1  -6   41.06    8.98
  -2  -1   6   51.43    2.76
   2   1  -5  190.72    3.99
   2   1  -5  141.66    4.60
  -2  -1   5  186.56    5.70
   2   1  -4  137.50    3.23
  -2  -1   4  120.51    4.04
  -2  -1   4  131.01    4.73
   2   1  -3 1025.19    8.54
  -2  -1   3  874.19    8.90
  -2  -1   3  979.57    9.15
   2   1  -2  153.99    3.74
  -2  -1   2  131.37    3.84
  -2  -1   2  129.25    3.35
   2   1   0  202.91    5.30
  -2  -1   0  193.29    5.00
  -2  -1   0  194.21    3.95
   2   1   1    4.73    1.01
  -2  -1  -1    2.33    0.69
   2   1   1    2.74    0.60
   2   1   2  279.72    7.03
  -2  -1  -2  299.84    6.88
   2   1   2  317.17    5.83
   2   1   3   50.72    2.26
  -2  -1  -3   58.50    2.65
   2   1   3   61.33    1.47
   2   1   4 2331.41   18.21
  -2  -1  -4 2637.63   19.59
   2   1   4 2543.04   16.12
  -2  -1  -5  100.32    3.95
   2   1   6  516.15   13.67
  -2  -1  -6  602.57   14.92
   2   1   6  556.18   12.35
   2   1   7  130.07    4.31
  -2  -1  -7  146.88    5.15
   2   1   7  133.20    3.71
   2   1   8   10.67    2.40
  -2  -1  -8   15.10    3.29
   2   1   9    8.69    2.05
  -2  -1  -9   10.83    2.17
   2   1   9   11.60    1.84
   2   1  10    8.72    1.89
  -2  -1 -10    7.07    1.55
   2   1  10    6.45    1.25
   2   1  11  300.87   21.74
  -2  -1 -11  352.58   13.49
   2   1  11  303.21    9.40
   2   1  12    7.00    1.38
  -2  -1 -12   11.36    3.38
   2   1  12    5.89    1.47
   2   1  13    0.46    0.84
  -2  -1 -13    3.83    2.05
   2   1  13    1.14    1.30
   2   1  14    2.84    0.88
  -2  -1 -14    1.80    1.59
   2   1  14    1.63    0.93
   2   1  15    1.87    0.83
  -2  -1 -15    5.26    1.72
   2   1  15    5.05    1.44
  -2  -1 -16    1.36    0.88
   2   1  16    1.30    1.42
  -2  -1 -17    8.35    2.64
   2   1  17    8.48    2.46
   2   2 -18    6.47    2.52
  -2  -2  18    3.78    2.50
   2   2 -17  130.93   22.51
  -2  -2  17  115.39   21.58
   2   2 -16   72.03   15.51
  -2  -2  16   62.78   15.31
   2   2 -15  222.98   18.44
  -2  -2  15  201.28    8.35
   2   2 -14  342.68   10.25
  -2  -2  14  345.53   32.37
   2   2 -13  419.31   18.92
  -2  -2  13  437.38   17.37
   2   2 -12 1482.60   38.31
  -2  -2  12 1756.83   20.95
   2   2 -11  251.87    8.79
  -2  -2  11  310.15    9.76
   2   2 -10    0.66    1.38
  -2  -2  10    0.65    1.76
   2   2  -9   13.72    2.19
   2   2  -9   15.64    3.46
  -2  -2   9   20.70    2.76
   2   2  -8   50.99    2.35
   2   2  -8   51.55    4.36
  -2  -2   8   54.80    3.70
   2   2  -7 1204.85   15.65
   2   2  -7  960.57   16.89
  -2  -2   7 1236.58   18.46
   2   2  -6  135.88    2.93
   2   2  -6  104.09    3.76
  -2  -2   6  121.12    3.94
   2   2  -5 1009.83   20.82
  -2  -2   5  859.46   19.01
  -2  -2   5  977.64   21.19
   2   2  -4   70.35    2.44
  -2  -2   4   56.19    2.67
  -2  -2   4   63.37    3.32
   2   2  -3  149.01    4.06
  -2  -2   3  130.63    4.29
  -2  -2   3  144.85    4.33
   2   2  -2  145.85    4.13
  -2  -2   2  120.96    3.93
  -2  -2   2  139.82    3.55
   2   2  -1   58.83    2.35
  -2  -2   1   57.86    2.56
  -2  -2   1   56.33    1.51
   2   2   0   26.54    1.67
  -2  -2   0   24.24    1.73
  -2  -2   0   25.01    0.78
   2   2   1  543.24    7.83
  -2  -2  -1  514.93    7.22
   2   2   2 1870.25   15.89
  -2  -2  -2 1852.72   15.44
   2   2   3  277.42    8.38
  -2  -2  -3  306.32    7.78
   2   2   3  259.84    4.65
   2   2   4   62.71    3.08
  -2  -2  -4   69.09    3.14
   2   2   4   56.74    3.38
   2   2   5  120.16    3.82
  -2  -2  -5  140.20    4.53
   2   2   5  112.82    3.30
   2   2   6  390.72    9.41
  -2  -2  -6  432.58    9.09
   2   2   6  359.57    6.23
   2   2   7   72.95    4.09
  -2  -2  -7   91.75    4.07
   2   2   7   66.32    5.69
   2   2   8  111.54   14.32
  -2  -2  -8  110.06    4.57
   2   2   8   91.94    2.98
   2   2   9    2.43    0.85
  -2  -2  -9    5.51    1.73
   2   2   9    2.41    0.57
   2   2  10   15.17    3.73
  -2  -2 -10   26.57    7.14
   2   2  10   13.22    3.61
   2   2  11   21.81    2.39
  -2  -2 -11   23.65    4.52
   2   2  11   19.01    1.93
   2   2  12   82.84    4.99
  -2  -2 -12   98.83    6.20
   2   2  12   74.71    4.08
   2   2  13   59.03    9.31
  -2  -2 -13   86.82    6.10
   2   2  13   60.73    3.71
   2   2  14   17.85    3.31
  -2  -2 -14   27.64    5.61
   2   2  14   19.65    2.35
   2   2  15    0.40    0.41
  -2  -2 -15    2.26    1.57
   2   2  15    0.60    1.06
  -2  -2 -16   33.01   10.38
   2   3 -18   40.54    8.26
  -2  -3  18   43.12    4.93
   2   3 -17    3.61    1.80
  -2  -3  17   -0.57    2.37
   2   3 -16  209.30   25.28
  -2  -3  16  240.59    9.43
   2   3 -15    1.34    0.88
  -2  -3  15    1.35    2.09
   2   3 -14   33.92    6.16
  -2  -3  14   40.80    4.60
   2   3 -13    6.14    1.44
  -2  -3  13    1.47    2.06
   2   3 -12   -0.47    1.37
  -2  -3  12    2.31    2.03
   2   3 -11   20.44    3.37
  -2  -3  11   22.72    5.39
   2   3 -10  298.62    6.55
   2   3 -10  291.96    8.93
  -2  -3  10  346.57   10.31
   2   3  -9  302.56    6.54
   2   3  -9  268.02    7.37
  -2  -3   9  329.42    9.28
   2   3  -8  524.78   12.80
   2   3  -8  434.49   11.57
  -2  -3   8  582.37   15.41
   2   3  -7  581.45    9.88
   2   3  -7  451.94    9.46
  -2  -3   7  608.53   11.17
   2   3  -6    7.85    1.63
  -2  -3   6    5.69    1.10
  -2  -3   6    4.27    1.28
   2   3  -5    6.23    1.31
  -2  -3   5    4.32    1.21
  -2  -3   5    3.91    1.11
   2   3  -4    0.73    0.53
  -2  -3   4    1.79    0.94
  -2  -3   4    1.10    1.22
   2   3  -3  202.69    5.20
  -2  -3   3  172.51    4.46
  -2  -3   3  196.67    4.07
   2   3  -2  204.34    4.56
  -2  -3   2  178.47    4.62
  -2  -3   2  197.82    3.62
   2   3  -1  203.24    4.78
  -2  -3   1  182.97    4.71
  -2  -3   1  188.34    3.02
   2   3   0  360.84    6.70
  -2  -3   0  338.32    6.16
  -2  -3   0  342.29    2.98
   2   3   1  638.17   15.03
  -2  -3  -1  608.33   14.27
   2   3   2  217.82    5.76
  -2  -3  -2  216.21    5.33
   2   3   3    9.45    2.52
  -2  -3  -3    7.38    1.25
   2   3   4   22.50    5.41
  -2  -3  -4   22.96    2.06
   2   3   5  443.79    9.72
  -2  -3  -5  458.52   10.40
   2   3   6  167.92    6.22
  -2  -3  -6  181.76    7.88
   2   3   6  145.64    3.81
   2   3   7  107.13   15.88
  -2  -3  -7  124.96    5.34
   2   3   7   94.42    2.54
   2   3   8    1.60    0.88
  -2  -3  -8    1.89    1.31
   2   3   8    1.04    0.69
   2   3   9    5.98    1.52
  -2  -3  -9   10.51    2.40
   2   3   9    5.18    1.15
  -2  -3 -10    0.07    1.68
   2   3  10   -0.33    0.81
   2   3  11    7.74    1.92
  -2  -3 -11    7.36    2.31
   2   3  11    6.80    1.36
  -2  -3 -12    2.14    2.03
   2   3  12    2.06    1.17
   2   3  13    0.28    0.61
  -2  -3 -13   -0.22    0.98
   2   3  14   40.80    7.74
  -2  -3 -14   51.41   13.84
   2   3  15    3.28    1.32
  -2  -3 -15    5.94    3.17
  -2  -3 -16    5.22    2.20
   2   4 -17   12.21    2.34
  -2  -4  17   11.21    3.23
   2   4 -16   66.64    9.40
  -2  -4  16   68.57    5.58
   2   4 -15   22.49    5.11
  -2  -4  15   18.65    3.23
   2   4 -14   25.61    5.60
  -2  -4  14   38.17    4.43
   2   4 -13   25.61    5.31
  -2  -4  13   31.04    6.34
   2   4 -12   10.91    2.14
  -2  -4  12   11.70    2.54
   2   4 -11   26.34    3.54
   2   4 -11   23.93    4.63
  -2  -4  11   41.02    8.08
   2   4 -10   15.31    3.48
   2   4 -10   17.97    3.72
  -2  -4  10   17.19    2.28
   2   4  -9  282.75    7.04
   2   4  -9  230.64   11.69
  -2  -4   9  311.39    9.57
   2   4  -8    0.99    0.61
   2   4  -8    0.95    0.94
   2   4  -7    1.82    1.34
  -2  -4   7    1.31    0.83
  -2  -4   7    1.94    1.00
   2   4  -6  118.02    4.44
  -2  -4   6  103.84    4.52
  -2  -4   6  118.72    4.84
   2   4  -5   49.42    2.67
  -2  -4   5   39.40    2.65
  -2  -4   5   55.12    6.40
   2   4  -4    0.86    1.16
  -2  -4   4    0.75    1.02
  -2  -4   4   -0.18    1.06
   2   4  -3  207.22    5.27
  -2  -4   3  165.88    4.92
  -2  -4   3  185.19    4.09
   2   4  -2  884.74   14.02
  -2  -4   2  762.03   12.47
  -2  -4   2  833.20   11.88
   2   4  -1 1895.55   39.63
  -2  -4   1 1720.00   35.92
  -2  -4   1 1813.69   36.02
   2   4   0  242.42    7.11
  -2  -4   0  222.96    5.64
  -2  -4   0  223.28    4.05
   2   4   1  114.65    4.53
  -2  -4  -1  113.72    4.29
   2   4   2    1.89    1.16
  -2  -4  -2    0.96    1.23
   2   4   3    1.00    0.95
  -2  -4  -3    2.09    1.33
   2   4   4   15.96    3.53
  -2  -4  -4   18.36    2.64
   2   4   5  511.46   13.08
  -2  -4  -5  536.49   11.57
   2   4   6   43.60    8.94
  -2  -4  -6   47.91    3.74
   2   4   7  832.69   25.70
  -2  -4  -7  928.72   24.34
   2   4   8 1380.78   51.99
  -2  -4  -8 1572.75   19.00
   2   4   9   13.99    3.06
  -2  -4  -9   15.28    2.46
   2   4  10    0.89    0.59
  -2  -4 -10   -0.28    1.95
   2   4  11   56.89    9.44
  -2  -4 -11   69.24    5.55
   2   4  12   42.24    6.25
  -2  -4 -12   52.20    4.53
   2   4  13    4.06    1.34
  -2  -4 -13    8.24    3.41
   2   4  14    1.60    0.47
  -2  -4 -14    1.71    2.17
  -2  -4 -15   33.85    5.29
   2   5 -16    2.52    0.73
  -2  -5  16    1.18    2.26
   2   5 -15    1.43    0.95
  -2  -5  15    0.52    2.29
   2   5 -14   23.54    4.30
  -2  -5  14   30.68    4.37
   2   5 -13    1.90    0.97
  -2  -5  13    1.35    1.97
   2   5 -12   68.30    6.08
  -2  -5  12   89.18    5.51
   2   5 -11    4.20    1.36
   2   5 -11    5.78    1.26
  -2  -5  11    5.97    2.42
   2   5 -10   61.59    8.07
   2   5 -10   54.87    8.52
  -2  -5  10   70.82    4.87
   2   5  -9   29.38    4.11
   2   5  -9   28.32    3.95
  -2  -5   9   34.48    3.58
   2   5  -8  127.90    4.61
  -2  -5   8  147.05    5.94
   2   5  -7    5.12    1.25
  -2  -5   7    4.10    1.64
  -2  -5   7    2.02    1.51
   2   5  -6  323.38    7.75
  -2  -5   6  271.83    7.32
  -2  -5   6  321.17   11.35
   2   5  -5    8.63    1.91
  -2  -5   5    8.25    1.71
  -2  -5   5    9.17    2.29
   2   5  -4    7.83    1.99
  -2  -5   4    6.66    1.44
  -2  -5   4    6.82    1.90
   2   5  -3  187.25    6.64
  -2  -5   3  151.59    5.62
  -2  -5   3  174.50    5.55
   2   5  -2    3.84    1.38
  -2  -5   2    3.50    1.09
  -2  -5   2    4.63    1.07
   2   5  -1  139.52    5.71
  -2  -5   1  118.50    5.23
  -2  -5   1  130.23    4.11
   2   5   0   61.79    3.86
  -2  -5   0   58.38    3.32
  -2  -5   0   63.14    5.33
   2   5   1   50.08    3.36
  -2  -5  -1   44.71    3.33
   2   5   2  138.68    5.71
  -2  -5  -2  129.08    5.32
   2   5   3    5.78    1.48
  -2  -5  -3    6.65    1.43
   2   5   4    3.80    0.66
  -2  -5  -4    1.82    1.72
   2   5   5  814.59   22.65
  -2  -5  -5  840.45   20.63
   2   5   6  307.29   17.64
  -2  -5  -6  357.46   15.48
   2   5   7  591.46   19.47
  -2  -5  -7  628.35   21.10
   2   5   8  231.23   17.23
  -2  -5  -8  234.93   11.26
   2   5   9  214.25   16.80
  -2  -5  -9  214.68    9.54
   2   5  10   90.02   16.05
  -2  -5 -10   94.11   17.13
   2   5  11   30.61    7.65
  -2  -5 -11   35.40    9.29
   2   5  12    3.78    0.73
  -2  -5 -12    2.84    1.60
   2   5  13   21.02    5.83
  -2  -5 -13   25.92    7.08
   2   5  14    5.29    1.84
  -2  -5 -14    8.20    2.75
   2   6 -16    3.13    1.19
  -2  -6  16    5.87    3.27
   2   6 -15   30.37    5.48
  -2  -6  15   46.60    5.33
   2   6 -14    8.41    1.49
  -2  -6  14    6.22    2.78
   2   6 -13    7.10    1.64
  -2  -6  13   11.71    3.11
   2   6 -12   49.79    6.99
  -2  -6  12   73.72    5.64
   2   6 -11   32.31    2.76
   2   6 -11   28.45    5.43
  -2  -6  11   34.76    3.50
   2   6 -10    3.68    1.32
   2   6 -10    4.34    0.94
  -2  -6  10    5.45    1.93
   2   6  -9   24.91    3.55
   2   6  -9   20.45    2.87
  -2  -6   9   19.74    2.63
   2   6  -8    7.99    2.08
  -2  -6   8    3.31    1.31
  -2  -6   8    3.42    1.65
   2   6  -7  269.60    9.42
  -2  -6   7  219.21    8.01
  -2  -6   7  263.43    9.07
   2   6  -6  331.07   14.63
  -2  -6   6  292.24   12.29
  -2  -6   6  319.88   13.60
   2   6  -5  809.22   29.95
  -2  -6   5  659.76   25.34
  -2  -6   5  774.97   28.67
   2   6  -4  395.98   10.73
  -2  -6   4  329.68    9.95
  -2  -6   4  372.22    9.41
   2   6  -3   18.48    2.74
  -2  -6   3   15.36    2.21
  -2  -6   3   14.98    3.58
   2   6  -2   54.04    4.13
  -2  -6   2   43.56    3.51
  -2  -6   2   40.99    2.44
   2   6  -1   19.65    3.10
  -2  -6   1   10.02    2.07
  -2  -6   1   11.51    3.06
   2   6   0    3.88    1.42
  -2  -6   0    2.56    1.85
   2   6   1  153.58    6.74
  -2  -6  -1  135.12    5.88
   2   6   2   59.74    4.59
  -2  -6  -2   51.94    4.08
   2   6   3  328.46   14.24
  -2  -6  -3  306.74   13.16
   2   6   4    0.46    1.61
   2   6   5    3.40    2.03
  -2  -6  -5    1.59    1.69
   2   6   6    1.27    1.21
  -2  -6  -6    0.88    2.03
   2   6   7  268.99    8.99
  -2  -6  -7  259.26    8.98
   2   6   8   13.73    2.79
  -2  -6  -8   21.87    3.30
   2   6   9   28.35    3.95
  -2  -6  -9   28.03    4.01
   2   6  10   11.88    2.54
  -2  -6 -10   10.68    2.58
   2   6  11  150.34   10.43
  -2  -6 -11  144.39   27.58
   2   6  12    8.97    2.93
  -2  -6 -12   12.66    4.02
   2   6  13   95.48    9.84
  -2  -6 -13  125.34    7.79
   2   7 -14   25.45    7.71
  -2  -7  14   38.76    8.71
   2   7 -13   19.53    3.49
  -2  -7  13   27.44    4.17
   2   7 -12   22.00    3.80
  -2  -7  12   26.01    3.74
   2   7 -11   -0.10    1.23
   2   7 -11    1.45    1.03
  -2  -7  11   -0.91    2.00
   2   7 -10    4.03    1.41
   2   7 -10    1.88    0.95
  -2  -7  10    3.57    1.77
   2   7  -9    9.24    2.55
   2   7  -9    7.69    1.77
  -2  -7   9   11.09    2.51
   2   7  -8   47.29   10.00
  -2  -7   8   52.59    4.09
  -2  -7   8   57.56    7.03
   2   7  -7   36.92    8.80
  -2  -7   7   35.43    3.46
  -2  -7   7   43.99    6.88
   2   7  -6  288.14   12.88
  -2  -7   6  246.07   11.21
  -2  -7   6  286.51   12.70
   2   7  -5  720.17   27.03
  -2  -7   5  589.31   21.02
  -2  -7   5  678.64   23.36
   2   7  -4    7.97    2.07
  -2  -7   4    7.56    1.54
  -2  -7   4    4.10    1.11
   2   7  -3   58.26    4.37
  -2  -7   3   47.47    3.67
  -2  -7   3   48.37    5.04
   2   7  -2  187.55    8.00
  -2  -7   2  153.04    6.66
  -2  -7   2  171.13    5.93
   2   7  -1   -0.29    1.92
  -2  -7   1    0.50    1.30
  -2  -7   1   -0.04    0.68
   2   7   0    7.54    1.94
  -2  -7   0    4.99    1.43
   2   7   1  404.10   16.13
  -2  -7  -1  353.84   14.23
   2   7   2   26.44    4.74
  -2  -7  -2   26.33    3.61
   2   7   3  121.70   13.75
  -2  -7  -3  112.21    7.04
   2   7   4   14.11    3.23
  -2  -7  -4    9.07    2.54
   2   7   5   32.37    3.68
  -2  -7  -5   30.32    3.42
   2   7   6    2.66    2.36
  -2  -7  -6    3.85    2.71
   2   7   7    4.32    2.39
  -2  -7  -7    2.57    1.90
   2   7   8    6.22    2.43
  -2  -7  -8    9.90    3.02
   2   7   9   71.20    5.62
  -2  -7  -9   67.11   12.42
   2   7  10   18.82    3.37
  -2  -7 -10   14.66    3.92
   2   7  11  153.69    7.32
  -2  -7 -11  153.51    9.70
   2   8 -13    2.85    1.18
  -2  -8  13    4.39    2.20
   2   8 -12    4.78    2.11
  -2  -8  12   11.55    2.71
   2   8 -11    0.52    0.92
   2   8 -11    2.46    1.09
  -2  -8  11    1.62    0.78
   2   8 -10   56.17   10.34
   2   8 -10   46.25    8.63
  -2  -8  10   57.59    4.21
   2   8  -9    3.26    0.91
  -2  -8   9    9.29    2.69
   2   8  -8   17.08    2.59
  -2  -8   8   13.00    2.40
  -2  -8   8   14.35    2.97
   2   8  -7  104.12   14.75
  -2  -8   7   89.65    5.37
  -2  -8   7  108.98   12.51
   2   8  -6  109.67   15.12
  -2  -8   6   91.76    5.20
  -2  -8   6  102.59    4.88
   2   8  -5   29.51    7.09
  -2  -8   5   25.92    3.20
  -2  -8   5   28.47    6.37
   2   8  -4   -0.66    1.65
  -2  -8   4   -0.39    1.32
  -2  -8   4    1.09    1.06
   2   8  -3   19.75    2.90
  -2  -8   3   12.80    2.31
  -2  -8   3   13.39    2.10
   2   8  -2    0.02    1.80
  -2  -8   2    0.22    1.40
   2   8  -1   56.47    5.21
  -2  -8   1   44.46    4.11
   2   8   0   41.32    4.68
  -2  -8   0   38.34    3.94
   2   8   1    0.47    1.43
  -2  -8  -1    2.30    1.71
   2   8   2   29.42    3.62
  -2  -8  -2   26.95    3.73
   2   8   3   73.41   13.00
  -2  -8  -3   62.60    4.84
   2   8   4   44.68    5.46
  -2  -8  -4   36.16    4.21
   2   8   5   43.95    4.56
  -2  -8  -5   39.58    4.31
   2   8   6   10.45    2.45
  -2  -8  -6    9.18    3.18
   2   8   7   17.59    4.00
  -2  -8  -7   12.52    2.88
   2   8   8   35.88    7.19
  -2  -8  -8   36.10    4.67
   2   8   9   14.31    3.75
  -2  -8  -9   13.43    3.46
   2   9 -11    3.70    1.82
  -2  -9  11    5.00    1.84
   2   9 -10   27.46    5.24
   2   9 -10   16.77    4.63
  -2  -9  10   31.92    4.33
   2   9  -9   14.49    3.92
  -2  -9   9   17.95    4.89
   2   9  -8   37.17    4.12
  -2  -9   8   31.63    3.90
  -2  -9   8   30.92    5.96
   2   9  -7   -0.23    1.66
  -2  -9   7    0.05    1.20
  -2  -9   7   -0.71    1.40
   2   9  -6    1.81    2.45
  -2  -9   6    2.58    1.55
  -2  -9   6    1.75    0.62
   2   9  -5   16.10    3.88
  -2  -9   5   11.03    2.14
   2   9  -4   -0.66    1.94
  -2  -9   4   -0.43    1.30
   2   9  -3    6.80    1.82
  -2  -9   3    5.67    1.56
   2   9  -2   18.38    3.64
  -2  -9   2   15.06    2.71
   2   9  -1   21.75    3.56
  -2  -9   1   15.56    2.89
   2   9   0    5.17    2.37
  -2  -9   0    3.94    1.74
   2   9   1   24.93    4.03
  -2  -9  -1   18.08    3.49
   2   9   2    4.48    1.98
  -2  -9  -2    4.75    2.16
   2   9   3    5.92    2.73
  -2  -9  -3    4.15    2.18
   2   9   4   97.34    6.54
  -2  -9  -4   80.43    5.88
   2   9   5   43.73    6.97
  -2  -9  -5   40.56    5.09
   2   9   6   11.59    3.45
  -2  -9  -6   13.90    3.61
   2   9   7    1.50    1.96
  -2  -9  -7    1.31    1.98
   2  10  -7    6.08    2.07
   2  10  -6   34.46   10.40
  -2 -10   6   34.18    3.87
   2  10  -5   12.92    3.75
  -2 -10   5   11.09    2.39
   2  10  -4   16.27    5.86
  -2 -10   4   17.77    3.26
   2  10  -3    0.53    1.69
  -2 -10   3    1.36    1.48
   2  10  -2   88.17    9.55
  -2 -10   2   76.69    5.29
   2  10  -1   45.39   11.03
  -2 -10   1   37.50    3.96
   2  10   0    2.15    2.17
  -2 -10   0    2.96    1.38
   2  10   1    8.50    2.98
  -2 -10  -1   11.58    2.73
   2  10   2    4.97    2.36
  -2 -10  -2    6.80    2.44
   2  10   3   19.79    3.65
  -2 -10  -3   18.72    3.62
   3 -11  -3    3.25    1.08
  -3  11   2   33.22    4.49
   3 -11  -2   24.47    6.44
  -3  11   1    3.56    2.16
   3 -11  -1    0.51    1.00
  -3  11   0   13.71    3.65
   3 -11   0   10.92    3.47
  -3  11  -1   20.29    4.76
   3 -11   1   18.79    5.02
  -3  11  -2    2.44    2.04
  -3  11  -3   24.10    3.68
   3 -11   3   22.80    5.68
  -3  11  -4   44.43    4.82
   3 -11   4   34.04    8.13
  -3  11  -5   53.92   12.60
   3 -11   5   51.64   10.30
  -3  10   7    0.63    0.72
  -3  10   6    4.63    3.14
   3 -10  -6   -0.04    1.10
  -3  10   5    2.54    1.68
   3 -10  -5    4.70    1.52
  -3  10   4    1.20    1.76
   3 -10  -4    5.93    1.75
  -3  10   3    4.51    1.30
   3 -10  -3    5.51    1.64
  -3  10   2   13.00    3.44
   3 -10  -2    9.49    2.49
  -3  10   1   30.91    3.85
   3 -10  -1   30.71    6.43
  -3  10   0  158.04   26.70
   3 -10   0  167.67    7.71
  -3  10  -1    1.27    1.76
   3 -10   1    2.96    1.02
  -3  10  -2    6.59    1.86
   3 -10   2    7.32    2.21
  -3  10  -3   49.51    5.31
   3 -10   3   44.51    6.16
  -3  10  -4   62.42    5.14
   3 -10   4   67.69   16.30
  -3  10  -5   54.03    8.94
   3 -10   5   64.69   11.27
  -3  10  -6   -1.63    1.89
   3 -10   6    4.44    2.90
  -3  10  -7   54.28   11.01
   3 -10   7   63.81   14.36
  -3  10  -8   83.03   21.04
   3 -10   8   90.09   18.23
  -3  10  -9    2.37    1.45
   3 -10   9    2.71    2.04
   3  -9 -10    2.84    2.25
  -3   9   9   -0.80    1.31
   3  -9  -9    1.06    0.95
   3  -9  -9    1.27    0.87
  -3   9   8   11.80    2.24
   3  -9  -8    8.91    2.79
   3  -9  -8    7.82    1.78
  -3   9   7    0.73    1.23
   3  -9  -7    0.93    1.37
   3  -9  -7    3.03    1.30
  -3   9   6    4.00    1.65
   3  -9  -6    5.65    1.51
   3  -9  -6    4.48    1.47
  -3   9   5   32.66    4.78
   3  -9  -5   30.81    3.31
   3  -9  -5   23.87    7.23
  -3   9   4   78.70   14.13
   3  -9  -4   53.82   12.81
   3  -9  -4   70.61   11.62
  -3   9   3    6.81    1.97
   3  -9  -3    4.94    1.39
  -3   9   2    8.34    3.02
   3  -9  -2    5.52    1.22
  -3   9   1    0.62    2.27
   3  -9  -1    0.39    0.94
  -3   9   0  192.62    7.64
   3  -9   0  196.01   12.93
  -3   9  -1    5.37    1.88
   3  -9   1    8.54    2.62
  -3   9  -2  210.99    8.46
   3  -9   2  240.09   12.98
  -3   9  -3    3.53    1.80
   3  -9   3    5.27    1.47
  -3   9  -4   48.47    4.33
   3  -9   4   56.86    9.02
  -3   9  -5    0.43    1.14
   3  -9   5    1.87    1.93
  -3   9  -6    3.76    2.19
   3  -9   6    4.09    2.94
  -3   9  -7   11.18    2.40
   3  -9   7   14.16    2.93
  -3   9  -8    8.69    2.65
   3  -9   8   11.66    2.74
  -3   9  -9  211.76    8.52
   3  -9   9  263.02    9.77
  -3   9 -10   21.21    4.46
   3  -9  10   26.70    5.85
  -3   9 -11    2.35    1.04
   3  -9  11    3.21    3.67
   3  -8 -11    1.73    1.15
  -3   8  11   -0.10    1.53
  -3   8  10   26.84    7.13
   3  -8 -10   38.11   10.40
  -3   8  10   35.04    4.19
  -3   8   9   85.99    5.12
   3  -8  -9  101.79    5.90
  -3   8   9   91.81    5.52
  -3   8   8   35.32    7.30
   3  -8  -8   30.31    8.39
  -3   8   8   38.13    3.85
  -3   8   7    4.30    1.43
   3  -8  -7    2.57    2.04
  -3   8   6    7.99    1.76
   3  -8  -6    5.06    1.53
   3  -8  -6    5.51    2.09
  -3   8   5   33.10    6.19
   3  -8  -5   29.78    6.39
   3  -8  -5   26.81    5.64
  -3   8   4    1.25    0.81
   3  -8  -4    0.29    0.50
   3  -8  -4    1.33    0.94
  -3   8   3   15.68    3.22
   3  -8  -3   11.40    1.95
   3  -8  -3   10.90    2.89
  -3   8   2    0.96    0.76
   3  -8  -2    1.24    0.81
   3  -8  -2    1.65    1.60
  -3   8   1  222.52   10.16
   3  -8  -1  223.81   15.79
  -3   8   0   -0.25    1.69
   3  -8   0    2.45    1.50
  -3   8  -1  203.14    9.59
   3  -8   1  211.99   10.08
  -3   8  -2    8.64    2.30
   3  -8   2    8.34    1.90
  -3   8  -3 1521.28   58.37
   3  -8   3 1662.22   26.45
  -3   8  -4    6.41    3.57
   3  -8   4    6.55    2.15
  -3   8  -5    6.42    1.79
   3  -8   5    3.92    1.19
  -3   8  -6  141.11    6.48
   3  -8   6  174.62    7.47
  -3   8  -7  195.09    7.43
   3  -8   7  252.49    9.96
  -3   8  -8  171.23   23.18
   3  -8   8  197.19    8.09
  -3   8  -9   11.18    2.30
   3  -8   9   10.13    2.54
  -3   8 -10    7.45    2.42
   3  -8  10    7.73    1.59
  -3   8 -11  155.06    6.98
   3  -8  11  211.83    8.90
  -3   8 -12   40.65    7.81
   3  -8  12   55.06   11.83
  -3   8 -13   57.51    4.61
   3  -8  13   74.05    6.41
   3  -7 -13   50.42    4.84
  -3   7  13   35.00    4.10
   3  -7 -12    3.25    1.38
  -3   7  12    2.31    1.93
   3  -7 -11  105.31   22.29
  -3   7  11   83.75   15.25
  -3   7  10   97.99    4.81
   3  -7 -10  115.17    6.10
  -3   7  10   84.80   16.75
  -3   7   9   78.05    6.08
   3  -7  -9   82.93   17.91
  -3   7   9   79.16    5.39
  -3   7   8  171.91    6.08
   3  -7  -8  175.65   10.64
  -3   7   8  179.79    6.71
  -3   7   7    0.64    0.73
   3  -7  -7   -0.27    1.37
  -3   7   7    0.87    1.54
  -3   7   6   22.37    2.96
   3  -7  -6   14.76    4.33
  -3   7   6   19.09    2.81
  -3   7   5   47.41    3.70
   3  -7  -5   43.31   10.71
  -3   7   4    4.45    1.14
   3  -7  -4    4.67    1.20
   3  -7  -4    2.73    0.91
  -3   7   3   86.94   10.99
   3  -7  -3   88.43    3.60
   3  -7  -3   76.33    5.05
  -3   7   2  201.85    9.56
   3  -7  -2  199.86    8.39
   3  -7  -2  200.72   12.29
  -3   7   1  719.63   27.26
   3  -7  -1  693.62   24.55
   3  -7  -1  709.58   27.64
  -3   7   0  245.17   11.30
   3  -7   0  250.13   11.20
  -3   7  -1   14.78    2.82
   3  -7   1   13.90    2.74
  -3   7  -2  482.05   19.20
   3  -7   2  489.41   19.11
  -3   7  -3  277.06   12.28
   3  -7   3  308.24   21.51
  -3   7  -4    3.35    2.30
   3  -7   4    1.92    1.94
  -3   7  -5 1634.67   40.39
   3  -7   5 1786.04   43.45
  -3   7  -6  246.77   11.42
   3  -7   6  328.01   28.30
  -3   7  -7   47.59    8.75
   3  -7   7   57.73   12.83
  -3   7  -8   68.55    9.69
   3  -7   8   85.50   17.49
  -3   7  -9   13.53    2.30
   3  -7   9   19.97    5.10
  -3   7 -10    1.31    1.61
   3  -7  10   -0.29    2.14
  -3   7 -11   49.83    4.01
   3  -7  11   56.12    5.27
  -3   7 -12    3.83    1.58
   3  -7  12    3.99    2.07
  -3   7 -13    9.94    2.20
   3  -7  13   14.73    3.08
  -3   7 -14   41.87    3.93
   3  -7  14   55.88    5.90
   3  -6 -14    2.01    1.59
   3  -6 -13    6.25    2.15
  -3   6  13    7.86    2.86
   3  -6 -12   16.47    4.07
  -3   6  12   16.25    3.11
   3  -6 -11  114.41    6.42
  -3   6  11   88.68    5.45
  -3   6  10   16.90    3.13
   3  -6 -10   18.13    2.80
  -3   6  10   16.78    2.92
  -3   6   9   77.47    3.89
   3  -6  -9   87.57   16.40
  -3   6   9   72.63    4.62
  -3   6   8    2.11    1.02
   3  -6  -8    4.33    1.90
  -3   6   8    4.02    1.53
  -3   6   7   -0.59    0.96
   3  -6  -7   -1.34    1.24
  -3   6   7   -0.08    1.64
  -3   6   6   12.31    3.14
   3  -6  -6   12.71    2.15
  -3   6   6    8.66    1.82
  -3   6   5   27.69    6.14
   3  -6  -5   31.16    5.96
  -3   6   5   26.72    2.78
  -3   6   4   50.74    7.69
   3  -6  -4   49.94    3.01
  -3   6   4   49.21    4.78
  -3   6   3    4.66    1.58
   3  -6  -3    3.17    0.73
   3  -6  -3    2.77    2.13
  -3   6   2  302.68    8.17
   3  -6  -2  310.66    6.44
   3  -6  -2  268.12    8.24
  -3   6   1  304.46    8.49
   3  -6  -1  307.82    5.97
   3  -6  -1  276.32    7.44
  -3   6   0   20.90    3.54
   3  -6   0   14.94    1.07
   3  -6   0   18.05    3.75
  -3   6  -1   23.68    3.08
   3  -6   1   22.90    5.58
  -3   6  -2  526.85   11.44
   3  -6   2  527.21   12.87
  -3   6  -3  103.33    5.73
   3  -6   3  116.55    4.93
  -3   6  -4  181.75    6.47
   3  -6   4  205.06    6.83
  -3   6  -5  318.33    9.40
   3  -6   5  361.98   12.25
  -3   6  -6  367.12   15.24
   3  -6   6  449.29   18.10
  -3   6  -7  355.05   15.05
   3  -6   7  420.80   17.19
  -3   6  -8  648.26   18.32
   3  -6   8  802.94   22.45
  -3   6  -9   31.15    3.30
   3  -6   9   40.71    7.86
  -3   6 -10   27.13    5.53
   3  -6  10   33.01    7.65
  -3   6 -11   12.70    2.74
   3  -6  11   14.05    3.31
  -3   6 -12   24.45    2.96
   3  -6  12   28.32    6.28
  -3   6 -13   17.99    3.06
   3  -6  13   21.48    3.73
  -3   6 -14    2.23    2.05
   3  -6  14    2.56    1.35
  -3   6 -15    2.80    1.60
   3  -6  15    2.39    2.66
   3  -5 -15   45.33   10.62
  -3   5  15   39.25    4.45
   3  -5 -14  123.41   22.79
  -3   5  14  114.26    6.54
   3  -5 -13  101.42   19.46
  -3   5  13   87.57    6.00
   3  -5 -12   83.08   16.39
  -3   5  12   73.38    5.40
   3  -5 -11    1.41    1.78
  -3   5  11    0.59    1.84
  -3   5  10   16.45    4.40
   3  -5 -10   25.36    3.26
  -3   5  10   18.00    2.49
  -3   5   9    2.68    0.73
   3  -5  -9    4.13    1.37
  -3   5   9    4.08    1.57
  -3   5   8   25.08    4.69
   3  -5  -8   30.29    5.89
  -3   5   8   27.30    3.24
   3  -5  -7    0.79    1.02
  -3   5   7    2.90    2.24
  -3   5   6   31.42    4.51
   3  -5  -6   32.98    6.31
  -3   5   6   26.90    2.63
  -3   5   5  265.98    6.97
   3  -5  -5  284.82    7.17
  -3   5   5  258.26   11.64
  -3   5   4   73.38   10.24
   3  -5  -4   74.99    3.31
  -3   5   4   68.02    3.84
  -3   5   3  158.77    5.65
   3  -5  -3  178.75    5.41
  -3   5   3  172.73    6.33
  -3   5   2   74.94    3.61
   3  -5  -2   78.31    2.64
  -3   5   1   73.81    3.51
   3  -5  -1   81.25    2.41
   3  -5  -1   71.09    3.53
  -3   5   0  126.32    4.56
   3  -5   0  126.90    2.44
   3  -5   0  122.28    4.55
  -3   5  -1  505.08   10.25
   3  -5   1  472.20   10.26
  -3   5  -2    1.25    0.84
   3  -5   2    1.76    0.99
  -3   5  -3  102.38    4.27
   3  -5   3   99.39    4.78
  -3   5  -4  151.56    6.58
   3  -5   4  182.13    7.01
  -3   5  -5    1.07    0.84
   3  -5   5    0.77    1.01
  -3   5  -6  665.06   13.08
   3  -5   6  800.59   14.86
  -3   5  -7    4.04    1.55
   3  -5   7    5.60    1.50
  -3   5  -8  596.16   22.86
   3  -5   8  762.81   28.88
  -3   5  -9   29.07    2.91
   3  -5   9   29.99    3.54
  -3   5 -10   31.43    3.09
   3  -5  10   36.06    9.73
  -3   5 -11   -0.13    1.37
   3  -5  11    0.14    1.36
  -3   5 -12    6.25    1.88
   3  -5  12    9.59    2.41
  -3   5 -13    2.66    1.64
   3  -5  13    1.65    2.21
  -3   5 -14    3.36    1.95
   3  -5  14    4.56    3.31
  -3   5 -15    8.53    2.14
   3  -5  15   14.96    3.42
   3  -5  16    3.23    1.60
   3  -4 -16   21.46    3.91
  -3   4  16   18.94    3.83
   3  -4 -15  167.96   19.89
  -3   4  15  138.74    7.37
   3  -4 -14  111.51   22.97
  -3   4  14   95.44    6.24
   3  -4 -13   40.46    6.87
  -3   4  13   30.07    3.29
   3  -4 -12    4.48    1.44
  -3   4  12    4.89    1.71
   3  -4 -11  108.92    6.78
  -3   4  11   87.40    5.09
   3  -4 -10   41.77    3.46
  -3   4  10   40.24    3.40
  -3   4   9   28.27    2.99
   3  -4  -9   32.61    3.13
  -3   4   9   29.95    2.91
  -3   4   8    4.32    1.21
   3  -4  -8    4.24    1.34
  -3   4   8    2.77    1.48
  -3   4   7   74.78    2.89
   3  -4  -7   77.73    3.87
  -3   4   7   73.65    4.08
  -3   4   6  355.58    8.93
   3  -4  -6  375.35    9.99
  -3   4   6  360.20   10.12
  -3   4   5   83.55    3.52
   3  -4  -5   86.08    3.38
  -3   4   5   80.56    3.84
  -3   4   4   24.33    5.18
   3  -4  -4   25.91    4.56
  -3   4   4   25.87    2.30
  -3   4   3   37.19    6.05
   3  -4  -3   35.39    1.89
  -3   4   3   37.85    2.64
  -3   4   2  550.27   13.07
   3  -4  -2  559.09   12.35
  -3   4   2  544.47   13.32
  -3   4   1   24.64    2.03
   3  -4  -1   23.34    1.20
   3  -4  -1   24.42    5.80
  -3   4   0 1722.04   35.91
   3  -4   0 1782.68   34.92
   3  -4   0 1594.90   34.98
  -3   4  -1    1.23    1.15
   3  -4   1    1.82    1.35
  -3   4  -2   46.44    7.89
   3  -4   2   45.14    3.03
  -3   4  -3   87.16    3.71
   3  -4   3   66.67    3.12
  -3   4  -4   46.09    9.14
   3  -4   4   46.00    9.68
  -3   4  -5  281.72    7.27
   3  -4   5  339.14    9.51
  -3   4  -6   50.10    2.99
   3  -4   6   63.91    4.05
  -3   4  -7    5.51    1.66
  -3   4  -7    4.32    1.22
   3  -4   7    6.23    1.39
  -3   4  -8  597.08   14.11
  -3   4  -8  611.71   11.51
   3  -4   8  703.61   21.84
  -3   4  -9   23.01    2.76
  -3   4  -9   18.32    2.79
   3  -4   9   26.48    5.22
  -3   4 -10   -0.09    1.46
  -3   4 -10    0.12    0.68
   3  -4  10    0.36    2.04
  -3   4 -11  311.79   12.52
  -3   4 -11  333.97   12.21
   3  -4  11  378.30   15.16
  -3   4 -12    2.08    1.57
  -3   4 -12    1.72    0.68
   3  -4  12    3.37    2.14
  -3   4 -13    2.22    1.43
  -3   4 -13    2.11    0.54
   3  -4  13    0.64    1.94
  -3   4 -14   32.75    3.39
   3  -4  14   39.70    4.29
  -3   4 -15   11.49    2.96
   3  -4  15   13.23    3.76
  -3   4 -16    0.72    1.24
   3  -4  16   -0.92    2.13
   3  -3 -17    9.63    2.72
  -3   3  17    5.41    2.26
   3  -3 -16    2.83    1.55
  -3   3  16    2.76    2.59
   3  -3 -15   11.92    3.36
  -3   3  15    8.38    2.52
   3  -3 -14   -0.67    1.75
  -3   3  14   -0.86    1.62
   3  -3 -13    1.75    1.35
  -3   3  13    0.57    1.68
   3  -3 -12   20.04    2.96
  -3   3  12   17.83    2.70
   3  -3 -11   92.71    7.98
  -3   3  11   64.88    4.31
   3  -3 -10    9.61    2.13
  -3   3  10    5.64    1.94
   3  -3  -9    6.36    1.63
  -3   3   9    5.06    1.78
  -3   3   8  146.42    3.50
   3  -3  -8  156.60    6.24
  -3   3   8  147.44    5.55
  -3   3   7    9.86    2.02
   3  -3  -7   13.54    3.27
  -3   3   7   11.41    2.04
  -3   3   6   55.12    2.16
   3  -3  -6   50.22    2.97
  -3   3   6   51.73    3.33
  -3   3   5   27.30    1.59
   3  -3  -5   26.92    5.96
  -3   3   5   26.75    2.54
  -3   3   4   16.58    2.87
   3  -3  -4   16.83    3.36
  -3   3   4   14.64    1.77
  -3   3   3    2.38    0.50
   3  -3  -3    1.84    0.81
  -3   3   3    3.62    1.85
  -3   3   2  512.53   12.46
   3  -3  -2  479.85   11.24
  -3   3   2  539.67   13.03
  -3   3   1  475.52   12.12
   3  -3  -1  430.12    9.72
  -3   3   1  508.96   12.44
  -3   3   0  123.83    4.39
   3  -3   0  106.72    2.70
   3  -3   0  113.14    4.28
  -3   3  -1  298.95    6.38
   3  -3   1  264.55    2.73
   3  -3   1  294.06    5.83
  -3   3  -2  687.86   15.89
   3  -3   2  708.24   16.17
  -3   3  -3 1038.50   22.73
   3  -3   3 1125.80   24.59
  -3   3  -4  612.84   15.19
  -3   3  -4  590.61   11.86
   3  -3   4  687.62   16.13
  -3   3  -5   19.26    2.67
  -3   3  -5   20.47    2.79
   3  -3   5   24.38    4.50
  -3   3  -6   54.09    3.08
  -3   3  -6   61.43    1.98
   3  -3   6   65.38    3.42
  -3   3  -7   87.96    3.90
  -3   3  -7   94.53    2.70
   3  -3   7  108.02    4.63
  -3   3  -8  247.77    7.03
  -3   3  -8  269.97    6.27
   3  -3   8  308.30    8.48
  -3   3  -9  202.44    6.98
  -3   3  -9  220.73    6.55
   3  -3   9  241.36    8.29
  -3   3 -10   80.89    4.65
  -3   3 -10   76.26    3.33
   3  -3  10   87.66   16.10
  -3   3 -11  258.97   10.73
  -3   3 -11  277.90   10.50
   3  -3  11  314.61   12.96
  -3   3 -12    0.22    1.47
  -3   3 -12   -0.18    0.85
   3  -3  12    0.19    1.81
  -3   3 -13    0.82    0.79
  -3   3 -13    1.60    1.79
   3  -3  13    2.59    2.23
  -3   3 -14    1.07    1.27
  -3   3 -14    2.81    1.88
   3  -3  14    1.66    1.17
  -3   3 -15   -0.35    1.16
  -3   3 -15    0.65    0.71
   3  -3  15    2.11    1.28
  -3   3 -16    4.49    1.86
  -3   3 -16    2.85    1.03
   3  -3  16    0.06    1.98
   3  -3  17    5.71    3.04
   3  -2 -17   51.19   10.44
  -3   2  17   49.47    4.94
   3  -2 -16   39.43    8.43
  -3   2  16   34.85    4.72
   3  -2 -15   28.75    4.00
  -3   2  15   22.49    3.34
   3  -2 -14    3.26    1.35
  -3   2  14    0.73    1.80
   3  -2 -13    1.48    1.64
  -3   2  13   -1.34    1.80
   3  -2 -12    1.60    1.75
  -3   2  12   -2.08    1.76
   3  -2 -11   73.97   12.82
  -3   2  11   58.52    4.25
   3  -2 -10   11.60    2.92
  -3   2  10   12.62    2.47
   3  -2  -9  187.73    6.37
  -3   2   9  172.24    6.45
   3  -2  -8  102.58    5.27
  -3   2   8  110.65    4.98
  -3   2   7   -0.29    0.27
   3  -2  -7    0.75    0.96
  -3   2   7    1.57    1.50
  -3   2   6  497.12    7.37
   3  -2  -6  495.79    9.85
  -3   2   6  511.53    9.85
  -3   2   5   80.41    2.37
   3  -2  -5   81.43    9.69
  -3   2   5   89.73    3.53
  -3   2   4   58.63    1.96
   3  -2  -4   54.71    2.51
  -3   2   4   56.95    2.93
  -3   2   3  836.38    8.00
   3  -2  -3  740.84    9.13
  -3   2   3  903.27   10.81
  -3   2   2  398.24    8.46
   3  -2  -2  343.73    9.31
  -3   2   2  424.19    9.61
  -3   2   1   79.35    3.08
   3  -2  -1   66.24    2.27
  -3   2   1   88.31    3.79
  -3   2   0  722.11    8.44
  -3   2   0  777.90    8.96
  -3   2  -1 2999.51   20.73
  -3   2  -1 2630.76   14.67
   3  -2   1 2796.94   21.76
  -3   2  -2  430.77    9.91
  -3   2  -2  408.72    7.78
   3  -2   2  454.94    7.35
  -3   2  -3  129.94    3.90
  -3   2  -3  129.04    2.39
   3  -2   3  137.84    4.49
  -3   2  -4   48.09    2.78
  -3   2  -4   48.30    1.72
   3  -2   4   55.87    4.35
  -3   2  -5    6.72    1.30
  -3   2  -5    6.36    0.73
   3  -2   5    5.86    1.37
  -3   2  -6  143.18    4.57
  -3   2  -6  165.61    3.63
   3  -2   6  180.45    5.40
  -3   2  -7   17.57    2.06
  -3   2  -7   19.32    4.64
   3  -2   7   21.04    3.17
  -3   2  -8   11.35    2.47
  -3   2  -8   10.81    1.71
   3  -2   8   12.65    3.02
  -3   2  -9  186.89    6.50
  -3   2  -9  204.41    5.40
   3  -2   9  213.40    8.15
  -3   2 -10  248.94   10.81
  -3   2 -10  282.57   11.59
   3  -2  10  305.91   12.87
  -3   2 -11    2.35    1.31
  -3   2 -11    2.15    0.65
   3  -2  11   -0.24    1.72
  -3   2 -12   20.67    2.64
  -3   2 -12   24.44    4.37
   3  -2  12   22.28    2.95
  -3   2 -13   19.67    2.72
  -3   2 -13   21.05    3.27
   3  -2  13   19.65    4.32
  -3   2 -14   28.63    5.00
  -3   2 -14   37.83    8.18
   3  -2  14   32.47    5.04
  -3   2 -15   91.20   10.25
  -3   2 -15   84.71   15.72
   3  -2  15  110.11    7.04
  -3   2 -16    1.57    1.41
  -3   2 -16    1.84    1.07
   3  -2  16    5.15    2.08
  -3   2 -17    3.48    1.48
   3  -2  17    4.50    2.15
   3  -1 -18    3.52    1.57
  -3   1  18    2.94    2.24
   3  -1 -17    2.72    2.72
   3  -1 -16   13.03    3.23
  -3   1  16   12.58    2.82
   3  -1 -15   32.96    6.63
  -3   1  15   20.83    3.22
   3  -1 -14    9.94    2.93
  -3   1  14    6.56    2.45
   3  -1 -13  159.42   16.05
  -3   1  13  142.51    8.31
   3  -1 -12   38.74    6.10
  -3   1  12   38.21    3.43
   3  -1 -11  172.58   18.38
  -3   1  11  181.15    9.11
   3  -1 -10   28.13    4.54
  -3   1  10   22.18    2.80
   3  -1  -9   62.15   11.27
  -3   1   9   64.14    3.87
   3  -1  -8  194.94   15.95
  -3   1   8  191.06    6.75
   3  -1  -7    3.40    0.84
  -3   1   7    5.25    1.61
   3  -1  -6 1578.29   34.58
  -3   1   6 1821.25   38.00
  -3   1   5    3.12    0.56
   3  -1  -5    4.05    0.78
  -3   1   5    4.31    1.53
  -3   1   4  781.66    6.65
   3  -1  -4  671.45   10.76
  -3   1   3   96.10    2.78
   3  -1  -3   84.68    4.88
  -3   1   3  111.86    4.37
  -3   1   2  178.42    4.37
  -3   1   2  193.05    4.89
  -3   1   2  201.94    5.39
  -3   1   1 1557.95   12.15
  -3   1   1 1640.59   13.06
  -3   1   0  349.83    7.92
  -3   1   0  328.47    7.01
  -3   1   0  371.58    8.06
  -3   1  -1   49.75    3.28
  -3   1  -1   38.03    1.47
   3  -1   1   39.26    1.76
  -3   1  -2    2.21    1.23
   3  -1   2    3.09    1.70
  -3   1  -3  874.96   10.18
  -3   1  -3  887.31    8.22
   3  -1   3  966.32   10.20
  -3   1  -4  782.99   17.95
  -3   1  -4  829.62   17.92
   3  -1   4  909.93   19.61
  -3   1  -5   83.18    3.52
  -3   1  -5   90.61    2.93
   3  -1   5  100.94    3.83
  -3   1  -6    9.24    1.37
  -3   1  -6    8.47    1.74
   3  -1   6    8.61    2.13
  -3   1  -7   75.13   11.20
  -3   1  -7   78.78    3.23
   3  -1   7   80.01    3.53
  -3   1  -8   -0.43    1.18
  -3   1  -8    0.13    0.52
   3  -1   8    0.99    0.73
  -3   1  -9   85.16    4.22
  -3   1  -9   87.22    5.76
   3  -1   9   93.23    4.26
  -3   1 -10    1.60    1.28
  -3   1 -10    0.76    1.09
   3  -1  10    0.50    0.95
  -3   1 -11   13.08    1.96
  -3   1 -11   13.06    1.85
   3  -1  11   12.39    2.27
  -3   1 -12    0.97    1.45
  -3   1 -12    2.27    0.96
   3  -1  12    0.56    0.94
  -3   1 -13   20.20    2.78
  -3   1 -13   17.14    4.38
   3  -1  13   19.70    2.64
  -3   1 -14   16.91    2.46
  -3   1 -14   23.21    3.80
   3  -1  14   18.49    2.70
   3  -1  15    3.33    2.46
  -3   1 -15    3.92    1.83
   3  -1  15    6.29    2.57
   3  -1  16   12.91    3.92
  -3   1 -16   19.06    3.25
   3  -1  16   13.75    3.75
  -3   1 -17    1.54    0.78
   3  -1  17    1.92    2.61
   3   0 -18    3.25    2.20
  -3   0  18    1.59    3.21
   3   0 -17   21.92    4.06
  -3   0  17   18.27    3.47
   3   0 -16    1.88    2.01
  -3   0  16    3.94    2.47
   3   0 -15  114.47   18.10
  -3   0  15  102.47    6.25
   3   0 -14  352.56   12.74
  -3   0  14  326.24   10.05
   3   0 -13   12.45    3.36
  -3   0  13    7.56    2.56
   3   0 -12   21.23    4.31
  -3   0  12   20.32    2.91
   3   0 -11   30.19    6.06
  -3   0  11   29.21    2.80
   3   0 -10    0.49    0.86
  -3   0  10    0.64    1.53
   3   0  -9   89.50    6.18
  -3   0   9   94.10    4.50
   3   0  -8   46.59    4.15
  -3   0   8   55.27    3.30
   3   0  -7  191.89    6.16
  -3   0   7  235.63    6.40
   3   0  -6  601.48   15.41
  -3   0   6  719.15   16.74
   3   0  -5   31.90    1.11
   3   0  -5   25.66    5.85
  -3   0   5   20.32    2.10
   3   0  -4    3.33    0.51
   3   0  -4    2.25    0.80
  -3   0   4    4.16    1.96
  -3   0   3 1695.21   11.71
  -3   0   3 1506.59   13.15
  -3   0   3 1613.53   13.50
  -3   0   2   26.99    1.35
  -3   0   2   24.20    1.72
  -3   0   2   25.33    1.68
  -3   0   1  138.79    3.95
  -3   0   1  128.03    3.91
  -3   0   1  130.72    3.79
  -3   0   0   25.68    1.68
  -3   0   0   23.88    1.58
  -3   0   0   24.67    1.38
  -3   0  -1   14.13    1.28
  -3   0  -1   14.35    1.19
   3   0   1   14.73    3.35
  -3   0  -2   74.07    3.04
  -3   0  -2   72.15    2.83
   3   0   2   71.38    3.32
  -3   0  -3  256.79    6.79
  -3   0  -3  264.59    6.63
   3   0   3  267.71    6.16
  -3   0  -4   12.57    2.71
  -3   0  -4   21.63    3.97
   3   0   4   19.26    4.08
  -3   0  -5  228.04    5.51
  -3   0  -5  237.84    5.58
   3   0   5  254.34    4.74
  -3   0  -6   76.54    3.99
  -3   0  -6   91.30    9.34
   3   0   6   82.15    4.05
  -3   0  -7   66.71    3.72
  -3   0  -7   73.43    3.39
   3   0   7   79.92    3.34
  -3   0  -8    3.60    1.15
  -3   0  -8    4.41    1.34
   3   0   8    4.74    1.24
  -3   0  -9    6.60    1.65
  -3   0  -9   10.02    3.16
   3   0   9    7.37    3.52
  -3   0 -10   35.84    2.87
  -3   0 -10   33.23    2.73
   3   0  10   32.67    5.14
  -3   0 -11    7.73    1.58
   3   0  11    5.76    1.37
   3   0  12    1.37    0.75
  -3   0 -12    2.19    1.76
   3   0  12    1.57    1.89
   3   0  13   89.93   15.71
  -3   0 -13  117.38    6.01
   3   0  13  100.03    4.69
   3   0  14   -0.03    1.04
  -3   0 -14    1.45    1.50
   3   0  14    0.41    1.82
   3   0  15   12.80    2.92
  -3   0 -15   15.70    3.18
   3   0  15   18.13    3.27
   3   0  16    1.60    0.79
  -3   0 -16    0.80    1.13
   3   0  16    3.31    2.24
   3   1 -18   -1.00    1.75
  -3  -1  18    1.40    2.29
   3   1 -17    9.30    1.46
  -3  -1  17    5.45    2.67
   3   1 -16    2.65    1.65
  -3  -1  16    0.94    2.28
   3   1 -15   16.46    3.43
  -3  -1  15   15.61    3.21
   3   1 -14   44.67    9.82
  -3  -1  14   50.99    5.14
   3   1 -13  136.53   23.66
  -3  -1  13  141.86    8.55
   3   1 -12  101.61   17.16
  -3  -1  12  113.05    6.06
   3   1 -11  347.07   14.72
  -3  -1  11  400.25   16.56
   3   1 -10   42.16    5.83
  -3  -1  10   43.25    3.45
   3   1  -9   19.64    4.33
  -3  -1   9   17.69    2.29
   3   1  -8   20.24    3.52
  -3  -1   8   25.71    2.47
   3   1  -7   20.99    3.31
  -3  -1   7   18.94    2.12
   3   1  -6  563.72   11.97
   3   1  -6  453.72   11.96
  -3  -1   6  529.21   13.03
   3   1  -5 1559.14   31.07
  -3  -1   5 1375.84   29.26
  -3  -1   5 1500.00   31.43
   3   1  -4   21.76    1.29
  -3  -1   4   23.49    2.22
  -3  -1   4   25.33    2.06
  -3  -1   3 1201.23   12.18
   3   1  -2   62.04    2.55
  -3  -1   2   61.18    3.17
  -3  -1   2   56.09    2.17
   3   1  -1  809.37    9.10
  -3  -1   1  767.11    9.10
  -3  -1   1  774.40    7.15
   3   1   0   87.81    5.64
  -3  -1   0   84.30    3.31
  -3  -1   0   89.86    2.71
   3   1   1   65.15    5.55
  -3  -1  -1   69.15    3.15
   3   1   1   62.10    2.10
   3   1   2   16.68    3.64
  -3  -1  -2   18.50    1.68
   3   1   2   16.01    2.15
   3   1   3   92.72    3.40
  -3  -1  -3  109.36    3.83
   3   1   3  107.55    2.17
   3   1   4   46.09    4.36
  -3  -1  -4   50.36    4.24
   3   1   4   51.90    1.70
   3   1   5    1.07    0.53
  -3  -1  -5    0.01    1.12
   3   1   5   -0.52    0.73
   3   1   6   84.06    3.94
  -3  -1  -6  100.39    4.08
   3   1   6   93.24    2.71
   3   1   7   35.84    7.44
  -3  -1  -7   44.47    8.18
   3   1   7   35.76    3.72
   3   1   8   67.32   13.49
  -3  -1  -8   80.00   13.30
   3   1   8   66.46    2.98
   3   1   9    3.00    1.24
  -3  -1  -9    3.34    1.21
   3   1   9    4.12    1.15
   3   1  10   26.87    4.95
  -3  -1 -10   34.02    3.22
   3   1  10   23.61    4.15
   3   1  11   36.69    7.03
  -3  -1 -11   40.91    3.67
   3   1  11   27.26    5.21
   3   1  12    5.61    1.51
  -3  -1 -12    4.44    1.21
   3   1  12    4.78    1.59
   3   1  13    5.34    1.33
  -3  -1 -13    3.54    1.28
   3   1  13    5.19    1.42
   3   1  14   10.50    2.70
  -3  -1 -14   12.00    2.37
   3   1  14    8.18    1.85
   3   1  15    4.62    1.51
  -3  -1 -15    8.60    2.57
   3   1  16    2.65    1.46
  -3  -1 -16    1.24    1.72
   3   2 -18   48.88    9.61
  -3  -2  18   46.99    4.99
   3   2 -17    2.18    1.43
  -3  -2  17    0.92    2.47
   3   2 -16  214.15   16.22
  -3  -2  16  222.43   10.12
   3   2 -15    6.82    1.85
  -3  -2  15    4.31    2.00
   3   2 -14   18.37    4.65
  -3  -2  14   19.52    2.92
   3   2 -13  169.40   18.48
  -3  -2  13  190.45   10.21
   3   2 -12   20.72    3.80
  -3  -2  12   28.13    5.16
   3   2 -11  254.97   12.83
  -3  -2  11  313.32   30.36
   3   2 -10   14.97    2.64
  -3  -2  10   13.05    2.37
   3   2  -9  103.67    9.78
  -3  -2   9  109.24    5.00
   3   2  -8    1.38    0.48
   3   2  -8    1.76    1.14
  -3  -2   8   -0.59    1.31
   3   2  -7  202.91    3.60
   3   2  -7  149.07    7.98
  -3  -2   7  187.18    5.44
   3   2  -6  453.22    8.45
  -3  -2   6  409.74    9.02
  -3  -2   6  423.19    9.86
   3   2  -5    8.67    2.21
  -3  -2   5    6.98    1.66
  -3  -2   5    7.15    1.59
   3   2  -4    3.98    0.99
  -3  -2   4    5.07    1.54
  -3  -2   4    4.50    1.03
   3   2  -3 1377.17   29.03
  -3  -2   3 1209.22   26.26
  -3  -2   3 1268.90   26.11
   3   2  -2  445.19   10.85
  -3  -2   2  399.95   10.28
  -3  -2   2  404.17    9.17
   3   2  -1    3.55    0.76
  -3  -2   1    3.14    1.16
  -3  -2   1    1.79    0.63
   3   2   0  126.21    4.13
  -3  -2   0  121.22    3.86
  -3  -2   0  115.56    2.04
  -3  -2  -1  315.35    6.25
   3   2   1  276.52    2.41
   3   2   2   16.50    2.73
  -3  -2  -2   13.14    1.73
   3   2   3    2.68    1.00
  -3  -2  -3    2.51    1.12
   3   2   4  322.01    8.11
  -3  -2  -4  342.83    7.82
   3   2   5    7.51    1.72
  -3  -2  -5    8.43    1.73
   3   2   5    3.78    0.48
   3   2   6  124.49   10.02
  -3  -2  -6  132.20    5.97
   3   2   6  114.30    3.29
   3   2   7   23.09    4.17
  -3  -2  -7   22.82    2.63
   3   2   7   16.84    1.23
   3   2   8   75.72    4.78
  -3  -2  -8   93.76    4.96
   3   2   8   71.39    2.75
   3   2   9   60.47   11.77
  -3  -2  -9   68.73    4.28
   3   2   9   44.71    6.05
   3   2  10    7.43    1.53
  -3  -2 -10    6.78    2.03
   3   2  10    4.29    1.03
   3   2  11    0.83    0.53
  -3  -2 -11    3.06    1.77
   3   2  11    0.62    0.51
   3   2  12    2.02    0.83
  -3  -2 -12    0.96    1.70
   3   2  12    1.95    1.32
   3   2  13    2.41    1.14
  -3  -2 -13    2.30    1.51
   3   2  14    9.49    1.87
  -3  -2 -14   14.04    2.87
   3   2  15    0.54    0.64
  -3  -2 -15    6.83    2.91
  -3  -2 -16    1.93    2.10
   3   3 -17   47.63    6.57
  -3  -3  17   52.06    5.15
   3   3 -16  112.82   17.98
  -3  -3  16  115.49   20.14
   3   3 -15   54.68    8.37
  -3  -3  15   55.63   11.57
   3   3 -14    2.16    1.10
  -3  -3  14    0.28    1.53
   3   3 -13   62.57   10.92
  -3  -3  13   68.14    9.11
   3   3 -12  148.57   17.53
  -3  -3  12  159.47    8.62
   3   3 -11  184.48   16.60
  -3  -3  11  198.94    8.73
   3   3 -10  578.88   24.66
  -3  -3  10  734.96   27.43
   3   3  -9  661.26   14.92
  -3  -3   9  622.31   14.33
   3   3  -8  302.28    6.43
   3   3  -8  247.69    7.31
  -3  -3   8  274.23    7.25
   3   3  -7    3.77    0.99
  -3  -3   7    3.47    1.45
  -3  -3   7    1.76    1.57
   3   3  -6   35.49    2.05
  -3  -3   6   29.84    2.94
  -3  -3   6   30.62    2.28
   3   3  -5   61.16    2.68
  -3  -3   5   52.55    3.10
  -3  -3   5   60.18    2.74
   3   3  -4   29.86    6.81
  -3  -3   4   19.64    2.16
  -3  -3   4   21.54    4.26
   3   3  -3  646.46   12.32
  -3  -3   3  571.38   11.14
  -3  -3   3  584.94    9.04
   3   3  -2   13.75    2.78
  -3  -3   2    9.26    1.54
  -3  -3   2    8.12    1.39
   3   3  -1  127.82    4.23
  -3  -3   1  112.22    4.14
  -3  -3   1   97.73    2.11
   3   3   0  806.77   13.38
  -3  -3   0  717.65   12.28
   3   3   1  168.54    5.61
  -3  -3  -1  160.80    5.00
   3   3   2  229.42    6.69
  -3  -3  -2  222.32    6.24
   3   3   3  135.87    4.81
  -3  -3  -3  124.36    4.77
   3   3   4    3.21    1.13
  -3  -3  -4    3.46    1.93
   3   3   5   36.72    6.46
  -3  -3  -5   38.51    3.16
   3   3   6   39.78    4.96
  -3  -3  -6   38.37    3.48
   3   3   7  152.51    9.05
  -3  -3  -7  167.28    7.11
   3   3   8   57.90    7.71
  -3  -3  -8   82.14   12.50
   3   3   9   59.82   10.77
  -3  -3  -9   68.65    4.79
   3   3  10   29.36    5.26
  -3  -3 -10   29.53    6.65
   3   3  11    1.79    0.72
  -3  -3 -11    1.88    1.00
   3   3  12    9.02    2.02
  -3  -3 -12    7.03    1.86
   3   3  13    9.08    1.75
  -3  -3 -13   10.89    2.66
   3   3  14    2.44    0.86
  -3  -3 -14    3.60    2.38
   3   3  15   21.90    7.14
  -3  -3 -15   31.01    7.75
  -3  -4  17    3.37    1.69
   3   4 -16    8.86    2.94
  -3  -4  16   11.21    3.11
   3   4 -15   17.56    5.65
  -3  -4  15   20.78    3.73
   3   4 -14   40.15    7.32
  -3  -4  14   43.52    4.51
   3   4 -13    4.23    0.95
  -3  -4  13    7.12    2.11
   3   4 -12    8.24    2.21
  -3  -4  12    9.10    2.40
   3   4 -11    3.60    0.81
  -3  -4  11    6.75    2.57
   3   4 -10  333.40    9.40
   3   4 -10  275.05   11.51
  -3  -4  10  345.06   11.43
   3   4  -9    1.04    0.50
  -3  -4   9    0.60    1.97
   3   4  -8  475.97   12.29
  -3  -4   8  502.58   12.48
   3   4  -7    1.02    0.92
  -3  -4   7    2.84    1.43
  -3  -4   7   -0.69    1.59
   3   4  -6  237.98    6.18
  -3  -4   6  191.30    6.25
  -3  -4   6  215.74    6.18
   3   4  -5   33.40    6.33
  -3  -4   5   26.47    2.61
  -3  -4   5   26.77    1.97
   3   4  -4    2.51    1.03
  -3  -4   4    2.86    1.12
  -3  -4   4    1.87    0.79
   3   4  -3   37.19    8.63
  -3  -4   3   29.01    2.61
  -3  -4   3   33.05    2.06
   3   4  -2   35.15    5.41
  -3  -4   2   28.63    2.76
  -3  -4   2   30.98    2.96
   3   4  -1   12.41    4.53
  -3  -4   1   15.19    2.39
  -3  -4   1   12.68    1.10
   3   4   0    1.95    1.82
  -3  -4   0    5.43    2.39
   3   4   1    2.63    1.04
  -3  -4  -1    0.48    1.33
   3   4   2    5.08    1.18
  -3  -4  -2    5.29    1.99
   3   4   3    4.43    0.91
  -3  -4  -3    3.36    1.51
   3   4   4  242.53    7.92
  -3  -4  -4  231.13    7.42
   3   4   5   13.90    2.60
  -3  -4  -5   10.77    2.25
   3   4   6   48.08   12.29
  -3  -4  -6   47.99    4.20
   3   4   7   42.79    9.59
  -3  -4  -7   53.81    4.60
   3   4   8   10.70    2.33
  -3  -4  -8    9.07    2.32
   3   4   9    6.63    1.87
  -3  -4  -9   12.51    3.15
   3   4  10   28.10    3.91
  -3  -4 -10   25.98    4.75
   3   4  11   -0.69    1.20
  -3  -4 -11   -0.10    1.75
   3   4  12    4.01    1.05
  -3  -4 -12    1.90    2.02
   3   4  13   -0.39    1.14
  -3  -4 -13    2.49    2.00
   3   4  14    8.67    2.39
  -3  -4 -14   13.38    3.47
   3   5 -16   16.14    5.32
  -3  -5  16   18.34    3.68
   3   5 -15   14.79    2.53
  -3  -5  15   11.40    3.55
   3   5 -14   42.13    5.66
  -3  -5  14   53.59    5.12
   3   5 -13   15.17    2.60
  -3  -5  13   17.97    3.27
   3   5 -12   35.99    7.47
  -3  -5  12   43.99    4.25
   3   5 -11   35.90    6.20
  -3  -5  11   48.62    4.44
   3   5 -10   17.34    3.51
   3   5 -10   17.64    3.58
  -3  -5  10   21.24    6.24
   3   5  -9   11.12    2.41
   3   5  -9    9.89    1.84
  -3  -5   9   15.95    3.20
   3   5  -8  100.04    5.46
  -3  -5   8   86.45   11.95
  -3  -5   8   87.43    4.28
   3   5  -7  807.68   32.29
  -3  -5   7  730.93   27.38
  -3  -5   7  724.48   26.75
   3   5  -6  601.85   22.29
  -3  -5   6  526.92   20.36
  -3  -5   6  536.60   19.94
   3   5  -5  263.31    7.89
  -3  -5   5  218.51    7.39
  -3  -5   5  243.02    6.75
   3   5  -4    6.44    1.91
  -3  -5   4    4.75    1.62
  -3  -5   4    3.59    0.76
   3   5  -3    1.39    1.48
  -3  -5   3    3.03    1.92
  -3  -5   3    1.23    0.81
   3   5  -2   62.17    4.15
  -3  -5   2   54.49    3.59
  -3  -5   2   53.12    2.13
   3   5  -1    1.83    0.84
  -3  -5   1    1.09    1.32
   3   5   0   49.12   10.49
  -3  -5   0   35.06    2.94
   3   5   1  120.96    5.84
  -3  -5  -1  109.71    5.37
   3   5   2   18.38    2.99
  -3  -5  -2   15.10    2.69
   3   5   3  255.84   12.24
  -3  -5  -3  247.26   11.22
   3   5   4    5.64    1.49
  -3  -5  -4    3.20    1.90
   3   5   5    6.48    1.42
  -3  -5  -5    6.29    2.21
   3   5   6   94.27    9.32
  -3  -5  -6   91.67    6.28
   3   5   7    7.14    1.12
  -3  -5  -7    6.77    2.49
   3   5   8   53.63    8.71
  -3  -5  -8   63.61   12.10
   3   5   9    3.73    0.97
  -3  -5  -9    3.16    1.71
   3   5  10   49.79    9.79
  -3  -5 -10   50.83    9.60
   3   5  11   11.68    2.01
  -3  -5 -11    9.99    3.30
   3   5  12    0.66    0.76
  -3  -5 -12    1.02    2.04
   3   5  13    2.35    1.19
  -3  -5 -13    4.98    3.09
   3   6 -15   95.80   14.98
  -3  -6  15  151.33    8.36
   3   6 -14   44.83    7.29
  -3  -6  14   63.18    5.61
   3   6 -13    1.30    0.88
  -3  -6  13    2.62    2.82
   3   6 -12    9.78    2.02
  -3  -6  12   16.75    3.17
   3   6 -11   -0.17    1.01
  -3  -6  11    1.62    1.29
   3   6 -10   48.55    3.48
   3   6 -10   42.78    6.59
  -3  -6  10   51.17    4.40
   3   6  -9  225.21    6.83
  -3  -6   9  225.45    7.14
   3   6  -8   35.22    6.39
  -3  -6   8   39.17    3.79
  -3  -6   8   40.69    8.13
   3   6  -7   39.67    6.41
  -3  -6   7   35.53    3.68
  -3  -6   7   38.71    9.20
   3   6  -6  233.19    9.91
  -3  -6   6  201.88    9.41
  -3  -6   6  214.00    8.81
   3   6  -5    3.38    1.78
  -3  -6   5    1.68    1.50
  -3  -6   5    4.16    1.58
   3   6  -4    1.25    1.51
  -3  -6   4    0.98    1.45
  -3  -6   4    1.95    0.99
   3   6  -3  417.14   13.47
  -3  -6   3  358.51   11.66
  -3  -6   3  351.85   10.02
   3   6  -2  275.73   12.69
  -3  -6   2  227.27   10.38
   3   6  -1  209.98   10.31
  -3  -6   1  179.26    8.92
   3   6   0   12.66    3.05
  -3  -6   0   10.09    2.36
   3   6   1    6.13    1.90
  -3  -6  -1    2.36    1.68
   3   6   2   11.06    2.49
  -3  -6  -2    9.61    2.41
   3   6   3  278.11   12.60
  -3  -6  -3  261.31   11.52
   3   6   4    1.78    1.53
  -3  -6  -4    6.01    2.89
   3   6   5   81.76   11.81
  -3  -6  -5   71.98    5.37
   3   6   6    8.93    1.68
  -3  -6  -6    6.44    1.89
   3   6   7    2.93    1.26
  -3  -6  -7    1.19    1.92
   3   6   8    9.78    2.60
  -3  -6  -8   10.67    3.12
   3   6   9   16.89    3.31
  -3  -6  -9   19.44    3.99
   3   6  10    8.57    2.32
  -3  -6 -10    7.83    4.10
   3   6  11    2.09    0.92
  -3  -6 -11    0.61    1.45
   3   6  12   50.51   12.89
  -3  -6 -12   83.15    6.70
   3   7 -14    0.61    0.80
  -3  -7  14    0.65    1.88
   3   7 -13   46.54   11.81
  -3  -7  13   62.46    5.13
   3   7 -12    6.47    1.88
  -3  -7  12    7.57    3.28
   3   7 -11   30.28    6.38
  -3  -7  11   52.10    4.71
   3   7 -10   22.58    5.67
   3   7 -10   23.11    3.98
  -3  -7  10   27.53    3.42
   3   7  -9   17.43    3.67
  -3  -7   9   14.94    2.85
  -3  -7   9   15.54    4.04
   3   7  -8   64.21   10.13
  -3  -7   8   51.14    8.14
  -3  -7   8   65.06    4.27
   3   7  -7    1.18    0.93
  -3  -7   7    1.47    1.72
  -3  -7   7    1.00    1.40
   3   7  -6  267.30    8.26
  -3  -7   6  232.31    7.71
  -3  -7   6  240.39    6.43
   3   7  -5  109.76    5.78
  -3  -7   5   87.06   11.28
  -3  -7   5   86.77    3.86
   3   7  -4   22.57    4.53
  -3  -7   4   16.19    2.80
  -3  -7   4   15.56    3.54
   3   7  -3   -0.71    1.89
  -3  -7   3    1.35    1.69
   3   7  -2    4.38    2.23
  -3  -7   2    1.72    1.77
   3   7  -1  164.45    9.04
  -3  -7   1  137.73    7.99
   3   7   0   98.76   21.28
  -3  -7   0   84.66    5.74
   3   7   1   30.81    5.53
  -3  -7  -1   21.83    3.02
   3   7   2   40.07    7.14
  -3  -7  -2   45.76    4.90
   3   7   3   38.17    7.69
  -3  -7  -3   26.22    3.33
   3   7   4    1.31    1.14
  -3  -7  -4    2.57    1.95
   3   7   5    5.44    1.24
  -3  -7  -5    4.25    2.17
   3   7   6    8.07    2.17
  -3  -7  -6    7.11    2.82
   3   7   7    0.52    1.79
  -3  -7  -7    2.28    2.13
   3   7   8    9.84    3.46
  -3  -7  -8   10.83    2.96
   3   7   9   27.09    5.15
  -3  -7  -9   31.08    4.55
   3   7  10    6.28    2.73
  -3  -7 -10    9.08    3.20
   3   8 -12    6.25    1.45
  -3  -8  12    6.93    1.98
   3   8 -11   -0.15    0.89
  -3  -8  11    1.61    1.71
   3   8 -10    1.42    1.45
   3   8 -10    1.08    1.14
  -3  -8  10    2.27    1.90
   3   8  -9    2.93    1.96
  -3  -8   9    1.82    1.71
  -3  -8   9    1.55    1.44
   3   8  -8   20.65    7.15
  -3  -8   8   25.39    3.60
  -3  -8   8   27.38    3.05
   3   8  -7   18.69    3.53
  -3  -8   7   17.32    3.02
  -3  -8   7   23.13    2.51
   3   8  -6   31.22    6.18
  -3  -8   6   23.62    3.49
  -3  -8   6   21.69    4.65
   3   8  -5  120.19    6.14
  -3  -8   5   99.61   11.75
   3   8  -4   12.08    2.97
  -3  -8   4    9.02    2.14
   3   8  -3   25.32    3.94
  -3  -8   3   19.20    4.58
   3   8  -2   17.97    3.87
  -3  -8   2   17.03    2.88
   3   8  -1   24.52    3.55
  -3  -8   1   21.94    3.36
   3   8   0    4.39    2.28
  -3  -8   0    0.26    1.63
   3   8   1   10.12    3.36
  -3  -8  -1    9.22    2.90
   3   8   2    1.74    0.92
  -3  -8  -2    0.58    1.69
   3   8   3   -0.35    1.90
  -3  -8  -3    1.44    1.81
   3   8   4    0.26    0.99
  -3  -8  -4    1.48    1.83
   3   8   5   13.57    2.94
  -3  -8  -5    9.10    2.56
   3   8   6   -1.86    1.83
  -3  -8  -6    1.70    2.08
   3   8   7    1.24    2.03
  -3  -8  -7    1.65    2.09
   3   8   8   28.85    7.24
  -3  -8  -8   33.05    5.35
   3   9  -9    1.66    1.56
  -3  -9   9    3.41    1.92
   3   9  -8   -0.50    1.43
  -3  -9   8    0.72    1.42
   3   9  -7    1.18    1.10
   3   9  -6   18.84    4.08
  -3  -9   6   17.28    3.24
   3   9  -5    5.29    1.31
  -3  -9   5    4.39    1.75
   3   9  -4   18.17    3.34
  -3  -9   4   12.55    4.28
   3   9  -3    7.27    2.19
  -3  -9   3   12.13    2.98
   3   9  -2    3.63    2.32
  -3  -9   2    3.88    2.08
   3   9  -1    9.57    2.86
  -3  -9   1   11.90    3.01
   3   9   0    1.31    1.27
  -3  -9   0    2.98    2.50
   3   9   1   13.75    4.07
  -3  -9  -1   15.15    3.43
   3   9   2    0.82    2.04
  -3  -9  -2    2.69    2.00
   3   9   3    4.69    2.53
  -3  -9  -3    3.97    2.15
   3   9   4   31.99    8.46
  -3  -9  -4   34.64    4.47
   3   9   5    1.96    1.63
  -3  -9  -5    2.99    1.72
   3  10  -3    5.48    3.14
  -3 -10   3   -0.66    1.35
   3  10  -2   13.33    3.68
  -3 -10   2    6.50    1.48
  -4  11   1    2.60    2.49
   4 -11  -1    3.81    1.89
  -4  11   0    2.01    1.97
   4 -11   0    1.13    0.94
  -4  11  -1    3.46    1.53
   4 -11   1    2.89    1.50
  -4  11  -2  119.07   21.09
   4 -11   2  108.66   22.56
  -4  11  -3    0.94    1.00
   4 -11   3    1.17    1.32
  -4  10   6    1.52    0.98
   4 -10  -6    1.71    1.24
  -4  10   5   35.50    3.97
   4 -10  -5   27.09    6.19
  -4  10   4   12.61    2.96
   4 -10  -4   15.16    2.51
  -4  10   3   -0.05    1.55
   4 -10  -3    0.50    0.82
  -4  10   2    3.65    1.88
   4 -10  -2    2.34    0.88
  -4  10   1   17.19    3.50
   4 -10  -1   12.33    3.49
  -4  10   0    2.00    1.12
   4 -10   0   -0.58    1.58
  -4  10  -1    0.69    1.26
   4 -10   1    1.02    1.11
  -4  10  -2    0.32    1.68
   4 -10   2    0.35    2.25
  -4  10  -3   13.48    3.79
   4 -10   3   14.91    3.27
  -4  10  -4   53.31    5.24
   4 -10   4   60.68    9.22
  -4  10  -5    1.62    1.25
   4 -10   5    3.18    2.43
  -4  10  -6   25.12    4.88
   4 -10   6   30.32    5.14
  -4  10  -7    1.65    1.56
   4 -10   7    1.54    1.41
  -4  10  -8    5.01    1.53
   4 -10   8    5.50    1.66
   4  -9  -9    1.96    1.93
   4  -9  -9    0.07    0.71
  -4   9   8   36.27    7.89
   4  -9  -8   29.05    9.85
  -4   9   7    8.96    2.16
   4  -9  -7    6.20    1.48
  -4   9   6   15.70    3.86
   4  -9  -6   12.45    3.06
  -4   9   5    0.25    1.34
   4  -9  -5    1.05    0.64
  -4   9   4    1.13    1.65
   4  -9  -4    1.81    1.28
  -4   9   3   63.55    9.92
   4  -9  -3   62.59   10.88
  -4   9   2   46.49    4.47
   4  -9  -2   47.81    8.65
  -4   9   1   10.10    2.22
   4  -9  -1   10.62    2.42
  -4   9   0   28.65    3.78
   4  -9   0   25.68    6.94
  -4   9  -1   81.44   18.29
   4  -9   1   92.13   14.77
  -4   9  -2   10.18    2.70
   4  -9   2    9.86    2.13
  -4   9  -3   26.65    4.87
   4  -9   3   27.55    4.04
  -4   9  -4   68.68   16.49
   4  -9   4   84.20   11.43
  -4   9  -5   33.77    5.19
   4  -9   5   40.71   10.36
   4  -9   6    2.85    2.33
  -4   9  -7    2.03    1.00
   4  -9   7    2.42    2.51
  -4   9  -8    6.02    1.86
   4  -9   8    4.60    2.67
  -4   9  -9   11.32    3.89
   4  -9   9   18.76    3.13
  -4   9 -10    8.13    2.54
   4  -9  10   15.65    3.84
  -4   9 -11   34.21    4.02
   4  -9  11   36.57    6.81
   4  -8 -11   34.89   11.60
  -4   8  11   39.29    4.55
   4  -8 -10    3.45    1.60
  -4   8  10    3.94    1.98
   4  -8  -9    6.50    1.77
  -4   8   9    0.61    1.94
  -4   8   8    1.34    0.94
   4  -8  -8    1.24    1.14
  -4   8   8    1.95    1.09
  -4   8   7    1.95    1.06
   4  -8  -7    2.14    0.83
  -4   8   6    2.23    1.60
   4  -8  -6    0.70    0.52
   4  -8  -6    1.58    1.33
  -4   8   5    5.31    1.52
   4  -8  -5    4.90    1.78
   4  -8  -5    6.67    1.80
  -4   8   4    4.72    1.22
   4  -8  -4    3.15    1.26
   4  -8  -4    7.39    2.90
  -4   8   3   29.12    4.29
   4  -8  -3   24.53    5.35
  -4   8   2  178.85    7.08
   4  -8  -2  179.02   14.26
  -4   8   1  576.58   24.45
   4  -8  -1  585.55   24.69
  -4   8   0  185.04    9.54
   4  -8   0  182.50   16.49
  -4   8  -1  137.92    7.90
   4  -8   1  145.34   11.47
  -4   8  -2   16.51    5.20
   4  -8   2   15.74    2.97
  -4   8  -3  143.57    6.39
   4  -8   3  160.01    7.04
  -4   8  -4    2.01    1.21
   4  -8   4    1.16    1.07
  -4   8  -5    0.58    0.77
   4  -8   5    1.34    2.22
  -4   8  -6   13.15    3.77
   4  -8   6   13.93    2.88
  -4   8  -7   93.05   16.54
   4  -8   7  119.96   19.98
  -4   8  -8    1.72    1.77
   4  -8   8    1.03    2.13
  -4   8  -9   54.37    4.55
   4  -8   9   63.95    5.30
  -4   8 -10   30.17    4.23
   4  -8  10   30.87    3.95
  -4   8 -11    9.73    2.31
   4  -8  11   14.37    3.46
  -4   8 -12   84.47    6.34
   4  -8  12   93.96    7.20
   4  -7 -13    2.51    2.58
  -4   7  13    4.87    2.69
   4  -7 -12   31.06    4.18
  -4   7  12   26.70    3.94
   4  -7 -11  167.93   13.46
  -4   7  11  174.22    8.48
   4  -7 -10    3.29    1.74
  -4   7  10    0.48    1.29
  -4   7   9    3.18    1.08
   4  -7  -9    4.49    1.31
  -4   7   9    3.83    2.60
  -4   7   8   33.73    8.47
   4  -7  -8   36.20    7.46
  -4   7   8   39.06    4.09
  -4   7   7    0.52    1.12
   4  -7  -7    2.14    1.43
  -4   7   7    2.16    1.68
  -4   7   6   17.42    4.19
   4  -7  -6   18.96    2.34
  -4   7   6   16.11    2.47
  -4   7   5   40.47    6.90
   4  -7  -5   39.41    8.23
  -4   7   5   40.09    3.52
  -4   7   4  371.23   14.88
   4  -7  -4  398.15   14.19
   4  -7  -4  379.72   29.41
  -4   7   3    0.98    1.55
   4  -7  -3    3.14    0.73
   4  -7  -3    3.98    2.03
  -4   7   2  153.90    6.83
   4  -7  -2  148.06    7.60
  -4   7   1    7.53    1.98
   4  -7  -1    6.47    1.45
  -4   7   0   12.27    3.59
   4  -7   0   12.76    2.32
  -4   7  -1  443.90   26.34
   4  -7   1  448.36   13.83
  -4   7  -2  127.75    6.49
   4  -7   2  132.84    6.71
  -4   7  -3   62.20    4.67
   4  -7   3   78.99    8.05
  -4   7  -4    1.11    0.72
   4  -7   4    0.49    1.07
  -4   7  -5   68.97   10.17
   4  -7   5   74.91   12.01
  -4   7  -6  179.81    9.71
   4  -7   6  209.27   10.60
  -4   7  -7    6.88    2.26
   4  -7   7    9.04    2.00
  -4   7  -8   13.44    2.65
   4  -7   8    9.18    1.94
  -4   7  -9    3.86    2.47
   4  -7   9    4.21    2.69
  -4   7 -10   25.22    3.20
   4  -7  10   32.73    3.77
  -4   7 -11   36.64    3.92
   4  -7  11   45.47   10.38
  -4   7 -12   16.87    3.13
   4  -7  12   24.89    4.64
  -4   7 -13    1.89    1.42
   4  -7  13    6.08    2.35
   4  -6 -14   22.61    6.44
  -4   6  14   20.32    3.89
   4  -6 -13   82.18   16.99
  -4   6  13   69.64    5.94
   4  -6 -12   11.26    2.97
  -4   6  12    9.69    2.94
   4  -6 -11    0.27    0.99
  -4   6  11    3.21    2.13
   4  -6 -10    6.12    2.45
  -4   6  10    7.96    2.35
  -4   6   9   86.60    8.52
   4  -6  -9  101.74   20.00
  -4   6   9   78.36    5.18
  -4   6   8  145.12   11.65
   4  -6  -8  166.13   11.25
  -4   6   8  151.47   24.73
  -4   6   7   25.93    5.12
   4  -6  -7   33.97    8.52
  -4   6   7   33.32    6.39
  -4   6   6   31.06    7.02
   4  -6  -6   36.17    7.46
  -4   6   6   33.39    3.62
  -4   6   5  361.79   14.55
   4  -6  -5  388.67   15.15
  -4   6   5  379.85   15.74
  -4   6   4   44.81    3.17
   4  -6  -4   55.38    8.33
  -4   6   4   49.00    4.33
  -4   6   3  510.72   13.03
   4  -6  -3  565.59   11.93
   4  -6  -3  469.74   12.67
  -4   6   2  191.60   12.43
   4  -6  -2  219.87    5.98
   4  -6  -2  193.93    7.44
  -4   6   1  430.59   18.91
   4  -6  -1  415.22   11.27
  -4   6   0    0.43    1.25
   4  -6   0    3.99    1.07
  -4   6  -1    8.68    1.66
   4  -6   1    9.76    2.67
  -4   6  -2   21.60    4.52
   4  -6   2   26.22    5.38
  -4   6  -3   51.89    3.77
   4  -6   3   57.13   11.23
  -4   6  -4  425.30   17.94
   4  -6   4  454.99   18.73
  -4   6  -5  202.37    9.78
   4  -6   5  239.21   11.67
  -4   6  -6   51.19   10.31
   4  -6   6   51.74   10.27
  -4   6  -7  242.71   11.08
   4  -6   7  289.44   15.49
  -4   6  -8   69.28   12.20
   4  -6   8   82.50    9.82
  -4   6  -9   59.67    4.21
   4  -6   9   74.02   15.95
  -4   6 -10    5.11    2.39
   4  -6  10    3.44    2.72
  -4   6 -11    1.73    1.62
   4  -6  11    6.59    2.07
  -4   6 -12  187.68    7.55
   4  -6  12  233.62   25.42
  -4   6 -13  120.65    6.26
   4  -6  13  146.13   23.32
  -4   6 -14   -0.71    1.41
   4  -6  14    4.60    2.89
   4  -5 -15   25.84    5.99
  -4   5  15   18.98    3.41
   4  -5 -14   36.19    7.57
  -4   5  14   33.75    4.30
   4  -5 -13   13.62    5.64
  -4   5  13   13.12    2.48
   4  -5 -12    0.75    1.03
  -4   5  12    0.50    1.70
   4  -5 -11   -0.61    1.69
  -4   5  11    2.42    1.81
   4  -5 -10   35.48    8.25
  -4   5  10   32.36    3.55
  -4   5   9    0.34    0.39
   4  -5  -9    1.16    0.92
  -4   5   9    2.26    2.37
  -4   5   8   60.07    3.03
   4  -5  -8   72.91    4.04
  -4   5   8   58.77    4.31
  -4   5   7    5.51    1.18
   4  -5  -7    5.61    1.75
  -4   5   7    7.17    1.63
  -4   5   6  281.93    7.89
   4  -5  -6  317.88    8.62
  -4   5   6  285.24    9.41
  -4   5   5    1.69    0.90
   4  -5  -5    3.53    1.54
  -4   5   5    6.07    1.56
  -4   5   4  256.11    6.92
   4  -5  -4  266.74    9.63
  -4   5   4  259.77    7.89
  -4   5   3  270.25    8.95
   4  -5  -3  299.60    6.47
  -4   5   3  289.32    8.04
  -4   5   2  209.81    6.90
   4  -5  -2  228.30    6.36
  -4   5   1   79.88   13.21
   4  -5  -1   72.10    2.29
   4  -5  -1   67.43    3.90
  -4   5   0  155.21    6.44
   4  -5   0  145.52   12.22
  -4   5  -1  342.30    9.80
   4  -5   1  338.14   10.72
  -4   5  -2   42.78    3.72
   4  -5   2   50.43    3.56
  -4   5  -3    6.40    1.47
   4  -5   3    6.25    2.00
  -4   5  -4    3.55    1.30
   4  -5   4    2.45    0.89
  -4   5  -5   10.77    1.91
   4  -5   5    9.83    2.05
  -4   5  -6    4.69    1.24
   4  -5   6    6.08    1.04
  -4   5  -7  315.09   13.48
   4  -5   7  399.68   16.92
  -4   5  -8   39.39    3.45
   4  -5   8   55.49    7.35
  -4   5  -9  136.18    7.20
   4  -5   9  179.93   10.54
  -4   5 -10   48.16    3.90
   4  -5  10   55.42   12.26
  -4   5 -11  118.41    5.83
   4  -5  11  135.82   22.05
  -4   5 -12    6.70    1.99
   4  -5  12    5.97    1.53
  -4   5 -13   35.37    3.58
   4  -5  13   47.59    4.69
  -4   5 -14   44.28    3.99
   4  -5  14   49.96    9.67
  -4   5 -15   14.52    3.52
   4  -5  15   16.52    3.14
   4  -4 -16   39.82    8.16
  -4   4  16   36.91    4.44
   4  -4 -15    6.35    1.60
  -4   4  15    3.64    1.82
   4  -4 -14    1.64    1.87
  -4   4  14    1.36    1.85
   4  -4 -13    8.95    2.63
  -4   4  13    4.93    2.06
   4  -4 -12    2.13    1.22
  -4   4  12    0.72    1.76
   4  -4 -11    8.10    1.89
  -4   4  11    9.02    2.50
   4  -4 -10    0.22    1.06
  -4   4  10    1.29    1.73
   4  -4  -9   14.73    2.53
  -4   4   9    4.59    1.97
  -4   4   8  141.74    5.02
   4  -4  -8  166.51    6.25
  -4   4   8  155.04    8.13
  -4   4   7   29.58    4.72
   4  -4  -7   36.99    7.63
  -4   4   7   40.71    3.67
  -4   4   6   40.74    4.12
   4  -4  -6   44.13    2.93
  -4   4   6   34.91    2.67
  -4   4   5    0.59    0.57
   4  -4  -5    0.62    1.00
  -4   4   4  127.74    9.74
   4  -4  -4  134.19    4.73
  -4   4   4  139.21    6.27
  -4   4   3    2.64    0.60
   4  -4  -3    3.15    0.56
  -4   4   3    3.05    1.07
  -4   4   2   74.47    8.62
   4  -4  -2   59.99    2.68
  -4   4   2   70.20    3.69
  -4   4   1    4.13    1.17
   4  -4  -1    3.64    0.64
  -4   4   0  386.21    8.55
   4  -4   0  368.87    5.77
   4  -4   0  356.23    9.47
  -4   4  -1  626.62   12.99
   4  -4   1  646.63   12.63
  -4   4  -2  359.09    8.30
   4  -4   2  372.43    8.57
  -4   4  -4   19.30    3.59
   4  -4   4   22.64    4.20
  -4   4  -5   47.83    3.34
   4  -4   5   57.51   12.30
  -4   4  -6  128.47    5.43
   4  -4   6  146.83    6.67
  -4   4  -7   57.26    3.93
   4  -4   7   70.40   14.76
  -4   4  -8  778.96   29.08
   4  -4   8  977.35   36.56
  -4   4  -9 1295.71   32.44
   4  -4   9 1576.31   41.42
  -4   4 -10   57.45    4.18
   4  -4  10   73.16   15.04
  -4   4 -11   30.03    3.16
   4  -4  11   36.68    7.28
  -4   4 -12   53.35   10.65
   4  -4  12   61.33    9.98
  -4   4 -13    3.23    1.38
   4  -4  13    1.57    1.02
  -4   4 -14   20.44    4.85
   4  -4  14   30.29    3.96
  -4   4 -15  111.86    5.93
   4  -4  15  101.37   21.96
   4  -3 -16   13.88    3.22
  -4   3  16   15.32    3.88
   4  -3 -15    3.16    2.10
  -4   3  15    2.83    1.98
   4  -3 -14    3.12    2.24
  -4   3  14    1.26    1.84
   4  -3 -13    2.25    2.06
  -4   3  13    1.72    2.76
   4  -3 -12    5.67    1.54
  -4   3  12    2.48    1.96
   4  -3 -11   28.90    7.19
  -4   3  11   22.87    3.19
   4  -3 -10  113.14    6.60
  -4   3  10  100.80    5.60
   4  -3  -9   73.64   13.02
  -4   3   9   68.99    4.54
  -4   3   8    4.88    0.83
   4  -3  -8    6.86    1.26
  -4   3   8    7.05    1.69
  -4   3   7   66.52    2.25
   4  -3  -7   75.20    4.22
  -4   3   7   72.48    4.09
  -4   3   6   30.40    5.18
   4  -3  -6   35.48    6.57
  -4   3   6   33.19    2.95
  -4   3   5   55.68    4.59
   4  -3  -5   58.01    9.66
  -4   3   5   63.41    3.64
  -4   3   4   56.03    8.24
   4  -3  -4   50.00    2.95
  -4   3   4   58.62    3.43
  -4   3   3    5.31    1.03
   4  -3  -3    5.32    1.10
  -4   3   3    6.23    1.29
  -4   3   2  259.47    5.90
   4  -3  -2  222.87    4.86
  -4   3   2  280.26    7.16
  -4   3   1 1227.46   28.75
   4  -3  -1 1029.54   21.56
  -4   3   1 1327.83   28.56
  -4   3   0  187.90    5.24
   4  -3   0  156.83    3.10
   4  -3   0  179.70    5.42
  -4   3  -1    4.50    1.34
   4  -3   1    4.15    0.61
   4  -3   1    6.35    2.38
  -4   3  -2  746.94   13.47
  -4   3  -2  651.76    8.22
   4  -3   2  762.58   13.09
  -4   3  -3    3.21    1.07
  -4   3  -3    2.18    0.40
   4  -3   3    3.56    1.01
  -4   3  -4   97.10    4.08
  -4   3  -4   88.09    2.02
   4  -3   4  113.51    4.65
  -4   3  -5  125.99    5.20
  -4   3  -5  122.37    3.37
   4  -3   5  152.67    5.66
  -4   3  -6   77.80    4.01
  -4   3  -6   73.51    2.36
   4  -3   6   81.89    5.40
  -4   3  -7  286.51    8.23
  -4   3  -7  287.65    5.89
   4  -3   7  359.66    9.45
  -4   3  -8   79.96    4.44
  -4   3  -8   80.91    3.99
   4  -3   8  102.92   10.50
  -4   3  -9  575.64   18.16
  -4   3  -9  629.14   15.70
   4  -3   9  751.79   20.21
  -4   3 -10  486.73   18.31
  -4   3 -10  490.87   17.08
   4  -3  10  563.84   20.45
  -4   3 -11   62.93    4.91
  -4   3 -11   58.09    3.26
   4  -3  11   64.83   13.03
  -4   3 -12  235.28    8.76
  -4   3 -12  248.72    6.30
   4  -3  12  280.40    8.68
  -4   3 -13    9.56    1.93
  -4   3 -13    9.43    1.72
   4  -3  13   10.57    3.04
  -4   3 -14  191.32    7.65
   4  -3  14  224.04    8.63
  -4   3 -15  137.41    6.64
   4  -3  15  112.21   23.82
  -4   3 -16    4.50    2.06
   4  -3  16    4.67    1.50
   4  -2 -17    7.78    2.44
  -4   2  17    4.78    2.39
   4  -2 -16   18.51    3.81
  -4   2  16   16.85    3.13
   4  -2 -15   -1.62    1.80
  -4   2  15    1.73    2.14
   4  -2 -14    0.78    1.74
  -4   2  14    5.92    2.94
   4  -2 -13    2.32    1.65
  -4   2  13    2.28    2.85
   4  -2 -12   77.84   13.57
  -4   2  12   74.20    5.32
   4  -2 -11   22.23    4.24
  -4   2  11   16.49    2.72
   4  -2 -10   91.80   14.70
  -4   2  10   80.31    4.47
   4  -2  -9    8.73    1.97
  -4   2   9   11.63    2.36
   4  -2  -8   44.72    9.35
  -4   2   8   52.72    4.10
  -4   2   7    2.92    0.51
   4  -2  -7    3.84    0.90
  -4   2   7    4.22    1.70
  -4   2   6   89.87    2.32
   4  -2  -6   90.72    4.52
  -4   2   6  104.35    4.81
  -4   2   5   64.02    2.18
   4  -2  -5   61.53   10.53
  -4   2   5   68.93    3.56
  -4   2   4  678.72    9.93
   4  -2  -4  606.11   10.86
  -4   2   4  752.46   12.79
  -4   2   3  275.30    4.84
   4  -2  -3  260.91    5.23
  -4   2   3  330.14    6.71
  -4   2   2 1410.03   29.18
   4  -2  -2 1150.84   25.05
  -4   2   2 1547.81   32.59
  -4   2   1    6.92    3.65
  -4   2   1   10.71    1.73
  -4   2   0   14.28    1.55
  -4   2   0   15.11    1.23
  -4   2  -1   47.74    2.86
  -4   2  -1   44.97    1.76
   4  -2   1   54.58    2.83
  -4   2  -2  623.27   14.82
  -4   2  -2  564.62   12.20
   4  -2   2  625.23   14.70
  -4   2  -3    2.17    1.11
   4  -2   3    4.37    1.15
  -4   2  -4  644.50   11.76
  -4   2  -4  619.23    9.26
   4  -2   4  710.39   11.94
  -4   2  -5    3.73    1.57
  -4   2  -5    3.28    0.75
   4  -2   5    5.37    1.26
  -4   2  -6  251.91    8.55
  -4   2  -6  262.21    6.80
   4  -2   6  305.29    9.02
  -4   2  -7  584.47   12.11
  -4   2  -7  600.21   10.71
   4  -2   7  699.36   13.49
  -4   2  -8   44.06    7.10
  -4   2  -8   46.79    8.67
   4  -2   8   51.20   10.38
  -4   2  -9   62.30    9.30
  -4   2  -9   63.43    3.90
   4  -2   9   71.43    4.01
  -4   2 -10  150.29    6.99
  -4   2 -10  158.20   19.16
   4  -2  10  167.47   10.57
  -4   2 -11  609.93   24.28
  -4   2 -11  646.63   24.53
   4  -2  11  698.04   27.06
  -4   2 -12   75.21    5.02
  -4   2 -12   81.05    4.23
   4  -2  12   80.78    4.87
  -4   2 -13   16.15    2.80
  -4   2 -13   16.63    2.40
   4  -2  13   16.37    3.37
  -4   2 -14   51.59    4.43
  -4   2 -14   56.38    4.28
   4  -2  14   47.00    8.84
  -4   2 -15    3.72    1.56
  -4   2 -15    3.52    1.65
   4  -2  15    4.03    2.36
  -4   2 -16    3.37    1.83
   4  -2  16    5.17    1.89
   4  -1 -17   14.10    4.26
  -4   1  17   16.67    3.45
   4  -1 -16   18.27    3.53
  -4   1  16   14.39    2.97
   4  -1 -15   20.84    4.48
  -4   1  15   15.12    3.18
   4  -1 -14   48.42   10.87
  -4   1  14   47.11    4.29
   4  -1 -13   95.13   14.13
  -4   1  13   88.61    5.46
   4  -1 -12   61.28   12.47
  -4   1  12   61.04    4.41
   4  -1 -11   29.17    3.41
  -4   1  11   23.99    3.08
   4  -1 -10   10.19    1.78
  -4   1  10    8.55    1.81
   4  -1  -9  149.24    7.18
  -4   1   9  166.26    6.71
   4  -1  -8  103.06    5.94
  -4   1   8  114.01    4.90
   4  -1  -7   64.28    6.46
  -4   1   7   77.80    4.29
  -4   1   6    8.25    0.83
   4  -1  -6   10.15    1.69
  -4   1   6    7.41    1.74
  -4   1   5 1953.43   10.95
   4  -1  -5 1627.33   25.40
  -4   1   5 2014.58   27.17
  -4   1   4 4615.30   90.32
   4  -1  -4 3944.99   26.99
  -4   1   4 4826.22   25.35
  -4   1   3  785.01   17.49
  -4   1   3  851.02   19.25
  -4   1   2  858.97   18.66
  -4   1   2  832.57   18.20
  -4   1   2  904.84   19.90
  -4   1   1   36.46    2.01
  -4   1   1   41.72    2.30
  -4   1   1   47.24    3.97
  -4   1   0   74.67    2.90
  -4   1   0   71.98    2.61
  -4   1   0   81.52    3.18
  -4   1  -1    0.41    0.80
  -4   1  -1    1.19    0.81
   4  -1   1    1.20    0.85
  -4   1  -2  227.75    5.40
  -4   1  -2  223.95    4.29
   4  -1   2  233.23    4.69
  -4   1  -3    0.13    1.39
  -4   1  -3    1.06    0.48
   4  -1   3    1.23    0.41
  -4   1  -4   57.05    9.36
  -4   1  -4   54.93    2.58
   4  -1   4   58.14    2.64
  -4   1  -5 1470.94   22.02
  -4   1  -5 1504.94   19.79
   4  -1   5 1699.52   22.61
  -4   1  -6  176.50    6.93
  -4   1  -6  185.36    6.06
   4  -1   6  222.17    6.74
  -4   1  -7    1.72    1.66
  -4   1  -7    2.04    0.87
   4  -1   7    2.10    1.15
  -4   1  -8  202.07    7.38
  -4   1  -8  212.00    6.62
   4  -1   8  205.93    7.71
  -4   1  -9   31.60    3.58
  -4   1  -9   40.14    6.54
   4  -1   9   40.06    5.98
  -4   1 -10   29.72    3.10
  -4   1 -10   33.29    6.06
   4  -1  10   30.54    3.29
  -4   1 -11    0.93    1.48
  -4   1 -11    0.81    0.74
   4  -1  11   -0.95    1.40
  -4   1 -12  102.76    5.37
  -4   1 -12  100.78    4.98
   4  -1  12   85.92   14.32
  -4   1 -13  203.04    7.43
  -4   1 -13  226.92    7.38
   4  -1  13  213.40    9.27
  -4   1 -14    5.93    2.02
   4  -1  14    7.26    2.66
   4  -1  15  106.49   12.49
  -4   1 -15  130.12    6.22
   4  -1  15   85.15   19.76
   4  -1  16    1.50    1.00
  -4   1 -16   -1.23    1.44
   4   0 -17   46.91   12.12
  -4   0  17   46.51    4.96
   4   0 -16    7.33    1.91
  -4   0  16    5.55    2.67
   4   0 -15   62.01    8.66
  -4   0  15   52.94    4.78
   4   0 -14    7.32    2.39
  -4   0  14    9.41    3.34
   4   0 -13    0.12    0.91
  -4   0  13   -0.83    2.03
   4   0 -12    7.02    1.43
  -4   0  12    7.61    2.29
   4   0 -11   55.39   10.20
  -4   0  11   63.42    4.75
   4   0 -10   -0.02    1.41
  -4   0  10    0.77    1.72
   4   0  -9   54.45    8.98
  -4   0   9   65.11    3.97
   4   0  -8   12.63    2.48
  -4   0   8   10.75    2.20
   4   0  -7   72.78    6.19
  -4   0   7   72.70    4.19
   4   0  -6  205.77    3.49
   4   0  -6  184.49    5.83
  -4   0   6  234.48    6.57
   4   0  -5 1413.91   18.22
   4   0  -5 1155.53   18.90
  -4   0   5 1436.42   20.14
   4   0  -4    9.54    1.87
  -4   0   4   11.31    2.30
  -4   0   4    7.02    1.37
  -4   0   3   24.90    1.67
  -4   0   3   21.01    1.85
  -4   0   3   25.92    2.11
  -4   0   2   58.98    2.56
  -4   0   2   52.78    2.61
  -4   0   2   59.65    2.80
  -4   0   1   67.27    2.92
  -4   0   1   70.78    9.64
  -4   0   1   64.33    2.68
  -4   0   0  316.75    6.07
  -4   0   0  292.61    5.55
  -4   0   0  310.07    4.98
  -4   0  -1  207.56    4.90
  -4   0  -1  210.25    4.74
   4   0   1  194.93    3.97
  -4   0  -2  467.39   11.76
  -4   0  -2  481.19   11.66
   4   0   2  476.89   10.91
  -4   0  -3 1138.20   17.06
  -4   0  -3 1164.00   16.41
   4   0   3 1206.53   17.13
  -4   0  -4  723.27   13.07
  -4   0  -4  727.52   11.83
   4   0   4  798.91   12.33
  -4   0  -5  211.54    7.40
  -4   0  -5  209.23    6.59
   4   0   5  234.28    7.32
  -4   0  -6   16.07    2.99
  -4   0  -6   15.40    1.84
   4   0   6   14.04    2.19
  -4   0  -7  175.46    6.36
  -4   0  -7  183.75    6.18
   4   0   7  188.42    5.63
  -4   0  -8    0.16    1.56
  -4   0  -8   -0.68    1.15
  -4   0  -9    0.57    1.52
  -4   0  -9    1.81    1.20
   4   0   9    0.95    0.57
  -4   0 -10   -0.53    1.74
  -4   0 -10    1.98    0.82
   4   0  10    1.50    1.07
  -4   0 -11   17.26    3.94
   4   0  11   14.74    3.07
   4   0  12   10.56    2.17
  -4   0 -12   11.97    2.21
   4   0  12   11.50    2.10
   4   0  13    9.74    2.24
  -4   0 -13   10.39    2.72
   4   0  13    5.98    1.54
   4   0  14    4.55    1.85
  -4   0 -14    5.07    1.56
   4   0  14    1.59    1.04
   4   0  15   -0.08    1.13
  -4   0 -15    3.32    1.39
   4   0  16   17.13    3.52
  -4   0 -16   19.83    6.23
   4   1 -17   24.48    5.28
  -4  -1  17   28.61    4.82
   4   1 -16  186.80   25.05
  -4  -1  16  209.74    9.15
   4   1 -15    7.60    1.76
  -4  -1  15    3.12    3.28
   4   1 -14    3.17    1.41
  -4  -1  14    4.32    3.10
   4   1 -13   -0.11    0.86
  -4  -1  13    1.94    2.06
   4   1 -12   58.68   10.12
  -4  -1  12   72.52    4.84
   4   1 -11   43.44    6.90
  -4  -1  11   48.48    3.75
   4   1 -10   12.04    1.92
  -4  -1  10   11.67    2.24
   4   1  -9  288.40   14.53
  -4  -1   9  328.63    9.61
   4   1  -8   63.10   12.21
  -4  -1   8   68.04    3.83
   4   1  -7  132.94    3.70
   4   1  -7  121.33   14.25
  -4  -1   7  137.36    5.46
   4   1  -6   15.19    2.47
   4   1  -6   11.35    2.23
  -4  -1   6   14.99    1.77
   4   1  -5   20.05    3.84
  -4  -1   5   20.16    2.07
  -4  -1   5   19.70    1.76
   4   1  -4   41.76    1.99
  -4  -1   4   38.60    2.67
  -4  -1   4   41.37    2.41
   4   1  -3    2.37    0.92
  -4  -1   3    1.33    0.78
  -4  -1   3    0.77    1.04
   4   1  -2  533.03   12.68
  -4  -1   2  500.66   12.60
  -4  -1   2  516.43   11.78
   4   1  -1  212.96    4.92
  -4  -1   1  203.11    5.14
  -4  -1   1  202.35    3.89
   4   1   0  117.02    3.85
  -4  -1   0  104.26    3.70
  -4  -1   0  108.76    2.72
   4   1   1    0.12    0.86
  -4  -1  -1    1.51    1.42
   4   1   1    0.69    0.31
   4   1   2   52.56    2.97
  -4  -1  -2   54.66    3.01
   4   1   2   58.37    1.95
   4   1   3  313.53    7.75
  -4  -1  -3  313.16    7.26
   4   1   3  340.14    5.83
   4   1   4    1.82    0.85
  -4  -1  -4    1.98    1.17
   4   1   4    2.18    0.79
   4   1   5   38.76    9.20
  -4  -1  -5   40.13    3.05
   4   1   5   38.43    4.28
   4   1   6   36.98    4.88
  -4  -1  -6   39.20    3.20
   4   1   6   38.50    4.90
   4   1   7  164.05    6.82
  -4  -1  -7  179.15    6.83
   4   1   7  164.93    4.78
   4   1   8  387.89   16.64
  -4  -1  -8  429.74   17.54
   4   1   8  396.67   14.75
   4   1   9  137.70    7.08
  -4  -1  -9  145.90    6.97
   4   1   9  133.57    5.08
   4   1  10   85.62    7.86
  -4  -1 -10   96.49    6.29
   4   1  10   85.75    3.90
   4   1  11    0.40    0.49
  -4  -1 -11    0.23    0.82
   4   1  11   -0.89    0.86
   4   1  12   -1.11    1.11
  -4  -1 -12    1.18    1.59
   4   1  13    2.32    0.65
  -4  -1 -13    2.84    1.47
   4   1  14    3.94    1.63
  -4  -1 -14    7.07    1.42
   4   1  15   50.16   10.82
  -4  -1 -15   71.11   15.50
   4   2 -17   56.08   15.50
  -4  -2  17   62.79    5.72
   4   2 -16   29.90    6.41
  -4  -2  16   27.45    4.18
   4   2 -15    6.51    1.53
  -4  -2  15   12.06    3.21
   4   2 -14    1.60    0.98
  -4  -2  14    3.88    2.70
   4   2 -12   15.46    2.77
  -4  -2  12   14.18    2.63
   4   2 -11   13.31    2.31
  -4  -2  11   16.97    2.55
   4   2 -10  153.98    7.92
  -4  -2  10  190.04    7.76
   4   2  -9   44.32    7.86
  -4  -2   9   35.48    2.75
   4   2  -8   64.46    2.26
   4   2  -8   58.34    9.03
  -4  -2   8   64.35    4.14
   4   2  -7  157.37    3.94
  -4  -2   7  139.60    5.45
   4   2  -6   12.38    2.84
  -4  -2   6    4.72    1.49
  -4  -2   6    4.74    1.07
   4   2  -5  122.33    4.18
  -4  -2   5  105.48    4.94
  -4  -2   5  108.30    4.39
   4   2  -4    0.50    0.61
  -4  -2   4    1.70    1.34
  -4  -2   4    0.85    0.80
   4   2  -3  126.96    3.85
  -4  -2   3  117.49    4.53
  -4  -2   3  117.31    3.32
   4   2  -2    4.40    1.11
  -4  -2   2    5.71    1.48
  -4  -2   2    3.21    0.78
   4   2  -1  314.63    7.25
  -4  -2   1  295.41    7.24
  -4  -2   1  290.60    5.14
   4   2   0  408.17   10.46
  -4  -2   0  373.77    8.39
  -4  -2   0  366.28    5.58
   4   2   1  243.32    8.39
  -4  -2  -1  229.45    6.46
   4   2   1  209.58    3.19
   4   2   2   14.45    3.00
  -4  -2  -2   11.17    1.58
   4   2   3    4.20    1.53
  -4  -2  -3    2.32    0.99
   4   2   4   -1.10    1.22
  -4  -2  -4    0.89    1.35
   4   2   5   57.37   10.70
  -4  -2  -5   47.51    3.63
   4   2   6    1.46    1.00
  -4  -2  -6   -0.87    1.32
   4   2   7   22.78    4.91
  -4  -2  -7   23.81    2.98
   4   2   8    1.95    0.68
  -4  -2  -8    1.62    1.64
   4   2   9    4.51    1.26
  -4  -2  -9    3.70    1.48
   4   2  10  231.48    8.96
  -4  -2 -10  250.59    9.48
   4   2  11    4.50    1.05
  -4  -2 -11    9.34    2.09
   4   2  12   12.77    2.76
  -4  -2 -12   15.36    3.16
   4   2  13    2.02    0.84
  -4  -2 -13    0.94    1.86
   4   2  14    8.43    2.08
  -4  -2 -14    8.87    2.68
   4   2  15   -0.02    0.65
  -4  -2 -15    3.86    2.87
   4   3 -17   11.28    3.23
  -4  -3  17   11.68    3.43
   4   3 -16    2.23    1.61
  -4  -3  16    0.30    2.09
   4   3 -15   28.60    4.24
  -4  -3  15   29.38    3.86
   4   3 -14    9.42    1.50
  -4  -3  14    4.04    2.10
   4   3 -13   31.47    6.78
  -4  -3  13   45.57    9.56
   4   3 -12   77.20   12.72
  -4  -3  12   85.05    5.11
   4   3 -11    8.48    2.19
  -4  -3  11    6.21    1.70
   4   3 -10   44.10    8.88
  -4  -3  10   51.61    4.06
   4   3  -9  334.02   15.19
  -4  -3   9  382.68   15.53
   4   3  -8    1.73    0.77
   4   3  -8    0.24    0.72
  -4  -3   8    1.42    0.95
   4   3  -7   11.65    2.29
  -4  -3   7    8.67    1.67
  -4  -3   7   10.70    2.18
   4   3  -6  140.32    7.18
  -4  -3   6  127.52    5.38
  -4  -3   6  133.11    4.84
   4   3  -5  170.44    5.21
  -4  -3   5  156.43    5.95
  -4  -3   5  158.41    4.90
   4   3  -4  342.90    9.73
  -4  -3   4  323.38   10.41
  -4  -3   4  315.30    8.03
   4   3  -3 1208.77   26.22
  -4  -3   3 1078.66   24.75
  -4  -3   3 1046.32    9.56
   4   3  -2  380.81   10.77
  -4  -3   2  353.75   10.17
  -4  -3   2  319.14    7.43
   4   3  -1   78.27    3.72
  -4  -3   1   67.38    3.75
  -4  -3   1   61.93    1.94
   4   3   0   48.64    8.36
  -4  -3   0   48.13    3.42
   4   3   1  333.59    9.66
  -4  -3  -1  298.78    9.10
   4   3   2   25.04    4.96
  -4  -3  -2   22.40    2.80
   4   3   3   26.97    5.66
  -4  -3  -3   19.66    2.30
   4   3   4   60.99   12.75
  -4  -3  -4   63.06    4.22
   4   3   5  355.28   10.75
  -4  -3  -5  359.65   10.66
   4   3   6  333.82   14.04
  -4  -3  -6  361.95   15.39
   4   3   7   84.93   11.93
  -4  -3  -7   89.85    5.24
   4   3   8    2.55    0.91
  -4  -3  -8    0.84    1.71
   4   3   9    5.93    1.19
  -4  -3  -9    6.06    1.83
   4   3  10   31.49    7.16
  -4  -3 -10   27.07    4.37
   4   3  11    8.68    2.43
  -4  -3 -11    7.54    2.79
   4   3  12   32.32    5.70
  -4  -3 -12   31.90    4.45
   4   3  13    1.20    0.49
  -4  -3 -13    1.01    2.01
   4   3  14    6.14    1.57
  -4  -3 -14   13.52    3.52
   4   4 -16    3.23    2.27
   4   4 -15   13.18    2.60
  -4  -4  15   22.72    4.40
   4   4 -14    4.81    2.18
  -4  -4  14    5.68    2.52
   4   4 -13    2.56    1.46
  -4  -4  13    0.37    1.79
   4   4 -12   21.46    4.81
  -4  -4  12   24.16    6.58
   4   4 -11    3.40    1.45
  -4  -4  11    4.93    1.43
   4   4 -10   54.16    8.78
  -4  -4  10   53.21   10.36
   4   4  -9  480.98   17.12
   4   4  -9  405.83   16.12
  -4  -4   9  470.70   20.44
   4   4  -8    6.01    1.26
  -4  -4   8    5.77    1.88
  -4  -4   8    5.83    2.28
   4   4  -7  208.31   10.39
  -4  -4   7  189.84    9.27
  -4  -4   7  194.62    8.95
   4   4  -6  130.83    5.01
  -4  -4   6  118.30    5.48
  -4  -4   6  118.36    4.44
   4   4  -5    3.18    1.01
  -4  -4   5    2.60    1.42
  -4  -4   5    3.46    1.08
   4   4  -4    6.47    1.66
  -4  -4   4    5.32    1.71
  -4  -4   4    5.42    1.07
   4   4  -3  430.87   13.31
  -4  -4   3  383.66   14.37
  -4  -4   3  381.93    7.00
   4   4  -2  251.30    7.13
  -4  -4   2  224.67    7.20
  -4  -4   2  207.90    4.41
   4   4  -1    7.81    1.60
  -4  -4   1    8.15    2.19
   4   4   0  169.35    6.31
  -4  -4   0  160.07    6.23
   4   4   1  148.92    6.13
  -4  -4  -1  134.15    6.03
   4   4   2   29.18    5.72
  -4  -4  -2   24.13    2.69
   4   4   3   33.62    7.92
  -4  -4  -3   35.85    3.71
   4   4   4 1103.08   44.30
  -4  -4  -4 1169.42   42.59
   4   4   5  674.33   18.95
  -4  -4  -5  760.14   21.30
   4   4   6  196.36    9.45
  -4  -4  -6  226.60   10.62
   4   4   7   25.65    4.50
  -4  -4  -7   26.90    3.84
   4   4   8    0.59    1.09
  -4  -4  -8    2.22    1.92
   4   4   9    4.81    0.92
  -4  -4  -9    3.81    1.69
   4   4  10   -0.08    1.39
  -4  -4 -10    2.84    1.97
   4   4  11    1.32    0.87
  -4  -4 -11    0.95    1.87
   4   4  12    6.51    1.79
  -4  -4 -12   10.28    2.98
   4   4  13   33.82    7.34
  -4  -4 -13   45.66    5.60
   4   5 -15   21.58    4.98
  -4  -5  15   26.48    4.71
   4   5 -14    1.23    0.79
  -4  -5  14   -1.59    2.11
   4   5 -13    0.95    0.76
   4   5 -12    5.79    1.55
  -4  -5  12    4.65    2.06
   4   5 -11   16.48    3.74
  -4  -5  11   19.46    4.36
   4   5 -10   -0.23    0.75
   4   5 -10   -0.36    1.44
  -4  -5  10   -0.49    1.76
   4   5  -9    1.18    0.77
  -4  -5   9    0.31    1.67
   4   5  -8  359.16   14.67
  -4  -5   8  314.10   15.32
  -4  -5   8  290.93   13.98
   4   5  -7  814.78   28.76
  -4  -5   7  734.88   26.03
  -4  -5   7  664.17   23.11
   4   5  -6   23.22    2.72
  -4  -5   6   21.19    3.42
  -4  -5   6   17.34    4.47
   4   5  -5    8.87    2.66
  -4  -5   5    7.07    1.72
  -4  -5   5    5.86    1.22
   4   5  -4  116.15    8.98
  -4  -5   4  121.11   13.58
  -4  -5   4   99.48    7.56
   4   5  -3   55.18   12.99
  -4  -5   3   47.48    3.64
  -4  -5   3   42.94    2.20
   4   5  -2    1.92    1.49
  -4  -5   2    2.47    1.54
   4   5  -1   23.02    4.81
  -4  -5   1   23.13    3.30
   4   5   0   78.47   10.68
  -4  -5   0   72.03    4.45
   4   5   1    6.70    1.70
  -4  -5  -1    5.82    1.88
   4   5   2  159.35    8.09
  -4  -5  -2  161.21    7.56
   4   5   3   71.03    9.65
  -4  -5  -3   70.40    4.84
   4   5   4   15.31    3.00
  -4  -5  -4   15.15    2.84
   4   5   5   85.33   16.61
  -4  -5  -5   73.22    4.81
   4   5   6    9.30    1.84
  -4  -5  -6    6.84    1.98
   4   5   7    6.00    1.55
  -4  -5  -7    4.86    1.78
   4   5   8    5.54    2.60
  -4  -5  -8    1.09    1.90
   4   5   9    6.36    1.99
  -4  -5  -9    2.23    2.88
   4   5  10    1.62    1.12
  -4  -5 -10    2.96    2.12
   4   5  11   53.11    9.09
  -4  -5 -11   61.64    5.86
   4   5  12   35.70    4.43
  -4  -5 -12   43.02    5.27
   4   6 -14   26.23    4.51
  -4  -6  14   31.54    3.83
   4   6 -13    1.83    1.15
  -4  -6  13    0.53    1.47
   4   6 -12    0.18    0.89
  -4  -6  12    0.03    1.26
   4   6 -11   24.88    4.93
  -4  -6  11   25.21    4.98
   4   6 -10    3.25    0.89
   4   6 -10    1.56    1.09
  -4  -6  10    2.64    1.35
   4   6  -9   18.41    3.66
  -4  -6   9   21.68    3.43
  -4  -6   9   17.62    2.53
   4   6  -8  198.70    6.50
  -4  -6   8  171.78   24.63
  -4  -6   8  163.84    5.94
   4   6  -7  171.59    7.23
  -4  -6   7  159.13    6.91
  -4  -6   7  142.34    9.67
   4   6  -6 1308.33   32.07
   4   6  -5    2.35    1.84
  -4  -6   5    5.82    2.26
  -4  -6   5    2.20    1.47
   4   6  -4  502.66   20.53
  -4  -6   4  432.56   18.52
   4   6  -3    8.19    2.35
  -4  -6   3    9.65    2.61
   4   6  -2    2.33    1.80
  -4  -6   2    0.11    1.53
   4   6  -1    3.06    1.95
  -4  -6   1    2.03    1.77
   4   6   0  283.82   13.39
  -4  -6   0  242.78   11.64
   4   6   1  198.84   10.29
  -4  -6  -1  172.48    9.44
   4   6   2   31.41    6.03
  -4  -6  -2   35.72    4.03
   4   6   3    1.83    1.29
  -4  -6  -3    3.93    2.69
   4   6   4   32.60    5.89
  -4  -6  -4   22.85    3.45
   4   6   5    9.59    2.24
  -4  -6  -5    8.12    2.07
   4   6   6    9.72    2.73
  -4  -6  -6    8.53    2.61
   4   6   7   74.22   11.50
  -4  -6  -7   80.63    5.95
   4   6   8    0.73    1.47
  -4  -6  -8    1.28    1.98
   4   6   9    3.04    1.01
  -4  -6  -9    1.39    1.99
   4   6  10    1.00    1.46
  -4  -6 -10    0.28    2.00
   4   7 -12  113.21   12.70
  -4  -7  12  121.55    9.68
   4   7 -11    9.92    2.40
  -4  -7  11   14.28    2.43
   4   7 -10    6.88    1.93
  -4  -7  10    1.13    1.54
   4   7  -9  296.69   14.75
  -4  -7   9  253.63   28.88
  -4  -7   9  267.06    8.03
   4   7  -8  143.25   20.77
  -4  -7   8  126.70    6.92
  -4  -7   8  128.79    5.36
   4   7  -7    6.05    2.35
  -4  -7   7    2.69    2.03
  -4  -7   7    2.12    1.23
   4   7  -6   -0.21    1.43
  -4  -7   6    1.10    1.89
   4   7  -5    3.57    2.39
  -4  -7   5    2.81    2.09
   4   7  -4  431.86   10.72
  -4  -7   4  359.00   10.93
   4   7  -3  178.35    8.00
  -4  -7   3  151.01    7.45
   4   7  -2  148.85   19.19
  -4  -7   2  122.84    6.83
   4   7  -1   15.99    3.79
  -4  -7   1   11.96    2.83
   4   7   0   53.70    8.90
  -4  -7   0   49.81    4.42
   4   7   1   20.18    5.34
  -4  -7  -1   16.55    2.94
   4   7   2    3.79    1.36
  -4  -7  -2    2.13    1.81
   4   7   3    1.34    2.00
  -4  -7  -3   -0.18    1.67
   4   7   4   10.10    2.41
  -4  -7  -4    8.89    2.60
   4   7   5   10.14    3.18
  -4  -7  -5    8.40    2.80
   4   7   6    4.42    2.13
  -4  -7  -6    6.60    2.68
   4   7   7    0.65    1.90
  -4  -7  -7    2.65    1.81
   4   7   8   18.03    3.65
  -4  -7  -8   14.52    3.17
   4   8  -9   81.38   21.13
  -4  -8   9  105.54    6.41
   4   8  -8    6.22    1.32
  -4  -8   8    3.25    1.57
   4   8  -7    4.01    2.09
  -4  -8   7    6.03    2.45
   4   8  -6    1.46    1.29
  -4  -8   6    3.23    2.59
   4   8  -5   43.27    8.17
  -4  -8   5   41.82    4.38
   4   8  -4   24.28    5.79
  -4  -8   4   19.46    3.70
   4   8  -3   80.49    5.63
  -4  -8   3   69.58    5.61
   4   8  -2    5.59    2.70
  -4  -8   2    1.22    1.92
   4   8  -1  297.92   20.75
  -4  -8   1  280.04    9.96
   4   8   0    0.76    2.21
  -4  -8   0    0.74    1.84
   4   8   1   29.64    6.39
  -4  -8  -1   23.77    4.10
   4   8   2    1.46    1.44
  -4  -8  -2   -0.99    1.83
   4   8   3   28.24    6.20
  -4  -8  -3   22.94    4.11
   4   8   4   16.98    3.06
  -4  -8  -4   13.28    2.68
   4   8   5   56.17    5.55
  -4  -8  -5   48.65    5.59
   4   8   6   33.41    5.21
  -4  -8  -6   30.84    5.06
   4   9  -7    5.81    1.55
  -4  -9   7    9.70    2.69
   4   9  -6    0.26    1.70
  -4  -9   6    1.42    1.75
   4   9  -5    2.93    2.51
  -4  -9   5    1.53    1.87
   4   9  -4   27.02    3.81
  -4  -9   4   26.99    4.34
   4   9  -3   71.58    5.66
  -4  -9   3   56.21    9.92
   4   9  -2    1.97    1.60
  -4  -9   2    1.24    1.53
   4   9  -1   66.12    8.84
  -4  -9   1   51.71    5.30
   4   9   0   22.21    5.93
  -4  -9   0   17.29    3.70
   4   9   1   57.24    7.58
  -4  -9  -1   44.23    5.40
   4   9   2    4.28    2.05
  -4  -9  -2    3.69    1.85
  -5  10   5   78.83   16.80
   5 -10  -5   93.50   21.07
  -5  10   4    6.71    2.08
   5 -10  -4    2.73    1.41
  -5  10   3    8.23    2.02
   5 -10  -3   10.30    2.30
  -5  10   2    9.03    2.45
   5 -10  -2    6.65    2.01
  -5  10   1   16.00    4.10
   5 -10  -1   22.53    5.52
  -5  10   0    2.65    2.44
   5 -10   0    4.01    1.97
  -5  10  -1   83.43   14.49
   5 -10   1   99.82   19.91
  -5  10  -2    2.40    1.26
   5 -10   2    2.31    1.43
  -5  10  -3    2.39    1.08
   5 -10   3   -0.28    1.91
  -5  10  -4   15.16    4.24
   5 -10   4   11.67    5.10
  -5  10  -5   53.06   11.18
   5 -10   5   56.90   15.62
  -5  10  -6    5.68    1.20
   5 -10   6    6.23    3.02
  -5  10  -7   30.45    4.33
   5 -10   7   36.62    9.87
  -5   9   8   10.15    4.60
   5  -9  -8   17.02    2.90
  -5   9   7   37.25   10.44
   5  -9  -7   34.40    7.95
  -5   9   6   17.01    4.08
   5  -9  -6   16.99    4.11
  -5   9   5    2.13    1.60
  -5   9   4   18.44    3.62
   5  -9  -4   16.24    4.93
  -5   9   3   78.57   12.70
   5  -9  -3   79.77   12.50
  -5   9   2    1.87    1.40
   5  -9  -2    0.53    0.84
  -5   9   1    3.23    1.61
   5  -9  -1    3.04    2.02
  -5   9   0   30.33    5.66
   5  -9   0   33.22    6.40
  -5   9  -1   83.80    5.44
   5  -9   1   89.18   15.71
  -5   9  -2   24.11    4.16
   5  -9   2   26.73    6.66
  -5   9  -3   15.17    3.30
   5  -9   3   17.50    4.21
  -5   9  -4   20.78    4.84
   5  -9   4   26.98    4.12
  -5   9  -5   57.84    7.58
   5  -9   5   69.33   11.22
  -5   9  -6   41.07    4.68
   5  -9   6   40.98   10.06
  -5   9  -7   11.83    3.16
   5  -9   7   12.71    2.93
  -5   9  -8    4.58    2.00
   5  -9   8    9.04    2.35
  -5   9  -9   15.54    3.27
   5  -9   9   15.15    3.73
   5  -8 -10  126.06    7.42
  -5   8  10  117.67    7.60
   5  -8  -9   21.27    2.91
  -5   8   9   15.19    2.92
  -5   8   8    4.97    1.95
   5  -8  -8    7.16    1.93
  -5   8   8    6.28    2.01
  -5   8   7   14.09    3.11
   5  -8  -7   13.15    4.21
  -5   8   7   20.05    3.41
  -5   8   6    0.93    0.69
   5  -8  -6    1.82    0.87
   5  -8  -6    2.58    1.06
  -5   8   5    3.63    0.90
   5  -8  -5    2.29    1.57
  -5   8   4   19.15    3.21
   5  -8  -4   16.98    4.02
  -5   8   3  179.46    7.75
   5  -8  -3  166.73   23.87
  -5   8   2  209.14    7.84
   5  -8  -2  202.62   13.46
  -5   8   1   27.47    5.91
   5  -8  -1   37.19    5.52
  -5   8   0  228.78    8.89
   5  -8   0  251.81    9.59
  -5   8  -1    6.80    1.38
   5  -8   1    7.71    2.06
  -5   8  -2   86.50    5.78
   5  -8   2  113.42   20.82
  -5   8  -3    8.04    1.92
   5  -8   3    7.93    1.66
  -5   8  -4   59.13    8.98
   5  -8   4   68.07   11.35
  -5   8  -5   27.43    3.50
   5  -8   5   27.13    6.83
  -5   8  -6    2.20    1.36
   5  -8   6    6.04    1.46
  -5   8  -7   53.73    4.80
   5  -8   7   57.08   14.44
  -5   8  -8    1.09    1.78
   5  -8   8    3.16    1.48
  -5   8  -9   30.41    3.92
   5  -8   9   34.95    8.11
  -5   8 -10   -0.29    1.73
   5  -8  10   -0.98    2.26
  -5   8 -11    7.09    2.48
   5  -8  11    9.66    2.88
   5  -7 -12  261.65    9.63
  -5   7  12  226.50    9.93
   5  -7 -11   11.04    3.40
  -5   7  11   11.72    3.21
   5  -7 -10   37.04    8.05
  -5   7  10   29.67    8.11
   5  -7  -9   13.45    3.61
  -5   7   9   12.00    2.70
  -5   7   8   81.67   14.50
   5  -7  -8  122.08    5.62
  -5   7   8  117.80    6.76
  -5   7   7    9.86    2.12
   5  -7  -7    8.94    2.80
  -5   7   7   11.67    3.16
  -5   7   6   12.69    2.50
   5  -7  -6   18.54    2.25
  -5   7   6   18.10    2.93
  -5   7   5  224.59    7.54
   5  -7  -5  225.01    8.60
  -5   7   5  241.92    8.94
  -5   7   4  291.01   13.01
   5  -7  -4  292.04   13.60
  -5   7   3    1.80    1.15
   5  -7  -3    6.11    1.93
  -5   7   2   17.92    4.33
   5  -7  -2   17.91    3.79
  -5   7   1   37.25    6.03
   5  -7  -1   32.46    6.07
  -5   7   0    0.62    0.71
   5  -7   0   -0.74    1.38
  -5   7  -1   16.41    3.80
   5  -7   1   20.16    3.60
  -5   7  -2   27.05    5.13
   5  -7   2   23.60    4.87
   5  -7   3    2.66    1.07
  -5   7  -4   60.37    4.40
   5  -7   4   70.38   13.61
  -5   7  -5   24.65    3.02
   5  -7   5   29.50    6.58
  -5   7  -6    1.67    1.83
   5  -7   6    3.66    1.03
  -5   7  -7  102.25   18.86
   5  -7   7  136.86   14.35
  -5   7  -8   62.40    4.92
   5  -7   8   77.73   15.23
  -5   7  -9   -0.01    1.65
   5  -7   9    0.64    1.67
  -5   7 -10    6.45    1.97
   5  -7  10   11.18    3.63
  -5   7 -11    2.42    2.63
  -5   7 -12   37.63    4.31
   5  -7  12   42.62    8.02
   5  -6 -13    3.26    2.37
  -5   6  13    2.40    2.18
   5  -6 -12    7.02    1.93
  -5   6  12    7.15    2.13
   5  -6 -11  172.36    7.28
  -5   6  11  151.11    7.84
   5  -6 -10   21.01    4.17
  -5   6  10   15.20    3.06
   5  -6  -9  445.71   10.81
  -5   6   9  399.47   10.95
  -5   6   8   10.11    2.71
   5  -6  -8   13.13    2.75
  -5   6   8   16.01    3.86
  -5   6   7    3.31    0.91
   5  -6  -7    3.08    1.05
  -5   6   7    4.50    1.80
  -5   6   6  106.06    5.83
   5  -6  -6  116.75    6.14
  -5   6   6  105.58    6.67
  -5   6   5  245.07   11.93
   5  -6  -5  282.35   10.87
  -5   6   5  287.53   12.44
  -5   6   4   53.17    9.15
   5  -6  -4   61.04    4.17
  -5   6   4   62.09    4.40
  -5   6   3    4.74    1.87
   5  -6  -3    2.89    0.77
   5  -6  -3    3.39    1.07
  -5   6   2   10.88    2.02
   5  -6  -2   11.43    2.38
  -5   6   1   12.05    2.76
   5  -6  -1   10.37    3.72
  -5   6   0   60.60    9.82
   5  -6   0   63.86   10.52
  -5   6  -1    9.30    1.47
   5  -6   1    8.63    2.00
  -5   6  -2    5.14    1.75
   5  -6   2    6.12    1.25
  -5   6  -3   -0.48    1.37
   5  -6   3    0.37    1.05
  -5   6  -4   87.20   13.04
   5  -6   4   93.34    5.50
  -5   6  -5   73.03    5.27
   5  -6   5   80.29   11.02
  -5   6  -6   34.72    3.78
   5  -6   6   37.58    5.79
  -5   6  -7   29.78    5.59
   5  -6   7   37.97    6.97
  -5   6  -8    8.28    2.29
   5  -6   8    7.51    2.33
  -5   6  -9   -0.18    1.74
   5  -6   9    2.93    1.94
  -5   6 -10   71.30    5.19
   5  -6  10   91.83   14.79
  -5   6 -11    9.48    2.53
   5  -6  11   11.49    4.06
  -5   6 -12   18.97    3.25
   5  -6  12   19.31    4.19
  -5   6 -13   27.21    4.37
   5  -6  13   33.88    4.30
   5  -5 -14    3.55    1.27
  -5   5  14    2.56    2.20
   5  -5 -13   60.33   10.58
  -5   5  13   52.08    5.13
   5  -5 -12  121.62    6.43
  -5   5  12   91.15    6.19
   5  -5 -11    4.25    1.82
  -5   5  11    1.50    2.10
   5  -5 -10   40.79    8.05
  -5   5  10   36.69    4.31
   5  -5  -9  440.70   12.02
  -5   5   9  399.04   10.97
  -5   5   8   49.47    4.46
   5  -5  -8   58.47   12.19
  -5   5   8   64.86    5.83
  -5   5   7  235.96    9.29
   5  -5  -7  251.33   11.86
  -5   5   7  258.81   11.64
  -5   5   6  394.00   11.70
   5  -5  -6  465.39   14.06
  -5   5   6  440.53   14.71
  -5   5   5   25.28    3.48
   5  -5  -5   26.55    2.79
  -5   5   5   27.38    3.15
  -5   5   4   22.68    4.43
   5  -5  -4   21.50    3.76
  -5   5   4   17.69    2.52
  -5   5   3   37.87    7.21
   5  -5  -3   38.75    5.46
  -5   5   3   37.25    3.04
  -5   5   2    2.63    1.08
   5  -5  -2    2.07    0.44
  -5   5   1    9.02    1.81
   5  -5  -1    9.86    3.65
  -5   5   0    3.95    1.43
   5  -5   0    4.03    0.93
  -5   5  -1   13.59    3.08
   5  -5   1   12.68    3.62
  -5   5  -2    2.04    1.40
   5  -5   2    3.45    1.01
  -5   5  -3    3.87    1.04
   5  -5   3    1.78    1.05
  -5   5  -4    2.08    1.66
   5  -5   4    1.55    1.47
  -5   5  -5   17.37    2.37
   5  -5   5   20.51    5.33
  -5   5  -6   17.46    2.87
   5  -5   6   16.91    3.72
  -5   5  -7   87.54    5.74
   5  -5   7  111.97   19.08
  -5   5  -8  169.34    9.07
   5  -5   8  199.40   11.83
  -5   5  -9   51.06    4.40
   5  -5   9   66.02    8.34
  -5   5 -10   -0.69    1.56
   5  -5  10    1.00    1.27
  -5   5 -11   13.19    2.69
   5  -5  11   13.37    3.35
  -5   5 -12    1.25    1.12
   5  -5  12    2.45    1.57
  -5   5 -13   51.45   10.38
   5  -5  13   74.97   13.08
  -5   5 -14    1.45    1.45
   5  -5  14    4.42    1.80
   5  -4 -15   43.24    9.07
  -5   4  15   35.53    4.64
   5  -4 -14   31.48    3.97
  -5   4  14   20.72    3.40
   5  -4 -13   38.75    7.94
  -5   4  13   30.33    3.86
   5  -4 -12   31.49    4.17
  -5   4  12   27.89    4.04
   5  -4 -11    1.81    1.05
  -5   4  11    2.79    2.24
   5  -4 -10  142.66   14.11
  -5   4  10  130.14    6.78
   5  -4  -9   85.61   17.78
  -5   4   9   86.19    6.44
  -5   4   8   47.23    3.50
   5  -4  -8   59.77   13.61
  -5   4   8   62.47    4.38
  -5   4   7  123.35    3.80
   5  -4  -7  138.40   12.27
  -5   4   7  136.59    6.45
  -5   4   6  163.59   13.71
   5  -4  -6  172.63    8.00
  -5   4   6  177.23    9.19
  -5   4   5  155.57   12.56
   5  -4  -5  152.29    9.43
  -5   4   5  163.36    7.07
  -5   4   4  268.10    6.94
   5  -4  -4  248.05    9.08
  -5   4   4  270.81    8.31
  -5   4   3   11.24    1.42
   5  -4  -3    8.85    2.06
  -5   4   3   12.42    2.47
  -5   4   2  118.49    6.97
   5  -4  -2   93.54    6.63
  -5   4   2  124.74    5.42
  -5   4   1   85.23    4.94
   5  -4  -1   81.18    2.66
   5  -4  -1   81.78    3.93
  -5   4   0   32.76    2.74
   5  -4   0   24.09    4.32
   5  -4   0   36.34    6.71
  -5   4  -1  128.88    5.04
   5  -4   1  132.38    5.20
  -5   4  -2  198.40    6.52
   5  -4   2  208.47    6.83
  -5   4  -3   32.58    3.03
   5  -4   3   36.75    9.22
  -5   4  -4   25.24    2.89
   5  -4   4   24.43    3.64
  -5   4  -5    1.61    1.63
   5  -4   5    3.26    1.08
  -5   4  -6  231.61   10.85
   5  -4   6  255.61   12.30
  -5   4  -7  166.87    7.52
   5  -4   7  201.23    8.86
  -5   4  -8    3.10    2.16
   5  -4   8    2.65    1.90
  -5   4  -9    8.40    2.38
   5  -4   9    7.93    2.18
  -5   4 -10    1.90    1.74
   5  -4  10    1.73    1.68
  -5   4 -11   38.18    7.61
   5  -4  11   43.70    8.36
  -5   4 -12    1.69    1.17
   5  -4  12    2.40    2.36
  -5   4 -13    9.56    2.33
   5  -4  13   10.14    2.90
  -5   4 -14    1.81    1.63
   5  -4  14    0.30    1.22
   5  -3 -16   22.54    6.08
  -5   3  16   20.40    3.70
   5  -3 -15   10.85    2.61
  -5   3  15    7.68    3.57
   5  -3 -14   30.32    9.37
   5  -3 -13   34.55    5.36
  -5   3  13   32.42    4.40
   5  -3 -12   -0.09    1.37
  -5   3  12    1.13    2.09
   5  -3 -11    1.91    1.26
  -5   3  11    2.26    1.51
   5  -3 -10   18.44    3.86
  -5   3  10   13.63    2.43
   5  -3  -9   44.58    4.54
  -5   3   9   36.29    4.01
   5  -3  -8   55.98   10.29
  -5   3   8   53.84    4.20
  -5   3   7   25.71    3.90
   5  -3  -7   29.78    6.32
  -5   3   7   27.76    2.85
  -5   3   6  124.41    3.94
   5  -3  -6  117.98    5.37
  -5   3   6  139.66    6.15
  -5   3   5   62.02    2.64
   5  -3  -5   58.02    3.27
  -5   3   5   66.90    4.33
  -5   3   4    0.77    0.90
   5  -3  -4    2.04    1.07
  -5   3   4    0.96    1.48
  -5   3   3  529.34   12.45
   5  -3  -3  453.90   14.22
  -5   3   3  593.99   14.95
  -5   3   2   87.34    3.72
   5  -3  -2   73.70    4.42
  -5   3   2   88.67    4.38
  -5   3   1   10.72    1.68
   5  -3  -1    9.84    1.65
  -5   3   1   11.86    1.84
  -5   3   0   19.89    2.09
   5  -3   0   16.80    2.89
   5  -3   0   23.56    4.92
  -5   3  -1    4.43    1.38
   5  -3   1    5.22    1.36
  -5   3  -2    1.21    1.29
  -5   3  -2    1.98    0.63
   5  -3   2    1.06    0.91
  -5   3  -3   20.35    2.43
  -5   3  -3   19.31    3.37
   5  -3   3   23.96    5.10
  -5   3  -4  107.70    4.92
  -5   3  -4   90.14    2.53
   5  -3   4  114.21    4.50
  -5   3  -5    3.49    1.80
  -5   3  -5    2.06    0.62
   5  -3   5    4.86    1.12
  -5   3  -6  181.33    7.09
  -5   3  -6  175.36    4.68
   5  -3   6  221.50    7.66
  -5   3  -7   17.22    3.44
  -5   3  -7   12.32    1.29
   5  -3   7   20.59    5.05
  -5   3  -8    4.11    1.64
  -5   3  -8    1.19    0.93
   5  -3   8    5.44    2.12
  -5   3  -9  210.70   10.42
   5  -3   9  255.56   12.01
  -5   3 -10  248.51    8.54
   5  -3  10  289.84   11.17
  -5   3 -11  328.23   10.23
   5  -3  11  386.21   10.83
  -5   3 -12  131.00    7.08
   5  -3  12  144.37    6.53
  -5   3 -13   31.32    4.39
   5  -3  13   25.14    5.18
  -5   3 -14   17.98    3.73
   5  -3  14   16.76    4.03
  -5   3 -15   -0.05    1.49
   5  -3  15   -0.04    1.95
   5  -2 -16    1.19    1.55
  -5   2  16    1.46    2.22
   5  -2 -15   12.06    2.64
  -5   2  15    7.95    2.72
   5  -2 -14   64.66   13.52
  -5   2  14   68.57    6.07
   5  -2 -13   10.65    2.57
  -5   2  13    4.24    2.34
   5  -2 -12   86.99   15.89
  -5   2  12   88.68    6.34
   5  -2 -11    7.85    1.69
  -5   2  11    6.31    1.85
   5  -2 -10    6.40    1.30
  -5   2  10    6.54    2.14
  -5   2   9    1.78    1.28
   5  -2  -8   38.69    6.88
  -5   2   8   44.77    4.04
  -5   2   7    3.59    0.59
   5  -2  -7    3.94    0.87
  -5   2   7    5.58    2.44
  -5   2   6   59.70    4.14
   5  -2  -6   53.68   11.17
  -5   2   6   61.21    4.07
  -5   2   5  107.24    7.71
   5  -2  -5   91.75    9.43
  -5   2   5  108.99    5.15
  -5   2   4  319.40    8.66
   5  -2  -4  261.71    8.89
  -5   2   4  320.15    9.36
  -5   2   3   89.02    3.31
   5  -2  -3   72.47    3.97
  -5   2   3  101.19    4.58
  -5   2   2  137.35    4.15
   5  -2  -2  108.30    3.53
  -5   2   2  148.71    5.07
  -5   2   1  113.67    3.86
  -5   2   1  111.76    3.57
  -5   2   1  141.22    4.93
  -5   2   0  162.33    5.07
  -5   2   0  156.17    4.04
   5  -2   0  155.91    4.80
  -5   2  -1    1.21    1.54
  -5   2  -1    1.92    0.82
   5  -2   1    2.26    1.31
  -5   2  -2  320.15    9.35
  -5   2  -2  276.18    7.49
   5  -2   2  313.52    9.25
  -5   2  -3    1.82    1.13
  -5   2  -3    1.90    0.99
   5  -2   3    1.64    0.96
  -5   2  -4   70.01   12.12
  -5   2  -4   60.73    2.53
   5  -2   4   73.98    3.45
  -5   2  -5    7.55    1.93
  -5   2  -5    5.19    1.00
   5  -2   5    7.34    2.12
  -5   2  -6  113.60   15.56
  -5   2  -6   91.00    3.17
   5  -2   6  121.54    5.58
  -5   2  -7  596.83   26.07
  -5   2  -7  579.15   21.05
   5  -2   7  695.96   26.26
  -5   2  -8   18.28    2.91
  -5   2  -8   20.46    2.01
   5  -2   8   24.46    4.26
  -5   2  -9   38.22    3.55
  -5   2  -9   38.69    3.07
   5  -2   9   45.05    8.56
  -5   2 -10    5.63    2.61
  -5   2 -10    4.23    1.01
   5  -2  10    4.27    1.03
  -5   2 -11    1.41    1.78
  -5   2 -11    1.84    1.17
  -5   2 -12   10.19    2.68
  -5   2 -12    6.92    1.52
   5  -2  12    8.42    2.08
  -5   2 -13  236.02    8.87
  -5   2 -13  231.60    7.06
   5  -2  13  265.31    8.97
  -5   2 -14  187.67    7.95
   5  -2  14  191.57    7.57
  -5   2 -15    9.43    2.47
   5  -2  15    9.44    2.92
   5  -1 -16   45.24    9.86
  -5   1  16   48.65    5.50
   5  -1 -15   76.06   13.80
  -5   1  15   69.25    6.00
   5  -1 -14   25.68    7.10
  -5   1  14   23.74    3.83
   5  -1 -13  126.04   12.97
  -5   1  13  130.84    7.49
   5  -1 -12   -0.83    1.53
  -5   1  12    1.74    2.21
   5  -1 -11    0.90    1.15
  -5   1  11    5.15    2.21
   5  -1 -10   67.88   10.12
  -5   1  10   66.34    4.59
   5  -1  -9   37.21    7.55
  -5   1   9   39.57    3.87
   5  -1  -8    7.36    1.88
  -5   1   8   10.80    2.43
   5  -1  -7  117.05    5.78
  -5   1   7  133.10    5.80
  -5   1   6   78.86    5.76
   5  -1  -6   64.76   10.97
  -5   1   6   82.22    4.56
  -5   1   5  220.87    5.92
   5  -1  -5  186.16    7.69
  -5   1   5  215.85    7.25
  -5   1   4    1.57    0.72
   5  -1  -4    1.92    0.52
  -5   1   4    3.84    1.58
  -5   1   3    1.89    0.99
  -5   1   3    1.55    1.11
  -5   1   3    1.57    1.23
  -5   1   2  296.46    6.65
  -5   1   2  273.00    6.53
  -5   1   2  293.09    7.00
  -5   1   1   16.84    1.69
  -5   1   1   16.65    1.88
  -5   1   1   19.32    1.95
  -5   1   0   92.01    3.72
  -5   1   0   88.64    3.35
  -5   1  -1  133.35    4.52
  -5   1  -1  115.81    6.04
   5  -1   1  121.95    3.90
  -5   1  -2   15.43    1.69
  -5   1  -2   18.70    2.18
   5  -1   2   21.02    3.71
  -5   1  -3   13.18    2.01
  -5   1  -3   12.46    1.39
   5  -1   3   12.23    2.55
  -5   1  -4    0.99    1.53
  -5   1  -4    3.09    0.89
   5  -1   4    2.51    0.44
  -5   1  -5   30.36    3.10
  -5   1  -5   24.66    2.04
   5  -1   5   29.00    4.69
  -5   1  -6   49.00    3.69
  -5   1  -6   48.42    3.06
   5  -1   6   58.16    8.15
  -5   1  -7  220.31   10.62
  -5   1  -7  196.43    8.60
   5  -1   7  219.07   11.67
  -5   1  -8  168.79    7.48
  -5   1  -8  176.51    6.72
   5  -1   8  207.58    7.73
  -5   1  -9   36.04    3.59
  -5   1  -9   36.77    3.28
   5  -1   9   36.98    6.18
  -5   1 -10  102.49    5.58
  -5   1 -10  108.53   11.99
   5  -1  10  113.47    4.93
  -5   1 -11   18.10    2.99
  -5   1 -11   16.91    2.40
   5  -1  11   17.79    2.59
  -5   1 -12  123.27    6.32
  -5   1 -12  128.55   13.50
   5  -1  12  138.59    5.62
  -5   1 -13    8.35    2.55
  -5   1 -13    6.43    1.82
   5  -1  13    8.18    2.43
  -5   1 -14  110.73    5.58
   5  -1  15   16.44    3.65
   5   0 -16   44.07   12.40
  -5   0  16   35.63    4.60
   5   0 -15    9.80    1.83
  -5   0  15    8.25    2.49
   5   0 -14   16.99    2.85
  -5   0  14   16.76    3.08
   5   0 -13    0.74    0.87
  -5   0  13    0.88    1.99
   5   0 -12   71.70   11.87
  -5   0  12   73.39    5.13
   5   0 -11   33.49    3.80
  -5   0  11   40.42    4.34
   5   0 -10   42.59    7.69
  -5   0  10   39.65    3.62
   5   0  -9   18.68    2.94
  -5   0   9   17.64    2.70
   5   0  -8  245.98    9.11
  -5   0   8  268.59    8.64
   5   0  -7  466.91   14.21
  -5   0   7  565.99   12.31
   5   0  -6  137.41    3.72
   5   0  -6  120.25    8.15
  -5   0   6  137.76    5.52
   5   0  -5    4.20    0.98
  -5   0   5    5.59    1.25
   5   0  -4  255.97    6.94
  -5   0   4  245.69    8.09
  -5   0   4  248.01    7.52
  -5   0   3    5.96    1.56
  -5   0   3    4.16    0.93
  -5   0   2  538.60   12.58
  -5   0   2  484.29   10.46
  -5   0   2  523.95    9.47
  -5   0   1    7.63    1.75
  -5   0   1    3.83    1.11
  -5   0   1    5.07    1.67
  -5   0   0  104.52    4.28
  -5   0   0   99.85    4.25
  -5   0   0  108.99    4.10
  -5   0  -1   51.43    9.21
  -5   0  -1   48.48    3.08
   5   0   1   48.84    2.39
  -5   0  -2  141.40    5.44
  -5   0  -2  155.88    5.70
   5   0   2  158.08    5.27
  -5   0  -3  496.58   13.00
  -5   0  -3  467.82   11.71
   5   0   3  495.13   11.87
  -5   0  -4   19.84    2.59
  -5   0  -4   19.01    2.08
   5   0   4   18.23    3.71
  -5   0  -5    2.93    1.29
  -5   0  -5    3.97    1.48
  -5   0  -6   39.89    3.57
  -5   0  -6   38.35    2.86
   5   0   6   43.05    2.46
  -5   0  -7   10.83    2.32
  -5   0  -7   12.46    2.02
   5   0   7   10.58    3.10
  -5   0  -8    0.58    1.75
  -5   0  -8   -0.01    1.25
   5   0   8    1.66    1.19
  -5   0  -9  115.25    7.00
  -5   0  -9  118.07    6.87
   5   0   9  118.19    5.99
   5   0  10    1.65    1.64
   5   0  11    4.62    1.91
  -5   0 -11    1.64    0.83
   5   0  11    0.78    0.63
   5   0  12    5.78    1.91
  -5   0 -12    3.75    1.44
   5   0  13    4.62    1.07
  -5   0 -13    2.71    1.03
   5   0  14   38.90    8.70
  -5   0 -14   52.50    4.90
   5   1 -16    2.86    2.18
  -5  -1  16    3.26    2.32
   5   1 -15    7.36    2.80
  -5  -1  15    8.35    2.78
   5   1 -14    7.86    1.62
  -5  -1  14    7.02    2.08
   5   1 -13   17.83    4.56
  -5  -1  13   13.73    3.04
   5   1 -12    2.18    1.10
  -5  -1  12    2.40    2.65
   5   1 -11   -0.60    1.68
  -5  -1  11    0.82    1.78
   5   1 -10   32.41    6.84
  -5  -1  10   28.02    3.62
   5   1  -9   38.29    8.32
  -5  -1   9   46.57    4.02
   5   1  -8   35.40    7.86
  -5  -1   8   37.38    3.06
   5   1  -7    3.78    1.03
   5   1  -7    2.37    1.06
  -5  -1   7    4.08    1.52
   5   1  -6    0.22    0.66
  -5  -1   6   -0.81    1.29
  -5  -1   6   -0.78    1.22
   5   1  -5   45.58    5.50
  -5  -1   5   49.18    3.89
  -5  -1   5   41.45    2.98
   5   1  -4    5.01    0.99
  -5  -1   4    4.74    1.23
  -5  -1   4    3.94    1.15
   5   1  -3   29.89    4.39
  -5  -1   3   25.54    2.39
  -5  -1   3   24.65    1.96
   5   1  -2   46.23    3.00
  -5  -1   2   43.74    3.07
  -5  -1   2   47.26    2.38
   5   1  -1    2.55    0.91
  -5  -1   1    4.03    1.57
  -5  -1   1    3.41    0.71
   5   1   0   41.83   10.11
  -5  -1   0   37.36    2.82
  -5  -1   0   44.38    4.08
   5   1   1   83.01    4.41
  -5  -1  -1   77.24    3.89
   5   1   1   71.83    3.23
   5   1   2   18.07    3.56
  -5  -1  -2   18.45    2.39
   5   1   2   13.38    3.50
   5   1   3    1.89    1.14
  -5  -1  -3    5.56    1.64
   5   1   3    2.35    0.52
   5   1   4    0.20    0.69
  -5  -1  -4    1.98    1.30
   5   1   4    1.06    0.52
   5   1   5    1.63    1.01
  -5  -1  -5    3.14    1.42
   5   1   5    1.36    0.54
   5   1   6  123.47   13.27
  -5  -1  -6  130.80    5.39
   5   1   7   12.88    3.08
  -5  -1  -7   14.37    2.25
   5   1   8   60.84   11.85
  -5  -1  -8   64.80    4.59
   5   1   9   34.81    6.42
  -5  -1  -9   37.42    3.48
   5   1  10   15.88    2.96
  -5  -1 -10   16.42    2.52
   5   1  11    7.73    1.98
  -5  -1 -11   11.97    2.14
   5   1  12    9.90    2.56
  -5  -1 -12    6.42    2.07
   5   1  13   30.68    7.03
  -5  -1 -13   44.35    4.23
   5   1  14    1.74    1.07
  -5  -1 -14    0.44    1.65
   5   2 -16    4.88    2.56
  -5  -2  16    5.91    2.81
   5   2 -15   31.13    6.86
  -5  -2  15   41.25    4.61
   5   2 -14    7.30    2.15
  -5  -2  14    7.34    2.12
   5   2 -13    3.78    1.72
  -5  -2  13    1.40    2.01
   5   2 -12   54.01    9.08
  -5  -2  12   55.62    4.71
   5   2 -11   27.43    4.86
  -5  -2  11   25.29    3.02
   5   2 -10   92.00   15.79
  -5  -2  10  108.45    6.75
  -5  -2   9   10.01    1.76
   5   2  -8   10.04    1.93
  -5  -2   8    9.94    1.86
   5   2  -7   84.08    3.14
  -5  -2   7   73.84    4.67
  -5  -2   7   66.74    3.56
   5   2  -6   11.17    2.47
  -5  -2   6   12.40    2.04
  -5  -2   6   13.66    2.05
   5   2  -5    3.19    0.95
  -5  -2   5    4.69    2.27
  -5  -2   5    3.02    1.14
   5   2  -4  170.55    5.31
  -5  -2   4  155.82    5.93
  -5  -2   4  149.88    4.71
   5   2  -3   54.74    2.96
  -5  -2   3   50.86    6.13
  -5  -2   3   47.66    2.59
   5   2  -2   33.86    7.83
  -5  -2   2   29.27    3.04
  -5  -2   2   28.96    1.97
   5   2  -1    2.53    0.67
  -5  -2   1    3.83    1.91
  -5  -2   1    1.41    0.60
   5   2   0   60.54   10.01
  -5  -2   0   63.08    4.29
  -5  -2   0   53.33    2.08
   5   2   1  201.34    6.56
  -5  -2  -1  188.14    6.40
   5   2   2   11.74    3.19
  -5  -2  -2    9.06    1.84
   5   2   3   53.87   10.02
  -5  -2  -3   53.48    3.81
   5   2   4    1.26    0.73
  -5  -2  -4    1.72    1.06
   5   2   5    0.93    0.89
  -5  -2  -5    4.01    1.61
   5   2   6  147.36   12.71
  -5  -2  -6  139.55    6.58
   5   2   7    7.50    1.66
  -5  -2  -7    5.45    1.92
   5   2   8   19.15    4.97
  -5  -2  -8   14.49    2.82
   5   2   9   65.29   11.96
  -5  -2  -9   69.78    5.06
   5   2  10   17.20    3.60
  -5  -2 -10   18.34    2.98
   5   2  11    4.54    1.09
  -5  -2 -11    1.10    1.60
   5   2  12    5.39    1.40
  -5  -2 -12    5.52    1.92
   5   2  13    8.97    2.00
  -5  -2 -13    9.91    2.36
   5   3 -16    8.94    2.67
  -5  -3  16   14.87    3.30
   5   3 -15   18.45    3.45
  -5  -3  15   21.29    3.71
   5   3 -14    0.22    1.34
  -5  -3  14   -1.29    1.85
   5   3 -13   14.00    2.54
  -5  -3  13   14.02    2.80
   5   3 -12    1.03    1.07
  -5  -3  12    0.36    1.62
   5   3 -11    8.65    2.41
  -5  -3  11    6.43    1.98
   5   3 -10   19.42    2.83
  -5  -3  10   20.39    2.43
   5   3  -9   -1.33    1.42
  -5  -3   9    1.94    1.61
   5   3  -8    5.99    2.23
  -5  -3   8    2.66    1.06
   5   3  -7   85.44    3.57
  -5  -3   7   75.18    5.00
  -5  -3   7   75.35    3.95
   5   3  -6    2.89    1.16
  -5  -3   6    1.73    1.79
  -5  -3   6    1.93    1.26
   5   3  -5   58.96    7.93
  -5  -3   5   59.06    4.72
  -5  -3   5   52.36    2.83
   5   3  -4    2.79    0.74
  -5  -3   4    0.70    1.57
  -5  -3   4    1.20    0.57
   5   3  -3   31.18    5.60
  -5  -3   3   34.27    5.54
  -5  -3   3   30.11    1.97
   5   3  -2   14.16    3.05
  -5  -3   2   12.25    1.95
  -5  -3   2   12.42    1.35
   5   3  -1   31.61    6.59
  -5  -3   1   22.29    2.54
   5   3   0    5.91    1.62
  -5  -3   0    7.36    1.91
   5   3   1   18.90    3.31
  -5  -3  -1   12.35    2.13
   5   3   2  199.97   10.96
  -5  -3  -2  190.13    9.32
   5   3   3   25.89    4.67
  -5  -3  -3   25.69    3.13
   5   3   4    1.30    1.34
  -5  -3  -4    6.88    2.56
   5   3   5   42.01    6.16
  -5  -3  -5   45.56    4.41
   5   3   6   66.90    9.01
  -5  -3  -6   59.36    4.19
   5   3   7    8.80    2.08
  -5  -3  -7   10.36    2.60
   5   3   8    6.08    1.78
  -5  -3  -8    4.85    2.12
   5   3   9  100.74   16.30
  -5  -3  -9  100.95    6.15
   5   3  10   37.69    6.00
  -5  -3 -10   41.85    4.74
   5   3  11   12.19    2.98
  -5  -3 -11   13.75    2.79
   5   3  12   16.03    4.46
  -5  -3 -12   28.30    4.28
   5   4 -15    3.69    1.50
  -5  -4  15    1.50    2.07
   5   4 -14   30.63    3.98
  -5  -4  14   19.59    3.25
   5   4 -13   13.48    2.74
  -5  -4  13   16.56    3.15
   5   4 -12   12.20    3.29
  -5  -4  12   15.44    2.90
   5   4 -11   20.49    3.98
  -5  -4  11   21.24    3.40
   5   4 -10    3.43    1.88
  -5  -4  10    2.52    1.61
   5   4  -9   30.11    6.78
  -5  -4   9   36.90    3.24
   5   4  -8   90.54    6.60
  -5  -4   8   89.55   11.83
  -5  -4   8   82.46    4.54
   5   4  -7  106.35    5.43
  -5  -4   7   89.71    6.23
  -5  -4   7   87.01    4.80
   5   4  -6   10.97    2.18
  -5  -4   6   11.58    2.42
  -5  -4   6   10.16    1.63
   5   4  -5    4.38    1.36
  -5  -4   5    2.41    2.35
  -5  -4   5    2.47    0.95
   5   4  -4   46.30    9.37
  -5  -4   4   47.60    6.09
  -5  -4   4   38.36    2.32
   5   4  -3   27.46    7.19
  -5  -4   3   21.37    3.05
  -5  -4   3   17.75    1.56
   5   4  -2   -0.39    1.21
  -5  -4   2    2.55    1.10
   5   4  -1    4.35    0.96
  -5  -4   1    3.47    1.71
   5   4   0    9.67    2.10
  -5  -4   0    8.38    2.11
   5   4   1   -0.13    0.75
  -5  -4  -1   -0.53    1.60
   5   4   2    0.45    0.97
  -5  -4  -2    1.89    2.41
   5   4   3   17.98    4.09
  -5  -4  -3   24.53    3.53
   5   4   4    6.11    1.12
  -5  -4  -4    6.23    2.72
   5   4   5   20.34    3.65
  -5  -4  -5   16.28    2.86
   5   4   6   35.10    5.77
  -5  -4  -6   36.68    4.25
   5   4   7    5.66    1.81
  -5  -4  -7    4.13    1.73
   5   4   8    4.12    1.77
  -5  -4  -8    1.38    1.81
   5   4   9    1.62    0.90
  -5  -4  -9    1.84    1.96
   5   4  10    1.74    1.32
   5   4  11   10.72    2.13
  -5  -4 -11   18.00    3.64
   5   5 -14    5.14    2.30
  -5  -5  14    3.80    2.56
   5   5 -13    6.33    1.81
  -5  -5  13    9.08    2.36
   5   5 -12    5.31    1.30
  -5  -5  12    2.31    1.69
   5   5 -11   71.11   12.84
  -5  -5  11   76.07    4.76
   5   5 -10   56.88    9.15
  -5  -5  10   50.36    4.15
   5   5  -9    0.50    0.58
  -5  -5   9    1.75    1.97
  -5  -5   9   -0.05    1.32
   5   5  -8   23.27    3.29
  -5  -5   8   21.79    3.90
  -5  -5   8   15.91    2.44
   5   5  -7   14.21    1.99
  -5  -5   7   18.75    3.65
  -5  -5   7   13.16    1.95
   5   5  -6    3.09    0.79
  -5  -5   6    4.33    2.63
  -5  -5   6    5.71    1.40
   5   5  -5   57.34    3.80
  -5  -5   5   50.26    4.04
  -5  -5   5   43.82    2.62
   5   5  -4    5.66    1.38
  -5  -5   4    6.58    2.06
   5   5  -3   36.66    3.52
  -5  -5   3   41.82    4.92
   5   5  -2    4.96    1.44
  -5  -5   2    2.93    1.40
   5   5  -1    6.60    1.21
  -5  -5   1    8.76    2.65
   5   5   0    7.98    1.26
  -5  -5   0    6.52    2.12
   5   5   1   18.66    4.57
  -5  -5  -1   18.22    3.24
   5   5   2   -1.20    1.74
   5   5   3   22.20    4.48
  -5  -5  -3   18.87    2.87
   5   5   4   17.33    3.07
  -5  -5  -4   14.42    2.80
   5   5   5   43.73    6.53
  -5  -5  -5   47.82    4.94
   5   5   6    1.77    1.62
  -5  -5  -6    2.31    2.08
   5   5   7   27.86    5.81
  -5  -5  -7   34.34    4.39
   5   5   8    1.41    1.37
  -5  -5  -8    2.16    2.14
   5   5   9    7.27    1.42
  -5  -5  -9    8.34    2.80
   5   5  10   10.58    3.26
  -5  -5 -10    9.95    2.47
   5   6 -13    0.46    1.86
  -5  -6  13    0.21    1.55
   5   6 -12    3.50    1.89
  -5  -6  12    2.49    2.20
   5   6 -11    2.49    1.52
  -5  -6  11    0.40    1.40
   5   6 -10    2.27    1.29
  -5  -6  10    0.10    1.23
   5   6  -9   10.92    3.01
  -5  -6   9   16.72    3.16
  -5  -6   9   12.63    1.95
   5   6  -8  181.67    6.99
  -5  -6   8  137.14    6.99
  -5  -6   8  135.37    5.20
   5   6  -7   18.41    3.13
  -5  -6   7   21.29    3.57
  -5  -6   7   10.61    1.72
   5   6  -6    7.10    1.69
  -5  -6   6    4.77    2.22
   5   6  -5   35.16    5.75
  -5  -6   5   41.76    4.43
   5   6  -4    3.09    1.05
  -5  -6   4    5.25    2.67
   5   6  -3    6.26    1.74
  -5  -6   3    5.59    1.55
   5   6  -2   31.34    6.57
  -5  -6   2   31.36    3.58
   5   6  -1   16.88    4.41
  -5  -6   1   15.33    2.96
   5   6   0    5.80    2.04
  -5  -6   0    1.79    1.87
   5   6   1   29.23    8.42
  -5  -6  -1   30.90    4.26
   5   6   2   35.38    6.82
  -5  -6  -2   38.16    4.60
   5   6   3   27.35    3.75
  -5  -6  -3   25.80    4.10
   5   6   4   36.63    8.65
  -5  -6  -4   36.43    4.83
   5   6   5   35.37    5.13
  -5  -6  -5   41.36    5.22
   5   6   6   20.30    4.41
  -5  -6  -6   19.83    3.75
   5   6   7    5.16    1.01
  -5  -6  -7    3.01    2.15
   5   6   8    1.15    1.87
  -5  -6  -8    0.33    1.91
   5   7 -11   30.37    6.72
  -5  -7   9   68.77    5.88
   5   7  -8    2.47    1.92
  -5  -7   8    0.09    1.79
   5   7  -7    2.01    1.19
  -5  -7   7    6.07    2.80
   5   7  -6    1.00    1.35
  -5  -7   6    0.74    1.83
   5   7  -5   31.05    5.66
  -5  -7   5   37.87    4.62
   5   7  -4   56.92   10.21
  -5  -7   4   65.99    5.67
   5   7  -3   42.80    8.27
  -5  -7   3   38.34    6.10
   5   7  -2  172.52    8.13
  -5  -7   2  137.94    7.19
   5   7  -1   23.69    3.93
  -5  -7   1   26.08    4.17
   5   7   0    2.43    1.72
  -5  -7   0    0.40    1.91
   5   7   1    0.83    1.61
  -5  -7  -1    1.84    1.95
   5   7   2   11.16    2.90
  -5  -7  -2    8.75    3.05
   5   7   3    3.26    1.04
  -5  -7  -3    5.87    2.74
   5   7   4    1.86    2.06
  -5  -7  -4    4.36    3.02
   5   7   5    7.71    3.26
  -5  -7  -5    4.36    2.21
   5   7   6    4.83    1.79
  -5  -7  -6    2.37    2.20
  -5  -8   8    0.61    1.90
   5   8  -7    8.92    2.46
  -5  -8   7   11.54    2.82
   5   8  -6    1.86    1.38
  -5  -8   6   -2.50    1.86
   5   8  -5    3.12    1.96
   5   8  -4    7.26    2.00
  -5  -8   4   11.48    2.85
   5   8  -3    2.64    2.39
  -5  -8   3    1.43    1.93
   5   8  -2   76.45   16.83
  -5  -8   2   85.46    6.94
   5   8  -1   10.07    2.82
  -5  -8   1    9.78    3.10
   5   8   0  100.72   16.50
  -5  -8   0   97.74    6.71
   5   8   1   12.91    3.16
  -5  -8  -1   15.23    3.65
   5   8   2   29.38    8.15
  -5  -8  -2   29.92    5.15
   5   8   3    2.43    2.32
  -5  -8  -3    1.37    2.20
  -6  10   3    5.49    1.17
   6 -10  -3    8.08    2.63
  -6  10   2    1.06    0.79
   6 -10  -2    2.12    1.27
  -6  10   1    1.86    1.14
   6 -10  -1    1.23    1.70
  -6  10   0   10.63    2.37
   6 -10   0   13.91    2.62
  -6  10  -1    1.75    1.08
   6 -10   1    3.98    1.85
  -6  10  -2   17.43    3.38
   6 -10   2   26.72    5.34
  -6  10  -3    6.14    2.24
   6 -10   3    1.27    1.74
  -6  10  -4   55.85    5.12
   6 -10   4   68.07   11.57
   6  -9  -7    2.78    1.77
   6  -9  -6    3.54    2.24
  -6   9   5    1.85    1.05
   6  -9  -5   -0.08    1.86
  -6   9   4    9.50    2.50
   6  -9  -4   11.73    3.22
  -6   9   3  232.09   17.93
   6  -9  -3  267.00   10.27
  -6   9   2   46.97   10.06
   6  -9  -2   56.24   10.48
  -6   9   1   16.34    4.81
   6  -9  -1   20.30    3.27
  -6   9   0   56.72   11.62
   6  -9   0   65.01   10.05
  -6   9  -1   11.42    2.99
   6  -9   1   11.09    2.97
  -6   9  -2   74.90   11.90
   6  -9   2   85.00   14.06
  -6   9  -3   -0.36    1.93
   6  -9   3   -1.98    2.18
  -6   9  -4   18.07    4.46
   6  -9   4   17.33    5.56
  -6   9  -5    4.71    2.29
   6  -9   5    3.69    1.56
  -6   9  -6   98.35    6.80
   6  -9   6  115.59   13.97
  -6   9  -7   21.48    4.46
   6  -9   7   19.02    6.84
  -6   9  -8    4.69    2.35
   6  -9   8    2.97    2.51
  -6   8   9    2.21    2.19
  -6   8   8    2.98    1.92
  -6   8   7    1.10    1.02
  -6   8   6   68.05    4.32
   6  -8  -6   62.60   13.48
  -6   8   5   68.80    5.28
   6  -8  -5   66.57   14.30
  -6   8   4   90.77   18.20
   6  -8  -4   99.95   18.03
  -6   8   3    5.80    1.22
   6  -8  -3    2.38    1.92
  -6   8   2   63.37   10.13
   6  -8  -2   77.89   15.31
  -6   8   1  132.77    6.08
   6  -8  -1  142.55    8.25
  -6   8   0   -0.65    1.60
   6  -8   0    3.21    1.56
  -6   8  -1    0.44    1.46
   6  -8   1    2.25    1.06
  -6   8  -2    0.48    1.69
   6  -8   2    3.65    1.96
  -6   8  -3   22.93    3.28
   6  -8   3   34.59    6.92
  -6   8  -4    3.73    1.74
   6  -8   4    1.82    1.64
  -6   8  -5   41.82    8.19
   6  -8   5   46.22    7.24
  -6   8  -6    1.07    1.18
   6  -8   6    1.28    2.20
  -6   8  -7   63.32    5.30
   6  -8   7   77.02   20.07
  -6   8  -8  111.26    7.22
   6  -8   8  101.88   19.11
  -6   8  -9   36.90    4.41
   6  -8   9   35.48   11.46
  -6   8 -10    2.47    2.84
   6  -8  10    2.75    2.72
   6  -7 -11    3.10    1.36
  -6   7  11    4.37    1.43
   6  -7 -10   17.85    4.72
  -6   7  10   20.81    3.57
   6  -7  -9   11.89    3.80
  -6   7   9   10.62    3.01
   6  -7  -8   55.31    4.07
  -6   7   8   53.07    5.34
  -6   7   7    0.82    0.54
   6  -7  -7    1.46    1.03
  -6   7   7    0.22    2.10
  -6   7   6   -0.08    1.10
   6  -7  -6    1.54    0.75
  -6   7   6    1.58    2.05
  -6   7   5   18.82    2.42
  -6   7   4   18.79    3.11
   6  -7  -4   14.87    3.07
  -6   7   3   36.43    3.92
   6  -7  -3   34.11    5.88
  -6   7   2   44.89    8.19
   6  -7  -2   47.47   11.62
  -6   7   1   38.62    3.54
   6  -7  -1   45.09    9.72
  -6   7   0  103.20   14.36
   6  -7   0  112.75   13.14
  -6   7  -1    6.42    1.88
   6  -7   1   10.47    2.82
  -6   7  -2  143.63    8.70
   6  -7   2  153.11    6.74
  -6   7  -3   21.25    3.48
   6  -7   3   21.43    3.95
  -6   7  -4   23.93    3.87
   6  -7   4   20.18    4.29
  -6   7  -5    3.53    1.68
   6  -7   5    5.43    3.01
  -6   7  -6   -0.51    1.69
   6  -7   6    3.22    1.68
  -6   7  -7   11.62    2.75
   6  -7   7   12.57    3.60
  -6   7  -8    5.77    2.59
   6  -7   8    5.55    2.90
  -6   7  -9   68.47    5.44
   6  -7   9   78.84   16.94
  -6   7 -10   56.37    5.31
   6  -7  10   58.54   13.12
  -6   7 -11    0.06    1.96
   6  -7  11    0.69    2.29
   6  -6 -12   10.73    1.79
  -6   6  12    9.44    3.05
   6  -6 -11    0.50    2.10
  -6   6  11    3.01    2.28
   6  -6 -10   25.09    5.34
  -6   6  10   28.48    3.83
   6  -6  -9   89.01   16.41
  -6   6   9  106.54    7.05
   6  -6  -8   31.33    3.17
  -6   6   8   29.25    4.07
  -6   6   7    0.00    1.00
   6  -6  -7    0.97    0.50
  -6   6   7    5.06    2.44
  -6   6   6  189.33    6.57
   6  -6  -6  213.61    6.37
  -6   6   6  218.10    8.81
  -6   6   5   40.04    7.52
   6  -6  -5   41.46    6.14
  -6   6   5   47.77    4.80
  -6   6   4   36.45    2.97
   6  -6  -4   41.94    2.59
  -6   6   4   37.96    4.04
  -6   6   3   36.67    3.28
   6  -6  -3   42.74    7.12
  -6   6   2   50.68    7.31
   6  -6  -2   60.23    7.07
  -6   6   1   23.09    3.54
   6  -6  -1   22.22    5.38
  -6   6   0  203.21    9.58
   6  -6   0  204.65    9.70
  -6   6  -1    0.57    0.76
   6  -6   1    1.99    1.19
  -6   6  -2   51.30    4.83
   6  -6   2   51.67   10.11
  -6   6  -3   12.02    2.54
   6  -6   3   13.74    3.68
  -6   6  -4   28.14    3.76
   6  -6   4   26.22    5.84
  -6   6  -5    5.17    2.26
   6  -6   5    2.29    1.74
  -6   6  -6    1.87    1.87
   6  -6   6    3.67    1.10
  -6   6  -7    8.43    2.53
   6  -6   7    8.95    2.11
  -6   6  -8    0.27    1.58
   6  -6   8    2.07    1.30
  -6   6  -9    2.44    1.90
   6  -6   9    4.12    2.34
  -6   6 -10    0.66    1.75
   6  -6  10    1.84    2.04
  -6   6 -11  105.92    6.58
   6  -6  11  129.63    7.27
  -6   6 -12   10.17    2.99
   6  -6  12    9.79    2.09
   6  -5 -13    2.73    1.81
  -6   5  13   -0.77    2.15
   6  -5 -12    0.97    1.60
  -6   5  12   -0.26    2.14
   6  -5 -11   38.24   10.07
  -6   5  11   40.42    4.76
   6  -5 -10   27.52    3.02
  -6   5  10   25.87    3.71
   6  -5  -9  174.74    6.69
  -6   5   9  177.14    8.03
   6  -5  -8  164.68    6.26
  -6   5   8  176.93    8.09
  -6   5   7    1.96    0.92
   6  -5  -7    2.75    1.81
  -6   5   7    4.23    2.08
  -6   5   6  175.44    8.07
   6  -5  -6  202.09    9.66
  -6   5   6  216.01   11.44
  -6   5   5   29.28    5.70
   6  -5  -5   25.98    5.22
  -6   5   5   38.11    3.95
  -6   5   4   27.66    6.46
   6  -5  -4   31.65    6.80
  -6   5   4   39.67    4.15
  -6   5   3   35.87    3.59
   6  -5  -3   33.94    6.68
  -6   5   3   41.33    3.51
  -6   5   2    5.26    1.52
   6  -5  -2    3.62    1.06
   6  -5  -2    5.84    1.70
  -6   5   1    9.94    1.93
   6  -5  -1   11.63    3.55
  -6   5   0   68.02   10.33
   6  -5   0   66.79   11.02
  -6   5  -1   81.71    4.48
   6  -5   1   83.06   16.71
  -6   5  -2  122.69    6.36
   6  -5   2  132.84    6.56
  -6   5  -3  155.29    7.21
   6  -5   3  166.87    7.37
  -6   5  -4   41.17    3.94
   6  -5   4   39.30    4.26
  -6   5  -5    8.11    2.27
   6  -5   5   10.05    1.81
  -6   5  -6    8.43    2.60
   6  -5   6    7.51    2.17
  -6   5  -7   92.47    5.51
   6  -5   7  100.93   17.12
  -6   5  -8   47.72    4.20
   6  -5   8   58.94   14.11
  -6   5  -9    1.16    1.72
   6  -5   9    3.05    1.58
  -6   5 -10    2.72    2.47
   6  -5  10    2.40    1.49
  -6   5 -11    1.28    0.74
   6  -5  11    0.56    1.34
  -6   5 -12    5.04    2.09
   6  -5  12    5.66    2.08
  -6   5 -13   24.71    4.71
   6  -5  13   26.55    7.31
   6  -4 -14   35.33    4.72
  -6   4  14   24.35    4.24
   6  -4 -13   20.25    4.21
  -6   4  13   11.90    3.10
   6  -4 -12   71.50   12.03
  -6   4  12   75.77    6.28
   6  -4 -11   46.72   10.01
  -6   4  11   47.44    5.01
   6  -4 -10    2.74    1.24
  -6   4  10    5.21    2.56
   6  -4  -9    3.09    1.20
  -6   4   9    0.02    2.02
   6  -4  -8   73.74   12.76
  -6   4   8   64.35    4.95
  -6   4   7  224.92    8.58
   6  -4  -7  250.73   10.54
  -6   4   7  276.41   12.23
  -6   4   6   54.25    2.94
   6  -4  -6   61.77    9.90
  -6   4   6   62.84    5.06
  -6   4   5  389.88   11.10
   6  -4  -5  354.71   13.27
  -6   4   5  430.67   17.51
  -6   4   4   66.97    3.51
   6  -4  -4   65.83    9.63
  -6   4   4   84.03    5.33
  -6   4   3  594.22   22.20
   6  -4  -3  490.81   18.67
  -6   4   3  660.57   25.27
  -6   4   2  231.24   10.21
   6  -4  -2  202.05    8.34
  -6   4   2  286.84   12.84
  -6   4   1  355.67   14.40
   6  -4  -1  285.97   11.53
   6  -4  -1  364.74   15.13
  -6   4   0   40.96    3.29
   6  -4   0   25.42    4.60
   6  -4   0   40.81    7.23
  -6   4  -1    2.09    1.37
   6  -4   1    3.80    0.96
  -6   4  -2   62.42   10.06
   6  -4   2   60.43   12.36
  -6   4  -3   44.06    3.62
   6  -4   3   57.21   10.85
  -6   4  -4   10.39    2.02
   6  -4   4   15.59    4.17
  -6   4  -5  528.50   20.17
   6  -4   5  613.68   22.85
  -6   4  -6  108.15    7.40
   6  -4   6  139.80    8.43
  -6   4  -7  365.91   16.32
   6  -4   7  402.72   18.75
  -6   4  -8  163.56    7.64
   6  -4   8  211.10    7.97
  -6   4  -9   13.28    2.24
   6  -4   9   10.19    2.43
  -6   4 -10    1.98    1.16
  -6   4 -11    0.41    0.96
   6  -4  11    2.25    1.49
  -6   4 -12    2.50    0.92
   6  -4  12    3.14    1.85
  -6   4 -13   -0.80    1.83
   6  -4  13    2.19    2.03
   6  -3 -15    0.96    2.03
  -6   3  15    3.00    2.39
   6  -3 -14   46.23   10.07
  -6   3  14   53.21    5.09
   6  -3 -13    9.11    1.93
  -6   3  13    6.23    3.52
   6  -3 -12   52.44   12.74
  -6   3  12   53.95    5.30
   6  -3 -11    2.05    1.48
  -6   3  11    9.93    3.57
   6  -3 -10   27.48    6.34
  -6   3  10   26.06    3.43
   6  -3  -9    1.03    0.98
  -6   3   9   -0.02    1.87
   6  -3  -8   25.01    4.90
  -6   3   8   23.93    3.39
  -6   3   7   97.69    3.87
   6  -3  -7   97.51   15.53
  -6   3   7  124.50    6.82
  -6   3   6    1.32    1.02
   6  -3  -6    1.04    0.88
  -6   3   6    3.31    2.02
  -6   3   5  179.05    8.18
   6  -3  -5  170.96    7.87
  -6   3   5  204.68    9.98
  -6   3   4  131.45    4.40
   6  -3  -4  116.13    4.64
  -6   3   4  140.08    7.92
  -6   3   3  499.99   11.72
   6  -3  -3  403.52   10.42
  -6   3   3  547.24   13.70
  -6   3   2   23.48    2.26
   6  -3  -2   17.81    4.89
  -6   3   2   26.81    3.00
  -6   3   1  196.04    6.56
   6  -3  -1  160.64    5.13
  -6   3   0    0.96    1.26
   6  -3   0   -0.13    0.59
   6  -3   0    1.62    1.35
  -6   3  -1   -0.10    1.22
  -6   3  -1    0.87    0.64
   6  -3   1    0.78    0.94
  -6   3  -2   11.68    2.17
  -6   3  -2    8.54    1.27
   6  -3   2   10.57    2.58
  -6   3  -3    2.36    1.55
  -6   3  -3    4.09    0.97
   6  -3   3    9.46    1.99
  -6   3  -4   66.47    5.02
  -6   3  -4   53.70    6.29
   6  -3   4   77.78   11.85
  -6   3  -5  216.47   28.08
   6  -3   5  232.60    9.22
  -6   3  -6  433.64   17.05
   6  -3   6  490.90   18.02
  -6   3  -7   41.71    7.29
   6  -3   7   52.79   11.26
  -6   3  -8   26.50    4.64
   6  -3   8   24.05    4.87
  -6   3  -9   65.39    8.13
   6  -3   9   64.77   12.47
  -6   3 -10   18.79    2.99
   6  -3  10   22.04    4.85
  -6   3 -11    9.56    2.63
   6  -3  11   12.85    3.13
  -6   3 -12    5.13    1.96
   6  -3  12    6.88    2.24
  -6   3 -13    9.04    3.14
   6  -3  13   14.09    3.19
   6  -2 -15    2.08    2.29
  -6   2  15    1.35    2.25
   6  -2 -14   15.60    3.97
  -6   2  14   16.64    3.42
   6  -2 -13   67.32   11.26
  -6   2  13   79.87    6.22
   6  -2 -12    9.07    2.51
  -6   2  12    6.68    2.74
   6  -2 -11   48.53    8.66
  -6   2  11   47.48    4.33
   6  -2 -10    3.77    1.46
  -6   2  10    1.24    1.91
   6  -2  -9   48.22    8.09
  -6   2   9   49.45    4.68
   6  -2  -8    5.62    1.09
  -6   2   8    3.47    1.55
  -6   2   7  322.65    8.67
   6  -2  -7  286.52   19.91
  -6   2   7  359.22   12.24
  -6   2   6 1002.24   35.09
   6  -2  -6  855.14   33.78
  -6   2   5  817.62   29.10
   6  -2  -5  684.11   28.34
  -6   2   4    0.75    0.47
   6  -2  -4    0.52    0.97
  -6   2   4    2.65    1.74
  -6   2   3  148.43    5.61
   6  -2  -3  129.97    9.65
  -6   2   3  161.00   10.72
  -6   2   2  792.14   14.71
  -6   2   2  858.91   12.46
  -6   2   1  109.18    4.55
  -6   2   1  105.28    3.96
  -6   2   1  124.44    5.32
  -6   2   0  164.55    6.53
  -6   2   0  155.63    4.71
   6  -2   0  163.69    5.99
  -6   2  -1    1.64    1.23
  -6   2  -1    0.10    0.78
   6  -2   1    2.55    1.16
  -6   2  -2  245.31    8.11
  -6   2  -2  212.47    5.95
   6  -2   2  221.87    8.33
  -6   2  -3   30.34    4.82
  -6   2  -3   25.16    3.67
   6  -2   3   29.60    7.29
  -6   2  -4   98.51   15.58
  -6   2  -4   85.30    3.46
   6  -2   4   93.19    5.50
  -6   2  -5   14.91    2.88
  -6   2  -5   12.33    1.76
   6  -2   5   14.87    2.75
  -6   2  -6   33.56    3.47
  -6   2  -6   35.84    2.47
   6  -2   6   41.27    8.40
  -6   2  -7    2.65    1.02
   6  -2   7    4.15    1.45
  -6   2  -8  121.18    6.06
  -6   2  -8  119.03    4.37
   6  -2   8  139.70    5.53
  -6   2  -9   67.14    5.35
  -6   2  -9   59.43    3.75
   6  -2   9   59.32   12.89
  -6   2 -10   53.57    5.21
  -6   2 -10   39.09    3.20
   6  -2  10   40.23   10.62
  -6   2 -11    2.09    2.51
   6  -2  11    0.08    0.54
  -6   2 -12   22.28    3.32
   6  -2  12   20.39    5.86
  -6   2 -13   -0.12    1.84
   6  -1 -15    2.19    1.78
  -6   1  15   -0.73    2.12
   6  -1 -14   25.59    6.20
  -6   1  14   21.49    3.54
   6  -1 -13   26.06    5.11
  -6   1  13   24.37    3.75
   6  -1 -12   21.69    4.11
  -6   1  12   25.89    3.64
   6  -1 -11   36.88    6.70
  -6   1  11   39.38    4.04
   6  -1 -10   67.77   11.81
  -6   1  10   72.05    5.73
   6  -1  -9    6.56    1.64
  -6   1   9    8.25    2.31
   6  -1  -8   70.21   11.70
  -6   1   8   81.23    4.81
   6  -1  -7  129.72    6.86
  -6   1   7  165.57    7.52
   6  -1  -6  253.94   13.18
  -6   1   6  317.88   13.60
  -6   1   5  224.10    6.20
   6  -1  -5  191.88    8.04
  -6   1   5  235.71    7.96
  -6   1   4  212.75    6.31
   6  -1  -4  173.79    6.30
  -6   1   4  212.70    7.09
  -6   1   3   55.28    3.16
  -6   1   3   62.17   10.99
  -6   1   3   64.09    3.89
  -6   1   2   63.41    3.54
  -6   1   2   55.78    3.56
  -6   1   2   71.96    4.04
  -6   1   1  102.02    4.59
  -6   1   1   92.92    3.96
  -6   1   1  109.37    4.47
  -6   1   0  126.72    4.98
  -6   1   0  136.34    5.09
   6  -1   0  138.96    4.83
  -6   1  -1  412.02   10.78
  -6   1  -1  405.11   10.67
   6  -1   1  422.37   11.49
  -6   1  -2  927.18   14.94
  -6   1  -2  855.69   17.22
   6  -1   2  913.84   13.94
  -6   1  -3   21.28    2.95
  -6   1  -3   30.72    2.93
   6  -1   3   30.32    4.60
  -6   1  -4  483.44   19.43
  -6   1  -4  429.26   16.46
   6  -1   4  503.87   19.99
  -6   1  -5  108.69    6.38
  -6   1  -5   97.21    4.71
   6  -1   5  112.45    6.52
  -6   1  -6   60.13   10.38
  -6   1  -6   45.65    2.98
   6  -1   6   46.45    8.68
  -6   1  -7   10.59    2.12
  -6   1  -7   10.37    1.63
   6  -1   7   11.86    3.67
  -6   1  -8    2.88    1.60
  -6   1  -8    3.91    1.48
   6  -1   8    2.32    0.87
  -6   1  -9   55.90    5.54
  -6   1  -9   50.68    3.47
   6  -1   9   45.78   10.11
  -6   1 -10    1.85    1.72
  -6   1 -10    2.87    1.78
   6  -1  10    1.34    1.15
  -6   1 -11    6.75    2.08
  -6   1 -11    6.62    1.93
   6  -1  11    4.50    1.45
  -6   1 -12   17.32    3.08
  -6   1 -12   23.77    3.27
   6   0 -15   -1.15    1.73
  -6   0  15   -0.77    2.08
   6   0 -14   10.63    4.42
  -6   0  14   11.26    2.99
   6   0 -13   10.21    2.02
  -6   0  13    8.10    2.63
   6   0 -12    4.07    0.86
  -6   0  12    4.48    1.83
   6   0 -11   12.73    3.44
  -6   0  11   16.33    3.16
   6   0 -10  169.09    8.26
  -6   0  10  189.58    7.48
   6   0  -9   28.69    5.15
  -6   0   9   43.48    4.36
   6   0  -8  223.73   12.36
  -6   0   8  273.12   11.72
   6   0  -7   34.30   11.12
  -6   0   7   36.95    3.54
   6   0  -6   38.52    7.33
   6   0  -6   41.76    6.48
  -6   0   6   45.46    3.52
   6   0  -5   61.17    5.18
  -6   0   5   58.72    4.16
  -6   0   5   58.79    3.82
   6   0  -4    9.72    2.17
  -6   0   4    9.20    1.90
  -6   0   4    6.39    1.44
   6   0  -3    1.07    0.73
  -6   0   3    2.21    1.40
  -6   0   3    2.31    1.28
  -6   0   2  269.22    8.33
  -6   0   2  262.34   11.02
  -6   0   1  429.02   10.83
  -6   0   1  375.15   10.62
  -6   0   1  427.26   10.14
  -6   0   0   60.72    3.95
  -6   0   0   50.44    3.17
   6   0   0   45.75    3.86
  -6   0  -1   53.54    3.61
  -6   0  -1   45.36    3.22
   6   0   1   50.07    7.20
  -6   0  -2    3.12    1.59
  -6   0  -2    3.54    1.35
   6   0   2    0.74    0.76
  -6   0  -3   20.86    2.40
  -6   0  -3   19.76    2.29
   6   0   3   17.75    4.17
  -6   0  -4    3.71    2.11
  -6   0  -4    1.62    1.24
   6   0   4    1.02    0.65
  -6   0  -5  146.04    7.24
  -6   0  -5  127.23    5.60
   6   0   5  155.62    5.45
  -6   0  -6  188.72    9.47
  -6   0  -6  176.01    8.09
   6   0   6  201.99    7.93
  -6   0  -7    4.05    2.32
  -6   0  -7   12.47    2.45
   6   0   7    4.96    1.58
  -6   0  -8  107.02    5.19
   6   0   9    4.83    1.96
  -6   0  -9    5.59    1.64
   6   0  10   -0.02    1.53
  -6   0 -10    0.08    1.23
   6   0  11   -0.53    1.36
  -6   0 -11    0.65    1.28
   6   0  12    6.51    2.51
  -6   0 -12    8.41    2.31
   6   0  13    4.07    1.89
  -6   0 -13    3.51    2.24
   6   1 -15    2.04    1.67
  -6  -1  15    2.10    2.11
   6   1 -14    6.54    2.22
  -6  -1  14    7.32    2.80
   6   1 -13    3.36    1.95
  -6  -1  13    3.64    2.10
   6   1 -12   10.09    1.77
  -6  -1  12   13.06    3.05
   6   1 -11   10.97    2.28
  -6  -1  11   13.95    2.74
   6   1 -10    7.92    1.61
  -6  -1  10    6.29    2.09
   6   1  -9   70.04   11.84
  -6  -1   9   96.74    6.43
   6   1  -8   62.03    8.78
  -6  -1   8   63.44    4.38
   6   1  -7  125.45    4.78
   6   1  -7  110.31   18.28
  -6  -1   7  120.90    5.80
   6   1  -6    0.07    0.40
  -6  -1   6    0.39    1.41
  -6  -1   6    2.57    1.38
   6   1  -5    3.04    0.75
  -6  -1   5    4.07    1.28
  -6  -1   5    3.31    1.23
   6   1  -4   45.78    9.44
  -6  -1   4   42.60    3.54
  -6  -1   4   39.16    2.59
   6   1  -3    8.24    1.84
  -6  -1   3    5.59    1.61
  -6  -1   3    8.10    1.41
   6   1  -2    5.53    1.81
  -6  -1   2    6.24    1.82
  -6  -1   2    6.14    1.15
   6   1  -1   11.64    2.40
  -6  -1   1   10.37    1.70
  -6  -1   1    9.02    1.43
   6   1   0  172.93    6.46
  -6  -1   0  163.33    6.32
   6   1   0  151.42    4.83
   6   1   1  128.96    5.28
  -6  -1  -1  118.31    5.25
   6   1   1  116.76    3.76
   6   1   2    0.95    1.04
  -6  -1  -2    0.84    1.30
   6   1   2    0.65    0.28
   6   1   3    8.97    2.11
  -6  -1  -3    6.27    1.75
   6   1   4   40.12    9.10
  -6  -1  -4   39.45    3.35
   6   1   5    1.89    1.48
  -6  -1  -5    0.27    1.41
   6   1   6   14.83    3.47
  -6  -1  -6   17.42    2.32
   6   1   7  149.02   14.02
  -6  -1  -7  149.82    6.56
   6   1   8   65.58   16.18
  -6  -1  -8   72.06    4.82
   6   1   9    8.19    2.01
  -6  -1  -9    5.60    1.55
   6   1  10    2.46    1.07
  -6  -1 -10    0.38    1.22
   6   1  11    3.50    1.37
  -6  -1 -11    3.89    1.76
   6   1  12   25.93    6.47
  -6  -1 -12   29.26    3.92
   6   2 -15    2.11    1.51
  -6  -2  15    2.31    2.06
   6   2 -14   14.29    2.67
  -6  -2  14   15.67    3.16
   6   2 -13    6.62    2.03
  -6  -2  13    6.39    2.42
   6   2 -12   85.60   18.03
  -6  -2  12   86.99    5.89
   6   2 -11   26.28    4.52
  -6  -2  11   25.30    3.16
   6   2 -10   10.28    2.89
  -6  -2  10   13.37    2.51
   6   2  -9    1.89    1.07
  -6  -2   9    1.20    1.39
   6   2  -8    9.58    2.49
  -6  -2   8    7.30    1.77
   6   2  -7   90.94   12.61
  -6  -2   7   89.82    6.06
  -6  -2   7   86.96    5.16
   6   2  -6    8.87    1.77
  -6  -2   6   11.45    2.13
  -6  -2   6    9.97    1.70
   6   2  -5    8.16    1.90
  -6  -2   5    7.08    2.14
  -6  -2   5    7.93    1.36
   6   2  -4  187.69    6.92
  -6  -2   4  177.73    7.59
  -6  -2   4  177.87    6.33
   6   2  -3   46.78   11.82
  -6  -2   3   42.71    3.77
  -6  -2   3   37.09    2.46
   6   2  -2   21.54    4.25
  -6  -2   2   25.05    4.58
  -6  -2   2   17.66    1.63
   6   2  -1    3.67    1.02
  -6  -2   1    0.87    0.97
  -6  -2   1    1.81    0.67
   6   2   0   23.33    4.81
  -6  -2   0   22.80    3.16
   6   2   1   12.00    2.38
  -6  -2  -1    7.15    1.89
   6   2   2   13.47    2.09
  -6  -2  -2    8.62    1.99
   6   2   3   13.11    3.74
  -6  -2  -3   12.94    2.64
   6   2   4   58.23   11.86
  -6  -2  -4   67.84    4.66
   6   2   5   37.22    7.53
  -6  -2  -5   33.63    3.74
   6   2   6   22.45    5.20
  -6  -2  -6   21.26    3.13
   6   2   7   -0.30    1.51
  -6  -2  -7    0.62    1.59
   6   2   8   -0.82    1.62
  -6  -2  -8   -0.10    1.55
   6   2   9   12.14    2.56
  -6  -2  -9   10.21    2.43
   6   2  10    9.93    2.18
  -6  -2 -10    7.73    2.29
   6   2  11    6.34    3.43
  -6  -2 -11    8.78    2.27
   6   2  12    6.49    1.62
  -6  -2 -12    2.17    2.02
   6   3 -14   18.08    3.76
  -6  -3  14   20.26    3.36
   6   3 -13   35.32    4.78
  -6  -3  13   34.47    4.12
   6   3 -12   33.33    6.92
  -6  -3  12   30.96    3.49
   6   3 -11    5.16    1.24
  -6  -3  11    2.42    2.13
   6   3 -10    5.06    2.21
  -6  -3  10    2.48    1.23
   6   3  -9   30.67    5.95
  -6  -3   9   30.94    3.04
   6   3  -8    1.16    0.94
  -6  -3   8    1.99    1.38
   6   3  -7    0.63    0.84
  -6  -3   7    0.77    1.36
  -6  -3   7    0.63    1.15
   6   3  -6   94.63    4.34
  -6  -3   6   97.91    6.65
  -6  -3   6   84.60    4.09
   6   3  -5  467.22   17.40
  -6  -3   5  452.09   17.73
  -6  -3   5  395.27   14.22
   6   3  -4   18.30    3.90
  -6  -3   4   16.85    2.71
  -6  -3   4   14.16    1.75
   6   3  -3   26.35    5.55
  -6  -3   3   21.26    3.05
  -6  -3   3   23.01    1.96
   6   3  -2   13.32    1.91
  -6  -3   2   11.24    2.30
   6   3  -1    1.71    1.12
  -6  -3   1    0.97    1.54
   6   3   0   -0.47    1.35
  -6  -3   0   -0.68    1.51
   6   3   1   21.02    4.33
  -6  -3  -1   17.03    2.98
   6   3   2  127.79   16.91
  -6  -3  -2  152.22    9.10
   6   3   3  909.40   37.09
  -6  -3  -3  958.40   37.10
   6   3   4  272.34    8.96
  -6  -3  -4  288.29    9.32
   6   3   5  100.10   16.35
  -6  -3  -5   95.36    5.67
   6   3   6    1.02    1.08
  -6  -3  -6    1.89    2.51
   6   3   7    1.22    1.09
  -6  -3  -7    0.81    1.66
   6   3   8   10.69    2.74
  -6  -3  -8   12.19    2.69
   6   3   9    8.21    2.18
  -6  -3  -9    4.33    1.76
   6   3  10   34.67    6.92
  -6  -3 -10   38.20    4.15
   6   3  11   10.92    2.50
  -6  -3 -11   13.98    3.48
   6   4 -13   22.45    4.56
  -6  -4  13   28.75    3.91
   6   4 -12   36.06    5.60
  -6  -4  12   38.45    3.71
   6   4 -11    1.30    1.54
  -6  -4  11    2.65    2.12
   6   4 -10   26.13    7.59
  -6  -4  10   31.86    3.39
  -6  -4   9   51.88    4.19
   6   4  -8    3.70    1.22
  -6  -4   8    3.22    1.96
  -6  -4   8    3.92    1.45
   6   4  -7    7.53    2.05
  -6  -4   7    3.75    1.73
  -6  -4   7    4.47    1.63
   6   4  -6   24.72    4.78
  -6  -4   6   26.69    3.97
  -6  -4   6   25.02    2.49
   6   4  -5    8.65    1.74
  -6  -4   5    8.16    2.47
  -6  -4   5    6.71    1.41
  -6  -4   4    4.19    2.75
   6   4  -3    9.48    2.24
  -6  -4   3    8.90    2.56
   6   4  -2   21.14    4.09
  -6  -4   2   20.25    3.80
   6   4  -1   38.03    5.62
  -6  -4   1   37.46    4.07
   6   4   0   84.44   20.18
  -6  -4   0   86.42    5.72
   6   4   1  123.51   17.02
  -6  -4  -1  130.53    7.14
   6   4   2  380.74   10.37
  -6  -4  -2  376.23   11.08
   6   4   3  131.99   21.51
  -6  -4  -3  131.88    6.90
   6   4   4    2.91    0.99
  -6  -4  -4    0.99    1.88
   6   4   5   25.49    6.40
  -6  -4  -5   28.85    3.72
   6   4   6    4.13    1.23
  -6  -4  -6    4.63    1.86
   6   4   7   10.26    1.88
  -6  -4  -7    9.28    2.90
   6   4   8   -0.60    1.75
  -6  -4  -8    1.70    1.87
   6   4   9   13.54    3.89
  -6  -4  -9    8.63    2.69
   6   4  10   31.73    8.68
  -6  -4 -10   34.77    5.13
   6   5 -12    3.50    1.72
  -6  -5  12    3.04    2.38
   6   5 -11   76.56   12.39
  -6  -5  11   75.65    5.17
   6   5 -10   40.39    9.32
  -6  -5  10   31.81    3.22
  -6  -5   9  100.94    6.89
  -6  -5   9   90.53    4.98
  -6  -5   8  138.31   10.47
  -6  -5   8  134.51    5.54
   6   5  -7   10.46    2.03
  -6  -5   7    8.40    2.63
  -6  -5   7    4.80    1.42
   6   5  -6    2.60    0.80
  -6  -5   6    4.92    2.33
   6   5  -5    2.04    0.82
  -6  -5   5    3.50    2.34
   6   5  -4    0.94    1.11
  -6  -5   4    1.67    1.79
   6   5  -3    3.53    1.01
  -6  -5   3    2.50    1.29
   6   5  -2   74.69   14.47
  -6  -5   2   66.19    5.62
   6   5  -1   78.06    8.92
  -6  -5   1   71.19    5.31
   6   5   0    2.95    1.52
  -6  -5   0    1.18    1.76
   6   5   1    3.08    0.74
  -6  -5  -1    1.67    1.91
   6   5   2   46.69    7.67
  -6  -5  -2   39.28    4.48
   6   5   3    1.56    1.40
   6   5   4    1.47    1.42
  -6  -5  -4    0.20    1.82
   6   5   5    1.94    2.02
  -6  -5  -5    4.29    2.33
   6   5   6    4.27    1.25
  -6  -5  -6    0.73    1.92
   6   5   7   18.38    3.27
  -6  -5  -7   12.35    3.11
   6   5   8    7.67    3.11
  -6  -5  -8    6.69    3.13
   6   6 -11   26.33    6.42
  -6  -6   9  129.54   16.96
   6   6  -8    0.35    0.93
  -6  -6   8    1.73    2.04
   6   6  -7    2.65    1.77
  -6  -6   7    2.60    2.07
   6   6  -6    3.02    2.25
  -6  -6   6   -2.19    1.83
  -6  -6   5    1.51    1.46
   6   6  -4   11.32    2.41
  -6  -6   4    5.09    2.01
   6   6  -3   57.64   10.36
  -6  -6   3   55.40    4.83
   6   6  -2   41.78   12.18
  -6  -6   2   50.52    6.67
   6   6  -1   13.00    3.51
  -6  -6   1   17.46    3.70
   6   6   0   15.41    5.38
  -6  -6   0   19.15    3.52
   6   6   1    2.02    1.39
  -6  -6  -1    0.30    1.66
   6   6   2    2.99    1.18
  -6  -6  -2    1.86    1.87
   6   6   3    0.89    1.12
  -6  -6  -3    2.49    2.65
   6   6   4    5.45    2.06
  -6  -6  -4    6.28    2.12
   6   6   5    3.37    1.15
  -6  -6  -5    4.09    2.43
   6   6   6    0.89    1.12
  -6  -6  -6   -0.85    1.85
  -6  -7   8    2.46    1.97
   6   7  -7    6.15    1.60
  -6  -7   7    7.89    2.70
   6   7  -6    3.41    2.00
  -6  -7   6    2.27    2.07
   6   7  -5   10.42    4.45
  -6  -7   5   14.29    3.14
   6   7  -4    2.66    1.19
  -6  -7   4    3.20    1.84
   6   7  -3   10.73    3.13
  -6  -7   3   13.10    3.19
   6   7  -2   44.64    5.28
  -6  -7   2   30.71    6.39
   6   7  -1    7.44    2.36
  -6  -7   1    6.12    2.52
   6   7   0    7.90    1.85
  -6  -7   0    3.30    2.87
   6   7   1    2.90    1.82
  -6  -7  -1    0.85    1.93
   6   7   2    4.60    1.59
  -6  -7  -2    3.84    3.59
   6   7   3   16.17    4.11
  -6  -7  -3   14.18    3.56
  -7   9   5   41.96    4.47
   7  -9  -5   38.40    9.71
  -7   9   4    9.90    2.56
   7  -9  -4   12.02    2.58
  -7   9   3   15.10    2.73
   7  -9  -3   17.23    3.46
  -7   9   2   89.14   15.26
   7  -9  -2   98.67   16.52
  -7   9   1   59.63    5.39
   7  -9  -1   65.76   11.26
  -7   9   0   30.66    4.01
   7  -9   0   30.75    6.08
  -7   9  -1    2.20    1.51
   7  -9   1   -0.36    2.15
  -7   9  -2    6.06    1.74
   7  -9   2    5.27    1.57
  -7   9  -3   53.44   11.03
   7  -9   3   60.41    9.39
  -7   9  -4    0.12    1.81
   7  -9   4    3.18    1.45
  -7   9  -5    0.27    1.88
   7  -9   5    1.66    1.48
  -7   8   8   23.56    4.42
   7  -8  -7   22.10    5.75
  -7   8   6  101.16    8.82
   7  -8  -6  107.40   24.60
  -7   8   5   65.11    4.39
   7  -8  -5   61.68   12.78
  -7   8   4    4.66    2.00
   7  -8  -4    2.70    2.18
  -7   8   3    0.34    1.30
   7  -8  -3    1.23    1.45
  -7   8   2   34.35    7.76
   7  -8  -2   45.33    8.34
  -7   8   1   15.00    4.26
   7  -8  -1   15.18    4.59
  -7   8   0   36.37    5.63
   7  -8   0   37.85    6.97
  -7   8  -1    8.07    1.62
   7  -8   1    8.19    2.60
  -7   8  -2    7.49    2.25
   7  -8   2    8.70    2.30
  -7   8  -3   26.32    3.67
   7  -8   3   34.37    5.73
  -7   8  -4    0.15    3.08
   7  -8   4    2.27    1.10
  -7   8  -5    0.36    1.81
   7  -8   5    1.71    1.45
  -7   8  -6   55.98   10.47
   7  -8   6   66.76   10.65
  -7   8  -7   40.64    4.89
   7  -8   7   51.24   15.19
  -7   7  10    2.23    2.28
  -7   7   9    7.33    2.86
  -7   7   8    2.61    3.03
  -7   7   7   76.97    6.27
  -7   7   6  105.09    9.25
  -7   7   6  135.25    7.80
  -7   7   5   11.47    1.89
   7  -7  -5   14.14    3.74
  -7   7   4    1.45    0.99
   7  -7  -4    0.32    1.23
  -7   7   3    2.30    0.55
   7  -7  -3    4.91    1.64
  -7   7   2    1.13    1.38
   7  -7  -2    2.23    1.02
  -7   7   1    8.01    1.96
   7  -7  -1    9.20    3.82
  -7   7   0    1.95    1.66
   7  -7   0    2.29    1.04
  -7   7  -1   29.32    3.42
   7  -7   1   33.97    9.59
  -7   7  -2   47.79    4.15
   7  -7   2   51.67   11.40
  -7   7  -3    2.35    1.96
   7  -7   3    2.39    1.05
  -7   7  -4   12.73    2.92
   7  -7   4    6.57    1.87
  -7   7  -5    0.32    1.80
   7  -7   5    0.39    1.68
  -7   7  -6   32.57    4.37
   7  -7   6   30.58    6.69
  -7   7  -7    8.51    2.97
   7  -7   7    9.51    2.45
  -7   7  -8    4.83    2.99
   7  -7   8    2.75    1.53
  -7   7  -9   33.28    6.59
   7  -7   9   44.09    9.70
   7  -6 -11   15.37    3.64
  -7   6  11   20.95    5.45
   7  -6 -10   -0.64    1.61
  -7   6  10   -0.97    2.10
   7  -6  -9   15.54    2.74
  -7   6   9   14.09    3.80
   7  -6  -8    1.34    1.15
  -7   6   8    0.21    2.12
  -7   6   7    4.61    1.54
   7  -6  -7    6.72    1.93
  -7   6   7    9.64    3.08
  -7   6   6   14.88    2.05
   7  -6  -6   12.35    2.88
  -7   6   6   18.66    3.74
  -7   6   5    7.44    1.61
  -7   6   5    5.10    2.80
  -7   6   4    5.26    2.00
  -7   6   3    1.01    1.19
   7  -6  -3    1.23    1.01
  -7   6   2   13.50    2.24
   7  -6  -2   13.13    3.55
  -7   6   1    2.20    1.94
   7  -6  -1   -0.81    1.60
  -7   6   0    2.07    1.51
   7  -6   0   12.17    2.33
  -7   6  -1    4.25    1.52
   7  -6   1    3.57    1.03
  -7   6  -2    6.35    2.31
   7  -6   2    5.84    1.55
  -7   6  -3   55.94    4.48
   7  -6   3   58.76   13.03
  -7   6  -4   30.76    3.95
   7  -6   4   28.98    6.95
  -7   6  -5    0.68    1.45
   7  -6   5   -0.86    1.64
  -7   6  -6    2.49    1.68
   7  -6   6    6.40    1.85
  -7   6  -7   32.79    4.03
   7  -6   7   33.98    9.85
  -7   6  -8    1.39    1.87
   7  -6   8    3.10    1.61
  -7   6  -9   14.08    2.97
   7  -6   9   15.24    3.26
  -7   6 -10   50.14    9.77
   7  -6  10   54.51    9.61
   7  -5 -12    1.19    1.63
  -7   5  12    1.02    2.18
   7  -5 -11    6.49    1.25
  -7   5  11    5.51    2.12
   7  -5 -10   59.78   14.46
  -7   5  10   72.04    6.44
   7  -5  -9    7.73    2.05
  -7   5   9    6.81    2.82
   7  -5  -8    0.54    0.55
  -7   5   8    0.19    1.98
   7  -5  -7    1.64    0.90
  -7   5   7    0.66    2.05
  -7   5   6    8.26    1.87
   7  -5  -6    6.93    2.02
  -7   5   6    8.96    2.57
  -7   5   5    0.82    1.09
   7  -5  -5   -0.60    0.78
  -7   5   5    1.38    1.93
  -7   5   4   57.60    3.82
   7  -5  -4   43.48    8.35
  -7   5   4   63.53    4.77
  -7   5   3   11.27    2.31
  -7   5   2    0.86    1.41
   7  -5  -2    2.06    1.11
  -7   5   1    1.01    1.51
   7  -5  -1    3.59    1.54
  -7   5   0  160.80    8.54
   7  -5   0  166.83   26.70
  -7   5  -1    6.57    1.68
   7  -5   1   10.68    2.25
  -7   5  -2   10.69    1.97
   7  -5   2   14.26    3.52
  -7   5  -3   10.98    2.13
   7  -5   3   11.42    2.84
  -7   5  -4   85.24   13.85
   7  -5   4   99.83   19.78
  -7   5  -5  105.16    6.29
   7  -5   5  108.01   19.48
  -7   5  -6    0.40    1.82
   7  -5   6    2.91    1.55
  -7   5  -7    0.32    1.82
   7  -5   7    1.78    1.65
  -7   5  -8   16.32    3.39
   7  -5   8   19.80    5.18
  -7   5  -9    1.81    1.15
   7  -5   9    1.47    0.90
  -7   5 -10   15.72    3.16
   7  -5  10   15.87    3.18
  -7   5 -11    5.75    2.21
   7  -5  11    4.54    1.60
   7  -4 -13    5.63    1.60
  -7   4  13    7.19    3.37
   7  -4 -12    0.88    0.85
  -7   4  12   -0.81    2.03
   7  -4 -11   -0.02    1.44
  -7   4  11    0.46    2.10
   7  -4 -10    5.90    2.51
  -7   4  10    7.66    2.74
   7  -4  -9    1.30    0.63
  -7   4   9   -0.76    1.96
   7  -4  -8    1.18    0.62
  -7   4   8    0.49    1.82
   7  -4  -7   43.33    7.40
  -7   4   7   49.95    4.39
  -7   4   6  175.05    5.34
   7  -4  -6  161.88   14.71
  -7   4   6  205.15   17.24
  -7   4   5   28.84    2.62
   7  -4  -5   22.88    3.96
  -7   4   5   29.48    3.42
  -7   4   4   21.46    2.21
   7  -4  -4   19.89    3.81
  -7   4   4   22.73    3.53
  -7   4   3   24.85    2.76
   7  -4  -3   19.86    4.25
  -7   4   3   32.76    3.60
  -7   4   2    3.86    1.41
   7  -4  -2    1.64    0.44
   7  -4  -2    3.18    1.59
  -7   4   1    2.13    1.79
   7  -4  -1    0.94    0.68
   7  -4  -1   -0.66    1.45
  -7   4   0   23.58    2.66
   7  -4   0   25.38    6.07
  -7   4  -1    4.20    1.41
   7  -4   1    4.29    1.14
  -7   4  -2   88.17    5.13
   7  -4   2   93.81   17.27
  -7   4  -3    4.11    2.06
   7  -4   3    2.92    1.84
  -7   4  -4    2.11    1.24
   7  -4   4    0.93    0.86
  -7   4  -5   59.95    8.97
   7  -4   5   65.92   11.15
  -7   4  -6   45.21    6.13
   7  -4   6   51.57    9.98
  -7   4  -7   82.18    5.64
   7  -4   7   79.87   18.54
  -7   4  -8   75.99   10.86
   7  -4   8   91.89   14.11
  -7   4  -9    5.83    1.94
   7  -4   9    7.53    2.60
  -7   4 -10    2.45    1.27
   7  -4  10    1.77    1.83
  -7   4 -11   10.59    3.27
   7  -4  11    6.78    2.30
   7  -3 -14    2.50    1.79
  -7   3  14    2.14    2.39
   7  -3 -13    2.90    1.66
  -7   3  13   -0.10    2.07
   7  -3 -12    3.65    1.29
  -7   3  12    3.43    3.12
   7  -3 -11   -0.21    1.52
  -7   3  11    1.95    2.03
   7  -3 -10    5.49    1.91
  -7   3  10    9.34    2.93
  -7   3   9    4.46    2.43
   7  -3  -8    5.92    1.59
  -7   3   8    6.77    2.30
   7  -3  -7   27.91    5.76
  -7   3   7   30.90    4.03
  -7   3   6   28.32    4.81
   7  -3  -6   29.54    5.81
  -7   3   6   31.94    3.61
  -7   3   5   44.40    7.10
   7  -3  -5   36.66    6.59
  -7   3   4  762.79   26.82
   7  -3  -4  621.40   23.10
  -7   3   4  827.57   29.13
  -7   3   3   30.77    2.75
   7  -3  -3   23.02    4.83
  -7   3   3   41.67    3.83
  -7   3   2   55.71    3.76
   7  -3  -2   40.59    7.24
  -7   3   2   58.48    4.21
  -7   3   1    7.64    1.76
   7  -3  -1    6.40    1.77
   7  -3  -1    9.97    1.93
  -7   3   0   49.43    4.08
   7  -3   0   52.32    8.14
  -7   3  -1   54.62    4.03
  -7   3  -1   38.54    4.60
   7  -3   1   46.36   10.34
  -7   3  -2   51.16    3.86
  -7   3  -2   49.39    2.64
   7  -3   2   58.46    8.13
  -7   3  -3  260.45   16.01
  -7   3  -3  216.13    9.01
   7  -3   3  251.37   12.91
  -7   3  -4   68.21    9.73
   7  -3   4   74.04   10.84
  -7   3  -5  140.89   21.13
   7  -3   5  148.91    6.32
  -7   3  -6  173.84   14.40
   7  -3   6  209.72    7.67
  -7   3  -7    5.14    2.24
   7  -3   7    3.63    1.22
  -7   3  -8    4.77    2.74
   7  -3   8    2.78    1.05
  -7   3  -9   19.22    2.92
   7  -3   9   24.06    6.54
  -7   3 -10    1.41    1.87
  -7   3 -11    6.75    3.12
   7  -3  11    6.62    2.28
  -7   3 -12    3.27    0.98
   7  -2 -14   -0.56    1.75
  -7   2  14    1.12    2.22
   7  -2 -13    8.30    2.23
  -7   2  13    7.76    2.26
   7  -2 -12    2.68    1.50
  -7   2  12    0.11    1.96
   7  -2 -11    6.87    1.50
  -7   2  11    4.97    2.49
   7  -2 -10    1.51    0.95
  -7   2  10    0.86    1.91
   7  -2  -9    1.13    0.83
  -7   2   9   -1.16    1.84
   7  -2  -8   32.68    4.38
  -7   2   8   30.00    3.73
   7  -2  -7    6.71    1.60
  -7   2   7    7.36    2.23
  -7   2   6   16.54    1.98
   7  -2  -6   16.69    3.25
  -7   2   6   18.41    2.87
  -7   2   5    1.18    0.67
   7  -2  -5    2.54    0.59
  -7   2   4    0.62    1.02
   7  -2  -4    1.52    0.52
  -7   2   4    1.49    1.16
  -7   2   3  260.12    9.13
   7  -2  -3  178.03    9.37
  -7   2   3  264.80    9.81
  -7   2   2   48.32    3.36
  -7   2   2   53.71    4.10
  -7   2   1  199.58    7.60
  -7   2   1  190.63    6.89
   7  -2  -1  190.85    7.45
  -7   2   0   19.69    2.41
  -7   2   0   19.41    1.93
   7  -2   0   22.68    4.50
  -7   2  -1   27.83    3.11
  -7   2  -1   23.63    2.33
   7  -2   1   28.45    6.23
  -7   2  -2   17.94    2.67
  -7   2  -2   15.91    1.98
   7  -2   2   21.62    5.31
  -7   2  -3   24.20    2.98
  -7   2  -3   23.94    3.54
   7  -2   3   26.85    5.11
  -7   2  -4    9.89    2.44
  -7   2  -4    8.41    1.70
   7  -2   4    9.03    1.70
  -7   2  -5   34.34    4.24
  -7   2  -5   25.06    2.35
   7  -2   5   33.85    5.47
  -7   2  -6   12.77    3.05
  -7   2  -6   10.90    1.98
   7  -2   6   11.75    2.90
  -7   2  -7   41.88    4.15
  -7   2  -7   35.29    3.22
   7  -2   7   43.66   10.97
  -7   2  -8   26.56    3.64
   7  -2   8   23.50    6.89
  -7   2  -9   15.05    3.04
   7  -2   9   12.31    3.80
  -7   2 -10   11.75    3.52
   7  -2  10   11.72    2.46
  -7   2 -11    3.22    1.80
  -7   2 -12    3.77    2.25
   7  -1 -14    1.59    1.01
  -7   1  14    2.11    2.21
   7  -1 -13    6.21    1.24
  -7   1  13    1.60    2.08
   7  -1 -12   21.57    5.33
  -7   1  12   22.97    3.78
   7  -1 -11    6.40    1.87
  -7   1  11   -0.13    1.98
   7  -1 -10   64.15   13.41
  -7   1  10   71.21    5.06
   7  -1  -9  198.63   14.52
  -7   1   9  249.18    9.25
   7  -1  -8  104.60   18.42
  -7   1   8  126.86    6.75
   7  -1  -7   51.32   11.29
  -7   1   7   63.93    5.02
   7  -1  -6  114.00    5.77
   7  -1  -6  101.58    7.01
  -7   1   6  125.45    7.32
   7  -1  -5    0.97    0.88
  -7   1   5    1.87    1.63
  -7   1   4    6.46    1.58
  -7   1   4    9.62    2.27
  -7   1   3  160.70    6.38
  -7   1   3  150.46   10.33
  -7   1   3  141.98    6.64
  -7   1   2    2.61    3.79
  -7   1   2    4.59    2.37
  -7   1   2    4.88    1.59
  -7   1   1 1330.17   52.97
  -7   1   1 1174.07   28.79
  -7   1   0   70.04    4.45
  -7   1   0   69.30    4.60
   7  -1   0   73.04    7.89
  -7   1  -1  151.02    7.14
  -7   1  -1  130.93    5.73
   7  -1   1  134.96    5.47
  -7   1  -2   10.26    2.23
  -7   1  -2   11.12    1.87
   7  -1   2   12.96    3.57
  -7   1  -3    7.82    2.52
  -7   1  -3    7.38    1.68
   7  -1   3    6.31    1.88
  -7   1  -4   35.67    4.02
  -7   1  -4   33.74    3.09
   7  -1   4   32.77    8.34
  -7   1  -5   30.85    4.14
  -7   1  -5   29.56    2.98
   7  -1   5   31.59    6.98
  -7   1  -6   14.40    3.04
  -7   1  -6    8.88    1.77
   7  -1   6   10.39    2.22
  -7   1  -7    3.96    2.26
  -7   1  -7    3.72    1.37
   7  -1   7    2.55    1.05
  -7   1  -8   21.90    3.42
  -7   1  -8   17.59    2.19
  -7   1  -9   35.14    4.25
  -7   1  -9   26.45    2.99
  -7   1 -10    7.02    2.33
  -7   1 -10   13.56    2.53
   7   0 -14    7.01    3.04
  -7   0  14    5.14    2.60
   7   0 -13    1.12    1.69
  -7   0  13    5.31    2.88
   7   0 -12    3.57    1.39
  -7   0  12    1.21    1.90
   7   0 -11   15.61    2.68
  -7   0  11   21.93    3.33
   7   0 -10  172.19   15.66
  -7   0  10  178.64    8.05
   7   0  -9    2.90    0.98
   7   0  -8   12.27    3.39
  -7   0   8   12.31    2.41
   7   0  -7   22.89    4.81
  -7   0   7   29.53    3.63
   7   0  -6   73.77   13.27
   7   0  -6   70.63   16.33
  -7   0   6   82.94    4.81
   7   0  -5   57.36   10.31
  -7   0   5   63.85    4.71
  -7   0   5   67.54    4.32
   7   0  -4  112.62   18.35
  -7   0   4  124.89    7.79
  -7   0   4  125.05    6.34
   7   0  -3   36.52   10.89
  -7   0   3   35.71    3.51
  -7   0   3   35.30    7.20
   7   0  -2    7.05    2.55
  -7   0   2    3.26    1.58
  -7   0   2    7.37    1.70
   7   0  -1   -0.99    1.25
  -7   0   1    3.53    2.11
  -7   0   0   69.95    4.97
   7   0   0   62.21   10.90
  -7   0  -1  325.36   13.09
   7   0   1  359.22   13.19
  -7   0  -2  645.35   22.64
   7   0   2  675.32   23.59
  -7   0  -3    7.46    2.00
   7   0   3    6.68    1.94
  -7   0  -4   58.80    4.28
  -7   0  -5   28.99    3.30
  -7   0  -6    3.62    1.65
  -7   0  -7    0.62    1.26
   7   0   8    7.75    2.70
  -7   0  -8    9.37    2.04
   7   0   9    7.66    2.98
  -7   0  -9    3.25    1.66
   7   0  10    0.56    1.76
  -7   0 -10    0.11    1.18
   7   0  11    1.92    1.73
  -7   0 -11    2.86    2.03
   7   1 -14   -0.98    1.88
  -7  -1  14   -0.52    1.95
   7   1 -13   12.73    3.76
  -7  -1  13   11.22    3.12
   7   1 -12    2.52    1.63
  -7  -1  12   -0.20    1.80
   7   1 -11   24.36    5.03
  -7  -1  11   19.56    3.33
   7   1 -10   13.84    3.34
  -7  -1  10   14.95    2.72
   7   1  -9    2.59    1.00
  -7  -1   9    0.56    1.54
   7   1  -8    5.27    1.41
  -7  -1   8    8.00    2.32
   7   1  -7    3.71    1.73
  -7  -1   7    4.82    1.70
   7   1  -6   64.77    9.64
  -7  -1   6   68.34    4.83
  -7  -1   6   72.97    4.56
   7   1  -5  241.28   10.83
  -7  -1   5  218.43   10.97
  -7  -1   5  208.87    9.83
   7   1  -4   85.21    4.53
  -7  -1   4   80.95    5.81
  -7  -1   4   73.35    3.76
   7   1  -3    1.50    1.09
  -7  -1   3    4.30    2.89
  -7  -1   3    1.96    1.25
   7   1  -2   87.02   11.37
  -7  -1   2   82.60    5.56
  -7  -1   2   85.38    4.82
   7   1  -1  111.25   17.56
  -7  -1   1  103.97   11.30
   7   1   0  216.43   10.35
  -7  -1   0  180.59    9.64
   7   1   0  185.49    9.02
   7   1   1    1.10    0.71
  -7  -1  -1    1.81    1.61
   7   1   2  274.68   14.20
  -7  -1  -2  260.22   11.92
   7   1   3    7.75    1.86
  -7  -1  -3    7.77    2.04
   7   1   4  196.50   20.84
  -7  -1  -4  169.71    6.66
   7   1   5    4.76    1.43
  -7  -1  -5    6.55    2.11
   7   1   6    1.07    1.76
  -7  -1  -6    2.47    1.81
   7   1   7    2.10    1.25
  -7  -1  -7    0.58    1.19
   7   1   8   26.17    4.75
  -7  -1  -8   21.88    2.93
   7   1   9    2.46    1.26
  -7  -1  -9    1.97    1.40
   7   1  10   12.09    3.29
  -7  -1 -10    9.09    2.28
   7   2 -13   15.22    2.65
  -7  -2  13   15.58    3.09
   7   2 -12   -0.76    1.71
  -7  -2  12    2.98    1.91
   7   2 -11    5.11    2.51
  -7  -2  11    3.55    1.77
   7   2 -10   15.03    4.37
  -7  -2  10   16.32    2.58
   7   2  -9   14.70    3.58
  -7  -2   9   13.86    2.31
   7   2  -8   77.86   14.40
  -7  -2   8   73.99    4.24
   7   2  -7    4.67    1.09
  -7  -2   7    3.04    1.79
  -7  -2   7    2.55    1.35
   7   2  -6   34.00    8.63
  -7  -2   6   38.41    5.76
  -7  -2   6   41.12    3.59
   7   2  -5   12.97    2.59
  -7  -2   5   14.38    2.93
  -7  -2   5   15.91    2.23
   7   2  -4   36.16    8.17
  -7  -2   4   36.40    4.13
  -7  -2   4   32.97    2.79
   7   2  -3   40.12    8.62
  -7  -2   3   48.16    4.53
  -7  -2   3   31.52    2.62
   7   2  -2   17.92    2.97
  -7  -2   2   22.24    2.67
  -7  -2   2   17.48    1.81
   7   2  -1    9.33    2.28
  -7  -2   1   10.85    4.04
   7   2   0   10.09    1.53
  -7  -2   0   11.47    3.28
   7   2   1    9.83    2.35
  -7  -2  -1    7.84    2.06
   7   2   2   28.69    6.86
  -7  -2  -2   30.33    3.45
   7   2   3   23.18    6.13
  -7  -2  -3   19.74    3.62
   7   2   4   63.44   14.50
  -7  -2  -4   61.59    5.13
   7   2   5  114.42   14.39
  -7  -2  -5  104.24    5.85
   7   2   6    9.73    2.91
  -7  -2  -6   11.42    2.97
   7   2   7   20.36    4.44
  -7  -2  -7   19.13    3.12
   7   2   8    0.78    1.14
  -7  -2  -8    0.16    1.28
   7   2   9    1.55    1.03
  -7  -2  -9    0.21    1.42
   7   2  10   -0.71    1.75
  -7  -2 -10    1.05    1.43
   7   3 -13   -0.14    1.97
  -7  -3  13    1.01    1.76
   7   3 -12   16.04    3.65
  -7  -3  12   14.75    3.00
   7   3 -11    1.89    1.48
  -7  -3  11    1.55    1.55
   7   3 -10    9.19    1.94
  -7  -3  10   10.13    2.31
   7   3  -9   19.52    4.24
  -7  -3   9   18.21    2.77
  -7  -3   8   11.98    3.48
  -7  -3   8    6.72    1.94
  -7  -3   7   10.98    2.79
  -7  -3   7   10.42    1.87
   7   3  -6   -0.08    1.08
  -7  -3   6    2.66    1.89
  -7  -3   6    1.17    1.49
   7   3  -5   67.74   11.86
  -7  -3   5   86.01    5.89
  -7  -3   5   70.98    3.97
   7   3  -4   44.42    9.56
  -7  -3   4   49.85    5.00
   7   3  -3   65.42    9.30
  -7  -3   3   60.05    4.53
   7   3  -2    4.04    1.16
  -7  -3   2    8.55    2.35
   7   3  -1   33.29    5.84
  -7  -3   1   30.12    6.48
   7   3   0   17.01    2.96
  -7  -3   0   22.48    3.87
   7   3   1   11.30    2.30
  -7  -3  -1    8.00    2.55
   7   3   2   24.63    4.85
  -7  -3  -2   22.21    3.74
   7   3   3   24.51    5.19
  -7  -3  -3   20.31    3.51
   7   3   4   -0.78    1.87
  -7  -3  -4   -0.84    1.75
   7   3   5   89.47   13.73
  -7  -3  -5   90.66    6.03
   7   3   6    1.85    1.35
  -7  -3  -6    3.65    2.24
   7   3   7   27.35    6.88
  -7  -3  -7   26.09    3.93
   7   3   8    2.79    1.37
  -7  -3  -8    1.10    1.74
   7   3   9    5.77    2.40
  -7  -3  -9    5.18    2.19
   7   4 -11   28.37    5.38
  -7  -4  11   32.90    4.25
   7   4 -10   31.47    7.67
  -7  -4  10   31.93    3.25
  -7  -4   9   14.23    2.35
  -7  -4   8   29.74    5.45
  -7  -4   8   21.30    2.61
   7   4  -7    3.33    1.25
  -7  -4   7    2.24    1.94
   7   4  -6    7.89    1.85
  -7  -4   6   11.05    3.40
   7   4  -5   37.03    9.17
  -7  -4   5   41.97    5.10
   7   4  -4    3.20    1.95
  -7  -4   4    1.29    2.66
   7   4  -3   27.17    7.82
  -7  -4   3   30.05    4.27
   7   4  -2   -1.03    1.40
  -7  -4   2   -0.62    1.79
   7   4  -1   49.17   10.23
  -7  -4   1   52.86   10.90
   7   4   0   22.56    3.38
  -7  -4   0   15.30    3.24
   7   4   1   -1.33    1.73
  -7  -4  -1    0.01    1.84
   7   4   2    1.85    1.32
  -7  -4  -2    3.02    1.93
   7   4   3   13.72    3.18
  -7  -4  -3   11.16    2.89
   7   4   4    1.19    1.55
  -7  -4  -4    0.46    1.76
   7   4   5    6.68    1.86
  -7  -4  -5    6.99    2.49
   7   4   6    4.01    2.06
  -7  -4  -6    4.98    2.50
   7   4   7   18.98    3.13
  -7  -4  -7   16.62    3.26
   7   5 -10   99.10    9.19
  -7  -5   9    4.19    2.30
  -7  -5   8    3.08    2.10
  -7  -5   7    2.15    1.99
   7   5  -6    1.95    1.15
  -7  -5   6    4.46    2.88
   7   5  -5   18.09    4.31
  -7  -5   5   18.34    3.70
   7   5  -4    2.90    2.31
  -7  -5   4    2.53    1.97
   7   5  -3   66.82   16.78
  -7  -5   3   62.71    5.56
   7   5  -2   15.06    3.59
  -7  -5   2   18.53    4.18
   7   5  -1    9.13    4.26
  -7  -5   1   13.09    3.17
   7   5   0    2.90    1.54
  -7  -5   0    3.48    2.19
   7   5   1    0.89    1.04
  -7  -5  -1    1.81    2.03
   7   5   2    3.00    1.65
  -7  -5  -2    6.35    2.96
   7   5   3   -0.02    1.85
  -7  -5  -3   -1.60    1.76
   7   5   4    2.18    1.27
  -7  -5  -4   -1.07    1.86
   7   5   5    2.77    1.44
  -7  -5  -5    2.24    2.84
  -7  -6   7   17.07    3.65
   7   6  -6    5.85    2.06
  -7  -6   6    7.01    2.76
   7   6  -5    0.69    0.91
  -7  -6   5    2.11    1.70
   7   6  -4    6.53    2.31
  -7  -6   4    3.33    1.99
   7   6  -3    3.73    1.16
  -7  -6   3    1.27    1.95
   7   6  -2    8.89    3.43
  -7  -6   2    7.77    2.69
   7   6  -1    1.93    1.12
  -7  -6   1    2.74    2.24
   7   6   0   29.44    5.06
  -7  -6   0   19.88    3.92
   7   6   1   -1.56    1.91
  -7  -6  -1    1.91    2.05
   7   6   2   15.08    3.68
  -7  -6  -2   13.52    3.74
   8  -8  -5   18.60    4.40
  -8   8   4    7.34    2.31
   8  -8  -4    7.95    3.76
  -8   8   3    3.34    2.11
   8  -8  -3    2.97    2.45
  -8   8   2    9.85    2.34
   8  -8  -2    9.62    3.20
  -8   8   1   -0.22    1.51
   8  -8  -1   -0.22    1.93
  -8   8   0   24.44    3.34
   8  -8   0   25.85    6.61
  -8   8  -1   57.35    4.93
   8  -8   1   59.40   15.73
  -8   8  -2    9.81    2.79
   8  -8   2   12.75    4.03
  -8   8  -3    2.96    2.93
   8  -8   3    3.18    2.01
  -8   8  -4   12.27    3.01
   8  -8   4   15.83    4.10
  -8   7   7    8.12    2.48
   8  -7  -6    2.98    1.84
  -8   7   5   28.80    3.45
   8  -7  -5   19.55    6.38
  -8   7   4   -0.39    1.22
   8  -7  -4    1.18    1.64
  -8   7   3    2.02    1.88
   8  -7  -3    5.96    1.90
  -8   7   2   -0.18    1.29
   8  -7  -2    0.70    1.57
  -8   7   1   18.91    2.71
   8  -7  -1   16.58    4.24
  -8   7   0    3.42    2.34
   8  -7   0    4.29    1.54
  -8   7  -1    3.45    1.73
   8  -7   1    1.96    1.20
  -8   7  -2    4.46    1.70
   8  -7   2    6.00    2.26
  -8   7  -3    9.71    2.69
   8  -7   3   10.76    3.40
  -8   7  -4    9.74    3.17
   8  -7   4    9.14    2.37
  -8   7  -5    1.63    1.87
   8  -7   5    2.47    1.74
  -8   7  -6   -0.11    1.83
   8  -7   6    3.77    2.06
  -8   6   9    1.96    2.21
  -8   6   8    6.27    2.67
  -8   6   7    1.88    2.22
  -8   6   6   16.81    3.82
  -8   6   5    0.96    1.19
  -8   6   4   25.25    2.79
   8  -6  -4   27.71    6.26
  -8   6   3   26.73    4.99
   8  -6  -3   24.60    4.50
  -8   6   2    1.03    1.34
   8  -6  -2    7.10    2.36
  -8   6   1   42.13    4.19
   8  -6  -1   38.78    8.66
  -8   6   0    3.20    1.56
   8  -6   0    3.55    1.54
  -8   6  -1    2.31    2.11
   8  -6   1    2.53    1.63
  -8   6  -2    1.80    1.63
   8  -6   2    1.51    1.08
  -8   6  -3    4.66    2.21
   8  -6   3    4.91    1.55
  -8   6  -4   40.77    4.55
   8  -6   4   37.53    6.90
  -8   6  -5    2.40    2.13
   8  -6   5    1.01    1.40
  -8   6  -6    7.39    2.60
   8  -6   6    9.29    2.73
  -8   6  -7    1.65    1.23
   8  -6   7    1.60    1.20
  -8   6  -8    2.71    1.38
   8  -6   8    2.72    1.60
   8  -5 -10    3.50    1.67
  -8   5  10    4.57    2.41
   8  -5  -9    5.08    1.52
  -8   5   9    9.71    3.49
   8  -5  -8    0.99    0.80
  -8   5   8    0.19    1.95
   8  -5  -7    8.36    1.74
  -8   5   7    9.71    2.83
  -8   5   6    0.29    0.86
   8  -5  -6    1.53    0.77
  -8   5   6    3.19    2.94
  -8   5   5    1.21    1.34
  -8   5   5    2.03    2.03
  -8   5   4  159.15    6.21
  -8   5   3   36.53    3.64
   8  -5  -3   34.18    7.22
  -8   5   2    1.31    1.27
   8  -5  -2    1.67    1.22
  -8   5   1   24.39    3.19
   8  -5  -1   18.64    4.82
  -8   5   0    0.42    1.50
   8  -5   0    2.92    1.09
  -8   5  -1   76.17    5.09
   8  -5   1   70.15   14.90
  -8   5  -2    5.88    2.33
   8  -5   2    6.39    1.45
  -8   5  -3    8.32    2.46
   8  -5   3    9.83    2.54
  -8   5  -4   80.44   13.36
   8  -5   4   84.99   19.70
  -8   5  -5  186.65    8.63
   8  -5   5  211.36    8.66
  -8   5  -6    2.04    1.73
   8  -5   6    2.11    1.41
  -8   5  -7   51.97    4.99
   8  -5   7   51.01   11.97
  -8   5  -8   -0.04    1.99
   8  -5   8    1.96    1.31
  -8   5  -9    8.27    1.93
   8  -5   9    5.43    1.90
   8  -4 -11    4.17    3.55
  -8   4  11    9.18    3.64
   8  -4 -10    0.46    0.93
  -8   4  10    0.44    2.11
   8  -4  -9    3.58    1.25
   8  -4  -8    7.83    1.39
  -8   4   8    7.24    2.17
   8  -4  -7    5.86    1.27
  -8   4   7    5.78    2.14
  -8   4   6    2.05    0.86
   8  -4  -6    1.40    0.79
  -8   4   6    1.00    1.84
  -8   4   5    0.97    0.55
   8  -4  -5    0.39    0.52
  -8   4   5    1.81    2.76
  -8   4   4    4.71    1.56
   8  -4  -4    3.39    0.83
  -8   4   4    7.80    2.54
  -8   4   3    4.11    1.61
   8  -4  -3    2.48    0.89
  -8   4   2   54.77    8.66
   8  -4  -2   50.22    9.95
  -8   4   1    9.50    1.90
   8  -4  -1    7.05    1.95
  -8   4   0    2.45    1.70
   8  -4   0    1.13    1.45
  -8   4  -1    1.39    1.59
   8  -4   1    0.79    0.93
  -8   4  -2   59.00    4.85
   8  -4   2   67.41   10.96
  -8   4  -3   92.76   14.09
   8  -4   3   90.88   21.34
  -8   4  -4  198.23   23.10
   8  -4   4  246.35    8.81
  -8   4  -5   93.88    8.34
   8  -4   5  101.68   18.83
  -8   4  -6   60.45    7.06
   8  -4   6   67.02   14.02
  -8   4  -7   53.94    9.23
   8  -4   7   50.17   10.01
  -8   4  -8    3.93    2.31
   8  -4   8    2.21    0.87
  -8   4  -9   55.53    6.19
   8  -4   9   40.60    9.13
   8  -3 -12    0.96    1.02
  -8   3  12    8.62    3.86
   8  -3 -11    0.75    0.98
  -8   3  11   -1.80    1.99
   8  -3 -10    6.00    1.78
  -8   3  10   10.50    3.37
   8  -3  -9    2.96    1.02
  -8   3   9    4.35    2.15
   8  -3  -8  109.94   18.16
  -8   3   8  152.38    7.69
   8  -3  -7   54.98    8.23
  -8   3   7   89.35    6.60
  -8   3   6   10.58    1.99
   8  -3  -6    9.39    2.14
  -8   3   6   12.09    2.85
  -8   3   5    4.04    1.44
   8  -3  -5    5.86    2.46
  -8   3   5    6.07    2.14
  -8   3   4   13.96    1.97
   8  -3  -4   13.06    3.39
  -8   3   4   22.12    3.42
  -8   3   3   24.79    2.87
   8  -3  -3   16.67    3.72
  -8   3   3   24.04    3.03
  -8   3   2   16.05    2.39
   8  -3  -2   10.09    2.49
   8  -3  -2   15.26    2.96
  -8   3   1   19.19    2.90
   8  -3  -1   10.55    2.16
   8  -3  -1   14.47    4.07
  -8   3   0   13.95    2.71
   8  -3   0   11.11    3.03
  -8   3  -1   28.93    3.55
  -8   3  -1   17.43    3.90
   8  -3   1   22.15    4.90
  -8   3  -2   18.61    2.98
   8  -3   2   16.44    4.35
  -8   3  -3   31.70    3.81
   8  -3   3   26.50    3.80
  -8   3  -4   25.54    3.48
   8  -3   4   21.91    4.86
  -8   3  -5    8.90    2.68
   8  -3   5   10.80    3.22
  -8   3  -6    3.67    2.14
   8  -3   6    3.24    1.59
  -8   3  -7    5.99    2.64
   8  -3   7    3.66    0.75
  -8   3  -8   28.05    4.03
   8  -3   8   21.04    5.20
  -8   3  -9    0.70    1.98
   8  -2 -12    9.62    3.34
  -8   2  12    7.49    2.80
  -8   2  11    0.75    2.04
   8  -2 -10   14.89    2.60
  -8   2  10   26.75    4.14
   8  -2  -9   62.47   12.39
  -8   2   9   86.77    6.50
   8  -2  -8  136.36   15.21
  -8   2   8  163.73    7.77
   8  -2  -7   40.95    7.05
  -8   2   7   52.91    4.91
  -8   2   6   97.54    4.51
   8  -2  -6   72.72   11.47
  -8   2   6   89.84    5.72
  -8   2   5    3.88    1.55
   8  -2  -5    2.34    0.96
  -8   2   5    5.07    1.68
  -8   2   4    2.40    1.17
   8  -2  -4    3.68    1.10
  -8   2   4    3.21    1.36
  -8   2   3    2.21    1.77
   8  -2  -3    1.48    0.62
  -8   2   3    1.86    1.26
  -8   2   2   10.54    1.93
  -8   2   1   35.38    3.50
  -8   2   1   29.91    4.82
   8  -2  -1   33.18    6.34
  -8   2   0   15.79    2.88
  -8   2   0   17.04    2.39
   8  -2   0   11.81    3.27
  -8   2  -1  143.27    6.79
  -8   2  -1  115.25    4.76
   8  -2   1  134.78    5.90
  -8   2  -2   26.31    3.32
  -8   2  -2   25.45    2.62
   8  -2   2   22.97    5.52
  -8   2  -3    1.07    1.74
  -8   2  -3    0.71    1.48
   8  -2   3    1.79    0.96
  -8   2  -4    4.02    2.20
  -8   2  -4    5.51    1.69
   8  -2   4    5.28    1.29
  -8   2  -5   14.68    2.99
   8  -2   5   13.65    2.49
  -8   2  -6   12.19    3.63
   8  -2   6   10.92    3.25
  -8   2  -7    1.47    1.95
  -8   2  -8   26.92    4.34
  -8   2  -9    1.12    2.12
   8  -1 -12   19.18    3.96
  -8   1  12   16.24    3.89
   8  -1 -11   11.16    2.77
  -8   1  11   10.41    3.23
   8  -1 -10   55.75   13.00
  -8   1  10   69.24    6.06
   8  -1  -9   42.57    8.59
  -8   1   9   64.41    5.71
   8  -1  -8    6.06    1.46
  -8   1   8    7.63    2.36
   8  -1  -7    2.52    1.00
  -8   1   7    2.76    1.71
   8  -1  -6    4.69    1.34
   8  -1  -6    5.51    1.81
  -8   1   6    7.16    2.52
   8  -1  -5   20.36    4.95
   8  -1  -5   21.01    4.45
  -8   1   5   25.32    3.22
   8  -1  -4    0.26    1.27
   8  -1  -4    0.54    0.68
  -8   1   4    0.90    1.36
  -8   1   3   40.91    6.45
  -8   1   3   49.18    4.11
  -8   1   2    8.73    2.05
  -8   1   2   10.40    2.24
  -8   1   1   97.57    5.88
  -8   1   1   88.53    4.65
   8  -1  -1   83.62   11.92
  -8   1   0  105.92    5.55
  -8   1   0   96.23    4.94
   8  -1   0   77.61   15.74
  -8   1  -1    0.63    1.60
  -8   1  -1    1.13    1.24
   8  -1   1    1.88    0.62
  -8   1  -2    9.05    2.38
  -8   1  -2    5.55    1.52
   8  -1   2    6.29    1.57
  -8   1  -3    1.69    1.77
  -8   1  -3    1.47    1.16
   8  -1   3    1.20    0.80
  -8   1  -4    1.12    2.72
  -8   1  -4    2.42    1.68
   8  -1   4   -0.04    0.96
  -8   1  -5   10.94    2.80
  -8   1  -5    7.09    1.61
  -8   1  -6   20.92    3.77
  -8   1  -6   18.92    2.65
  -8   1  -7    0.08    2.03
  -8   1  -7    1.84    1.79
   8   0 -12    6.28    1.31
  -8   0  12    5.13    2.45
   8   0 -11    9.89    2.50
  -8   0  11   11.86    2.66
   8   0 -10   20.53    3.22
  -8   0  10   16.52    3.16
   8   0  -9    5.63    1.87
  -8   0   9    2.43    2.31
   8   0  -8    9.96    2.24
  -8   0   8   10.53    2.19
   8   0  -7    6.27    2.17
  -8   0   7    6.68    2.03
   8   0  -6    7.56    1.61
   8   0  -6    7.95    2.13
  -8   0   6    9.70    2.03
   8   0  -5    4.96    1.61
  -8   0   5    4.14    1.73
   8   0  -4   13.98    3.42
  -8   0   4   16.57    2.73
  -8   0   4   12.51    3.68
   8   0  -3    7.66    2.38
  -8   0   3    9.41    2.15
  -8   0   3    8.13    2.00
   8   0  -2   40.64    6.31
  -8   0   2   46.20    4.37
  -8   0   2   43.41    3.26
   8   0  -1   -0.77    1.35
  -8   0   1   -1.68    1.22
   8   0  -1    1.09    0.46
   8   0   0   24.51    5.45
  -8   0   0   25.21    3.21
   8   0   0   20.45    5.11
   8   0   1   65.84   11.53
  -8   0  -1   61.66    4.40
   8   0   2    9.43    2.77
  -8   0  -2   10.41    2.25
   8   0   3   64.31   15.96
  -8   0  -3   59.61    4.36
   8   0   4   31.11    7.52
  -8   0  -4   26.48    3.39
   8   0   5   48.22   10.21
  -8   0  -5   57.86    4.85
   8   0   6  124.86   24.20
  -8   0  -6  125.40    6.49
   8   0   7   36.42    6.64
  -8   0  -7   34.23    3.80
   8   0   8    8.71    3.08
  -8   0  -8    4.13    1.93
   8   0   9    2.96    1.59
  -8   0  -9    2.32    1.79
   8   1 -12   49.40   11.82
  -8  -1  12   49.67    4.91
   8   1 -11    4.75    1.88
  -8  -1  11    8.64    2.68
   8   1 -10   -0.28    1.69
  -8  -1  10    0.81    1.54
   8   1  -9   53.60   11.38
  -8  -1   9   56.96    4.44
   8   1  -8   45.23    9.44
  -8  -1   8   51.48    4.25
   8   1  -7   37.26    5.73
  -8  -1   7   36.13    3.67
   8   1  -6    0.89    0.84
  -8  -1   6    1.74    1.81
  -8  -1   6    0.15    1.34
   8   1  -5   33.55    9.05
  -8  -1   5   45.92    4.94
  -8  -1   5   37.25    3.67
   8   1  -4   21.55    5.17
  -8  -1   4   21.69    3.13
  -8  -1   4   14.53    4.46
   8   1  -3    2.31    0.90
  -8  -1   3   -0.57    1.51
  -8  -1   3   -0.31    0.96
   8   1  -2    5.85    1.26
  -8  -1   2    6.47    2.15
   8   1  -1    6.49    1.98
  -8  -1   1    9.04    2.54
   8   1   0    9.18    2.38
  -8  -1   0    7.18    2.39
   8   1   1   47.51    9.86
  -8  -1  -1   44.28    4.00
   8   1   2    1.09    0.87
   8   1   3   87.31   18.35
  -8  -1  -3   95.16    5.60
   8   1   4   13.11    3.05
  -8  -1  -4   12.11    2.45
   8   1   5   32.80    8.49
  -8  -1  -5   34.19    3.65
   8   1   6   54.05   11.15
  -8  -1  -6   36.85    3.51
   8   1   7    2.11    1.77
  -8  -1  -7    0.09    1.42
   8   1   8   11.03    3.24
  -8  -1  -8    8.76    2.64
   8   2 -11   10.86    3.09
  -8  -2  11    9.28    2.41
   8   2 -10   -0.01    1.76
  -8  -2  10    1.11    1.53
   8   2  -9    0.10    0.66
  -8  -2   9    3.46    2.53
   8   2  -8   39.48    5.69
  -8  -2   8   41.55    3.89
  -8  -2   7   74.70    4.42
   8   2  -6    2.68    0.84
  -8  -2   6    5.56    2.90
  -8  -2   6    1.88    1.20
   8   2  -5   47.07    7.43
  -8  -2   5   49.03    4.36
  -8  -2   5   43.22    3.39
   8   2  -4    3.32    0.96
  -8  -2   4    3.57    1.85
   8   2  -3    1.52    1.29
  -8  -2   3   -0.74    1.58
   8   2  -2    0.35    0.49
  -8  -2   2    1.44    2.25
   8   2  -1    3.89    1.18
  -8  -2   1    1.27    1.48
   8   2   0   25.72    4.74
  -8  -2   0   24.75    3.57
   8   2   1   58.64   13.36
  -8  -2  -1   68.65   11.35
   8   2   2  322.73   13.26
  -8  -2  -2  327.35   10.55
   8   2   3  194.76    8.17
  -8  -2  -3  197.71    8.36
   8   2   4   58.53   10.48
  -8  -2  -4   50.24    4.29
   8   2   5   16.34    3.55
  -8  -2  -5   16.52    3.33
   8   2   6   49.49   11.30
  -8  -2  -6   53.57    5.12
   8   2   7   35.69    7.99
  -8  -2  -7   30.22    4.03
   8   3 -10    3.77    2.61
  -8  -3  10    1.31    1.37
   8   3  -9    2.31    1.78
  -8  -3   9   -0.96    1.19
  -8  -3   7   34.51    4.95
  -8  -3   6    6.01    2.03
   8   3  -5   13.81    3.01
  -8  -3   5   17.29    3.86
   8   3  -4    5.16    1.06
  -8  -3   4    3.36    2.10
   8   3  -3    4.44    1.17
  -8  -3   3    2.25    1.98
   8   3  -2   18.24    3.44
  -8  -3   2   18.03    3.01
   8   3  -1   90.11   12.12
  -8  -3   1   84.54    6.30
   8   3   0  267.71   17.28
  -8  -3   0  247.17   11.76
   8   3   1  119.50   21.13
  -8  -3  -1  133.37    8.26
   8   3   2   42.19    8.52
  -8  -3  -2   61.68    5.54
   8   3   3   11.41    3.13
  -8  -3  -3    6.19    2.07
   8   3   4   47.20   13.52
  -8  -3  -4   48.29    5.04
   8   3   5   10.79    3.68
  -8  -3  -5    9.27    3.07
  -8  -4   8    1.16    2.02
  -8  -4   7    0.18    1.81
   8   4  -5    7.82    2.38
  -8  -4   5    5.04    2.61
   8   4  -4    0.50    1.57
  -8  -4   4    1.63    2.04
   8   4  -3    2.34    1.35
  -8  -4   3    3.05    2.05
   8   4  -2   17.49    5.15
  -8  -4   2   19.05    4.90
   8   4  -1   28.55    9.05
  -8  -4   1   34.79    6.21
   8   4   0  100.33   23.49
  -8  -4   0  103.44   10.70
   8   4   1   20.12    3.71
  -8  -4  -1   14.61    3.10
   8   4   2   -1.05    1.90
  -8  -4  -2    4.60    2.19
   8   4   3    8.50    2.34
  -8  -4  -3    5.81    1.95
   8   5  -4   30.43    9.13
  -8  -5   4   36.86    5.11
   8   5  -3   16.61    5.33
  -8  -5   3   26.74    4.67
   8   5  -2    1.40    1.08
  -8  -5   2    5.53    2.69
   8   5  -1   11.53    5.23
  -8  -5   1   12.06    3.97
  -9   7   2    1.71    1.61
   9  -7  -2    2.27    1.36
  -9   7   1   16.62    2.91
   9  -7  -1   18.01    5.60
  -9   7   0   -0.39    1.35
   9  -7   0    2.24    2.10
  -9   7  -1    3.86    2.02
   9  -7   1    2.88    1.94
   9  -6  -5    4.13    2.42
  -9   6   4   23.14    2.80
   9  -6  -4   23.97    8.07
  -9   6   3   15.93    2.82
   9  -6  -3   16.04    4.30
  -9   6   2    8.56    1.49
   9  -6  -2    6.53    2.96
  -9   6   1    3.52    1.78
   9  -6  -1    4.50    1.97
  -9   6   0    2.33    0.93
   9  -6   0    3.01    1.43
  -9   6  -1   20.60    3.20
   9  -6   1   21.55    4.42
  -9   6  -2    1.46    1.72
   9  -6   2    1.35    1.32
  -9   6  -3    3.43    1.52
   9  -6   3    1.73    1.39
  -9   6  -4    6.43    2.79
   9  -6   4    3.21    1.33
  -9   5   7    2.94    2.19
  -9   5   6   41.77    8.20
  -9   5   4   19.68    4.18
   9  -5  -4   16.57    4.89
  -9   5   3   18.59    2.76
   9  -5  -3   15.65    4.19
  -9   5   2   97.14    5.83
   9  -5  -2   82.13   15.27
  -9   5   1    0.64    1.41
  -9   5   0    8.28    2.35
   9  -5   0    8.07    2.19
  -9   5  -1    6.46    2.29
   9  -5   1    4.99    1.19
  -9   5  -2   36.06    4.05
   9  -5   2   28.16    5.82
  -9   5  -3   19.72    3.35
   9  -5   3   20.28    4.92
  -9   5  -4    9.83    3.41
   9  -5   4    9.10    2.50
  -9   5  -5   14.81    2.66
   9  -5   5   16.97    4.92
   9  -4  -9   54.75   11.47
  -9   4   9   65.08   17.64
   9  -4  -8    0.97    0.71
  -9   4   8    6.43    2.46
  -9   4   7   55.16    5.43
  -9   4   6   64.41    6.56
  -9   4   5    9.75    2.77
  -9   4   4    6.49    1.96
  -9   4   3    2.23    1.42
   9  -4  -3    3.15    1.24
  -9   4   2   42.42    4.17
   9  -4  -2   34.69    7.04
  -9   4   1   11.19    2.66
   9  -4  -1   10.20    4.47
  -9   4   0   26.32    6.20
   9  -4   0   27.87    8.30
  -9   4  -1   15.43    3.72
   9  -4   1   14.44    3.40
  -9   4  -2   69.98    5.61
   9  -4   2   69.62   13.66
  -9   4  -3    2.20    1.83
   9  -4   3    1.17    1.05
  -9   4  -4    3.84    1.97
   9  -4   4    6.13    2.29
  -9   4  -5  102.88    6.86
   9  -4   5   82.92   20.56
  -9   4  -6    1.72    1.85
   9  -4   6    0.93    0.62
   9  -3  -9    2.00    1.25
  -9   3   9    2.64    1.17
   9  -3  -8   57.15   11.68
  -9   3   8   73.60   17.46
   9  -3  -7   50.28   11.44
  -9   3   7   80.25    6.68
   9  -3  -6    2.27    1.06
  -9   3   6    1.60    1.82
  -9   3   5    8.91    1.82
   9  -3  -5    6.73    2.13
  -9   3   5   11.20    2.71
  -9   3   4   -0.24    1.10
   9  -3  -4    0.29    0.90
  -9   3   4    1.21    1.61
  -9   3   3    0.36    1.26
   9  -3  -3    2.09    0.73
   9  -3  -3    2.15    1.39
  -9   3   2    3.07    1.93
   9  -3  -2    0.92    1.55
  -9   3   1    1.63    1.42
   9  -3  -1    7.80    2.46
  -9   3   0    3.38    1.84
  -9   3  -1  149.01    7.39
   9  -3   1  101.33   21.95
  -9   3  -2    6.50    2.37
   9  -3   2   10.26    2.00
  -9   3  -3   10.08    3.11
   9  -3   3   11.84    2.01
  -9   3  -4    2.01    2.83
   9  -3   4    0.60    1.01
  -9   3  -5   35.82    4.90
   9  -3   5   24.94    5.29
  -9   3  -6   12.59    3.33
   9  -2 -10    7.16    2.60
  -9   2  10    8.83    3.63
   9  -2  -9   30.81    5.51
  -9   2   9   33.96    4.60
   9  -2  -8   11.10    3.06
  -9   2   8   21.90    3.86
   9  -2  -7    9.93    2.99
  -9   2   7   11.98    3.55
   9  -2  -6   22.71    4.86
  -9   2   6   32.33    4.15
   9  -2  -5   12.08    2.82
  -9   2   5   15.55    2.60
  -9   2   4    0.21    1.23
   9  -2  -4    1.05    0.80
  -9   2   4    0.80    1.39
  -9   2   3   10.87    2.23
   9  -2  -3   12.99    2.03
  -9   2   2    0.38    1.32
   9  -2  -2    1.54    0.88
   9  -2  -2    1.24    0.45
  -9   2   1    3.92    1.40
  -9   2   1    1.18    1.28
  -9   2   0   16.37    2.70
  -9   2   0   15.19    2.46
   9  -2   0   14.83    3.59
  -9   2  -1    0.04    1.08
  -9   2  -1    0.88    1.08
   9  -2   1    1.26    0.92
  -9   2  -2    4.57    2.08
   9  -2   2    9.30    1.75
  -9   2  -3   14.36    3.11
   9  -2   3   11.36    2.93
  -9   2  -4    2.22    2.25
  -9   2  -5    4.39    3.00
  -9   2  -6    4.02    2.95
   9  -1 -10   14.02    3.05
  -9   1  10    9.13    2.52
   9  -1  -9    9.84    2.00
  -9   1   9   10.36    2.51
   9  -1  -8    3.52    0.94
  -9   1   8    4.02    2.22
   9  -1  -7   10.60    2.21
  -9   1   7   13.35    2.55
   9  -1  -6    9.33    3.39
  -9   1   6    7.21    1.98
   9  -1  -5    7.52    2.08
  -9   1   5    8.03    2.35
   9  -1  -4   13.63    2.93
   9  -1  -4   13.29    2.62
  -9   1   4   16.68    3.08
   9  -1  -3    1.29    1.00
   9  -1  -2   29.53    6.67
  -9   1   2   38.73    4.11
   9  -1  -2   23.13    6.12
   9  -1  -1    2.23    1.23
  -9   1   1    0.86    1.23
   9  -1  -1    1.42    1.29
  -9   1   0    4.33    1.35
   9  -1   0    5.94    1.33
  -9   1  -1   11.12    2.47
  -9   1  -2    2.21    1.68
  -9   1  -3    6.50    2.65
   9  -1   6    1.53    1.61
   9   0  -9    3.19    2.00
  -9   0   9    3.98    2.30
   9   0  -8    1.75    0.86
  -9   0   8    0.29    1.47
   9   0  -7   -1.78    1.38
  -9   0   7    1.64    1.54
   9   0  -6    3.09    1.32
  -9   0   6    6.30    1.57
  -9   0   5    1.50    1.29
   9   0  -4   15.89    3.76
  -9   0   4   19.66    3.14
  -9   0   4   20.50    2.98
   9   0  -3    1.35    0.94
  -9   0   3    1.74    1.22
   9   0  -2   21.03    4.59
  -9   0   2   30.01    3.64
   9   0  -1    0.62    0.71
  -9   0   1    1.10    1.29
   9   0   0    2.64    1.25
  -9   0   0    1.39    1.36
   9   0   1    3.95    0.94
  -9   0  -1    2.28    1.47
   9   0   2    1.96    0.89
  -9   0  -2    2.23    1.17
   9   0   3    0.15    0.92
  -9   0  -3    0.52    0.80
   9   0   4    2.18    0.90
  -9   0  -4    4.96    1.77
   9   0   5   -1.69    1.82
  -9   0  -5    0.82    1.26
   9   1  -9   10.34    1.94
  -9  -1   9   14.71    3.09
   9   1  -8   10.63    3.08
  -9  -1   8    5.32    1.92
   9   1  -7    1.52    1.08
  -9  -1   7   -0.18    1.23
  -9  -1   6    0.10    1.25
  -9  -1   5    2.94    1.29
   9   1  -4    0.71    0.89
   9   1  -3    5.16    1.69
  -9  -1   3    8.70    2.25
   9   1  -2    2.09    1.05
  -9  -1   2    3.34    1.44
   9   1  -1    2.44    0.89
  -9  -1   1    1.18    1.40
   9   1   0    0.83    0.93
  -9  -1   0    1.62    1.47
   9   1   1   45.62   11.43
  -9  -1  -1   51.37    4.50
  -9  -1  -2    5.32    1.94
   9   1   3    3.89    1.47
  -9  -1  -3    3.67    1.19
   9   1   4    1.40    1.05
  -9  -1  -4   -0.32    1.41
  -9  -2   6    1.59    2.05
  -9  -2   5    1.15    1.81
   9   2  -4    2.83    1.09
  -9  -2   4    1.92    1.85
   9   2  -3    1.77    1.06
  -9  -2   3   -0.99    1.60
   9   2  -2   15.84    4.02
  -9  -2   2   18.82    4.15
   9   2  -1    1.42    1.06
  -9  -2   1    2.70    1.77
   9   2   0    4.46    1.83
  -9  -2   0    3.30    1.73
   9   2   1    1.15    1.71
  -9  -2  -1   -0.21    1.44
   9   2   2    2.62    1.39
  -9  -2  -2   -0.44    1.43
   9   2   3   13.35    3.84
  -9  -2  -3   11.44    2.88
   9   3  -4   -0.94    1.38
  -9  -3   4    0.68    1.85
   9   3  -3    6.10    1.81
  -9  -3   3   11.15    3.16
   9   3  -2    4.03    1.86
  -9  -3   2    2.47    2.73
   9   3  -1   15.20    6.38
  -9  -3   1   14.67    3.20
 -10   4   2    3.55    1.64
  10  -4  -2    2.98    1.43
 -10   4   1    0.44    1.69
  10  -4  -1    2.26    0.95
  10  -3  -4    0.71    1.43
 -10   3   3    1.10    1.30
  10  -3  -3    3.02    0.90
 -10   3   2    1.65    1.49
  10  -3  -2    0.48    0.56
 -10   3   1    2.47    2.22
  10  -3  -1    1.94    0.95
 -10   3   0   46.38    4.37
  10  -3   0   35.77    7.88
  10  -3   1    2.91    2.28
  10  -2  -5   26.78    6.46
 -10   2   5   35.03    3.77
  10  -2  -4    1.15    1.03
  10  -2  -3   22.37    7.59
  10  -2  -3   30.83    7.78
  10  -2  -2    2.76    1.08
 -10   2   0   -0.08    1.42
 -10   2  -1    1.31    1.63
  10  -1  -4   37.51    8.47
  10  -1  -3   33.18    4.23
  10  -1  -2    2.03    1.75
 -10   1   2   -1.16    1.32
  10  -1  -1    1.08    0.80
 -10   1   1    0.94    1.28
  10  -1   0    6.94    2.32
   0   0   0    0.00    0.00
;
_shelx_hkl_checksum   93898
