# Supplementary material for: Quaternary cocrystals: combinatorial synthetic strategies based on long-range synthon Aufbau modules (LSAM)
Source: IUCrJ. 2016 Jan 5;3(Pt 2):102–7. doi: 10.1107/S2052252515023957 (PMC4775158; doi:10.1107/S2052252515023957)
Supplement: Supplementary file 2 [file m-03-00102-sup3.zip › Checkcif Folder/2. BS ORC TMP Hydrate.cif]

 
data_shelx
 
_audit_creation_method            SHELXL-2013
_chemical_name_systematic
;
 ?
;
_chemical_name_common             ?
_chemical_melting_point           ?
_chemical_formula_moiety          ?
_chemical_formula_sum
 'C120 H160 N16 O17' 
_chemical_formula_weight          2098.63

loop_
 _atom_type_symbol
 _atom_type_description
 _atom_type_scat_dispersion_real
 _atom_type_scat_dispersion_imag
 _atom_type_scat_source
 'C'  'C'   0.0033   0.0016
 'International Tables Vol C Tables 4.2.6.8 and 6.1.1.4'
 'H'  'H'   0.0000   0.0000
 'International Tables Vol C Tables 4.2.6.8 and 6.1.1.4'
 'N'  'N'   0.0061   0.0033
 'International Tables Vol C Tables 4.2.6.8 and 6.1.1.4'
 'O'  'O'   0.0106   0.0060
 'International Tables Vol C Tables 4.2.6.8 and 6.1.1.4'
 
_space_group_crystal_system       monoclinic
_space_group_IT_number            15
_space_group_name_H-M_alt         'C 2/c'
_space_group_name_Hall            '-C 2yc'
 
_shelx_space_group_comment
;
The symmetry employed for this shelxl refinement is uniquely defined
by the following loop, which should always be used as a source of
symmetry information in preference to the above space-group names.
They are only intended as comments.
;
 
loop_
 _space_group_symop_operation_xyz
 'x, y, z'
 '-x, y, -z+1/2'
 'x+1/2, y+1/2, z'
 '-x+1/2, y+1/2, -z+1/2'
 '-x, -y, -z'
 'x, -y, z-1/2'
 '-x+1/2, -y+1/2, -z'
 'x+1/2, -y+1/2, z-1/2'
 
_cell_length_a                    15.533(7)
_cell_length_b                    8.564(4)
_cell_length_c                    21.800(10)
_cell_angle_alpha                 90
_cell_angle_beta                  93.873(7)
_cell_angle_gamma                 90
_cell_volume                      2893(2)
_cell_formula_units_Z             1
_cell_measurement_temperature     150(2)
_cell_measurement_reflns_used     ? 
_cell_measurement_theta_min       ? 
_cell_measurement_theta_max       ? 
 
_exptl_crystal_description        'Plate' 
_exptl_crystal_colour             'Light Brown' 
_exptl_crystal_density_meas       ? 
_exptl_crystal_density_method     ?              
_exptl_crystal_density_diffrn     1.204          
_exptl_crystal_F_000              1128
_exptl_transmission_factor_min    ?                                             
_exptl_transmission_factor_max    ?                                             
_exptl_crystal_size_max           0.500
_exptl_crystal_size_mid           0.350
_exptl_crystal_size_min           0.250
_exptl_absorpt_coefficient_mu     0.081
_shelx_estimated_absorpt_T_min    0.961
_shelx_estimated_absorpt_T_max    0.980
_exptl_absorpt_correction_type    'Multi-scan' 
_exptl_absorpt_correction_T_min   0.797 
_exptl_absorpt_correction_T_max   1.000 
_exptl_absorpt_process_details    'Jacobson, R. (1998) Private communication'
 
_exptl_special_details
;
 ?
;
 
_diffrn_ambient_temperature       150(2)
_diffrn_radiation_wavelength      0.71073
_diffrn_radiation_type            MoK\a
_diffrn_source                    'Sealed Tube'                       
_diffrn_measurement_device_type   'Rigaku Mercury375R (2x2 bin mode)'
_diffrn_measurement_method        'profile data from \w-scans'
_diffrn_detector_area_resol_mean  ? 
_diffrn_reflns_number             14570
_diffrn_reflns_av_unetI/netI      0.0271
_diffrn_reflns_av_R_equivalents   0.0349
_diffrn_reflns_limit_h_min        -20
_diffrn_reflns_limit_h_max        20
_diffrn_reflns_limit_k_min        -11
_diffrn_reflns_limit_k_max        11
_diffrn_reflns_limit_l_min        -28
_diffrn_reflns_limit_l_max        28
_diffrn_reflns_theta_min          3.123
_diffrn_reflns_theta_max          27.485
_diffrn_reflns_theta_full         25.242
_diffrn_measured_fraction_theta_max   0.999
_diffrn_measured_fraction_theta_full  0.998
_diffrn_reflns_Laue_measured_fraction_max    0.999
_diffrn_reflns_Laue_measured_fraction_full   0.998
_diffrn_reflns_point_group_measured_fraction_max   0.999
_diffrn_reflns_point_group_measured_fraction_full  0.998
_reflns_number_total              3316
_reflns_number_gt                 2733
_reflns_threshold_expression      'I > 2\s(I)'
_reflns_Friedel_coverage          0.000
_reflns_Friedel_fraction_max      .
_reflns_Friedel_fraction_full     .
 
_reflns_special_details
;
 Reflections were merged by SHELXL according to the crystal
 class for the calculation of statistics and refinement.
 
 _reflns_Friedel_fraction is defined as the number of unique
 Friedel pairs measured divided by the number that would be
 possible theoretically, ignoring centric projections and
 systematic absences.
;
 
_computing_data_collection        ?
_computing_cell_refinement        ?
_computing_data_reduction         ?
_computing_structure_solution     ?
_computing_structure_refinement   'SHELXL-2013 (Sheldrick, 2013)'
_computing_molecular_graphics     ?
_computing_publication_material   ?
 
_refine_special_details
;
 ?
;
_refine_ls_structure_factor_coef  Fsqd
_refine_ls_matrix_type            full
_refine_ls_weighting_scheme       calc
_refine_ls_weighting_details
;
 w=1/[\s^2^(Fo^2^)+(0.0739P)^2^+1.9250P]
 where P=(Fo^2^+2Fc^2^)/3
;
_atom_sites_solution_primary      ?
_atom_sites_solution_secondary    ?
_atom_sites_solution_hydrogens    geom
_refine_ls_hydrogen_treatment     constr
_refine_ls_extinction_method      none
_refine_ls_extinction_coef        .
_refine_ls_number_reflns          3316
_refine_ls_number_parameters      184
_refine_ls_number_restraints      0
_refine_ls_R_factor_all           0.0619
_refine_ls_R_factor_gt            0.0513
_refine_ls_wR_factor_ref          0.1454
_refine_ls_wR_factor_gt           0.1377
_refine_ls_goodness_of_fit_ref    1.045
_refine_ls_restrained_S_all       1.045
_refine_ls_shift/su_max           0.000
_refine_ls_shift/su_mean          0.000
 
loop_
 _atom_site_label
 _atom_site_type_symbol
 _atom_site_fract_x
 _atom_site_fract_y
 _atom_site_fract_z
 _atom_site_U_iso_or_equiv
 _atom_site_adp_type
 _atom_site_occupancy
 _atom_site_site_symmetry_order  
 _atom_site_calc_flag
 _atom_site_refinement_flags_posn
 _atom_site_refinement_flags_adp
 _atom_site_refinement_flags_occupancy
 _atom_site_disorder_assembly
 _atom_site_disorder_group
O6 O 0.0000 -0.0054(18) 0.7500 0.144(6) Uani 0.25 2 d S T P . .
C1 C 0.20192(10) -0.2097(2) 0.70590(6) 0.0357(4) Uani 1 1 d . . . . .
C2 C 0.18902(10) -0.08328(19) 0.66720(7) 0.0335(4) Uani 1 1 d . . . . .
H2 H 0.1380 -0.0225 0.6682 0.040 Uiso 1 1 calc R U . . .
C3 C 0.25132(9) -0.04525(18) 0.62671(6) 0.0303(3) Uani 1 1 d . . . . .
C4 C 0.32485(9) -0.13499(18) 0.62405(7) 0.0300(3) Uani 1 1 d . . . . .
H4 H 0.3670 -0.1088 0.5961 0.036 Uiso 1 1 calc R U . . .
C5 C 0.33682(10) -0.26305(18) 0.66219(7) 0.0326(3) Uani 1 1 d . . . . .
C6 C 0.27568(11) -0.3004(2) 0.70343(7) 0.0364(4) Uani 1 1 d . . . . .
H6 H 0.2843 -0.3879 0.7299 0.044 Uiso 1 1 calc R U . . .
C7 C 0.13602(14) -0.2473(3) 0.75162(8) 0.0527(5) Uani 1 1 d . . . . .
H7A H 0.1333 -0.1614 0.7811 0.079 Uiso 1 1 calc R U . . .
H7B H 0.1527 -0.3437 0.7736 0.079 Uiso 1 1 calc R U . . .
H7C H 0.0793 -0.2614 0.7298 0.079 Uiso 1 1 calc R U . . .
C8 C 0.08807(9) 0.33628(17) 0.58985(7) 0.0286(3) Uani 1 1 d . . . . .
C9 C 0.14432(9) 0.38774(18) 0.54694(7) 0.0305(3) Uani 1 1 d . . . . .
C10 C 0.05315(9) 0.28951(17) 0.46845(7) 0.0289(3) Uani 1 1 d . . . . .
C11 C -0.00261(9) 0.23759(17) 0.51126(7) 0.0289(3) Uani 1 1 d . . . . .
C12 C 0.10687(12) 0.3602(2) 0.65741(7) 0.0434(4) Uani 1 1 d . . . . .
H12A H 0.0571 0.3267 0.6794 0.065 Uiso 1 1 calc R U . . .
H12B H 0.1183 0.4710 0.6656 0.065 Uiso 1 1 calc R U . . .
H12C H 0.1575 0.2984 0.6715 0.065 Uiso 1 1 calc R U . . .
C13 C 0.22686(12) 0.4697(3) 0.56597(9) 0.0498(5) Uani 1 1 d . . . . .
H13A H 0.2582 0.4928 0.5295 0.075 Uiso 1 1 calc R U . . .
H13B H 0.2624 0.4027 0.5940 0.075 Uiso 1 1 calc R U . . .
H13C H 0.2141 0.5674 0.5869 0.075 Uiso 1 1 calc R U . . .
C14 C 0.03565(12) 0.2639(2) 0.40092(8) 0.0426(4) Uani 1 1 d . . . . .
H14A H 0.0747 0.3290 0.3784 0.064 Uiso 1 1 calc R U . . .
H14B H -0.0243 0.2921 0.3889 0.064 Uiso 1 1 calc R U . . .
H14C H 0.0451 0.1537 0.3912 0.064 Uiso 1 1 calc R U . . .
C15 C -0.08499(11) 0.1534(2) 0.49286(8) 0.0439(4) Uani 1 1 d . . . . .
H15A H -0.1079 0.1060 0.5293 0.066 Uiso 1 1 calc R U . . .
H15B H -0.0737 0.0717 0.4630 0.066 Uiso 1 1 calc R U . . .
H15C H -0.1272 0.2276 0.4743 0.066 Uiso 1 1 calc R U . . .
N1 N 0.01605(8) 0.26083(14) 0.57142(6) 0.0296(3) Uani 1 1 d . . . . .
N2 N 0.12649(8) 0.36261(15) 0.48714(6) 0.0307(3) Uani 1 1 d . . . . .
O1 O 0.23737(7) 0.08193(14) 0.59026(6) 0.0424(3) Uani 1 1 d . . . . .
H1 H 0.2800 0.0958 0.5692 0.064 Uiso 1 1 calc R U . . .
O2 O 0.40716(8) -0.35715(15) 0.65971(6) 0.0473(3) Uani 1 1 d . . . . .
H2A H 0.4406 -0.3198 0.6348 0.071 Uiso 1 1 calc R U . . .
 
loop_
 _atom_site_aniso_label
 _atom_site_aniso_U_11
 _atom_site_aniso_U_22
 _atom_site_aniso_U_33
 _atom_site_aniso_U_23
 _atom_site_aniso_U_13
 _atom_site_aniso_U_12
O6 0.158(14) 0.089(10) 0.184(17) 0.000 0.002(12) 0.000
C1 0.0413(8) 0.0452(9) 0.0218(7) -0.0070(6) 0.0102(6) -0.0152(7)
C2 0.0309(8) 0.0415(9) 0.0290(7) -0.0061(6) 0.0091(6) -0.0057(6)
C3 0.0299(7) 0.0335(8) 0.0279(7) -0.0012(6) 0.0053(5) -0.0049(6)
C4 0.0282(7) 0.0328(8) 0.0299(7) 0.0003(6) 0.0091(5) -0.0069(6)
C5 0.0329(8) 0.0348(8) 0.0300(7) -0.0002(6) 0.0014(6) -0.0060(6)
C6 0.0460(9) 0.0389(9) 0.0243(7) 0.0037(6) 0.0021(6) -0.0103(7)
C7 0.0630(12) 0.0623(12) 0.0363(9) -0.0023(8) 0.0287(8) -0.0172(9)
C8 0.0274(7) 0.0278(7) 0.0306(7) 0.0018(6) 0.0017(5) 0.0015(5)
C9 0.0289(7) 0.0293(7) 0.0332(7) 0.0031(6) 0.0015(6) -0.0038(6)
C10 0.0293(7) 0.0271(7) 0.0306(7) 0.0013(6) 0.0040(5) -0.0001(6)
C11 0.0248(7) 0.0292(7) 0.0328(8) -0.0014(6) 0.0033(5) -0.0008(5)
C12 0.0483(10) 0.0511(10) 0.0305(8) -0.0009(7) 0.0000(7) -0.0057(8)
C13 0.0418(10) 0.0603(12) 0.0469(10) 0.0005(9) -0.0003(7) -0.0242(9)
C14 0.0482(10) 0.0494(10) 0.0303(8) -0.0014(7) 0.0034(7) -0.0081(8)
C15 0.0314(8) 0.0542(11) 0.0461(9) -0.0044(8) 0.0029(7) -0.0128(7)
N1 0.0255(6) 0.0323(7) 0.0315(6) 0.0009(5) 0.0063(5) 0.0005(5)
N2 0.0304(6) 0.0306(6) 0.0315(6) 0.0040(5) 0.0057(5) -0.0048(5)
O1 0.0376(6) 0.0438(7) 0.0479(7) 0.0145(5) 0.0174(5) 0.0063(5)
O2 0.0421(7) 0.0462(7) 0.0550(8) 0.0170(6) 0.0127(5) 0.0049(5)
 
_geom_special_details
;
 All esds (except the esd in the dihedral angle between two l.s. planes)
 are estimated using the full covariance matrix.  The cell esds are taken
 into account individually in the estimation of esds in distances, angles
 and torsion angles; correlations between esds in cell parameters are only
 used when they are defined by crystal symmetry.  An approximate (isotropic)
 treatment of cell esds is used for estimating esds involving l.s. planes.
;
 
loop_
 _geom_bond_atom_site_label_1
 _geom_bond_atom_site_label_2
 _geom_bond_distance
 _geom_bond_site_symmetry_2
 _geom_bond_publ_flag
C1 C2 1.379(2) . ?
C1 C6 1.388(2) . ?
C1 C7 1.511(2) . ?
C2 C3 1.392(2) . ?
C2 H2 0.9500 . ?
C3 O1 1.357(2) . ?
C3 C4 1.381(2) . ?
C4 C5 1.381(2) . ?
C4 H4 0.9500 . ?
C5 O2 1.362(2) . ?
C5 C6 1.388(2) . ?
C6 H6 0.9500 . ?
C7 H7A 0.9800 . ?
C7 H7B 0.9800 . ?
C7 H7C 0.9800 . ?
C8 N1 1.3303(19) . ?
C8 C9 1.394(2) . ?
C8 C12 1.496(2) . ?
C9 N2 1.332(2) . ?
C9 C13 1.496(2) . ?
C10 N2 1.3390(19) . ?
C10 C11 1.389(2) . ?
C10 C14 1.495(2) . ?
C11 N1 1.339(2) . ?
C11 C15 1.499(2) . ?
C12 H12A 0.9800 . ?
C12 H12B 0.9800 . ?
C12 H12C 0.9800 . ?
C13 H13A 0.9800 . ?
C13 H13B 0.9800 . ?
C13 H13C 0.9800 . ?
C14 H14A 0.9800 . ?
C14 H14B 0.9800 . ?
C14 H14C 0.9800 . ?
C15 H15A 0.9800 . ?
C15 H15B 0.9800 . ?
C15 H15C 0.9800 . ?
O1 H1 0.8400 . ?
O2 H2A 0.8400 . ?
 
loop_
 _geom_angle_atom_site_label_1
 _geom_angle_atom_site_label_2
 _geom_angle_atom_site_label_3
 _geom_angle
 _geom_angle_site_symmetry_1
 _geom_angle_site_symmetry_3
 _geom_angle_publ_flag
C2 C1 C6 120.11(14) . . ?
C2 C1 C7 119.62(16) . . ?
C6 C1 C7 120.27(16) . . ?
C1 C2 C3 119.56(15) . . ?
C1 C2 H2 120.2 . . ?
C3 C2 H2 120.2 . . ?
O1 C3 C4 121.46(13) . . ?
O1 C3 C2 117.96(14) . . ?
C4 C3 C2 120.59(14) . . ?
C3 C4 C5 119.64(13) . . ?
C3 C4 H4 120.2 . . ?
C5 C4 H4 120.2 . . ?
O2 C5 C4 121.46(14) . . ?
O2 C5 C6 118.37(14) . . ?
C4 C5 C6 120.16(15) . . ?
C1 C6 C5 119.92(15) . . ?
C1 C6 H6 120.0 . . ?
C5 C6 H6 120.0 . . ?
C1 C7 H7A 109.5 . . ?
C1 C7 H7B 109.5 . . ?
H7A C7 H7B 109.5 . . ?
C1 C7 H7C 109.5 . . ?
H7A C7 H7C 109.5 . . ?
H7B C7 H7C 109.5 . . ?
N1 C8 C9 120.22(13) . . ?
N1 C8 C12 117.90(13) . . ?
C9 C8 C12 121.86(14) . . ?
N2 C9 C8 120.49(13) . . ?
N2 C9 C13 117.71(13) . . ?
C8 C9 C13 121.78(14) . . ?
N2 C10 C11 120.10(14) . . ?
N2 C10 C14 117.56(13) . . ?
C11 C10 C14 122.32(14) . . ?
N1 C11 C10 120.48(13) . . ?
N1 C11 C15 117.25(13) . . ?
C10 C11 C15 122.27(14) . . ?
C8 C12 H12A 109.5 . . ?
C8 C12 H12B 109.5 . . ?
H12A C12 H12B 109.5 . . ?
C8 C12 H12C 109.5 . . ?
H12A C12 H12C 109.5 . . ?
H12B C12 H12C 109.5 . . ?
C9 C13 H13A 109.5 . . ?
C9 C13 H13B 109.5 . . ?
H13A C13 H13B 109.5 . . ?
C9 C13 H13C 109.5 . . ?
H13A C13 H13C 109.5 . . ?
H13B C13 H13C 109.5 . . ?
C10 C14 H14A 109.5 . . ?
C10 C14 H14B 109.5 . . ?
H14A C14 H14B 109.5 . . ?
C10 C14 H14C 109.5 . . ?
H14A C14 H14C 109.5 . . ?
H14B C14 H14C 109.5 . . ?
C11 C15 H15A 109.5 . . ?
C11 C15 H15B 109.5 . . ?
H15A C15 H15B 109.5 . . ?
C11 C15 H15C 109.5 . . ?
H15A C15 H15C 109.5 . . ?
H15B C15 H15C 109.5 . . ?
C8 N1 C11 119.34(12) . . ?
C9 N2 C10 119.33(12) . . ?
C3 O1 H1 109.5 . . ?
C5 O2 H2A 109.5 . . ?
 
_refine_diff_density_max    0.237
_refine_diff_density_min   -0.235
_refine_diff_density_rms    0.050

_shelxl_version_number 2013-2

_shelx_res_file
;
TITL datam in C2/c
CELL  0.71073  15.5327   8.5639  21.8003   90.000   93.873   90.000
ZERR     1.00   0.0073   0.0040   0.0103    0.000    0.007    0.000
LATT   7
SYMM  - X,   Y, 1/2 - Z
SFAC  C    H    N    O
UNIT  120 160 16 17
MERG   2
FMAP   2
PLAN   20
SIZE     0.250   0.350   0.500
ACTA
BOND   $H
L.S.  10
TEMP  -123.00
WGHT    0.073900    1.925000
FVAR       0.16677
O6    4    0.000000   -0.005381    0.750000    10.12500    0.15787    0.08853 =
         0.18361    0.00000    0.00247    0.00000
MOLE    1
C1    1    0.201925   -0.209689    0.705903    11.00000    0.04130    0.04520 =
         0.02176   -0.00703    0.01017   -0.01517
C2    1    0.189025   -0.083276    0.667200    11.00000    0.03091    0.04150 =
         0.02899   -0.00614    0.00912   -0.00565
AFIX  43
H2    2    0.137955   -0.022538    0.668168    11.00000   -1.20000
AFIX   0
C3    1    0.251321   -0.045254    0.626707    11.00000    0.02992    0.03345 =
         0.02789   -0.00115    0.00528   -0.00492
C4    1    0.324849   -0.134986    0.624048    11.00000    0.02822    0.03280 =
         0.02990    0.00032    0.00906   -0.00691
AFIX  43
H4    2    0.366970   -0.108774    0.596135    11.00000   -1.20000
AFIX   0
C5    1    0.336820   -0.263049    0.662189    11.00000    0.03287    0.03483 =
         0.03005   -0.00015    0.00137   -0.00603
C6    1    0.275685   -0.300370    0.703426    11.00000    0.04602    0.03887 =
         0.02432    0.00366    0.00215   -0.01030
AFIX  43
H6    2    0.284319   -0.387864    0.729917    11.00000   -1.20000
AFIX   0
C7    1    0.136024   -0.247333    0.751616    11.00000    0.06301    0.06233 =
         0.03634   -0.00231    0.02875   -0.01725
AFIX 137
H7A   2    0.133325   -0.161387    0.781105    11.00000   -1.50000
H7B   2    0.152712   -0.343668    0.773584    11.00000   -1.50000
H7C   2    0.079288   -0.261360    0.729812    11.00000   -1.50000
AFIX   0
C8    1    0.088072    0.336278    0.589845    11.00000    0.02739    0.02777 =
         0.03058    0.00178    0.00173    0.00150
C9    1    0.144321    0.387737    0.546943    11.00000    0.02889    0.02928 =
         0.03319    0.00313    0.00154   -0.00382
C10   1    0.053153    0.289511    0.468446    11.00000    0.02931    0.02713 =
         0.03060    0.00134    0.00398   -0.00011
C11   1   -0.002606    0.237594    0.511258    11.00000    0.02484    0.02925 =
         0.03282   -0.00145    0.00333   -0.00083
C12   1    0.106872    0.360170    0.657405    11.00000    0.04834    0.05107 =
         0.03049   -0.00093    0.00000   -0.00571
AFIX 137
H12A  2    0.057061    0.326719    0.679386    11.00000   -1.50000
H12B  2    0.118325    0.471007    0.665621    11.00000   -1.50000
H12C  2    0.157546    0.298434    0.671464    11.00000   -1.50000
AFIX   0
C13   1    0.226858    0.469746    0.565975    11.00000    0.04183    0.06033 =
         0.04686    0.00052   -0.00026   -0.02423
AFIX 137
H13A  2    0.258212    0.492829    0.529513    11.00000   -1.50000
H13B  2    0.262366    0.402700    0.593951    11.00000   -1.50000
H13C  2    0.214074    0.567444    0.586930    11.00000   -1.50000
AFIX   0
C14   1    0.035654    0.263887    0.400918    11.00000    0.04825    0.04940 =
         0.03033   -0.00142    0.00344   -0.00812
AFIX 137
H14A  2    0.074651    0.329026    0.378351    11.00000   -1.50000
H14B  2   -0.024265    0.292124    0.388896    11.00000   -1.50000
H14C  2    0.045103    0.153716    0.391242    11.00000   -1.50000
AFIX   0
C15   1   -0.084988    0.153444    0.492858    11.00000    0.03136    0.05417 =
         0.04614   -0.00435    0.00289   -0.01285
AFIX 137
H15A  2   -0.107939    0.105965    0.529260    11.00000   -1.50000
H15B  2   -0.073705    0.071733    0.462968    11.00000   -1.50000
H15C  2   -0.127163    0.227635    0.474320    11.00000   -1.50000
AFIX   0
N1    3    0.016051    0.260828    0.571416    11.00000    0.02546    0.03233 =
         0.03153    0.00094    0.00631    0.00046
N2    3    0.126490    0.362612    0.487141    11.00000    0.03038    0.03057 =
         0.03154    0.00403    0.00573   -0.00481
O1    4    0.237369    0.081933    0.590261    11.00000    0.03764    0.04379 =
         0.04789    0.01454    0.01739    0.00626
AFIX 147
H1    2    0.280008    0.095768    0.569153    11.00000   -1.50000
AFIX   0
O2    4    0.407158   -0.357154    0.659715    11.00000    0.04206    0.04624 =
         0.05495    0.01704    0.01272    0.00495
AFIX 147
H2A   2    0.440615   -0.319799    0.634798    11.00000   -1.50000
AFIX   0
HKLF    4

REM  datam in C2/c
REM R1 =  0.0513 for    2733 Fo > 4sig(Fo)  and  0.0619 for all    3316 data
REM    184 parameters refined using      0 restraints

END

WGHT      0.0741      1.9121

REM Highest difference peak  0.237,  deepest hole -0.235,  1-sigma level  0.050
Q1    1   0.2792  0.4097  0.5427  11.00000  0.05    0.24
Q2    1   0.3187 -0.2535  0.6913  11.00000  0.05    0.23
Q3    1  -0.1405  0.2048  0.5130  11.00000  0.05    0.20
Q4    1   0.3364 -0.1677  0.6563  11.00000  0.05    0.19
Q5    1   0.1215  0.3465  0.5711  11.00000  0.05    0.19
Q6    1   0.2335  0.5609  0.5398  11.00000  0.05    0.18
Q7    1   0.1754 -0.2390  0.8006  11.00000  0.05    0.18
Q8    1   0.4059 -0.3809  0.6992  11.00000  0.05    0.18
Q9    1   0.0602  0.4325  0.6756  11.00000  0.05    0.18
Q10   1   0.0379  0.2269  0.4893  11.00000  0.05    0.17
Q11   1   0.1070 -0.3535  0.7463  11.00000  0.05    0.17
Q12   1   0.2114 -0.0745  0.6400  11.00000  0.05    0.17
Q13   1   0.0203  0.2750  0.4873  11.00000  0.05    0.16
Q14   1   0.2992 -0.0644  0.6353  11.00000  0.05    0.16
Q15   1   0.0865 -0.1590  0.7476  11.00000  0.05    0.15
Q16   1   0.2831 -0.1063  0.6205  11.00000  0.05    0.15
Q17   1   0.1634 -0.2248  0.7248  11.00000  0.05    0.14
Q18   1   0.1861  0.4328  0.5584  11.00000  0.05    0.14
Q19   1   0.1449  0.4191  0.4634  11.00000  0.05    0.14
Q20   1  -0.0838  0.0356  0.5196  11.00000  0.05    0.13
;
_shelx_res_checksum   43269

_shelx_hkl_file
;
   0   0   4   92.02    1.47
   0   0   4   93.30    1.35
   0   0  -4   89.14    1.54
   0   0   5    0.43    0.06
   0   0  -5   -0.08    0.07
   0   0   6   59.79    1.26
   0   0   6   62.44    1.17
   0   0  -6   62.50    1.33
   0   0   7    0.10    0.07
   0   0  -7    0.01    0.07
   0   0   8    7.31    0.26
   0   0   8    7.98    0.25
   0   0  -8    7.43    0.28
   0   0   9    0.09    0.06
   0   0  -9    0.06    0.09
   0   0  10   17.73    0.64
   0   0  10   17.69    0.53
   0   0 -10   17.82    0.63
   0   0  11    2.41    0.22
   0   0 -11    1.02    0.24
   0   0  12  254.36    8.16
   0   0  12  238.03    6.67
   0   0 -12  262.43    8.07
   0   0  13    2.12    0.33
   0   0  13    3.16    0.25
   0   0 -13    2.95    0.31
   0   0  14    6.75    0.34
   0   0  14    6.88    0.42
   0   0 -14    6.78    0.44
   0   0  15   -0.02    0.11
   0   0  15   -0.01    0.17
   0   0 -15   -0.13    0.15
   0   0  16   15.17    0.67
   0   0  16   16.70    0.93
   0   0 -16   17.46    0.86
   0   0  17    0.17    0.24
   0   0  17    0.31    0.15
   0   0 -17    0.13    0.20
   0   0  18    1.41    0.41
   0   0  18    2.21    0.25
   0   0 -18    2.86    0.36
   0   0  19   -0.03    0.24
   0   0  19    0.02    0.14
   0   0 -19    0.06    0.18
   0   0  20    6.55    0.48
   0   0  20    6.99    0.66
   0   0 -20    6.26    0.64
   0   0  21   -0.08    0.27
   0   0  21   -0.04    0.16
   0   0 -21    0.24    0.22
   0   0  22   36.39    2.32
   0   0  22   31.31    1.52
   0   0 -22   38.06    2.07
   0   0  23    0.05    0.32
   0   0  23    0.13    0.21
   0   0 -23    0.13    0.29
   0   0  24   52.28    3.50
   0   0 -24   57.07    3.35
   0   0  25    0.04    0.32
   0   0 -25    0.03    0.30
   0   0  26    2.94    0.81
   0   0 -26    5.12    0.72
   0   0 -27   -0.08    0.34
   0   0 -28   14.46    1.52
   0   2   0 1310.23   28.64
   0   2   0 1289.30   29.95
   0  -2   0 1306.08   29.44
   0   2   1   67.01    1.48
   0  -2   1   64.55    1.54
   0   2   1   72.19    1.63
   0   2  -1   68.27    1.40
   0   2  -1   66.41    1.39
   0  -2   2    9.78    0.30
   0   2   2   10.62    0.35
   0   2  -2    9.62    0.28
   0   2  -2    8.91    0.23
   0  -2   3   76.46    1.93
   0   2   3   74.24    1.85
   0   2  -3   75.45    1.30
   0  -2  -3   76.42    0.94
   0  -2  -3   82.40    1.66
   0   2  -3   77.64    1.68
   0  -2   4  253.60    6.62
   0   2   4  260.86    6.49
   0  -2  -4  241.89    2.56
   0   2  -4  253.59    5.64
   0  -2  -4  251.76    5.41
   0  -2   5   25.65    0.84
   0   2   5   22.91    0.72
   0  -2  -5   23.87    0.64
   0   2  -5   23.93    0.63
   0  -2   6   17.99    0.63
   0   2   6   18.00    0.61
   0  -2  -6   16.89    0.23
   0   2  -6   17.93    0.51
   0  -2  -6   18.21    0.55
   0   2   7    0.59    0.04
   0  -2   7    0.50    0.14
   0   2   7    0.76    0.12
   0   2  -7    0.41    0.10
   0   2  -7    0.54    0.02
   0  -2  -7    0.71    0.12
   0  -2   8    9.15    0.47
   0   2   8    9.86    0.48
   0   2   8    9.11    0.19
   0   2  -8   10.07    0.37
   0  -2  -8    9.26    0.37
   0  -2   9    0.49    0.04
   0   2   9    0.44    0.15
   0   2  -9    0.75    0.13
   0  -2  -9    0.88    0.16
   0  -2  10   58.16    0.92
   0   2  10   56.48    1.98
   0  -2  10   58.10    2.40
   0  -2 -10   54.87    1.72
   0   2 -10   56.14    1.80
   0   2  11   12.08    0.56
   0  -2  11   11.73    0.26
   0  -2  11   12.32    0.75
   0   2  11   12.21    0.35
   0  -2 -11   11.72    0.53
   0   2 -11   11.15    0.56
   0   2  12   19.75    0.57
   0   2  12   22.29    0.98
   0  -2  12   20.80    0.44
   0  -2  12   21.58    1.20
   0   2 -12   20.56    0.88
   0  -2 -12   21.55    0.94
   0   2  13   47.95    1.36
   0  -2  13   49.08    2.17
   0   2  13   50.65    1.85
   0   2 -13   48.79    1.98
   0  -2 -13   49.12    1.78
   0   2  14    0.71    0.14
   0  -2  14    0.15    0.09
   0   2  14    0.34    0.23
   0   2 -14    0.06    0.20
   0  -2 -14    0.34    0.20
   0   2  15   43.43    1.48
   0  -2  15   40.47    1.09
   0  -2  15   45.58    2.37
   0   2  15   44.45    1.80
   0   2 -15   45.27    1.84
   0  -2 -15   45.38    1.92
   0  -2  16    9.82    0.37
   0   2  16   12.88    0.78
   0   2  16    9.76    0.59
   0  -2  16    9.16    0.95
   0  -2 -16   10.43    0.75
   0   2 -16   11.11    0.85
   0   2  17    0.78    0.25
   0   2  17    0.69    0.20
   0  -2  17    0.99    0.45
   0   2 -17    1.29    0.36
   0  -2 -17    1.51    0.33
   0   2  18    4.31    0.50
   0   2  18    3.29    0.37
   0  -2  18    3.91    0.72
   0   2 -18    3.74    0.59
   0  -2 -18    4.00    0.45
   0   2  19    2.51    0.37
   0   2  19    2.46    0.40
   0  -2  19    1.92    0.67
   0  -2 -19    3.59    0.43
   0   2 -19    3.72    0.49
   0   2  20   15.05    0.95
   0   2  20   17.17    1.16
   0  -2  20   16.90    1.67
   0  -2 -20   17.89    1.25
   0   2 -20   18.50    1.26
   0  -2  21    3.08    0.82
   0   2  21    3.61    0.47
   0   2 -21    5.01    0.75
   0  -2 -21    3.87    0.58
   0   2  22   23.58    1.60
   0  -2  22   25.88    2.19
   0  -2 -22   24.83    1.61
   0   2 -22   26.82    1.77
   0   2  23    2.70    0.50
   0  -2  23    2.64    0.78
   0   2 -23    4.10    0.59
   0  -2 -23    2.67    0.51
   0  -2  24    1.93    0.62
   0   2  24    2.29    0.47
   0   2 -24    2.58    0.51
   0  -2 -24    1.94    0.49
   0   2  25    5.01    0.67
   0  -2  25    4.02    0.86
   0   2 -25    4.99    0.93
   0  -2 -25    5.40    0.72
   0  -2  26   -0.05    0.63
   0   2  26    0.42    0.37
   0  -2 -26    0.69    0.52
   0   2 -26    1.44    0.45
   0   2  27    1.74    0.42
   0  -2  27    1.74    0.88
   0   2 -27    2.00    0.72
   0  -2 -27    3.03    0.59
   0  -4   0    6.13    0.33
   0   4   0    6.58    0.33
   0   4   0    5.29    0.38
   0   4   1   22.31    0.91
   0   4   1   23.74    0.82
   0  -4   1   23.14    0.83
   0   4  -1   21.45    0.78
   0  -4  -1   22.18    0.71
   0   4  -1   22.24    0.77
   0  -4   2   20.70    0.92
   0   4   2   21.38    0.85
   0   4   2   22.26    0.86
   0  -4  -2   20.88    0.60
   0   4  -2   21.09    0.81
   0   4  -2   21.50    0.70
   0  -4   3    1.75    0.26
   0   4  -3    1.20    0.15
   0  -4  -3    0.97    0.11
   0   4  -3    0.72    0.21
   0   4   4   54.79    2.12
   0  -4   4   57.56    2.19
   0   4  -4   54.09    1.77
   0  -4  -4   51.52    1.58
   0   4  -4   48.46    1.24
   0  -4   5   26.12    1.34
   0   4   5   21.30    1.15
   0  -4  -5   23.45    0.48
   0  -4  -5   20.64    0.82
   0   4  -5   23.78    0.85
   0   4  -5   23.89    0.59
   0   4   6  100.28    3.73
   0  -4   6  107.65    4.25
   0  -4  -6  114.52    3.29
   0   4  -6  101.09    3.15
   0   4  -6   93.89    1.78
   0  -4  -6   94.61    1.60
   0  -4   7  114.06    4.69
   0   4   7  118.39    4.36
   0  -4  -7  114.38    3.73
   0   4  -7  113.75    3.69
   0  -4   8   16.77    1.25
   0   4   8   21.28    1.13
   0  -4  -8   19.31    0.76
   0   4  -8   18.98    0.92
   0  -4   9   86.77    3.85
   0   4   9   95.96    3.71
   0   4  -9   89.56    3.10
   0  -4  -9   84.62    2.91
   0   4  10    0.14    0.18
   0  -4  10   -0.01    0.25
   0   4 -10    0.26    0.20
   0  -4 -10    0.38    0.17
   0   4  11    0.91    0.25
   0  -4  11    1.35    0.32
   0  -4 -11    1.04    0.21
   0   4 -11    0.75    0.26
   0  -4  12    1.75    0.38
   0   4  12    0.86    0.25
   0   4 -12    0.85    0.22
   0  -4 -12    0.50    0.22
   0   4  13    1.53    0.29
   0  -4  13    1.19    0.46
   0   4 -13    1.50    0.33
   0  -4 -13    1.28    0.26
   0   4  14    0.32    0.32
   0  -4  14    0.32    0.35
   0   4 -14    0.75    0.25
   0  -4 -14    0.65    0.21
   0  -4  15   11.89    1.26
   0   4  15   11.44    0.94
   0   4 -15   13.01    0.87
   0  -4 -15   14.35    0.93
   0  -4  16    8.11    1.02
   0   4  16    8.19    0.76
   0  -4 -16    8.90    0.67
   0   4 -16    8.58    0.71
   0  -4  17    0.65    0.63
   0   4  17    1.52    0.37
   0   4 -17    1.65    0.48
   0  -4 -17    1.21    0.44
   0  -4  18    9.90    1.20
   0   4  18    9.88    1.03
   0  -4 -18   10.92    0.90
   0   4 -18   10.96    0.96
   0   4  19   11.06    0.99
   0  -4  19   11.78    1.38
   0   4 -19   12.04    1.23
   0  -4 -19   11.09    0.91
   0  -4  20    0.96    0.59
   0   4  20    1.10    0.43
   0  -4 -20    0.49    0.36
   0   4 -20    0.89    0.48
   0  -4  21    0.83    0.64
   0   4  21    0.24    0.45
   0   4 -21    0.73    0.38
   0  -4 -21    1.24    0.35
   0   4  22   14.74    1.26
   0  -4  22   13.23    1.92
   0  -4 -22   15.29    1.15
   0   4 -22   16.00    1.35
   0   4  23    2.39    0.71
   0  -4  23    3.02    0.83
   0  -4 -23    3.80    0.57
   0   4 -23    3.77    0.69
   0  -4  24    0.89    0.62
   0   4  24    0.88    0.42
   0  -4 -24    0.81    0.51
   0   4 -24    2.07    0.50
   0   4  25    0.02    0.33
   0  -4  25   -0.74    0.43
   0  -4 -25   -0.12    0.35
   0   4 -25    0.34    0.32
   0  -4  26    0.72    0.81
   0   4  26    1.52    0.54
   0   4 -26    2.77    0.79
   0  -4 -26    2.59    0.53
   0  -6   0   37.71    1.53
   0   6   0   38.10    1.65
   0   6   0   38.66    1.54
   0  -6   1    0.20    0.17
   0   6   1    0.11    0.17
   0   6   1    0.12    0.18
   0  -6  -1    0.14    0.14
   0   6  -1    0.02    0.16
   0   6  -1    0.20    0.15
   0   6   2    1.83    0.31
   0   6   2    1.44    0.29
   0  -6   2    1.60    0.30
   0   6  -2    1.75    0.23
   0  -6  -2    1.56    0.20
   0   6  -2    1.75    0.33
   0   6   3    4.37    0.43
   0  -6   3    3.96    0.46
   0   6   3    4.54    0.40
   0   6  -3    4.25    0.30
   0  -6  -3    4.14    0.26
   0   6  -3    3.79    0.38
   0  -6   4    0.54    0.22
   0   6   4    0.33    0.21
   0  -6  -4    0.95    0.24
   0   6  -4    0.44    0.20
   0   6  -4    0.41    0.13
   0  -6  -4    0.47    0.12
   0  -6   5    2.66    0.40
   0   6   5    1.53    0.36
   0   6  -5    0.94    0.16
   0   6  -5    1.64    0.28
   0  -6  -5    1.67    0.14
   0  -6  -5    1.48    0.32
   0  -6   6   25.32    1.63
   0   6   6   24.70    1.22
   0  -6  -6   27.50    1.22
   0   6  -6   25.53    1.25
   0   6  -6   24.51    0.73
   0   6   7    2.40    0.49
   0  -6   7    2.37    0.60
   0   6  -7    3.09    0.17
   0  -6  -7    3.94    0.37
   0   6  -7    3.45    0.36
   0  -6   8    4.73    0.57
   0   6   8    5.61    0.57
   0   6  -8    4.78    0.56
   0  -6  -8    4.81    0.50
   0   6   9    1.66    0.38
   0  -6   9    1.85    0.52
   0   6  -9    2.07    0.32
   0  -6  -9    2.42    0.33
   0   6  10    2.21    0.47
   0  -6  10    2.14    0.51
   0   6 -10    3.02    0.40
   0  -6 -10    3.32    0.37
   0   6  11    7.87    0.76
   0  -6  11    8.05    0.87
   0   6 -11    7.13    0.62
   0  -6 -11    7.15    0.61
   0   6  12    8.50    0.82
   0  -6  12    8.33    1.04
   0  -6 -12   10.06    0.70
   0   6 -12    8.68    0.72
   0   6  13    4.19    0.71
   0  -6  13    3.20    0.70
   0  -6 -13    4.31    0.49
   0   6 -13    4.09    0.63
   0   6  14    3.47    0.65
   0  -6  14    1.43    0.70
   0  -6 -14    3.51    0.46
   0   6 -14    2.53    0.47
   0  -6  15    2.64    0.67
   0   6  15    2.02    0.66
   0   6 -15    2.60    0.57
   0  -6 -15    3.39    0.55
   0   6  16    0.40    0.42
   0  -6  16    0.40    0.50
   0   6 -16    0.38    0.38
   0  -6 -16    0.20    0.28
   0   6  17   10.30    1.11
   0  -6  17   11.42    1.46
   0  -6 -17   11.78    1.09
   0   6 -17   11.81    1.20
   0  -6  18    0.69    0.46
   0   6  18    0.06    0.35
   0   6 -18    0.23    0.43
   0  -6 -18    0.52    0.31
   0  -6  19    7.36    1.41
   0   6  19    6.41    0.87
   0   6 -19    5.63    0.80
   0  -6 -19    6.95    0.91
   0  -6  20   -0.23    0.42
   0   6  20   -0.14    0.30
   0   6 -20    0.02    0.35
   0  -6 -20    0.56    0.34
   0  -6  21    0.86    0.72
   0   6  21    1.55    0.64
   0   6 -21    1.53    0.50
   0  -6 -21    1.23    0.46
   0  -6  22    2.66    0.69
   0   6  22    0.18    0.52
   0   6 -22    0.16    0.49
   0  -6 -22    0.25    0.37
   0   6  23   -0.07    0.38
   0  -6  23    0.74    0.57
   0  -6 -23    0.32    0.33
   0   6 -23    0.45    0.39
   0  -8   0   27.55    1.44
   0   8   0   30.38    1.76
   0   8   0   31.42    1.48
   0   8   1    3.70    0.53
   0  -8   1    3.97    0.50
   0   8   1    4.04    0.51
   0  -8  -1    4.14    0.41
   0   8  -1    4.33    0.49
   0   8  -1    4.46    0.56
   0  -8   2    6.84    0.70
   0   8   2    8.21    0.77
   0   8   2    8.87    0.76
   0   8  -2    9.49    0.63
   0  -8  -2    7.02    0.52
   0   8  -2    8.44    0.95
   0  -8   3   21.40    1.44
   0   8   3   22.92    1.46
   0   8  -3   24.47    1.60
   0   8  -3   23.00    1.10
   0  -8  -3   22.37    1.29
   0  -8  -3   19.93    0.94
   0   8   4    1.00    0.38
   0  -8   4    1.37    0.31
   0  -8  -4    1.38    0.35
   0   8  -4    0.96    0.35
   0   8  -4    0.79    0.24
   0   8   5   -0.26    0.25
   0  -8   5   -0.14    0.25
   0   8  -5    0.02    0.13
   0  -8  -5    0.09    0.21
   0   8  -5   -0.30    0.27
   0   8   6    3.37    0.52
   0  -8   6    2.64    0.64
   0   8  -6    3.80    0.55
   0  -8  -6    3.67    0.49
   0  -8   7    8.49    1.04
   0   8   7    8.99    1.01
   0  -8  -7   10.06    0.86
   0  -8   8    6.77    0.98
   0   8   8    7.57    0.77
   0  -8  -8    6.96    0.70
   0   8   9    0.17    0.31
   0  -8   9   -0.07    0.30
   0   8  -9   -0.19    0.34
   0  -8  -9    0.71    0.31
   0  -8  10    6.50    1.03
   0   8  10    6.32    0.81
   0   8 -10    7.61    0.94
   0  -8 -10    8.04    0.88
   0  -8  11    4.83    0.85
   0   8  11    5.73    0.97
   0   8 -11    6.50    0.85
   0  -8 -11    6.08    0.70
   0  -8  12    9.44    1.37
   0   8  12   10.77    1.13
   0   8 -12   10.27    0.98
   0  -8 -12   10.23    0.95
   0  -8  13    3.08    0.92
   0   8  13    2.78    0.71
   0   8 -13    4.63    0.78
   0  -8 -13    4.44    0.70
   0  -8  14    0.18    0.46
   0   8  14    0.15    0.42
   0  -8 -14    0.21    0.28
   0   8 -14    0.07    0.31
   0  -8  15    2.26    0.88
   0   8  15    1.66    0.70
   0  -8 -15    2.61    0.63
   0   8 -15    2.47    0.55
   0   8  16    1.60    0.55
   0  -8  16    0.87    0.80
   0   8 -16    1.72    0.65
   0  -8 -16    2.32    0.49
   0   8  17    0.11    0.35
   0  -8  17    0.14    0.54
   0  -8 -17    0.14    0.32
   0   8 -17    0.09    0.40
   0  -8  18    6.03    1.17
   0   8  18    5.29    0.99
   0   8 -18    5.78    1.02
   0  -8 -18    7.14    1.01
   0  -8  19    1.58    0.76
   0   8  19    1.52    0.62
   0   8 -19    1.46    0.55
   0  -8 -19    1.66    0.51
   0  10   0   12.96    1.41
   0  10   0   11.09    1.02
   0  10   1    0.12    0.27
   0 -10  -1    0.06    0.19
   0  10  -1   -0.01    0.29
   0  10  -1    0.09    0.24
   0  10   2    2.40    0.52
   0 -10   2    2.31    0.48
   0  10  -2    2.66    0.58
   0 -10  -2    2.46    0.50
   0 -10   3    0.26    0.30
   0  10   3    0.26    0.27
   0 -10  -3    0.24    0.35
   0  10   4    3.61    0.54
   0 -10   4    3.44    0.54
   0 -10  -4    4.78    0.65
   0  10   5    0.92    0.53
   0 -10   5    1.69    0.51
   0 -10  -5    2.45    0.57
   0 -10   6    1.42    0.53
   0  10   6    1.24    0.46
   0 -10  -6    1.87    0.46
   0 -10   7    1.91    0.58
   0  10   7    2.76    0.61
   0 -10  -7    4.33    0.74
   0 -10   8    8.89    1.23
   0  10   8    8.17    1.06
   0 -10  -8   10.20    1.02
   0 -10   9    1.00    0.72
   0  10   9    0.96    0.70
   0  10  -9    2.54    0.58
   0 -10  -9    2.65    0.53
   0  10  10    0.08    0.37
   0 -10 -10    0.49    0.40
   0  10 -10    0.02    0.35
   0  10  11    0.64    0.43
   0 -10  11    0.31    0.56
   0 -10 -11    0.34    0.40
   0 -10  12   11.72    1.63
   0  10  12   13.44    1.83
   0 -10 -12   15.18    1.66
   0  10 -12   15.02    1.46
   1  -1 -28    0.18    0.34
   1   1 -28    0.06    0.41
   1  -1 -27    2.16    0.70
   1   1 -27    2.32    0.58
  -1  -1  27    1.95    0.83
   1   1 -26    4.62    0.80
   1  -1 -26    6.24    0.90
  -1  -1  26    3.67    0.81
   1   1 -25   12.66    1.17
   1  -1 -25   11.83    1.11
  -1  -1  25   11.39    1.42
  -1   1  25    9.64    0.89
   1   1 -24    5.93    0.86
   1  -1 -24    4.94    0.68
  -1   1  24    3.95    0.69
  -1   1  24    4.39    0.53
  -1  -1  24    4.38    0.77
   1   1 -23    2.77    0.52
   1  -1 -23    2.15    0.59
  -1   1  23    1.44    0.50
  -1   1  23    2.13    0.41
  -1  -1  23    3.14    0.63
   1   1 -22   11.51    1.03
   1  -1 -22   11.62    1.14
  -1   1  22   10.80    0.85
  -1  -1  22   13.42    1.16
  -1   1  22   10.92    0.95
   1   1 -21   20.60    1.51
   1  -1 -21   22.24    1.37
  -1   1  21   19.69    1.26
  -1   1  21   18.82    1.16
  -1  -1  21   20.75    1.62
   1  -1 -20    0.96    0.26
   1   1 -20    0.26    0.28
  -1  -1  20    0.11    0.17
  -1   1  20    0.96    0.28
  -1   1  20    0.06    0.20
  -1  -1  20    0.28    0.36
   1   1 -19   42.71    2.23
   1  -1 -19   39.64    2.13
  -1   1  19   39.87    1.92
  -1  -1  19   41.77    2.23
  -1  -1  19   35.58    1.32
  -1   1  19   39.17    1.82
   1   1 -18   23.72    1.32
   1  -1 -18   24.93    1.37
  -1  -1  18   23.64    1.51
  -1   1  18   22.73    1.15
  -1  -1  18   20.88    0.82
  -1   1  18   24.80    1.22
   1   1 -17    0.21    0.25
   1  -1 -17   -0.08    0.18
  -1  -1  17   -0.19    0.11
  -1  -1  17   -0.08    0.20
  -1   1  17   -0.16    0.18
   1   1 -16    4.05    0.41
   1  -1 -16    3.74    0.46
  -1   1  16    3.13    0.28
  -1  -1  16    3.83    0.49
  -1  -1  16    3.33    0.23
  -1   1  16    2.11    0.36
   1   1 -15   89.68    3.34
   1  -1 -15   86.37    3.11
  -1  -1  15   79.05    2.25
  -1   1  15   86.31    3.09
  -1  -1  15   88.97    3.76
  -1   1  15   85.28    2.89
   1   1 -14    7.57    0.53
   1  -1 -14    6.54    0.48
  -1   1  14    5.29    0.36
  -1   1  14    4.50    0.41
  -1  -1  14    5.45    0.44
   1  -1 -13   42.44    1.52
   1   1 -13   46.15    1.78
  -1  -1  13   42.36    1.13
  -1   1  13   43.23    1.36
  -1  -1  13   44.19    1.81
  -1   1  13   41.76    1.52
   1  -1 -12  104.64    3.33
   1   1 -12  112.94    3.83
  -1  -1  12  104.23    2.46
  -1  -1  12  109.01    3.77
  -1   1  12  103.99    2.96
  -1   1  12  114.21    3.67
   1  -1 -11  304.32    9.10
   1   1 -11  312.64    9.52
  -1  -1  11  296.62    6.48
  -1  -1  11  307.65    9.85
  -1   1  11  309.42    7.99
  -1   1  11  296.04    9.31
   1   1 -10   41.81    1.34
   1  -1 -10   41.89    1.33
  -1   1  10   39.65    1.26
  -1  -1  10   47.17    1.62
  -1  -1  10   41.12    0.90
  -1   1  10   39.75    1.08
   1  -1  -9   36.35    1.02
   1   1  -9   38.88    1.12
  -1  -1   9   39.90    0.74
  -1   1   9   38.35    0.93
  -1   1   9   38.05    1.23
  -1  -1   9   37.33    1.19
   1   1  -8    9.87    0.34
   1  -1  -8   10.44    0.33
  -1  -1   8    9.54    0.20
  -1   1   8    9.27    0.37
  -1  -1   8    9.17    0.45
   1  -1  -7  209.19    3.96
   1   1  -7  213.63    5.10
   1  -1  -7  220.26    5.10
  -1   1   7  219.21    6.11
  -1  -1   7  216.25    3.39
  -1  -1   7  208.16    5.34
   1   1  -6   43.80    1.06
   1  -1  -6   42.21    0.95
  -1   1   6   48.75    1.35
  -1  -1   6   43.65    1.08
  -1  -1   6   47.37    0.66
   1   1  -5   10.59    0.28
   1  -1  -5   10.24    0.29
   1  -1  -5   10.72    0.22
  -1   1   5   10.89    0.44
  -1  -1   5   11.35    0.33
   1   1  -4    0.01    0.05
   1  -1  -4    0.11    0.05
  -1   1   4   -0.06    0.09
  -1  -1   4    0.04    0.05
   1  -1  -3  148.27    2.35
   1   1  -3  156.46    2.65
   1  -1  -3  152.86    1.98
  -1  -1   3  147.62    1.13
  -1   1   3  148.26    3.78
  -1  -1   3  145.18    2.75
  -1  -1   3  145.14    1.18
   1   1  -2    0.33    0.05
   1  -1  -2    0.54    0.03
   1  -1  -2    0.63    0.04
  -1   1   2    0.53    0.10
  -1  -1   2    0.48    0.04
  -1  -1   2    0.60    0.02
   1  -1   2  220.57    4.40
   1   1   2  228.04    3.72
  -1   1  -2  215.63    2.55
  -1   1  -2  204.55    3.21
   1   1   3 1333.15   26.53
   1  -1   3 1315.48   32.65
  -1   1  -3 1348.01   24.21
  -1  -1  -3 1326.70   25.19
   1  -1   4   27.30    0.73
   1   1   4   28.48    0.34
  -1  -1  -4   25.28    0.55
  -1   1  -4   26.71    0.56
   1  -1   5  873.35   13.90
   1  -1   5  864.18   23.37
   1   1   5  866.09   19.86
  -1  -1  -5  851.17   19.12
  -1   1  -5  863.02   18.88
   1   1   6  381.64    6.86
   1  -1   6  383.19    6.39
   1   1   6  381.70    9.10
   1  -1   6  380.64   10.59
  -1   1  -6  379.72    8.56
  -1  -1  -6  375.49    8.66
   1  -1   7   13.02    0.51
   1   1   7   12.13    0.46
   1  -1   7   12.73    0.27
   1   1   7   12.43    0.31
  -1   1  -7   12.93    0.43
  -1  -1  -7   11.03    0.36
   1   1   8   21.21    0.66
   1  -1   8   20.45    0.46
   1  -1   8   20.74    0.76
   1   1   8   19.93    0.53
  -1   1  -8   19.63    0.61
  -1  -1  -8   18.61    0.59
   1  -1   9   76.23    1.65
   1  -1   9   80.08    2.64
   1   1   9   78.81    1.97
   1   1   9   74.68    2.16
  -1   1  -9   78.00    2.15
  -1  -1  -9   81.19    2.29
   1   1  10   49.50    1.56
   1  -1  10   49.44    1.17
   1   1  10   49.41    1.45
   1  -1  10   50.67    1.93
  -1  -1 -10   47.78    1.46
  -1   1 -10   49.45    1.65
   1   1  11  115.53    3.42
   1  -1  11  114.89    4.21
   1  -1  11  116.56    2.76
   1   1  11  115.30    3.30
  -1   1 -11  112.76    3.53
  -1  -1 -11  111.68    3.42
   1   1  12   24.21    0.90
   1  -1  12   22.32    0.71
   1   1  12   24.69    0.91
   1  -1  12   23.63    1.22
  -1   1 -12   23.13    0.95
  -1  -1 -12   22.31    0.86
   1   1  13    3.62    0.32
   1  -1  13    3.19    0.23
   1  -1  13    3.19    0.36
   1   1  13    3.36    0.29
  -1   1 -13    4.18    0.39
  -1  -1 -13    3.81    0.30
   1  -1  14    0.62    0.14
   1   1  14    0.65    0.20
   1  -1  14    1.06    0.29
   1   1  14    0.59    0.19
  -1  -1 -14    0.83    0.19
  -1   1 -14    0.99    0.21
   1   1  15    1.00    0.20
   1   1  15    0.61    0.19
   1  -1  15    0.66    0.23
   1  -1  15    0.41    0.14
  -1   1 -15    0.74    0.22
  -1  -1 -15    0.64    0.20
   1   1  16    2.85    0.34
   1  -1  16    3.01    0.24
   1   1  16    3.30    0.33
   1  -1  16    3.47    0.41
  -1   1 -16    3.80    0.46
  -1  -1 -16    3.09    0.35
   1   1  17    0.18    0.16
   1   1  17    0.29    0.21
   1  -1  17    0.34    0.14
   1  -1  17    0.46    0.31
  -1   1 -17    0.38    0.23
  -1  -1 -17    0.47    0.20
   1   1  18    6.55    0.51
   1  -1  18    6.48    0.75
   1  -1  18    6.29    0.41
  -1  -1 -18    7.42    0.57
  -1   1 -18    6.22    0.58
   1  -1  19   -0.14    0.14
   1   1  19    0.13    0.20
   1   1  19    0.32    0.19
   1  -1  19    0.35    0.29
  -1   1 -19    0.22    0.27
  -1  -1 -19    0.37    0.21
   1  -1  20    0.76    0.23
   1   1  20    0.77    0.25
   1   1  20    2.02    0.35
   1  -1  20    2.22    0.50
  -1  -1 -20    1.85    0.35
  -1   1 -20    1.26    0.38
   1  -1  21   17.43    1.47
   1  -1  21   14.95    0.79
   1   1  21   16.13    1.11
   1   1  21   14.64    0.98
  -1  -1 -21   17.84    1.31
  -1   1 -21   17.96    1.23
   1   1  22    4.12    0.58
   1  -1  22    4.88    0.76
   1   1  22    3.73    0.49
  -1  -1 -22    5.08    0.57
  -1   1 -22    3.53    0.75
   1   1  23    1.66    0.45
   1   1  23    1.30    0.39
   1  -1  23    2.43    0.63
  -1  -1 -23    2.41    0.48
  -1   1 -23    2.80    0.50
   1  -1  24    1.80    0.59
   1   1  24    2.52    0.47
  -1  -1 -24    3.19    0.67
  -1   1 -24    2.47    0.57
   1   1  25    7.65    0.81
   1  -1  25    8.34    1.20
  -1  -1 -25    9.78    1.17
  -1   1 -25    9.55    1.02
   1  -1  26    3.75    0.99
  -1  -1 -26    4.36    0.78
  -1   1 -26    6.02    0.97
   1  -1  27   27.34    2.71
  -1   1 -27   34.69    2.89
  -1  -1 -27   31.11    2.41
  -1  -1 -28    0.79    0.59
  -1   1 -28    0.94    0.62
   1  -3 -27    0.51    0.42
   1   3 -27    0.04    0.41
  -1  -3  27   -0.62    0.55
  -1   3  27    0.64    0.36
   1  -3 -26    1.84    0.55
   1   3 -26    3.56    0.75
  -1   3  26    1.98    0.47
  -1  -3  26    2.04    0.92
   1   3 -25    0.31    0.40
   1  -3 -25    0.56    0.44
  -1   3  25    0.86    0.40
  -1  -3  25   -0.08    0.59
   1  -3 -24    0.54    0.38
   1   3 -24    1.10    0.41
  -1  -3  24    0.53    0.53
  -1   3  24    1.49    0.42
   1   3 -23   -0.28    0.34
   1  -3 -23   -0.19    0.24
  -1  -3  23    0.24    0.35
  -1   3  23    0.37    0.22
   1   3 -22   -0.02    0.33
   1  -3 -22   -0.18    0.30
  -1   3  22    0.90    0.31
  -1  -3  22   -0.15    0.36
   1  -3 -21    4.72    0.73
   1   3 -21    6.48    0.71
  -1   3  21    5.70    0.63
  -1  -3  21    5.93    0.90
   1   3 -20    9.23    0.92
   1  -3 -20    7.53    0.77
  -1   3  20    8.80    0.84
  -1  -3  20    9.94    1.18
   1   3 -19  116.25    5.78
   1  -3 -19  108.21    4.92
  -1   3  19  114.69    5.74
  -1  -3  19  109.50    6.81
   1   3 -18   51.05    2.97
   1  -3 -18   51.82    2.53
  -1  -3  18   49.70    3.18
   1   3 -17   -0.25    0.29
   1  -3 -17   -0.12    0.25
  -1   3  17    1.57    0.35
  -1  -3  17    1.43    0.37
   1  -3 -16   18.56    0.97
   1   3 -16   20.35    1.24
  -1   3  16   19.75    1.07
  -1  -3  16   18.55    1.40
  -1   3  16   16.50    0.61
   1  -3 -15   26.63    1.32
   1   3 -15   26.23    1.29
  -1   3  15   22.27    0.72
  -1  -3  15   24.02    1.52
  -1   3  15   23.42    1.20
   1  -3 -14    2.36    0.26
   1   3 -14    1.49    0.30
  -1   3  14    1.65    0.15
  -1   3  14    1.29    0.37
  -1  -3  14    1.37    0.40
   1   3 -13    3.60    0.34
   1  -3 -13    3.62    0.38
  -1   3  13    4.13    0.39
  -1   3  13    3.26    0.17
  -1  -3  13    3.19    0.52
   1   3 -12   17.50    0.79
   1  -3 -12   16.70    0.81
  -1   3  12   16.69    0.97
  -1  -3  12   16.85    1.01
   1   3 -11    2.96    0.35
   1  -3 -11    3.75    0.32
  -1  -3  11    2.84    0.39
  -1   3  11    2.77    0.33
   1  -3 -10   26.97    0.96
   1   3 -10   26.05    1.13
  -1  -3  10   25.66    1.41
  -1   3  10   26.82    1.23
   1   3  -9   23.38    0.88
   1  -3  -9   22.67    0.88
  -1  -3   9   24.24    1.12
  -1   3   9   24.23    1.07
   1  -3  -8    3.44    0.24
   1  -3  -8    3.55    0.12
   1   3  -8    3.76    0.31
  -1  -3   8    3.50    0.40
  -1   3   8    2.06    0.43
   1  -3  -7   40.36    1.21
   1   3  -7   41.08    1.31
  -1   3   7   44.66    1.85
  -1  -3   7   41.64    1.78
   1  -3  -6  124.18    3.28
   1  -3  -6  119.18    2.05
   1   3  -6  121.71    3.52
  -1   3   6  129.62    4.45
  -1  -3   6  123.80    4.21
   1   3  -5    4.39    0.09
   1  -3  -5    4.70    0.22
   1  -3  -5    4.73    0.14
   1   3  -5    4.51    0.26
  -1   3   5    4.61    0.34
  -1  -3   5    3.30    0.38
   1  -3  -4  151.10    3.77
   1   3  -4  148.26    3.95
   1  -3  -4  146.98    2.74
  -1  -3   4  148.47    4.38
  -1   3   4  150.59    5.16
   1  -3  -3   17.21    0.40
   1   3  -3   17.86    0.55
   1   3  -3   16.20    0.34
   1  -3  -3   20.30    0.55
  -1   3   3   16.59    0.76
  -1  -3   3   16.95    0.67
   1   3  -2  172.90    3.28
   1   3  -2  169.55    4.39
   1  -3  -2  173.54    3.68
  -1   3   2  172.06    4.37
  -1   3   2  180.76    5.98
  -1  -3   2  166.32    4.42
   1  -3  -1    2.26    0.14
   1   3  -1    2.38    0.16
   1   3  -1    2.11    0.12
  -1  -3   1    2.12    0.16
  -1   3   1    2.02    0.25
  -1   3   1    2.28    0.15
   1  -3   0   57.91    1.48
   1   3   0   54.50    1.46
   1   3   0   51.37    1.24
  -1   3   0   55.12    1.38
  -1  -3   0   53.84    1.31
  -1   3   0   57.02    1.84
   1   3   1  205.37    4.81
   1  -3   1  211.68    5.71
   1   3   1  200.51    5.31
  -1   3  -1  201.88    6.19
  -1   3  -1  202.70    4.92
  -1  -3  -1  201.79    4.64
   1   3   2    2.01    0.16
   1   3   2    1.92    0.16
  -1   3  -2    1.65    0.18
  -1  -3  -2    1.94    0.11
  -1   3  -2    1.66    0.14
   1   3   3   15.35    0.50
   1  -3   3   15.07    0.68
  -1  -3  -3   15.98    0.49
  -1   3  -3   15.54    0.51
  -1   3  -3   15.05    0.52
   1   3   4   34.59    1.06
   1  -3   4   35.11    1.33
  -1  -3  -4   34.26    0.97
  -1   3  -4   32.50    0.85
  -1   3  -4   34.58    1.00
   1   3   5   12.59    0.50
  -1  -3  -5   11.90    0.45
  -1   3  -5   10.56    0.30
  -1   3  -5   11.92    0.42
   1   3   6   12.85    0.66
  -1   3  -6   14.82    0.54
  -1  -3  -6   15.62    0.55
  -1   3  -6   15.05    0.37
   1  -3   7  325.76   12.59
   1   3   7  339.06   10.82
  -1   3  -7  334.97    9.77
  -1  -3  -7  347.29    9.96
   1   3   8    4.41    0.39
   1  -3   8    2.28    0.48
  -1   3  -8    3.39    0.27
  -1  -3  -8    3.24    0.26
   1   3   9    9.39    0.53
   1  -3   9   10.56    0.69
  -1  -3  -9    9.90    0.52
  -1   3  -9   10.19    0.51
  -1   3  -9    9.16    0.16
   1   3  10   28.25    1.16
   1  -3  10   27.91    1.47
  -1   3 -10   27.86    1.13
  -1  -3 -10   28.35    1.04
   1   3  11   40.46    1.61
   1  -3  11   38.27    1.91
  -1   3 -11   39.13    1.42
  -1  -3 -11   37.78    1.51
   1  -3  12    2.53    0.43
   1   3  12    2.88    0.32
  -1   3 -12    2.65    0.36
  -1  -3 -12    2.44    0.33
   1  -3  13    6.94    0.68
   1   3  13    6.31    0.50
  -1  -3 -13    6.67    0.54
  -1   3 -13    6.67    0.48
   1  -3  14   21.54    1.47
   1   3  14   18.21    1.02
  -1   3 -14   20.74    1.13
  -1  -3 -14   20.34    0.97
   1  -3  15    8.02    0.87
   1   3  15   10.48    0.75
  -1   3 -15    9.04    0.64
  -1  -3 -15    9.13    0.75
   1  -3  16   -0.39    0.38
   1   3  16   -0.24    0.27
  -1  -3 -16    0.07    0.21
   1   3  17   91.59    4.21
   1  -3  17   95.88    5.22
  -1  -3 -17   90.64    4.00
  -1   3 -17   93.76    4.14
   1  -3  18    1.88    0.78
   1   3  18    2.85    0.45
  -1  -3 -18    3.34    0.43
  -1   3 -18    3.54    0.60
   1   3  19    4.96    0.66
   1  -3  19    4.94    0.97
  -1   3 -19    4.55    0.70
  -1  -3 -19    5.11    0.56
   1   3  20    0.29    0.32
   1  -3  20    0.50    0.35
  -1  -3 -20    0.28    0.25
  -1   3 -20    0.29    0.34
   1   3  21    0.55    0.31
   1  -3  21    0.91    0.42
  -1  -3 -21    0.72    0.30
  -1   3 -21    0.59    0.40
   1  -3  22    1.71    0.65
   1   3  22    1.93    0.53
  -1   3 -22    2.77    0.54
  -1  -3 -22    3.09    0.48
   1   3  23    1.43    0.47
   1  -3  23    1.82    0.68
  -1   3 -23    1.34    0.47
  -1  -3 -23    1.28    0.47
   1   3  24    0.07    0.27
   1  -3  24    0.09    0.51
  -1  -3 -24    0.53    0.31
  -1   3 -24    0.30    0.42
   1   3  25    0.00    0.31
   1  -3  25    0.19    0.48
  -1  -3 -25   -0.23    0.28
  -1   3 -25   -0.03    0.39
   1   3  26    2.79    0.52
   1  -3  26    3.57    1.05
  -1   3 -26    3.09    0.64
  -1  -3 -26    2.38    0.75
   1   3  27    4.11    0.80
   1  -3  27    5.03    0.97
  -1   3 -27    5.95    1.01
  -1  -3 -27    4.74    0.75
   1   5 -25   -0.16    0.37
   1  -5 -25   -0.11    0.38
  -1   5  25    0.05    0.40
  -1  -5  25   -0.37    0.60
   1  -5 -24    0.46    0.47
   1   5 -24    0.86    0.46
  -1   5  24    0.57    0.44
  -1  -5  24    0.93    0.61
   1  -5 -23    6.18    0.76
   1   5 -23    7.02    0.95
  -1   5  23    7.04    1.08
  -1  -5  23    6.94    1.25
   1   5 -22    0.68    0.39
   1  -5 -22    0.60    0.33
  -1  -5  22    0.65    0.53
  -1   5  22    0.31    0.37
   1  -5 -21    0.23    0.27
   1   5 -21    0.06    0.38
  -1  -5  21    0.04    0.42
  -1   5  21    0.17    0.30
   1  -5 -20    0.68    0.44
   1   5 -20    0.68    0.40
  -1  -5  20    0.52    0.66
  -1   5  20    0.72    0.49
   1  -5 -19   50.58    2.95
   1   5 -19   46.34    3.04
  -1   5  19   44.52    2.86
  -1  -5  19   46.53    3.97
   1   5 -18   -0.04    0.26
   1  -5 -18    0.37    0.23
  -1   5  18   -0.15    0.33
  -1  -5  18   -0.62    0.34
   1  -5 -17   27.30    1.59
   1   5 -17   26.76    1.68
  -1  -5  17   28.10    2.33
  -1   5  17   28.60    2.05
   1   5 -16    3.59    0.64
   1  -5 -16    2.59    0.51
  -1   5  16    3.27    0.56
  -1  -5  16    3.74    0.72
   1  -5 -15    1.45    0.32
   1   5 -15    1.42    0.44
  -1   5  15    1.34    0.39
  -1  -5  15    1.31    0.51
   1  -5 -14    1.48    0.33
   1   5 -14    1.73    0.37
  -1   5  14    2.50    0.49
  -1  -5  14    1.56    0.53
   1  -5 -13    3.20    0.37
   1   5 -13    2.81    0.41
  -1   5  13    2.83    0.46
  -1  -5  13    2.08    0.65
   1   5 -12    8.91    0.66
   1  -5 -12   10.26    0.65
  -1   5  12    9.95    0.79
  -1  -5  12    9.87    0.99
   1   5 -11    1.80    0.33
   1  -5 -11    2.45    0.30
  -1  -5  11    1.38    0.49
  -1   5  11    2.51    0.41
   1  -5 -10   23.25    1.18
   1   5 -10   22.62    1.13
  -1   5  10   23.89    1.45
  -1  -5  10   24.40    1.54
   1  -5  -9    0.48    0.20
   1   5  -9    0.74    0.21
  -1  -5   9    0.79    0.31
  -1   5   9    0.41    0.34
   1  -5  -8   25.78    1.18
   1   5  -8   25.63    1.19
  -1  -5   8   27.03    1.51
  -1   5   8   29.79    1.50
   1  -5  -7   59.94    2.22
   1   5  -7   62.14    2.44
   1  -5  -7   55.02    1.29
  -1   5   7   61.44    2.61
  -1  -5   7   64.57    2.86
   1   5  -6   31.13    0.74
   1   5  -6   34.35    1.37
   1  -5  -6   31.54    0.82
   1  -5  -6   32.84    1.26
  -1  -5   6   31.43    1.57
  -1   5   6   33.75    1.56
   1  -5  -5   98.58    2.48
   1   5  -5   99.53    3.54
   1  -5  -5  100.98    3.33
   1   5  -5   94.13    2.19
  -1   5   5   93.39    3.76
  -1  -5   5  100.06    4.25
   1   5  -4   11.34    0.65
   1  -5  -4   13.02    0.66
  -1   5   4   11.35    0.78
  -1  -5   4   14.51    0.86
   1   5  -3    9.40    0.36
   1  -5  -3    8.47    0.39
   1   5  -3    8.18    0.50
  -1   5   3    9.34    0.64
  -1  -5   3    7.97    0.61
  -1   5   3    8.61    0.57
   1  -5  -2   59.00    1.73
   1   5  -2   59.31    2.14
   1   5  -2   59.83    1.70
  -1   5   2   64.84    2.57
  -1  -5   2   57.84    2.29
  -1   5   2   60.17    2.16
   1  -5  -1   33.87    1.12
   1   5  -1   34.89    1.39
   1   5  -1   31.00    1.03
  -1  -5   1   32.66    1.31
  -1   5   1   32.47    1.26
  -1   5   1   31.62    1.58
   1   5   0   -0.03    0.14
   1   5   0    0.62    0.16
   1  -5   0    0.40    0.15
  -1   5   0   -0.25    0.21
  -1  -5   0    0.32    0.15
  -1   5   0    0.34    0.15
   1   5   1   55.01    2.11
   1   5   1   55.88    1.87
   1  -5   1   54.03    1.90
  -1   5  -1   55.66    2.01
  -1  -5  -1   56.44    1.85
  -1   5  -1   54.48    2.01
   1  -5   2   19.06    0.91
   1   5   2   19.71    0.91
   1   5   2   18.28    0.75
  -1   5  -2   17.75    0.83
  -1   5  -2   19.60    0.78
  -1  -5  -2   19.67    0.73
   1   5   3    5.65    0.41
   1   5   3    5.99    0.37
   1  -5   3    5.90    0.41
  -1   5  -3    5.63    0.36
  -1   5  -3    6.61    0.45
   1   5   4    7.66    0.52
   1  -5   4    7.82    0.50
  -1  -5  -4    7.69    0.28
  -1  -5  -4    7.51    0.44
  -1   5  -4    7.42    0.42
  -1   5  -4    8.37    0.52
   1  -5   5    0.82    0.30
   1   5   5    1.12    0.25
  -1   5  -5    0.82    0.17
  -1  -5  -5    1.40    0.24
  -1  -5  -5    0.94    0.09
  -1   5  -5    0.92    0.24
   1  -5   6    0.33    0.26
   1   5   6    0.32    0.17
  -1   5  -6    0.17    0.16
  -1  -5  -6    0.41    0.20
   1  -5   7    0.86    0.25
   1   5   7    0.73    0.26
  -1  -5  -7    0.84    0.23
  -1   5  -7    0.54    0.10
  -1   5  -7    0.97    0.19
   1   5   8    2.07    0.30
   1  -5   8    1.65    0.42
  -1  -5  -8    1.94    0.31
  -1   5  -8    2.00    0.26
  -1   5  -8    1.81    0.14
   1   5   9   -0.11    0.18
   1  -5   9   -0.30    0.21
  -1   5  -9    0.26    0.14
  -1  -5  -9   -0.01    0.13
   1  -5  10   14.72    1.25
   1   5  10   15.55    1.07
  -1  -5 -10   14.23    0.89
  -1   5 -10   14.77    0.82
   1  -5  11   11.48    0.98
   1   5  11   11.62    0.97
  -1  -5 -11   12.04    0.69
  -1   5 -11   11.72    0.73
   1   5  12    0.86    0.29
   1  -5  12    0.54    0.37
  -1   5 -12    0.72    0.24
  -1  -5 -12    0.34    0.23
   1  -5  13    1.73    0.53
   1   5  13    1.46    0.41
  -1  -5 -13    1.86    0.34
  -1   5 -13    2.17    0.43
   1  -5  14   18.61    1.63
   1   5  14   16.91    1.26
  -1   5 -14   18.45    1.14
  -1  -5 -14   19.52    1.15
   1   5  15   15.46    1.17
   1  -5  15   15.59    1.73
  -1   5 -15   14.34    1.05
  -1  -5 -15   16.21    1.20
   1   5  16   10.12    0.99
   1  -5  16   11.34    1.66
  -1  -5 -16   12.32    0.88
  -1   5 -16   10.97    0.96
   1  -5  17   46.02    3.47
   1   5  17   42.49    2.62
  -1  -5 -17   43.28    2.58
  -1   5 -17   42.76    2.42
   1   5  18    9.19    1.03
   1  -5  18    8.24    1.52
  -1   5 -18   10.53    1.14
  -1  -5 -18    9.80    0.88
   1   5  19   13.19    1.46
   1  -5  19   16.23    1.70
  -1   5 -19   14.92    1.24
  -1  -5 -19   15.12    1.14
   1   5  20    4.87    0.96
   1  -5  20    5.57    1.30
  -1  -5 -20    6.46    0.77
  -1   5 -20    6.22    0.94
   1  -5  21    2.58    0.93
   1   5  21    4.46    0.83
  -1  -5 -21    4.60    0.77
  -1   5 -21    4.78    0.68
   1  -5  22    0.06    0.50
   1   5  22    0.33    0.32
  -1   5 -22    0.60    0.37
  -1  -5 -22    0.54    0.41
   1   5  23    0.55    0.40
   1  -5  23    0.59    0.67
  -1   5 -23    0.79    0.49
  -1  -5 -23    0.37    0.46
   1   5  24    0.75    0.55
   1  -5  24    2.35    0.70
  -1   5 -24    1.56    0.67
  -1  -5 -24    1.36    0.59
   1  -5  25    1.03    0.61
   1   5  25    0.60    0.53
  -1   5 -25    0.71    0.57
  -1  -5 -25    0.58    0.40
   1   7 -22    2.96    0.68
   1  -7 -22    3.46    0.61
  -1  -7  22    2.00    0.96
  -1   7  22    2.00    0.74
   1   7 -21    0.88    0.64
   1  -7 -21    1.76    0.50
  -1   7  21    1.41    0.55
  -1  -7  21    2.50    0.93
   1   7 -20    1.39    0.42
   1  -7 -20    0.34    0.46
  -1   7  20    0.52    0.45
  -1  -7  20    0.38    0.64
   1   7 -19    2.83    0.81
   1  -7 -19    4.38    0.76
  -1   7  19    2.96    0.90
  -1  -7  19    3.49    0.99
   1  -7 -18    5.52    0.72
   1   7 -18    4.92    0.95
  -1   7  18    5.05    1.03
  -1  -7  18    4.77    1.12
   1  -7 -17    1.43    0.60
   1   7 -17    2.45    0.68
  -1   7  17    3.45    0.72
  -1  -7  17    2.32    0.93
   1  -7 -16    0.02    0.23
   1   7 -16    0.12    0.28
  -1   7  16    0.26    0.34
  -1  -7  16   -0.46    0.33
   1   7 -15    0.07    0.37
   1  -7 -15    0.56    0.28
  -1  -7  15    0.34    0.44
  -1   7  15   -0.00    0.42
   1   7 -14   11.63    1.01
   1  -7 -14   12.64    0.96
  -1  -7  14   10.59    1.59
  -1   7  14   12.59    1.29
   1  -7 -13    0.22    0.34
   1   7 -13    0.42    0.34
  -1   7  13    0.18    0.40
  -1  -7  13    0.47    0.49
   1   7 -12    0.43    0.27
   1  -7 -12   -0.09    0.29
  -1   7  12    0.29    0.37
  -1  -7  12    0.63    0.44
   1  -7 -11    1.22    0.30
   1   7 -11    0.78    0.35
  -1   7  11    0.53    0.44
  -1  -7  11    0.25    0.55
   1  -7 -10    3.36    0.43
   1   7 -10    1.95    0.55
  -1   7  10    3.21    0.59
  -1  -7  10    2.59    0.59
   1   7  -9    0.54    0.33
   1  -7  -9    1.30    0.29
  -1   7   9    1.03    0.39
  -1  -7   9    0.67    0.41
   1  -7  -8    1.25    0.33
   1   7  -8    0.76    0.32
  -1  -7   8    0.57    0.43
  -1   7   8    0.55    0.35
   1   7  -7   17.49    1.09
   1  -7  -7   19.64    1.18
  -1   7   7   15.96    1.39
  -1  -7   7   16.71    1.25
   1   7  -6    0.93    0.15
   1   7  -6    1.30    0.31
   1  -7  -6    1.22    0.29
  -1   7   6    2.83    0.43
  -1  -7   6    1.01    0.34
   1   7  -5    1.25    0.36
   1  -7  -5    0.97    0.32
   1  -7  -5    0.67    0.16
   1   7  -5    0.84    0.17
  -1  -7   5    1.17    0.30
  -1   7   5    1.38    0.30
   1   7  -4    0.51    0.27
   1  -7  -4    0.05    0.20
   1   7  -4    0.26    0.13
   1  -7  -4    0.35    0.13
  -1  -7   4   -0.11    0.27
  -1   7   4   -0.02    0.27
   1   7  -3    0.87    0.18
   1  -7  -3    0.52    0.16
   1   7  -3    1.00    0.33
   1  -7  -3    0.18    0.16
  -1  -7   3    0.87    0.30
  -1   7   3    1.24    0.25
   1   7  -2   10.29    0.57
   1  -7  -2    9.50    0.54
   1   7  -2   10.09    0.87
  -1  -7   2    9.55    0.73
  -1   7   2   10.37    0.81
  -1   7   2    7.57    0.64
   1  -7  -1    2.30    0.31
   1   7  -1    2.72    0.33
   1   7  -1    3.06    0.46
  -1  -7   1    2.13    0.37
  -1   7   1    2.41    0.38
  -1   7   1    1.95    0.40
   1  -7   0    0.99    0.24
   1   7   0    0.92    0.26
   1   7   0    1.00    0.31
  -1   7   0    0.95    0.28
  -1  -7   0    1.22    0.25
  -1   7   0    0.93    0.34
   1   7   1    1.67    0.37
   1   7   1    1.82    0.35
   1  -7   1    1.97    0.34
  -1   7  -1    2.46    0.36
  -1  -7  -1    1.86    0.27
  -1   7  -1    1.89    0.34
   1  -7   2   21.51    1.19
   1   7   2   21.42    1.07
   1   7   2   21.96    1.38
  -1  -7  -2   21.35    0.92
  -1   7  -2   20.20    1.04
  -1   7  -2   22.89    1.21
   1   7   3    7.41    0.56
   1  -7   3    7.52    0.68
  -1   7  -3    7.30    0.52
  -1  -7  -3    7.53    0.47
  -1   7  -3    8.69    0.69
   1   7   4    0.73    0.21
   1  -7   4    0.02    0.26
  -1  -7  -4    0.12    0.12
  -1  -7  -4    0.38    0.21
  -1   7  -4    0.08    0.16
  -1   7  -4    0.66    0.27
   1  -7   5    1.97    0.41
   1   7   5    2.54    0.39
  -1   7  -5    2.47    0.45
  -1   7  -5    2.87    0.28
  -1  -7  -5    2.39    0.44
   1   7   6    1.20    0.34
   1  -7   6    1.11    0.37
  -1   7  -6    1.74    0.24
  -1  -7  -6    1.94    0.41
  -1   7  -6    1.61    0.34
   1  -7   7   10.71    1.08
   1   7   7    9.90    0.99
  -1  -7  -7   11.80    0.82
  -1   7  -7   11.41    0.78
   1   7   8    1.75    0.46
   1  -7   8    1.75    0.52
  -1   7  -8    2.40    0.40
  -1  -7  -8    3.48    0.38
   1  -7   9   18.87    1.50
   1   7   9   19.74    1.53
  -1   7  -9   20.08    1.37
  -1  -7  -9   21.22    1.22
   1   7  10   19.68    1.42
   1  -7  10   18.45    1.70
  -1  -7 -10   17.43    1.17
  -1   7 -10   19.78    1.38
   1  -7  11    2.50    0.55
   1   7  11    1.41    0.58
  -1   7 -11    1.82    0.53
  -1  -7 -11    2.39    0.42
   1   7  12    3.45    0.58
   1  -7  12    2.76    0.69
  -1   7 -12    3.04    0.50
  -1  -7 -12    3.36    0.51
   1  -7  13   19.23    1.67
   1   7  13   18.92    1.53
  -1   7 -13   19.99    1.35
  -1  -7 -13   20.86    1.54
   1   7  14    1.23    0.58
   1  -7  14    1.51    0.69
  -1   7 -14    1.19    0.38
  -1  -7 -14    1.15    0.39
   1   7  15    4.49    0.84
   1  -7  15    4.38    1.06
  -1   7 -15    5.85    0.80
  -1  -7 -15    4.71    0.83
   1   7  16    2.52    0.55
   1  -7  16    1.82    0.68
  -1  -7 -16    2.16    0.50
  -1   7 -16    1.80    0.49
   1   7  17    0.12    0.40
   1  -7  17    0.34    0.52
  -1   7 -17    0.88    0.37
  -1  -7 -17    0.41    0.43
   1  -7  18   11.32    1.56
   1   7  18   10.97    1.24
  -1  -7 -18   12.11    1.12
  -1   7 -18   11.15    1.36
   1   7  19    5.88    0.95
   1  -7  19    5.07    1.42
  -1  -7 -19    6.38    0.83
  -1   7 -19    7.36    1.05
   1   7  20    1.87    0.67
   1  -7  20    2.44    0.76
  -1  -7 -20    3.04    0.66
  -1   7 -20    2.26    0.59
   1   7  21    4.84    0.90
   1  -7  21    4.76    1.15
  -1  -7 -21    5.95    0.91
  -1   7 -21    5.02    0.99
   1   9 -16   -0.09    0.40
   1  -9 -16   -0.27    0.37
  -1  -9  16    0.36    0.44
  -1   9  16    0.33    0.34
   1  -9 -15    0.30    0.32
   1   9 -15   -0.06    0.42
  -1   9  15   -0.02    0.40
  -1  -9  15    0.36    0.46
   1   9 -14    2.33    0.64
   1  -9 -14    3.04    0.71
  -1  -9  14    3.26    0.77
  -1   9  14    2.50    0.82
   1  -9 -13    0.81    0.36
   1   9 -13    0.31    0.39
  -1   9  13    0.17    0.54
  -1  -9  13    0.27    0.47
   1   9 -12    7.28    1.09
   1  -9 -12    7.34    0.94
  -1  -9  12    6.19    1.06
  -1   9  12    6.78    0.95
   1   9 -11    5.70    0.80
   1  -9 -11    6.13    0.74
  -1  -9  11    5.34    1.06
  -1   9  11    4.48    1.00
   1   9 -10    0.71    0.37
   1  -9 -10    1.11    0.44
  -1   9  10    0.55    0.41
  -1  -9  10    0.43    0.46
   1  -9  -9    1.74    0.41
  -1  -9   9    0.69    0.60
  -1   9   9    1.22    0.48
   1  -9  -8    1.51    0.49
  -1  -9   8    0.62    0.43
  -1   9   8    1.17    0.52
   1  -9  -7   20.01    1.57
  -1   9   7   16.45    1.54
  -1  -9   7   14.01    1.37
   1   9  -6    1.51    0.53
   1  -9  -6    1.49    0.39
  -1   9   6    0.16    0.38
  -1  -9   6    0.04    0.49
   1  -9  -5   23.48    1.53
   1   9  -5   20.03    1.63
  -1  -9   5   19.77    1.42
  -1   9   5   22.16    1.72
   1  -9  -4    1.20    0.36
   1   9  -4    0.46    0.37
  -1  -9   4    0.40    0.33
  -1   9   4   -0.59    0.37
   1  -9  -3    1.27    0.40
   1   9  -3    2.02    0.55
   1   9  -3    1.20    0.30
  -1   9   3    0.90    0.44
  -1  -9   3    2.49    0.41
   1   9  -2    5.29    0.54
   1  -9  -2    5.31    0.46
   1   9  -2    5.26    0.73
  -1  -9   2    4.80    0.63
  -1   9   2    4.98    0.67
   1   9  -1    5.61    0.90
   1   9  -1    6.03    0.59
   1  -9  -1    5.55    0.52
  -1  -9   1    5.80    0.61
  -1   9   1    5.95    0.84
  -1   9   1    5.92    0.70
   1   9   0    1.35    0.46
   1   9   0    1.18    0.38
   1  -9   0    1.45    0.33
  -1   9   0    1.87    0.42
  -1  -9   0    0.99    0.32
  -1   9   0    1.97    0.39
   1   9   1    3.44    0.65
   1   9   1    2.93    0.53
   1  -9   1    2.57    0.44
  -1   9  -1    2.78    0.47
  -1  -9  -1    3.46    0.39
  -1   9  -1    2.90    0.54
   1  -9   2    0.90    0.29
   1   9   2    1.24    0.39
  -1  -9  -2    1.12    0.25
  -1   9  -2    1.14    0.48
  -1   9  -2    1.27    0.32
   1   9   3    6.90    0.66
   1  -9   3    5.98    0.63
  -1  -9  -3    7.84    0.83
  -1   9  -3    6.49    0.76
  -1   9  -3    7.00    0.59
   1   9   4    0.26    0.24
   1  -9   4    0.05    0.29
  -1   9  -4    0.20    0.20
  -1   9  -4    0.04    0.34
  -1  -9  -4    0.27    0.31
   1  -9   5    3.86    0.58
   1   9   5    4.72    0.70
  -1  -9  -5    5.05    0.60
  -1   9  -5    4.06    0.76
   1  -9   6   -0.03    0.33
   1   9   6   -0.17    0.26
  -1  -9  -6   -0.02    0.34
  -1   9  -6   -0.39    0.28
   1  -9   7    0.10    0.39
   1   9   7   -0.13    0.31
  -1  -9  -7    0.37    0.31
  -1   9  -7    1.06    0.30
   1   9   8    8.09    0.83
   1  -9   8    7.15    1.06
  -1  -9  -8    7.96    0.82
  -1   9  -8    6.68    0.84
   1  -9   9    0.09    0.28
   1   9   9   -0.13    0.33
  -1  -9  -9    0.15    0.32
  -1   9  -9   -0.20    0.26
   1  -9  10    1.57    0.51
   1   9  10    1.61    0.60
  -1  -9 -10    1.91    0.48
  -1   9 -10    1.27    0.49
   1   9  11    1.35    0.53
   1  -9  11    1.88    0.68
  -1  -9 -11    2.34    0.62
  -1   9 -11    1.47    0.59
   1   9  12    0.45    0.43
   1  -9  12    0.04    0.38
  -1   9 -12   -0.16    0.33
  -1  -9 -12    0.42    0.31
   1   9  13   -0.29    0.34
   1  -9  13    0.51    0.37
  -1   9 -13    0.13    0.38
  -1  -9 -13    0.10    0.36
   1  -9  14    0.08    0.42
   1   9  14   -0.23    0.38
  -1  -9 -14   -0.09    0.28
  -1   9 -14    0.16    0.28
   1   9  15    4.06    0.94
   1  -9  15    5.70    1.08
  -1   9 -15    3.83    0.74
  -1  -9 -15    4.33    0.72
   1   9  16    0.28    0.45
   1  -9  16    0.62    0.63
  -1   9 -16    0.54    0.39
  -1  -9 -16    0.56    0.49
   1 -11  -4    1.76    0.51
  -1  11   4    1.53    0.54
   1 -11  -3    5.98    0.74
   1  11  -3    4.40    0.81
  -1  11   3    3.18    0.63
   1  11  -2   -0.11    0.37
   1  11  -1    0.50    0.43
  -1 -11   0    1.37    0.34
  -1  11  -1    0.06    0.30
  -1  11  -2    0.25    0.36
   1  11   3    0.62    0.37
  -1  11  -3    0.06    0.37
   2   0 -28   10.23    1.46
   2   0 -27    0.40    0.46
  -2   0  27    0.24    0.46
   2   0 -26    7.74    1.04
  -2   0  26    6.20    1.05
   2   0 -25    0.25    0.42
  -2   0  25    0.65    0.41
   2   0 -24   12.92    1.23
  -2   0  24   11.04    1.04
   2   0 -23   -0.21    0.25
  -2   0  23   -0.12    0.17
  -2   0  23    0.30    0.30
   2   0 -22    1.78    0.42
  -2   0  22    2.00    0.30
  -2   0  22    1.66    0.47
   2   0 -21    0.00    0.23
  -2   0  21    0.20    0.26
  -2   0  21    0.09    0.16
   2   0 -20    2.61    0.41
  -2   0  20    2.78    0.40
  -2   0  20    2.36    0.30
   2   0 -19    0.59    0.22
  -2   0  19   -0.02    0.20
  -2   0  19    0.09    0.16
   2   0 -18    8.04    0.74
  -2   0  18    7.75    0.66
  -2   0  18    7.43    0.50
   2   0 -17   -0.06    0.23
  -2   0  17    0.21    0.15
  -2   0  17    0.22    0.21
   2   0 -16    8.68    0.58
  -2   0  16    8.65    0.46
  -2   0  16    8.18    0.58
   2   0 -15    0.24    0.16
  -2   0  15    0.12    0.14
  -2   0  15    0.18    0.14
   2   0 -14   15.80    0.72
  -2   0  14   15.61    0.64
  -2   0  14   15.79    0.69
   2   0 -13   -0.09    0.14
  -2   0  13   -0.06    0.10
  -2   0  13    0.15    0.12
   2   0 -12   31.97    1.15
  -2   0  12   33.00    1.17
  -2   0  12   35.03    1.12
   2   0 -11    0.74    0.15
  -2   0  11   -0.16    0.13
  -2   0  11   -0.12    0.11
   2   0 -10  190.31    5.24
  -2   0  10  184.70    5.44
  -2   0  10  178.52    5.03
   2   0  -9   -0.06    0.11
  -2   0   9   -0.02    0.09
  -2   0   9   -0.10    0.08
   2   0  -8   11.04    0.35
  -2   0   8   11.32    0.47
   2   0  -7    0.09    0.07
   2   0  -7    0.62    0.08
  -2   0   7    0.19    0.10
   2   0  -6  245.53    5.17
   2   0  -6  234.19    4.93
  -2   0   6  238.97    6.54
   2   0  -5    0.42    0.07
   2   0  -5   -0.06    0.08
  -2   0   5    0.32    0.08
   2   0  -4  407.09    6.89
   2   0  -4  412.51    7.68
  -2   0   4  407.58    8.05
   2   0  -3    0.55    0.07
  -2   0   3    1.05    0.05
   2   0  -2  326.23    5.44
  -2   0   2  338.70    4.90
   2   0   2  531.72    8.55
   2   0   2  501.91    8.84
  -2   0  -2  503.23    7.13
   2   0   3    0.22    0.05
   2   0   3    0.12    0.05
  -2   0  -3    0.24    0.04
   2   0   4   41.67    0.85
   2   0   4   40.86    0.78
  -2   0  -4   38.09    0.72
   2   0   5    0.45    0.09
   2   0   5    0.42    0.07
  -2   0  -5    0.04    0.07
   2   0   6    7.65    0.27
   2   0   6    8.09    0.23
  -2   0  -6    7.00    0.22
   2   0   7   -0.06    0.09
   2   0   7    0.10    0.06
  -2   0  -7    0.27    0.07
   2   0   8  199.29    4.82
   2   0   8  211.89    5.81
  -2   0  -8  198.32    5.11
   2   0   9    0.04    0.12
  -2   0  -9    0.49    0.11
   2   0  10  142.72    4.44
   2   0  10  139.92    3.76
  -2   0 -10  142.29    4.04
   2   0  11    1.08    0.22
  -2   0 -11   -0.10    0.17
   2   0  12  202.40    5.90
   2   0  12  198.12    6.83
  -2   0 -12  192.55    6.40
   2   0  13    1.58    0.29
   2   0  13    1.93    0.24
  -2   0 -13    1.51    0.32
   2   0  14    0.02    0.11
   2   0  14    0.74    0.19
   2   0  15    0.11    0.15
  -2   0 -15    0.15    0.15
   2   0  16    1.59    0.25
   2   0  16    1.62    0.34
  -2   0 -16    2.08    0.30
   2   0  17    0.24    0.22
   2   0  17   -0.03    0.14
  -2   0 -17   -0.16    0.17
   2   0  18   11.38    0.88
   2   0  18   11.20    0.65
  -2   0 -18   11.54    0.77
   2   0  19    0.08    0.16
   2   0  19   -0.06    0.24
  -2   0 -19    0.10    0.21
   2   0  20    4.59    0.57
   2   0  20    2.54    0.40
  -2   0 -20    3.68    0.48
   2   0  21    0.10    0.20
   2   0  21    0.15    0.24
  -2   0 -21    0.13    0.24
   2   0  22    2.69    0.44
   2   0  22    2.77    0.40
  -2   0 -22    3.70    0.62
   2   0  23   -0.41    0.26
   2   0  23   -0.33    0.23
  -2   0 -23    0.24    0.38
   2   0  24   39.47    2.62
   2   0  24   35.36    2.02
  -2   0 -24   43.53    2.80
   2   0  25    0.40    0.38
  -2   0 -25    0.28    0.44
  -2   0 -26    1.39    0.60
  -2   0 -27   -0.00    0.30
   2  -2 -27    4.00    0.68
   2   2 -27    3.53    0.75
  -2  -2  27    4.98    1.09
   2  -2 -26    0.21    0.35
   2   2 -26   -0.02    0.39
  -2  -2  26    0.40    0.38
  -2   2  26   -0.08    0.27
   2   2 -25    4.04    0.63
   2  -2 -25    3.77    0.56
  -2  -2  25    3.92    0.93
  -2   2  25    3.29    0.51
   2   2 -24    0.84    0.42
   2  -2 -24    0.58    0.40
  -2   2  24    0.41    0.26
  -2  -2  24   -0.13    0.38
   2   2 -23    5.53    0.77
   2  -2 -23    6.33    0.67
  -2   2  23    4.98    0.59
  -2  -2  23    6.29    0.97
   2   2 -22    6.39    0.74
   2  -2 -22    5.66    0.65
  -2   2  22    5.81    0.69
  -2  -2  22    6.01    0.79
  -2   2  22    5.21    0.56
   2   2 -21    0.11    0.31
   2  -2 -21   -0.08    0.24
  -2   2  21   -0.19    0.26
  -2   2  21   -0.13    0.21
  -2  -2  21   -0.07    0.29
   2   2 -20   32.13    2.14
   2  -2 -20   29.57    1.70
  -2  -2  20   28.92    2.29
  -2   2  20   30.37    1.81
  -2   2  20   26.41    1.35
   2   2 -19   85.66    4.09
   2  -2 -19   85.24    3.76
  -2   2  19   79.03    3.29
  -2  -2  19   88.36    4.62
  -2   2  19   86.69    4.08
   2  -2 -18    1.55    0.39
   2   2 -18    1.01    0.37
  -2  -2  18    2.31    0.42
  -2   2  18    0.91    0.24
  -2   2  18    0.30    0.38
   2   2 -17    5.50    0.57
   2  -2 -17    5.29    0.48
  -2  -2  17    5.31    0.76
  -2   2  17    4.64    0.39
  -2   2  17    5.16    0.58
   2   2 -16   24.53    1.40
   2  -2 -16   24.33    1.12
  -2  -2  16   23.23    1.35
  -2   2  16   25.40    1.44
  -2   2  16   22.83    0.95
   2   2 -15   83.11    3.26
   2  -2 -15   81.86    3.03
  -2   2  15   80.01    3.42
  -2  -2  15   84.07    3.61
  -2   2  15   81.20    2.54
   2  -2 -14    6.10    0.42
   2   2 -14    7.19    0.50
  -2  -2  14    6.09    0.21
  -2   2  14    6.43    0.57
  -2   2  14    6.08    0.33
  -2  -2  14    9.59    0.69
   2  -2 -13   15.50    0.65
   2   2 -13   14.67    0.72
  -2   2  13   14.81    0.88
  -2  -2  13   15.15    0.82
  -2  -2  13   13.17    0.32
   2  -2 -12   60.11    1.97
   2   2 -12   59.17    2.12
  -2  -2  12   59.62    2.28
  -2   2  12   57.21    2.26
   2   2 -11   28.31    1.01
   2  -2 -11   29.15    1.01
   2  -2 -11   29.33    0.79
  -2   2  11   31.33    1.37
  -2  -2  11   26.99    0.47
  -2  -2  11   29.64    1.34
   2   2 -10    3.98    0.33
   2  -2 -10    3.79    0.21
   2  -2 -10    3.97    0.30
  -2  -2  10    3.78    0.09
  -2   2  10    3.62    0.42
  -2  -2  10    3.05    0.33
   2  -2  -9    3.39    0.16
   2   2  -9    3.11    0.25
   2  -2  -9    3.49    0.23
  -2  -2   9    2.99    0.07
  -2  -2   9    2.92    0.27
  -2   2   9    4.22    0.36
   2   2  -8   34.85    1.03
   2  -2  -8   33.91    0.95
   2  -2  -8   35.81    0.77
  -2  -2   8   34.33    0.42
  -2  -2   8   37.12    1.31
  -2   2   8   33.40    1.39
   2   2  -7  264.19    7.05
   2  -2  -7  259.20    6.48
   2  -2  -7  259.87    5.27
  -2   2   7  264.30    9.83
  -2  -2   7  250.83    7.38
   2   2  -6  108.76    2.65
   2  -2  -6  104.95    2.44
   2  -2  -6  107.05    2.08
  -2  -2   6  105.70    2.92
  -2   2   6  102.79    3.80
  -2  -2   6  101.97    1.07
   2  -2  -5  123.53    2.35
   2   2  -5  119.75    2.87
   2  -2  -5  120.25    2.56
  -2  -2   5  123.53    3.22
  -2   2   5  117.30    4.27
   2   2  -4   53.38    0.70
   2   2  -4   53.81    1.25
   2  -2  -4   51.06    1.00
   2  -2  -4   52.75    1.10
  -2  -2   4   53.86    1.31
  -2   2   4   51.69    1.87
   2   2  -3    0.42    0.07
   2   2  -3    0.52    0.05
   2  -2  -3    0.40    0.07
   2  -2  -3    0.27    0.08
  -2  -2   3    0.39    0.09
  -2   2   3    0.32    0.15
   2   2  -2  389.67    8.83
   2   2  -2  398.10    6.61
   2  -2  -2  395.68    8.05
   2  -2  -2  390.06    7.49
  -2  -2   2  397.97    8.86
  -2   2   2  401.45   12.17
   2   2  -1 1129.32   20.97
   2  -2  -1 1090.35   24.42
   2   2  -1 1120.66   25.74
  -2   2   1 1118.68   23.59
  -2  -2   1 1120.02   24.23
  -2   2   1 1132.05   31.91
   2  -2   0  974.63   23.06
   2   2   0  996.38   19.85
   2   2   0  984.01   23.38
  -2   2   0  980.03   20.12
  -2  -2   0  975.10   19.61
  -2   2   0 1013.00   24.52
   2   2   1  701.79   14.94
   2  -2   1  703.80   17.35
   2   2   1  698.91   16.78
  -2  -2  -1  709.78   12.30
  -2   2  -1  702.34   14.11
  -2   2  -1  697.55   14.67
   2   2   2 1535.37   36.24
   2  -2   2 1497.10   41.53
  -2   2  -2 1537.82   32.79
  -2  -2  -2 1522.59   36.07
  -2   2  -2 1515.71   30.82
   2  -2   3   -0.03    0.13
  -2   2  -3    0.23    0.06
  -2   2  -3    0.24    0.06
   2   2   4  157.14    1.43
   2   2   4  160.70    3.88
   2  -2   4  157.62    4.55
  -2   2  -4  156.61    2.67
  -2  -2  -4  151.72    3.59
  -2   2  -4  159.55    3.53
   2  -2   5  722.66   23.08
   2   2   5  725.53   19.50
  -2  -2  -5  739.05   18.62
  -2   2  -5  749.54   13.20
  -2   2  -5  744.31   17.79
   2   2   6   98.16    2.72
   2  -2   6  101.64    3.38
  -2   2  -6   96.94    2.35
  -2  -2  -6   97.01    2.43
  -2   2  -6   92.54    1.59
   2  -2   7    8.01    0.48
   2   2   7    7.07    0.42
  -2  -2  -7    9.36    0.40
  -2   2  -7    7.88    0.32
   2  -2   8  130.47    4.55
   2   2   8  109.71    3.42
  -2   2  -8  105.66    3.01
  -2  -2  -8  101.78    2.99
   2  -2   9  358.54   13.30
   2   2   9  354.16   11.05
   2   2   9  346.09    6.24
  -2   2  -9  349.08   10.20
  -2  -2  -9  365.61   10.62
   2  -2  10    0.62    0.22
   2  -2  10    0.27    0.07
  -2  -2 -10   -0.03    0.13
  -2   2 -10   -0.09    0.18
   2  -2  11   13.35    0.39
   2  -2  11   16.31    0.86
   2   2  11   13.90    0.42
   2   2  11   13.57    0.66
  -2   2 -11   14.37    0.70
   2   2  12   64.33    1.67
   2  -2  12   66.47    3.04
   2  -2  12   65.48    1.68
   2   2  12   65.94    2.56
  -2   2 -12   69.54    2.59
  -2  -2 -12   69.42    2.34
   2  -2  13  129.79    5.87
   2  -2  13  135.26    3.42
   2   2  13  131.41    4.89
   2   2  13  124.72    3.41
  -2   2 -13  134.17    4.76
  -2  -2 -13  133.52    4.69
   2   2  14   12.21    0.79
   2  -2  14   10.91    0.91
   2   2  14   10.68    0.49
  -2   2 -14   12.63    0.72
  -2  -2 -14   12.25    0.73
   2  -2  15   -0.01    0.09
   2  -2  15    0.07    0.22
   2   2  15   -0.09    0.12
   2   2  15    0.08    0.16
  -2   2 -15    0.20    0.17
  -2  -2 -15    0.67    0.16
   2  -2  16    3.57    0.27
   2  -2  16    5.53    0.66
   2   2  16    3.01    0.37
   2   2  16    3.90    0.33
  -2   2 -16    4.43    0.43
  -2  -2 -16    4.20    0.40
   2   2  17    2.94    0.35
   2  -2  17    1.79    0.51
   2   2  17    2.44    0.27
  -2   2 -17    3.73    0.41
  -2  -2 -17    3.16    0.38
   2  -2  18    0.24    0.36
   2   2  18    0.26    0.24
   2   2  18    0.20    0.15
   2  -2  18    0.11    0.13
  -2  -2 -18    0.38    0.25
  -2   2 -18    0.19    0.25
   2  -2  19    3.27    0.62
   2   2  19    3.41    0.48
  -2   2 -19    3.39    0.52
  -2  -2 -19    3.98    0.56
   2   2  20    6.34    0.67
   2  -2  20    5.71    0.86
  -2  -2 -20    6.45    0.62
  -2   2 -20    7.98    0.85
   2  -2  21    1.72    0.55
   2   2  21    0.97    0.38
  -2   2 -21    1.74    0.37
  -2  -2 -21    1.03    0.36
   2   2  22    0.97    0.34
   2  -2  22    1.51    0.57
  -2   2 -22    1.72    0.52
  -2  -2 -22    2.15    0.49
   2  -2  23    2.53    0.71
   2   2  23    2.77    0.52
  -2  -2 -23    2.61    0.52
   2   2  24    6.26    0.77
   2  -2  24    5.50    1.06
  -2   2 -24    6.43    1.02
  -2  -2 -24    6.74    0.94
   2  -2  25    2.58    0.77
   2   2  25    2.33    0.44
  -2   2 -25    2.08    0.58
  -2  -2 -25    2.40    0.56
   2  -2  26    0.49    0.49
   2   2  26    0.36    0.33
  -2   2 -26    0.07    0.37
  -2  -2 -26    0.15    0.42
   2  -2  27    0.48    0.67
   2   2  27    0.81    0.46
  -2  -2 -27    0.95    0.45
  -2   2 -27    2.11    0.62
   2  -4 -26    0.57    0.44
   2   4 -26    1.04    0.53
  -2  -4  26    2.64    0.67
  -2   4  26    0.79    0.54
   2  -4 -25   -0.23    0.28
   2   4 -25   -0.06    0.31
  -2   4  25    0.17    0.28
  -2  -4  25    1.18    0.53
   2  -4 -24    3.23    0.59
   2   4 -24    2.11    0.61
  -2   4  24    2.20    0.53
  -2  -4  24    0.09    0.92
   2  -4 -23    0.42    0.36
   2   4 -23    0.48    0.38
  -2   4  23    0.15    0.40
  -2  -4  23    0.45    0.57
   2   4 -22    2.35    0.56
   2  -4 -22    2.79    0.55
  -2   4  22    2.10    0.53
  -2  -4  22    2.96    0.88
   2  -4 -21    0.24    0.27
   2   4 -21    0.45    0.32
  -2   4  21    0.20    0.37
  -2  -4  21    0.49    0.52
   2   4 -20   -0.06    0.29
   2  -4 -20    0.35    0.25
  -2   4  20    0.41    0.34
  -2  -4  20    0.00    0.42
   2  -4 -19    3.92    0.52
   2   4 -19    3.63    0.70
  -2   4  19    4.39    0.60
  -2  -4  19    4.11    0.91
   2  -4 -18   18.25    1.11
   2   4 -18   18.26    1.26
  -2   4  18   18.75    1.48
  -2  -4  18   16.73    1.84
   2   4 -17   33.08    1.94
   2  -4 -17   33.81    1.97
  -2   4  17   29.83    1.91
  -2  -4  17   33.58    2.72
   2  -4 -16   20.57    1.14
   2   4 -16   18.61    1.39
  -2   4  16   18.49    1.36
  -2  -4  16   21.89    1.92
   2  -4 -15    2.12    0.40
   2   4 -15    3.30    0.53
  -2   4  15    2.62    0.57
  -2  -4  15    2.33    0.55
   2  -4 -14   15.78    0.85
   2   4 -14   15.86    1.11
  -2   4  14   16.24    1.08
  -2  -4  14   15.51    1.20
   2  -4 -13   42.43    1.79
   2   4 -13   37.69    1.75
  -2   4  13   38.56    2.23
  -2  -4  13   38.78    2.12
   2  -4 -12    5.70    0.48
   2  -4 -12    5.16    0.22
   2   4 -12    6.10    0.56
  -2  -4  12    5.90    0.78
  -2   4  12    4.92    0.60
   2  -4 -11   56.63    2.04
   2   4 -11   53.98    2.30
  -2   4  11   51.53    2.50
  -2  -4  11   56.00    2.72
   2  -4 -10   57.22    2.14
   2   4 -10   55.27    2.30
  -2   4  10   63.61    3.12
  -2  -4  10   55.78    2.79
   2  -4  -9    8.38    0.44
   2   4  -9    7.80    0.49
   2  -4  -9    8.75    0.26
  -2   4   9    9.18    0.70
  -2  -4   9    8.09    0.66
   2  -4  -8    0.05    0.11
   2  -4  -8    0.14    0.07
   2   4  -8    0.01    0.17
  -2   4   8    0.18    0.20
  -2  -4   8    0.29    0.22
   2  -4  -7    1.90    0.21
   2   4  -7    1.46    0.21
   2  -4  -7    1.07    0.10
  -2   4   7    0.82    0.41
  -2  -4   7    2.00    0.33
   2   4  -6   74.19    1.29
   2  -4  -6   74.15    1.79
   2  -4  -6   70.87    2.22
   2   4  -6   70.40    2.43
  -2   4   6   74.84    3.28
  -2  -4   6   77.32    2.90
   2  -4  -5   57.88    1.73
   2  -4  -5   51.76    1.29
   2   4  -5   53.65    1.78
  -2   4   5   49.04    2.28
  -2  -4   5   54.49    2.12
   2  -4  -4    5.69    0.25
   2  -4  -4    6.16    0.28
   2   4  -4    4.61    0.18
   2   4  -4    5.56    0.38
  -2   4   4    1.78    0.69
  -2  -4   4    6.37    0.43
   2  -4  -3    1.32    0.11
   2  -4  -3    1.62    0.15
   2   4  -3    0.72    0.17
   2   4  -3    1.08    0.11
  -2   4   3    1.82    0.41
  -2  -4   3    1.09    0.19
   2  -4  -2   82.85    2.23
   2   4  -2   79.74    1.89
   2   4  -2   78.15    2.48
  -2   4   2   80.05    3.39
  -2   4   2   80.57    2.43
  -2  -4   2   81.18    2.47
   2  -4  -1   43.43    1.30
   2   4  -1   40.54    1.42
   2   4  -1   41.99    1.13
  -2   4   1   41.20    2.02
  -2   4   1   42.43    1.33
  -2  -4   1   39.77    1.33
   2   4   0   45.40    1.24
   2  -4   0   46.76    1.43
   2   4   0   43.22    1.46
  -2   4   0   46.96    2.02
  -2   4   0   46.41    1.47
  -2  -4   0   42.77    1.27
   2  -4   1  132.21    4.19
   2   4   1  131.52    3.63
   2   4   1  128.41    4.05
  -2   4  -1  128.01    4.89
  -2   4  -1  129.64    3.77
  -2  -4  -1  122.65    3.32
   2  -4   2  128.56    4.33
   2   4   2  135.66    4.31
   2   4   2  132.99    3.82
  -2   4  -2  130.63    3.87
  -2   4  -2  131.29    5.05
  -2  -4  -2  130.63    3.35
   2  -4   3    5.01    0.41
   2   4   3    3.38    0.33
  -2   4  -3    4.41    0.25
  -2   4  -3    3.31    0.42
  -2  -4  -3    3.22    0.20
   2  -4   4    2.83    0.33
   2   4   4    4.21    0.27
  -2   4  -4    3.81    0.26
  -2   4  -4    3.14    0.31
  -2  -4  -4    4.00    0.27
   2  -4   5    0.36    0.22
   2   4   5   -0.02    0.15
  -2   4  -5    0.30    0.15
  -2   4  -5    0.16    0.14
  -2  -4  -5    0.53    0.14
  -2  -4  -5    0.29    0.04
   2   4   6   16.67    0.82
   2  -4   6   16.31    0.86
  -2   4  -6   15.44    0.56
  -2   4  -6   16.43    0.64
  -2  -4  -6   18.93    0.72
   2   4   7    3.44    0.38
   2  -4   7    3.41    0.49
  -2   4  -7    4.23    0.29
  -2  -4  -7    4.28    0.31
  -2   4  -7    3.55    0.24
   2  -4   8   10.41    0.78
   2   4   8    9.81    0.56
  -2   4  -8    8.67    0.28
  -2   4  -8    9.70    0.54
  -2  -4  -8   10.62    0.50
   2  -4   9   11.80    0.79
   2   4   9   11.58    0.73
  -2   4  -9   11.03    0.55
  -2   4  -9   10.37    0.32
  -2  -4  -9   10.77    0.56
   2   4  10    0.78    0.22
   2  -4  10    0.49    0.29
  -2   4 -10    0.53    0.22
  -2  -4 -10    0.53    0.24
   2  -4  11    1.78    0.36
   2   4  11    0.94    0.29
  -2   4 -11    1.33    0.24
  -2  -4 -11    1.43    0.25
   2  -4  12    3.43    0.64
   2   4  12    4.03    0.53
  -2   4 -12    3.84    0.37
  -2  -4 -12    4.32    0.39
   2   4  13    3.94    0.48
   2  -4  13    3.83    0.76
  -2   4 -13    5.09    0.53
  -2  -4 -13    4.88    0.44
   2   4  14   -0.11    0.19
   2  -4  14   -0.07    0.31
  -2   4 -14   -0.07    0.20
  -2  -4 -14    0.11    0.16
   2  -4  15    7.23    1.06
   2   4  15    6.80    0.66
  -2   4 -15    7.35    0.77
  -2  -4 -15    8.29    0.72
   2  -4  16   13.09    1.32
   2   4  16   13.38    0.97
  -2   4 -16   14.78    1.03
  -2  -4 -16   14.47    0.90
   2  -4  17    2.79    0.75
   2   4  17    2.62    0.54
  -2   4 -17    3.53    0.52
  -2  -4 -17    3.50    0.50
   2   4  18   27.47    1.76
   2  -4  18   28.34    2.60
  -2   4 -18   29.96    1.99
  -2  -4 -18   29.92    1.98
   2  -4  19    8.82    1.23
   2   4  19    8.22    0.87
  -2   4 -19    9.21    1.09
  -2  -4 -19   10.40    0.85
   2  -4  20    9.58    1.40
   2   4  20    9.02    0.86
  -2  -4 -20    9.03    0.81
  -2   4 -20    8.30    0.88
   2   4  21    0.23    0.31
   2  -4  21    0.07    0.41
  -2   4 -21    0.52    0.33
  -2  -4 -21    0.58    0.30
   2   4  22    2.02    0.58
   2  -4  22    2.05    0.64
  -2   4 -22    2.47    0.51
  -2  -4 -22    2.14    0.47
   2   4  23    2.34    0.58
   2  -4  23    1.87    0.80
  -2   4 -23    1.37    0.55
  -2  -4 -23    2.65    0.49
   2  -4  24    1.18    0.81
   2   4  24    2.05    0.46
  -2   4 -24    1.36    0.52
  -2  -4 -24    1.27    0.55
   2   4  25    2.56    0.57
   2  -4  25    3.17    0.81
  -2  -4 -25    3.62    0.71
  -2   4 -25    2.02    0.68
   2  -4  26    0.79    0.51
   2   4  26    0.66    0.45
  -2   4 -26    0.44    0.54
  -2  -4 -26    0.31    0.38
   2  -6 -23    0.42    0.42
   2   6 -23    0.45    0.48
  -2  -6  23   -0.07    0.54
  -2   6  23    0.25    0.40
   2  -6 -22    4.48    0.88
   2   6 -22    4.95    0.82
  -2  -6  22    4.29    1.36
  -2   6  22    5.52    0.99
   2   6 -21    5.42    0.94
   2  -6 -21    5.71    0.87
  -2  -6  21    6.48    1.34
  -2   6  21    4.76    0.85
   2  -6 -20    0.95    0.38
   2   6 -20    0.51    0.42
  -2   6  20    0.56    0.55
  -2  -6  20    1.06    0.59
   2  -6 -19    1.93    0.50
   2   6 -19    2.74    0.66
  -2  -6  19    2.12    0.82
  -2   6  19    4.38    0.75
   2  -6 -18    1.24    0.42
   2   6 -18    0.53    0.51
  -2   6  18    0.76    0.43
  -2  -6  18    1.05    0.67
   2  -6 -17    0.64    0.31
   2   6 -17    0.64    0.33
  -2   6  17    0.84    0.38
  -2  -6  17   -0.06    0.50
   2  -6 -16    7.14    0.66
   2   6 -16    7.64    0.74
  -2  -6  16    7.51    1.27
  -2   6  16    4.84    0.99
   2  -6 -15    2.07    0.36
   2   6 -15    1.76    0.51
  -2   6  15    1.18    0.46
  -2  -6  15    1.67    0.57
   2   6 -14   -0.01    0.21
   2  -6 -14   -0.19    0.25
  -2   6  14   -0.12    0.28
  -2  -6  14    0.18    0.41
   2   6 -13    9.74    0.81
   2  -6 -13   10.07    0.86
  -2   6  13    9.07    1.15
  -2  -6  13    8.78    1.14
   2  -6 -12   11.72    0.74
   2   6 -12    9.42    0.79
  -2   6  12   10.85    1.15
  -2  -6  12   10.98    1.15
   2  -6 -11    4.71    0.53
   2   6 -11    4.26    0.62
  -2  -6  11    4.10    0.73
  -2   6  11    4.03    0.63
   2   6 -10    5.10    0.63
   2  -6 -10    5.10    0.55
  -2  -6  10    4.64    0.86
  -2   6  10    3.95    0.68
   2   6  -9   20.02    1.16
   2  -6  -9   20.37    1.01
  -2   6   9   19.86    1.39
  -2  -6   9   22.10    1.64
   2  -6  -8    4.63    0.52
   2   6  -8    5.32    0.54
  -2   6   8    7.21    0.65
  -2  -6   8    5.62    0.66
   2   6  -7   15.60    0.93
   2  -6  -7   17.74    0.88
  -2  -6   7   15.72    1.12
  -2   6   7   14.97    1.09
   2   6  -6    0.65    0.10
   2  -6  -6    1.11    0.22
   2  -6  -6    1.10    0.16
   2   6  -6    1.06    0.25
  -2  -6   6    1.13    0.36
  -2   6   6    0.69    0.34
   2  -6  -5    0.74    0.16
   2  -6  -5    0.30    0.24
   2   6  -5    0.83    0.13
   2   6  -5    0.03    0.24
  -2  -6   5    0.75    0.24
  -2   6   5    0.69    0.28
   2  -6  -4    8.76    0.58
   2   6  -4    7.87    0.35
   2  -6  -4    8.21    0.41
   2   6  -4    8.03    0.58
  -2  -6   4    8.24    0.59
  -2   6   4    8.91    0.70
   2   6  -3    0.28    0.19
   2   6  -3    0.21    0.13
   2  -6  -3    0.56    0.14
  -2   6   3    0.27    0.25
  -2  -6   3    0.46    0.19
   2   6  -2   10.80    0.70
   2  -6  -2   10.93    0.54
   2   6  -2   11.07    0.50
  -2   6   2   11.37    0.74
  -2  -6   2   11.47    0.73
  -2   6   2   10.85    0.64
   2   6  -1    2.06    0.26
   2   6  -1    2.41    0.31
   2  -6  -1    2.17    0.29
  -2   6   1    3.21    0.31
  -2   6   1    1.96    0.42
  -2  -6   1    2.70    0.34
   2   6   0    5.35    0.46
   2   6   0    4.83    0.39
   2  -6   0    4.94    0.42
  -2  -6   0    4.68    0.41
  -2   6   0    4.96    0.41
  -2   6   0    4.98    0.58
   2   6   1    8.17    0.61
   2  -6   1    9.47    0.59
   2   6   1   10.00    0.52
  -2   6  -1    8.90    0.57
  -2  -6  -1    9.39    0.53
  -2   6  -1    9.47    0.64
   2  -6   2   12.64    0.81
   2   6   2   13.31    0.87
   2   6   2   12.61    0.76
  -2   6  -2   14.18    0.73
  -2  -6  -2   12.07    0.63
  -2   6  -2   13.26    0.86
   2   6   3   29.37    1.22
   2  -6   3   27.92    1.41
   2   6   3   29.08    1.41
  -2  -6  -3   26.47    0.93
  -2   6  -3   27.40    1.37
  -2   6  -3   28.78    1.26
   2  -6   4   21.65    1.22
   2   6   4   20.75    1.04
  -2  -6  -4   21.26    1.02
  -2   6  -4   21.38    1.13
  -2   6  -4   20.47    1.05
  -2  -6  -4   20.19    0.65
   2   6   5   12.71    0.88
   2  -6   5   14.07    0.99
  -2  -6  -5   15.11    0.90
  -2   6  -5   11.92    0.73
  -2   6  -5   14.18    0.74
   2   6   6    5.31    0.48
   2  -6   6    4.89    0.64
  -2   6  -6    5.65    0.46
  -2   6  -6    4.46    0.43
  -2  -6  -6    6.31    0.49
   2  -6   7   10.88    0.83
   2   6   7   11.25    0.77
  -2   6  -7   11.86    0.71
  -2  -6  -7   13.39    0.74
   2  -6   8    5.16    0.60
   2   6   8    4.97    0.50
  -2   6  -8    5.00    0.54
  -2  -6  -8    4.83    0.47
  -2   6  -8    5.05    0.34
   2  -6   9   -0.08    0.32
   2   6   9    0.49    0.29
  -2  -6  -9    0.33    0.26
  -2   6  -9    0.32    0.20
   2  -6  10    0.13    0.24
   2   6  10    0.06    0.21
  -2  -6 -10   -0.22    0.21
  -2   6 -10   -0.01    0.17
   2  -6  11   12.95    1.30
   2   6  11   12.43    1.10
  -2   6 -11   12.60    0.93
  -2  -6 -11   12.68    1.00
   2   6  12    2.96    0.56
   2  -6  12    3.43    0.69
  -2  -6 -12    4.11    0.58
  -2   6 -12    3.22    0.45
   2   6  13   16.77    1.33
   2  -6  13   16.00    1.54
  -2  -6 -13   17.74    1.32
  -2   6 -13   16.48    1.10
   2  -6  14   15.99    1.68
   2   6  14   16.82    1.53
  -2  -6 -14   19.99    1.22
  -2   6 -14   17.88    1.21
   2  -6  15   -0.20    0.46
   2   6  15    0.26    0.35
  -2   6 -15    0.50    0.33
  -2  -6 -15   -0.10    0.26
   2  -6  16   12.78    1.45
   2   6  16   13.74    1.22
  -2   6 -16   13.37    1.24
  -2  -6 -16   13.90    1.22
   2  -6  17    1.26    0.58
   2   6  17    0.94    0.48
  -2  -6 -17    2.08    0.43
  -2   6 -17    1.31    0.52
   2  -6  18    2.34    0.76
   2   6  18    2.10    0.60
  -2   6 -18    3.17    0.67
  -2  -6 -18    3.14    0.54
   2  -6  19    6.83    1.27
   2   6  19    5.91    0.79
  -2   6 -19    5.35    0.78
  -2  -6 -19    5.76    0.92
   2  -6  20    2.35    0.70
   2   6  20    1.27    0.53
  -2   6 -20    1.77    0.61
  -2  -6 -20    1.42    0.56
   2  -6  21    3.02    0.83
   2   6  21    3.43    0.72
  -2  -6 -21    3.29    0.65
  -2   6 -21    4.09    0.69
   2  -6  22    0.11    0.46
   2   6  22    0.11    0.35
  -2  -6 -22    0.37    0.34
  -2   6 -22    0.06    0.44
   2  -6  23   -0.02    0.58
   2   6  23    0.19    0.36
  -2  -6 -23    0.04    0.34
  -2   6 -23    0.27    0.42
   2  -8 -19    0.23    0.32
   2   8 -19    0.05    0.37
  -2   8  19    0.23    0.42
  -2  -8  19    0.17    0.66
   2   8 -18    1.87    0.63
   2  -8 -18    2.95    0.56
  -2  -8  18    1.57    0.86
  -2   8  18    3.08    0.71
   2  -8 -17    1.17    0.53
   2   8 -17    1.62    0.48
  -2   8  17    1.05    0.57
  -2  -8  17    1.16    0.70
   2   8 -16    0.18    0.29
   2  -8 -16    0.03    0.26
  -2   8  16   -0.23    0.33
  -2  -8  16    0.33    0.48
   2   8 -15    0.14    0.34
   2  -8 -15    0.32    0.29
  -2  -8  15    0.19    0.45
  -2   8  15    0.20    0.35
   2  -8 -14    0.08    0.26
   2   8 -14    0.21    0.35
  -2  -8  14    0.40    0.41
  -2   8  14    0.03    0.34
   2  -8 -13    0.80    0.41
   2   8 -13    0.24    0.38
  -2   8  13    0.88    0.44
  -2  -8  13    2.01    0.51
   2   8 -12    0.23    0.30
   2  -8 -12    0.08    0.25
  -2  -8  12    0.35    0.37
  -2   8  12    0.23    0.32
   2   8 -11    0.78    0.34
   2  -8 -11    0.55    0.36
  -2   8  11    0.48    0.45
  -2  -8  11    0.31    0.42
   2  -8 -10    5.21    0.67
   2   8 -10    4.05    0.64
  -2   8  10    4.45    0.82
  -2  -8  10    4.71    0.86
   2  -8  -9   -0.06    0.26
  -2   8   9    0.30    0.28
  -2  -8   9   -0.23    0.33
   2  -8  -8    1.25    0.33
  -2   8   8    0.71    0.42
  -2  -8   8    1.62    0.44
   2  -8  -7    1.11    0.32
   2   8  -7    0.64    0.36
  -2   8   7    1.16    0.47
  -2  -8   7    0.93    0.48
   2   8  -6    2.81    0.52
   2  -8  -6    2.95    0.57
  -2  -8   6    3.71    0.64
  -2   8   6    3.73    0.70
   2   8  -5    2.00    0.24
   2  -8  -5    2.65    0.47
   2   8  -5    2.39    0.56
   2  -8  -5    2.15    0.30
  -2  -8   5    2.28    0.55
  -2   8   5    1.65    0.46
   2   8  -4    1.48    0.27
   2   8  -4    1.48    0.41
   2  -8  -4    1.43    0.25
   2  -8  -4    1.20    0.42
  -2  -8   4    1.00    0.44
  -2   8   4    1.31    0.49
   2  -8  -3    5.79    0.49
   2  -8  -3    7.82    0.70
   2   8  -3    8.01    0.87
   2   8  -3    5.70    0.46
  -2   8   3    5.65    0.76
  -2  -8   3    6.24    0.62
   2  -8  -2    3.14    0.36
   2   8  -2    2.72    0.35
   2   8  -2    2.50    0.47
  -2   8   2    3.36    0.53
  -2   8   2    2.54    0.49
  -2  -8   2    2.58    0.47
   2  -8  -1    3.34    0.44
   2   8  -1    3.68    0.45
   2   8  -1    4.67    0.60
  -2  -8   1    3.46    0.49
  -2   8   1    4.46    0.63
  -2   8   1    5.32    0.67
   2   8   0   23.43    1.45
   2  -8   0   21.25    1.23
   2   8   0   22.43    1.23
  -2   8   0   23.75    1.51
  -2   8   0   22.69    1.59
  -2  -8   0   20.61    1.18
   2   8   1    0.15    0.27
   2  -8   1    1.00    0.21
   2   8   1    0.23    0.38
  -2   8  -1    0.32    0.32
  -2   8  -1    0.47    0.34
  -2  -8  -1    0.19    0.21
   2   8   2    8.77    0.95
   2   8   2   10.12    0.77
   2  -8   2    9.04    0.79
  -2  -8  -2    8.17    0.56
  -2   8  -2    9.93    0.93
  -2   8  -2    9.59    0.78
   2   8   3    0.98    0.35
   2  -8   3    0.99    0.36
  -2  -8  -3    1.11    0.32
  -2   8  -3    0.77    0.32
  -2   8  -3    1.29    0.40
   2  -8   4    3.46    0.47
   2   8   4    3.12    0.45
  -2  -8  -4    4.26    0.47
  -2   8  -4    4.48    0.49
  -2   8  -4    2.68    0.39
   2   8   5    0.31    0.35
   2  -8   5    0.52    0.38
  -2  -8  -5    1.19    0.31
  -2   8  -5    0.72    0.23
  -2   8  -5    0.84    0.30
   2  -8   6    6.91    0.70
   2   8   6    5.82    0.82
  -2   8  -6    7.39    0.83
  -2  -8  -6    7.66    0.71
   2  -8   7   12.44    1.08
   2   8   7   13.96    1.03
  -2  -8  -7   14.47    1.11
  -2   8  -7   13.43    1.00
   2  -8   8    0.02    0.37
   2   8   8    0.89    0.35
  -2   8  -8    1.14    0.32
  -2  -8  -8    0.67    0.41
   2  -8   9    7.26    0.86
   2   8   9    7.13    0.78
  -2   8  -9    6.49    0.75
  -2  -8  -9    8.50    0.91
   2  -8  10    6.37    0.94
   2   8  10    4.87    0.89
  -2   8 -10    5.48    0.67
  -2  -8 -10    5.41    0.70
   2   8  11   24.94    1.90
   2  -8  11   24.27    2.00
  -2  -8 -11   27.30    1.73
  -2   8 -11   27.38    1.75
   2  -8  12    7.67    1.33
   2   8  12    6.48    1.20
  -2  -8 -12    9.12    1.07
  -2   8 -12    7.64    1.04
   2  -8  13   26.08    2.41
   2   8  13   26.80    2.21
  -2  -8 -13   28.99    1.93
  -2   8 -13   27.86    1.93
   2  -8  14   20.16    2.26
   2   8  14   21.12    2.12
  -2  -8 -14   26.51    2.06
  -2   8 -14   26.04    2.06
   2  -8  15    1.65    0.74
   2   8  15    1.10    0.55
  -2  -8 -15    1.85    0.48
  -2   8 -15    1.27    0.48
   2  -8  16    0.71    0.78
   2   8  16    1.67    0.65
  -2  -8 -16    1.69    0.49
  -2   8 -16    1.33    0.50
   2   8  17    1.90    0.75
   2  -8  17    3.26    0.89
  -2  -8 -17    2.39    0.70
  -2   8 -17    1.44    0.53
   2   8  18    0.21    0.43
   2  -8  18    0.28    0.53
  -2  -8 -18    0.69    0.37
  -2   8 -18    0.27    0.39
   2  -8  19    0.77    0.64
   2   8  19    0.21    0.55
  -2   8 -19    1.64    0.46
  -2  -8 -19    0.79    0.46
   2  10 -12    3.99    0.76
   2 -10 -12    3.71    0.77
  -2 -10  12    2.69    0.96
  -2  10  12    2.32    0.95
   2 -10 -11    2.19    0.54
  -2  10  11    2.03    0.64
  -2 -10  11    1.75    0.80
   2 -10 -10    4.50    0.89
  -2 -10  10    4.56    0.84
  -2  10  10    5.18    1.00
   2 -10  -9    1.82    0.45
   2  10  -9    2.74    0.64
  -2  10   9    0.34    0.53
  -2 -10   9    0.26    0.63
   2 -10  -8    8.67    1.08
  -2 -10   8    7.91    1.21
  -2  10   8    8.08    1.24
   2 -10  -7    0.22    0.25
  -2 -10   7   -0.19    0.28
  -2  10   7    0.09    0.31
   2  10  -6    0.45    0.42
   2 -10  -6    1.53    0.45
  -2  10   6    0.45    0.37
  -2 -10   6   -0.23    0.35
   2  10  -5    7.51    0.97
   2 -10  -5    8.15    0.87
  -2  10   5    7.30    1.01
  -2 -10   5    6.17    0.94
   2 -10  -4    3.02    0.67
   2  10  -4    3.07    0.67
  -2  10   4    1.84    0.66
  -2 -10   4    2.52    0.62
   2  10  -3    8.74    1.06
   2 -10  -3    8.88    0.89
  -2 -10   3    7.10    0.90
  -2  10   3    9.58    1.03
   2 -10  -2    1.32    0.46
  -2  10   2    0.46    0.43
   2  10  -1    5.82    0.66
   2 -10  -1    6.95    0.57
  -2  10   1    5.50    0.77
   2  10   0    3.67    0.72
   2  10   0    3.94    0.56
   2 -10   0    3.22    0.51
  -2  10   0    3.96    0.61
  -2  10   0    4.16    0.64
   2 -10   1    0.24    0.27
   2  10   1    0.22    0.30
  -2  10  -1    0.20    0.40
  -2 -10  -1    0.25    0.21
  -2  10  -1    0.35    0.29
   2  10   2    1.48    0.42
   2 -10   2    0.84    0.33
  -2  10  -2    1.37    0.42
  -2 -10  -2    1.92    0.51
   2  10   3    1.22    0.37
   2 -10   3    0.95    0.35
  -2  10  -3    1.75    0.47
  -2 -10  -3    2.21    0.45
   2  10   4   -0.26    0.32
   2 -10   4   -0.03    0.31
  -2 -10  -4   -0.32    0.30
   2 -10   5    0.08    0.34
   2  10   5    0.22    0.34
  -2 -10  -5    0.50    0.39
   2 -10   6    0.02    0.29
   2  10   6   -0.01    0.24
  -2 -10  -6   -0.05    0.28
   2  10   7    2.41    0.51
   2 -10   7    1.61    0.58
  -2 -10  -7    1.83    0.51
   2 -10   8    0.16    0.39
   2  10   8    0.13    0.31
  -2 -10  -8    0.21    0.38
   2 -10   9    0.59    0.62
   2  10   9    1.80    0.50
  -2 -10  -9    1.44    0.51
   2 -10  10    5.51    1.07
   2  10  10    4.85    1.02
  -2 -10 -10    7.09    1.04
   2 -10  11    6.24    1.14
   2  10  11    8.12    1.25
  -2 -10 -11    9.41    1.24
   3  -1 -28    1.40    0.44
   3   1 -28    0.49    0.59
  -3  -1  28    0.19    0.65
   3  -1 -27    0.36    0.56
   3   1 -27    1.38    0.43
  -3  -1  27    0.63    0.48
   3  -1 -26    5.93    0.94
   3   1 -26    5.61    0.84
  -3  -1  26    5.73    1.02
   3  -1 -25    0.32    0.37
   3   1 -25    0.44    0.41
  -3   1  25    0.01    0.33
  -3   1  25    0.18    0.20
  -3  -1  25    0.54    0.42
   3  -1 -24    1.74    0.37
   3   1 -24    0.62    0.40
  -3   1  24    0.84    0.31
  -3   1  24    0.39    0.39
  -3  -1  24    0.91    0.41
   3  -1 -23    1.36    0.37
   3   1 -23    1.28    0.40
  -3   1  23    0.74    0.32
  -3   1  23    0.99    0.32
  -3  -1  23    0.88    0.47
   3  -1 -22   15.37    1.08
   3   1 -22   14.49    1.35
  -3   1  22   14.13    0.98
  -3   1  22   13.71    1.01
  -3  -1  22   14.16    1.39
   3  -1 -21   16.75    1.08
   3   1 -21   17.70    1.21
  -3   1  21   15.94    1.01
  -3   1  21   16.41    1.10
  -3  -1  21   15.59    1.36
   3  -1 -20    5.56    0.64
   3   1 -20    5.62    0.72
  -3   1  20    4.02    0.53
  -3   1  20    4.76    0.50
  -3  -1  20    4.19    0.33
  -3  -1  20    5.83    0.57
   3  -1 -19   12.46    0.92
   3   1 -19   12.10    0.88
  -3   1  19   11.06    0.78
  -3  -1  19    9.77    0.52
  -3  -1  19   11.71    1.01
  -3   1  19   10.35    0.76
   3  -1 -18   17.63    1.20
   3   1 -18   18.69    1.22
  -3   1  18   16.45    1.00
  -3  -1  18   14.12    1.28
  -3  -1  18   17.88    0.78
  -3   1  18   14.94    0.98
   3  -1 -17  211.34    8.36
   3   1 -17  223.63    9.00
  -3   1  17  208.02    7.81
  -3   1  17  211.07    8.39
  -3  -1  17  208.66    9.08
  -3  -1  17  200.71    6.28
   3  -1 -16   40.78    1.71
   3   1 -16   40.75    1.97
  -3   1  16   36.84    1.74
  -3   1  16   36.68    1.47
  -3  -1  16   35.08    1.17
  -3  -1  16   37.79    1.76
   3  -1 -15    8.96    0.55
   3   1 -15    9.57    0.66
  -3   1  15    8.13    0.63
  -3   1  15    8.65    0.54
  -3  -1  15    8.85    0.39
  -3  -1  15    9.55    0.58
   3   1 -14    4.78    0.45
   3  -1 -14    4.81    0.42
  -3   1  14    4.79    0.41
  -3   1  14    4.28    0.35
  -3  -1  14    4.91    0.37
   3  -1 -13   48.33    1.62
   3   1 -13   46.02    1.68
  -3  -1  13   48.05    1.80
  -3   1  13   49.21    1.96
   3   1 -12    4.56    0.33
   3  -1 -12    6.67    0.32
   3  -1 -12    4.89    0.31
  -3  -1  12    4.91    0.30
  -3  -1  12    4.67    0.36
  -3   1  12    4.87    0.40
   3  -1 -11    0.20    0.14
   3   1 -11    0.31    0.13
   3  -1 -11    0.49    0.13
  -3  -1  11    0.51    0.14
  -3  -1  11    0.11    0.14
  -3   1  11    0.12    0.16
   3   1 -10    7.34    0.35
   3  -1 -10    6.91    0.34
   3  -1 -10    7.56    0.32
  -3  -1  10    6.97    0.46
  -3  -1  10    7.87    0.41
  -3   1  10    7.62    0.62
   3  -1  -9   33.71    0.93
   3   1  -9   33.56    0.98
   3  -1  -9   33.68    0.91
  -3  -1   9   31.59    1.08
  -3  -1   9   31.69    1.03
  -3   1   9   31.52    1.55
   3   1  -8   28.14    0.78
   3  -1  -8   27.24    0.72
   3  -1  -8   29.11    0.77
  -3  -1   8   27.26    0.80
  -3   1   8   29.20    1.22
   3   1  -7   89.67    2.16
   3  -1  -7   89.64    1.95
   3  -1  -7   88.06    2.02
   3   1  -7   87.37    2.34
  -3  -1   7   84.00    1.82
  -3   1   7   90.58    3.32
   3   1  -6  118.30    2.93
   3  -1  -6  119.38    2.70
   3   1  -6  120.05    2.64
   3  -1  -6  122.20    2.50
  -3  -1   6  124.17    2.22
  -3   1   6  119.00    3.93
   3   1  -5  201.31    4.69
   3  -1  -5  211.75    4.46
   3   1  -5  199.18    4.17
   3  -1  -5  208.06    3.93
  -3   1   5  202.70    5.90
  -3  -1   5  195.31    3.28
   3  -1  -4   93.26    2.01
   3   1  -4   95.53    2.17
   3  -1  -4  100.71    1.63
   3   1  -4   98.66    1.96
  -3  -1   4   94.64    1.53
  -3   1   4  101.81    2.51
   3  -1  -3   48.10    1.03
   3   1  -3   51.97    0.98
   3  -1  -3   51.35    0.75
   3   1  -3   51.07    1.08
  -3  -1   3   50.70    0.83
  -3   1   3   53.02    1.17
   3  -1  -2   73.49    0.90
   3   1  -2   76.53    1.32
   3  -1  -2   75.95    1.56
   3   1  -2   72.40    1.42
   3   1  -2   74.73    1.34
  -3   1   2   75.07    1.53
   3   1  -1  230.56    4.30
   3   1  -1  227.44    4.23
   3  -1  -1  233.62    4.69
   3   1  -1  228.60    3.97
   3  -1  -1  226.55    2.39
  -3   1   1  228.79    4.35
   3   1   0   36.62    0.74
   3   1   0   39.23    0.73
   3  -1   0   39.58    0.85
   3   1   0   39.88    0.79
  -3   1   0   40.27    0.79
   3   1   1   71.98    1.49
   3  -1   1   72.53    1.58
   3   1   1   68.56    1.20
  -3  -1  -1   72.86    1.22
  -3   1  -1   71.78    0.88
  -3   1  -1   71.70    1.36
   3   1   2  962.41   16.89
   3   1   2  943.93   21.49
   3  -1   2  942.70   22.25
  -3  -1  -2  932.01   17.92
  -3   1  -2  950.13   18.63
  -3   1  -2  932.21   14.41
   3  -1   3  357.83    8.41
   3   1   3  341.78    6.05
   3   1   3  346.55    7.89
  -3   1  -3  343.84    5.93
  -3   1  -3  350.87    6.77
  -3  -1  -3  362.32    6.83
   3  -1   4   25.64    0.70
   3  -1   4   25.08    0.55
   3   1   4   24.73    0.47
   3   1   4   25.09    0.65
  -3   1  -4   23.01    0.50
  -3  -1  -4   24.47    0.57
   3  -1   5  329.11    7.23
   3   1   5  336.77    8.31
   3   1   5  334.02    6.03
   3  -1   5  353.28    9.21
  -3   1  -5  322.77    6.95
  -3  -1  -5  331.26    7.45
   3  -1   6  298.70    8.32
   3   1   6  290.97    7.45
   3  -1   6  292.64    6.49
   3   1   6  285.38    5.44
  -3   1  -6  289.46    6.58
  -3  -1  -6  286.63    6.86
   3  -1   7   72.51    1.68
   3  -1   7   73.20    2.16
   3   1   7   73.06    2.04
   3   1   7   70.51    1.45
  -3   1  -7   67.62    1.72
  -3  -1  -7   67.80    1.80
   3  -1   8   19.40    0.58
   3   1   8   19.28    0.53
   3   1   8   18.41    0.65
   3  -1   8   19.31    0.75
  -3   1  -8   19.57    0.61
  -3  -1  -8   20.32    0.67
   3  -1   9    7.50    0.52
   3   1   9    5.01    0.39
   3  -1   9    5.92    0.30
   3   1   9    7.91    0.33
  -3   1  -9    6.13    0.33
  -3  -1  -9    7.27    0.37
   3  -1  10   40.43    1.15
   3  -1  10   39.20    1.65
   3   1  10   36.07    1.21
   3   1  10   40.60    1.19
  -3   1 -10   39.83    1.27
  -3  -1 -10   40.46    1.27
   3  -1  11   10.31    0.43
   3  -1  11   12.23    0.69
   3   1  11   10.14    0.44
   3   1  11    8.78    0.48
  -3   1 -11    9.63    0.47
  -3  -1 -11    9.84    0.53
   3  -1  12   24.99    0.83
   3  -1  12   22.82    1.07
   3   1  12   24.98    0.85
   3   1  12   23.60    0.93
  -3   1 -12   26.92    1.01
  -3  -1 -12   23.51    0.92
   3  -1  13   19.53    1.12
   3   1  13   19.18    0.92
   3   1  13   20.00    0.79
   3  -1  13   20.46    0.76
  -3   1 -13   22.39    1.02
  -3  -1 -13   19.96    0.84
   3   1  14   14.71    0.71
   3   1  14   14.92    0.70
   3  -1  14   15.33    0.97
   3  -1  14   14.49    0.63
  -3  -1 -14   15.04    0.82
  -3   1 -14   16.77    0.79
   3   1  15   13.02    0.65
   3   1  15   14.11    0.80
   3  -1  15   13.72    0.62
   3  -1  15   13.96    0.96
  -3  -1 -15   13.42    0.74
  -3   1 -15   14.87    0.89
   3   1  16    2.31    0.29
   3   1  16    1.99    0.28
   3  -1  16    2.08    0.46
   3  -1  16    1.60    0.26
  -3  -1 -16    2.17    0.28
  -3   1 -16    2.07    0.33
   3   1  17   16.41    0.96
   3   1  17   15.10    0.83
   3  -1  17   14.50    1.02
   3  -1  17   15.57    0.78
  -3  -1 -17   16.65    1.05
  -3   1 -17   18.86    0.95
   3   1  18    7.78    0.60
   3   1  18    7.38    0.67
   3  -1  18    7.86    0.59
   3  -1  18    9.04    0.82
  -3  -1 -18    8.45    0.70
  -3   1 -18    9.66    0.85
   3   1  19    8.48    0.72
   3   1  19    8.28    0.67
   3  -1  19    8.17    0.56
   3  -1  19    8.86    0.88
  -3  -1 -19    8.78    0.86
  -3   1 -19    9.93    0.76
   3   1  20    2.60    0.40
   3   1  20    2.25    0.41
   3  -1  20    1.59    0.57
   3  -1  20    2.46    0.33
  -3  -1 -20    3.49    0.45
  -3   1 -20    3.00    0.43
   3   1  21    1.45    0.40
   3   1  21    1.84    0.39
   3  -1  21    1.74    0.29
   3  -1  21    1.68    0.41
  -3  -1 -21    1.51    0.47
  -3   1 -21    1.81    0.48
   3   1  22    2.53    0.43
   3   1  22    2.46    0.48
   3  -1  22    2.86    0.37
   3  -1  22    3.35    0.61
  -3  -1 -22    3.48    0.50
  -3   1 -22    4.19    0.65
   3   1  23    0.16    0.25
   3  -1  23    0.14    0.31
  -3  -1 -23   -0.02    0.26
  -3   1 -23    0.20    0.29
   3   1  24    0.01    0.29
   3  -1  24    0.23    0.38
  -3  -1 -24    0.71    0.38
  -3   1 -24    0.21    0.33
   3   1  25    3.51    0.60
   3  -1  25    3.98    0.79
  -3  -1 -25    3.91    0.68
  -3   1 -25    3.88    0.71
   3  -1  26    8.40    1.21
  -3  -1 -26    8.55    1.04
  -3   1 -26    8.77    1.05
  -3  -1 -27    8.18    1.23
  -3   1 -27    8.03    1.06
   3  -3 -27    0.63    0.47
   3   3 -27    0.22    0.46
  -3   3  27    1.01    0.44
   3   3 -26    0.37    0.39
   3  -3 -26    0.18    0.27
  -3   3  26    0.06    0.30
  -3  -3  26   -0.58    0.38
   3  -3 -25    1.34    0.48
   3   3 -25    1.19    0.45
  -3   3  25    0.56    0.47
  -3  -3  25    1.08    0.67
   3   3 -24    0.57    0.45
   3  -3 -24    1.28    0.40
  -3  -3  24    1.09    0.56
  -3   3  24    2.14    0.49
   3   3 -23    1.14    0.46
   3  -3 -23    0.89    0.47
  -3  -3  23    1.81    0.57
  -3   3  23    2.13    0.49
   3  -3 -22    4.97    0.72
   3   3 -22    5.40    0.81
  -3  -3  22    5.64    1.04
  -3   3  22    5.43    0.64
   3   3 -21   -0.09    0.31
   3  -3 -21   -0.21    0.22
  -3   3  21   -0.21    0.24
  -3  -3  21    0.22    0.38
   3   3 -20    3.17    0.47
   3  -3 -20    2.41    0.47
  -3   3  20    2.59    0.42
  -3  -3  20    2.15    0.59
   3   3 -19    1.29    0.45
   3  -3 -19    2.59    0.45
  -3   3  19    2.02    0.42
  -3  -3  19    1.61    0.51
  -3   3  19    2.04    0.26
   3  -3 -18   28.77    1.73
   3   3 -18   30.31    1.74
  -3  -3  18   31.03    2.47
  -3   3  18   27.24    1.16
  -3   3  18   31.04    2.02
   3   3 -17  150.63    6.61
   3  -3 -17  144.57    6.15
  -3   3  17  152.41    7.22
  -3   3  17  142.59    4.84
  -3  -3  17  146.93    7.36
   3  -3 -16   26.00    1.35
   3   3 -16   27.82    1.51
  -3   3  16   22.98    1.72
  -3  -3  16   23.25    1.57
  -3   3  16   22.95    0.94
   3   3 -15    0.85    0.22
   3  -3 -15    0.09    0.23
  -3   3  15   -0.26    0.33
   3  -3 -14   17.62    0.85
   3   3 -14   18.58    0.95
   3  -3 -14   17.86    0.67
  -3   3  14   16.96    1.18
  -3  -3  14   18.83    1.23
   3   3 -13   46.06    1.93
   3  -3 -13   47.43    1.83
   3  -3 -13   41.58    1.32
  -3  -3  13   45.45    2.29
  -3   3  13   47.98    2.38
   3   3 -12   45.90    1.82
   3  -3 -12   44.35    1.29
   3  -3 -12   47.29    1.63
  -3   3  12   43.46    2.26
  -3  -3  12   44.30    2.04
   3  -3 -11   41.14    1.39
   3  -3 -11   40.20    1.10
   3   3 -11   41.18    1.73
  -3   3  11   40.19    2.09
  -3  -3  11   39.62    1.75
   3  -3 -10  103.80    3.17
   3  -3 -10  104.29    2.64
   3   3 -10  101.63    3.56
  -3   3  10  105.18    4.60
  -3  -3  10  109.72    3.99
   3  -3  -9    0.21    0.09
   3  -3  -9    0.43    0.11
   3   3  -9   -0.05    0.13
  -3   3   9    1.34    0.30
   3   3  -8   56.79    1.84
   3  -3  -8   60.16    1.48
   3  -3  -8   56.15    1.65
  -3   3   8   57.90    2.74
  -3  -3   8   57.53    2.03
   3  -3  -7   50.47    1.41
   3   3  -7   49.95    1.57
   3  -3  -7   46.80    1.18
  -3  -3   7   51.45    1.87
  -3   3   7   52.28    2.78
   3  -3  -6   52.52    1.28
   3  -3  -6   51.93    1.38
   3   3  -6   52.38    1.57
  -3  -3   6   54.09    1.89
  -3   3   6   53.62    2.60
   3  -3  -5  347.50    8.58
   3   3  -5  332.76    9.78
   3   3  -5  349.20    6.27
   3  -3  -5  342.88    8.38
  -3  -3   5  351.49   10.54
  -3   3   5  341.55   14.84
   3  -3  -4    0.37    0.10
   3   3  -4    0.09    0.07
   3   3  -4    0.29    0.12
   3  -3  -4    0.69    0.10
  -3   3   4    0.32    0.21
   3  -3  -3    6.11    0.26
   3  -3  -3    6.14    0.24
   3   3  -3    6.19    0.32
   3   3  -3    6.09    0.20
  -3  -3   3    6.14    0.31
  -3   3   3    5.04    0.43
   3   3  -2   17.22    0.44
   3   3  -2   16.55    0.60
   3  -3  -2   17.17    0.55
  -3  -3   2   16.63    0.52
  -3   3   2   16.53    0.47
  -3   3   2   17.10    0.78
   3   3  -1   44.43    1.25
   3   3  -1   43.01    1.03
   3  -3  -1   43.74    1.16
  -3   3   1   41.16    1.54
  -3  -3   1   42.73    1.10
  -3   3   1   43.74    1.10
   3   3   0    0.80    0.13
   3   3   0    0.57    0.11
   3  -3   0    1.24    0.15
  -3   3   0    0.82    0.13
  -3  -3   0    0.63    0.12
  -3   3   0    1.08    0.12
   3   3   1  163.51    4.59
   3  -3   1  163.69    4.61
   3   3   1  155.70    3.91
  -3  -3  -1  162.59    3.52
  -3   3  -1  169.30    4.63
  -3   3  -1  161.83    3.81
   3   3   2  276.93    7.93
   3   3   2  272.29    7.11
   3  -3   2  281.88    8.38
  -3   3  -2  282.59    7.16
  -3   3  -2  278.86    6.72
  -3  -3  -2  278.60    5.65
   3   3   3   19.38    0.70
   3  -3   3   20.45    0.75
  -3  -3  -3   18.32    0.65
  -3   3  -3   18.17    0.54
  -3   3  -3   19.52    0.58
   3   3   4   12.36    0.52
   3  -3   4   11.95    0.55
  -3   3  -4   11.48    0.36
  -3  -3  -4   11.78    0.50
  -3  -3  -4   10.86    0.22
  -3   3  -4   11.67    0.41
   3   3   5   86.21    2.55
   3  -3   5   90.16    3.29
  -3  -3  -5   87.83    2.44
  -3   3  -5   79.94    1.80
  -3   3  -5   88.21    2.28
   3   3   6   -0.01    0.18
  -3  -3  -6    0.10    0.11
  -3   3  -6    0.11    0.12
   3   3   7  269.99    8.62
   3  -3   7  263.81    9.70
  -3  -3  -7  263.26    8.06
  -3   3  -7  276.97    7.83
   3   3   8   45.59    1.78
   3  -3   8   51.77    2.35
  -3   3  -8   50.72    1.11
  -3  -3  -8   49.74    1.62
  -3   3  -8   49.59    1.60
   3   3   9    4.48    0.46
  -3   3  -9    4.08    0.17
  -3  -3  -9    4.37    0.34
  -3   3  -9    5.17    0.35
   3  -3  10  132.42    5.61
   3   3  10  136.12    4.98
  -3   3 -10  128.62    2.79
  -3  -3 -10  136.78    4.66
  -3   3 -10  133.15    4.44
   3   3  11   17.82    1.02
   3  -3  11   21.44    1.25
  -3   3 -11   20.10    0.86
  -3   3 -11   18.71    0.49
  -3  -3 -11   19.93    0.90
   3  -3  12   28.22    1.71
   3   3  12   26.59    1.40
  -3   3 -12   28.27    1.14
  -3   3 -12   26.10    0.67
  -3  -3 -12   29.20    1.19
   3   3  13   23.74    1.13
   3  -3  13   20.62    1.46
  -3  -3 -13   21.67    1.15
  -3   3 -13   20.89    0.56
  -3   3 -13   23.40    1.05
   3  -3  14    5.86    0.68
   3   3  14    5.84    0.63
  -3   3 -14    7.02    0.50
  -3   3 -14    6.01    0.24
  -3  -3 -14    7.34    0.49
   3   3  15    2.99    0.49
   3  -3  15    3.81    0.53
  -3   3 -15    3.56    0.48
  -3  -3 -15    4.38    0.50
   3  -3  16    1.53    0.47
   3   3  16    1.11    0.29
  -3   3 -16    1.20    0.29
  -3  -3 -16    1.17    0.30
   3   3  17    0.64    0.25
   3  -3  17    0.15    0.39
  -3  -3 -17    0.35    0.25
  -3   3 -17    0.58    0.30
   3  -3  18    6.54    0.76
   3   3  18    5.48    0.57
  -3  -3 -18    5.26    0.58
  -3   3 -18    6.14    0.72
   3   3  19    0.47    0.29
   3  -3  19    0.69    0.46
  -3  -3 -19    0.50    0.37
  -3   3 -19    1.04    0.37
   3  -3  20    0.28    0.35
   3   3  20    0.40    0.26
  -3   3 -20    0.32    0.34
  -3  -3 -20    0.13    0.25
   3   3  21    1.30    0.40
   3  -3  21    2.49    0.65
  -3   3 -21    2.08    0.56
  -3  -3 -21    1.99    0.42
   3  -3  22    2.66    0.57
   3   3  22    2.30    0.43
  -3  -3 -22    1.77    0.46
  -3   3 -22    1.74    0.49
   3  -3  23    1.83    0.69
   3   3  23    1.21    0.41
  -3   3 -23    1.84    0.48
  -3  -3 -23    1.76    0.42
   3  -3  24    0.15    0.48
   3   3  24    0.26    0.40
  -3   3 -24    0.78    0.45
  -3  -3 -24    0.42    0.40
   3   3  25    0.08    0.35
   3  -3  25    0.30    0.39
  -3  -3 -25    0.29    0.31
  -3   3 -25    0.03    0.31
   3   3  26    0.07    0.33
   3  -3  26    0.13    0.38
  -3   3 -26    0.06    0.39
  -3  -3 -26    0.21    0.33
   3   5 -25    0.16    0.47
   3  -5 -25    0.36    0.38
  -3   5  25    0.20    0.43
  -3  -5  25    0.16    0.53
   3   5 -24    5.73    1.17
   3  -5 -24    6.16    0.95
  -3  -5  24    6.69    1.26
  -3   5  24    6.62    0.93
   3   5 -23    5.76    0.91
   3  -5 -23    6.16    0.74
  -3  -5  23    6.66    1.25
  -3   5  23    5.93    1.03
   3   5 -22    0.79    0.46
   3  -5 -22    1.65    0.37
  -3   5  22    1.18    0.47
  -3  -5  22    0.49    0.64
   3  -5 -21    2.64    0.43
   3   5 -21    1.88    0.62
  -3  -5  21    2.43    0.70
  -3   5  21    1.98    0.56
   3   5 -20    3.73    0.65
   3  -5 -20    4.00    0.55
  -3  -5  20    4.21    0.84
  -3   5  20    4.29    0.79
   3  -5 -19    0.05    0.32
   3   5 -19    0.09    0.36
  -3  -5  19    0.44    0.38
  -3   5  19    0.45    0.31
   3   5 -18    2.09    0.50
   3  -5 -18    2.66    0.51
  -3   5  18    3.25    0.67
   3   5 -17    1.33    0.37
   3  -5 -17    0.94    0.32
  -3  -5  17    1.18    0.51
  -3   5  17    1.25    0.41
   3  -5 -16   -0.10    0.20
   3   5 -16    0.00    0.20
  -3   5  16   -0.16    0.28
  -3  -5  16    0.48    0.35
   3   5 -15    5.69    0.61
   3  -5 -15    6.26    0.52
  -3  -5  15    5.47    0.92
  -3   5  15    5.53    0.77
   3   5 -14    1.26    0.39
   3  -5 -14    1.31    0.33
  -3  -5  14    1.34    0.46
  -3   5  14    1.43    0.43
   3   5 -13    0.06    0.21
   3  -5 -13    0.42    0.23
  -3  -5  13    0.27    0.30
  -3   5  13   -0.42    0.27
   3   5 -12   32.95    1.89
   3  -5 -12   35.56    1.70
  -3  -5  12   37.11    2.17
  -3   5  12   34.49    2.08
   3   5 -11    0.58    0.31
   3  -5 -11    0.83    0.26
  -3  -5  11    0.47    0.34
  -3   5  11    0.36    0.47
   3  -5 -10    1.15    0.15
   3  -5 -10    2.29    0.24
   3   5 -10    1.57    0.35
  -3  -5  10    1.89    0.46
  -3   5  10    1.87    0.43
   3  -5  -9    2.52    0.31
   3  -5  -9    2.39    0.19
   3   5  -9    2.53    0.31
  -3  -5   9    1.47    0.40
  -3   5   9    1.65    0.57
   3   5  -8   12.61    0.85
   3  -5  -8   14.05    0.72
  -3   5   8   13.00    1.08
  -3  -5   8   13.54    0.95
   3   5  -7   43.34    1.93
   3  -5  -7   42.78    1.65
   3  -5  -7   40.91    1.22
  -3  -5   7   45.88    2.07
  -3   5   7   41.86    2.57
   3  -5  -6   10.15    0.53
   3   5  -6   10.20    0.70
   3  -5  -6   11.15    0.45
   3   5  -6   10.50    0.31
  -3  -5   6   10.95    0.70
  -3   5   6   10.56    0.85
   3   5  -5    1.78    0.15
   3   5  -5    2.23    0.26
   3  -5  -5    1.71    0.19
   3  -5  -5    2.16    0.25
  -3   5   5    1.58    0.48
  -3  -5   5    1.69    0.27
   3   5  -4    1.52    0.28
   3   5  -4    1.30    0.15
   3  -5  -4    1.06    0.17
   3  -5  -4    1.29    0.18
  -3   5   4    1.06    0.34
  -3  -5   4    1.16    0.22
   3   5  -3   25.85    1.20
   3  -5  -3   25.65    0.91
   3   5  -3   25.17    0.75
  -3  -5   3   24.74    1.13
  -3   5   3   26.51    1.64
   3   5  -2   16.79    0.92
   3   5  -2   17.04    0.60
   3  -5  -2   17.80    0.72
  -3   5   2   18.76    0.77
  -3   5   2   23.44    1.25
  -3  -5   2   17.41    0.84
   3   5  -1   22.32    0.75
   3  -5  -1   23.44    0.86
   3   5  -1   24.17    1.15
  -3   5   1   25.20    1.04
  -3  -5   1   23.60    0.96
  -3   5   1   23.95    1.54
   3   5   0   59.08    1.88
   3  -5   0   59.16    1.99
   3   5   0   56.80    2.19
  -3   5   0   56.49    2.71
  -3  -5   0   55.76    1.88
  -3   5   0   59.31    2.11
   3   5   1   11.88    0.53
   3   5   1   13.24    0.67
   3  -5   1   12.61    0.66
  -3   5  -1   12.69    0.95
  -3  -5  -1   12.23    0.54
  -3   5  -1   12.56    0.64
   3  -5   2   63.05    2.42
   3   5   2   65.06    2.58
   3   5   2   60.34    2.05
  -3  -5  -2   59.09    1.78
  -3   5  -2   62.41    2.89
  -3   5  -2   63.20    2.20
   3  -5   3    8.53    0.51
   3   5   3    8.06    0.48
  -3  -5  -3    8.32    0.35
  -3   5  -3    8.05    0.45
  -3   5  -3    8.69    0.66
   3   5   4   16.68    0.82
   3  -5   4   15.30    0.89
  -3  -5  -4   14.44    0.48
  -3   5  -4   14.97    0.66
  -3   5  -4   14.59    0.88
  -3  -5  -4   14.49    0.72
   3   5   5   22.77    1.00
   3  -5   5   24.42    1.17
  -3   5  -5   22.36    1.09
  -3   5  -5   24.33    0.99
  -3  -5  -5   25.57    1.09
   3  -5   6    1.66    0.34
   3   5   6    1.99    0.30
  -3   5  -6    2.98    0.25
  -3  -5  -6    2.53    0.29
  -3   5  -6    1.41    0.28
   3  -5   7   14.67    0.94
   3   5   7   15.87    0.80
  -3   5  -7   15.45    0.79
  -3  -5  -7   16.37    0.81
  -3   5  -7   15.78    0.72
   3   5   8    0.12    0.16
   3  -5   8   -0.11    0.18
  -3  -5  -8    0.15    0.17
  -3   5  -8   -0.02    0.13
   3  -5   9    4.46    0.52
   3   5   9    4.53    0.54
  -3  -5  -9    5.06    0.43
  -3   5  -9    4.41    0.37
   3   5  10   -0.02    0.24
   3  -5  10    0.33    0.27
  -3   5 -10    0.25    0.19
  -3  -5 -10    0.74    0.19
   3  -5  11   16.56    1.38
   3   5  11   17.02    1.06
  -3  -5 -11   16.87    1.10
  -3   5 -11   15.68    0.90
   3   5  12   16.39    1.34
   3  -5  12   17.91    1.46
  -3  -5 -12   20.15    1.27
  -3   5 -12   19.31    1.04
   3   5  13   12.34    0.99
   3  -5  13   12.87    1.23
  -3  -5 -13   15.07    1.11
  -3   5 -13   15.18    1.06
   3   5  14    0.88    0.34
   3  -5  14    0.63    0.42
  -3   5 -14    1.33    0.32
  -3  -5 -14    1.15    0.33
   3   5  15    0.52    0.36
   3  -5  15    0.05    0.43
  -3  -5 -15    0.14    0.25
  -3   5 -15    0.24    0.24
   3  -5  16    1.21    0.61
   3   5  16    0.72    0.40
  -3   5 -16    0.97    0.36
  -3  -5 -16    1.49    0.42
   3   5  17   16.98    1.34
   3  -5  17   17.22    1.73
  -3   5 -17   18.05    1.28
  -3  -5 -17   18.93    1.25
   3  -5  18    7.10    1.14
   3   5  18    8.08    0.87
  -3  -5 -18    8.47    0.79
  -3   5 -18    8.46    1.00
   3   5  19    2.28    0.52
   3  -5  19    2.16    0.83
  -3  -5 -19    2.66    0.62
  -3   5 -19    2.72    0.51
   3   5  20    1.90    0.51
   3  -5  20    1.88    0.80
  -3  -5 -20    1.88    0.59
  -3   5 -20    2.74    0.59
   3  -5  21    0.23    0.56
   3   5  21    0.86    0.44
  -3  -5 -21    1.47    0.43
  -3   5 -21    1.93    0.52
   3  -5  22    0.66    0.65
   3   5  22    1.05    0.43
  -3  -5 -22    0.68    0.39
  -3   5 -22    1.21    0.44
   3  -5  23    1.31    0.71
   3   5  23    1.54    0.49
  -3  -5 -23    2.41    0.49
  -3   5 -23    1.34    0.53
   3   5  24   -0.04    0.28
   3  -5  24    0.15    0.50
  -3  -5 -24   -0.04    0.28
  -3   5 -24   -0.08    0.30
   3   7 -21    2.53    0.64
   3  -7 -21    2.69    0.70
  -3   7  21    2.26    0.74
  -3  -7  21    2.26    0.96
   3  -7 -20    0.29    0.38
   3   7 -20    0.27    0.44
  -3  -7  20   -0.06    0.53
  -3   7  20    0.21    0.38
   3  -7 -19    0.29    0.35
   3   7 -19    0.33    0.43
  -3   7  19   -0.14    0.45
  -3  -7  19    0.00    0.60
   3  -7 -18   13.59    1.11
   3   7 -18   13.20    1.21
  -3  -7  18   10.58    1.69
  -3   7  18   11.77    1.49
   3  -7 -17    3.27    0.59
   3   7 -17    3.12    0.61
  -3   7  17    1.95    0.65
  -3  -7  17    3.14    0.98
   3  -7 -16    1.03    0.32
   3   7 -16    0.75    0.39
  -3  -7  16   -0.06    0.53
  -3   7  16    0.56    0.47
   3   7 -15    1.80    0.57
   3  -7 -15    1.92    0.49
  -3   7  15    1.77    0.69
  -3  -7  15    1.89    0.80
   3  -7 -14    0.48    0.26
   3   7 -14    0.28    0.30
  -3  -7  14   -0.04    0.40
  -3   7  14    0.35    0.42
   3   7 -13    0.27    0.24
   3  -7 -13   -0.09    0.19
  -3   7  13    0.03    0.28
  -3  -7  13    0.07    0.33
   3  -7 -12    1.04    0.32
   3   7 -12    0.44    0.30
  -3  -7  12    0.23    0.50
  -3   7  12    0.30    0.36
   3  -7 -11    0.65    0.34
   3   7 -11    1.68    0.44
  -3   7  11    1.25    0.44
  -3  -7  11    0.65    0.56
   3  -7 -10    0.92    0.32
   3   7 -10    0.82    0.40
  -3  -7  10    0.87    0.50
  -3   7  10   -0.06    0.38
   3   7  -9    5.97    0.74
   3  -7  -9    5.27    0.62
  -3   7   9    6.47    0.77
  -3  -7   9    5.83    0.89
   3   7  -8   11.67    0.88
   3  -7  -8   12.25    0.76
  -3  -7   8   11.26    1.19
  -3   7   8    9.09    1.07
   3  -7  -7    0.07    0.13
   3   7  -7    0.40    0.23
  -3   7   7   -0.14    0.32
  -3  -7   7    0.13    0.26
   3   7  -6    0.37    0.12
   3  -7  -6    0.25    0.16
   3   7  -6    0.73    0.33
   3  -7  -6    0.88    0.26
  -3  -7   6    0.72    0.34
  -3   7   6    0.25    0.34
   3  -7  -5    1.15    0.24
   3   7  -5    0.48    0.15
   3   7  -5    0.53    0.29
   3  -7  -5    0.55    0.19
  -3   7   5    1.10    0.37
  -3  -7   5    1.39    0.30
   3   7  -4    0.33    0.17
   3  -7  -4    0.63    0.20
   3   7  -4    0.22    0.27
   3  -7  -4    0.44    0.26
  -3   7   4    1.50    0.32
  -3  -7   4    0.45    0.29
   3  -7  -3   15.63    0.81
   3   7  -3   13.12    0.65
   3  -7  -3   13.84    0.76
   3   7  -3   15.56    1.01
  -3  -7   3   14.47    1.07
  -3   7   3   15.48    1.30
   3  -7  -2    1.93    0.30
   3   7  -2    2.18    0.39
   3   7  -2    2.12    0.27
  -3   7   2    2.34    0.34
  -3   7   2    1.77    0.54
  -3  -7   2    1.04    0.39
   3   7  -1    0.05    0.19
   3   7  -1    1.08    0.24
   3  -7  -1   -0.08    0.19
  -3  -7   1    0.04    0.21
  -3   7   1   -0.46    0.28
  -3   7   1    0.23    0.25
   3  -7   0   82.32    3.43
   3   7   0   87.78    3.46
   3   7   0   88.05    4.07
  -3  -7   0   84.46    3.66
  -3   7   0   87.99    3.76
  -3   7   0   91.61    4.78
   3   7   1    0.05    0.26
   3  -7   1    0.13    0.23
   3   7   1    1.38    0.29
  -3  -7  -1    0.11    0.23
  -3   7  -1   -0.15    0.36
  -3   7  -1    1.87    0.31
   3   7   2    3.87    0.64
   3   7   2    5.12    0.50
   3  -7   2    4.74    0.52
  -3   7  -2    4.73    0.49
  -3  -7  -2    4.15    0.36
  -3   7  -2    4.85    0.57
   3   7   3    2.94    0.46
   3  -7   3    3.44    0.51
  -3   7  -3    4.02    0.49
  -3   7  -3    3.42    0.54
  -3  -7  -3    3.74    0.41
  -3  -7  -3    3.43    0.30
   3  -7   4   11.14    0.87
   3   7   4    9.39    0.80
  -3   7  -4    9.48    0.80
  -3  -7  -4   11.36    0.75
  -3   7  -4    9.86    0.85
   3  -7   5   21.54    1.51
   3   7   5   22.09    1.19
  -3  -7  -5   21.15    1.19
  -3   7  -5   21.40    1.29
   3   7   6    0.28    0.26
   3  -7   6    0.58    0.31
  -3   7  -6    0.25    0.29
  -3  -7  -6    1.12    0.28
  -3   7  -6    1.09    0.30
   3  -7   7    0.21    0.22
   3   7   7    0.12    0.20
  -3   7  -7    0.06    0.19
  -3  -7  -7   -0.15    0.21
  -3   7  -7    0.02    0.16
   3  -7   8    3.32    0.50
   3   7   8    2.09    0.46
  -3   7  -8    2.31    0.48
  -3  -7  -8    3.64    0.44
   3   7   9   10.74    0.85
   3  -7   9   10.26    0.95
  -3  -7  -9    9.17    0.82
  -3   7  -9    9.70    0.76
   3  -7  10    0.44    0.32
   3   7  10   -0.22    0.24
  -3   7 -10   -0.01    0.20
  -3  -7 -10    0.09    0.22
   3   7  11    0.81    0.50
   3  -7  11    1.56    0.48
  -3  -7 -11    1.34    0.39
  -3   7 -11    1.51    0.34
   3   7  12    0.50    0.40
   3  -7  12    1.66    0.46
  -3   7 -12    1.43    0.43
  -3  -7 -12    0.93    0.46
   3  -7  13    4.36    0.81
   3   7  13    5.14    0.87
  -3  -7 -13    5.77    0.70
  -3   7 -13    5.67    0.78
   3  -7  14    0.01    0.53
   3   7  14    0.25    0.39
  -3  -7 -14    0.57    0.33
  -3   7 -14    0.99    0.31
   3  -7  15    2.66    0.83
   3   7  15    2.36    0.72
  -3  -7 -15    3.41    0.69
  -3   7 -15    2.33    0.51
   3  -7  16    7.10    1.45
   3   7  16    6.00    1.00
  -3   7 -16    8.82    0.89
  -3  -7 -16    9.49    0.97
   3   7  17   34.98    2.66
   3  -7  17   36.73    3.57
  -3  -7 -17   39.77    2.52
  -3   7 -17   35.74    2.38
   3   7  18    6.70    1.21
   3  -7  18    6.37    1.35
  -3   7 -18    6.46    0.88
  -3  -7 -18    9.06    1.08
   3  -7  19    5.67    1.18
   3   7  19    6.05    1.11
  -3  -7 -19    6.42    0.84
  -3   7 -19    7.15    0.86
   3   7  20    1.05    0.65
   3  -7  20    1.72    0.63
  -3   7 -20    0.94    0.59
  -3  -7 -20    1.08    0.49
   3  -7  21   -0.10    0.55
   3   7  21   -0.10    0.38
  -3   7 -21    0.14    0.32
  -3  -7 -21    0.30    0.34
   3  -9 -16    2.12    0.59
   3   9 -16    1.75    0.65
  -3   9  16    3.66    0.91
  -3  -9  16    3.25    1.08
   3   9 -15    2.47    0.81
   3  -9 -15    4.44    0.83
  -3  -9  15    2.96    1.29
  -3   9  15    7.33    1.06
   3  -9 -14    1.44    0.38
   3   9 -14    0.18    0.43
  -3  -9  14    1.02    0.62
  -3   9  14    0.15    0.56
   3  -9 -13   -0.24    0.34
  -3   9  13   -0.03    0.42
  -3  -9  13    0.65    0.41
   3  -9 -12    0.37    0.29
  -3  -9  12    0.19    0.43
  -3   9  12    0.26    0.36
   3  -9 -11   -0.05    0.33
   3   9 -11   -0.12    0.39
  -3   9  11    0.38    0.36
  -3  -9  11    0.74    0.47
   3   9 -10   -0.34    0.28
   3  -9 -10    0.05    0.23
  -3  -9  10    0.30    0.39
  -3   9  10    0.23    0.29
   3   9  -9    1.70    0.53
   3  -9  -9    2.80    0.56
  -3  -9   9    1.95    0.59
  -3   9   9    2.58    0.70
   3  -9  -8    0.04    0.29
   3   9  -8    0.04    0.30
  -3   9   8    0.21    0.32
  -3  -9   8    0.04    0.39
   3   9  -7   -0.32    0.27
   3  -9  -7    0.04    0.23
  -3   9   7   -0.25    0.27
  -3  -9   7    0.54    0.27
   3   9  -6    1.56    0.46
   3  -9  -6    1.08    0.38
  -3   9   6    0.00    0.54
  -3  -9   6    0.65    0.56
   3   9  -5   57.01    3.59
   3  -9  -5   63.91    3.53
  -3   9   5   53.26    3.46
  -3  -9   5   51.95    3.79
   3  -9  -4    6.52    0.74
   3   9  -4    4.55    0.79
  -3   9   4    1.77    0.83
  -3  -9   4    3.94    0.66
   3  -9  -3    1.49    0.39
   3   9  -3    1.38    0.45
   3   9  -3    0.23    0.24
   3  -9  -3    0.14    0.25
  -3  -9   3    1.02    0.37
  -3   9   3    0.39    0.42
   3  -9  -2   11.31    0.91
   3   9  -2   10.07    0.76
   3   9  -2   12.43    1.15
   3  -9  -2    9.85    0.75
  -3  -9   2    9.63    0.83
  -3   9   2   12.39    1.03
   3   9  -1    6.08    0.58
   3   9  -1    5.59    0.75
   3  -9  -1    5.62    0.58
  -3   9   1    5.71    0.83
  -3   9   1    5.51    0.66
  -3  -9   1    4.90    0.65
   3  -9   0    0.60    0.29
   3   9   0    1.27    0.48
   3   9   0    0.27    0.29
  -3   9   0    1.34    0.39
  -3  -9   0    0.63    0.27
  -3   9   0    0.62    0.37
   3   9   1    0.62    0.38
   3  -9   1    0.74    0.32
   3   9   1    1.06    0.33
  -3   9  -1    1.05    0.35
  -3   9  -1    0.96    0.36
   3   9   2    0.32    0.29
   3  -9   2    0.16    0.28
  -3   9  -2    0.42    0.28
  -3  -9  -2    0.45    0.27
  -3   9  -2    0.39    0.30
   3  -9   3    0.17    0.26
   3   9   3    0.13    0.21
  -3  -9  -3    0.17    0.25
  -3   9  -3    0.26    0.23
  -3   9  -3   -0.07    0.31
   3  -9   4    0.23    0.32
   3   9   4    0.41    0.32
  -3   9  -4    0.29    0.26
  -3   9  -4    0.49    0.30
  -3  -9  -4    0.84    0.29
   3  -9   5    0.84    0.33
   3   9   5    0.93    0.32
  -3  -9  -5    0.91    0.43
   3   9   6    1.77    0.46
   3  -9   6    2.32    0.60
  -3  -9  -6    3.66    0.50
   3  -9   7    0.13    0.35
   3   9   7    0.21    0.34
  -3   9  -7    0.29    0.27
  -3  -9  -7    0.04    0.37
   3  -9   8    1.39    0.62
   3   9   8    1.87    0.60
  -3  -9  -8    3.08    0.51
  -3   9  -8    2.18    0.48
   3   9   9    3.63    0.71
   3  -9   9    2.80    0.74
  -3  -9  -9    3.09    0.66
  -3   9  -9    2.97    0.54
   3  -9  10    0.50    0.51
   3   9  10    0.16    0.38
  -3   9 -10    1.58    0.34
  -3  -9 -10   -0.15    0.37
   3  -9  11    3.13    0.74
   3   9  11    3.00    0.68
  -3  -9 -11    4.57    0.79
  -3   9 -11    4.40    0.74
   3   9  12    2.90    0.80
   3  -9  12    3.42    0.87
  -3   9 -12    2.72    0.57
  -3  -9 -12    2.59    0.53
   3   9  13    1.18    0.62
   3  -9  13    1.17    0.58
  -3  -9 -13    1.37    0.55
  -3   9 -13    1.65    0.56
   3   9  14    2.14    0.51
   3  -9  14    1.06    0.73
  -3  -9 -14    1.86    0.60
  -3   9 -14    0.60    0.49
   3  -9  15    1.08    0.74
   3   9  15    0.55    0.65
  -3   9 -15    0.85    0.55
  -3  -9 -15    1.64    0.48
   4   0 -28   17.12    1.61
   4   0 -27    0.45    0.38
  -4   0  27    0.11    0.46
   4   0 -26    1.20    0.43
  -4   0  26    0.55    0.49
   4   0 -25    0.10    0.27
  -4   0  25   -0.22    0.32
   4   0 -24    1.76    0.60
  -4   0  24    2.65    0.53
   4   0 -23    0.21    0.30
  -4   0  23    0.24    0.18
  -4   0  23   -0.33    0.29
   4   0 -22    1.37    0.35
  -4   0  22    0.82    0.26
  -4   0  22    1.70    0.42
   4   0 -21    0.04    0.23
  -4   0  21    0.24    0.17
  -4   0  21   -0.29    0.26
   4   0 -20   16.11    1.05
  -4   0  20   14.96    0.85
  -4   0  20   16.53    1.18
   4   0 -19    0.07    0.27
  -4   0  19   -0.09    0.20
  -4   0  19   -0.18    0.19
   4   0 -18    2.81    0.41
  -4   0  18    2.10    0.39
  -4   0  18    1.91    0.35
   4   0 -17    0.05    0.28
  -4   0  17    0.14    0.26
  -4   0  17    0.18    0.22
   4   0 -16   41.85    1.80
  -4   0  16   41.59    1.81
  -4   0  16   38.49    1.70
   4   0 -15   -0.14    0.20
  -4   0  15   -0.06    0.19
  -4   0  15   -0.09    0.20
   4   0 -14   22.63    0.93
  -4   0  14   22.71    0.99
  -4   0  14   22.94    1.12
  -4   0  13   -0.01    0.16
   4   0 -12  116.82    3.72
   4   0 -12  132.28    4.06
  -4   0  12  112.38    4.64
  -4   0  11   -0.26    0.20
   4   0 -10  397.23   11.06
   4   0 -10  396.68   11.66
  -4   0  10  394.55   15.23
   4   0  -9    0.60    0.14
   4   0  -9    0.07    0.16
   4   0  -8  232.61    6.33
   4   0  -8  235.81    5.69
  -4   0   8  235.20    7.31
   4   0  -7   -0.08    0.07
  -4   0   7   -0.11    0.09
   4   0  -6 1009.87   26.11
   4   0  -6  988.02   21.45
  -4   0   6  946.67   24.55
   4   0  -5    0.01    0.09
   4   0  -5   -0.01    0.05
  -4   0   5    0.08    0.07
   4   0  -4  170.80    4.03
   4   0  -4  170.58    2.81
  -4   0   4  171.35    3.52
   4   0  -3    0.06    0.08
   4   0  -3    0.09    0.03
  -4   0   3    0.21    0.07
   4   0  -2   19.46    0.26
   4   0  -2   22.15    0.58
  -4   0   2   19.77    0.45
   4   0  -1    0.77    0.09
  -4   0   1    0.32    0.08
   4   0   0    2.05    0.14
  -4   0   0    0.64    0.11
   4   0   1    0.79    0.12
   4   0   1    0.58    0.11
   4   0   2  232.93    5.19
   4   0   2  222.03    4.87
  -4   0  -2  225.58    3.34
   4   0   3    0.04    0.06
   4   0   3    0.06    0.07
  -4   0  -3    0.01    0.04
   4   0   4   78.50    1.94
   4   0   4   80.82    1.80
  -4   0  -4   82.72    1.55
   4   0   5   -0.02    0.08
   4   0   5    0.12    0.07
  -4   0  -5   -0.02    0.06
   4   0   6  279.33    6.94
   4   0   6  276.63    7.32
  -4   0  -6  287.70    6.45
   4   0   7    0.03    0.10
   4   0   7    0.03    0.10
  -4   0  -7    0.08    0.07
   4   0   8    8.61    0.45
   4   0   8   10.17    0.43
  -4   0  -8    9.87    0.39
   4   0   9   -0.12    0.13
   4   0   9   -0.14    0.10
  -4   0  -9    0.03    0.09
   4   0  10  169.54    5.17
   4   0  10  172.43    5.16
  -4   0 -10  169.86    5.00
   4   0  11    0.46    0.12
   4   0  11   -0.05    0.12
   4   0  11    0.35    0.15
  -4   0 -11   -0.14    0.12
   4   0  12   26.88    1.07
   4   0  12   26.73    1.05
  -4   0 -12   28.51    1.04
   4   0  13    0.93    0.19
   4   0  13   -0.15    0.15
   4   0  14   45.18    1.71
   4   0  14   43.83    1.76
  -4   0 -14   45.24    1.91
   4   0  15   -0.05    0.18
   4   0  15   -0.30    0.18
  -4   0 -15    0.07    0.17
   4   0  16    1.30    0.25
   4   0  16    0.21    0.19
  -4   0 -16    0.54    0.23
   4   0  17   -0.08    0.20
   4   0  17   -0.13    0.18
  -4   0 -17    0.29    0.18
   4   0  18   59.16    2.84
   4   0  18   61.55    2.73
  -4   0 -18   68.28    3.00
   4   0  19    0.45    0.32
  -4   0 -19    0.42    0.34
   4   0  20    8.62    0.71
   4   0  20    9.35    0.80
  -4   0 -20   10.73    0.93
   4   0  21    0.04    0.20
   4   0  21    0.20    0.24
  -4   0 -21    0.16    0.28
   4   0  22    0.27    0.25
   4   0  22    0.28    0.27
  -4   0 -22    0.25    0.34
   4   0  23   -0.00    0.24
   4   0  23   -0.10    0.21
  -4   0 -23   -0.06    0.25
   4   0  24    1.20    0.40
   4   0  24    1.00    0.35
  -4   0 -24    1.24    0.41
  -4   0 -25   -0.10    0.31
  -4   0 -26   10.27    1.17
  -4   0 -27    0.25    0.36
   4   2 -27    2.88    0.80
   4  -2 -27    2.12    0.63
  -4  -2  27    4.35    0.94
   4  -2 -26    6.78    0.87
   4   2 -26    7.52    0.97
  -4   2  26    7.69    0.88
  -4  -2  26    7.28    1.11
   4  -2 -25    3.29    0.65
   4   2 -25    1.86    0.69
  -4  -2  25    2.30    0.78
  -4   2  25    2.93    0.56
   4  -2 -24    6.49    0.74
   4   2 -24    7.21    0.81
  -4   2  24    6.51    0.80
  -4  -2  24    6.37    0.93
   4  -2 -23    2.10    0.40
   4   2 -23    1.51    0.42
  -4   2  23    1.10    0.46
  -4   2  23    1.47    0.37
  -4  -2  23    2.14    0.62
   4  -2 -22    0.43    0.36
   4   2 -22    0.68    0.40
  -4  -2  22    0.44    0.36
  -4   2  22    1.04    0.28
  -4   2  22    0.86    0.28
   4   2 -21    0.59    0.35
   4  -2 -21    0.37    0.25
  -4   2  21    0.35    0.24
  -4   2  21    0.38    0.29
  -4  -2  21    0.74    0.33
   4  -2 -20    6.45    0.62
   4   2 -20    7.68    0.81
  -4   2  20    7.42    0.80
  -4   2  20    6.25    0.57
  -4  -2  20    6.49    0.94
   4  -2 -19   50.01    2.57
   4   2 -19   51.38    2.76
  -4   2  19   49.77    2.21
  -4  -2  19   51.57    2.78
  -4   2  19   48.82    2.74
   4  -2 -18   15.41    0.93
   4   2 -18   14.62    1.16
  -4   2  18   13.94    1.05
  -4  -2  18   14.70    1.34
  -4   2  18   13.23    0.85
   4   2 -17   26.67    1.41
   4  -2 -17   26.09    1.38
  -4   2  17   26.64    1.26
  -4   2  17   24.91    1.61
  -4  -2  17   25.42    1.77
   4  -2 -16    1.20    0.28
   4   2 -16    1.59    0.33
  -4   2  16    2.85    0.50
  -4  -2  16    1.31    0.36
   4  -2 -15    2.66    0.26
   4  -2 -15    1.89    0.26
   4   2 -15    1.71    0.35
  -4   2  15    1.45    0.44
  -4  -2  15    1.75    0.42
   4  -2 -14   32.83    1.34
   4  -2 -14   34.76    1.20
   4   2 -14   34.42    1.52
  -4   2  14   38.52    1.86
  -4  -2  14   31.54    0.86
  -4  -2  14   35.06    1.70
   4  -2 -13   15.52    0.77
   4  -2 -13   17.20    0.67
   4   2 -13   16.39    0.86
  -4   2  13   16.37    1.15
  -4  -2  13   16.29    0.86
   4  -2 -12   88.90    2.85
   4  -2 -12   91.41    2.74
   4   2 -12   93.24    3.23
  -4   2  12   92.64    4.44
  -4  -2  12   88.82    2.56
  -4  -2  12   92.29    3.43
   4  -2 -11    6.54    0.36
   4  -2 -11    5.91    0.32
   4   2 -11    7.04    0.38
  -4   2  11    6.74    0.58
  -4  -2  11    6.29    0.33
  -4  -2  11    6.40    0.45
   4  -2 -10   -0.01    0.09
   4   2 -10    0.10    0.10
  -4   2  10    0.20    0.21
  -4  -2  10   -0.10    0.17
  -4  -2  10    0.44    0.10
   4  -2  -9    6.16    0.29
   4  -2  -9    5.38    0.29
   4   2  -9    6.02    0.36
  -4   2   9    5.40    0.58
  -4  -2   9    5.39    0.19
  -4  -2   9    6.40    0.43
   4  -2  -8   40.18    1.07
   4  -2  -8   41.16    1.18
   4   2  -8   40.89    1.29
  -4   2   8   42.38    2.07
  -4  -2   8   41.09    0.80
  -4  -2   8   39.58    1.39
   4   2  -7   25.48    0.77
   4  -2  -7   26.01    0.68
   4  -2  -7   25.53    0.82
  -4  -2   7   26.11    0.50
  -4   2   7   24.27    1.38
   4   2  -6    8.73    0.33
   4   2  -6    9.06    0.46
   4  -2  -6    9.24    0.27
   4  -2  -6    8.64    0.36
  -4  -2   6    8.69    0.21
  -4   2   6    8.66    0.51
   4   2  -5    7.98    0.34
   4   2  -5    8.05    0.33
   4  -2  -5    8.19    0.25
   4  -2  -5    7.66    0.32
  -4  -2   5    7.96    0.21
  -4   2   5   10.88    0.51
   4   2  -4   14.12    0.50
   4   2  -4   14.91    0.47
   4  -2  -4   15.36    0.34
   4  -2  -4   14.58    0.44
  -4   2   4   13.86    0.56
   4   2  -3   70.99    1.49
   4   2  -3   70.66    1.80
   4   2  -3   73.51    1.78
   4  -2  -3   70.69    1.24
   4  -2  -3   72.02    1.82
  -4   2   3   70.26    2.03
   4   2  -2  161.54    3.75
   4   2  -2  160.01    3.46
   4   2  -2  158.84    3.67
   4  -2  -2  154.19    3.93
   4  -2  -2  161.21    2.72
  -4   2   2  158.59    4.21
   4   2  -1  371.95    9.04
   4   2  -1  394.30    9.00
   4   2  -1  389.50    8.59
   4  -2  -1  380.91    9.70
  -4   2   1  374.35    6.84
  -4   2   1  363.36    9.24
   4   2   0   31.13    0.80
   4   2   0   28.07    0.67
   4   2   0   28.80    0.78
   4  -2   0   30.90    0.86
  -4   2   0   30.23    0.55
  -4   2   0   26.53    0.76
   4   2   1   53.49    1.36
   4   2   1   53.35    1.35
   4   2   1   52.90    1.09
   4  -2   1   53.38    1.48
  -4   2  -1   50.09    1.21
  -4   2  -1   52.53    0.95
   4   2   2    0.23    0.09
   4   2   2    0.32    0.06
   4  -2   2    0.36    0.10
  -4  -2  -2    0.47    0.09
  -4   2  -2    0.33    0.06
  -4   2  -2    0.48    0.09
   4   2   3   49.10    0.95
   4   2   3   47.70    1.37
   4  -2   3   47.97    1.46
  -4  -2  -3   49.87    1.18
  -4   2  -3   46.86    0.96
  -4   2  -3   48.17    1.13
   4   2   4   41.01    0.76
   4   2   4   39.62    1.23
   4  -2   4   40.22    1.24
  -4  -2  -4   36.26    0.97
  -4   2  -4   39.34    0.90
  -4   2  -4   39.38    0.91
   4   2   5  160.81    4.59
   4   2   5  163.31    2.95
   4  -2   5  165.69    5.07
  -4  -2  -5  160.34    4.07
  -4   2  -5  161.72    3.63
  -4   2  -5  157.57    3.61
   4   2   6   16.61    0.70
   4   2   6   16.87    0.39
   4  -2   6   18.69    0.76
  -4  -2  -6   18.58    0.58
  -4   2  -6   17.98    0.55
  -4   2  -6   18.97    0.51
   4   2   7  159.37    4.86
   4   2   7  159.67    2.97
   4  -2   7  161.64    5.58
  -4  -2  -7  160.65    4.54
  -4   2  -7  154.44    3.63
  -4   2  -7  162.07    4.21
   4   2   8   38.72    1.40
   4   2   8   37.14    0.77
   4  -2   8   37.77    1.49
  -4  -2  -8   37.86    1.29
  -4   2  -8   36.99    1.19
  -4   2  -8   36.70    0.98
   4   2   9   99.46    3.42
  -4  -2  -9  106.66    3.23
  -4   2  -9  106.63    2.61
  -4   2  -9  110.02    3.16
   4   2  10  243.01    8.48
   4   2  10  246.13    5.32
   4  -2  10  259.26    6.92
   4  -2  10  264.77    9.80
  -4  -2 -10  253.73    8.19
  -4   2 -10  268.46    8.06
   4   2  11    5.87    0.24
   4   2  11    5.15    0.57
   4  -2  11    5.89    0.34
   4  -2  11    5.87    0.51
  -4  -2 -11    6.43    0.47
  -4   2 -11    6.81    0.43
   4   2  12    1.00    0.27
   4   2  12    1.08    0.11
   4  -2  12    1.41    0.33
   4  -2  12    1.46    0.17
  -4  -2 -12    0.83    0.21
  -4   2 -12    0.72    0.26
   4   2  13    2.36    0.31
   4   2  13    2.80    0.18
   4  -2  13    2.63    0.38
   4  -2  13    2.07    0.25
  -4  -2 -13    2.88    0.36
  -4   2 -13    3.05    0.30
   4   2  14    1.48    0.17
   4   2  14    1.71    0.28
   4  -2  14    1.64    0.19
   4  -2  14    1.57    0.38
  -4  -2 -14    1.89    0.26
  -4   2 -14    1.98    0.28
   4   2  15    0.85    0.16
   4   2  15    0.99    0.30
   4  -2  15    0.79    0.18
   4  -2  15    2.87    0.39
  -4  -2 -15    1.21    0.25
  -4   2 -15    1.01    0.31
   4   2  16    1.01    0.26
   4   2  16    0.81    0.17
   4  -2  16    0.60    0.22
   4  -2  16    0.91    0.39
  -4  -2 -16    1.24    0.23
  -4   2 -16    0.93    0.25
   4   2  17    8.26    0.73
   4   2  17    6.60    0.42
   4  -2  17    6.81    0.83
   4  -2  17    7.02    0.45
  -4  -2 -17    7.61    0.60
  -4   2 -17    8.92    0.64
   4   2  18    3.94    0.57
   4  -2  18    3.32    0.72
   4  -2  18    3.50    0.34
  -4  -2 -18    4.11    0.46
  -4   2 -18    4.98    0.51
   4   2  19    6.92    0.66
   4  -2  19    8.17    0.81
   4  -2  19    7.09    0.49
  -4  -2 -19    8.84    0.65
  -4   2 -19    8.76    0.88
   4   2  20    0.70    0.27
   4  -2  20    0.27    0.40
  -4  -2 -20    0.59    0.33
  -4   2 -20    0.46    0.31
   4   2  21    1.38    0.36
   4  -2  21    2.05    0.42
  -4  -2 -21    1.37    0.40
  -4   2 -21    1.82    0.50
   4   2  22    0.15    0.27
   4  -2  22    0.01    0.32
  -4  -2 -22    0.11    0.24
  -4   2 -22   -0.50    0.26
   4   2  23    0.18    0.26
   4  -2  23    0.08    0.25
  -4  -2 -23    0.16    0.29
  -4   2 -23   -0.60    0.32
   4   2  24    1.72    0.42
   4  -2  24    2.01    0.62
  -4  -2 -24    1.82    0.48
   4   2  25   -0.05    0.27
   4   2  25    0.06    0.26
   4  -2  25    2.04    0.42
  -4  -2 -25   -0.16    0.38
  -4   2 -25    0.29    0.41
   4   2  26    2.72    0.58
   4  -2  26    2.11    0.75
  -4  -2 -26    2.76    0.57
  -4   2 -26    1.74    0.76
   4   4 -26    1.52    0.58
   4  -4 -26    1.86    0.50
  -4   4  26    2.50    0.68
  -4  -4  26    1.90    0.73
   4   4 -25    0.46    0.30
   4  -4 -25   -0.06    0.29
  -4   4  25   -0.06    0.34
  -4  -4  25   -0.94    0.47
   4  -4 -24    1.11    0.37
   4   4 -24    1.11    0.47
  -4   4  24    0.51    0.43
  -4  -4  24    1.01    0.68
   4  -4 -23    0.28    0.27
   4   4 -23    0.60    0.37
  -4   4  23    0.19    0.34
  -4  -4  23    0.47    0.45
   4  -4 -22    1.90    0.46
   4   4 -22    1.26    0.47
  -4   4  22    1.24    0.43
  -4  -4  22    1.52    0.61
   4   4 -21    0.42    0.35
   4  -4 -21   -0.44    0.27
  -4   4  21   -0.26    0.31
  -4  -4  21    0.18    0.34
   4  -4 -20    1.21    0.38
   4   4 -20    1.07    0.39
  -4   4  20    0.58    0.48
  -4  -4  20    0.91    0.56
   4  -4 -19    0.69    0.28
   4   4 -19    0.24    0.37
  -4   4  19    0.31    0.40
  -4  -4  19    0.21    0.44
   4  -4 -18    2.86    0.43
   4   4 -18    2.03    0.47
  -4   4  18    1.94    0.50
  -4  -4  18    2.57    0.57
   4   4 -17   17.87    1.20
   4  -4 -17   17.64    1.14
  -4   4  17   20.22    1.41
  -4  -4  17   18.42    1.40
   4  -4 -16    2.35    0.26
   4  -4 -16    4.44    0.46
   4   4 -16    4.26    0.60
  -4   4  16    2.91    0.56
  -4  -4  16    3.15    0.58
   4  -4 -15   29.67    1.07
   4  -4 -15   29.97    1.43
   4   4 -15   29.29    1.80
  -4   4  15   35.61    2.23
  -4  -4  15   30.01    1.95
   4  -4 -14   69.12    2.76
   4  -4 -14   62.50    2.04
   4   4 -14   66.78    2.88
  -4   4  14   66.48    4.12
  -4  -4  14   69.52    3.54
   4  -4 -13    0.29    0.14
   4   4 -13    0.66    0.31
   4  -4 -13    0.75    0.24
  -4   4  13    1.30    0.46
   4  -4 -12   13.04    0.55
   4  -4 -12   14.15    0.69
   4   4 -12   13.63    0.79
  -4   4  12   14.28    1.37
  -4  -4  12   13.36    0.88
   4  -4 -11   21.79    0.76
   4  -4 -11   21.69    1.00
   4   4 -11   22.22    1.07
  -4   4  11   21.25    1.63
  -4  -4  11   22.27    1.27
   4  -4 -10   18.06    0.80
   4  -4 -10   15.67    0.60
   4   4 -10   17.72    0.86
  -4   4  10   18.84    1.59
  -4  -4  10   19.16    1.02
   4  -4  -9    1.12    0.22
   4  -4  -9    1.83    0.17
   4   4  -9    1.30    0.24
  -4   4   9    1.33    0.50
  -4  -4   9    1.39    0.27
   4  -4  -8   29.72    1.03
   4  -4  -8   26.57    0.88
   4   4  -8   28.55    1.26
  -4   4   8   28.40    1.93
  -4  -4   8   30.67    1.29
   4  -4  -7   21.00    0.69
   4  -4  -7   17.53    0.63
   4   4  -7   20.77    0.84
  -4   4   7   19.49    1.36
  -4  -4   7   19.74    0.93
   4  -4  -6   58.13    1.70
   4  -4  -6   52.22    1.64
   4   4  -6   55.23    1.23
   4   4  -6   53.27    1.92
  -4   4   6   54.47    2.98
  -4  -4   6   55.48    2.13
   4  -4  -5   15.68    0.56
   4   4  -5   12.80    0.59
   4  -4  -5   12.04    0.47
   4   4  -5   12.16    0.37
  -4   4   5   12.52    1.02
  -4  -4   5   13.27    0.72
   4  -4  -4   19.38    0.60
   4   4  -4   18.55    0.83
   4  -4  -4   18.61    0.69
   4   4  -4   18.36    0.53
  -4   4   4   19.25    1.22
  -4  -4   4   18.53    0.75
   4  -4  -3    1.81    0.20
   4   4  -3    2.65    0.24
   4   4  -3    2.02    0.17
  -4   4   3    1.85    0.47
  -4  -4   3    2.34    0.28
   4   4  -2  177.99    5.77
   4  -4  -2  186.15    5.59
   4   4  -2  175.28    4.73
  -4   4   2  183.12    7.78
  -4   4   2  177.44    5.18
  -4  -4   2  179.52    5.32
   4  -4  -1   96.18    2.99
   4   4  -1   89.91    2.61
   4   4  -1   94.82    3.25
  -4   4   1   85.80    3.63
  -4   4   1   98.12    2.84
  -4  -4   1   94.33    2.91
   4   4   0  472.92   13.56
   4  -4   0  471.73   15.05
   4   4   0  465.52   15.70
  -4   4   0  474.06   13.85
  -4   4   0  460.21   17.80
  -4  -4   0  475.09   13.14
   4  -4   1   27.71    1.07
   4   4   1   27.60    0.92
   4   4   1   28.70    1.10
  -4   4  -1   27.62    0.88
  -4   4  -1   25.51    1.07
  -4  -4  -1   26.01    0.95
   4  -4   2  216.29    7.28
   4   4   2  207.64    6.15
   4   4   2  212.55    7.00
  -4   4  -2  219.24    6.09
  -4   4  -2  193.79    6.64
  -4  -4  -2  212.52    5.00
   4  -4   3    6.61    0.47
   4   4   3    6.00    0.35
  -4   4  -3    5.35    0.36
  -4   4  -3    6.57    0.34
  -4  -4  -3    5.51    0.22
  -4  -4  -3    6.02    0.36
   4  -4   4   53.33    1.96
   4   4   4   51.90    1.72
  -4   4  -4   51.37    1.58
  -4   4  -4   51.22    1.59
  -4  -4  -4   51.34    1.81
  -4  -4  -4   48.31    1.01
   4  -4   5   -0.08    0.16
  -4   4  -5    0.09    0.11
  -4   4  -5    0.57    0.13
  -4  -4  -5    0.26    0.14
  -4  -4  -5    0.12    0.05
   4  -4   6   20.77    1.02
   4   4   6   19.39    1.00
  -4   4  -6   20.38    0.68
  -4   4  -6   20.99    0.84
  -4  -4  -6   22.71    0.93
   4  -4   7   31.97    1.44
   4   4   7   30.89    1.26
  -4   4  -7   31.13    1.10
  -4   4  -7   30.34    0.89
  -4  -4  -7   31.15    1.35
   4  -4   8   28.10    1.43
   4   4   8   25.41    1.25
  -4   4  -8   28.74    0.83
  -4   4  -8   27.89    1.13
  -4  -4  -8   30.72    1.30
   4  -4   9   37.55    1.87
   4   4   9   37.74    1.66
  -4   4  -9   33.47    0.98
  -4   4  -9   37.22    1.37
  -4  -4  -9   37.30    1.47
   4  -4  10   55.84    2.81
   4   4  10   54.43    2.47
  -4   4 -10   57.49    2.14
  -4  -4 -10   62.34    2.47
   4  -4  11    8.07    0.63
   4   4  11    3.01    0.54
  -4   4 -11    4.71    0.21
  -4   4 -11    4.48    0.41
  -4  -4 -11    5.99    0.46
   4  -4  12   15.87    1.38
   4   4  12   15.21    1.13
  -4   4 -12   14.56    0.50
  -4   4 -12   16.19    0.86
  -4  -4 -12   17.87    0.92
   4  -4  13   18.48    1.38
   4   4  13   20.12    1.19
  -4   4 -13   17.99    0.57
  -4   4 -13   21.27    1.05
  -4  -4 -13   22.75    1.12
   4  -4  14   12.70    1.17
   4   4  14   13.43    1.15
  -4   4 -14   15.91    1.06
  -4  -4 -14   15.62    1.01
   4  -4  15    7.28    0.84
   4   4  15    7.16    0.73
  -4   4 -15    8.63    0.68
  -4  -4 -15    7.81    0.67
   4  -4  16    8.76    1.18
   4   4  16    8.32    0.87
  -4   4 -16    9.38    0.75
  -4  -4 -16    9.91    0.85
   4  -4  17   -0.04    0.30
   4   4  17    0.19    0.24
  -4   4 -17   -0.24    0.27
  -4  -4 -17    0.21    0.20
   4  -4  18    4.38    0.78
   4   4  18    5.18    0.65
  -4   4 -18    5.97    0.63
  -4  -4 -18    5.99    0.65
   4  -4  19    1.89    0.56
   4   4  19    1.67    0.43
  -4   4 -19    2.68    0.54
  -4  -4 -19    2.37    0.56
   4  -4  20    0.31    0.48
   4   4  20    0.29    0.37
  -4   4 -20    0.60    0.37
  -4  -4 -20    0.34    0.37
   4  -4  21    0.80    0.51
   4   4  21    0.85    0.48
  -4   4 -21    1.42    0.46
  -4  -4 -21    0.95    0.47
   4  -4  22    0.02    0.48
   4   4  22    0.30    0.40
  -4   4 -22    0.16    0.38
  -4  -4 -22    0.57    0.37
   4  -4  23    1.87    0.66
   4   4  23    2.46    0.64
  -4   4 -23    2.03    0.64
  -4  -4 -23    1.99    0.58
   4  -4  24    0.26    0.64
   4   4  24    0.65    0.48
  -4   4 -24    0.68    0.51
  -4  -4 -24    0.58    0.38
   4  -4  25    0.28    0.43
   4   4  25    0.48    0.45
  -4   4 -25    0.30    0.39
  -4  -4 -25    0.20    0.36
   4  -6 -23    4.20    0.73
   4   6 -23    3.45    0.96
  -4   6  23    3.95    0.85
  -4  -6  23    3.99    1.09
   4  -6 -22    0.40    0.48
   4   6 -22    0.85    0.50
  -4   6  22    1.92    0.62
  -4  -6  22    0.78    0.71
   4   6 -21   13.56    1.49
   4  -6 -21   11.94    1.26
  -4   6  21   11.57    1.37
  -4  -6  21   12.31    1.68
   4   6 -20    0.11    0.29
   4  -6 -20    0.52    0.29
  -4  -6  20   -0.70    0.35
  -4   6  20   -0.18    0.36
   4  -6 -19   10.38    1.07
   4   6 -19   10.11    1.07
  -4   6  19   10.16    1.22
  -4  -6  19    9.86    1.30
   4   6 -18    2.59    0.62
   4  -6 -18    1.76    0.42
  -4   6  18    1.31    0.72
  -4  -6  18    1.81    0.78
   4  -6 -17    0.53    0.28
   4   6 -17    0.89    0.42
  -4  -6  17    0.58    0.45
  -4   6  17    0.69    0.40
   4  -6 -16    5.01    0.65
   4   6 -16    5.02    0.76
  -4   6  16    4.38    0.90
  -4  -6  16    4.83    0.88
   4  -6 -15    0.29    0.21
   4   6 -15   -0.40    0.22
  -4   6  15   -0.01    0.29
  -4  -6  15    0.27    0.31
   4  -6 -14    3.05    0.39
   4   6 -14    2.64    0.47
  -4   6  14    2.35    0.61
  -4  -6  14    2.32    0.68
   4  -6 -13    8.21    0.70
   4   6 -13    8.41    0.87
  -4  -6  13    7.09    0.90
  -4   6  13    6.94    0.94
   4  -6 -12    1.55    0.41
   4   6 -12    2.56    0.49
  -4  -6  12    1.47    0.63
  -4   6  12    2.26    0.60
   4  -6 -11    7.35    0.66
   4   6 -11    7.33    0.66
  -4  -6  11    6.95    0.83
  -4   6  11    5.88    1.14
   4  -6 -10   26.66    1.18
   4   6 -10   25.21    1.38
   4  -6 -10   21.38    0.84
  -4  -6  10   25.22    1.68
  -4   6  10   26.81    1.86
   4  -6  -9    1.22    0.18
   4  -6  -9    1.84    0.31
   4   6  -9    1.20    0.41
  -4  -6   9    1.33    0.49
  -4   6   9    1.07    0.63
   4  -6  -8    8.22    0.44
   4   6  -8    9.34    0.71
   4  -6  -8   11.20    0.62
  -4  -6   8    9.60    0.96
  -4   6   8    9.42    1.00
   4  -6  -7    0.50    0.17
   4  -6  -7    0.25    0.22
   4   6  -7    0.58    0.30
  -4  -6   7    0.63    0.28
  -4   6   7    0.51    0.37
   4  -6  -6    0.27    0.16
   4  -6  -6    0.50    0.21
   4   6  -6    0.62    0.23
   4   6  -6    0.20    0.10
  -4   6   6    0.49    0.39
  -4  -6   6    0.27    0.23
   4  -6  -5    1.78    0.23
   4   6  -5    1.67    0.18
   4  -6  -5    1.93    0.30
   4   6  -5    1.80    0.32
  -4   6   5    1.73    0.51
  -4  -6   5    1.19    0.38
   4  -6  -4   24.64    1.07
   4  -6  -4   22.56    0.99
   4   6  -4   21.00    1.16
   4   6  -4   21.71    0.79
  -4  -6   4   22.78    1.25
  -4   6   4   23.45    1.66
   4  -6  -3   11.03    0.56
   4  -6  -3    9.36    0.59
   4   6  -3    9.06    0.48
   4   6  -3   11.13    0.81
  -4   6   3    9.36    1.12
  -4  -6   3   10.37    0.73
   4  -6  -2   17.76    0.77
   4   6  -2   18.43    0.78
   4   6  -2   17.41    0.98
  -4   6   2   17.54    0.96
  -4   6   2   17.20    1.46
  -4  -6   2   17.38    0.86
   4  -6  -1    5.38    0.49
   4   6  -1    6.40    0.64
   4   6  -1    5.32    0.40
  -4   6   1    6.57    0.52
  -4   6   1    6.05    0.75
  -4  -6   1    5.41    0.48
   4  -6   0   88.83    3.37
   4   6   0   91.26    3.84
   4   6   0   87.74    3.19
  -4   6   0   91.15    3.48
  -4   6   0   88.42    4.71
  -4  -6   0   91.06    3.37
   4  -6   1    0.17    0.20
   4   6   1    0.57    0.31
   4   6   1    0.31    0.19
  -4  -6  -1    0.26    0.18
  -4   6  -1    1.05    0.25
  -4   6  -1    0.34    0.38
   4   6   2   77.72    2.99
   4   6   2   75.20    3.39
   4  -6   2   80.25    3.43
  -4  -6  -2   78.82    2.78
  -4   6  -2   79.15    3.16
  -4   6  -2   80.77    4.38
   4  -6   3  112.61    4.67
   4   6   3  119.22    4.48
  -4   6  -3  120.00    4.61
  -4   6  -3  113.89    5.94
  -4  -6  -3  117.98    4.70
  -4  -6  -3  109.14    3.64
   4  -6   4    0.82    0.29
   4   6   4    0.69    0.27
  -4   6  -4    1.46    0.24
  -4   6  -4    0.64    0.40
  -4  -6  -4    0.89    0.18
   4  -6   5    4.93    0.47
   4   6   5    3.56    0.50
  -4  -6  -5    4.95    0.57
  -4   6  -5    5.59    0.61
  -4   6  -5    4.23    0.48
   4  -6   6    1.02    0.35
   4   6   6    0.38    0.30
  -4   6  -6    0.81    0.21
  -4   6  -6    0.33    0.34
  -4  -6  -6    0.86    0.26
   4  -6   7    9.67    0.92
   4   6   7    8.54    0.63
  -4  -6  -7   10.41    0.82
  -4   6  -7    8.28    0.72
  -4   6  -7    9.19    0.60
   4  -6   8    2.51    0.49
   4   6   8    2.87    0.41
  -4  -6  -8    3.36    0.41
  -4   6  -8    3.33    0.41
   4   6   9    0.87    0.30
  -4   6  -9    0.61    0.25
  -4  -6  -9    0.97    0.30
  -4   6  -9    0.77    0.27
   4  -6  10   35.91    2.34
   4   6  10   36.71    2.09
  -4  -6 -10   43.09    2.09
  -4   6 -10   39.13    1.99
   4   6  11   10.99    1.16
   4  -6  11   11.80    1.41
  -4   6 -11   11.31    0.94
  -4  -6 -11   12.69    0.89
   4  -6  12   58.04    3.64
   4   6  12   56.60    3.24
  -4   6 -12   55.94    2.94
  -4  -6 -12   60.04    2.97
   4  -6  13   31.31    2.97
   4   6  13   33.17    2.26
  -4  -6 -13   41.97    2.46
  -4   6 -13   35.14    1.94
   4  -6  14   18.12    2.08
   4   6  14   17.30    1.70
  -4  -6 -14   21.75    1.43
  -4   6 -14   18.25    1.49
   4  -6  15   32.86    2.58
   4   6  15   34.66    2.39
  -4   6 -15   36.01    2.08
  -4  -6 -15   41.12    2.26
   4  -6  16    1.75    0.62
   4   6  16    1.94    0.53
  -4   6 -16    1.57    0.43
  -4  -6 -16    2.22    0.47
   4  -6  17    1.60    0.60
   4   6  17    1.84    0.59
  -4   6 -17    1.17    0.42
  -4  -6 -17    2.03    0.57
   4  -6  18    3.11    0.71
   4   6  18    1.55    0.56
  -4  -6 -18    2.64    0.52
  -4   6 -18    1.61    0.58
   4  -6  19    4.89    1.12
   4   6  19    3.79    0.75
  -4   6 -19    4.00    0.79
  -4  -6 -19    5.24    0.68
   4  -6  20    2.48    0.93
   4   6  20    1.97    0.74
  -4   6 -20    2.70    0.57
  -4  -6 -20    3.01    0.65
   4  -6  21   -0.16    0.46
   4   6  21   -0.03    0.42
  -4   6 -21   -0.20    0.38
  -4  -6 -21   -0.09    0.39
   4  -6  22    0.77    0.57
   4   6  22    0.17    0.51
  -4   6 -22    1.05    0.53
  -4  -6 -22    0.85    0.51
   4   8 -19    4.96    1.01
   4  -8 -19    5.03    0.86
  -4  -8  19    4.61    1.34
  -4   8  19    3.49    0.90
   4   8 -18    4.00    0.92
   4  -8 -18    4.04    0.62
  -4   8  18    3.21    0.95
  -4  -8  18    3.32    1.08
   4  -8 -17    0.07    0.36
   4   8 -17    0.41    0.45
  -4  -8  17    0.18    0.60
  -4   8  17    0.03    0.48
   4   8 -16   -0.32    0.41
   4  -8 -16    0.34    0.32
  -4  -8  16   -0.34    0.44
  -4   8  16   -0.33    0.39
   4  -8 -15    0.38    0.24
   4   8 -15   -0.06    0.29
  -4   8  15   -0.19    0.33
  -4  -8  15   -0.36    0.48
   4   8 -14    0.66    0.45
   4  -8 -14    1.95    0.46
  -4  -8  14    1.03    0.62
  -4   8  14    1.40    0.53
   4   8 -13    1.44    0.59
   4  -8 -13    1.56    0.47
  -4  -8  13    1.46    0.63
  -4   8  13    2.05    0.56
   4   8 -12    0.16    0.33
   4  -8 -12    0.08    0.25
  -4  -8  12    0.47    0.41
  -4   8  12    0.49    0.40
   4  -8 -11    0.50    0.35
   4   8 -11    0.51    0.36
  -4   8  11    0.53    0.45
  -4  -8  11    0.97    0.44
   4  -8 -10    5.07    0.63
  -4  -8  10    4.13    0.76
  -4   8  10    4.16    0.75
   4  -8  -9    2.98    0.50
  -4  -8   9    2.40    0.63
  -4   8   9    2.76    0.62
   4  -8  -8    1.02    0.31
  -4  -8   8    0.24    0.35
  -4   8   8   -0.15    0.38
   4  -8  -7    0.82    0.37
  -4   8   7    1.33    0.48
  -4  -8   7    0.88    0.49
   4  -8  -6    7.50    0.74
   4   8  -6    6.41    0.73
   4  -8  -6    5.40    0.49
  -4  -8   6    6.41    0.74
  -4   8   6    6.02    0.93
   4  -8  -5   -0.17    0.25
   4   8  -5    0.39    0.26
   4  -8  -5   -0.08    0.17
  -4  -8   5    0.32    0.30
  -4   8   5   -0.02    0.38
   4   8  -4    0.47    0.27
   4   8  -4    2.03    0.48
   4  -8  -4    1.80    0.30
   4  -8  -4    0.43    0.27
  -4  -8   4    0.41    0.44
  -4   8   4    0.52    0.58
   4   8  -3   39.91    2.29
   4   8  -3   32.97    1.58
   4  -8  -3   34.99    1.78
   4  -8  -3   38.85    1.90
  -4  -8   3   38.20    2.32
  -4   8   3   34.18    2.53
   4   8  -2    9.69    1.03
   4   8  -2    8.30    0.64
   4  -8  -2    7.76    0.70
  -4  -8   2    7.36    0.86
  -4   8   2    8.23    1.16
   4  -8  -1    0.00    0.17
   4   8  -1    0.36    0.26
   4   8  -1   -0.37    0.18
  -4  -8   1   -0.08    0.21
  -4   8   1    0.36    0.31
  -4   8   1    0.41    0.25
   4   8   0   17.07    0.97
   4   8   0   20.41    1.42
   4  -8   0   17.25    1.13
  -4   8   0   18.83    1.34
  -4  -8   0   18.40    1.17
  -4   8   0   18.61    1.57
   4  -8   1    5.90    0.69
   4   8   1    6.80    0.65
   4   8   1    5.93    0.74
  -4   8  -1    7.39    0.96
  -4   8  -1    7.50    0.77
   4   8   2   -0.05    0.25
   4  -8   2    0.98    0.29
  -4   8  -2    0.66    0.31
  -4   8  -2    0.39    0.39
   4   8   3    4.14    0.48
   4  -8   3    4.19    0.59
  -4   8  -3    3.27    0.68
  -4  -8  -3    4.49    0.52
  -4   8  -3    5.05    0.60
   4   8   4    2.63    0.45
   4  -8   4    2.11    0.48
  -4   8  -4    2.70    0.49
  -4  -8  -4    1.64    0.41
  -4   8  -4    2.08    0.47
   4  -8   5   11.83    0.90
   4   8   5   10.51    1.02
  -4   8  -5   12.47    1.02
  -4  -8  -5   12.40    0.92
  -4   8  -5   11.04    0.99
   4   8   6    1.26    0.42
   4  -8   6    1.23    0.46
  -4   8  -6    0.95    0.37
  -4   8  -6    1.21    0.33
  -4  -8  -6    1.34    0.36
   4   8   7    1.87    0.41
   4  -8   7    1.99    0.46
  -4  -8  -7    2.10    0.51
   4   8   8    4.02    0.61
   4  -8   8    4.64    0.61
  -4  -8  -8    5.17    0.62
   4  -8   9    2.01    0.42
   4   8   9    1.37    0.40
  -4  -8  -9    0.68    0.39
  -4   8  -9    0.94    0.35
   4  -8  10    3.80    0.74
   4   8  10    2.37    0.56
  -4   8 -10    2.52    0.48
  -4  -8 -10    4.22    0.67
   4   8  11    9.79    1.20
   4  -8  11    8.85    1.26
  -4  -8 -11   11.80    0.97
  -4   8 -11    9.24    1.01
   4  -8  12    1.81    0.60
   4   8  12    1.85    0.66
  -4  -8 -12    2.57    0.60
  -4   8 -12    2.09    0.55
   4  -8  13    2.84    0.92
   4   8  13    3.83    0.65
  -4  -8 -13    4.53    0.64
  -4   8 -13    3.48    0.58
   4  -8  14   -0.35    0.35
   4   8  14    0.27    0.40
  -4   8 -14   -0.47    0.34
  -4  -8 -14    0.20    0.37
   4   8  15   -0.30    0.33
   4  -8  15    0.10    0.39
  -4  -8 -15    0.84    0.31
  -4   8 -15   -0.13    0.27
   4   8  16    0.26    0.53
   4  -8  16    1.83    0.47
  -4  -8 -16    0.06    0.50
  -4   8 -16    0.10    0.35
   4   8  17    1.41    0.50
   4  -8  17    2.41    0.65
  -4   8 -17    0.58    0.44
  -4  -8 -17    1.23    0.64
   4  -8  18    1.25    0.77
   4   8  18    2.54    0.83
  -4  -8 -18    3.05    0.56
  -4   8 -18    1.91    0.57
   4 -10 -11    0.25    0.34
  -4 -10  11    0.19    0.44
  -4  10  11   -0.10    0.45
   4 -10 -10   -0.03    0.27
   4  10 -10    0.26    0.43
  -4  10  10    0.39    0.47
  -4 -10  10    0.09    0.50
   4 -10  -9    3.31    0.64
  -4 -10   9    2.54    0.76
  -4  10   9    2.71    0.69
   4 -10  -8   -0.03    0.23
  -4 -10   8    0.07    0.40
  -4  10   8   -0.04    0.39
   4 -10  -7    4.33    0.75
  -4 -10   7    4.02    0.93
  -4  10   7    4.35    0.78
   4 -10  -6    0.22    0.30
  -4 -10   6    0.41    0.34
  -4  10   6   -0.08    0.45
   4 -10  -5    0.14    0.34
   4  10  -5   -0.29    0.35
  -4  10   5    0.16    0.31
  -4 -10   5    0.26    0.28
   4  10  -4    0.06    0.34
   4 -10  -4    0.04    0.25
  -4 -10   4   -0.26    0.31
  -4  10   4    0.53    0.36
   4 -10  -3    2.59    0.65
   4  10  -3    3.09    0.69
  -4  10   3    3.78    0.73
   4 -10  -2   13.31    1.07
  -4  10   2   11.40    1.10
   4 -10  -1    1.62    0.44
  -4  10   1    0.39    0.47
   4  10   0    0.87    0.40
   4  10   0    2.17    0.51
   4 -10   0    1.19    0.39
  -4  10   0    0.79    0.46
  -4  10   0    1.55    0.41
   4 -10   1    2.17    0.43
   4  10   1    1.47    0.44
  -4  10  -1    2.36    0.53
  -4  10  -1    1.15    0.48
  -4 -10  -1    2.00    0.51
   4 -10   2    0.07    0.25
   4  10   2    0.27    0.26
  -4 -10  -2   -0.31    0.28
  -4  10  -2    0.16    0.26
   4 -10   3    0.25    0.30
   4  10   3    0.31    0.32
  -4 -10  -3    0.24    0.39
   4 -10   4    2.09    0.50
   4  10   4    1.44    0.52
  -4 -10  -4    1.93    0.45
   4  10   5    0.04    0.29
   4 -10   5   -0.07    0.22
  -4  10  -5   -0.05    0.25
  -4 -10  -5    0.07    0.27
   4 -10   6    3.81    0.79
   4  10   6    4.95    0.74
  -4  10  -6    3.73    0.68
  -4 -10  -6    4.99    0.89
   4 -10   7    1.07    0.56
   4  10   7    0.75    0.53
  -4 -10  -7    2.13    0.49
  -4  10  -7    1.73    0.47
   4  10   8    0.84    0.52
   4 -10   8    0.74    0.57
  -4 -10  -8    2.05    0.48
   4  10   9    1.68    0.51
   4 -10   9    1.83    0.67
  -4  10  -9    1.91    0.52
  -4 -10  -9    2.51    0.63
   4 -10  10    1.06    0.62
   4  10  10    2.18    0.53
  -4  10 -10    0.99    0.59
  -4 -10 -10    1.51    0.63
   5  -1 -27   -0.16    0.36
   5   1 -27   -0.02    0.39
   5  -1 -26    0.53    0.41
   5   1 -26    0.11    0.36
  -5  -1  26    0.64    0.47
  -5   1  26    0.34    0.35
   5   1 -25    0.39    0.40
   5  -1 -25    0.19    0.38
  -5  -1  25    0.48    0.40
  -5   1  25    0.13    0.33
  -5   1  25    0.25    0.23
   5   1 -24    6.48    0.74
   5  -1 -24    5.96    0.84
  -5   1  24    6.29    0.76
  -5  -1  24    6.24    0.91
  -5   1  24    5.10    0.64
   5  -1 -23    1.34    0.43
   5   1 -23    1.20    0.48
  -5  -1  23    1.33    0.49
  -5   1  23    0.93    0.28
  -5   1  23    1.02    0.32
   5  -1 -22    0.34    0.35
   5   1 -22    0.76    0.33
  -5   1  22    0.88    0.29
  -5   1  22    0.56    0.33
  -5  -1  22    0.65    0.34
   5   1 -21    8.82    0.94
   5  -1 -21   10.09    0.88
  -5  -1  21    8.86    0.80
  -5   1  21    9.31    0.80
  -5   1  21    8.84    0.80
   5  -1 -20    4.45    0.60
   5   1 -20    4.49    0.55
  -5   1  20    4.51    0.54
  -5  -1  20    3.94    0.55
  -5  -1  20    3.62    0.33
  -5   1  20    4.60    0.55
   5   1 -19   44.72    2.16
   5  -1 -19   46.27    2.28
  -5   1  19   42.74    2.30
  -5  -1  19   42.32    1.69
  -5  -1  19   43.76    2.27
  -5   1  19   43.22    2.06
   5  -1 -18   10.24    0.97
   5   1 -18   10.90    0.86
  -5  -1  18   10.23    0.88
  -5   1  18    9.71    1.02
  -5   1  18   11.14    0.85
  -5  -1  18    9.24    0.69
   5   1 -17  159.54    6.45
   5  -1 -17  165.27    6.61
  -5  -1  17  144.33    5.46
  -5   1  17  166.19    7.79
  -5  -1  17  161.55    7.01
  -5   1  17  165.77    6.75
   5  -1 -16   32.31    1.63
   5   1 -16   31.46    1.51
  -5   1  16   31.22    1.77
  -5  -1  16   29.66    1.57
  -5  -1  16   28.28    1.37
   5   1 -15   35.80    1.48
   5  -1 -15   36.45    1.53
   5  -1 -15   35.03    1.49
  -5  -1  15   35.53    1.80
  -5  -1  15   32.42    1.45
  -5   1  15   33.28    1.92
   5   1 -14    8.26    0.55
   5  -1 -14    7.65    0.50
   5  -1 -14    7.53    0.51
  -5  -1  14    7.30    0.62
  -5   1  14    7.63    0.78
   5  -1 -13    0.27    0.17
   5  -1 -13    0.25    0.14
   5   1 -13    0.61    0.15
  -5   1  13    0.19    0.29
  -5  -1  13    0.18    0.19
  -5  -1  13    0.27    0.13
   5  -1 -12   16.40    0.60
   5   1 -12   16.19    0.65
   5  -1 -12   15.29    0.71
  -5   1  12   14.98    0.99
  -5  -1  12   15.14    0.81
   5  -1 -11    0.24    0.16
   5  -1 -11    0.42    0.12
   5   1 -11    0.55    0.15
   5   1 -11    0.19    0.15
  -5   1  11    0.28    0.26
  -5  -1  11    0.03    0.16
   5  -1 -10   36.90    1.22
   5  -1 -10   36.46    1.11
   5   1 -10   36.00    1.08
   5   1 -10   36.08    1.28
  -5   1  10   35.59    1.79
  -5  -1  10   31.54    1.06
   5  -1  -9   88.27    2.29
   5  -1  -9   90.25    2.55
   5   1  -9   91.68    2.88
   5   1  -9   88.39    2.40
  -5   1   9   80.72    3.42
  -5  -1   9   84.81    2.39
   5  -1  -8   10.57    0.36
   5  -1  -8   12.05    0.50
   5   1  -8   10.94    0.58
   5   1  -8   10.19    0.42
  -5   1   8   11.49    0.73
  -5  -1   8   10.95    0.43
   5   1  -7    3.35    0.18
   5   1  -7    3.64    0.27
   5  -1  -7    3.35    0.27
   5  -1  -7    3.44    0.18
  -5   1   7    3.47    0.27
  -5  -1   7    3.33    0.18
   5  -1  -6    3.05    0.23
   5   1  -6    3.20    0.19
   5   1  -6    2.38    0.24
   5  -1  -6    3.42    0.20
  -5  -1   6    3.50    0.17
  -5   1   6    3.37    0.30
   5  -1  -5  993.40   18.26
   5  -1  -5  995.09   27.70
   5   1  -5  986.05   22.93
   5   1  -5  967.89   27.47
  -5   1   5 1036.13   29.79
  -5  -1   5  967.53   23.00
   5  -1  -4   33.58    1.00
   5  -1  -4   37.27    0.60
   5   1  -4   36.87    1.03
   5   1  -4   36.52    0.80
  -5   1   4   39.89    1.10
  -5  -1   4   36.45    0.84
   5  -1  -3   32.60    0.42
   5  -1  -3   33.42    0.94
   5   1  -3   35.04    0.93
   5   1  -3   34.56    0.70
  -5   1   3   33.49    0.91
  -5  -1   3   31.68    0.74
   5  -1  -2    2.07    0.03
   5  -1  -2    1.84    0.18
   5   1  -2    2.33    0.10
   5   1  -2    2.26    0.14
  -5   1   2    2.28    0.13
  -5  -1   2    2.35    0.14
   5   1  -1  197.21    4.72
   5  -1  -1  202.45    5.28
   5   1  -1  199.49    3.85
   5   1  -1  202.20    4.85
  -5   1   1  193.43    4.73
   5   1   0   21.87    0.64
   5   1   0   21.18    0.59
   5  -1   0   21.77    0.69
   5   1   0   21.94    0.47
  -5   1   0   22.00    0.58
   5   1   1   24.65    0.71
   5  -1   1   25.94    0.72
   5   1   1   23.98    0.64
  -5   1  -1   23.21    0.61
  -5   1  -1   23.17    0.29
  -5  -1  -1   22.74    0.46
   5   1   2   47.40    1.29
   5   1   2   46.48    1.09
   5  -1   2   48.49    1.28
  -5   1  -2   44.31    0.64
  -5   1  -2   45.94    1.11
  -5  -1  -2   45.39    0.88
   5   1   3    8.59    0.29
   5   1   3    8.90    0.33
   5  -1   3    9.31    0.35
  -5  -1  -3    7.97    0.23
  -5   1  -3    8.39    0.28
   5  -1   4   20.06    0.69
   5   1   4   19.29    0.54
   5   1   4   20.22    0.65
  -5   1  -4   18.98    0.41
  -5  -1  -4   19.85    0.49
  -5   1  -4   20.19    0.59
   5   1   5    3.62    0.19
   5  -1   5    3.92    0.23
   5   1   5    2.98    0.27
  -5  -1  -5    3.48    0.16
  -5   1  -5    3.27    0.16
   5  -1   6   11.23    0.58
   5   1   6   12.52    0.41
   5   1   6   12.99    0.56
   5  -1   6   12.80    0.50
  -5  -1  -6   11.60    0.42
  -5   1  -6   11.94    0.34
   5   1   7   17.91    0.68
   5   1   7   18.34    0.57
   5  -1   7   20.43    0.76
   5  -1   7   17.98    0.67
  -5   1  -7   18.55    0.57
  -5  -1  -7   18.07    0.60
   5   1   8    1.90    0.24
   5  -1   8    1.85    0.16
   5  -1   8    1.48    0.24
   5   1   8    1.46    0.15
  -5  -1  -8    1.34    0.17
  -5   1  -8    1.23    0.14
   5  -1   9    5.77    0.40
   5  -1   9    5.50    0.32
   5   1   9    4.91    0.41
   5   1   9    4.92    0.25
  -5   1  -9    5.66    0.31
  -5  -1  -9    5.32    0.32
   5  -1  10    0.64    0.15
   5   1  10    0.66    0.23
   5   1  10    0.68    0.13
  -5   1 -10    0.94    0.16
  -5  -1 -10    1.02    0.15
   5  -1  11   68.91    2.24
   5  -1  11   72.12    2.55
   5   1  11   67.34    1.95
   5   1  11   67.96    2.44
  -5   1 -11   71.65    2.30
  -5  -1 -11   66.35    2.19
   5  -1  12    7.68    0.45
   5  -1  12    6.32    0.44
   5   1  12    7.31    0.56
  -5   1 -12    6.69    0.50
  -5  -1 -12    6.92    0.47
   5  -1  13   -0.17    0.14
   5  -1  13    0.02    0.14
   5   1  13    0.16    0.11
   5   1  13   -0.23    0.18
  -5   1 -13   -0.17    0.14
  -5  -1 -13   -0.26    0.16
   5  -1  14    1.21    0.29
   5  -1  14   -0.04    0.22
   5   1  14    0.89    0.26
   5   1  14    0.85    0.19
  -5   1 -14    0.64    0.26
  -5  -1 -14    0.71    0.21
   5  -1  15   34.99    1.38
   5  -1  15   36.72    1.91
   5   1  15   36.37    1.73
   5   1  15   34.39    1.34
  -5   1 -15   37.11    1.60
  -5  -1 -15   35.57    1.51
   5  -1  16    6.52    0.70
   5  -1  16    7.11    0.56
   5   1  16    6.94    0.64
   5   1  16    6.70    0.48
  -5   1 -16    6.12    0.69
  -5  -1 -16    7.33    0.65
   5  -1  17   41.34    1.87
   5  -1  17   41.62    2.22
   5   1  17   42.13    2.00
   5   1  17   39.37    1.74
  -5   1 -17   44.26    2.03
  -5  -1 -17   43.12    1.96
   5  -1  18    1.85    0.36
   5  -1  18    2.46    0.49
   5   1  18    1.86    0.30
   5   1  18    2.06    0.44
  -5   1 -18    1.77    0.38
  -5  -1 -18    1.59    0.35
   5  -1  19    6.89    0.84
   5  -1  19    7.89    0.65
   5   1  19    7.76    0.65
   5   1  19    6.96    0.56
  -5   1 -19    8.52    0.86
  -5  -1 -19    8.02    0.67
   5  -1  20   15.00    0.93
   5  -1  20   15.45    1.17
   5   1  20   12.93    0.81
   5   1  20   13.59    1.10
  -5   1 -20   15.96    1.23
  -5  -1 -20   14.87    1.07
   5  -1  21    0.04    0.27
   5  -1  21    0.15    0.27
   5  -1  21    0.26    0.23
   5   1  21    0.37    0.20
   5   1  21    0.11    0.29
  -5   1 -21    0.36    0.34
  -5  -1 -21    0.55    0.27
   5  -1  22    0.95    0.25
   5  -1  22    0.90    0.41
   5   1  22    1.25    0.31
  -5   1 -22    1.00    0.37
  -5  -1 -22    1.38    0.44
   5  -1  23    1.10    0.34
   5   1  23    1.02    0.30
  -5   1 -23    1.16    0.38
  -5  -1 -23    0.53    0.38
   5  -1  24    0.23    0.34
   5   1  24    0.06    0.29
  -5   1 -24    0.58    0.31
  -5  -1 -24    0.08    0.31
   5  -1  25    0.48    0.35
   5   1  25   -0.19    0.29
  -5   1 -25   -0.05    0.38
  -5  -1 -25    0.43    0.36
  -5   1 -26    3.73    0.86
  -5  -1 -26    3.75    0.67
   5   3 -26   14.19    1.49
   5  -3 -26   15.26    1.50
  -5  -3  26   16.18    1.82
  -5   3  26   15.14    1.35
   5   3 -25    0.21    0.41
   5  -3 -25    0.40    0.43
  -5   3  25    0.96    0.36
  -5  -3  25    0.49    0.60
   5   3 -24   -0.02    0.39
   5  -3 -24    0.15    0.28
  -5   3  24    0.45    0.30
  -5  -3  24    0.32    0.40
   5  -3 -23    4.40    0.70
   5   3 -23    4.29    0.75
  -5   3  23    3.82    0.72
  -5  -3  23    4.00    0.98
   5   3 -22    0.21    0.35
   5  -3 -22    0.58    0.26
  -5  -3  22    0.36    0.37
  -5   3  22   -0.08    0.38
   5   3 -21    6.96    0.73
   5  -3 -21    6.28    0.72
  -5  -3  21    7.69    1.01
  -5   3  21    6.97    0.86
  -5   3  21    6.17    0.54
   5   3 -20    2.10    0.44
   5  -3 -20    1.99    0.43
  -5   3  20    1.85    0.32
  -5   3  20    2.86    0.59
  -5  -3  20    2.74    0.53
   5   3 -19    1.94    0.42
   5  -3 -19    2.13    0.33
  -5  -3  19    1.57    0.46
  -5   3  19    1.67    0.53
  -5   3  19    1.50    0.30
   5  -3 -18   25.82    1.44
   5   3 -18   28.14    1.56
  -5   3  18   24.61    1.66
  -5  -3  18   26.39    1.68
   5  -3 -17    1.81    0.28
   5  -3 -17    1.25    0.37
   5   3 -17    2.18    0.49
  -5  -3  17    1.57    0.44
  -5   3  17    1.73    0.49
   5   3 -16   31.64    1.63
   5  -3 -16   29.07    1.45
   5  -3 -16   30.06    1.26
  -5  -3  16   31.22    1.77
  -5   3  16   31.36    2.23
   5  -3 -15    9.30    0.66
   5  -3 -15   10.37    0.59
   5   3 -15   10.31    0.74
  -5   3  15   10.82    1.18
  -5  -3  15   10.66    0.86
   5   3 -14   11.12    0.82
   5  -3 -14   10.02    0.54
   5  -3 -14   10.16    0.63
  -5  -3  14   10.99    0.95
  -5   3  14   10.36    0.98
   5   3 -13   24.22    1.23
   5  -3 -13   26.54    1.06
   5  -3 -13   23.24    0.94
  -5  -3  13   24.23    1.30
  -5   3  13   23.29    1.76
   5   3 -12    7.53    0.59
   5  -3 -12    7.53    0.42
   5  -3 -12    8.47    0.42
  -5  -3  12    8.34    0.72
  -5   3  12    7.27    0.97
   5   3 -11   21.39    1.02
   5  -3 -11   23.39    0.90
   5  -3 -11   21.71    0.83
  -5  -3  11   22.79    1.09
  -5   3  11   21.99    1.59
   5  -3 -10    3.46    0.28
   5   3 -10    4.71    0.38
   5  -3 -10    5.59    0.31
  -5  -3  10    3.85    0.39
  -5   3  10    3.88    0.71
   5   3  -9   52.27    1.76
   5  -3  -9   51.81    1.46
   5  -3  -9   51.54    1.65
  -5  -3   9   52.41    2.01
  -5  -3   9   49.61    1.04
  -5   3   9   50.27    2.85
   5   3  -8    0.69    0.20
   5  -3  -8    0.61    0.14
   5  -3  -8    1.14    0.16
  -5  -3   8    0.73    0.20
  -5   3   8    0.82    0.33
   5  -3  -7    2.68    0.19
   5   3  -7    2.15    0.21
   5  -3  -7    2.85    0.22
  -5  -3   7    2.39    0.30
  -5  -3   7    2.32    0.12
  -5   3   7    2.62    0.47
   5  -3  -6    5.98    0.35
   5   3  -6    6.47    0.35
   5  -3  -6    6.55    0.27
  -5  -3   6    6.16    0.21
  -5   3   6    5.39    0.70
   5  -3  -5   38.21    0.93
   5  -3  -5   36.09    1.21
   5   3  -5   37.21    0.94
   5   3  -5   39.27    1.30
  -5   3   5   36.00    1.72
   5   3  -4   58.73    1.82
   5  -3  -4   63.72    1.92
   5  -3  -4   56.37    1.32
   5   3  -4   59.31    1.88
   5   3  -4   60.63    1.48
  -5   3   4   51.23    2.10
   5  -3  -3   12.22    0.37
   5  -3  -3   14.76    0.56
   5   3  -3   13.17    0.50
   5   3  -3   12.90    0.45
   5   3  -3   12.65    0.50
  -5   3   3   13.73    0.77
   5  -3  -2   10.97    0.50
   5  -3  -2   11.36    0.32
   5   3  -2   10.48    0.43
   5   3  -2   11.60    0.46
   5   3  -2   10.73    0.47
  -5   3   2   12.03    0.63
   5   3  -1    0.25    0.14
   5   3  -1    0.57    0.15
   5  -3  -1    0.44    0.16
  -5   3   1    0.77    0.10
  -5   3   1    0.60    0.16
   5  -3   0   24.53    0.91
   5   3   0   24.77    0.85
   5   3   0   24.73    0.75
   5   3   0   26.65    0.96
  -5   3   0   26.69    0.67
  -5   3   0   24.68    0.89
   5   3   1  210.63    5.04
   5  -3   1  209.09    6.49
   5   3   1  209.51    6.31
   5   3   1  208.29    6.03
  -5   3  -1  207.17    4.78
  -5   3  -1  226.22    6.12
   5   3   2   14.97    0.56
   5   3   2   14.48    0.42
   5  -3   2   15.47    0.70
  -5  -3  -2   12.53    0.49
  -5   3  -2   13.54    0.42
  -5   3  -2   15.49    0.59
   5   3   3   39.06    0.87
   5   3   3   39.77    1.26
   5  -3   3   38.29    1.37
  -5  -3  -3   35.72    1.18
  -5   3  -3   37.37    1.06
  -5   3  -3   35.73    0.92
   5   3   4    4.34    0.16
   5   3   4    4.34    0.29
   5  -3   4    3.81    0.34
  -5  -3  -4    5.48    0.27
  -5   3  -4    4.30    0.25
  -5   3  -4    4.53    0.22
   5   3   5    2.40    0.24
   5  -3   5    2.22    0.27
  -5  -3  -5    2.17    0.20
  -5   3  -5    2.04    0.18
  -5   3  -5    2.30    0.19
   5   3   6   76.09    2.62
   5  -3   6   78.39    2.91
  -5  -3  -6   75.66    2.41
  -5   3  -6   75.03    2.05
  -5   3  -6   73.47    2.03
   5   3   7  176.27    3.31
   5  -3   7  180.24    6.93
   5   3   7  175.43    6.12
  -5  -3  -7  181.46    5.58
  -5   3  -7  179.94    4.72
  -5   3  -7  182.77    5.27
   5   3   8   76.30    2.96
   5  -3   8   75.27    2.99
   5   3   8   70.07    1.39
  -5  -3  -8   78.94    2.67
  -5   3  -8   81.93    2.48
  -5   3  -8   77.68    2.05
   5   3   9    0.08    0.18
  -5  -3  -9    0.05    0.17
  -5   3  -9    0.24    0.11
  -5   3  -9    0.14    0.12
   5   3  10   47.06    2.01
  -5  -3 -10   46.01    1.80
  -5   3 -10   45.40    1.62
  -5   3 -10   45.20    1.35
   5   3  11  130.75    5.45
   5  -3  11  134.01    5.84
  -5  -3 -11  143.56    5.12
  -5   3 -11  134.09    3.80
  -5   3 -11  135.12    4.79
   5   3  12    0.01    0.22
   5  -3  12    0.48    0.27
  -5  -3 -12    0.03    0.16
  -5   3 -12   -0.05    0.13
  -5   3 -12    0.05    0.14
   5   3  13    3.93    0.46
   5  -3  13    3.84    0.52
  -5  -3 -13    3.47    0.47
  -5   3 -13    3.63    0.35
  -5   3 -13    3.39    0.25
   5   3  14    0.25    0.29
   5  -3  14    0.29    0.36
  -5  -3 -14    0.20    0.22
  -5   3 -14    0.42    0.13
  -5   3 -14    0.54    0.24
   5   3  15    0.51    0.24
   5  -3  15    0.39    0.25
  -5  -3 -15    0.11    0.26
  -5   3 -15    0.11    0.12
  -5   3 -15    0.55    0.20
   5  -3  16    0.29    0.31
   5   3  16    0.52    0.28
  -5   3 -16    0.43    0.29
  -5  -3 -16    0.88    0.26
  -5   3 -16    0.68    0.14
   5   3  17   -0.12    0.30
   5  -3  17    1.63    0.30
  -5  -3 -17    0.13    0.22
  -5   3 -17    0.21    0.21
  -5   3 -17    0.12    0.13
   5   3  18    0.34    0.25
   5  -3  18    0.36    0.29
  -5  -3 -18    0.13    0.22
  -5   3 -18    0.12    0.24
   5   3  19    6.74    0.72
   5  -3  19    6.79    0.80
  -5   3 -19    7.46    0.68
  -5  -3 -19    8.15    0.70
   5  -3  20    4.04    0.76
   5   3  20    4.09    0.68
  -5  -3 -20    3.38    0.53
  -5   3 -20    4.03    0.53
   5   3  21    1.67    0.53
   5  -3  21    1.38    0.59
  -5  -3 -21    1.66    0.41
  -5   3 -21    1.29    0.51
   5  -3  22    3.59    0.60
   5   3  22    2.21    0.62
  -5   3 -22    2.45    0.67
  -5  -3 -22    2.84    0.50
   5  -3  23    2.55    0.67
   5   3  23    2.55    0.53
  -5  -3 -23    1.45    0.62
  -5   3 -23    2.79    0.55
   5  -3  24    1.67    0.49
   5   3  24    0.54    0.38
  -5   3 -24    0.54    0.51
  -5  -3 -24    0.77    0.49
   5  -3  25    0.15    0.37
   5   3  25   -0.09    0.25
  -5   3 -25   -0.17    0.28
  -5  -3 -25    0.19    0.27
   5  -5 -24    0.30    0.35
   5   5 -24    0.23    0.37
  -5  -5  24    0.60    0.58
  -5   5  24   -0.10    0.37
   5  -5 -23    0.03    0.33
   5   5 -23   -0.15    0.33
  -5  -5  23   -0.22    0.43
  -5   5  23    0.84    0.41
   5  -5 -22    5.67    0.79
   5   5 -22    5.11    1.00
  -5  -5  22    6.32    1.10
  -5   5  22    6.74    1.13
   5  -5 -21    0.59    0.28
   5   5 -21    0.33    0.37
  -5   5  21    0.47    0.41
  -5  -5  21    0.37    0.47
   5   5 -20    6.78    0.98
   5  -5 -20    6.87    0.69
  -5  -5  20    5.69    1.10
  -5   5  20    7.13    0.91
   5  -5 -19   14.37    1.14
   5   5 -19   13.56    1.17
  -5  -5  19   15.36    1.54
  -5   5  19   14.13    1.64
   5  -5 -18    0.30    0.36
   5   5 -18    1.45    0.40
  -5  -5  18    1.28    0.50
  -5   5  18    1.60    0.45
   5  -5 -17    0.13    0.31
   5   5 -17    0.88    0.30
  -5   5  17    0.79    0.38
  -5  -5  17    0.42    0.37
   5  -5 -16    1.35    0.32
   5   5 -16    1.67    0.39
  -5  -5  16    1.28    0.49
  -5   5  16    1.83    0.65
   5   5 -15   36.88    1.99
   5  -5 -15   36.53    1.86
  -5  -5  15   38.10    2.41
  -5   5  15   39.27    3.16
   5  -5 -14   14.27    0.80
   5   5 -14   16.46    1.23
  -5   5  14   11.51    1.41
  -5  -5  14   16.06    1.26
   5  -5 -13    9.15    0.69
   5   5 -13    8.82    0.74
   5  -5 -13    9.32    0.49
  -5  -5  13    9.88    0.96
  -5   5  13    9.61    1.18
   5  -5 -12   13.66    0.64
   5  -5 -12   12.43    0.84
   5   5 -12   12.25    0.92
  -5  -5  12   11.29    1.19
  -5   5  12   13.35    1.57
   5  -5 -11  147.74    5.11
   5  -5 -11  180.53    6.27
   5   5 -11  159.06    6.71
  -5  -5  11  158.81    7.53
  -5   5  11  154.44    9.38
   5  -5 -10   39.66    1.70
   5   5 -10   40.08    1.97
   5  -5 -10   38.30    1.42
  -5  -5  10   47.21    2.60
  -5   5  10   42.87    3.08
   5   5  -9    7.29    0.68
   5  -5  -9    7.54    0.52
   5  -5  -9    6.69    0.42
  -5  -5   9   10.77    0.72
  -5   5   9    5.84    1.02
   5  -5  -8   25.84    1.00
   5  -5  -8   29.72    1.16
   5   5  -8   28.99    1.35
  -5   5   8   28.58    2.00
  -5  -5   8   28.15    1.45
   5   5  -7    9.67    0.62
   5  -5  -7   11.11    0.53
   5   5  -7    8.58    0.34
   5  -5  -7    8.68    0.48
  -5  -5   7    9.81    0.76
  -5   5   7    9.63    1.20
   5  -5  -6    1.56    0.23
   5  -5  -6    2.22    0.25
   5   5  -6    1.69    0.29
   5   5  -6    1.98    0.15
  -5  -5   6    1.25    0.30
  -5   5   6    2.45    0.62
   5   5  -5    7.10    0.55
   5  -5  -5    6.99    0.40
   5   5  -5    6.81    0.32
   5  -5  -5    7.18    0.37
  -5   5   5    7.31    0.84
  -5  -5   5    6.55    0.54
   5  -5  -4    1.44    0.21
   5  -5  -4    1.83    0.18
   5   5  -4    1.46    0.26
   5   5  -4    1.33    0.17
  -5  -5   4    1.67    0.24
  -5   5   4    1.93    0.42
   5  -5  -3    1.49    0.21
   5   5  -3    1.18    0.19
   5  -5  -3    1.49    0.25
   5   5  -3    1.46    0.31
  -5  -5   3    1.21    0.21
  -5   5   3    1.67    0.40
   5  -5  -2   30.27    1.27
   5   5  -2   29.80    1.44
   5   5  -2   29.78    0.99
  -5   5   2   29.68    1.16
  -5  -5   2   30.14    1.21
  -5   5   2   27.05    1.85
   5  -5  -1    4.95    0.46
   5   5  -1    4.76    0.31
   5   5  -1    6.42    0.55
  -5  -5   1    5.74    0.40
  -5   5   1    5.99    0.35
  -5   5   1    6.33    0.71
   5  -5   0    0.68    0.17
   5   5   0    0.09    0.17
   5   5   0   -0.02    0.24
  -5   5   0    0.11    0.31
  -5   5   0    0.24    0.16
  -5  -5   0    0.02    0.16
   5   5   1  171.89    5.79
   5  -5   1  168.30    6.25
   5   5   1  172.87    6.59
  -5  -5  -1  167.50    5.07
  -5   5  -1  171.72    5.61
  -5   5  -1  162.69    6.98
   5  -5   2    2.91    0.33
   5   5   2    2.93    0.36
   5   5   2    2.60    0.30
  -5   5  -2    2.92    0.26
  -5  -5  -2    1.95    0.24
  -5   5  -2    2.88    0.35
   5  -5   3   76.43    3.07
   5   5   3   72.46    2.61
  -5  -5  -3   70.68    1.96
  -5  -5  -3   75.23    2.73
  -5   5  -3   75.01    2.46
  -5   5  -3   78.15    3.30
   5   5   4   15.20    0.80
   5  -5   4   15.89    0.87
  -5  -5  -4   16.71    0.79
  -5   5  -4   15.95    0.74
  -5   5  -4   14.31    0.82
   5  -5   5    8.18    0.60
   5   5   5    8.54    0.54
  -5  -5  -5    8.93    0.67
  -5   5  -5    8.76    0.55
  -5   5  -5    9.32    0.52
   5   5   6    9.07    0.69
   5  -5   6    9.21    0.84
  -5   5  -6    8.22    0.50
  -5  -5  -6   10.70    0.70
  -5   5  -6    9.59    0.56
   5  -5   7    0.31    0.18
   5   5   7   -0.23    0.17
  -5  -5  -7    0.04    0.16
  -5   5  -7   -0.07    0.12
  -5   5  -7   -0.08    0.12
   5  -5   8   14.37    1.09
   5   5   8   11.48    0.87
  -5   5  -8   12.36    0.60
  -5  -5  -8   13.51    0.83
  -5   5  -8   12.13    0.63
   5  -5   9   37.65    2.21
   5   5   9   37.02    1.90
  -5   5  -9   38.26    1.41
  -5  -5  -9   38.35    1.77
  -5   5  -9   36.05    1.64
  -5   5 -10   -0.04    0.10
  -5  -5 -10   -0.21    0.16
  -5   5 -10    0.25    0.14
   5  -5  11   13.36    1.27
   5   5  11    9.27    1.03
  -5   5 -11    9.58    0.69
  -5  -5 -11   11.30    0.82
  -5   5 -11   10.28    0.49
   5   5  12   34.75    2.10
   5  -5  12   35.91    2.38
  -5  -5 -12   35.62    1.95
  -5   5 -12   32.96    1.23
  -5   5 -12   35.81    1.72
   5   5  13   36.70    2.32
   5  -5  13   35.76    2.98
  -5  -5 -13   43.71    2.24
  -5   5 -13   40.07    2.21
   5  -5  14    0.53    0.39
   5   5  14    0.32    0.38
  -5  -5 -14    0.30    0.35
  -5   5 -14    0.20    0.25
   5  -5  15    0.32    0.30
   5   5  15    0.01    0.27
  -5   5 -15    0.12    0.22
  -5  -5 -15    0.17    0.25
   5  -5  16   -0.13    0.46
   5   5  16    0.20    0.31
  -5  -5 -16    1.24    0.36
  -5   5 -16    0.26    0.26
   5  -5  17    1.69    0.70
   5   5  17    2.11    0.51
  -5  -5 -17    2.84    0.46
  -5   5 -17    1.97    0.44
   5  -5  18    9.91    1.33
   5   5  18   11.13    1.10
  -5   5 -18    9.76    1.00
  -5  -5 -18    8.93    0.92
   5  -5  19    2.75    0.71
   5   5  19    2.44    0.63
  -5  -5 -19    3.49    0.70
  -5   5 -19    3.49    0.55
   5   5  20    1.03    0.43
   5  -5  20    0.30    0.48
  -5  -5 -20    1.52    0.48
  -5   5 -20    0.22    0.44
   5  -5  21    0.47    0.40
   5   5  21    0.12    0.43
  -5  -5 -21    0.37    0.33
  -5   5 -21   -0.07    0.38
   5   5  22    0.20    0.38
   5  -5  22    0.04    0.48
  -5  -5 -22   -0.08    0.28
  -5   5 -22    0.08    0.28
   5  -5  23    4.99    1.07
   5   5  23    4.06    0.88
  -5  -5 -23    6.08    0.83
  -5   5 -23    5.77    0.82
   5  -7 -21    2.14    0.53
   5   7 -21    0.94    0.54
  -5   7  21    0.76    0.59
  -5  -7  21    1.39    0.98
   5  -7 -20    0.36    0.33
   5   7 -20    0.91    0.42
  -5  -7  20    0.30    0.57
  -5   7  20    0.13    0.61
   5  -7 -19    1.36    0.38
   5   7 -19    1.09    0.58
  -5  -7  19    0.51    0.63
  -5   7  19    1.04    0.60
   5   7 -18    3.30    0.79
   5  -7 -18    2.79    0.61
  -5  -7  18    3.09    1.01
  -5   7  18    2.37    0.88
   5   7 -17    4.55    0.83
   5  -7 -17    4.53    0.68
  -5  -7  17    4.27    0.93
  -5   7  17    3.84    0.82
   5   7 -16    0.70    0.36
   5  -7 -16   -0.02    0.23
  -5  -7  16    0.01    0.39
  -5   7  16   -0.07    0.38
   5  -7 -15    2.46    0.50
   5   7 -15    1.94    0.53
  -5  -7  15    2.42    0.83
  -5   7  15    3.65    0.83
   5   7 -14   10.22    0.98
   5  -7 -14   10.90    0.96
  -5   7  14    9.97    1.20
  -5  -7  14   10.58    1.28
   5  -7 -13    2.47    0.44
   5   7 -13    4.97    0.70
  -5  -7  13    2.35    0.79
  -5   7  13    3.45    0.76
   5  -7 -12    1.46    0.38
   5   7 -12    1.72    0.41
  -5  -7  12    1.55    0.52
  -5   7  12    1.43    0.73
   5  -7 -11    5.07    0.55
   5   7 -11    3.91    0.61
  -5  -7  11    4.15    0.67
  -5   7  11    2.86    0.82
   5  -7 -10    8.43    0.72
   5   7 -10    8.38    0.80
  -5  -7  10    7.48    1.04
  -5   7  10    8.50    1.07
   5   7  -9    4.24    0.51
   5  -7  -9    3.98    0.42
   5  -7  -9    3.41    0.32
  -5  -7   9    4.42    0.77
  -5   7   9    4.76    0.82
   5   7  -8   -0.18    0.22
   5  -7  -8    0.04    0.15
   5  -7  -8   -0.02    0.21
  -5  -7   8   -0.13    0.25
  -5   7   8   -0.13    0.42
   5  -7  -7   10.11    0.71
   5   7  -7    9.19    0.94
   5  -7  -7    8.96    0.62
  -5  -7   7    8.54    1.01
  -5   7   7   10.69    1.36
   5   7  -6    4.54    0.32
   5   7  -6    5.39    0.59
   5  -7  -6    4.97    0.43
   5  -7  -6    4.21    0.45
  -5  -7   6    4.52    0.67
  -5   7   6    3.78    0.82
   5   7  -5   12.25    1.11
   5  -7  -5   11.24    0.74
   5   7  -5   11.17    0.64
   5  -7  -5   15.00    0.86
  -5  -7   5   11.84    1.00
  -5   7   5   11.19    1.16
   5   7  -4    5.65    0.42
   5  -7  -4    5.97    0.52
   5   7  -4    6.51    0.66
   5  -7  -4    6.75    0.58
  -5  -7   4    5.59    0.62
  -5   7   4    5.25    0.91
   5   7  -3   39.10    1.62
   5  -7  -3   40.72    1.90
   5  -7  -3   41.32    1.75
   5   7  -3   40.19    2.20
  -5  -7   3   40.71    2.25
  -5   7   3   40.12    2.84
   5   7  -2    3.22    0.39
   5   7  -2    4.69    0.55
   5  -7  -2    3.59    0.47
  -5  -7   2    3.81    0.54
  -5   7   2    3.46    0.75
   5  -7  -1   -0.20    0.23
   5   7  -1   -0.32    0.19
   5   7  -1    0.44    0.25
  -5   7   1   -0.43    0.30
  -5   7   1    0.13    0.22
  -5  -7   1   -0.20    0.21
   5   7   0   16.79    1.17
   5   7   0   15.39    0.83
   5  -7   0   13.73    1.02
  -5  -7   0   15.19    0.93
  -5   7   0   17.40    1.46
  -5   7   0   16.40    1.04
   5   7   1    5.02    0.57
   5  -7   1    5.31    0.49
   5   7   1    5.42    0.62
  -5  -7  -1    4.12    0.48
  -5   7  -1    4.54    0.49
  -5   7  -1    3.88    0.75
   5   7   2   38.43    2.20
   5   7   2   36.52    1.90
   5  -7   2   39.18    2.07
  -5  -7  -2   39.27    1.83
  -5   7  -2   38.77    2.83
  -5   7  -2   41.69    2.02
   5   7   3    7.27    0.70
   5  -7   3    6.58    0.75
  -5  -7  -3    6.92    0.64
  -5   7  -3    7.55    0.60
  -5   7  -3    6.71    1.00
   5  -7   4    7.03    0.75
   5   7   4    6.54    0.65
  -5  -7  -4    7.70    0.66
  -5   7  -4    6.74    0.65
  -5   7  -4    5.74    0.90
   5  -7   5    0.98    0.33
   5   7   5    1.20    0.32
  -5  -7  -5    0.99    0.32
  -5   7  -5    0.97    0.47
  -5   7  -5    1.55    0.33
   5   7   6   24.06    1.58
   5  -7   6   26.00    1.72
  -5  -7  -6   26.73    1.52
  -5   7  -6   26.04    1.81
  -5   7  -6   25.51    1.43
   5   7   7    0.23    0.28
   5  -7   7    0.33    0.31
  -5   7  -7    1.17    0.28
  -5   7  -7    0.43    0.35
  -5  -7  -7    0.46    0.28
   5   7   8    2.43    0.40
   5  -7   8    1.78    0.49
  -5  -7  -8    1.94    0.43
  -5   7  -8    2.72    0.34
  -5   7  -8    1.63    0.45
   5   7   9    2.48    0.53
   5  -7   9    1.44    0.48
  -5   7  -9    2.55    0.43
  -5  -7  -9    2.56    0.44
   5  -7  10    0.88    0.42
   5   7  10    1.06    0.46
  -5  -7 -10    1.90    0.39
  -5   7 -10    1.01    0.37
   5  -7  11    3.47    0.55
   5   7  11    1.81    0.49
  -5   7 -11    2.24    0.48
  -5  -7 -11    2.31    0.57
   5   7  12   10.22    1.00
   5  -7  12    8.53    1.26
  -5  -7 -12   11.24    1.02
  -5   7 -12   10.38    0.95
   5   7  13    4.03    0.68
   5  -7  13    3.91    0.75
  -5   7 -13    4.05    0.53
  -5  -7 -13    5.05    0.68
   5   7  14    0.39    0.51
   5  -7  14    1.51    0.51
  -5  -7 -14    1.15    0.40
  -5   7 -14    1.19    0.42
   5   7  15    1.20    0.45
   5  -7  15    1.45    0.64
  -5   7 -15    0.86    0.35
  -5  -7 -15    1.52    0.45
   5   7  16    0.17    0.36
   5  -7  16    0.26    0.34
  -5  -7 -16   -0.23    0.28
  -5   7 -16   -0.14    0.24
   5   7  17    1.46    0.59
   5  -7  17    2.25    0.64
  -5  -7 -17    2.64    0.67
  -5   7 -17    2.29    0.47
   5  -7  18    1.20    0.61
   5   7  18    1.89    0.60
  -5  -7 -18    1.04    0.46
  -5   7 -18    0.57    0.42
   5   7  19    0.20    0.37
   5  -7  19    0.64    0.46
  -5  -7 -19    0.07    0.35
  -5   7 -19    0.16    0.39
   5   7  20    0.24    0.53
   5  -7  20   -0.03    0.65
  -5  -7 -20    0.65    0.38
  -5   7 -20    0.33    0.44
   5  -9 -15    2.93    0.53
   5   9 -15    2.49    0.64
  -5   9  15    0.97    0.80
  -5  -9  15    2.07    0.86
   5   9 -14    3.25    0.70
   5  -9 -14    2.94    0.67
  -5  -9  14    1.65    0.88
  -5   9  14    3.51    0.79
   5  -9 -13    0.42    0.30
  -5   9  13    0.19    0.47
  -5  -9  13    0.39    0.51
   5  -9 -12    0.10    0.35
  -5   9  12    0.72    0.42
  -5  -9  12    0.23    0.57
   5  -9 -11    0.99    0.39
   5   9 -11    1.96    0.62
  -5  -9  11    2.20    0.76
  -5   9  11    2.23    0.60
   5   9 -10   -0.49    0.31
   5  -9 -10   -0.03    0.28
  -5  -9  10    0.11    0.37
  -5   9  10   -0.10    0.39
   5  -9  -9    2.95    0.55
   5   9  -9    2.64    0.62
  -5  -9   9    2.03    0.68
  -5   9   9    2.95    0.86
   5  -9  -8    4.85    0.59
   5   9  -8    6.56    0.94
  -5   9   8    3.75    1.03
  -5  -9   8    6.52    1.02
   5  -9  -7    5.45    0.60
  -5  -9   7    4.73    0.99
  -5   9   7    4.12    1.01
   5  -9  -6   29.50    1.81
  -5   9   6   29.84    2.59
  -5  -9   6   25.73    2.31
   5  -9  -5    9.50    0.94
  -5   9   5    6.34    1.45
  -5  -9   5    8.12    0.93
   5   9  -4   14.99    1.43
   5  -9  -4   17.08    1.27
   5  -9  -4   13.84    1.02
  -5  -9   4   14.61    1.29
  -5   9   4   17.80    1.93
   5   9  -3    9.94    1.07
   5  -9  -3   10.50    0.91
   5  -9  -3    8.36    0.80
  -5  -9   3    8.72    0.87
  -5   9   3    9.49    1.19
   5   9  -2    0.87    0.30
   5  -9  -2    0.82    0.32
   5  -9  -2    0.49    0.36
  -5   9   2    1.18    0.54
  -5  -9   2    0.68    0.38
   5   9  -1    3.12    0.45
   5  -9  -1    2.99    0.41
  -5  -9   1    2.95    0.54
  -5   9   1    2.97    0.63
   5   9   0    0.10    0.27
   5   9   0    0.18    0.22
   5  -9   0    0.06    0.23
  -5   9   0   -0.33    0.32
  -5   9   0   -0.02    0.21
   5   9   1    0.56    0.33
   5  -9   1    0.83    0.29
  -5   9  -1    0.78    0.48
  -5   9  -1    1.05    0.38
   5   9   2    1.60    0.47
   5  -9   2    1.48    0.38
  -5   9  -2    2.28    0.50
  -5   9  -2    1.89    0.57
  -5  -9  -2    2.82    0.45
   5   9   3    1.13    0.39
   5  -9   3    1.13    0.34
  -5  -9  -3    1.08    0.50
  -5   9  -3    1.20    0.44
   5   9   4    1.52    0.37
   5  -9   4    1.03    0.35
  -5   9  -4    0.93    0.47
  -5  -9  -4    1.92    0.39
   5  -9   5    0.08    0.31
   5   9   5    0.18    0.32
  -5  -9  -5    0.23    0.35
   5  -9   6    0.91    0.41
   5   9   6    1.24    0.39
  -5  -9  -6    1.80    0.40
   5   9   7    0.75    0.46
   5  -9   7    0.53    0.40
  -5   9  -7    1.54    0.34
  -5  -9  -7    1.26    0.50
   5   9   8    0.46    0.33
   5  -9   8    0.08    0.29
  -5   9  -8   -0.25    0.27
  -5  -9  -8    0.62    0.28
   5   9   9    0.02    0.24
   5  -9   9   -0.04    0.27
  -5  -9  -9    0.10    0.26
  -5   9  -9   -0.12    0.22
   5   9  10    0.77    0.37
   5  -9  10    0.21    0.38
  -5  -9 -10    0.89    0.35
  -5   9 -10    0.58    0.33
   5   9  11   -0.05    0.33
   5  -9  11   -0.07    0.33
  -5  -9 -11   -0.57    0.34
  -5   9 -11   -0.19    0.29
   5   9  12    2.69    0.67
   5  -9  12    1.77    0.78
  -5  -9 -12    3.25    0.67
  -5   9 -12    1.59    0.56
   5   9  13    0.09    0.35
   5  -9  13    0.07    0.32
  -5   9 -13   -0.00    0.25
  -5  -9 -13   -0.09    0.29
   5   9  14    0.15    0.46
   5  -9  14    0.60    0.65
  -5   9 -14    0.86    0.47
  -5  -9 -14    1.57    0.44
   6   0 -27    0.29    0.34
   6   0 -26    1.34    0.46
  -6   0  26    1.88    0.56
   6   0 -25   -0.33    0.36
  -6   0  25   -0.04    0.36
   6   0 -24    0.56    0.42
  -6   0  24    0.81    0.41
   6   0 -23    0.19    0.26
  -6   0  23    0.06    0.32
   6   0 -22    8.19    0.84
  -6   0  22    8.32    0.71
  -6   0  22    5.74    0.62
   6   0 -21    0.26    0.22
  -6   0  21   -0.06    0.19
   6   0 -20    5.90    0.67
  -6   0  20    5.78    0.57
  -6   0  20    5.75    0.70
   6   0 -19   -0.25    0.22
  -6   0  19   -0.19    0.22
  -6   0  19    0.97    0.24
   6   0 -18   82.70    3.60
  -6   0  18   77.96    3.75
  -6   0  18   72.70    3.69
  -6   0  17   -0.29    0.30
  -6   0  17   -0.41    0.28
   6   0 -16  103.33    3.93
  -6   0  16  101.39    5.17
   6   0 -15   -0.29    0.18
   6   0 -15   -0.02    0.17
  -6   0  15   -0.08    0.26
   6   0 -14    5.02    0.35
   6   0 -14    6.75    0.50
  -6   0  14    4.86    0.62
   6   0 -13   -0.16    0.17
   6   0 -13   -0.05    0.12
  -6   0  13   -0.12    0.22
   6   0 -12   19.42    0.94
   6   0 -12   19.43    0.77
  -6   0  12   18.70    1.12
   6   0 -11   -0.20    0.17
   6   0 -11   -0.13    0.11
  -6   0  11   -0.08    0.15
   6   0 -10  175.34    4.66
   6   0 -10  173.49    5.50
  -6   0  10  153.32    5.57
   6   0  -9    0.03    0.09
   6   0  -9   -0.04    0.13
  -6   0   9   -0.04    0.11
   6   0  -8   13.88    0.44
   6   0  -8   14.84    0.61
  -6   0   8   15.28    0.60
   6   0  -7    0.27    0.12
   6   0  -7    0.12    0.07
  -6   0   7    0.15    0.12
   6   0  -6   34.02    0.73
   6   0  -6   38.29    1.21
  -6   0   6   34.68    0.97
   6   0  -5    0.92    0.17
  -6   0   5    0.21    0.12
   6   0  -4   40.91    1.32
  -6   0   4   43.23    1.15
   6   0  -3   -0.14    0.09
  -6   0   3    0.19    0.07
   6   0  -2    9.18    0.15
   6   0  -2    8.69    0.41
  -6   0   2    9.68    0.33
   6   0  -1    0.43    0.09
  -6   0   1    0.08    0.02
  -6   0   1   -0.02    0.07
   6   0   0   95.65    2.53
  -6   0   0   93.04    2.33
   6   0   1    0.06    0.08
  -6   0  -1   -0.02    0.03
  -6   0  -1    0.06    0.07
   6   0   2   18.87    0.59
   6   0   2   18.52    0.61
  -6   0  -2   18.51    0.33
   6   0   3   -0.09    0.11
   6   0   3   -0.02    0.10
  -6   0  -3    0.06    0.05
   6   0   4   70.49    1.99
   6   0   4   70.04    2.12
  -6   0  -4   70.36    1.43
   6   0   5   -0.07    0.10
   6   0   5   -0.22    0.13
  -6   0  -5   -0.05    0.07
   6   0   6    0.30    0.13
   6   0   6    0.48    0.13
  -6   0  -6    0.60    0.10
   6   0   7    0.15    0.11
   6   0   7   -0.04    0.10
  -6   0  -7   -0.05    0.07
   6   0   8    2.32    0.25
   6   0   8    2.23    0.22
  -6   0  -8    2.67    0.20
   6   0   9    0.03    0.10
   6   0   9   -0.01    0.13
  -6   0  -9    0.09    0.08
   6   0  10    1.80    0.22
   6   0  10    1.64    0.21
  -6   0 -10    1.97    0.21
   6   0  11    0.25    0.15
   6   0  11    0.11    0.13
  -6   0 -11    0.08    0.11
   6   0  12    0.91    0.20
   6   0  12    1.26    0.21
  -6   0 -12    0.96    0.19
   6   0  13    0.19    0.19
  -6   0 -13    0.02    0.17
   6   0  14   22.63    1.08
   6   0  14   23.29    1.07
  -6   0 -14   23.36    1.17
   6   0  15   -0.06    0.16
   6   0  15   -0.00    0.18
  -6   0 -15   -0.25    0.17
   6   0  16    0.21    0.24
   6   0  16    0.24    0.22
  -6   0 -16    0.60    0.21
   6   0  17    0.11    0.21
   6   0  17   -0.08    0.19
  -6   0 -17    0.12    0.18
   6   0  18    2.24    0.41
   6   0  18    2.43    0.35
  -6   0 -18    2.37    0.40
   6   0  19   -0.01    0.20
   6   0  19   -0.16    0.22
  -6   0 -19    0.14    0.25
   6   0  20   19.79    1.24
   6   0  20   21.89    1.37
  -6   0 -20   22.38    1.54
   6   0  21   -0.12    0.20
   6   0  21    0.11    0.18
  -6   0 -21    0.03    0.27
   6   0  22    2.50    0.44
   6   0  22    1.73    0.41
  -6   0 -22    1.91    0.54
   6   0  23    0.00    0.26
   6   0  23   -0.14    0.24
  -6   0 -23   -0.37    0.26
   6   0  24    0.29    0.31
  -6   0 -24    0.89    0.36
  -6   0 -25   -0.16    0.30
  -6   0 -26    0.16    0.32
   6  -2 -27    0.26    0.30
   6   2 -27   -0.12    0.44
  -6  -2  27    0.44    0.42
   6  -2 -26    0.65    0.38
   6   2 -26    0.10    0.42
  -6   2  26    0.68    0.40
  -6  -2  26    1.59    0.49
   6  -2 -25   -0.23    0.24
   6   2 -25    0.40    0.33
  -6   2  25    0.08    0.27
  -6  -2  25    0.04    0.38
   6  -2 -24   -0.00    0.32
   6   2 -24   -0.18    0.36
  -6   2  24    0.18    0.27
  -6   2  24    0.27    0.28
  -6  -2  24    0.21    0.40
   6  -2 -23    3.98    0.66
   6   2 -23    3.94    0.61
  -6   2  23    4.19    0.57
  -6   2  23    4.71    0.71
  -6  -2  23    4.18    0.68
   6  -2 -22    5.29    0.63
   6   2 -22    4.02    0.59
  -6   2  22    3.96    0.55
  -6   2  22    4.03    0.65
  -6  -2  22    4.23    0.77
   6  -2 -21    1.18    0.33
   6   2 -21    1.42    0.37
  -6   2  21    1.06    0.35
  -6   2  21    1.24    0.38
  -6  -2  21    1.44    0.48
   6  -2 -20    0.23    0.21
   6   2 -20    0.37    0.23
  -6   2  20    0.17    0.29
  -6   2  20    0.02    0.23
  -6  -2  20   -0.30    0.28
   6  -2 -19    0.08    0.24
   6   2 -19    0.51    0.28
  -6   2  19    0.04    0.20
  -6   2  19    0.10    0.28
  -6  -2  19    0.08    0.25
   6  -2 -18    5.09    0.55
   6   2 -18    4.56    0.63
  -6   2  18    4.68    0.80
  -6  -2  18    3.92    0.59
   6  -2 -17    6.28    0.51
   6  -2 -17    5.24    0.48
   6   2 -17    5.51    0.54
  -6   2  17    5.66    0.76
  -6  -2  17    6.69    0.80
   6  -2 -16   23.75    1.10
   6  -2 -16   22.42    1.16
   6   2 -16   21.73    1.18
  -6   2  16   21.21    1.54
  -6  -2  16   24.40    1.53
  -6  -2  16   21.88    1.02
   6  -2 -15   10.60    0.66
   6  -2 -15   10.10    0.68
   6   2 -15   10.34    0.77
  -6   2  15   10.37    1.16
  -6  -2  15   10.84    0.92
  -6  -2  15    9.86    0.59
   6  -2 -14    0.86    0.24
   6  -2 -14    0.86    0.22
   6   2 -14    0.98    0.27
  -6   2  14    1.87    0.48
  -6  -2  14    1.23    0.28
  -6  -2  14    0.97    0.22
   6  -2 -13    4.66    0.38
   6  -2 -13    4.74    0.35
   6   2 -13    4.88    0.36
  -6   2  13    4.67    0.65
  -6  -2  13    4.64    0.40
  -6  -2  13    5.46    0.47
   6  -2 -12    0.74    0.16
   6  -2 -12    0.23    0.14
   6   2 -12    0.27    0.18
  -6   2  12    0.28    0.28
  -6  -2  12    0.20    0.13
  -6  -2  12    0.07    0.13
   6  -2 -11    0.16    0.11
   6   2 -11    0.33    0.15
   6  -2 -11    0.31    0.15
   6   2 -11   -0.04    0.17
  -6  -2  11    0.22    0.10
  -6   2  11    0.74    0.27
   6   2 -10    0.82    0.20
   6   2 -10    0.71    0.17
   6  -2 -10    0.65    0.13
   6  -2 -10    1.01    0.16
  -6   2  10    0.56    0.27
  -6  -2  10    0.67    0.11
   6   2  -9    0.11    0.14
   6   2  -9    0.25    0.13
   6  -2  -9    0.05    0.09
   6  -2  -9    0.18    0.14
  -6  -2   9    0.16    0.08
  -6   2   9    0.39    0.23
   6  -2  -8    2.68    0.27
   6   2  -8    2.29    0.31
   6   2  -8    2.70    0.24
   6  -2  -8    2.28    0.16
  -6  -2   8    2.34    0.15
  -6   2   8    3.43    0.35
   6   2  -7  125.16    3.55
   6   2  -7  120.32    3.95
   6  -2  -7  126.04    2.78
   6  -2  -7  125.85    3.83
  -6  -2   7  126.17    2.94
  -6   2   7  122.63    4.60
   6   2  -6   12.60    0.48
   6   2  -6   13.87    0.64
   6  -2  -6   14.09    0.61
  -6  -2   6   11.76    0.40
  -6   2   6   12.12    0.72
   6  -2  -5   35.44    0.70
   6   2  -5   33.74    1.17
   6   2  -5   36.74    1.01
   6  -2  -5   35.05    1.14
  -6   2   5   36.78    1.35
  -6  -2   5   34.60    0.90
   6  -2  -4   94.39    2.85
   6   2  -4   94.51    2.47
   6   2  -4   88.59    2.69
   6  -2  -4   96.52    1.65
  -6  -2   4   93.21    2.27
  -6   2   4   99.93    3.11
   6   2  -3   59.76    1.74
   6   2  -3   61.33    1.69
   6  -2  -3   66.11    1.99
   6   2  -3   63.68    1.63
   6  -2  -3   61.11    0.96
  -6   2   3   59.74    1.93
   6  -2  -2    0.07    0.15
   6   2  -2    0.47    0.11
   6   2  -2    0.39    0.09
   6   2  -2    0.43    0.15
  -6   2   2    0.09    0.12
   6   2  -1  289.41    7.82
   6   2  -1  292.31    7.60
   6   2  -1  285.80    8.17
   6  -2  -1  307.17    9.13
  -6   2   1  312.13    8.50
   6   2   0  209.31    5.62
   6  -2   0  218.26    6.66
   6   2   0  216.96    5.49
   6   2   0  215.83    6.06
  -6   2   0  211.58    3.34
  -6   2   0  218.03    5.88
   6  -2   1    1.11    0.20
   6   2   1    0.94    0.16
   6   2   1    0.75    0.16
  -6  -2  -1    1.26    0.10
  -6   2  -1    0.88    0.07
  -6   2  -1    0.82    0.19
   6   2   2  149.19    4.42
   6   2   2  152.91    3.78
   6  -2   2  144.58    4.61
  -6  -2  -2  142.33    3.47
  -6   2  -2  138.48    2.54
  -6   2  -2  147.55    3.91
   6   2   3    6.25    0.29
   6   2   3    6.43    0.34
   6  -2   3    7.92    0.39
  -6  -2  -3    6.79    0.29
  -6   2  -3    6.14    0.29
  -6   2  -3    6.06    0.20
   6   2   4    3.22    0.20
   6  -2   4    3.79    0.38
   6   2   4    3.54    0.27
  -6   2  -4    3.56    0.15
  -6  -2  -4    3.81    0.22
  -6   2  -4    3.33    0.21
   6   2   5    1.14    0.20
   6   2   5    1.11    0.14
   6  -2   5    0.93    0.26
  -6  -2  -5    1.64    0.13
  -6   2  -5    1.39    0.11
  -6   2  -5    1.46    0.17
   6   2   6   15.81    0.73
   6   2   6   15.44    0.48
   6  -2   6   18.00    0.76
  -6  -2  -6   17.37    0.61
  -6   2  -6   16.47    0.49
  -6   2  -6   17.24    0.61
   6   2   7   16.28    0.72
   6   2   7   16.28    0.48
   6  -2   7   15.71    0.75
  -6   2  -7   15.53    0.52
  -6   2  -7   14.80    0.54
  -6  -2  -7   15.77    0.58
   6   2   8    2.58    0.29
   6  -2   8    2.58    0.28
   6   2   8    2.49    0.19
  -6   2  -8    2.11    0.22
  -6  -2  -8    2.33    0.27
  -6   2  -8    2.96    0.21
   6  -2   9    0.16    0.15
   6   2   9    0.09    0.08
   6   2   9    0.05    0.15
  -6   2  -9   -0.07    0.12
  -6   2  -9    0.25    0.11
  -6  -2  -9   -0.01    0.11
   6  -2  10    0.80    0.21
   6   2  10    0.26    0.20
  -6   2 -10    0.11    0.13
  -6   2 -10    0.06    0.14
  -6  -2 -10    0.06    0.12
   6   2  11    1.55    0.16
   6   2  11    1.72    0.30
  -6   2 -11    1.78    0.18
  -6   2 -11    1.88    0.27
   6  -2  12   42.12    1.91
   6   2  12   35.78    1.11
   6   2  12   39.02    1.76
  -6   2 -12   40.84    1.51
  -6  -2 -12   41.96    1.67
   6  -2  13   16.30    0.80
   6  -2  13   20.77    1.20
   6   2  13   14.88    0.57
   6   2  13   16.12    1.00
  -6   2 -13   16.63    0.83
  -6  -2 -13   15.65    0.83
   6  -2  14   23.76    1.56
   6  -2  14   24.69    1.05
   6   2  14   22.59    0.82
   6   2  14   26.54    1.36
  -6   2 -14   26.27    1.30
  -6  -2 -14   25.92    1.28
   6  -2  15    1.43    0.25
   6  -2  15    1.49    0.35
   6   2  15    1.28    0.32
   6   2  15    1.06    0.17
  -6   2 -15    1.01    0.32
  -6  -2 -15    0.99    0.31
   6  -2  16    3.68    0.38
   6  -2  16    3.40    0.50
   6   2  16    3.80    0.47
   6   2  16    3.47    0.27
  -6   2 -16    4.05    0.49
  -6  -2 -16    4.64    0.51
   6  -2  17   11.45    1.03
   6  -2  17    9.58    0.65
   6   2  17   10.03    0.92
  -6   2 -17   11.65    0.81
  -6  -2 -17   11.30    0.86
   6  -2  18    0.73    0.25
   6  -2  18    1.13    0.41
   6   2  18    0.83    0.32
  -6   2 -18    0.91    0.31
  -6  -2 -18    1.02    0.30
   6  -2  19    1.51    0.31
   6  -2  19    1.56    0.49
   6   2  19    1.92    0.48
  -6   2 -19    1.89    0.49
  -6  -2 -19    2.00    0.37
   6  -2  20    5.72    0.54
   6  -2  20    5.38    0.76
   6   2  20    5.43    0.66
  -6   2 -20    6.04    0.69
  -6  -2 -20    6.41    0.62
   6  -2  21    4.06    0.59
   6   2  21    3.93    0.68
  -6   2 -21    4.43    0.72
  -6  -2 -21    4.31    0.67
   6  -2  22    0.65    0.46
   6   2  22    1.12    0.45
  -6   2 -22    1.06    0.39
  -6  -2 -22    1.22    0.38
   6  -2  23    5.88    0.88
   6   2  23    5.37    0.70
  -6   2 -23    6.75    0.88
  -6  -2 -23    5.18    0.84
   6  -2  24    0.57    0.44
   6   2  24    0.25    0.30
  -6   2 -24    0.21    0.32
  -6  -2 -24    0.34    0.33
   6  -2  25   -0.28    0.35
   6   2  25    0.12    0.28
  -6   2 -25   -0.11    0.27
  -6  -2 -25    0.17    0.32
   6  -4 -25    7.34    0.94
   6   4 -25    7.16    0.92
  -6   4  25    6.93    0.92
  -6  -4  25    6.57    1.42
   6  -4 -24    6.69    0.78
   6   4 -24    7.64    0.93
  -6   4  24    6.45    0.97
  -6  -4  24    7.41    1.22
   6  -4 -23    8.39    0.89
   6   4 -23    7.76    0.96
  -6   4  23    6.71    0.97
  -6  -4  23    6.68    1.43
   6  -4 -22    9.33    0.79
   6   4 -22   10.57    1.18
  -6   4  22   10.13    1.10
  -6  -4  22    8.88    1.36
   6  -4 -21    1.77    0.36
   6   4 -21    1.46    0.56
  -6   4  21    1.30    0.52
  -6  -4  21    1.89    0.56
   6  -4 -20    8.83    0.83
   6   4 -20    9.81    0.89
  -6   4  20    8.53    1.01
  -6  -4  20    9.43    1.29
   6  -4 -19    2.65    0.45
   6   4 -19    2.21    0.46
  -6   4  19    2.78    0.66
  -6  -4  19    1.64    0.72
   6  -4 -18    0.88    0.23
   6  -4 -18    0.28    0.31
   6   4 -18    0.64    0.39
  -6   4  18    0.40    0.46
  -6  -4  18    0.36    0.41
   6  -4 -17   43.98    2.23
   6  -4 -17   42.10    1.86
   6   4 -17   47.81    2.71
  -6   4  17   45.93    3.13
  -6  -4  17   46.44    2.80
   6  -4 -16   16.64    1.09
   6  -4 -16   18.92    0.96
   6   4 -16   18.72    1.50
  -6   4  16   19.99    1.73
  -6  -4  16   21.02    1.74
   6  -4 -15   25.25    1.25
   6  -4 -15   22.50    1.08
   6   4 -15   24.26    1.61
  -6   4  15   22.53    1.95
  -6  -4  15   24.59    1.65
   6  -4 -14    5.77    0.44
   6  -4 -14    4.85    0.41
   6   4 -14    5.67    0.54
  -6   4  14    7.70    0.92
  -6  -4  14    6.10    0.69
   6  -4 -13   12.74    0.70
   6  -4 -13   11.08    0.64
   6   4 -13   12.58    0.92
  -6   4  13   11.27    1.58
  -6  -4  13   12.21    1.13
   6  -4 -12   33.52    1.34
   6  -4 -12   32.54    1.25
   6   4 -12   32.26    1.63
  -6   4  12   35.82    2.78
  -6  -4  12   31.83    1.78
   6  -4 -11   11.41    0.52
   6   4 -11    9.91    0.76
  -6   4  11   10.40    1.50
  -6  -4  11   10.48    0.74
   6  -4 -10    1.59    0.23
   6  -4 -10    1.76    0.26
   6   4 -10    1.86    0.27
  -6   4  10    1.54    0.53
  -6  -4  10    2.33    0.33
   6  -4  -9    0.15    0.15
   6   4  -9   -0.21    0.20
   6  -4  -9    0.51    0.14
  -6   4   9    0.12    0.32
  -6  -4   9    0.57    0.24
  -6  -4   9    0.16    0.07
   6  -4  -8    3.53    0.33
   6  -4  -8    4.08    0.28
   6   4  -8    4.40    0.40
  -6   4   8    4.89    0.67
  -6  -4   8    3.50    0.38
  -6  -4   8    3.75    0.17
   6  -4  -7   59.33    2.05
   6  -4  -7   60.93    1.81
   6   4  -7   62.17    2.39
  -6   4   7   54.33    3.34
  -6  -4   7   60.18    1.53
  -6  -4   7   62.72    2.42
   6  -4  -6   21.22    0.66
   6  -4  -6   17.09    0.82
   6   4  -6   19.39    0.85
   6   4  -6   17.42    0.58
  -6   4   6   20.78    1.36
  -6  -4   6   21.53    0.97
   6  -4  -5    9.57    0.38
   6  -4  -5    9.69    0.57
   6   4  -5    9.98    0.50
   6   4  -5    9.44    0.38
  -6   4   5    8.92    0.73
  -6  -4   5   10.16    0.62
   6  -4  -4    1.81    0.17
   6  -4  -4    1.94    0.28
   6   4  -4    1.91    0.24
  -6   4   4    1.77    0.44
  -6  -4   4    2.18    0.29
   6  -4  -3    7.22    0.34
   6  -4  -3    7.13    0.42
   6   4  -3    7.40    0.48
   6   4  -3    6.81    0.36
  -6   4   3    7.18    0.61
  -6  -4   3    5.79    0.40
   6  -4  -2    5.56    0.36
   6  -4  -2    4.48    0.24
   6   4  -2    4.95    0.27
   6   4  -2    5.89    0.37
  -6   4   2    4.75    0.41
   6  -4  -1    2.07    0.24
   6   4  -1    1.07    0.19
   6   4  -1    2.11    0.25
   6   4  -1    1.79    0.23
  -6   4   1    1.87    0.18
  -6   4   1    2.69    0.36
   6  -4   0  131.87    4.66
   6   4   0  127.85    4.16
   6   4   0  138.38    4.85
   6   4   0  131.59    3.76
  -6   4   0  131.21    3.64
  -6   4   0  124.44    4.50
   6  -4   1   10.94    0.62
   6   4   1   10.67    0.60
   6   4   1   11.00    0.47
   6   4   1   11.34    0.65
  -6   4  -1   10.58    0.43
  -6   4  -1   10.32    0.66
   6   4   2    0.86    0.21
   6   4   2    0.49    0.12
  -6   4  -2    0.66    0.13
  -6  -4  -2    0.20    0.10
   6  -4   3    7.16    0.51
   6   4   3    7.44    0.52
   6   4   3    7.70    0.31
  -6   4  -3    7.60    0.35
  -6   4  -3    7.86    0.46
  -6  -4  -3    7.71    0.48
   6  -4   4    2.08    0.33
   6   4   4    2.18    0.17
   6   4   4    2.01    0.25
  -6   4  -4    1.82    0.23
  -6   4  -4    1.70    0.19
  -6  -4  -4    2.42    0.22
   6  -4   5    0.18    0.24
   6   4   5    0.67    0.18
   6   4   5    0.42    0.10
  -6   4  -5    0.77    0.14
  -6   4  -5    0.52    0.13
  -6  -4  -5    0.15    0.20
   6  -4   6    4.27    0.51
   6   4   6    4.11    0.39
  -6   4  -6    4.03    0.30
  -6   4  -6    4.25    0.29
  -6  -4  -6    4.72    0.40
   6  -4   7   14.29    0.84
   6   4   7   14.35    0.82
  -6   4  -7   14.73    0.62
  -6   4  -7   14.55    0.64
  -6  -4  -7   15.53    0.81
   6  -4   8    4.22    0.49
   6   4   8    3.89    0.53
  -6   4  -8    4.07    0.28
  -6   4  -8    4.17    0.35
  -6  -4  -8    4.72    0.39
   6  -4   9   33.51    1.71
   6   4   9   30.26    1.55
  -6   4  -9   31.75    1.10
  -6   4  -9   33.10    1.31
  -6  -4  -9   35.01    1.53
   6   4  10   14.41    0.95
   6  -4  10   13.90    1.09
  -6   4 -10   13.69    0.69
  -6   4 -10   13.84    0.58
  -6  -4 -10   15.09    0.97
   6  -4  11    2.50    0.54
   6   4  11    2.58    0.53
  -6   4 -11    2.25    0.29
  -6   4 -11    1.73    0.33
  -6  -4 -11    2.04    0.38
   6  -4  12  324.91   15.53
   6   4  12  320.43   14.95
  -6   4 -12  312.08   10.15
  -6   4 -12  333.19   13.21
  -6  -4 -12  348.61   14.10
   6  -4  13  106.92    6.37
   6   4  13  100.85    5.70
  -6   4 -13  107.80    4.55
  -6   4 -13  106.58    3.64
  -6  -4 -13  110.24    5.08
   6   4  14   48.23    2.78
   6  -4  14   47.41    3.03
  -6   4 -14   49.76    1.73
  -6   4 -14   52.22    2.44
  -6  -4 -14   55.54    2.56
   6  -4  15    2.76    0.76
   6   4  15    1.64    0.68
  -6   4 -15    3.23    0.28
  -6   4 -15    3.34    0.45
  -6  -4 -15    3.93    0.49
   6  -4  16    8.36    1.09
   6   4  16    7.95    0.84
  -6   4 -16    9.39    0.72
  -6  -4 -16    9.19    0.75
   6  -4  17    2.69    0.54
   6   4  17    2.62    0.55
  -6   4 -17    3.04    0.49
  -6  -4 -17    3.14    0.57
   6  -4  18    0.40    0.36
   6   4  18    1.33    0.43
  -6   4 -18    0.37    0.28
  -6  -4 -18    0.57    0.38
   6  -4  19    1.20    0.44
   6   4  19    1.10    0.44
  -6   4 -19    1.34    0.37
  -6  -4 -19    1.55    0.41
   6  -4  20    4.55    0.85
   6   4  20    4.46    0.68
  -6   4 -20    4.33    0.71
  -6  -4 -20    3.95    0.60
   6  -4  21    0.30    0.41
   6   4  21    0.37    0.39
  -6   4 -21    0.19    0.34
  -6  -4 -21   -0.07    0.27
   6  -4  22   -0.21    0.36
   6   4  22   -0.13    0.39
  -6   4 -22   -0.26    0.36
  -6  -4 -22   -0.01    0.35
   6  -4  23    4.20    0.91
   6   4  23    4.95    0.80
  -6   4 -23    4.75    0.92
  -6  -4 -23    5.71    0.86
   6  -4  24    1.50    0.79
   6   4  24    2.68    0.60
  -6   4 -24    1.82    0.58
  -6  -4 -24    1.99    0.66
   6  -6 -22    9.34    0.91
   6   6 -22   11.13    1.39
  -6   6  22    9.70    1.52
  -6  -6  22   10.24    1.58
   6  -6 -21    1.90    0.44
   6   6 -21    2.16    0.59
  -6  -6  21    2.65    0.76
  -6   6  21    1.19    0.82
   6   6 -20    0.15    0.38
   6  -6 -20    0.35    0.28
  -6  -6  20    0.54    0.48
  -6   6  20    0.33    0.47
   6  -6 -19   16.14    1.27
   6   6 -19   14.92    1.57
  -6  -6  19   14.74    1.72
  -6   6  19   12.47    1.86
   6   6 -18    4.98    0.88
   6  -6 -18    4.35    0.69
  -6  -6  18    5.37    0.95
  -6   6  18    4.19    0.91
   6   6 -17    5.81    0.86
   6  -6 -17    5.59    0.66
  -6  -6  17    4.53    0.86
  -6   6  17    4.52    0.91
   6  -6 -16   -0.24    0.21
   6   6 -16    1.04    0.35
  -6   6  16    0.20    0.51
  -6  -6  16    0.39    0.37
   6  -6 -15    2.22    0.43
   6   6 -15    2.45    0.45
  -6  -6  15    1.82    0.67
  -6   6  15    2.32    0.69
   6   6 -14    4.65    0.60
   6  -6 -14    4.79    0.55
  -6  -6  14    4.22    0.83
  -6   6  14    4.11    1.06
   6  -6 -13    3.85    0.41
   6   6 -13    3.69    0.54
  -6  -6  13    3.53    0.70
  -6   6  13    4.59    0.88
   6   6 -12   23.91    1.52
   6  -6 -12   22.99    1.12
   6  -6 -12   18.88    0.96
  -6  -6  12   22.40    1.57
  -6   6  12   20.84    2.06
   6   6 -11    3.01    0.59
   6  -6 -11    3.23    0.37
  -6  -6  11    1.72    0.72
  -6   6  11    4.83    0.92
   6  -6 -10   16.76    0.87
   6   6 -10   17.88    1.31
   6  -6 -10   16.50    0.92
  -6  -6  10   18.11    1.29
  -6   6  10   16.88    1.89
   6  -6  -9   19.73    0.97
   6   6  -9   18.26    1.12
   6  -6  -9   16.25    0.85
  -6  -6   9   17.42    1.21
  -6   6   9   16.30    2.11
   6   6  -8    3.34    0.48
   6  -6  -8    4.62    0.41
   6  -6  -8    3.13    0.36
  -6  -6   8    4.54    0.62
  -6   6   8    3.46    0.83
   6   6  -7    4.60    0.27
   6  -6  -7    4.51    0.35
   6  -6  -7    4.83    0.44
   6   6  -7    4.17    0.50
  -6  -6   7    3.80    0.62
  -6   6   7    4.22    1.11
   6  -6  -6   15.53    0.76
   6   6  -6   12.96    0.57
   6  -6  -6   14.36    0.83
   6   6  -6   15.04    1.04
  -6  -6   6   13.37    0.88
  -6   6   6   12.71    1.50
   6   6  -5    1.20    0.29
   6  -6  -5    0.20    0.17
   6  -6  -5    0.48    0.19
   6   6  -5    0.37    0.16
  -6   6   5    0.17    0.50
  -6  -6   5    0.42    0.27
   6   6  -4    1.00    0.36
   6  -6  -4    1.01    0.23
   6  -6  -4    1.01    0.28
   6   6  -4    0.82    0.19
  -6   6   4    0.69    0.50
  -6  -6   4    1.41    0.30
   6  -6  -3   21.19    0.96
   6  -6  -3   20.56    1.02
   6   6  -3   20.14    0.91
   6   6  -3   20.78    1.35
  -6  -6   3   19.44    1.12
  -6   6   3   21.29    2.10
   6  -6  -2   12.86    0.90
   6   6  -2   12.04    0.74
   6   6  -2   13.82    0.93
  -6   6   2   14.67    1.36
  -6  -6   2   12.24    0.83
   6  -6  -1  107.42    4.55
   6   6  -1  112.91    4.26
   6   6  -1  115.53    4.93
  -6   6   1  109.13    4.20
  -6   6   1  119.34    7.25
  -6  -6   1  107.55    4.15
   6  -6   0   69.23    2.95
   6   6   0   71.08    2.86
   6   6   0   69.89    3.50
  -6   6   0   69.57    2.81
  -6   6   0   67.28    4.02
  -6  -6   0   67.93    2.60
   6  -6   1   26.57    1.54
   6   6   1   28.24    1.46
   6   6   1   27.69    1.38
  -6   6  -1   26.61    1.17
  -6   6  -1   26.47    2.09
  -6  -6  -1   25.54    1.13
   6  -6   2   -0.00    0.20
   6   6   2    0.06    0.18
  -6   6  -2   -0.02    0.18
  -6   6  -2   -0.12    0.33
  -6  -6  -2    0.30    0.15
   6  -6   3    9.30    0.81
   6   6   3    9.57    0.64
  -6  -6  -3    7.96    0.42
  -6   6  -3    8.85    0.60
  -6   6  -3    8.55    0.75
  -6  -6  -3    8.84    0.67
   6   6   4    7.83    0.68
   6  -6   4    8.43    0.86
  -6   6  -4    8.59    0.61
  -6   6  -4    7.24    0.84
  -6  -6  -4    7.98    0.41
  -6  -6  -4   10.63    0.71
   6  -6   5   38.75    2.06
   6   6   5   41.22    2.01
  -6   6  -5   41.23    1.81
  -6   6  -5   39.04    2.19
  -6  -6  -5   44.01    2.15
   6   6   6   23.40    1.30
   6  -6   6   23.04    1.39
  -6  -6  -6   25.36    1.37
  -6   6  -6   22.57    1.17
  -6   6  -6   22.53    1.42
   6  -6   7   -0.01    0.25
   6   6   7    0.15    0.22
  -6   6  -7    0.05    0.24
  -6   6  -7    0.14    0.16
  -6  -6  -7    0.17    0.20
   6   6   8    0.17    0.33
   6  -6   8    1.75    0.38
  -6   6  -8    0.28    0.21
  -6   6  -8    0.14    0.25
  -6  -6  -8    0.91    0.26
   6  -6   9    8.07    1.00
   6   6   9    9.36    0.78
  -6   6  -9    8.94    0.66
  -6   6  -9    7.69    0.60
  -6  -6  -9    9.23    0.70
   6  -6  10    2.76    0.55
   6   6  10    1.40    0.38
  -6   6 -10    1.33    0.27
  -6   6 -10    1.03    0.29
  -6  -6 -10    1.56    0.37
   6   6  11    0.53    0.31
  -6   6 -11    0.37    0.22
  -6  -6 -11    0.27    0.29
   6  -6  12   43.69    2.75
   6   6  12   43.64    2.54
  -6   6 -12   40.33    2.04
  -6  -6 -12   47.58    2.66
   6  -6  13   -0.02    0.39
   6   6  13   -0.19    0.31
  -6   6 -13   -0.30    0.25
  -6  -6 -13    0.34    0.32
   6  -6  14    0.20    0.38
   6   6  14    0.68    0.44
  -6  -6 -14    0.60    0.33
  -6   6 -14    0.32    0.26
   6  -6  15    8.87    1.23
   6   6  15    8.85    1.01
  -6   6 -15    8.24    0.89
  -6  -6 -15    9.93    1.05
   6  -6  16    0.92    0.65
   6   6  16    1.36    0.48
  -6   6 -16    1.26    0.45
  -6  -6 -16    1.27    0.40
   6  -6  17    3.83    0.83
   6   6  17    4.81    0.86
  -6   6 -17    4.64    0.75
  -6  -6 -17    5.63    0.70
   6  -6  18    5.25    0.87
   6   6  18    3.86    0.79
  -6   6 -18    4.14    0.64
  -6  -6 -18    5.61    0.87
   6  -6  19   -0.20    0.35
   6   6  19   -0.06    0.37
  -6   6 -19   -0.03    0.22
  -6  -6 -19    0.15    0.27
   6  -6  20   -0.08    0.47
   6   6  20    0.06    0.33
  -6  -6 -20    0.05    0.30
  -6   6 -20    0.08    0.33
   6  -6  21    0.13    0.46
   6   6  21    0.03    0.34
  -6  -6 -21   -0.29    0.32
  -6   6 -21    0.26    0.27
   6  -8 -18    0.56    0.33
   6   8 -18    0.13    0.42
  -6  -8  18    0.74    0.55
  -6   8  18    0.42    0.59
   6   8 -17    3.67    0.76
   6  -8 -17    4.73    0.72
  -6   8  17    3.48    0.91
  -6  -8  17    3.89    1.28
   6   8 -16   15.66    1.44
   6  -8 -16   15.84    1.39
  -6  -8  16   15.83    1.87
  -6   8  16   15.17    1.95
   6   8 -15    3.54    0.66
   6  -8 -15    2.95    0.50
  -6  -8  15    3.80    1.04
  -6   8  15    1.88    0.93
   6   8 -14   -0.33    0.41
   6  -8 -14    0.34    0.31
  -6  -8  14    0.19    0.42
  -6   8  14    0.56    0.52
   6  -8 -13    0.28    0.31
   6   8 -13    0.40    0.35
  -6   8  13   -0.16    0.44
  -6  -8  13    1.06    0.52
   6  -8 -12    0.15    0.26
   6   8 -12    1.59    0.42
  -6  -8  12    0.52    0.44
  -6   8  12   -0.32    0.49
   6  -8 -11   -0.03    0.25
   6   8 -11    0.09    0.28
  -6   8  11    0.61    0.41
  -6  -8  11   -0.09    0.34
   6   8 -10    1.42    0.48
   6  -8 -10    2.30    0.44
  -6  -8  10    2.14    0.56
  -6   8  10    0.73    0.67
   6  -8  -9   10.31    0.87
   6   8  -9    9.23    0.96
  -6   8   9   10.44    1.49
  -6  -8   9   11.27    1.29
   6   8  -8    2.22    0.47
   6  -8  -8    1.25    0.38
   6  -8  -8    1.21    0.30
  -6   8   8    1.17    0.76
  -6  -8   8    1.52    0.58
   6  -8  -7    2.55    0.48
   6   8  -7    2.75    0.55
   6  -8  -7    2.31    0.42
  -6  -8   7    2.79    0.55
  -6   8   7    3.73    0.92
   6  -8  -6    0.20    0.29
   6   8  -6    1.15    0.38
   6  -8  -6    0.91    0.30
  -6  -8   6    0.31    0.35
  -6   8   6    1.03    0.61
   6  -8  -5    0.33    0.24
   6   8  -5    0.35    0.39
   6  -8  -5    0.11    0.23
  -6  -8   5    0.42    0.33
  -6   8   5   -0.16    0.49
   6  -8  -4    0.12    0.24
   6   8  -4    0.51    0.30
   6   8  -4    0.21    0.18
   6  -8  -4    0.27    0.25
  -6  -8   4    0.01    0.24
  -6   8   4   -0.17    0.45
   6  -8  -3   18.41    1.26
   6   8  -3   19.81    1.43
   6   8  -3   18.97    1.08
   6  -8  -3   21.22    1.26
  -6   8   3   22.33    2.27
  -6  -8   3   19.35    1.42
   6  -8  -2    4.57    0.46
   6   8  -2    4.18    0.40
   6   8  -2    4.88    0.65
   6  -8  -2    3.91    0.58
  -6  -8   2    3.79    0.59
  -6   8   2    3.01    0.83
   6  -8  -1    0.47    0.35
   6   8  -1    2.13    0.47
   6   8  -1    0.59    0.31
  -6   8   1    0.86    0.33
  -6  -8   1    0.74    0.33
  -6   8   1    0.28    0.51
   6   8   0   30.07    1.59
   6   8   0   32.83    2.06
   6  -8   0   29.44    1.60
  -6   8   0   30.22    1.83
  -6   8   0   29.29    2.78
  -6  -8   0   30.04    1.76
   6   8   1   18.07    1.58
   6   8   1   18.10    1.23
   6  -8   1   15.83    1.30
  -6   8  -1   18.07    1.26
  -6   8  -1   18.15    1.89
   6  -8   2    9.95    0.93
   6   8   2   11.14    0.93
  -6   8  -2   10.20    1.07
  -6  -8  -2    9.96    0.92
  -6   8  -2   10.05    0.77
   6  -8   3    4.49    0.67
   6   8   3    5.10    0.65
  -6   8  -3    5.07    0.87
  -6  -8  -3    3.80    0.58
  -6   8  -3    5.25    0.50
   6   8   4    0.46    0.34
   6  -8   4    0.05    0.33
  -6   8  -4    0.28    0.25
  -6   8  -4    0.73    0.40
  -6  -8  -4    0.31    0.36
   6   8   5   27.11    1.79
   6  -8   5   24.27    1.57
  -6   8  -5   22.83    1.38
  -6  -8  -5   27.58    1.87
  -6   8  -5   24.64    2.13
   6  -8   6   10.14    1.10
   6   8   6   10.54    0.98
  -6   8  -6    8.23    1.22
  -6  -8  -6   13.49    1.03
  -6   8  -6   10.43    0.96
   6  -8   7   -0.12    0.22
   6   8   7   -0.45    0.28
  -6   8  -7    0.25    0.27
  -6  -8  -7    0.02    0.23
  -6   8  -7    0.14    0.18
   6   8   8   -0.21    0.33
   6  -8   8   -0.24    0.27
  -6   8  -8    1.05    0.26
  -6  -8  -8   -0.40    0.32
   6   8   9    1.41    0.41
   6  -8   9    0.93    0.43
  -6   8  -9    1.12    0.38
  -6  -8  -9    1.44    0.38
   6   8  10    0.33    0.28
   6  -8  10    0.61    0.30
  -6   8 -10   -0.20    0.23
  -6  -8 -10   -0.03    0.35
   6  -8  11    1.53    0.63
   6   8  11    1.41    0.48
  -6  -8 -11    2.30    0.48
  -6   8 -11    2.03    0.38
   6  -8  12    0.52    0.37
   6   8  12    0.63    0.37
  -6   8 -12    0.39    0.35
   6   8  13   -0.12    0.32
   6  -8  13   -0.18    0.33
  -6  -8 -13    0.12    0.30
  -6   8 -13    0.50    0.29
   6   8  14    0.06    0.40
   6  -8  14   -0.14    0.35
  -6   8 -14   -0.04    0.30
  -6  -8 -14    0.37    0.31
   6  -8  15   -0.43    0.44
   6   8  15   -0.39    0.39
  -6  -8 -15    0.38    0.36
  -6   8 -15   -0.00    0.25
   6  -8  16    0.05    0.38
   6   8  16    0.01    0.35
  -6   8 -16    0.06    0.30
  -6  -8 -16    0.04    0.33
   6   8  17    0.52    0.59
   6  -8  17    0.59    0.52
  -6  -8 -17    1.01    0.48
  -6   8 -17    0.15    0.45
   6  10  -9    0.64    0.39
  -6 -10   9   -0.60    0.49
  -6  10   9    0.34    0.54
   6 -10  -8    1.53    0.46
  -6  10   8    2.45    0.62
  -6 -10   8    0.57    0.57
   6 -10  -7    2.60    0.44
  -6  10   7    2.55    0.74
  -6 -10   7    2.25    0.79
   6 -10  -6    3.71    0.60
   6  10  -6    2.97    0.73
  -6 -10   6    2.35    0.76
  -6  10   6    3.21    0.91
   6  10  -5    6.16    0.97
  -6  10   5    5.96    0.98
   6  10  -4    6.13    0.92
  -6  10   4    4.33    1.02
   6  10  -3    0.20    0.33
   6 -10  -3   -0.11    0.27
  -6  10   3    0.15    0.38
   6 -10  -2    0.03    0.22
   6  10  -2    0.58    0.36
  -6  10   2   -0.05    0.46
   6 -10  -1    0.39    0.30
   6  10  -1    0.30    0.37
   6 -10  -1   -0.14    0.29
  -6  10   1    0.68    0.48
   6 -10   0   -0.19    0.29
   6 -10   0    0.14    0.23
  -6  10   0    0.44    0.36
  -6 -10   0    0.29    0.22
   6 -10   1    0.01    0.22
   6  10   1    0.03    0.27
  -6  10  -1   -0.36    0.40
  -6  10  -1    0.42    0.29
   6 -10   2   -0.22    0.22
   6  10   2    0.28    0.26
   6  10   3    1.53    0.53
   6 -10   3    2.23    0.42
  -6 -10  -3    0.94    0.52
   6 -10   4    0.08    0.31
   6  10   4    0.10    0.31
  -6 -10  -4   -0.13    0.31
  -6  10  -4    0.14    0.26
   6 -10   5   -0.08    0.31
   6  10   5    0.55    0.39
  -6 -10  -5    0.62    0.37
   6 -10   6    3.04    0.79
   6  10   6    3.73    0.68
  -6 -10  -6    5.24    0.93
   6 -10   7    4.91    0.96
   6  10   7    6.06    1.04
  -6 -10  -7    6.26    0.86
   6 -10   8    0.82    0.42
   6  10   8    1.20    0.51
  -6 -10  -8    0.16    0.45
  -6  10  -8    0.80    0.47
   7  -1 -27    3.21    0.70
   7   1 -27    3.18    0.62
  -7  -1  27    2.60    0.82
   7  -1 -26    0.32    0.25
   7   1 -26   -0.37    0.31
  -7   1  26    0.02    0.25
  -7  -1  26   -0.19    0.30
   7  -1 -25   -0.07    0.29
   7   1 -25    0.38    0.30
  -7   1  25    0.38    0.34
  -7  -1  25   -0.12    0.41
   7  -1 -24   19.86    1.40
   7   1 -24   20.31    1.63
  -7   1  24   18.44    1.55
  -7   1  24   16.90    1.39
  -7  -1  24   18.23    1.79
   7  -1 -23    1.31    0.40
   7   1 -23    0.16    0.34
  -7   1  23    0.84    0.32
  -7   1  23    1.33    0.39
  -7  -1  23    0.59    0.48
   7  -1 -22    2.46    0.50
   7   1 -22    2.80    0.43
  -7   1  22    1.96    0.53
  -7   1  22    2.48    0.52
  -7  -1  22    2.08    0.59
   7  -1 -21    2.31    0.49
   7   1 -21    2.37    0.50
  -7   1  21    2.88    0.51
  -7   1  21    2.78    0.59
  -7  -1  21    3.02    0.59
   7   1 -20    0.29    0.29
   7  -1 -20    0.49    0.23
  -7   1  20    0.06    0.31
  -7  -1  20    0.46    0.36
  -7   1  20    0.23    0.34
  -7  -1  20    0.25    0.23
   7  -1 -19   26.93    1.49
   7   1 -19   26.36    1.55
  -7  -1  19   24.72    1.42
  -7  -1  19   27.46    1.79
  -7   1  19   26.04    2.00
   7   1 -18   11.31    0.78
   7  -1 -18   11.87    0.87
   7  -1 -18   15.85    0.85
  -7   1  18   11.06    1.16
  -7  -1  18   10.39    0.85
  -7  -1  18   11.74    0.94
   7   1 -17    0.38    0.22
   7  -1 -17    0.37    0.22
   7  -1 -17    0.35    0.20
  -7   1  17    0.28    0.37
  -7  -1  17    0.40    0.28
  -7  -1  17    0.53    0.28
   7  -1 -16    1.67    0.30
   7  -1 -16    1.90    0.31
   7   1 -16    1.70    0.33
  -7  -1  16    1.41    0.40
  -7   1  16    1.31    0.57
   7  -1 -15    0.80    0.19
   7  -1 -15    0.87    0.22
   7   1 -15    0.80    0.20
  -7   1  15    0.28    0.43
  -7  -1  15    0.94    0.32
   7  -1 -14    1.82    0.26
   7   1 -14    2.15    0.25
   7  -1 -14    1.74    0.29
   7   1 -14    2.48    0.33
  -7   1  14    2.28    0.46
  -7  -1  14    2.53    0.35
   7  -1 -13    0.67    0.19
   7  -1 -13    1.17    0.26
   7   1 -13    1.55    0.29
   7   1 -13    0.65    0.18
  -7   1  13    1.04    0.37
  -7  -1  13    1.20    0.24
   7  -1 -12   18.58    0.67
   7  -1 -12   18.43    0.94
   7   1 -12   18.80    0.92
   7   1 -12   19.20    0.79
  -7   1  12   18.50    1.18
  -7  -1  12   17.86    0.83
   7  -1 -11   15.99    0.74
   7  -1 -11   15.63    0.59
   7   1 -11   16.00    0.61
   7   1 -11   16.47    0.92
  -7   1  11   15.94    1.06
  -7  -1  11   15.73    0.68
   7  -1 -10   32.57    0.97
   7  -1 -10   32.47    1.25
   7   1 -10   33.95    1.08
   7   1 -10   32.57    1.33
  -7   1  10   30.25    1.38
  -7  -1  10   34.02    1.12
   7  -1  -9    4.64    0.23
   7  -1  -9    5.48    0.41
   7   1  -9    5.48    0.37
   7   1  -9    4.66    0.25
  -7  -1   9    4.72    0.28
   7  -1  -8   23.52    0.62
   7  -1  -8   25.91    1.03
   7   1  -8   22.75    0.91
   7   1  -8   23.56    0.74
  -7  -1   8   23.57    0.76
  -7   1   8   24.86    0.99
   7  -1  -7  186.70    3.96
   7   1  -7  185.27    4.66
   7   1  -7  180.37    5.89
   7  -1  -7  192.77    6.17
  -7   1   7  199.63    6.27
  -7  -1   7  185.93    5.01
   7   1  -6   16.89    0.69
   7   1  -6   16.03    0.48
   7  -1  -6   16.22    0.71
   7  -1  -6   15.79    0.35
  -7  -1   6   17.53    0.59
  -7   1   6   16.16    0.65
   7   1  -5    6.01    0.23
   7   1  -5    5.40    0.44
   7  -1  -5    5.67    0.15
   7  -1  -5    5.92    0.36
  -7  -1   5    6.02    0.26
  -7   1   5    5.38    0.31
   7  -1  -4  106.40    3.43
   7   1  -4  112.13    3.39
   7   1  -4  105.99    2.32
  -7   1   4  101.82    3.03
  -7  -1   4  103.25    2.86
   7  -1  -3    0.62    0.16
   7   1  -3    0.67    0.10
   7   1  -3    1.19    0.20
  -7  -1   3    0.53    0.12
  -7   1   3    1.04    0.14
   7   1  -2   11.01    0.32
   7   1  -2   10.56    0.53
   7  -1  -2    9.26    0.58
  -7   1   2   10.68    0.44
  -7  -1   2   10.33    0.38
   7  -1  -1    4.93    0.34
   7   1  -1    4.71    0.36
  -7   1   1    4.50    0.28
  -7  -1   1    4.97    0.26
   7  -1   0  100.95    3.24
   7   1   0   99.51    2.92
   7   1   0   98.79    3.01
  -7   1   0  105.82    3.03
  -7  -1   0  102.68    1.95
   7  -1   1    1.99    0.32
   7   1   1    2.17    0.22
   7   1   1    2.37    0.25
  -7   1  -1    2.27    0.21
  -7  -1  -1    2.46    0.13
   7  -1   2   47.16    1.52
   7   1   2   45.91    1.57
   7   1   2   44.44    1.30
  -7   1  -2   41.93    1.38
  -7  -1  -2   42.31    0.95
   7  -1   3  193.77    6.05
   7   1   3  186.80    5.15
   7   1   3  189.06    6.00
  -7   1  -3  191.46    5.40
  -7   1  -3  184.05    3.19
  -7  -1  -3  185.77    4.04
   7  -1   4   15.58    0.72
   7   1   4   14.22    0.54
   7   1   4   13.80    0.63
  -7   1  -4   13.87    0.53
  -7   1  -4   14.00    0.36
  -7  -1  -4   14.57    0.43
   7  -1   5   13.73    0.68
   7   1   5   13.95    0.56
   7   1   5   13.71    0.59
  -7   1  -5   13.32    0.56
  -7   1  -5   11.50    0.33
  -7  -1  -5   11.57    0.40
   7  -1   6   56.35    1.94
   7   1   6   52.99    1.63
   7   1   6   52.54    1.85
  -7   1  -6   52.93    1.66
  -7   1  -6   51.01    1.26
  -7  -1  -6   51.14    1.42
   7  -1   7   22.19    0.88
   7  -1   7   22.22    0.85
   7   1   7   21.28    0.76
   7   1   7   22.87    0.94
  -7   1  -7   21.66    0.67
  -7  -1  -7   22.02    0.73
   7   1   8   42.14    1.37
   7  -1   8   43.33    1.67
   7  -1   8   44.66    1.54
   7   1   8   43.79    1.80
  -7   1  -8   43.94    1.31
  -7  -1  -8   45.88    1.42
   7  -1   9    3.32    0.36
   7  -1   9    3.88    0.35
   7   1   9    3.65    0.27
   7   1   9    4.09    0.41
  -7   1  -9    3.70    0.26
  -7  -1  -9    4.10    0.29
   7  -1  10    4.58    0.33
   7  -1  10    5.03    0.41
   7   1  10    4.77    0.49
   7   1  10    5.09    0.32
  -7   1 -10    5.10    0.33
  -7  -1 -10    5.23    0.30
   7  -1  11   -0.13    0.16
   7  -1  11   -0.01    0.14
   7   1  11   -0.06    0.20
   7   1  11    0.00    0.12
  -7   1 -11    0.12    0.14
  -7  -1 -11   -0.15    0.11
   7   1  12    6.05    0.42
   7   1  12    7.13    0.50
   7  -1  12    7.73    0.53
   7  -1  12    6.88    0.48
  -7   1 -12    6.76    0.50
  -7  -1 -12    6.85    0.42
   7   1  13   16.44    1.05
   7  -1  13   16.37    0.95
   7  -1  13   17.68    1.02
   7   1  13   16.31    0.76
  -7  -1 -13   16.21    0.78
  -7   1 -13   18.37    0.92
   7   1  14    1.36    0.36
   7  -1  14    1.10    0.30
   7  -1  14    1.02    0.32
   7   1  14    1.15    0.22
  -7  -1 -14    1.17    0.24
  -7   1 -14    1.32    0.31
   7  -1  15    1.16    0.33
   7  -1  15    1.76    0.29
   7   1  15    1.17    0.31
   7   1  15    1.04    0.26
  -7   1 -15    1.89    0.34
  -7  -1 -15    1.49    0.33
   7  -1  16    9.88    0.73
   7  -1  16    9.32    0.76
   7   1  16    8.76    0.55
   7   1  16    9.27    0.71
  -7   1 -16   10.24    0.67
  -7  -1 -16    9.33    0.64
   7  -1  17    1.03    0.28
   7  -1  17    0.60    0.28
   7   1  17    0.59    0.34
   7   1  17    0.35    0.21
  -7   1 -17    0.93    0.30
  -7  -1 -17    0.58    0.24
   7  -1  18    0.85    0.33
   7  -1  18    0.88    0.29
   7   1  18    0.78    0.25
   7   1  18    0.66    0.36
  -7   1 -18    1.02    0.34
  -7  -1 -18    0.87    0.35
   7  -1  19    3.67    0.55
   7  -1  19    3.72    0.49
   7   1  19    3.18    0.60
   7   1  19    2.90    0.39
  -7   1 -19    4.50    0.48
  -7  -1 -19    4.07    0.50
   7  -1  20   10.92    0.90
   7  -1  20   11.52    0.91
   7   1  20    8.79    0.67
   7   1  20   11.55    0.93
  -7   1 -20   13.32    0.92
  -7  -1 -20   13.08    0.93
   7  -1  21    0.99    0.35
   7  -1  21    1.33    0.39
   7   1  21    0.69    0.42
  -7   1 -21    1.01    0.45
  -7  -1 -21    1.18    0.42
   7  -1  22    0.04    0.25
   7  -1  22   -0.18    0.23
   7   1  22    0.07    0.29
  -7   1 -22   -0.26    0.32
  -7  -1 -22   -0.28    0.26
   7  -1  23    2.16    0.53
   7   1  23    1.94    0.48
  -7   1 -23    3.61    0.62
  -7  -1 -23    2.72    0.57
   7  -1  24    0.37    0.39
   7   1  24    0.68    0.38
  -7   1 -24    0.10    0.36
  -7  -1 -24    0.86    0.42
   7   1  25    3.43    0.66
  -7   1 -25    3.59    0.65
  -7  -1 -25    3.02    0.64
   7   3 -26    4.78    0.80
   7  -3 -26    5.09    0.82
  -7  -3  26    4.08    0.91
  -7   3  26    4.44    0.71
   7   3 -25   -0.14    0.33
   7  -3 -25    0.30    0.29
  -7  -3  25    0.45    0.50
  -7   3  25    0.57    0.34
   7   3 -24    7.89    0.89
   7  -3 -24    7.70    0.94
  -7  -3  24    7.90    1.31
  -7   3  24    7.90    1.09
   7   3 -23   -0.35    0.31
   7  -3 -23    0.08    0.31
  -7  -3  23   -0.21    0.37
  -7   3  23   -0.07    0.41
   7   3 -22    0.12    0.39
   7  -3 -22    0.05    0.26
  -7  -3  22   -0.44    0.45
  -7   3  22    0.91    0.27
  -7   3  22    0.39    0.43
   7   3 -21    0.50    0.41
   7  -3 -21    0.70    0.34
  -7  -3  21    0.00    0.39
  -7   3  21    0.80    0.26
  -7   3  21    1.33    0.44
   7   3 -20    7.93    0.79
   7  -3 -20    9.08    0.81
  -7  -3  20    8.44    1.14
  -7   3  20    9.15    1.20
   7   3 -19   15.36    1.27
   7  -3 -19   15.45    1.07
   7  -3 -19   14.34    0.99
  -7  -3  19   13.61    1.31
  -7   3  19   13.27    1.59
   7   3 -18   24.97    1.47
   7  -3 -18   22.67    1.33
   7  -3 -18   27.13    1.41
  -7  -3  18   24.82    1.78
  -7   3  18   23.17    2.06
   7   3 -17    8.69    0.76
   7  -3 -17    8.11    0.72
   7  -3 -17    9.60    0.73
  -7  -3  17   10.54    1.07
  -7   3  17    9.10    1.31
   7   3 -16   11.84    0.86
   7  -3 -16   12.35    0.82
   7  -3 -16   12.04    0.81
  -7  -3  16   10.94    1.03
  -7   3  16   12.15    1.62
   7   3 -15   95.34    4.09
   7  -3 -15   94.45    3.60
   7  -3 -15   91.56    3.73
  -7  -3  15   96.23    4.63
  -7   3  15   97.06    6.01
   7   3 -14   20.13    1.20
   7  -3 -14   21.26    1.03
   7  -3 -14   19.68    0.95
  -7  -3  14   20.34    1.54
  -7   3  14   20.03    2.13
   7   3 -13    0.13    0.18
   7  -3 -13    0.25    0.15
   7  -3 -13    0.02    0.19
  -7  -3  13    0.26    0.24
  -7  -3  13    0.14    0.13
  -7   3  13    0.26    0.35
   7   3 -12    0.12    0.16
   7  -3 -12    0.08    0.18
   7  -3 -12    0.20    0.13
  -7  -3  12    0.60    0.21
  -7  -3  12   -0.03    0.11
  -7   3  12   -0.03    0.39
   7   3 -11   17.62    0.79
   7  -3 -11   17.57    0.87
   7  -3 -11   17.37    0.67
  -7  -3  11   16.77    1.02
  -7  -3  11   18.00    0.55
  -7   3  11   18.23    1.52
   7   3 -10    0.30    0.17
   7  -3 -10   -0.06    0.14
   7  -3 -10    0.27    0.11
  -7  -3  10    0.17    0.09
  -7   3  10   -0.12    0.29
   7   3  -9   11.38    0.62
   7   3  -9   11.61    0.75
   7  -3  -9   11.49    0.44
   7  -3  -9   11.29    0.64
  -7  -3   9   10.61    0.38
  -7   3   9   11.87    1.11
   7   3  -8    2.67    0.37
   7   3  -8    2.75    0.28
   7  -3  -8    1.92    0.17
   7  -3  -8    2.98    0.25
  -7  -3   8    2.07    0.18
  -7   3   8    2.33    0.42
   7   3  -7   71.95    2.57
   7   3  -7   71.65    2.44
   7  -3  -7   72.66    1.77
   7  -3  -7   66.10    2.48
  -7  -3   7   68.42    1.83
  -7   3   7   75.60    3.57
   7   3  -6   84.64    2.76
   7   3  -6   81.55    2.85
   7  -3  -6   81.64    1.93
   7  -3  -6   81.77    2.84
  -7   3   6   75.32    3.49
   7   3  -5   29.88    1.13
   7   3  -5   29.90    1.12
   7  -3  -5   28.81    0.70
   7  -3  -5   29.73    1.14
  -7  -3   5   29.25    0.92
  -7   3   5   28.63    1.30
   7   3  -4   80.06    2.53
   7   3  -4   79.28    2.74
   7   3  -4   79.02    2.37
   7  -3  -4   84.07    2.81
   7  -3  -4   74.82    1.61
  -7   3   4   80.02    3.01
   7   3  -3   20.28    0.81
   7   3  -3   20.41    0.76
   7   3  -3   21.24    0.90
   7  -3  -3   22.67    0.98
  -7   3   3   18.64    0.88
   7   3  -2  113.34    3.43
   7   3  -2  105.75    3.30
   7   3  -2  105.56    3.35
   7  -3  -2  114.02    4.02
  -7   3   2  109.19    3.75
   7   3  -1   67.57    2.18
   7   3  -1   68.88    2.28
   7   3  -1   67.69    2.01
   7  -3  -1   71.39    2.59
  -7   3   1   62.13    2.20
   7   3   0  131.65    4.16
   7   3   0  126.92    3.73
   7   3   0  130.10    4.24
   7  -3   0  128.83    4.57
  -7   3   0  124.28    2.70
  -7   3   0  143.77    4.47
   7   3   1  142.47    4.00
   7   3   1  148.72    4.81
   7  -3   1  153.15    5.35
  -7   3  -1  150.62    4.70
   7   3   2  108.00    3.50
   7   3   2  105.70    2.93
   7  -3   2  104.77    3.82
  -7  -3  -2  100.30    3.06
  -7   3  -2   98.60    3.10
  -7   3  -2  100.85    2.28
   7  -3   3   65.40    2.45
   7   3   3   63.79    1.79
   7   3   3   63.20    2.35
  -7  -3  -3   67.69    2.04
  -7   3  -3   66.54    2.02
  -7   3  -3   61.83    1.49
   7   3   4    1.09    0.19
   7   3   4    1.04    0.14
   7  -3   4    0.86    0.26
  -7  -3  -4    0.54    0.14
  -7   3  -4    0.91    0.11
  -7   3  -4    0.94    0.19
   7   3   5   20.91    0.94
   7   3   5   20.23    0.64
   7  -3   5   21.28    0.99
  -7   3  -5   22.25    0.79
  -7  -3  -5   23.43    0.84
  -7   3  -5   21.81    0.64
   7   3   6   -0.12    0.15
   7   3   6    0.14    0.09
   7  -3   6   -0.08    0.16
  -7  -3  -6    0.06    0.11
  -7   3  -6    0.17    0.12
  -7   3  -6    0.16    0.09
   7   3   7   12.12    0.69
   7   3   7   12.62    0.45
   7  -3   7   11.45    0.70
  -7  -3  -7   11.50    0.54
  -7   3  -7   11.57    0.48
  -7   3  -7   11.59    0.53
   7   3   8    1.29    0.13
   7   3   8    1.06    0.28
   7  -3   8    2.01    0.34
  -7   3  -8    1.53    0.19
  -7  -3  -8    1.55    0.24
  -7   3  -8    1.30    0.18
   7   3   9    2.11    0.39
   7  -3   9    1.85    0.32
  -7  -3  -9    1.91    0.25
  -7   3  -9    2.24    0.25
  -7   3  -9    2.05    0.23
   7   3  10    2.47    0.41
   7   3  10    3.29    0.20
  -7  -3 -10    3.47    0.33
  -7   3 -10    2.67    0.30
  -7   3 -10    3.02    0.31
   7   3  11   23.86    1.49
   7  -3  11   25.03    1.64
  -7  -3 -11   25.63    1.17
  -7   3 -11   26.50    1.02
  -7   3 -11   24.97    1.01
   7   3  12    1.94    0.43
   7  -3  12    2.47    0.56
  -7  -3 -12    1.13    0.32
  -7   3 -12    2.08    0.27
  -7   3 -12    1.80    0.32
   7   3  13    9.37    0.88
   7  -3  13    9.37    0.99
  -7   3 -13    9.28    0.71
  -7  -3 -13    9.79    0.80
  -7   3 -13    9.67    0.57
   7   3  14    7.81    0.82
   7  -3  14    7.93    0.82
  -7   3 -14    8.47    0.54
  -7   3 -14    8.18    0.60
  -7  -3 -14    9.41    0.67
   7   3  15   14.00    1.08
   7  -3  15   14.93    1.28
  -7   3 -15   13.13    0.70
  -7   3 -15   14.91    0.99
  -7  -3 -15   15.55    1.05
   7  -3  16    4.39    0.65
   7   3  16    5.05    0.79
  -7   3 -16    5.41    0.41
  -7   3 -16    5.60    0.50
  -7  -3 -16    5.96    0.64
   7   3  17    0.84    0.36
   7  -3  17    1.36    0.36
  -7   3 -17    0.65    0.22
  -7  -3 -17    1.55    0.29
  -7   3 -17    0.65    0.33
   7  -3  18    0.35    0.35
   7   3  18    1.22    0.34
  -7   3 -18    1.19    0.35
  -7  -3 -18    0.76    0.28
  -7   3 -18    0.32    0.21
   7  -3  19    5.01    0.82
   7   3  19    4.81    0.80
  -7   3 -19    5.60    0.70
  -7  -3 -19    5.53    0.61
   7  -3  20    0.70    0.39
   7   3  20    0.37    0.37
  -7  -3 -20    0.53    0.32
  -7   3 -20    1.60    0.41
   7  -3  21    0.45    0.34
   7   3  21    0.45    0.42
  -7   3 -21    0.40    0.32
  -7  -3 -21    0.23    0.37
   7   3  22   15.61    1.58
   7  -3  22   15.27    1.37
  -7  -3 -22   16.20    1.48
  -7   3 -22   17.10    1.30
   7  -3  23    0.34    0.51
   7   3  23    0.55    0.39
  -7  -3 -23    0.52    0.36
  -7   3 -23    0.61    0.45
   7  -3  24    0.92    0.46
   7   3  24    0.68    0.53
  -7   3 -24    0.90    0.44
  -7  -3 -24    1.22    0.42
   7  -5 -23    0.24    0.27
   7   5 -23    0.01    0.37
  -7  -5  23   -0.69    0.47
  -7   5  23   -0.11    0.33
   7   5 -22   10.60    1.30
   7  -5 -22    9.46    1.01
  -7  -5  22   11.76    1.46
  -7   5  22   10.70    1.60
   7   5 -21    2.03    0.49
   7  -5 -21    0.98    0.45
  -7  -5  21    1.97    0.61
  -7   5  21    1.13    0.72
   7   5 -20    6.20    0.82
   7  -5 -20    7.39    0.64
  -7  -5  20    7.00    1.27
  -7   5  20    4.70    1.19
   7  -5 -19   24.02    1.43
   7   5 -19   26.22    1.94
  -7  -5  19   24.61    2.46
  -7   5  19   26.27    2.77
   7   5 -18    3.93    0.67
   7  -5 -18    2.95    0.42
  -7  -5  18    2.67    0.86
  -7   5  18    2.34    0.80
   7   5 -17    0.72    0.35
   7  -5 -17    0.10    0.26
  -7  -5  17    0.62    0.36
  -7   5  17   -0.46    0.45
   7   5 -16    0.32    0.33
   7  -5 -16    0.24    0.23
   7  -5 -16    0.16    0.19
  -7  -5  16    0.10    0.34
  -7   5  16    0.47    0.41
   7  -5 -15    5.65    0.51
   7   5 -15    6.82    0.66
   7  -5 -15    8.16    0.64
  -7  -5  15    6.62    0.83
  -7   5  15    6.93    1.05
   7  -5 -14    5.38    0.53
   7   5 -14    5.88    0.71
   7  -5 -14    5.11    0.45
  -7  -5  14    5.36    0.77
  -7   5  14    4.91    1.33
   7   5 -13   25.93    1.54
   7  -5 -13   25.66    1.30
   7  -5 -13   28.22    1.29
  -7  -5  13   26.28    1.96
  -7   5  13   31.40    2.99
   7  -5 -12   42.66    1.80
   7   5 -12   43.30    2.15
   7  -5 -12   40.20    1.79
  -7  -5  12   45.45    2.72
  -7   5  12   42.40    3.22
   7   5 -11    6.45    0.60
   7  -5 -11    6.99    0.51
   7  -5 -11    5.86    0.54
  -7  -5  11    9.82    0.89
  -7   5  11    7.70    1.16
   7  -5 -10    4.00    0.37
   7   5 -10    4.13    0.49
   7  -5 -10    5.03    0.40
  -7  -5  10    3.61    0.69
  -7   5  10    4.77    0.88
   7   5  -9   40.76    2.05
   7  -5  -9   38.40    1.68
   7  -5  -9   42.84    1.58
  -7  -5   9   41.32    2.24
  -7   5   9   38.33    3.05
   7   5  -8   16.97    1.05
   7  -5  -8   12.68    0.80
   7  -5  -8   17.30    0.73
  -7  -5   8   15.73    0.57
  -7  -5   8   17.76    1.21
  -7   5   8   16.07    1.70
   7  -5  -7   17.86    0.84
   7   5  -7   17.54    1.06
   7  -5  -7   16.34    0.71
  -7  -5   7   18.40    1.15
  -7   5   7   18.15    1.59
   7   5  -6   16.17    0.99
   7  -5  -6   16.18    0.66
   7   5  -6   15.41    0.63
   7  -5  -6   16.49    0.94
  -7  -5   6   16.11    0.91
  -7   5   6   14.72    1.58
   7   5  -5    8.02    0.61
   7   5  -5    7.43    0.42
   7  -5  -5    7.61    0.40
   7  -5  -5    8.00    0.59
  -7  -5   5    7.03    0.57
  -7   5   5    6.20    1.02
   7   5  -4   17.28    0.94
   7  -5  -4   18.88    0.72
   7   5  -4   17.29    0.78
   7  -5  -4   19.05    1.05
  -7  -5   4   18.24    1.00
  -7   5   4   19.39    1.66
   7   5  -3    3.68    0.38
   7   5  -3    3.64    0.32
   7  -5  -3    3.14    0.35
   7  -5  -3    3.44    0.26
  -7  -5   3    2.68    0.40
  -7   5   3    2.31    0.61
   7   5  -2   51.21    2.29
   7  -5  -2   48.48    1.57
   7   5  -2   49.31    1.87
   7  -5  -2   47.79    2.23
  -7  -5   2   51.93    2.03
  -7   5   2   50.37    2.68
   7   5  -1    1.32    0.26
   7   5  -1    1.29    0.28
   7  -5  -1    1.38    0.28
  -7  -5   1    1.24    0.27
  -7   5   1    1.45    0.20
  -7   5   1    0.80    0.30
   7   5   0   31.24    1.42
   7   5   0   33.35    1.50
   7  -5   0   30.61    1.50
  -7  -5   0   33.44    1.33
  -7   5   0   32.53    1.18
  -7   5   0   31.92    1.58
   7   5   1   38.54    1.55
   7   5   1   37.89    1.73
   7  -5   1   38.11    1.74
  -7   5  -1   37.32    1.33
  -7  -5  -1   38.35    1.45
  -7   5  -1   36.89    1.82
   7   5   2   39.79    1.83
   7  -5   2   40.52    1.97
  -7  -5  -2   41.80    1.48
  -7  -5  -2   41.16    1.65
  -7   5  -2   38.34    1.84
   7   5   3    8.41    0.56
   7  -5   3    8.62    0.64
  -7  -5  -3    7.66    0.62
  -7  -5  -3    7.68    0.42
  -7   5  -3    7.79    0.45
  -7   5  -3    7.75    0.63
   7   5   4    9.12    0.80
   7  -5   4    8.64    0.69
  -7   5  -4   10.35    0.54
  -7  -5  -4    9.43    0.44
  -7  -5  -4   12.67    0.76
  -7   5  -4   11.60    0.74
   7  -5   5   41.56    2.05
   7   5   5   41.20    2.08
  -7  -5  -5   40.30    1.24
  -7  -5  -5   42.58    1.83
  -7   5  -5   40.21    1.51
  -7   5  -5   41.95    1.62
   7   5   6   10.82    0.90
   7  -5   6   11.45    0.85
  -7  -5  -6   10.30    0.78
  -7   5  -6   11.26    0.72
  -7   5  -6    9.86    0.60
   7  -5   7   20.14    1.22
   7   5   7   12.94    0.96
  -7  -5  -7   14.87    0.88
  -7   5  -7   12.83    0.73
  -7   5  -7   14.83    0.83
   7   5   8   24.80    1.44
   7  -5   8   25.23    1.54
  -7  -5  -8   26.33    1.42
  -7   5  -8   25.20    1.10
  -7   5  -8   22.47    1.07
   7  -5   9   21.35    1.37
   7   5   9   18.82    1.24
  -7  -5  -9   18.91    1.22
  -7   5  -9   17.61    0.87
  -7   5  -9   17.26    0.97
   7   5  10   18.97    1.51
   7  -5  10   19.29    1.41
  -7  -5 -10   22.01    1.31
  -7   5 -10   22.39    0.95
  -7   5 -10   19.61    0.98
   7   5  11    0.57    0.34
   7  -5  11    0.41    0.34
  -7  -5 -11    0.49    0.34
  -7   5 -11    0.69    0.20
  -7   5 -11    0.48    0.25
   7   5  12    0.34    0.29
   7  -5  12    0.59    0.30
  -7   5 -12    0.26    0.15
  -7  -5 -12   -0.25    0.31
  -7   5 -12    0.11    0.18
   7  -5  13    0.05    0.31
   7   5  13   -0.06    0.24
  -7  -5 -13   -0.07    0.20
  -7   5 -13    0.13    0.12
  -7   5 -13   -0.30    0.20
   7   5  14    7.20    1.00
   7  -5  14    7.41    0.90
  -7  -5 -14    7.49    0.84
  -7   5 -14    6.56    0.62
   7  -5  15   31.19    2.29
   7   5  15   33.29    2.49
  -7  -5 -15   34.77    1.98
  -7   5 -15   30.97    1.86
   7   5  16    6.33    0.93
   7  -5  16    6.99    1.12
  -7  -5 -16    8.56    0.92
  -7   5 -16    7.82    0.82
   7  -5  17    0.29    0.39
   7   5  17    0.19    0.39
  -7  -5 -17    0.16    0.31
  -7   5 -17    0.87    0.27
   7   5  18    7.88    1.19
   7  -5  18    7.20    1.01
  -7  -5 -18    9.83    0.87
  -7   5 -18    7.66    0.78
   7  -5  19   -0.13    0.36
   7   5  19    0.18    0.36
  -7  -5 -19    0.44    0.32
  -7   5 -19    0.21    0.33
   7   5  20    1.17    0.58
   7  -5  20    1.16    0.55
  -7  -5 -20    1.53    0.53
  -7   5 -20    0.78    0.40
   7  -5  21    1.22    0.63
   7   5  21    0.81    0.44
  -7  -5 -21    0.77    0.48
  -7   5 -21    0.39    0.39
   7   5  22    0.67    0.50
   7  -5  22    0.28    0.64
  -7  -5 -22    1.74    0.53
  -7   5 -22    0.94    0.52
   7  -7 -20    0.32    0.26
   7   7 -20   -0.21    0.38
  -7  -7  20   -0.70    0.53
  -7   7  20    0.09    0.51
   7  -7 -19    1.61    0.49
   7   7 -19    1.73    0.62
  -7  -7  19    1.29    0.85
  -7   7  19    1.62    0.66
   7   7 -18    1.38    0.46
   7  -7 -18    0.92    0.40
  -7  -7  18    0.94    0.70
  -7   7  18    0.98    0.74
   7   7 -17    1.31    0.56
   7  -7 -17    1.07    0.35
  -7  -7  17    0.96    0.61
  -7   7  17    1.74    0.61
   7  -7 -16    0.92    0.38
   7   7 -16    1.86    0.53
  -7  -7  16    0.41    0.57
  -7   7  16    1.25    0.79
   7   7 -15    0.69    0.40
   7  -7 -15    0.62    0.34
  -7  -7  15    0.46    0.63
  -7   7  15    1.85    0.58
   7  -7 -14    2.69    0.47
   7   7 -14    2.29    0.52
  -7  -7  14    2.47    0.81
  -7   7  14    2.80    0.97
   7   7 -13    2.82    0.73
   7  -7 -13    4.18    0.46
  -7  -7  13    3.51    0.66
  -7   7  13    2.55    0.95
   7   7 -12   12.85    1.29
   7  -7 -12   13.69    1.02
  -7  -7  12   13.62    1.48
  -7   7  12   11.97    1.60
   7   7 -11    1.64    0.46
   7  -7 -11    2.32    0.37
   7  -7 -11    1.66    0.29
  -7  -7  11    1.98    0.51
  -7   7  11    2.23    0.83
   7  -7 -10   -0.05    0.16
   7   7 -10   -0.11    0.22
   7  -7 -10   -0.01    0.18
  -7  -7  10   -0.17    0.29
  -7   7  10    0.67    0.32
   7  -7  -9    2.33    0.36
   7   7  -9    2.19    0.42
   7  -7  -9    1.01    0.31
  -7  -7   9    2.61    0.48
  -7   7   9    2.04    0.75
   7  -7  -8   21.18    1.22
   7  -7  -8   23.33    1.24
  -7   7   8   20.84    2.66
  -7  -7   8   22.51    1.78
   7  -7  -7   58.63    2.89
   7  -7  -7   57.84    2.64
  -7  -7   7   58.85    3.58
  -7   7   7   53.86    4.52
   7   7  -6  108.88    5.44
   7   7  -6   96.55    3.83
   7  -7  -6  105.59    4.91
   7  -7  -6  111.66    4.58
  -7  -7   6  111.61    5.89
  -7   7   6  112.96    8.12
   7  -7  -5   15.27    0.78
   7   7  -5   11.77    0.71
   7  -7  -5   11.87    0.84
   7   7  -5   13.57    1.31
  -7  -7   5   12.38    1.18
  -7   7   5   10.35    2.05
   7   7  -4    8.42    0.80
   7   7  -4    8.41    0.59
   7  -7  -4    9.17    0.65
   7  -7  -4    8.76    0.78
  -7  -7   4    8.01    0.75
  -7   7   4    7.42    1.26
   7   7  -3    4.66    0.46
   7  -7  -3    5.46    0.48
   7  -7  -3    4.73    0.57
   7   7  -3    4.57    0.63
  -7  -7   3    4.34    0.60
  -7   7   3    5.34    0.95
   7  -7  -2   -0.21    0.18
   7   7  -2    0.27    0.19
   7   7  -2    0.14    0.23
   7  -7  -2    0.16    0.17
  -7  -7   2   -0.11    0.17
  -7   7   2    0.59    0.37
   7  -7  -1   10.45    0.74
   7   7  -1    9.19    0.70
   7   7  -1    8.61    1.01
  -7  -7   1    9.19    0.69
  -7   7   1    8.78    0.70
  -7   7   1   12.22    1.44
   7   7   0    1.34    0.48
   7  -7   0    1.51    0.42
   7   7   0    1.33    0.35
  -7  -7   0    1.49    0.29
  -7   7   0    1.49    0.34
  -7   7   0    2.05    0.71
   7  -7   1    2.19    0.47
   7   7   1    2.52    0.50
   7   7   1    3.06    0.64
  -7  -7  -1    2.93    0.40
  -7   7  -1    3.40    0.42
  -7   7  -1    3.84    0.87
   7  -7   2   49.10    2.56
   7   7   2   52.16    2.51
  -7  -7  -2   48.40    2.16
  -7  -7  -2   56.49    2.95
  -7   7  -2   49.40    2.23
  -7   7  -2   60.20    4.13
   7  -7   3   30.24    1.78
   7   7   3   32.75    1.95
  -7  -7  -3   32.95    1.80
  -7   7  -3   31.21    1.65
  -7   7  -3   27.85    2.50
   7   7   4    7.27    0.77
   7  -7   4    6.19    0.67
  -7  -7  -4    6.24    0.69
  -7   7  -4    6.61    0.58
  -7   7  -4    4.38    0.99
   7  -7   5   -0.26    0.31
   7   7   5    0.30    0.22
  -7  -7  -5    0.10    0.25
  -7   7  -5    0.15    0.21
  -7   7  -5    0.32    0.33
   7  -7   6    0.10    0.29
   7   7   6    0.82    0.27
  -7   7  -6    0.20    0.24
  -7  -7  -6    0.63    0.29
  -7   7  -6    0.41    0.37
   7   7   7    1.92    0.59
   7  -7   7    5.68    0.66
  -7  -7  -7    3.14    0.45
  -7   7  -7    2.92    0.44
  -7   7  -7    2.23    0.60
   7   7   8   11.78    1.01
   7  -7   8   12.97    1.07
  -7  -7  -8   12.27    0.98
  -7   7  -8   11.54    0.87
  -7   7  -8   12.56    1.13
   7   7   9    6.32    0.76
   7  -7   9    7.47    0.79
  -7  -7  -9    7.83    0.87
  -7   7  -9    5.85    0.57
  -7   7  -9    6.42    0.78
   7  -7  10   10.20    1.05
   7   7  10   11.61    1.20
  -7  -7 -10   12.75    0.97
  -7   7 -10   11.20    0.79
   7   7  11   -0.35    0.28
   7  -7  11    0.80    0.30
  -7  -7 -11   -0.06    0.22
  -7   7 -11   -0.14    0.21
   7   7  12    1.96    0.63
   7  -7  12    2.74    0.66
  -7  -7 -12    2.66    0.59
  -7   7 -12    1.86    0.46
   7   7  13    0.09    0.35
   7  -7  13   -0.13    0.28
  -7  -7 -13   -0.24    0.24
  -7   7 -13    0.27    0.20
   7  -7  14    0.40    0.53
   7   7  14    0.24    0.50
  -7  -7 -14    0.71    0.45
  -7   7 -14    1.05    0.35
   7   7  15    1.37    0.50
   7  -7  15    1.55    0.50
  -7  -7 -15    1.21    0.41
  -7   7 -15    0.92    0.35
   7   7  16   -0.32    0.35
   7  -7  16    0.31    0.36
  -7  -7 -16   -0.29    0.30
  -7   7 -16   -0.08    0.24
   7   7  17    2.50    0.76
   7  -7  17    1.41    0.78
  -7  -7 -17    2.88    0.66
  -7   7 -17    1.45    0.45
   7   7  18    2.10    0.68
   7  -7  18    1.71    0.77
  -7  -7 -18    2.83    0.71
  -7   7 -18    2.17    0.48
   7   9 -14    4.82    0.96
   7  -9 -14    4.12    0.72
  -7   9  14    3.73    1.00
  -7  -9  14    3.50    1.02
   7  -9 -13    3.04    0.59
   7   9 -13    2.48    0.66
  -7   9  13    1.89    0.80
  -7  -9  13    3.31    0.80
   7  -9 -12    4.14    0.63
   7   9 -12    3.11    0.70
  -7  -9  12    3.34    1.05
  -7   9  12    3.78    0.89
   7  -9 -11    0.66    0.34
   7   9 -11    0.42    0.39
  -7  -9  11    0.06    0.56
  -7   9  11    0.12    0.58
   7  -9 -10    5.66    0.72
  -7  -9  10    6.92    1.20
  -7   9  10    7.38    1.31
   7   9  -9    1.82    0.48
   7  -9  -9    0.58    0.37
  -7   9   9    0.48    0.63
  -7  -9   9    0.63    0.57
   7   9  -8    4.03    0.78
   7  -9  -8    4.17    0.50
  -7   9   8    4.06    0.94
  -7  -9   8    4.64    0.87
   7   9  -7    1.22    0.47
   7  -9  -7    1.05    0.37
  -7   9   7    2.13    0.60
  -7  -9   7    0.77    0.46
   7   9  -6    5.83    0.81
   7  -9  -6    4.76    0.62
  -7  -9   6    4.96    0.94
  -7   9   6    4.06    1.24
   7  -9  -5    1.65    0.44
   7   9  -5    2.02    0.57
   7  -9  -5    1.83    0.43
  -7   9   5    2.53    0.84
  -7  -9   5    1.69    0.59
   7  -9  -4    0.58    0.27
   7   9  -4    0.46    0.41
   7  -9  -4    1.12    0.32
  -7   9   4    0.34    0.63
  -7  -9   4    0.56    0.44
   7  -9  -3    3.77    0.47
   7  -9  -3    3.18    0.54
   7   9  -3    2.75    0.69
  -7   9   3    4.08    0.81
  -7  -9   3    4.42    0.65
   7   9  -2    0.61    0.42
   7  -9  -2    0.23    0.29
   7  -9  -2    0.22    0.27
   7   9  -2    0.23    0.26
  -7   9   2    0.12    0.48
   7  -9  -1   -0.11    0.21
   7   9  -1   -0.03    0.30
   7  -9  -1    0.17    0.27
   7   9  -1    0.21    0.23
  -7   9   1   -0.02    0.40
   7  -9   0    0.33    0.32
   7   9   0    0.38    0.33
   7   9   0    0.32    0.29
  -7   9   0   -0.02    0.37
   7   9   1   -0.11    0.25
   7  -9   1    0.01    0.21
  -7   9  -1   -0.01    0.22
  -7   9  -1    0.22    0.40
  -7  -9  -1    0.10    0.30
   7  -9   2   -0.06    0.21
   7   9   2   -0.25    0.25
  -7  -9  -2   -0.13    0.23
  -7   9  -2   -0.18    0.40
  -7   9  -2    0.45    0.24
   7   9   3    0.17    0.25
   7  -9   3    0.26    0.25
  -7   9  -3    0.14    0.44
  -7   9  -3    0.10    0.23
  -7  -9  -3    0.00    0.29
   7  -9   4    0.92    0.48
   7   9   4    1.51    0.40
  -7   9  -4    1.18    0.61
  -7   9  -4    1.34    0.40
  -7  -9  -4    1.39    0.52
   7   9   5    2.71    0.62
   7  -9   5    2.36    0.50
  -7  -9  -5    2.41    0.58
   7  -9   6    6.80    1.03
   7   9   6    7.78    1.03
  -7  -9  -6    8.96    1.04
   7  -9   7    3.92    0.62
   7   9   7    5.06    0.71
  -7   9  -7    3.65    0.58
  -7  -9  -7    5.47    0.72
   7  -9   8   -0.01    0.55
   7   9   8    2.80    0.64
  -7  -9  -8    2.81    0.55
  -7   9  -8    2.60    0.49
   7  -9   9    2.07    0.62
   7   9   9    1.54    0.72
  -7   9  -9    2.38    0.56
  -7  -9  -9    4.88    0.73
   7  -9  10    6.33    0.96
   7   9  10    8.00    0.99
  -7  -9 -10    8.47    0.95
  -7   9 -10    6.93    0.90
   7  -9  11    3.51    0.84
   7   9  11    2.32    0.68
  -7  -9 -11    3.70    0.66
  -7   9 -11    3.30    0.63
   7   9  12    0.29    0.40
   7  -9  12    0.45    0.47
  -7   9 -12    0.42    0.30
  -7  -9 -12    0.20    0.45
   8   0 -26    5.22    0.73
  -8   0  26    5.83    0.93
   8   0 -25    0.13    0.30
  -8   0  25   -0.11    0.34
   8   0 -24    7.36    0.75
  -8   0  24    7.89    0.99
   8   0 -23    0.15    0.28
  -8   0  23   -0.07    0.31
   8   0 -22    0.57    0.26
  -8   0  22    0.52    0.30
  -8   0  22   -0.26    0.32
   8   0 -21    0.23    0.26
  -8   0  21   -0.13    0.27
  -8   0  21   -0.58    0.31
   8   0 -20    5.13    0.59
  -8   0  20    4.59    0.69
  -8   0  20    4.41    0.69
   8   0 -19   -0.04    0.19
  -8   0  19    0.19    0.28
  -8   0  19   -0.00    0.15
   8   0 -18    1.58    0.27
  -8   0  18    1.37    0.40
   8   0 -17    0.24    0.19
   8   0 -17   -0.07    0.19
  -8   0  17   -0.01    0.31
   8   0 -16   11.45    0.88
   8   0 -16   10.68    0.69
  -8   0  16   10.61    1.12
   8   0 -15   -0.12    0.17
   8   0 -15   -0.28    0.19
  -8   0  15    0.12    0.30
   8   0 -14   10.03    0.54
   8   0 -14    9.82    0.67
  -8   0  14    9.09    0.91
   8   0 -13   -0.07    0.19
   8   0 -13    0.04    0.09
  -8   0  13   -0.14    0.20
   8   0 -12    1.58    0.19
   8   0 -12    1.08    0.31
  -8   0  12    1.44    0.29
   8   0 -11    0.02    0.18
   8   0 -11   -0.13    0.10
  -8   0  11    0.18    0.15
   8   0 -10    0.50    0.12
   8   0 -10    0.36    0.23
  -8   0  10    0.51    0.16
   8   0  -9    0.04    0.16
   8   0  -9   -0.12    0.08
  -8   0   9    0.28    0.11
   8   0  -8  111.93    3.88
   8   0  -8  108.68    2.62
  -8   0   8  114.91    3.68
   8   0  -7   -0.13    0.13
   8   0  -7   -0.06    0.06
  -8   0   7    0.10    0.12
   8   0  -6    6.36    0.22
   8   0  -6    7.94    0.42
  -8   0   6    6.85    0.33
   8   0  -5    0.05    0.05
   8   0  -5   -0.17    0.15
  -8   0   5    0.10    0.10
   8   0  -4    0.72    0.18
   8   0  -4    0.70    0.06
  -8   0   4    0.74    0.14
   8   0  -3    0.79    0.14
  -8   0   3    0.21    0.12
   8   0  -2    2.51    0.26
  -8   0   2    1.03    0.16
   8   0  -1   -0.14    0.16
  -8   0   1    0.03    0.02
  -8   0   1   -0.01    0.10
   8   0   0  134.28    4.21
  -8   0   0  130.18    1.75
  -8   0   0  138.24    4.02
   8   0   1   -0.19    0.14
  -8   0  -1   -0.12    0.15
   8   0   2  357.75   11.81
  -8   0  -2  356.11   11.10
   8   0   3    0.01    0.13
  -8   0  -3   -0.02    0.06
  -8   0  -3   -0.19    0.12
   8   0   4   98.47    3.40
   8   0   4   96.61    3.23
  -8   0  -4   96.81    2.04
   8   0   5    0.12    0.12
  -8   0  -5   -0.07    0.08
   8   0   6  106.57    3.64
   8   0   6  101.66    3.52
   8   0   7   -0.08    0.15
   8   0   7   -0.07    0.14
  -8   0  -7   -0.13    0.10
   8   0   8    0.58    0.23
   8   0   8    0.54    0.20
  -8   0  -8    0.74    0.12
   8   0   9    0.11    0.13
   8   0   9    0.09    0.15
  -8   0  -9    0.08    0.11
   8   0  10    0.58    0.18
   8   0  10    0.69    0.21
  -8   0 -10    1.05    0.17
   8   0  11   -0.08    0.13
   8   0  12   66.82    2.71
   8   0  12   69.20    2.88
  -8   0 -12   74.30    2.69
   8   0  13   -0.38    0.30
   8   0  13   -0.16    0.24
   8   0  14   97.71    4.20
   8   0  14   91.17    3.70
  -8   0 -14  100.53    3.98
   8   0  15   -0.26    0.31
   8   0  16   20.34    1.34
   8   0  16   20.52    1.18
  -8   0 -16   22.54    1.13
   8   0  17   -0.30    0.22
   8   0  17    0.09    0.21
  -8   0 -17   -0.15    0.19
   8   0  18    2.18    0.37
   8   0  18    2.45    0.37
  -8   0 -18    1.85    0.35
   8   0  19   -0.14    0.21
   8   0  19   -0.01    0.27
  -8   0 -19   -0.10    0.21
   8   0  20    2.64    0.49
   8   0  20    1.95    0.40
  -8   0 -20    2.07    0.49
   8   0  21    0.11    0.20
   8   0  21   -0.06    0.26
  -8   0 -21   -0.02    0.27
   8   0  22    0.23    0.26
   8   0  22    0.46    0.33
  -8   0 -22    0.49    0.35
   8   0  23   -0.06    0.27
  -8   0 -23    0.24    0.31
   8   0  24    0.10    0.28
  -8   0 -24    0.01    0.32
  -8   0 -25    0.15    0.30
   8  -2 -26    3.26    0.57
   8   2 -26    2.97    0.70
  -8  -2  26    2.93    0.75
   8  -2 -25    1.37    0.42
   8   2 -25    1.84    0.58
  -8   2  25    2.10    0.50
  -8   2  25    1.49    0.52
  -8  -2  25    1.56    0.71
   8  -2 -24    4.55    0.57
   8   2 -24    4.58    0.76
  -8   2  24    3.85    0.69
  -8   2  24    4.26    0.83
  -8  -2  24    3.84    0.92
   8  -2 -23    3.57    0.50
   8   2 -23    3.19    0.66
  -8   2  23    3.48    0.61
  -8   2  23    3.20    0.72
  -8  -2  23    1.88    0.80
   8  -2 -22    7.05    0.65
   8   2 -22    6.55    0.85
  -8   2  22    6.96    1.09
  -8   2  22    7.21    0.80
  -8  -2  22    6.48    0.86
   8  -2 -21    9.31    0.72
   8   2 -21    9.90    0.94
  -8   2  21    8.77    1.02
  -8  -2  21    9.71    0.96
   8  -2 -20    1.77    0.32
   8  -2 -20    2.43    0.42
   8   2 -20    1.38    0.37
  -8   2  20    1.76    0.64
  -8  -2  20    1.83    0.48
   8  -2 -19   -0.09    0.20
   8  -2 -19   -0.08    0.22
   8   2 -19   -0.05    0.20
  -8   2  19   -0.08    0.27
  -8  -2  19    0.46    0.29
   8  -2 -18   14.91    1.10
   8  -2 -18   16.61    1.01
   8   2 -18   16.00    1.19
  -8   2  18   16.58    1.60
  -8  -2  18   18.20    1.40
   8  -2 -17    7.79    0.63
   8  -2 -17    8.11    0.76
   8   2 -17    9.10    0.79
  -8   2  17    7.88    1.20
  -8  -2  17    7.69    0.96
  -8  -2  17    6.97    0.69
   8  -2 -16   33.84    1.51
   8  -2 -16   32.99    1.76
   8   2 -16   34.01    1.75
  -8   2  16   33.29    2.87
  -8  -2  16   31.46    1.84
  -8  -2  16   34.58    2.13
   8  -2 -15    2.63    0.34
   8  -2 -15    3.03    0.35
   8   2 -15    2.68    0.42
  -8   2  15    3.50    0.64
  -8  -2  15    2.45    0.43
   8  -2 -14    5.53    0.39
   8  -2 -14    5.40    0.52
   8   2 -14    5.21    0.49
  -8   2  14    4.65    0.78
  -8  -2  14    5.24    0.46
   8  -2 -13    1.33    0.22
   8  -2 -13    1.36    0.31
   8   2 -13    1.76    0.27
   8   2 -13    1.44    0.33
  -8   2  13    1.65    0.46
  -8  -2  13    1.65    0.24
   8  -2 -12    6.48    0.36
   8  -2 -12    6.71    0.54
   8   2 -12    6.68    0.54
   8   2 -12    6.10    0.45
  -8   2  12    7.04    0.89
  -8  -2  12    6.08    0.38
   8  -2 -11    4.22    0.30
   8  -2 -11    4.55    0.39
   8   2 -11    3.71    0.42
   8   2 -11    4.03    0.36
  -8   2  11    4.77    0.66
  -8  -2  11    4.51    0.28
   8  -2 -10   38.40    1.12
   8  -2 -10   39.62    1.68
   8   2 -10   38.14    1.39
   8   2 -10   38.15    1.62
  -8   2  10   41.35    2.28
  -8  -2  10   38.42    1.22
   8  -2  -9   10.35    0.36
   8  -2  -9   11.16    0.69
   8   2  -9   10.54    0.73
   8   2  -9   10.19    0.49
  -8   2   9    9.65    0.70
  -8  -2   9   10.31    0.42
   8  -2  -8    1.85    0.14
   8  -2  -8    2.44    0.31
   8   2  -8    2.20    0.28
   8   2  -8    1.61    0.22
  -8   2   8    2.25    0.29
  -8  -2   8    2.13    0.20
   8  -2  -7   35.25    1.44
   8   2  -7   36.55    1.43
   8   2  -7   36.89    1.17
  -8   2   7   40.03    1.62
  -8  -2   7   36.34    1.15
   8  -2  -6    8.75    0.24
   8  -2  -6    9.26    0.58
   8   2  -6    8.67    0.48
   8   2  -6    9.30    0.40
  -8   2   6    9.44    0.54
  -8  -2   6    8.93    0.41
   8  -2  -5   29.40    1.18
   8   2  -5   27.88    1.18
   8   2  -5   26.16    0.84
  -8   2   5   25.23    1.04
  -8  -2   5   24.78    0.87
   8  -2  -4  105.75    1.45
   8  -2  -4  110.10    3.82
   8   2  -4  117.68    3.12
   8   2  -4  111.22    3.60
  -8   2   4  120.67    4.02
  -8  -2   4  113.32    3.27
   8  -2  -3   97.10    3.44
   8   2  -3   95.55    3.10
   8   2  -3   95.21    2.58
  -8   2   3   92.56    3.18
  -8  -2   3   90.13    2.80
   8  -2  -2    0.29    0.19
   8   2  -2    0.70    0.13
   8   2  -2    0.21    0.15
  -8   2   2    1.05    0.17
   8  -2  -1    2.61    0.29
   8   2  -1    2.52    0.20
   8   2  -1    2.24    0.22
   8   2  -1    2.27    0.29
  -8   2   1    2.61    0.25
   8  -2   0    8.05    0.59
   8   2   0    7.52    0.49
   8   2   0    7.75    0.51
  -8   2   0    9.05    0.46
  -8  -2   0    8.19    0.28
   8  -2   1   65.72    2.51
   8   2   1   70.43    2.33
   8   2   1   75.62    2.24
  -8   2  -1   67.67    2.25
  -8  -2  -1   64.12    1.73
   8  -2   2    2.49    0.31
   8   2   2    2.12    0.26
   8   2   2    2.03    0.26
  -8   2  -2    2.40    0.25
  -8  -2  -2    2.67    0.19
   8  -2   3   50.19    1.87
   8   2   3   50.83    1.83
   8   2   3   48.74    1.55
  -8   2  -3   47.46    0.95
  -8   2  -3   53.12    1.80
  -8  -2  -3   50.40    1.35
   8  -2   4   11.38    0.61
   8   2   4   11.52    0.47
   8   2   4   11.19    0.65
  -8   2  -4    9.93    0.30
  -8   2  -4    9.95    0.48
  -8  -2  -4    9.25    0.41
   8  -2   5    4.49    0.45
   8   2   5    3.78    0.36
   8   2   5    4.13    0.29
  -8   2  -5    5.23    0.37
  -8   2  -5    4.57    0.21
  -8  -2  -5    5.43    0.28
   8  -2   6    1.34    0.22
   8   2   6    1.20    0.22
   8   2   6    0.68    0.16
  -8   2  -6    0.95    0.20
  -8   2  -6    0.68    0.11
  -8  -2  -6    1.13    0.16
   8  -2   7   12.41    0.68
   8   2   7   11.98    0.76
   8   2   7   11.25    0.49
  -8   2  -7   10.87    0.40
  -8   2  -7   12.31    0.53
  -8  -2  -7   11.40    0.54
   8  -2   8    8.93    0.56
   8   2   8    8.55    0.70
   8   2   8    7.91    0.41
  -8   2  -8    8.25    0.37
  -8   2  -8    9.37    0.51
  -8  -2  -8    9.11    0.43
   8  -2   9    2.01    0.36
   8   2   9    1.35    0.39
   8   2   9    1.73    0.21
  -8   2  -9    1.82    0.20
  -8   2  -9    1.80    0.25
  -8  -2  -9    1.89    0.20
   8  -2  10    9.67    0.65
   8   2  10   10.64    0.71
   8   2  10   10.65    0.51
  -8   2 -10   10.13    0.52
  -8   2 -10    9.84    0.52
  -8  -2 -10    9.31    0.49
   8  -2  11   37.27    1.87
   8   2  11   30.83    1.16
   8   2  11   31.20    1.66
  -8   2 -11   36.12    1.48
  -8   2 -11   31.33    1.32
  -8  -2 -11   31.49    1.43
   8  -2  12   89.19    3.86
   8   2  12   69.83    2.67
   8   2  12   73.20    3.79
  -8   2 -12   77.60    3.09
  -8   2 -12   75.42    2.93
  -8  -2 -12   78.23    2.99
   8  -2  13   59.35    3.08
   8   2  13   56.82    3.05
   8   2  13   56.13    2.13
  -8   2 -13   57.95    2.51
  -8   2 -13   58.91    2.40
  -8  -2 -13   60.03    2.61
   8  -2  14   26.07    1.72
   8   2  14   27.39    1.57
   8   2  14   24.11    1.03
  -8   2 -14   27.41    1.37
  -8   2 -14   26.97    1.40
  -8  -2 -14   25.40    1.38
   8  -2  15   16.28    1.12
   8   2  15   17.37    1.19
   8   2  15   14.78    0.73
  -8   2 -15   17.02    1.08
  -8   2 -15   17.90    0.89
  -8  -2 -15   17.21    1.09
   8  -2  16   -0.32    0.26
   8   2  16    0.16    0.13
   8   2  16   -0.34    0.23
  -8   2 -16   -0.15    0.15
  -8   2 -16   -0.00    0.23
  -8  -2 -16   -0.09    0.22
   8  -2  17    1.16    0.37
   8   2  17    1.20    0.35
  -8   2 -17    1.51    0.41
  -8  -2 -17    2.15    0.40
   8  -2  18    3.06    0.56
   8   2  18    2.21    0.59
  -8   2 -18    2.93    0.44
  -8  -2 -18    2.83    0.42
   8  -2  19    9.77    1.00
   8   2  19   11.40    1.08
  -8   2 -19   11.42    1.05
  -8  -2 -19   11.18    0.83
   8  -2  20    0.17    0.26
   8   2  20   -0.01    0.23
  -8   2 -20    0.10    0.26
  -8  -2 -20   -0.26    0.25
   8  -2  21    0.17    0.33
   8   2  21    0.54    0.34
  -8   2 -21   -0.17    0.31
  -8  -2 -21    0.42    0.31
   8  -2  22    0.14    0.32
   8   2  22    0.24    0.29
  -8   2 -22    0.30    0.34
  -8  -2 -22    0.09    0.28
   8  -2  23   -0.23    0.26
   8   2  23   -0.09    0.34
  -8   2 -23    0.06    0.34
  -8  -2 -23    0.10    0.32
   8  -2  24    0.26    0.33
   8   2  24   -0.58    0.35
  -8   2 -24   -0.14    0.28
  -8  -2 -24    0.06    0.28
   8   4 -24    6.51    0.87
   8  -4 -24    3.52    0.68
  -8   4  24    2.67    1.00
  -8  -4  24    4.30    1.05
   8  -4 -23    0.28    0.35
   8   4 -23    0.27    0.46
  -8   4  23    0.79    0.52
  -8  -4  23    0.66    0.48
   8  -4 -22    5.01    0.65
   8   4 -22    5.36    0.74
  -8   4  22    4.70    1.01
  -8  -4  22    4.85    1.05
   8  -4 -21    0.60    0.33
   8   4 -21    0.60    0.41
  -8   4  21    0.38    0.58
  -8  -4  21    0.36    0.43
   8  -4 -20    9.59    0.81
   8  -4 -20   10.86    0.88
   8   4 -20   11.19    0.97
  -8   4  20   11.30    1.37
  -8  -4  20   12.54    1.42
   8  -4 -19    0.39    0.24
   8  -4 -19   -0.10    0.24
   8   4 -19    0.36    0.28
  -8   4  19    0.48    0.43
  -8  -4  19   -0.30    0.35
   8  -4 -18    9.18    0.64
   8  -4 -18    7.38    0.74
   8   4 -18    8.01    1.01
  -8   4  18    7.65    1.20
  -8  -4  18    8.31    1.25
   8  -4 -17   29.80    1.73
   8  -4 -17   33.55    1.78
   8   4 -17   35.61    2.25
  -8   4  17   36.41    3.18
  -8  -4  17   34.61    2.48
   8  -4 -16   81.93    3.62
   8  -4 -16   78.39    3.46
   8   4 -16   84.35    3.98
  -8   4  16   86.54    6.63
  -8  -4  16   81.79    4.68
   8  -4 -15    2.27    0.41
   8  -4 -15    2.91    0.37
   8   4 -15    3.02    0.44
  -8   4  15    2.52    1.00
   8  -4 -14    0.02    0.18
   8  -4 -14    0.24    0.21
   8   4 -14    0.43    0.27
  -8   4  14    0.39    0.54
  -8  -4  14   -0.13    0.29
   8  -4 -13   20.20    0.93
   8  -4 -13   23.00    1.20
   8   4 -13   20.62    1.25
  -8   4  13   20.61    2.08
  -8  -4  13   19.52    1.62
   8  -4 -12    5.39    0.55
   8  -4 -12    5.94    0.41
   8   4 -12    5.49    0.62
  -8   4  12    7.11    1.02
  -8  -4  12    6.34    0.65
   8  -4 -11    2.67    0.28
   8  -4 -11    2.98    0.39
   8   4 -11    2.91    0.42
  -8   4  11    3.59    0.74
  -8  -4  11    3.05    0.46
   8  -4 -10    0.86    0.22
   8  -4 -10    0.36    0.15
   8   4 -10    0.22    0.19
  -8   4  10    0.80    0.45
  -8  -4  10    0.75    0.30
  -8  -4  10    0.18    0.10
   8  -4  -9    5.21    0.30
   8  -4  -9    5.79    0.48
   8   4  -9    5.87    0.43
  -8   4   9    6.06    0.99
  -8  -4   9    5.63    0.55
  -8  -4   9    5.48    0.27
   8  -4  -8    1.85    0.18
   8  -4  -8    1.80    0.26
   8   4  -8    2.23    0.26
  -8   4   8    2.48    0.51
  -8  -4   8    1.59    0.18
   8  -4  -7    0.15    0.09
   8  -4  -7    0.02    0.13
   8   4  -7    0.01    0.17
  -8   4   7    0.11    0.24
  -8  -4   7   -0.05    0.09
   8  -4  -6   22.16    1.05
   8  -4  -6   21.73    0.71
   8   4  -6   22.30    0.97
   8   4  -6   22.14    1.04
  -8   4   6   22.97    1.51
  -8  -4   6   21.46    0.79
   8  -4  -5    1.39    0.26
   8  -4  -5    0.90    0.12
   8   4  -5    1.23    0.25
   8   4  -5    1.11    0.29
   8   4  -5    1.29    0.20
  -8   4   5    1.35    0.39
   8  -4  -4    1.06    0.26
   8  -4  -4    1.28    0.11
   8   4  -4    0.91    0.25
   8   4  -4    0.86    0.21
   8   4  -4    1.20    0.21
  -8   4   4    1.08    0.30
   8  -4  -3    7.27    0.60
   8  -4  -3    5.91    0.26
   8   4  -3    6.90    0.42
   8   4  -3    6.96    0.43
   8   4  -3    6.28    0.48
  -8   4   3    5.49    0.49
   8  -4  -2   17.10    0.51
   8  -4  -2   17.18    0.90
   8   4  -2   17.17    0.87
   8   4  -2   15.01    0.68
   8   4  -2   15.02    0.69
  -8   4   2   16.45    1.03
   8  -4  -1   10.59    0.64
   8  -4  -1    8.55    0.31
   8   4  -1   10.45    0.63
   8   4  -1   10.40    0.50
   8   4  -1   10.06    0.55
  -8   4   1    9.72    0.62
   8  -4   0    5.05    0.47
   8   4   0    5.42    0.46
   8   4   0    5.01    0.38
   8   4   0    5.14    0.44
  -8   4   0    5.18    0.41
   8  -4   1   14.05    0.80
   8   4   1   13.49    0.61
   8   4   1   13.63    0.77
  -8   4  -1   13.31    0.45
  -8   4  -1   13.27    0.67
   8  -4   2   -0.00    0.17
   8   4   2    0.06    0.18
   8   4   2   -0.21    0.12
  -8   4  -2    0.04    0.08
  -8   4  -2    0.15    0.12
  -8  -4  -2    0.16    0.11
   8  -4   3   23.46    1.23
   8   4   3   22.80    1.03
   8   4   3   22.76    0.87
  -8   4  -3   21.78    0.70
  -8   4  -3   24.96    1.08
  -8  -4  -3   23.06    1.02
   8  -4   4    6.81    0.67
   8   4   4    6.34    0.35
   8   4   4    6.84    0.50
  -8   4  -4    6.91    0.36
  -8   4  -4    7.48    0.49
  -8  -4  -4    8.34    0.51
   8  -4   5    0.83    0.26
   8   4   5    0.41    0.22
  -8   4  -5    1.18    0.22
  -8   4  -5    0.61    0.14
  -8  -4  -5    0.79    0.21
   8  -4   6    0.69    0.36
   8   4   6    0.99    0.28
   8   4   6    1.07    0.17
  -8   4  -6    1.28    0.23
  -8   4  -6    1.00    0.16
  -8  -4  -6    1.38    0.27
   8  -4   7    7.81    0.65
   8   4   7    6.37    0.65
   8   4   7    6.74    0.32
  -8   4  -7    7.98    0.44
  -8   4  -7    7.32    0.41
  -8  -4  -7    8.95    0.51
   8  -4   8   33.20    1.84
   8   4   8   35.00    1.79
   8   4   8   32.12    0.99
  -8   4  -8   35.88    1.44
  -8   4  -8   32.84    1.28
  -8  -4  -8   36.07    1.63
   8  -4   9    6.78    0.75
   8   4   9    7.99    0.85
  -8   4  -9    9.26    0.57
  -8   4  -9    7.79    0.52
  -8  -4  -9    9.05    0.70
   8   4  10   -0.33    0.25
  -8   4 -10    0.18    0.18
  -8   4 -10    0.13    0.18
  -8  -4 -10    0.52    0.24
   8  -4  11   34.94    2.21
   8   4  11   35.36    2.10
  -8   4 -11   34.29    1.54
  -8   4 -11   36.33    1.52
  -8  -4 -11   36.91    1.88
   8  -4  12    0.05    0.29
   8   4  12    0.18    0.33
  -8   4 -12    0.02    0.19
  -8   4 -12    0.17    0.21
  -8  -4 -12    0.40    0.27
   8  -4  13   13.32    1.08
   8   4  13   12.51    1.08
  -8   4 -13   12.93    0.72
  -8   4 -13   12.58    0.85
  -8  -4 -13   13.01    0.86
   8  -4  14    2.52    0.69
   8   4  14    4.06    0.55
  -8   4 -14    2.69    0.34
  -8   4 -14    3.27    0.35
  -8  -4 -14    2.68    0.51
   8  -4  15    0.09    0.25
   8   4  15   -0.09    0.30
  -8   4 -15    0.01    0.14
  -8   4 -15   -0.01    0.17
  -8  -4 -15   -0.08    0.19
   8  -4  16    2.90    0.68
   8   4  16    3.19    0.70
  -8   4 -16    3.10    0.39
  -8   4 -16    3.31    0.53
  -8  -4 -16    3.71    0.46
   8  -4  17    0.77    0.31
   8   4  17   -0.13    0.30
  -8   4 -17   -0.25    0.29
  -8  -4 -17    0.39    0.31
   8  -4  18    6.58    0.78
   8   4  18    5.58    0.80
  -8   4 -18    5.88    0.65
  -8  -4 -18    5.83    0.83
   8  -4  19    4.54    0.73
   8   4  19    3.18    0.90
  -8   4 -19    5.29    0.70
  -8  -4 -19    4.97    0.74
   8  -4  20    1.75    0.49
   8   4  20    1.51    0.49
  -8   4 -20    1.56    0.48
  -8  -4 -20    1.41    0.54
   8  -4  21    5.86    0.80
   8   4  21    4.79    0.96
  -8   4 -21    4.88    0.80
  -8  -4 -21    4.38    0.83
   8  -4  22    0.46    0.39
   8   4  22    0.27    0.37
  -8   4 -22    0.27    0.40
  -8  -4 -22    0.20    0.40
   8  -4  23    4.64    1.01
   8   4  23    5.78    1.06
  -8   4 -23    4.88    0.93
  -8  -4 -23    5.94    0.89
   8   6 -21    0.51    0.51
   8  -6 -21    0.52    0.36
  -8  -6  21    1.84    0.70
  -8   6  21    0.51    0.55
   8   6 -20    1.57    0.39
   8  -6 -20   -0.27    0.32
  -8  -6  20    0.35    0.49
  -8   6  20    0.33    0.49
   8   6 -19    7.91    0.95
   8  -6 -19    7.97    0.84
  -8  -6  19    8.55    1.18
  -8   6  19   10.33    1.72
   8   6 -18   -0.24    0.31
   8  -6 -18   -0.25    0.21
  -8  -6  18   -0.02    0.38
  -8   6  18    1.46    0.54
   8   6 -17    7.03    0.80
   8  -6 -17    5.48    0.58
  -8  -6  17    7.02    1.02
  -8   6  17    6.96    1.24
   8   6 -16   13.98    1.19
   8  -6 -16   15.12    1.04
  -8  -6  16   13.98    1.46
  -8   6  16   13.97    1.76
   8   6 -15    5.28    0.74
   8  -6 -15    3.53    0.50
  -8  -6  15    3.81    0.73
  -8   6  15    2.53    1.12
   8   6 -14    0.05    0.26
   8  -6 -14    0.03    0.21
   8  -6 -14    0.35    0.21
  -8  -6  14   -0.06    0.31
  -8   6  14    0.64    0.48
   8   6 -13    5.35    0.70
   8  -6 -13    4.56    0.48
   8  -6 -13    4.57    0.49
  -8  -6  13    4.32    0.82
  -8   6  13    4.97    1.05
   8   6 -12    0.63    0.38
   8  -6 -12    0.81    0.24
   8  -6 -12    0.79    0.26
  -8  -6  12    0.93    0.46
  -8   6  12    0.48    0.70
   8   6 -11    0.27    0.29
   8  -6 -11    0.35    0.19
   8  -6 -11    0.24    0.20
  -8  -6  11   -0.22    0.35
  -8   6  11    0.23    0.50
   8  -6 -10    6.10    0.50
   8  -6 -10    6.74    0.59
  -8  -6  10    5.85    0.71
  -8   6  10    6.15    1.44
   8  -6  -9   19.87    1.17
   8  -6  -9   23.38    0.98
  -8  -6   9   23.30    1.49
  -8   6   9   22.59    2.65
   8   6  -8    0.67    0.30
   8  -6  -8    0.17    0.27
   8  -6  -8    0.67    0.21
  -8  -6   8    0.31    0.39
  -8   6   8    0.12    0.56
   8   6  -7   43.55    2.34
   8   6  -7   38.23    1.52
   8  -6  -7   39.97    1.60
   8  -6  -7   39.46    2.07
  -8  -6   7   42.37    2.43
  -8   6   7   41.26    4.04
   8  -6  -6   17.62    0.82
   8   6  -6   14.47    0.75
   8  -6  -6   15.58    0.99
   8   6  -6   17.85    1.27
  -8  -6   6   16.08    1.10
  -8   6   6   16.15    1.83
   8   6  -5    4.08    0.39
   8   6  -5    3.88    0.52
   8  -6  -5    3.30    0.35
   8  -6  -5    4.43    0.58
  -8  -6   5    4.11    0.55
  -8   6   5    3.74    0.89
   8   6  -4   29.82    1.67
   8   6  -4   28.98    1.33
   8  -6  -4   31.58    1.25
   8  -6  -4   29.46    1.60
  -8  -6   4   29.19    1.52
  -8   6   4   28.38    2.81
   8   6  -3   40.58    2.05
   8   6  -3   35.49    1.69
   8  -6  -3   40.86    1.52
   8  -6  -3   37.75    2.10
  -8  -6   3   38.47    2.00
  -8   6   3   39.68    2.87
   8   6  -2    8.40    0.75
   8   6  -2    6.53    0.57
   8  -6  -2    6.53    0.72
   8  -6  -2    7.88    0.47
  -8  -6   2    6.30    0.64
  -8   6   2    8.62    1.16
   8   6  -1    1.63    0.41
   8   6  -1    1.19    0.30
   8  -6  -1    0.97    0.32
  -8  -6   1    1.33    0.31
  -8   6   1    1.70    0.44
   8   6   0   12.99    0.91
   8   6   0   14.80    0.95
   8  -6   0   14.84    0.93
  -8   6   0   13.93    0.73
  -8  -6   0   14.11    0.79
  -8   6   0   13.81    1.35
   8   6   1   12.10    0.86
   8   6   1   12.71    0.86
   8  -6   1   12.40    1.01
  -8  -6  -1   12.52    0.68
  -8   6  -1   11.61    0.68
  -8   6  -1   11.75    1.04
   8   6   2   13.24    0.78
   8  -6   2   11.45    1.06
  -8  -6  -2   13.68    0.93
  -8  -6  -2   11.59    0.63
  -8   6  -2   11.92    0.67
  -8   6  -2   10.84    1.02
   8   6   3    3.53    0.49
   8  -6   3    2.43    0.46
  -8  -6  -3    2.69    0.49
  -8  -6  -3    2.79    0.26
  -8   6  -3    2.74    0.32
  -8   6  -3    1.92    0.53
   8   6   4   12.83    0.84
   8  -6   4   11.07    0.85
  -8  -6  -4   10.64    0.52
  -8  -6  -4   14.09    0.84
  -8   6  -4   11.98    0.68
  -8   6  -4   11.86    0.88
   8   6   5    2.47    0.48
   8  -6   5    5.08    0.62
  -8  -6  -5    3.13    0.43
  -8   6  -5    2.36    0.33
  -8   6  -5    2.87    0.53
   8   6   6   25.23    1.65
   8  -6   6   23.19    1.45
  -8  -6  -6   22.75    1.29
  -8   6  -6   22.17    1.11
  -8   6  -6   21.37    1.36
   8   6   7   11.25    1.18
   8  -6   7   13.03    1.29
  -8  -6  -7   15.34    0.92
  -8   6  -7   12.11    0.76
  -8   6  -7   13.07    0.93
   8   6   8    2.28    0.48
   8  -6   8    2.22    0.54
  -8  -6  -8    3.12    0.40
  -8   6  -8    2.31    0.40
  -8   6  -8    2.05    0.36
   8  -6   9    7.61    0.84
   8   6   9    6.96    0.93
  -8  -6  -9    8.57    0.68
  -8   6  -9    6.81    0.60
  -8   6  -9    8.09    0.59
   8   6  10    2.24    0.47
   8  -6  10    3.44    0.55
  -8  -6 -10    2.17    0.43
  -8   6 -10    2.23    0.37
  -8   6 -10    2.54    0.32
   8  -6  11    7.73    0.83
   8   6  11    6.49    0.82
  -8  -6 -11    8.44    0.86
  -8   6 -11    7.55    0.55
  -8   6 -11    6.53    0.61
   8   6  12    1.23    0.57
   8  -6  12    5.53    0.75
  -8  -6 -12    2.48    0.48
  -8   6 -12    2.59    0.43
   8   6  13   11.33    1.13
   8  -6  13   11.07    1.14
  -8  -6 -13   13.01    0.98
  -8   6 -13   10.85    0.77
   8   6  14    6.53    0.91
   8  -6  14    5.47    0.93
  -8  -6 -14    6.42    0.89
  -8   6 -14    6.29    0.67
   8   6  15   11.44    1.22
   8  -6  15   11.03    1.25
  -8  -6 -15   13.77    1.09
  -8   6 -15   10.83    0.87
   8  -6  16    0.38    0.47
   8   6  16   -0.01    0.38
  -8  -6 -16    0.70    0.31
  -8   6 -16    0.08    0.31
   8   6  17    6.69    1.13
   8  -6  17    4.60    0.93
  -8  -6 -17    7.47    0.98
  -8   6 -17    5.76    0.82
   8  -6  18    9.63    1.25
   8   6  18    8.96    1.25
  -8  -6 -18   12.73    1.28
  -8   6 -18   10.15    0.94
   8   6  19    1.81    0.79
   8  -6  19    2.94    0.69
  -8  -6 -19    2.84    0.59
  -8   6 -19    2.21    0.62
   8   6  20    0.23    0.51
   8  -6  20    0.81    0.51
  -8  -6 -20    0.97    0.43
  -8   6 -20    0.84    0.45
   8  -8 -16   -0.42    0.28
   8   8 -16    0.46    0.33
  -8  -8  16   -0.15    0.51
  -8   8  16   -0.64    0.54
   8  -8 -15    2.25    0.37
   8   8 -15    1.63    0.56
  -8  -8  15    2.32    0.73
  -8   8  15    2.97    0.91
   8   8 -14    0.70    0.46
   8  -8 -14    0.40    0.32
  -8   8  14    0.71    0.74
  -8  -8  14    0.25    0.47
   8   8 -13    1.76    0.59
   8  -8 -13    2.85    0.41
  -8   8  13    2.58    1.07
  -8  -8  13    2.98    0.84
   8   8 -12    2.00    0.57
   8  -8 -12    1.47    0.38
  -8  -8  12    0.45    0.56
  -8   8  12    1.20    0.75
   8  -8 -11    1.20    0.41
   8   8 -11    2.26    0.51
  -8   8  11    1.51    0.77
  -8  -8  11    2.12    0.59
   8  -8 -10    1.91    0.40
   8   8 -10    1.94    0.51
  -8  -8  10    2.24    0.69
  -8   8  10   -0.02    0.97
   8  -8  -9    8.02    0.75
   8   8  -9    9.71    1.02
   8  -8  -9    9.63    0.77
  -8   8   9    8.78    1.63
  -8  -8   9   11.29    1.31
   8  -8  -8    0.65    0.27
   8   8  -8    0.36    0.36
   8  -8  -8    1.09    0.29
  -8   8   8   -0.37    0.62
  -8  -8   8    0.07    0.40
   8  -8  -7   -0.08    0.19
   8  -8  -7    0.16    0.22
   8   8  -7    0.27    0.26
  -8   8   7   -0.38    0.42
  -8  -8   7   -0.15    0.26
   8  -8  -6    7.14    0.67
   8  -8  -6    8.59    0.83
   8   8  -6    8.81    0.90
  -8  -8   6    8.50    0.88
  -8   8   6    8.12    1.35
   8  -8  -5   25.59    1.42
   8   8  -5   25.87    1.92
   8  -8  -5   25.32    1.72
  -8   8   5   24.76    2.66
  -8  -8   5   27.55    2.00
   8   8  -4   51.37    3.40
   8  -8  -4   42.79    2.68
   8   8  -4   41.51    2.24
   8  -8  -4   52.08    2.46
  -8   8   4   50.35    4.39
  -8  -8   4   51.32    3.08
   8   8  -3    0.80    0.42
   8  -8  -3    1.40    0.30
   8  -8  -3    0.85    0.37
   8   8  -3    0.32    0.30
  -8  -8   3    0.48    0.40
  -8   8   3   -0.01    0.62
   8  -8  -2    2.16    0.37
   8  -8  -2    1.61    0.40
   8   8  -2    1.75    0.42
   8   8  -2    2.76    0.66
  -8   8   2    1.38    0.76
  -8  -8   2    1.73    0.47
   8  -8  -1   39.64    2.66
   8   8  -1   42.36    2.14
   8  -8  -1   44.99    2.12
   8   8  -1   45.32    2.73
  -8  -8   1   42.38    2.44
  -8   8   1   44.86    3.68
   8  -8   0    5.96    0.66
   8   8   0    6.05    0.99
   8   8   0    5.91    0.70
  -8  -8   0    5.05    0.62
  -8   8   0    5.61    0.62
  -8   8   0    4.41    1.08
   8  -8   1   10.62    0.91
   8   8   1   10.61    0.94
  -8  -8  -1   10.87    0.94
  -8   8  -1    9.90    0.79
  -8   8  -1   11.32    1.53
   8  -8   2    1.97    0.58
   8   8   2    2.69    0.44
  -8   8  -2    2.50    0.44
  -8   8  -2    1.90    0.86
  -8  -8  -2    3.75    0.58
   8  -8   3    0.49    0.29
   8   8   3    0.64    0.28
  -8   8  -3    0.28    0.26
  -8   8  -3   -0.04    0.51
  -8  -8  -3    0.12    0.30
   8  -8   4    1.19    0.39
   8   8   4    1.72    0.36
  -8  -8  -4    1.50    0.41
  -8   8  -4    0.87    0.50
  -8   8  -4    0.95    0.34
   8   8   5    0.44    0.26
   8  -8   5    0.24    0.33
  -8   8  -5    0.45    0.24
  -8   8  -5   -0.70    0.44
  -8  -8  -5   -0.20    0.34
   8  -8   6   -0.33    0.28
   8   8   6    0.21    0.28
  -8   8  -6    0.26    0.24
  -8   8  -6    0.05    0.41
  -8  -8  -6    0.68    0.30
   8  -8   7    1.98    0.44
   8   8   7    1.41    0.53
  -8  -8  -7    1.99    0.52
  -8   8  -7    1.50    0.39
  -8   8  -7    1.05    0.63
   8  -8   8    0.48    0.34
   8   8   8    0.49    0.33
  -8   8  -8    0.42    0.27
  -8  -8  -8    0.24    0.31
   8  -8   9    0.15    0.37
   8   8   9    0.44    0.36
  -8   8  -9    0.06    0.26
  -8  -8  -9   -0.09    0.34
   8  -8  10    0.21    0.46
   8   8  10    0.04    0.47
  -8   8 -10    0.78    0.26
  -8  -8 -10    0.85    0.38
   8  -8  11    2.12    0.66
   8   8  11    2.65    0.64
  -8   8 -11    2.96    0.44
  -8  -8 -11    3.80    0.70
   8  -8  12    5.48    0.90
   8   8  12    5.37    0.85
  -8  -8 -12    6.39    0.80
  -8   8 -12    5.11    0.61
   8  -8  13    4.26    1.00
   8   8  13    4.85    0.91
  -8   8 -13    4.99    0.75
  -8  -8 -13    6.31    0.92
   8  -8  14   -0.25    0.39
   8   8  14   -0.36    0.38
  -8   8 -14   -0.04    0.32
  -8  -8 -14    0.05    0.41
   8   8  15    5.68    0.94
   8  -8  15    4.84    1.09
  -8   8 -15    4.58    0.77
  -8  -8 -15    5.81    0.81
  -8  10   5    0.61    0.54
   8  10  -4    1.44    0.54
  -8  10   4    1.07    0.64
   8  10  -3    0.16    0.34
  -8  10   3   -0.61    0.53
   8  10  -2   -0.12    0.42
  -8  10   2   -0.61    0.50
   8 -10  -1   -0.15    0.29
  -8 -10   1   -0.05    0.20
  -8  10   1    0.77    0.45
   8 -10   0    3.02    0.74
  -8  10   0    3.07    1.13
  -8 -10   0    5.80    0.75
   8 -10   1    3.77    0.70
  -8  10  -1    2.93    1.01
   8  10   2    3.22    0.63
   8 -10   2    2.32    0.67
   8 -10   3    2.90    0.69
   8  10   3    2.69    0.55
   8  10   4    1.25    0.43
  -8 -10  -4    1.67    0.51
   9  -1 -26   -0.41    0.28
   9   1 -26    0.18    0.31
  -9   1  26    0.19    0.30
  -9  -1  26    0.18    0.38
   9  -1 -25    6.14    0.81
   9   1 -25    5.87    0.86
  -9   1  25    5.43    0.89
  -9  -1  25    5.30    1.03
   9  -1 -24    4.40    0.69
   9   1 -24    3.97    0.64
  -9   1  24    4.83    0.80
  -9  -1  24    3.75    0.91
   9  -1 -23    0.25    0.34
   9   1 -23    0.42    0.30
  -9   1  23    0.78    0.43
  -9   1  23    0.17    0.41
  -9  -1  23    0.32    0.47
   9  -1 -22    2.47    0.50
   9   1 -22    2.42    0.51
  -9   1  22    1.58    0.64
  -9   1  22    2.11    0.60
  -9  -1  22    2.23    0.66
   9  -1 -21    1.89    0.36
   9   1 -21    1.72    0.39
  -9   1  21    2.57    0.65
  -9  -1  21    3.07    0.62
   9  -1 -20    1.62    0.41
   9  -1 -20    2.19    0.49
   9   1 -20    1.88    0.36
  -9   1  20    2.28    0.68
  -9  -1  20    2.17    0.51
  -9  -1  20    2.26    0.59
   9  -1 -19   14.58    1.04
   9  -1 -19   15.90    1.02
   9   1 -19   16.00    1.10
  -9   1  19   14.11    1.54
  -9  -1  19   17.29    1.26
  -9  -1  19   14.14    1.26
   9  -1 -18    3.17    0.44
   9  -1 -18    3.27    0.56
   9   1 -18    3.11    0.48
  -9   1  18    4.70    0.86
  -9  -1  18    3.77    0.62
   9  -1 -17    1.13    0.30
   9  -1 -17    0.97    0.27
   9   1 -17    0.85    0.29
   9   1 -17    1.16    0.41
  -9   1  17    1.06    0.57
  -9  -1  17    1.66    0.44
   9  -1 -16    2.28    0.35
   9  -1 -16    1.77    0.31
   9   1 -16    1.91    0.28
   9   1 -16    1.63    0.48
  -9   1  16    1.76    0.65
  -9  -1  16    2.31    0.47
   9  -1 -15   14.26    0.91
   9  -1 -15   14.66    0.75
   9   1 -15   14.33    0.72
   9   1 -15   14.26    0.91
  -9   1  15   13.48    1.23
  -9  -1  15   13.94    0.97
   9  -1 -14    2.20    0.25
   9  -1 -14    1.44    0.34
   9   1 -14    2.23    0.30
   9   1 -14    2.09    0.36
  -9   1  14    2.26    0.47
  -9  -1  14    1.67    0.34
   9  -1 -13    0.29    0.19
   9   1 -13    1.02    0.25
   9   1 -13    0.01    0.16
   9  -1 -13    0.09    0.13
  -9   1  13    0.33    0.29
  -9  -1  13   -0.23    0.20
   9  -1 -12    1.52    0.28
   9  -1 -12    1.45    0.18
   9   1 -12    1.03    0.31
   9   1 -12    1.59    0.22
  -9   1  12    1.03    0.37
  -9  -1  12    1.49    0.27
   9  -1 -11    2.03    0.31
   9  -1 -11    2.36    0.19
   9   1 -11    2.18    0.22
   9   1 -11    1.99    0.39
  -9   1  11    2.02    0.36
  -9  -1  11    1.91    0.28
   9  -1 -10    5.47    0.44
   9  -1 -10    4.89    0.25
   9   1 -10    4.91    0.46
   9   1 -10    4.95    0.31
  -9   1  10    5.22    0.52
  -9  -1  10    5.98    0.39
   9  -1  -9    6.71    0.26
   9   1  -9    6.93    0.49
   9   1  -9    6.28    0.32
   9  -1  -9    7.78    0.59
  -9   1   9    7.03    0.47
  -9  -1   9    6.50    0.42
   9  -1  -8    2.93    0.16
   9  -1  -8    3.81    0.35
   9   1  -8    3.36    0.41
   9   1  -8    2.87    0.23
  -9   1   8    3.30    0.32
  -9  -1   8    2.73    0.28
   9  -1  -7   12.84    0.78
   9   1  -7   11.47    0.41
   9   1  -7   12.56    0.68
   9  -1  -7   10.94    0.28
  -9   1   7   12.48    0.70
  -9  -1   7   12.28    0.51
   9  -1  -6   54.47    1.00
   9   1  -6   60.95    2.23
   9  -1  -6   59.35    2.24
  -9   1   6   58.92    2.04
  -9  -1   6   59.02    1.95
   9  -1  -5    0.02    0.16
   9   1  -5    0.30    0.08
   9   1  -5    0.41    0.16
  -9  -1   5    0.30    0.14
  -9   1   5    0.15    0.18
   9  -1  -4    0.44    0.15
   9   1  -4    0.10    0.07
   9   1  -4   -0.03    0.15
  -9   1   4    0.12    0.12
  -9  -1   4    0.17    0.14
   9  -1  -3   23.39    1.08
   9   1  -3   23.03    0.94
   9   1  -3   22.99    0.60
  -9  -1   3   21.86    0.79
  -9   1   3   23.65    0.92
   9  -1  -2    4.86    0.37
   9   1  -2    5.16    0.19
   9   1  -2    4.78    0.36
  -9   1   2    5.79    0.35
  -9  -1   2    5.04    0.35
   9  -1  -1   74.99    2.68
   9   1  -1   78.68    2.61
  -9   1   1   73.99    2.45
  -9  -1   1   69.11    1.41
  -9  -1   1   73.81    2.35
   9  -1   0    1.32    0.30
   9   1   0    1.70    0.22
  -9   1   0    2.29    0.23
  -9  -1   0    2.12    0.21
  -9  -1   0    1.43    0.11
   9  -1   1  256.31    9.17
   9   1   1  253.67    8.31
  -9   1  -1  245.53    7.98
  -9  -1  -1  232.20    5.07
   9  -1   2   37.35    1.47
   9   1   2   34.62    1.42
   9   1   2   36.18    1.41
  -9   1  -2   36.23    1.31
  -9  -1  -2   33.69    0.80
   9  -1   3   27.21    1.15
   9   1   3   25.22    1.02
   9   1   3   25.18    1.18
  -9   1  -3   23.96    1.08
  -9  -1  -3   25.27    0.66
   9  -1   4    3.22    0.36
   9   1   4    3.26    0.28
   9   1   4    3.01    0.32
  -9   1  -4    2.20    0.25
  -9   1  -4    2.41    0.11
  -9  -1  -4    2.50    0.16
   9  -1   5   69.23    2.62
   9   1   5   69.13    2.61
   9   1   5   70.66    2.45
  -9   1  -5   68.78    2.38
  -9   1  -5   65.69    1.48
  -9  -1  -5   66.50    1.79
   9  -1   6   16.51    0.90
   9   1   6   16.01    0.92
   9   1   6   16.70    0.81
  -9   1  -6   15.76    0.72
  -9   1  -6   15.10    0.49
  -9  -1  -6   14.37    0.52
   9  -1   7    2.18    0.31
   9   1   7    1.39    0.21
   9   1   7    1.15    0.25
  -9   1  -7    1.01    0.14
  -9   1  -7    1.25    0.21
  -9  -1  -7    1.02    0.17
   9  -1   8   22.06    1.04
   9   1   8   22.03    0.98
   9   1   8   20.08    1.06
  -9   1  -8   20.26    0.69
  -9   1  -8   21.21    1.03
  -9  -1  -8   20.49    0.79
   9  -1   9    6.01    0.46
   9   1   9    5.56    0.59
   9   1   9    5.37    0.37
  -9   1  -9    5.63    0.32
  -9  -1  -9    5.23    0.36
   9  -1  10    1.56    0.34
   9   1  10    0.99    0.38
   9   1  10    1.01    0.25
  -9   1 -10    1.71    0.17
  -9  -1 -10    1.08    0.18
   9  -1  11    4.28    0.40
   9  -1  11    3.92    0.41
   9   1  11    3.57    0.46
   9   1  11    3.20    0.32
  -9   1 -11    3.05    0.33
  -9  -1 -11    3.75    0.30
   9  -1  12   15.68    0.91
   9  -1  12   15.51    1.06
   9   1  12   13.94    0.83
   9   1  12   15.13    0.99
  -9   1 -12   15.54    0.82
  -9  -1 -12   14.04    0.73
   9  -1  13   10.54    0.90
   9  -1  13    9.98    0.91
   9   1  13   10.35    0.69
   9   1  13   10.38    1.04
  -9   1 -13   11.24    0.72
  -9  -1 -13   10.73    0.71
   9  -1  14   18.08    1.31
   9  -1  14   19.41    1.34
   9   1  14   17.44    1.00
   9   1  14   18.26    1.26
  -9   1 -14   19.68    1.12
  -9  -1 -14   19.89    1.09
   9  -1  15   15.47    1.00
   9  -1  15   15.20    1.03
   9   1  15   15.55    1.13
   9   1  15   15.53    0.93
  -9   1 -15   16.66    1.04
  -9  -1 -15   16.39    0.91
   9  -1  16    5.76    0.73
   9  -1  16    6.30    0.70
   9   1  16    5.91    0.79
   9   1  16    5.69    0.55
  -9   1 -16    7.32    0.67
  -9  -1 -16    7.39    0.64
   9  -1  17    1.35    0.40
   9  -1  17    1.32    0.41
   9   1  17    1.36    0.29
   9   1  17    1.88    0.48
  -9   1 -17    1.68    0.32
  -9  -1 -17    1.39    0.32
   9  -1  18    2.15    0.46
   9  -1  18    2.41    0.45
   9   1  18    1.58    0.55
   9   1  18    2.06    0.36
  -9   1 -18    3.17    0.47
  -9  -1 -18    2.67    0.48
   9  -1  19    0.32    0.24
   9  -1  19    0.32    0.28
   9   1  19    0.04    0.21
   9   1  19    0.38    0.28
  -9   1 -19    0.40    0.29
  -9  -1 -19    0.45    0.25
   9  -1  20    1.29    0.50
   9  -1  20    2.47    0.49
   9   1  20    2.60    0.48
  -9   1 -20    2.50    0.43
  -9  -1 -20    2.49    0.51
   9  -1  21    0.04    0.25
   9  -1  21   -0.12    0.25
   9   1  21   -0.36    0.29
  -9   1 -21    0.01    0.23
  -9  -1 -21    0.19    0.28
   9  -1  22    0.96    0.36
   9  -1  22    0.83    0.42
   9   1  22    1.39    0.49
  -9   1 -22    1.80    0.46
  -9  -1 -22    1.49    0.39
   9  -1  23    1.27    0.40
   9   1  23    0.49    0.45
  -9   1 -23    0.45    0.48
  -9  -1 -23    1.02    0.45
   9   1  24    0.23    0.33
  -9   1 -24    0.40    0.43
  -9  -1 -24    1.03    0.43
   9   3 -24    3.30    0.58
   9  -3 -24    3.08    0.59
  -9  -3  24    2.90    0.73
  -9   3  24    3.02    0.82
   9   3 -23   10.39    1.05
   9  -3 -23    9.82    0.94
  -9  -3  23    9.96    1.34
  -9   3  23    8.40    0.85
  -9   3  23   10.83    1.30
   9   3 -22    0.06    0.33
   9  -3 -22    0.17    0.26
  -9  -3  22    0.37    0.34
  -9   3  22   -0.02    0.46
   9   3 -21    0.33    0.26
   9  -3 -21    0.26    0.22
   9  -3 -21    0.32    0.28
  -9  -3  21    0.30    0.36
  -9   3  21   -0.19    0.42
   9   3 -20    0.60    0.37
   9  -3 -20    0.48    0.28
   9  -3 -20    0.44    0.32
  -9  -3  20    0.71    0.48
  -9   3  20    0.94    0.47
   9   3 -19   10.34    0.98
   9  -3 -19   11.22    0.79
   9  -3 -19   11.91    0.90
  -9  -3  19   10.00    1.10
  -9   3  19   11.85    1.67
   9   3 -18    6.12    0.62
   9  -3 -18    6.62    0.59
   9  -3 -18    6.41    0.69
  -9  -3  18    6.47    0.80
  -9   3  18    5.61    1.09
   9   3 -17   22.62    1.35
   9  -3 -17   22.85    1.20
   9  -3 -17   23.20    1.29
  -9  -3  17   21.99    1.92
  -9   3  17   24.75    2.64
   9   3 -16    1.39    0.39
   9  -3 -16    1.12    0.28
   9  -3 -16    0.23    0.35
  -9  -3  16    2.28    0.45
  -9   3  16    1.10    0.75
   9   3 -15   14.44    1.04
   9  -3 -15   14.95    0.83
   9  -3 -15   13.99    0.96
  -9  -3  15   13.32    1.23
  -9   3  15   16.08    1.71
   9   3 -14   34.30    1.72
   9  -3 -14   33.12    1.37
   9  -3 -14   33.33    1.83
  -9  -3  14   34.84    2.10
  -9  -3  14   32.10    1.51
  -9   3  14   36.00    3.20
   9   3 -13    0.00    0.17
   9  -3 -13    0.23    0.23
   9  -3 -13    0.04    0.14
  -9  -3  13    0.12    0.15
  -9   3  13    0.17    0.33
   9   3 -12   11.47    1.15
   9   3 -12   14.43    0.84
   9  -3 -12   12.61    0.93
  -9  -3  12   14.10    0.65
  -9   3  12   12.91    1.69
   9   3 -11   69.44    2.78
   9   3 -11   71.94    3.36
   9  -3 -11   74.70    3.04
   9  -3 -11   67.08    2.08
  -9  -3  11   66.64    2.18
  -9   3  11   65.93    4.02
   9   3 -10   13.87    0.87
   9   3 -10   13.06    0.71
   9  -3 -10   15.07    0.93
   9  -3 -10   11.77    0.52
  -9  -3  10   12.86    0.55
  -9   3  10   13.99    1.34
   9   3  -9    0.63    0.28
   9   3  -9    1.14    0.23
   9  -3  -9    0.71    0.29
   9  -3  -9    0.98    0.13
  -9  -3   9    0.98    0.17
  -9   3   9    1.16    0.33
   9   3  -8    0.46    0.23
   9   3  -8    0.51    0.15
   9  -3  -8    0.38    0.11
   9  -3  -8    0.81    0.20
  -9  -3   8    0.80    0.15
  -9   3   8    0.60    0.28
   9   3  -7   20.19    0.81
   9   3  -7   20.13    1.02
   9  -3  -7   20.41    1.10
   9  -3  -7   19.50    0.52
  -9  -3   7   20.96    0.80
  -9   3   7   20.52    1.13
   9   3  -6    2.71    0.28
   9   3  -6    1.95    0.34
   9  -3  -6    2.39    0.37
  -9  -3   6    2.69    0.21
  -9   3   6    2.06    0.37
   9   3  -5   88.68    3.04
   9   3  -5   91.57    3.37
   9  -3  -5   90.56    3.47
  -9  -3   5   87.98    2.89
  -9   3   5   92.07    3.85
   9   3  -4    1.24    0.23
   9   3  -4    1.10    0.24
   9  -3  -4    1.17    0.32
  -9  -3   4    1.38    0.22
  -9   3   4    1.82    0.28
   9   3  -3    9.22    0.53
   9   3  -3   11.68    0.53
   9   3  -3    9.38    0.49
   9  -3  -3    9.71    0.66
  -9   3   3    9.05    0.68
   9   3  -2    0.33    0.16
   9   3  -2    0.29    0.14
   9   3  -2    0.70    0.19
   9  -3  -2    0.55    0.26
  -9   3   2    0.69    0.19
   9   3  -1    1.78    0.25
   9   3  -1    1.36    0.23
   9   3  -1    1.82    0.28
   9  -3  -1    2.00    0.37
  -9   3   1    1.43    0.29
   9   3   0   31.97    1.27
   9   3   0   32.16    1.38
   9  -3   0   33.10    1.59
  -9   3   0   29.95    1.26
   9   3   1   41.06    1.64
   9   3   1   41.68    1.55
   9  -3   1   41.98    2.00
  -9  -3  -1   43.55    1.39
  -9   3  -1   39.94    1.67
   9   3   2    1.59    0.25
   9   3   2    1.54    0.24
   9  -3   2    1.64    0.30
  -9  -3  -2    1.55    0.17
  -9   3  -2    1.56    0.22
   9   3   3    0.21    0.18
   9   3   3    0.33    0.15
   9  -3   3    0.04    0.26
  -9  -3  -3    0.34    0.15
  -9   3  -3    0.59    0.16
   9   3   4   -0.08    0.16
   9   3   4    0.07    0.12
   9  -3   4   -0.06    0.18
  -9  -3  -4    0.01    0.12
  -9   3  -4    0.22    0.13
   9   3   5    8.62    0.66
   9   3   5    8.75    0.45
   9  -3   5    9.22    0.64
  -9  -3  -5    7.32    0.46
  -9   3  -5    8.72    0.50
   9   3   6    0.21    0.22
   9   3   6    0.63    0.15
   9  -3   6    0.76    0.22
  -9  -3  -6    0.21    0.17
  -9   3  -6    0.09    0.16
  -9   3  -6    0.41    0.10
   9   3   7    6.59    0.57
   9   3   7    6.08    0.37
   9  -3   7    6.73    0.59
  -9  -3  -7    7.34    0.40
  -9   3  -7    7.34    0.44
  -9   3  -7    6.21    0.31
   9   3   8    4.05    0.49
   9   3   8    3.96    0.29
   9  -3   8    4.42    0.49
  -9  -3  -8    3.95    0.37
  -9   3  -8    4.00    0.40
  -9   3  -8    3.31    0.28
   9   3   9   19.71    1.26
   9   3   9   17.97    0.75
   9  -3   9   22.16    1.25
  -9  -3  -9   24.23    1.08
  -9   3  -9   21.21    0.84
  -9   3  -9   22.69    0.94
   9   3  10    9.64    0.52
   9   3  10   10.78    1.05
   9  -3  10   15.51    1.12
  -9  -3 -10   11.37    0.73
  -9   3 -10   12.04    0.74
  -9   3 -10   11.05    0.58
   9   3  11   22.09    1.41
   9   3  11   19.93    0.82
   9  -3  11   26.95    1.68
  -9  -3 -11   21.56    1.15
  -9   3 -11   21.77    1.01
  -9   3 -11   20.40    0.98
   9   3  12   22.05    1.63
   9   3  12   21.00    0.87
   9  -3  12   23.74    1.67
  -9  -3 -12   25.12    1.17
  -9   3 -12   25.26    1.15
  -9   3 -12   23.95    1.09
   9   3  13    2.10    0.53
  -9  -3 -13    3.23    0.45
  -9   3 -13    2.87    0.33
  -9   3 -13    2.66    0.39
   9   3  14   30.10    1.86
   9  -3  14   28.24    1.80
  -9  -3 -14   32.17    1.60
  -9   3 -14   29.25    1.45
  -9   3 -14   29.07    1.45
   9   3  15    2.76    0.58
   9  -3  15    3.64    0.53
  -9  -3 -15    3.23    0.43
  -9   3 -15    2.91    0.42
  -9   3 -15    3.29    0.42
   9   3  16    1.79    0.55
   9  -3  16    1.76    0.58
  -9  -3 -16    3.41    0.42
  -9   3 -16    3.42    0.44
  -9   3 -16    3.01    0.40
   9   3  17    5.75    0.68
   9  -3  17    5.07    0.77
  -9  -3 -17    6.36    0.64
  -9   3 -17    4.46    0.50
  -9   3 -17    5.12    0.51
   9   3  18    0.93    0.40
   9  -3  18    0.80    0.38
  -9  -3 -18    1.03    0.31
  -9   3 -18    0.90    0.28
  -9   3 -18    1.01    0.29
   9   3  19    0.83    0.51
   9  -3  19    1.13    0.39
  -9  -3 -19    1.95    0.35
  -9   3 -19    0.70    0.29
  -9   3 -19    0.86    0.39
   9   3  20   -0.21    0.29
   9  -3  20    0.06    0.33
  -9  -3 -20   -0.00    0.23
  -9   3 -20   -0.21    0.23
   9   3  21    0.31    0.47
   9  -3  21    0.76    0.45
  -9  -3 -21    0.55    0.32
  -9   3 -21    0.57    0.33
   9   3  22    2.30    0.60
   9  -3  22    2.54    0.59
  -9  -3 -22    3.18    0.62
  -9   3 -22    2.68    0.64
   9   3  23   -0.14    0.37
   9  -3  23    0.10    0.30
  -9  -3 -23    0.10    0.34
  -9   3 -23    0.20    0.32
   9   5 -22    7.75    1.10
   9  -5 -22    6.57    0.82
  -9  -5  22    7.85    1.19
  -9   5  22    8.96    1.62
   9   5 -21    3.03    0.62
   9  -5 -21    3.61    0.55
  -9  -5  21    3.92    0.98
  -9   5  21    2.60    1.14
   9   5 -20    0.29    0.32
   9  -5 -20   -0.10    0.23
  -9  -5  20   -0.46    0.36
  -9   5  20    0.14    0.47
   9   5 -19   10.68    1.11
   9  -5 -19    9.25    0.82
  -9  -5  19    9.28    1.23
  -9   5  19   10.59    1.81
   9   5 -18    0.12    0.38
   9  -5 -18   -0.16    0.24
  -9  -5  18   -0.45    0.47
  -9   5  18   -0.19    0.46
   9   5 -17   52.20    3.22
   9  -5 -17   43.70    2.47
   9  -5 -17   48.16    2.43
  -9  -5  17   52.26    3.92
  -9   5  17   56.39    4.86
   9   5 -16   18.53    1.36
   9  -5 -16   17.35    1.22
   9  -5 -16   19.55    1.15
  -9  -5  16   19.24    1.62
  -9   5  16   21.35    2.37
   9   5 -15    5.32    0.82
   9  -5 -15    6.44    0.60
   9  -5 -15    4.85    0.54
  -9  -5  15    5.50    0.88
  -9   5  15    7.02    1.16
   9   5 -14    2.49    0.41
   9  -5 -14    2.12    0.31
   9  -5 -14    1.50    0.43
  -9  -5  14    2.78    0.52
  -9   5  14    2.59    0.87
   9   5 -13    2.70    0.51
   9  -5 -13    2.21    0.30
   9  -5 -13    2.67    0.43
  -9  -5  13    2.80    0.64
  -9   5  13    3.02    0.85
   9   5 -12    3.89    0.60
   9  -5 -12    4.86    0.39
   9  -5 -12    3.53    0.50
  -9  -5  12    3.67    0.72
  -9   5  12    4.41    1.20
   9   5 -11    0.64    0.28
   9  -5 -11    0.80    0.20
   9  -5 -11    1.78    0.31
  -9  -5  11    0.83    0.35
  -9   5  11    2.52    0.77
   9   5 -10    3.17    0.39
   9  -5 -10    2.72    0.35
   9  -5 -10    2.64    0.27
  -9  -5  10    2.96    0.47
  -9   5  10    3.01    1.04
   9   5  -9    4.57    0.51
   9  -5  -9    3.44    0.29
   9  -5  -9    4.72    0.44
  -9  -5   9    4.27    0.54
  -9  -5   9    3.94    0.27
  -9   5   9    4.48    1.04
   9   5  -8   14.98    0.98
   9  -5  -8   13.36    0.64
   9  -5  -8   14.92    0.97
  -9  -5   8   14.48    1.00
  -9  -5   8   13.50    0.59
  -9   5   8   14.65    1.84
   9   5  -7   50.63    2.50
   9  -5  -7   51.60    1.75
   9  -5  -7   48.64    2.33
  -9  -5   7   54.69    2.83
  -9  -5   7   51.69    1.83
  -9   5   7   55.90    3.79
   9   5  -6   10.92    0.90
   9  -5  -6   10.23    0.78
   9  -5  -6   10.30    0.47
  -9  -5   6    9.90    0.99
  -9   5   6   10.39    1.10
   9   5  -5  134.68    5.70
   9   5  -5  129.52    4.77
   9  -5  -5  126.30    3.80
   9  -5  -5  141.09    6.21
  -9  -5   5  135.68    5.77
  -9   5   5  128.41    7.40
   9   5  -4   41.33    1.92
   9   5  -4   37.68    1.70
   9  -5  -4   38.87    1.22
   9  -5  -4   42.77    2.25
  -9   5   4   42.51    2.71
   9   5  -3   37.12    1.85
   9   5  -3   33.08    1.52
   9  -5  -3   36.75    1.79
   9  -5  -3   34.01    1.06
  -9   5   3   32.41    1.98
   9   5  -2    0.18    0.16
   9   5  -2   -0.20    0.18
   9   5  -2    0.21    0.19
   9  -5  -2    0.03    0.10
   9  -5  -2    0.27    0.20
  -9   5   2   -0.25    0.26
   9   5  -1    0.27    0.25
   9   5  -1    0.40    0.17
   9   5  -1    0.21    0.19
   9  -5  -1    0.17    0.27
   9  -5  -1    0.09    0.10
  -9   5   1    0.46    0.28
   9   5   0    2.98    0.34
   9   5   0    2.66    0.40
   9   5   0    3.11    0.43
   9  -5   0    3.66    0.50
  -9   5   0    2.58    0.24
  -9   5   0    2.62    0.38
   9   5   1    2.10    0.38
   9   5   1    2.31    0.25
   9  -5   1    1.48    0.39
  -9  -5  -1    2.43    0.30
  -9   5  -1    2.32    0.21
  -9   5  -1    2.52    0.37
   9   5   2    1.94    0.33
   9   5   2    0.87    0.22
   9  -5   2    0.79    0.33
  -9  -5  -2    1.52    0.29
  -9   5  -2    0.88    0.17
  -9   5  -2    0.94    0.33
   9   5   3   17.28    0.75
   9   5   3   16.19    0.99
   9  -5   3   17.35    1.25
  -9  -5  -3   19.63    1.05
  -9   5  -3   17.07    0.66
  -9   5  -3   17.80    0.97
   9   5   4   12.09    0.95
   9   5   4   12.05    0.59
   9  -5   4   12.83    1.00
  -9  -5  -4   12.08    0.73
  -9   5  -4   11.01    0.54
  -9   5  -4   12.69    0.89
   9   5   5    0.19    0.30
   9   5   5    0.13    0.13
   9  -5   5    0.48    0.27
  -9  -5  -5    0.35    0.22
  -9   5  -5    0.27    0.15
  -9   5  -5    0.20    0.24
   9   5   6   16.11    1.23
   9   5   6   13.64    0.67
   9  -5   6   14.05    1.09
  -9  -5  -6   14.97    0.99
  -9   5  -6   13.38    0.67
  -9   5  -6   14.64    0.95
   9   5   7   80.63    4.30
   9  -5   7   81.08    4.41
  -9  -5  -7   85.47    3.54
  -9   5  -7   87.02    3.49
  -9   5  -7   75.14    2.85
   9   5   8    1.38    0.43
   9  -5   8    1.79    0.48
  -9  -5  -8    1.70    0.36
  -9   5  -8    2.39    0.39
  -9   5  -8    1.65    0.28
   9   5   9    2.74    0.49
   9  -5   9    2.97    0.51
  -9  -5  -9    2.28    0.39
  -9   5  -9    2.33    0.37
  -9   5  -9    2.48    0.32
   9   5  10    3.64    0.74
   9  -5  10    2.84    0.63
  -9  -5 -10    4.47    0.48
  -9   5 -10    4.42    0.45
  -9   5 -10    3.84    0.41
   9   5  11   31.04    2.22
   9  -5  11   31.39    2.01
  -9  -5 -11   34.55    1.92
  -9   5 -11   32.37    1.46
  -9   5 -11   29.85    1.44
   9   5  12    1.41    0.47
   9  -5  12    1.66    0.49
  -9  -5 -12    2.12    0.45
  -9   5 -12    1.75    0.31
  -9   5 -12    1.28    0.35
   9   5  13    1.77    0.43
   9  -5  13    1.44    0.51
  -9  -5 -13    1.35    0.35
  -9   5 -13    0.75    0.27
  -9   5 -13    1.35    0.28
   9   5  14   -0.01    0.30
   9  -5  14    0.24    0.29
  -9  -5 -14   -0.00    0.29
  -9   5 -14    0.07    0.17
  -9   5 -14    0.19    0.22
   9   5  15    4.52    0.72
   9  -5  15    4.20    0.73
  -9  -5 -15    5.26    0.60
  -9   5 -15    4.57    0.58
   9   5  16    3.95    0.74
   9  -5  16    3.83    0.73
  -9  -5 -16    5.08    0.60
  -9   5 -16    4.43    0.62
   9   5  17    2.03    0.57
   9  -5  17    2.02    0.67
  -9  -5 -17    2.09    0.53
  -9   5 -17    1.61    0.46
   9   5  18    1.27    0.61
   9  -5  18    0.84    0.56
  -9  -5 -18    1.52    0.49
  -9   5 -18    0.53    0.40
   9   5  19    3.16    0.65
   9  -5  19    2.22    0.66
  -9  -5 -19    2.58    0.69
  -9   5 -19    2.55    0.48
   9   5  20    2.45    0.63
   9  -5  20    2.08    0.65
  -9  -5 -20    2.66    0.68
  -9   5 -20    2.50    0.60
   9  -5  21    0.36    0.34
  -9  -5 -21    0.10    0.36
  -9   5 -21   -0.10    0.34
   9   7 -18    1.57    0.68
  -9  -7  18    2.29    0.87
  -9   7  18    2.93    0.83
   9   7 -17    0.29    0.36
  -9   7  17    0.38    0.73
  -9  -7  17    0.46    0.56
   9   7 -16    7.72    0.90
   9  -7 -16    6.80    0.74
  -9  -7  16    6.70    1.33
  -9   7  16    7.08    1.48
   9   7 -15    4.43    0.76
   9  -7 -15    3.02    0.49
  -9  -7  15    3.20    0.76
  -9   7  15    2.34    1.19
   9   7 -14    2.56    0.53
   9  -7 -14    2.04    0.33
  -9  -7  14    3.72    0.63
  -9   7  14    2.09    0.86
   9   7 -13    2.77    0.62
   9  -7 -13    2.32    0.41
  -9  -7  13    2.56    0.64
  -9   7  13    3.72    1.19
   9   7 -12    1.61    0.41
   9  -7 -12    0.85    0.34
   9  -7 -12    1.38    0.31
  -9  -7  12    1.48    0.58
  -9   7  12    1.78    0.77
   9   7 -11    0.24    0.33
   9  -7 -11    0.51    0.25
   9  -7 -11    1.11    0.28
  -9  -7  11    0.28    0.40
  -9   7  11   -0.01    0.78
   9   7 -10   23.97    1.54
   9  -7 -10   22.76    1.21
   9  -7 -10   20.35    1.35
  -9  -7  10   22.90    1.92
  -9   7  10   20.85    2.43
   9   7  -9    0.66    0.28
   9  -7  -9    0.07    0.20
   9  -7  -9    0.12    0.19
  -9  -7   9   -0.14    0.35
  -9   7   9   -0.49    0.50
   9   7  -8    3.36    0.51
   9  -7  -8    3.36    0.38
   9  -7  -8    2.97    0.50
  -9  -7   8    3.01    0.54
  -9   7   8    3.24    1.22
   9  -7  -7   -0.34    0.26
  -9  -7   7    0.21    0.30
  -9   7   7   -0.06    0.44
   9   7  -6    3.14    0.41
   9  -7  -6    5.06    0.41
   9  -7  -6    3.83    0.64
  -9  -7   6    4.03    0.70
  -9   7   6    4.74    1.23
   9   7  -5   19.71    1.39
   9   7  -5   18.36    1.02
   9  -7  -5   16.16    0.92
   9  -7  -5   21.73    1.53
  -9  -7   5   19.11    1.35
  -9   7   5   18.32    2.23
   9  -7  -4   42.12    2.50
   9   7  -4   40.37    2.82
   9   7  -4   38.87    1.97
   9  -7  -4   41.29    1.79
  -9  -7   4   44.52    2.54
  -9   7   4   41.72    3.68
   9   7  -3    3.19    0.61
   9   7  -3    2.27    0.40
   9  -7  -3    2.71    0.33
   9  -7  -3    1.64    0.53
  -9  -7   3    2.28    0.49
  -9   7   3    3.13    0.99
   9   7  -2    0.30    0.28
   9  -7  -2    0.35    0.18
   9   7  -2    0.02    0.25
   9  -7  -2    0.40    0.32
  -9  -7   2    0.24    0.26
  -9   7   2   -0.54    0.50
   9   7  -1   29.58    1.53
   9   7  -1   30.55    1.84
   9  -7  -1   28.72    1.76
   9  -7  -1   28.67    1.30
  -9  -7   1   30.24    1.65
  -9   7   1   29.33    2.45
   9   7   0    9.37    1.03
   9   7   0    8.79    0.69
   9  -7   0    8.98    0.96
  -9  -7   0    8.95    0.70
  -9   7   0    8.33    1.18
   9   7   1    6.47    0.70
   9  -7   1    6.94    0.85
  -9  -7  -1    6.12    0.56
  -9  -7  -1    7.70    0.78
  -9   7  -1    6.61    0.53
  -9   7  -1    6.32    0.97
   9   7   2   15.59    1.17
   9  -7   2   16.29    1.32
  -9  -7  -2   17.23    1.23
  -9   7  -2   13.81    0.86
  -9   7  -2   13.73    1.48
   9   7   3    0.31    0.34
   9  -7   3    0.41    0.38
  -9  -7  -3    0.69    0.29
  -9   7  -3    0.48    0.21
  -9   7  -3    0.01    0.41
   9  -7   4    1.25    0.38
   9   7   4    1.24    0.35
  -9  -7  -4    0.99    0.34
  -9   7  -4    1.12    0.49
  -9   7  -4    1.18    0.27
   9   7   5   11.31    0.89
   9  -7   5    9.15    0.89
  -9  -7  -5   11.08    0.87
  -9   7  -5    9.15    0.67
  -9   7  -5    9.82    1.08
   9  -7   6    5.41    0.81
   9   7   6    3.04    0.72
  -9  -7  -6    5.52    0.67
  -9   7  -6    3.85    0.46
  -9   7  -6    4.91    0.65
   9   7   7    4.84    0.81
   9  -7   7    4.75    0.82
  -9  -7  -7    6.19    0.61
  -9   7  -7    5.11    0.48
  -9   7  -7    5.48    0.78
   9  -7   8    1.33    0.41
   9   7   8    1.26    0.40
  -9  -7  -8    1.04    0.34
  -9   7  -8    0.99    0.29
  -9   7  -8    1.28    0.38
   9  -7   9    0.00    0.27
   9   7   9    0.09    0.33
  -9  -7  -9    0.08    0.30
  -9   7  -9   -0.12    0.21
  -9   7  -9   -0.38    0.25
   9  -7  10    0.04    0.27
   9   7  10   -0.24    0.27
  -9  -7 -10    0.02    0.23
  -9   7 -10   -0.06    0.20
  -9   7 -10    0.05    0.22
   9   7  11    0.13    0.31
   9  -7  11    0.12    0.29
  -9  -7 -11    0.73    0.33
  -9   7 -11    0.04    0.19
   9   7  12   -0.13    0.37
   9  -7  12    0.43    0.46
  -9  -7 -12    1.07    0.32
  -9   7 -12    0.31    0.23
   9   7  13    1.09    0.54
   9  -7  13    0.77    0.45
  -9  -7 -13    1.52    0.45
  -9   7 -13    0.06    0.31
   9  -7  14    4.35    0.75
   9   7  14    4.68    0.97
  -9  -7 -14    5.61    0.70
  -9   7 -14    3.43    0.63
   9   7  15    0.04    0.34
   9  -7  15    0.12    0.33
  -9  -7 -15    0.64    0.33
  -9   7 -15   -0.34    0.20
   9   7  16    0.25    0.47
   9  -7  16    0.67    0.54
  -9  -7 -16    0.45    0.48
  -9   7 -16    0.76    0.35
   9   7  17    0.39    0.49
   9  -7  17    0.68    0.47
  -9  -7 -17    0.57    0.40
  -9   7 -17    0.75    0.39
   9   9 -11    5.16    1.02
  -9  -9  11    5.27    1.04
  -9   9  11    5.41    1.53
  -9   9  10   -0.01    0.67
  -9  -9  10   -0.29    0.39
  -9   9   9    1.35    0.86
  -9  -9   9    0.78    0.48
   9   9  -8    1.37    0.47
  -9   9   8    0.52    0.88
  -9  -9   8    0.67    0.55
   9   9  -7    0.57    0.50
  -9   9   7    1.31    0.86
  -9  -9   7    1.71    0.45
   9  -9  -6   -0.17    0.32
  -9   9   6    2.75    0.72
  -9  -9   6    0.35    0.35
   9  -9  -5    1.12    0.40
  -9  -9   5    0.42    0.47
  -9   9   5    0.80    0.83
   9  -9  -4    0.24    0.36
   9   9  -4    0.59    0.38
  -9   9   4    0.45    0.71
  -9  -9   4    0.57    0.40
   9  -9  -3    1.42    0.54
   9   9  -3    2.53    0.60
  -9   9   3    2.72    0.81
   9   9  -2    2.38    0.59
   9  -9  -2    2.44    0.51
  -9   9   2    2.26    0.86
   9  -9  -1    2.98    0.66
   9   9  -1    3.14    0.48
  -9   9   1    2.77    1.07
   9   9   0    2.68    0.57
   9  -9   0    2.80    0.64
  -9   9   0    3.07    1.10
   9  -9   1   -0.24    0.32
   9   9   1    0.09    0.28
  -9  -9  -1    0.34    0.28
  -9   9  -1   -0.25    0.43
   9  -9   2    6.30    1.01
   9   9   2    7.40    0.94
  -9  -9  -2    8.91    0.93
  -9   9  -2    7.53    1.56
   9  -9   3    3.05    0.60
   9   9   3    3.81    0.57
  -9  -9  -3    3.64    0.76
  -9   9  -3    3.28    0.92
   9  -9   4    1.82    0.67
   9   9   4    2.62    0.51
  -9  -9  -4    2.32    0.56
  -9   9  -4    2.16    0.95
   9  -9   5    0.53    0.39
   9   9   5    1.04    0.38
  -9  -9  -5    0.96    0.44
   9  -9   6    0.57    0.41
   9   9   6   -0.15    0.33
  -9  -9  -6    0.63    0.39
   9  -9   7    0.18    0.33
   9   9   7   -0.05    0.41
  -9  -9  -7    0.55    0.32
   9  -9   8    0.02    0.32
   9   9   8    0.22    0.31
  -9  -9  -8    0.10    0.32
   9  -9   9   -0.01    0.32
   9   9   9   -0.05    0.39
  -9  -9  -9    0.42    0.38
  10   0 -25    0.18    0.31
 -10   0  25    0.08    0.32
  10   0 -24   12.46    0.98
 -10   0  24   12.10    1.45
  10   0 -23   -0.44    0.33
 -10   0  23   -0.01    0.42
  10   0 -22   43.03    2.49
 -10   0  22   47.19    3.23
 -10   0  22   39.32    3.14
  10   0 -21    0.17    0.24
 -10   0  21    0.15    0.30
 -10   0  21   -0.05    0.19
  10   0 -20    0.13    0.23
 -10   0  20    0.44    0.37
  10   0 -19    0.34    0.29
  10   0 -19   -0.14    0.21
 -10   0  19    0.42    0.38
  10   0 -18   13.37    0.77
  10   0 -18   15.25    1.06
 -10   0  18   13.40    1.31
  10   0 -17   -0.29    0.27
  10   0 -17    0.06    0.18
 -10   0  17    0.03    0.34
  10   0 -16    6.02    0.42
  10   0 -16    6.96    0.63
 -10   0  16    6.73    0.78
  10   0 -15    0.04    0.15
  10   0 -15    0.00    0.26
 -10   0  15    0.10    0.26
  10   0 -14   16.88    0.71
  10   0 -14   18.40    1.06
 -10   0  14   14.91    1.00
  10   0 -13   -0.11    0.12
  10   0 -13    0.18    0.22
 -10   0  13    0.10    0.21
  10   0 -12    1.55    0.19
  10   0 -12    1.07    0.31
 -10   0  12    1.91    0.34
  10   0 -11    0.24    0.18
  10   0 -11    0.02    0.10
 -10   0  11   -0.05    0.15
  10   0 -10    6.08    0.65
  10   0 -10    6.16    0.32
 -10   0  10    6.90    0.54
  10   0  -9    0.03    0.09
  10   0  -9    0.20    0.21
 -10   0   9    0.07    0.13
  10   0  -8    0.93    0.11
  10   0  -8    1.64    0.26
 -10   0   8    0.92    0.24
  10   0  -7    0.10    0.16
  10   0  -7    0.03    0.06
 -10   0   7    0.10    0.12
  10   0  -6   31.23    1.39
 -10   0   6   28.05    1.13
  10   0  -5    0.18    0.05
  10   0  -5    0.22    0.18
 -10   0   5    0.04    0.15
  10   0  -4   27.61    1.28
 -10   0   4   28.02    1.20
  10   0  -3    0.14    0.15
 -10   0   3    0.02    0.12
  10   0  -2   11.59    0.64
 -10   0   2   13.06    0.60
  10   0  -1   -0.26    0.18
 -10   0   1    0.03    0.13
  10   0   0    4.84    0.36
 -10   0   0    3.00    0.38
  10   0   1    0.41    0.17
 -10   0  -1    0.07    0.16
  10   0   2   96.42    3.72
 -10   0  -2   97.55    3.44
  10   0   3    0.22    0.20
 -10   0  -3   -0.29    0.16
  10   0   4    4.24    0.35
 -10   0  -4    2.79    0.33
 -10   0  -4    2.90    0.16
  10   0   5   -0.23    0.16
 -10   0  -5   -0.12    0.15
 -10   0  -5    0.01    0.07
  10   0   6  108.55    4.26
 -10   0  -6  103.46    2.71
  10   0   7    0.05    0.19
  10   0   7   -0.13    0.18
  10   0   8   14.95    0.89
  10   0   8   14.87    0.86
 -10   0  -8   14.76    0.60
  10   0   9    0.13    0.25
  10   0   9    1.12    0.32
  10   0  10   47.14    2.46
  10   0  10   48.02    2.21
 -10   0 -10   50.65    1.78
  10   0  11   -0.35    0.33
  10   0  11    2.53    0.42
  10   0  12  162.71    7.17
  10   0  12  169.33    7.87
 -10   0 -12  177.71    6.41
  10   0  13    1.95    0.43
  10   0  13    1.12    0.46
  10   0  14   72.79    3.82
  10   0  14   68.98    3.26
 -10   0 -14   75.24    3.15
  10   0  15   -0.09    0.28
  10   0  15   -0.33    0.29
 -10   0 -15   -0.35    0.26
  10   0  16    2.63    0.49
  10   0  16    1.92    0.41
 -10   0 -16    1.72    0.40
  10   0  17   -0.11    0.20
  10   0  17   -0.24    0.25
 -10   0 -17    0.25    0.20
  10   0  18    0.17    0.33
  10   0  18    0.42    0.27
 -10   0 -18    0.32    0.28
  10   0  19   -0.20    0.22
  10   0  19    0.25    0.27
 -10   0 -19   -0.04    0.25
  10   0  20    0.58    0.31
  10   0  20    0.67    0.39
 -10   0 -20    0.76    0.36
  10   0  21   -0.23    0.30
 -10   0 -21    0.07    0.22
  10   0  22    0.28    0.31
 -10   0 -22    0.49    0.30
  10   0  23    0.34    0.33
 -10   0 -23   -0.08    0.27
  10  -2 -24    1.63    0.47
  10   2 -24    1.97    0.45
 -10   2  24    1.34    0.55
 -10   2  24    1.00    0.72
 -10  -2  24    2.11    0.56
  10  -2 -23    0.58    0.36
  10   2 -23    0.55    0.43
 -10   2  23    1.07    0.56
 -10  -2  23    1.36    0.55
  10  -2 -22    2.73    0.53
  10   2 -22    3.57    0.62
 -10   2  22    3.77    0.73
 -10  -2  22    3.56    0.83
  10  -2 -21    2.40    0.38
  10  -2 -21    2.44    0.55
  10   2 -21    2.12    0.52
 -10   2  21    2.24    0.76
 -10  -2  21    3.20    0.69
  10  -2 -20    0.64    0.29
  10  -2 -20    0.64    0.30
  10   2 -20    1.51    0.34
 -10   2  20    0.67    0.60
 -10  -2  20    0.26    0.40
  10  -2 -19    0.35    0.26
  10  -2 -19    0.31    0.28
  10   2 -19    0.49    0.25
 -10   2  19    1.03    0.42
 -10  -2  19    0.50    0.38
  10  -2 -18    1.96    0.36
  10  -2 -18    2.89    0.49
  10   2 -18    2.47    0.42
 -10   2  18    1.91    0.84
 -10  -2  18    1.73    0.52
  10  -2 -17    2.90    0.40
  10  -2 -17    5.08    0.61
  10   2 -17    4.31    0.48
 -10   2  17    2.34    1.01
  10  -2 -16    0.66    0.23
  10  -2 -16    1.74    0.38
  10   2 -16    1.28    0.31
  10   2 -16    1.14    0.38
 -10   2  16    1.77    0.53
 -10  -2  16    1.16    0.34
  10  -2 -15    0.85    0.34
  10  -2 -15    0.71    0.21
  10   2 -15    0.57    0.35
  10   2 -15    0.83    0.28
 -10   2  15    1.74    0.59
 -10  -2  15    1.19    0.27
  10  -2 -14   30.14    1.24
  10  -2 -14   31.54    1.77
  10   2 -14   32.09    1.71
  10   2 -14   30.89    1.34
 -10   2  14   32.67    2.61
 -10  -2  14   29.61    1.50
  10  -2 -13   49.67    1.79
  10  -2 -13   48.75    2.38
  10   2 -13   50.51    2.09
  10   2 -13   48.45    2.51
 -10   2  13   49.73    3.18
 -10  -2  13   50.95    2.03
  10  -2 -12   17.03    1.01
  10  -2 -12   15.56    0.63
  10   2 -12   16.62    0.85
  10   2 -12   17.58    1.09
 -10   2  12   17.42    1.40
 -10  -2  12   15.98    0.79
  10  -2 -11   24.01    0.81
  10  -2 -11   28.43    1.41
  10   2 -11   28.73    1.68
  10   2 -11   25.85    1.11
 -10   2  11   22.91    1.53
 -10  -2  11   27.29    1.04
  10  -2 -10   12.89    0.46
  10  -2 -10   11.76    0.98
  10   2 -10   13.75    0.67
  10   2 -10   14.03    1.07
 -10   2  10   15.32    1.22
 -10  -2  10   15.59    0.70
  10  -2  -9   27.16    1.54
  10  -2  -9   26.49    0.75
  10   2  -9   27.43    1.43
  10   2  -9   28.22    1.08
 -10   2   9   28.72    1.59
 -10  -2   9   27.58    1.03
  10  -2  -8   25.81    1.31
  10   2  -8   23.35    1.25
  10   2  -8   25.66    0.94
 -10   2   8   25.47    1.42
 -10  -2   8   24.95    1.08
  10  -2  -7    7.80    0.54
  10   2  -7    6.74    0.37
  10   2  -7    7.75    0.56
 -10   2   7    7.11    0.57
 -10  -2   7    7.11    0.47
  10  -2  -6    2.44    0.39
  10   2  -6    2.33    0.21
  10   2  -6    3.02    0.38
 -10   2   6    1.73    0.32
 -10  -2   6    2.51    0.29
  10  -2  -5    3.54    0.39
  10   2  -5    3.47    0.25
  10   2  -5    3.44    0.36
 -10   2   5    3.38    0.38
 -10  -2   5    3.24    0.31
  10  -2  -4   13.14    0.75
  10   2  -4   13.30    0.57
  10   2  -4   12.95    0.70
 -10   2   4   13.84    0.79
 -10  -2   4   12.56    0.57
  10  -2  -3    0.96    0.24
  10   2  -3    1.15    0.16
  10   2  -3    1.05    0.23
 -10   2   3    1.15    0.23
 -10  -2   3    1.14    0.22
  10  -2  -2    8.43    0.60
  10   2  -2    8.11    0.36
  10   2  -2    9.03    0.54
 -10   2   2    8.41    0.51
 -10  -2   2    7.85    0.46
  10  -2  -1    2.68    0.36
  10   2  -1    1.83    0.34
 -10   2   1    3.03    0.35
 -10  -2   1    2.22    0.26
 -10  -2   1    2.52    0.17
  10  -2   0   19.96    1.06
  10   2   0   20.16    0.96
  10   2   0   18.73    0.89
 -10   2   0   19.90    0.90
 -10  -2   0   17.48    0.57
  10  -2   1    6.83    0.52
  10   2   1    6.60    0.49
  10   2   1    5.92    0.41
 -10   2  -1    5.42    0.43
 -10  -2  -1    5.20    0.27
  10  -2   2   12.16    0.86
  10   2   2   11.04    0.67
  10   2   2   11.60    0.66
 -10   2  -2   12.86    0.70
 -10  -2  -2   11.03    0.44
  10  -2   3    6.04    0.53
  10   2   3    6.76    0.40
  10   2   3    6.55    0.49
 -10   2  -3    6.62    0.43
 -10  -2  -3    6.34    0.30
  10  -2   4    4.52    0.50
  10   2   4    3.35    0.39
  10   2   4    3.78    0.34
 -10   2  -4    3.76    0.34
 -10  -2  -4    3.47    0.23
  10  -2   5    5.43    0.57
  10   2   5    4.39    0.53
  10   2   5    4.34    0.36
 -10   2  -5    4.69    0.36
 -10   2  -5    4.29    0.19
 -10  -2  -5    4.54    0.27
  10  -2   6    0.63    0.24
  10   2   6    0.81    0.23
  10   2   6    0.54    0.20
 -10   2  -6    0.52    0.23
 -10   2  -6    0.46    0.09
 -10  -2  -6    0.57    0.15
  10  -2   7    0.41    0.22
  10   2   7    0.24    0.29
  10   2   7    0.64    0.18
 -10   2  -7    0.23    0.22
 -10   2  -7    0.44    0.11
 -10  -2  -7    0.29    0.16
  10  -2   8   19.04    1.22
  10   2   8   17.53    1.17
  10   2   8   17.35    0.76
 -10   2  -8   17.54    0.61
 -10   2  -8   20.15    0.89
 -10  -2  -8   19.20    0.80
  10  -2   9    2.32    0.36
  10   2   9    2.15    0.47
  10   2   9    1.55    0.28
 -10   2  -9    2.18    0.20
 -10  -2  -9    1.45    0.22
  10  -2  10   27.85    1.64
  10   2  10   25.73    1.67
  10   2  10   23.91    1.10
 -10   2 -10   25.36    1.32
 -10   2 -10   24.06    1.01
 -10  -2 -10   24.81    1.11
  10  -2  11   11.55    0.97
  10   2  11    9.79    0.85
  10   2  11    9.43    0.62
 -10   2 -11   10.34    0.67
 -10   2 -11   10.45    0.58
 -10  -2 -11   10.60    0.60
  10  -2  12    2.18    0.44
  10   2  12    1.51    0.56
  10   2  12    2.52    0.31
 -10   2 -12    2.63    0.34
 -10   2 -12    2.79    0.32
 -10  -2 -12    2.50    0.38
  10  -2  13    2.10    0.44
  10   2  13    2.04    0.46
  10   2  13    1.18    0.33
 -10   2 -13    2.59    0.34
 -10   2 -13    2.24    0.42
 -10  -2 -13    2.48    0.37
  10  -2  14   20.78    1.50
  10   2  14   18.59    1.65
  10   2  14   16.42    1.00
 -10   2 -14   18.62    1.09
 -10   2 -14   21.58    1.28
 -10  -2 -14   20.07    1.18
  10  -2  15   38.21    2.52
  10   2  15   39.84    2.80
 -10   2 -15   43.22    2.05
 -10   2 -15   42.42    2.06
 -10  -2 -15   40.38    2.07
  10  -2  16   16.71    1.20
  10   2  16   16.71    1.51
 -10   2 -16   16.72    1.15
 -10   2 -16   16.06    1.11
 -10  -2 -16   13.71    1.09
  10   2  17    0.36    0.42
  10  -2  17    0.31    0.37
 -10   2 -17    0.72    0.23
 -10   2 -17    0.09    0.31
 -10  -2 -17    0.44    0.30
  10   2  18    1.00    0.50
  10  -2  18    1.46    0.45
 -10  -2 -18    0.85    0.30
 -10   2 -18    1.29    0.36
 -10   2 -18    1.18    0.35
  10  -2  19    0.09    0.31
  10   2  19    0.77    0.41
 -10   2 -19    0.70    0.30
 -10   2 -19    0.32    0.28
 -10  -2 -19    0.96    0.33
  10  -2  20    0.62    0.33
  10   2  20    1.17    0.40
 -10   2 -20    0.62    0.39
 -10   2 -20    0.69    0.33
 -10  -2 -20    0.94    0.31
  10  -2  21    1.26    0.34
  10   2  21    0.57    0.39
 -10   2 -21    0.42    0.33
 -10   2 -21    0.22    0.39
 -10  -2 -21    0.48    0.32
  10  -2  22    5.08    0.71
  10   2  22    4.87    0.97
 -10   2 -22    6.13    0.72
 -10  -2 -22    5.80    0.83
  10   2  23    4.00    0.73
 -10   2 -23    4.31    0.77
 -10  -2 -23    4.41    0.65
  10   4 -23    2.07    0.51
 -10   4  23    2.89    0.89
 -10  -4  23    1.86    0.67
  10  -4 -22    4.59    0.52
  10   4 -22    4.79    0.80
 -10   4  22    3.65    1.17
 -10  -4  22    5.72    1.12
  10  -4 -21    0.57    0.30
  10   4 -21    0.19    0.34
 -10   4  21    0.45    0.69
 -10  -4  21    0.91    0.42
  10  -4 -20    3.71    0.49
  10  -4 -20    3.71    0.61
  10   4 -20    4.48    0.67
 -10   4  20    3.27    1.08
 -10  -4  20    3.56    0.83
  10  -4 -19    1.58    0.29
  10  -4 -19    1.25    0.43
  10   4 -19    1.16    0.48
 -10   4  19    2.04    0.79
 -10  -4  19    2.21    0.53
  10  -4 -18    5.11    0.54
  10  -4 -18    5.11    0.55
  10   4 -18    6.56    0.74
 -10   4  18    5.82    1.16
 -10  -4  18    6.19    1.01
  10  -4 -17    5.82    0.55
  10  -4 -17    6.02    0.69
  10   4 -17    6.35    0.75
 -10   4  17    6.87    1.28
 -10  -4  17    7.04    0.89
  10  -4 -16   26.44    1.70
  10  -4 -16   28.25    1.37
  10   4 -16   28.73    1.59
 -10   4  16   29.95    2.92
 -10  -4  16   30.43    2.36
  10  -4 -15   -0.03    0.30
  10  -4 -15    0.14    0.19
  10   4 -15    0.99    0.30
 -10   4  15    0.36    0.62
 -10  -4  15    0.18    0.35
  10  -4 -14   28.36    1.65
  10  -4 -14   24.49    1.10
  10   4 -14   26.39    1.56
 -10   4  14   25.95    3.10
 -10  -4  14   28.97    2.09
  10  -4 -13    3.93    0.44
  10  -4 -13    3.28    0.32
  10   4 -13    4.84    0.45
 -10   4  13    3.89    1.01
 -10  -4  13    3.81    0.61
  10  -4 -12   15.54    1.13
  10  -4 -12   15.69    0.66
  10   4 -12   16.29    1.05
 -10   4  12   16.99    1.71
 -10  -4  12   15.86    1.24
 -10  -4  12   14.89    0.64
  10  -4 -11    3.10    0.25
  10  -4 -11    4.05    0.45
  10   4 -11    4.04    0.48
 -10   4  11    4.03    0.81
 -10  -4  11    3.30    0.27
  10  -4 -10    0.62    0.14
  10  -4 -10    0.91    0.31
  10   4 -10    0.54    0.28
  10   4 -10    0.63    0.30
 -10   4  10    0.75    0.44
 -10  -4  10    0.81    0.17
  10  -4  -9    0.03    0.16
  10  -4  -9    0.03    0.10
  10   4  -9    0.27    0.18
  10   4  -9   -0.12    0.25
 -10   4   9   -0.37    0.36
 -10  -4   9    0.01    0.12
  10  -4  -8    0.42    0.29
  10   4  -8    0.14    0.23
  10   4  -8    0.41    0.25
 -10   4   8    1.43    0.48
 -10  -4   8    0.52    0.17
  10  -4  -7    1.09    0.31
  10   4  -7    1.64    0.37
  10   4  -7    1.22    0.31
 -10   4   7    1.28    0.42
 -10  -4   7    1.56    0.22
  10  -4  -6    1.61    0.35
  10   4  -6    0.88    0.28
  10   4  -6    0.36    0.28
 -10   4   6    1.35    0.38
 -10  -4   6    0.68    0.22
  10  -4  -5    6.84    0.72
  10   4  -5    6.46    0.46
  10   4  -5    4.59    0.65
 -10   4   5    6.47    0.67
 -10  -4   5    5.67    0.46
  10  -4  -4   48.54    2.57
  10   4  -4   49.81    2.04
  10   4  -4   49.31    2.32
 -10   4   4   49.19    2.53
  10  -4  -3   18.20    1.27
  10   4  -3   17.22    0.88
  10   4  -3   17.28    0.93
  10   4  -3   16.45    0.94
 -10   4   3   16.84    1.09
  10  -4  -2   28.21    1.69
  10   4  -2   26.76    1.33
  10   4  -2   26.89    1.31
  10   4  -2   26.99    1.33
 -10   4   2   26.33    1.40
  10  -4  -1    2.00    0.38
  10   4  -1    0.85    0.25
  10   4  -1    0.75    0.23
  10   4  -1    0.86    0.22
 -10   4   1    1.09    0.29
  10  -4   0   11.26    0.83
  10   4   0   12.33    0.73
  10   4   0   12.42    0.79
 -10   4   0   12.67    0.76
 -10  -4   0   12.34    0.59
  10  -4   1    9.34    0.86
  10   4   1    8.37    0.61
  10   4   1    9.18    0.52
 -10   4  -1   10.62    0.66
 -10  -4  -1   10.79    0.61
  10  -4   2   16.54    1.03
  10   4   2   14.92    0.87
  10   4   2   14.69    0.78
 -10   4  -2   15.22    0.82
 -10  -4  -2   15.83    0.71
  10  -4   3    0.04    0.19
  10   4   3   -0.17    0.22
  10   4   3    0.20    0.14
 -10   4  -3   -0.22    0.15
 -10  -4  -3   -0.03    0.12
  10  -4   4    5.06    0.61
  10   4   4    5.67    0.50
  10   4   4    5.32    0.38
 -10   4  -4    6.19    0.55
 -10  -4  -4    4.93    0.44
  10  -4   5    6.53    0.63
  10   4   5    6.50    0.73
  10   4   5    6.94    0.41
 -10   4  -5    5.70    0.58
 -10   4  -5    5.16    0.28
 -10  -4  -5    5.15    0.48
  10  -4   6   53.74    2.71
  10   4   6   55.86    2.70
  10   4   6   53.18    1.94
 -10   4  -6   56.36    2.22
 -10   4  -6   48.36    1.58
 -10  -4  -6   59.05    2.20
  10  -4   7    1.42    0.39
  10   4   7    0.35    0.27
 -10   4  -7    0.37    0.26
 -10   4  -7    0.22    0.13
 -10  -4  -7    0.21    0.24
  10  -4   8    7.90    0.76
  10   4   8    6.95    0.77
  10   4   8    7.15    0.43
 -10   4  -8    7.83    0.54
 -10   4  -8    6.52    0.41
 -10  -4  -8    8.56    0.64
  10  -4   9    8.28    0.77
  10   4   9    6.08    0.45
  10   4   9    7.72    0.95
 -10   4  -9    8.86    0.70
 -10   4  -9    7.22    0.50
 -10  -4  -9    7.98    0.70
  10  -4  10   27.30    1.97
  10   4  10   23.36    1.65
 -10   4 -10   28.68    1.42
 -10   4 -10   22.59    1.07
 -10  -4 -10   25.79    1.46
  10  -4  11   10.94    1.18
  10   4  11    9.97    1.16
 -10   4 -11   10.92    0.81
 -10   4 -11    8.86    0.62
 -10  -4 -11   10.20    0.69
  10  -4  12    4.61    0.69
  10   4  12    4.46    0.69
 -10   4 -12    5.12    0.53
 -10   4 -12    4.73    0.47
 -10  -4 -12    5.74    0.63
  10  -4  13    5.34    0.71
  10   4  13    6.03    0.77
 -10   4 -13    6.67    0.57
 -10   4 -13    5.63    0.52
 -10  -4 -13    5.58    0.66
  10  -4  14    0.40    0.30
  10   4  14    0.04    0.36
 -10   4 -14   -0.04    0.21
 -10   4 -14    0.34    0.23
 -10  -4 -14    0.57    0.28
  10  -4  15    0.44    0.35
  10   4  15    0.25    0.36
 -10   4 -15    0.21    0.21
 -10   4 -15    0.20    0.22
 -10  -4 -15   -0.15    0.22
  10  -4  16    0.17    0.35
  10   4  16    0.54    0.46
 -10   4 -16    0.29    0.25
 -10   4 -16    0.26    0.30
 -10  -4 -16    1.13    0.28
  10  -4  17   -0.06    0.30
  10   4  17    0.41    0.39
 -10   4 -17    0.11    0.21
 -10   4 -17    0.23    0.26
 -10  -4 -17    0.02    0.30
  10  -4  18    6.10    0.96
  10   4  18    6.45    0.89
 -10   4 -18    6.46    0.65
 -10  -4 -18    7.13    0.84
  10  -4  19    0.40    0.42
  10   4  19    0.40    0.39
 -10   4 -19    0.45    0.32
 -10  -4 -19   -0.01    0.35
  10  -4  20    2.31    0.72
  10   4  20    2.68    0.76
 -10   4 -20    3.25    0.60
 -10  -4 -20    2.37    0.62
  10  -4  21    0.75    0.44
  10   4  21    0.43    0.42
 -10   4 -21    0.07    0.39
 -10  -4 -21    0.57    0.32
  10   6 -20    7.58    1.02
 -10  -6  20    9.77    1.58
 -10   6  20    8.46    1.47
  10   6 -19   13.49    1.29
 -10  -6  19   14.49    1.59
 -10   6  19   15.24    2.13
  10   6 -18   -0.30    0.24
 -10  -6  18    0.11    0.36
 -10   6  18    1.26    0.55
  10   6 -17    1.67    0.49
 -10  -6  17    2.29    0.58
 -10   6  17   -0.09    1.01
  10   6 -16   20.83    1.80
 -10  -6  16   22.17    2.00
 -10   6  16   22.54    2.81
  10  -6 -15    0.14    0.26
 -10  -6  15    0.24    0.38
 -10   6  15    0.89    0.59
  10   6 -14    8.08    0.94
  10  -6 -14    6.64    0.75
 -10  -6  14    8.21    0.98
 -10   6  14    8.61    1.73
  10   6 -13    0.76    0.33
  10  -6 -13    0.84    0.26
  10  -6 -13    0.70    0.33
 -10  -6  13    2.08    0.43
 -10   6  13    1.06    0.73
  10   6 -12    0.83    0.32
  10  -6 -12    0.97    0.24
  10  -6 -12    0.59    0.35
 -10  -6  12    1.14    0.38
 -10   6  12    2.17    0.68
  10   6 -11    1.88    0.42
  10  -6 -11    1.67    0.40
 -10  -6  11    2.42    0.47
 -10   6  11    2.31    1.01
  10   6 -10    1.12    0.31
  10  -6 -10    1.01    0.21
  10  -6 -10    0.44    0.27
 -10  -6  10    1.04    0.36
 -10   6  10    0.84    0.61
  10  -6  -9    0.32    0.29
 -10  -6   9    0.48    0.29
 -10   6   9   -0.07    0.57
  10  -6  -8    1.37    0.35
 -10  -6   8    1.83    0.44
 -10   6   8    2.44    0.95
  10   6  -7   48.42    2.61
  10  -6  -7   54.76    2.89
 -10  -6   7   47.11    1.99
 -10  -6   7   52.50    3.02
 -10   6   7   47.92    4.08
  10   6  -6   21.91    1.39
  10  -6  -6   18.95    1.56
 -10  -6   6   24.05    1.70
 -10   6   6   23.06    2.18
  10   6  -5    7.79    0.89
  10   6  -5    7.48    0.62
  10  -6  -5    8.46    0.93
 -10  -6   5    8.32    0.72
 -10   6   5    8.58    1.49
  10   6  -4   20.82    1.51
  10   6  -4   20.18    1.16
  10  -6  -4   23.00    1.62
 -10  -6   4   22.71    1.44
  10   6  -3   -0.00    0.30
  10   6  -3    0.36    0.22
  10  -6  -3   -0.07    0.32
 -10  -6   3    0.31    0.27
 -10   6   3   -0.09    0.45
  10   6  -2    3.46    0.63
  10   6  -2    3.99    0.49
  10  -6  -2    3.96    0.56
 -10  -6   2    4.75    0.54
 -10   6   2    3.82    0.74
  10   6  -1    3.83    0.60
  10   6  -1    3.60    0.44
  10  -6  -1    4.12    0.64
 -10  -6   1    3.90    0.52
 -10   6   1    5.68    0.74
  10   6   0   12.95    0.85
  10  -6   0   12.71    0.97
 -10  -6   0   14.19    0.87
 -10   6   0   13.28    1.13
  10   6   1    0.44    0.27
  10  -6   1    0.12    0.31
 -10  -6  -1    0.54    0.24
 -10  -6  -1    1.07    0.25
 -10   6  -1    0.55    0.41
  10   6   2    0.28    0.28
  10  -6   2    0.52    0.29
 -10  -6  -2    0.48    0.23
 -10  -6  -2    0.32    0.20
 -10   6  -2    0.21    0.37
  10   6   3    0.14    0.24
  10  -6   3    0.66    0.30
 -10  -6  -3    0.14    0.24
 -10  -6  -3    0.21    0.22
 -10   6  -3    0.41    0.19
 -10   6  -3    0.66    0.25
  10  -6   4   -0.01    0.23
  10   6   4    0.25    0.25
 -10  -6  -4   -0.13    0.18
 -10   6  -4   -0.03    0.13
 -10   6  -4    0.38    0.24
  10  -6   5    5.93    0.83
  10   6   5    7.11    0.75
 -10  -6  -5    5.91    0.66
 -10   6  -5    5.21    0.41
 -10   6  -5    6.34    0.70
  10   6   6   -0.06    0.29
  10  -6   6    0.13    0.26
 -10  -6  -6    0.08    0.20
 -10   6  -6    0.19    0.15
 -10   6  -6    0.06    0.26
  10   6   7    0.31    0.35
  10  -6   7    1.40    0.39
 -10  -6  -7    0.29    0.25
 -10   6  -7    0.19    0.18
 -10   6  -7    0.30    0.27
  10   6   8    3.42    0.57
  10  -6   8    3.58    0.70
 -10  -6  -8    4.07    0.49
 -10   6  -8    3.53    0.37
 -10   6  -8    4.21    0.49
  10   6   9    0.39    0.33
  10  -6   9    0.43    0.33
 -10  -6  -9    1.09    0.32
 -10   6  -9    0.52    0.28
 -10   6  -9    0.19    0.20
  10   6  10    0.77    0.39
  10  -6  10    1.12    0.43
 -10  -6 -10    1.09    0.40
 -10   6 -10    1.39    0.32
 -10   6 -10    1.11    0.27
  10   6  11    1.50    0.56
  10  -6  11    1.62    0.48
 -10  -6 -11    1.76    0.37
 -10   6 -11    1.09    0.29
  10   6  12    3.14    0.62
  10  -6  12    3.04    0.78
 -10  -6 -12    3.30    0.63
 -10   6 -12    3.50    0.46
 -10   6 -12    2.88    0.42
  10   6  13    0.56    0.35
  10  -6  13    0.39    0.38
 -10  -6 -13    0.41    0.31
 -10   6 -13    0.44    0.25
  10  -6  14   -0.09    0.32
  10   6  14    0.40    0.35
 -10  -6 -14   -0.09    0.33
 -10   6 -14    0.28    0.23
  10   6  15    2.12    0.57
  10  -6  15    1.04    0.54
 -10  -6 -15    1.85    0.50
 -10   6 -15    1.62    0.41
  10  -6  16    0.13    0.41
  10   6  16   -0.13    0.37
 -10  -6 -16    0.21    0.29
 -10   6 -16    0.17    0.21
  10   6  17    5.96    1.05
  10  -6  17    5.82    0.97
 -10  -6 -17    7.04    0.84
 -10   6 -17    6.57    0.77
  10   6  18   -0.25    0.52
  10  -6  18    0.25    0.49
 -10  -6 -18    0.64    0.43
  10   8 -14    0.07    0.32
 -10   8  14    0.05    0.69
 -10  -8  14    0.26    0.39
  10   8 -13    0.05    0.40
 -10  -8  13   -0.10    0.48
 -10   8  13    0.76    0.53
  10   8 -12    2.12    0.52
 -10   8  12    1.83    1.02
 -10  -8  12    1.76    0.62
  10   8 -11    0.42    0.45
 -10   8  11    0.47    0.80
 -10  -8  11    0.31    0.50
  10   8 -10    1.33    0.54
 -10   8  10    2.83    1.03
 -10  -8  10    1.06    0.49
  10  -8  -9    0.38    0.30
 -10  -8   9    0.29    0.44
 -10   8   9    0.30    0.58
  10  -8  -8    1.64    0.37
 -10   8   8    1.37    0.85
 -10  -8   8    1.52    0.58
  10  -8  -7    4.10    0.67
 -10  -8   7    4.33    0.68
 -10   8   7    3.59    1.36
  10  -8  -6    0.26    0.38
 -10   8   6    0.60    0.79
 -10  -8   6    0.91    0.36
  10  -8  -5    3.14    0.59
 -10  -8   5    2.72    0.62
 -10   8   5    3.77    1.19
  10   8  -4    3.11    0.52
  10  -8  -4    4.29    0.60
  10   8  -4    4.13    0.69
 -10   8   4    4.52    1.30
 -10  -8   4    4.93    0.69
  10   8  -3   -0.05    0.21
  10  -8  -3    0.31    0.28
 -10  -8   3   -0.04    0.20
 -10   8   3   -0.28    0.43
  10  -8  -2   16.79    1.28
  10   8  -2   15.83    1.18
 -10   8   2   15.94    2.14
 -10  -8   2   15.72    1.24
  10   8  -1    7.63    0.81
  10  -8  -1    6.39    1.00
  10   8  -1    8.28    0.90
 -10   8   1    6.98    1.37
  10  -8   0    1.31    0.51
  10   8   0    0.80    0.36
 -10   8   0    1.23    0.84
 -10  -8   0    2.21    0.50
  10   8   1    5.82    0.78
  10  -8   1    5.18    0.88
 -10  -8  -1    7.04    0.73
 -10   8  -1    7.11    1.38
  10  -8   2    0.93    0.51
  10   8   2    1.17    0.38
 -10  -8  -2    1.68    0.51
 -10   8  -2    1.47    0.70
  10  -8   3    0.16    0.35
  10   8   3    0.60    0.37
 -10  -8  -3    0.53    0.32
 -10   8  -3    1.06    0.55
  10  -8   4    0.87    0.37
  10   8   4    0.57    0.41
 -10   8  -4    0.44    0.49
 -10  -8  -4    0.73    0.44
  10   8   5    1.05    0.48
  10  -8   5    1.42    0.45
 -10   8  -5    0.93    0.67
 -10  -8  -5    1.82    0.44
  10  -8   6    0.65    0.49
  10   8   6    0.52    0.48
 -10   8  -6    0.83    0.58
 -10  -8  -6    1.32    0.43
  10   8   7    0.78    0.32
  10  -8   7    0.17    0.33
 -10  -8  -7    0.39    0.31
 -10   8  -7   -0.66    0.45
  10  -8   8    0.50    0.41
  10   8   8    0.85    0.45
 -10  -8  -8    1.03    0.45
  10  -8   9    0.46    0.41
  10   8   9    1.16    0.41
 -10  -8  -9    0.48    0.36
  10  -8  10    0.15    0.42
  10   8  10    0.36    0.51
 -10  -8 -10    1.76    0.48
  10   8  11    0.27    0.35
  10  -8  11   -0.04    0.37
 -10  -8 -11    0.25    0.38
  10  -8  12    3.31    0.98
  10   8  12    3.90    0.80
 -10  -8 -12    5.36    0.70
  11   1 -24   -0.22    0.32
  11  -1 -24    0.31    0.28
 -11  -1  24   -0.04    0.42
 -11   1  24    0.39    0.39
  11   1 -23    0.19    0.33
  11  -1 -23    0.38    0.30
 -11  -1  23    0.49    0.44
 -11   1  23    0.18    0.25
 -11   1  23    0.24    0.46
  11   1 -22    0.02    0.30
  11  -1 -22    0.23    0.21
 -11  -1  22    0.21    0.42
 -11   1  22   -0.15    0.46
  11   1 -21    7.46    0.77
  11  -1 -21    8.14    0.98
  11  -1 -21    6.74    0.69
 -11  -1  21    7.80    1.12
 -11   1  21    9.13    1.29
  11   1 -20    1.44    0.39
  11  -1 -20    1.32    0.36
  11  -1 -20    2.11    0.42
 -11   1  20    2.48    0.72
  11   1 -19    1.68    0.42
  11   1 -19    0.90    0.34
  11  -1 -19    1.24    0.45
  11  -1 -19    0.87    0.29
 -11  -1  19    1.51    0.53
 -11   1  19    1.00    0.53
  11   1 -18    6.49    0.58
  11   1 -18    6.56    0.72
  11  -1 -18    5.71    0.53
  11  -1 -18    6.60    0.67
 -11  -1  18    5.35    0.87
 -11   1  18    5.96    0.98
  11   1 -17    1.24    0.36
  11   1 -17    1.11    0.28
  11  -1 -17    0.58    0.35
  11  -1 -17    0.83    0.20
 -11  -1  17    1.07    0.44
 -11   1  17    1.09    0.47
  11   1 -16    0.30    0.26
  11   1 -16    0.06    0.20
  11  -1 -16    0.56    0.32
  11  -1 -16    0.36    0.17
 -11  -1  16   -0.04    0.31
 -11   1  16    0.22    0.35
  11   1 -15    1.11    0.40
  11   1 -15    1.08    0.24
  11  -1 -15    0.79    0.19
  11  -1 -15    1.22    0.33
 -11  -1  15    0.65    0.33
 -11   1  15    1.23    0.39
  11   1 -14    0.57    0.35
  11   1 -14    1.46    0.22
  11  -1 -14    0.78    0.32
  11  -1 -14    0.75    0.18
 -11  -1  14    1.08    0.30
 -11   1  14    0.99    0.41
  11   1 -13    3.53    0.33
  11   1 -13    3.94    0.53
  11  -1 -13    3.86    0.55
  11  -1 -13    3.18    0.26
 -11  -1  13    3.77    0.47
 -11   1  13    3.44    0.50
  11   1 -12    4.90    0.35
  11   1 -12    4.98    0.58
  11  -1 -12    4.71    0.29
  11  -1 -12    5.14    0.54
 -11  -1  12    4.89    0.48
 -11   1  12    5.20    0.52
  11   1 -11    6.83    0.77
  11   1 -11    6.21    0.38
  11  -1 -11    6.00    0.29
  11  -1 -11    7.06    0.63
 -11  -1  11    7.39    0.46
 -11   1  11    7.29    0.60
  11   1 -10   28.43    1.54
  11   1 -10   29.76    1.04
  11  -1 -10   28.30    0.87
  11  -1 -10   28.72    1.55
 -11  -1  10   31.90    1.38
 -11   1  10   30.73    1.50
  11   1  -9   45.05    2.42
  11   1  -9   46.84    1.46
  11  -1  -9   50.07    2.55
 -11  -1   9   51.28    2.05
 -11   1   9   51.20    2.32
  11   1  -8   -0.08    0.11
  11   1  -8    0.12    0.21
  11  -1  -8    0.23    0.23
 -11  -1   8   -0.12    0.14
 -11   1   8    0.02    0.17
  11   1  -7   30.22    0.91
  11   1  -7   29.37    1.56
  11  -1  -7   31.23    1.80
 -11  -1   7   33.06    1.42
 -11   1   7   32.56    1.44
  11   1  -6   96.49    2.55
  11   1  -6  104.57    4.27
  11  -1  -6   98.24    4.47
 -11  -1   6  104.80    3.75
 -11   1   6  102.42    4.00
  11   1  -5    9.81    0.76
  11   1  -5   11.10    0.41
  11  -1  -5   10.18    0.75
 -11  -1   5   11.26    0.69
 -11   1   5   12.02    0.67
  11   1  -4   15.54    0.90
  11  -1  -4   13.95    0.86
 -11  -1   4   15.36    0.83
 -11   1   4   15.00    0.78
  11   1  -3   31.78    1.66
  11  -1  -3   31.30    1.56
 -11  -1   3   33.29    1.41
 -11   1   3   34.27    1.60
  11   1  -2    0.68    0.23
  11  -1  -2    0.61    0.24
 -11  -1   2    0.47    0.08
 -11  -1   2    0.88    0.23
 -11   1   2    1.25    0.22
  11   1  -1    3.31    0.41
  11  -1  -1    2.85    0.36
 -11  -1   1    2.23    0.12
 -11  -1   1    2.93    0.29
 -11   1   1    2.52    0.31
  11   1   0   19.04    0.93
  11  -1   0   20.55    1.16
 -11  -1   0   18.65    0.46
 -11  -1   0   20.46    0.93
 -11   1   0   20.87    0.97
  11   1   1   47.13    2.07
  11  -1   1   51.17    2.29
 -11  -1  -1   51.69    2.05
 -11   1  -1   53.17    2.23
  11   1   2   43.93    1.86
  11  -1   2   47.35    2.31
 -11  -1  -2   44.57    2.00
 -11   1  -2   45.52    1.85
  11   1   3   16.93    0.94
  11  -1   3   17.85    0.99
 -11  -1  -3   15.66    0.81
 -11  -1  -3   14.35    0.44
 -11   1  -3   16.46    0.82
  11   1   4   22.68    1.14
  11   1   4   21.67    1.00
  11  -1   4   23.48    1.19
 -11  -1  -4   20.38    0.61
 -11   1  -4   22.12    1.03
  11   1   5    5.61    0.50
  11   1   5    5.18    0.63
  11  -1   5    5.53    0.64
 -11  -1  -5    5.91    0.26
 -11   1  -5    5.65    0.51
  11   1   6    1.89    0.34
  11   1   6    2.11    0.33
  11  -1   6    1.19    0.42
 -11  -1  -6    1.73    0.18
 -11   1  -6    1.66    0.14
 -11   1  -6    1.78    0.28
  11   1   7    5.72    0.67
  11   1   7    5.88    0.54
  11  -1   7    6.40    0.67
 -11  -1  -7    6.20    0.34
 -11   1  -7    5.88    0.29
 -11   1  -7    5.90    0.48
  11   1   8    5.40    0.52
  11   1   8    5.11    0.55
  11  -1   8    5.30    0.54
 -11  -1  -8    5.42    0.32
 -11   1  -8    6.02    0.48
 -11   1  -8    5.65    0.30
  11   1   9    6.41    0.59
  11   1   9    5.73    0.62
  11  -1   9    7.24    0.70
 -11  -1  -9    6.61    0.40
 -11   1  -9    6.01    0.35
 -11   1  -9    7.26    0.66
  11   1  10    4.11    0.42
  11   1  10    4.12    0.52
  11  -1  10    4.01    0.50
 -11  -1 -10    4.25    0.35
 -11   1 -10    4.45    0.33
 -11   1 -10    5.08    0.58
  11   1  11    0.14    0.32
  11   1  11    0.09    0.24
  11  -1  11    0.37    0.31
 -11  -1 -11    0.25    0.15
 -11   1 -11    0.29    0.16
 -11   1 -11    0.46    0.28
  11   1  12    0.25    0.40
  11   1  12    1.46    0.28
  11  -1  12    1.90    0.38
 -11  -1 -12   -0.16    0.24
 -11   1 -12    0.06    0.23
  11   1  13   79.53    4.05
  11   1  13   78.62    3.71
  11  -1  13   79.33    3.91
 -11  -1 -13   78.56    3.25
 -11   1 -13   81.35    3.77
 -11   1 -13   82.67    3.28
  11   1  14    0.46    0.39
  11   1  14    0.20    0.28
  11  -1  14   -0.19    0.28
 -11  -1 -14   -0.05    0.19
 -11   1 -14   -0.05    0.25
 -11   1 -14    1.07    0.19
  11   1  15    5.97    0.87
  11   1  15    6.32    0.62
  11  -1  15    7.00    0.79
 -11  -1 -15    6.80    0.61
 -11   1 -15    7.69    0.61
  11  -1  16    3.11    0.58
  11   1  16    2.70    0.56
  11   1  16    3.50    0.46
 -11  -1 -16    3.61    0.48
 -11   1 -16    3.34    0.48
  11  -1  17    7.46    0.77
  11   1  17    7.45    0.90
  11   1  17    7.09    0.69
 -11   1 -17    9.00    0.66
 -11  -1 -17    8.23    0.77
  11  -1  18    8.12    0.94
  11   1  18    7.91    0.76
  11   1  18    9.29    0.95
 -11   1 -18    9.26    0.87
 -11  -1 -18   10.33    0.84
  11  -1  19    1.52    0.47
  11   1  19    1.72    0.45
 -11   1 -19    1.18    0.41
 -11  -1 -19    1.68    0.35
  11  -1  20    0.09    0.28
  11   1  20   -0.19    0.28
 -11   1 -20   -0.02    0.23
 -11  -1 -20   -0.33    0.28
  11  -1  21    1.12    0.38
  11   1  21    0.90    0.54
 -11   1 -21    2.14    0.47
 -11  -1 -21    1.04    0.46
  11   1  22    3.08    0.74
 -11   1 -22    3.47    0.64
 -11  -1 -22    2.64    0.51
  11   3 -23    0.36    0.33
 -11  -3  23   -0.03    0.41
  11  -3 -22    0.23    0.32
 -11  -3  22    0.35    0.37
 -11   3  22   -0.23    0.40
  11   3 -21   -0.28    0.30
  11  -3 -21   -0.26    0.31
 -11  -3  21    0.16    0.43
 -11   3  21    0.08    0.59
  11   3 -20    0.49    0.28
  11  -3 -20    0.33    0.27
  11  -3 -20    0.45    0.37
 -11  -3  20    1.39    0.44
 -11   3  20    0.24    0.55
  11   3 -19    2.81    0.43
  11  -3 -19    2.49    0.39
  11  -3 -19    2.99    0.55
 -11  -3  19    2.68    0.64
 -11   3  19    3.37    0.87
  11   3 -18    2.71    0.42
  11  -3 -18    2.60    0.38
  11  -3 -18    2.67    0.56
 -11  -3  18    3.81    0.76
 -11   3  18    2.86    1.07
  11   3 -17    0.21    0.21
  11  -3 -17    0.35    0.24
  11  -3 -17   -0.06    0.18
 -11  -3  17    0.17    0.40
 -11   3  17    0.63    0.45
  11   3 -16    0.09    0.25
  11  -3 -16    0.18    0.17
  11  -3 -16    0.27    0.30
 -11  -3  16    0.15    0.24
 -11   3  16    0.56    0.57
  11   3 -15    8.43    0.61
  11  -3 -15    7.93    0.50
  11  -3 -15    8.41    0.88
 -11   3  15    8.06    1.30
  11   3 -14    3.31    0.60
  11   3 -14    3.70    0.39
  11  -3 -14    3.69    0.34
  11  -3 -14    3.57    0.58
 -11  -3  14    3.27    0.41
 -11   3  14    3.74    0.85
  11   3 -13    2.85    0.67
  11   3 -13    3.42    0.34
  11  -3 -13    4.13    0.56
 -11  -3  13    2.92    0.32
 -11   3  13    2.78    0.95
  11   3 -12    9.45    1.05
  11   3 -12   10.49    0.70
  11  -3 -12    8.57    0.93
 -11  -3  12    9.57    0.56
 -11   3  12    9.99    1.10
  11   3 -11   33.75    1.86
  11   3 -11   32.02    1.50
  11  -3 -11   33.04    1.92
 -11  -3  11   31.14    1.29
 -11   3  11   34.22    2.77
  11   3 -10   -0.28    0.25
  11   3 -10    0.02    0.19
  11  -3 -10    0.15    0.24
 -11  -3  10    0.64    0.17
 -11   3  10    0.47    0.29
  11   3  -9   22.31    1.06
  11   3  -9   23.06    1.37
  11  -3  -9   22.19    1.31
 -11  -3   9   22.34    1.03
 -11   3   9   24.53    1.55
  11   3  -8    0.34    0.20
  11   3  -8    0.41    0.34
  11  -3  -8    0.52    0.25
 -11  -3   8    0.44    0.20
 -11   3   8    0.67    0.36
  11   3  -7   20.12    1.32
  11   3  -7   18.77    0.90
  11  -3  -7   21.79    1.18
 -11  -3   7   18.52    0.94
 -11   3   7   20.74    1.29
  11   3  -6   62.50    3.03
  11   3  -6   62.44    2.35
  11  -3  -6   68.67    3.23
 -11  -3   6   60.19    2.26
 -11   3   6   64.05    3.01
  11   3  -5  114.30    4.10
  11   3  -5  112.09    4.85
  11  -3  -5  107.73    4.82
 -11  -3   5  110.33    4.15
 -11   3   5  123.01    5.56
  11   3  -4   28.92    1.48
  11   3  -4   30.12    1.27
  11  -3  -4   30.90    1.59
 -11  -3   4   29.39    1.25
 -11   3   4   29.95    1.55
  11   3  -3   42.64    1.66
  11   3  -3   42.48    1.85
  11  -3  -3   45.63    2.16
 -11  -3   3   42.30    1.70
 -11   3   3   44.08    2.06
  11   3  -2   16.49    0.78
  11   3  -2   16.37    0.88
  11  -3  -2   17.76    1.07
 -11  -3   2   16.14    0.80
 -11   3   2   17.17    0.95
  11   3  -1    1.48    0.33
  11   3  -1    0.93    0.25
  11  -3  -1    1.64    0.43
 -11  -3   1    1.41    0.19
 -11   3   1    1.45    0.34
  11   3   0    2.47    0.32
  11   3   0    1.70    0.28
  11  -3   0    1.54    0.41
 -11  -3   0    2.25    0.23
 -11   3   0    2.35    0.40
  11   3   1   28.93    1.44
  11   3   1   30.11    1.28
  11  -3   1   33.13    1.93
 -11  -3  -1   30.22    1.08
 -11   3  -1   30.75    1.50
  11   3   2    8.08    0.60
  11   3   2    7.23    0.50
  11  -3   2    8.13    0.70
 -11   3  -2    7.51    0.66
  11   3   3   10.62    0.73
  11   3   3   10.02    0.71
  11  -3   3   10.76    0.86
 -11  -3  -3   11.49    0.55
 -11   3  -3   12.95    0.82
  11   3   4   23.04    1.07
  11   3   4   21.11    1.38
  11  -3   4   23.66    1.37
 -11  -3  -4   21.30    0.89
 -11   3  -4   23.30    1.14
  11   3   5    1.01    0.27
  11   3   5    1.05    0.33
  11  -3   5    1.65    0.35
 -11  -3  -5    1.08    0.22
 -11   3  -5    1.72    0.28
  11   3   6   37.01    1.54
  11   3   6   34.40    1.81
  11  -3   6   36.48    2.01
 -11  -3  -6   35.44    1.42
 -11   3  -6   36.72    1.74
  11   3   7    8.37    0.84
  11   3   7    6.40    0.51
  11  -3   7    9.35    0.95
 -11  -3  -7    8.17    0.45
 -11   3  -7    7.84    0.57
  11   3   8    9.45    0.59
  11   3   8   10.94    0.96
  11  -3   8   11.34    0.88
 -11  -3  -8    9.41    0.53
 -11   3  -8   11.53    0.81
 -11   3  -8    8.25    0.42
  11   3   9   18.49    0.95
  11   3   9   16.76    1.22
  11  -3   9   17.78    1.40
 -11  -3  -9   17.99    0.87
 -11   3  -9   19.35    1.14
 -11   3  -9   17.20    0.69
  11   3  10    1.15    0.39
  11   3  10    1.20    0.23
  11  -3  10    1.77    0.48
 -11  -3 -10    1.16    0.28
 -11   3 -10    0.92    0.28
 -11   3 -10    0.86    0.23
  11   3  11    0.51    0.37
  11   3  11    0.10    0.17
  11  -3  11    0.11    0.36
 -11  -3 -11    0.29    0.22
 -11   3 -11    0.30    0.21
 -11   3 -11    0.31    0.17
  11   3  12    0.06    0.25
  11   3  12    0.09    0.13
 -11  -3 -12    0.05    0.20
 -11   3 -12   -0.18    0.14
  11   3  13   36.35    2.49
  11  -3  13   33.06    2.39
 -11  -3 -13   36.33    1.74
 -11   3 -13   37.77    1.95
 -11   3 -13   33.03    1.58
  11   3  14   -0.14    0.30
  11  -3  14   -0.24    0.33
 -11  -3 -14   -0.08    0.24
 -11   3 -14    0.47    0.24
 -11   3 -14   -0.00    0.19
  11   3  15    5.52    0.83
  11  -3  15    5.32    0.74
 -11  -3 -15    6.58    0.67
 -11   3 -15    5.95    0.57
 -11   3 -15    6.07    0.55
  11   3  16    1.19    0.50
  11  -3  16    1.33    0.53
 -11  -3 -16    1.47    0.39
 -11   3 -16    1.80    0.36
 -11   3 -16    1.10    0.33
  11   3  17    0.41    0.33
  11  -3  17   -0.08    0.29
 -11  -3 -17   -0.32    0.27
 -11   3 -17    0.52    0.25
 -11   3 -17    0.28    0.25
  11   3  18    1.33    0.44
  11  -3  18    0.48    0.39
 -11  -3 -18    0.81    0.39
 -11   3 -18    1.03    0.36
 -11   3 -18    1.24    0.32
  11   3  19    0.47    0.44
  11  -3  19    0.46    0.47
 -11  -3 -19    0.73    0.31
 -11   3 -19    1.04    0.31
 -11   3 -19    0.80    0.28
  11   3  20    0.10    0.44
  11  -3  20    0.14    0.38
 -11  -3 -20    0.34    0.26
 -11   3 -20    0.16    0.23
  11   3  21    0.15    0.41
  11  -3  21    0.03    0.34
 -11  -3 -21    0.01    0.30
 -11   3 -21    0.21    0.25
  11   5 -21    4.46    0.80
 -11  -5  21    3.87    0.92
 -11   5  21    2.80    1.35
  11   5 -20    2.42    0.63
 -11  -5  20    1.90    0.83
 -11   5  20    2.59    1.02
  11   5 -19   -0.18    0.38
 -11  -5  19    0.68    0.42
 -11   5  19    0.70    0.79
  11   5 -18   10.65    1.16
  11  -5 -18    9.96    0.98
 -11  -5  18   11.78    1.31
 -11   5  18   11.79    2.04
  11   5 -17    2.37    0.50
  11  -5 -17    1.12    0.41
 -11  -5  17    1.03    0.66
 -11   5  17    1.02    0.99
  11   5 -16    0.73    0.30
  11  -5 -16    0.28    0.34
 -11  -5  16    0.72    0.53
 -11   5  16    1.01    0.69
  11   5 -15    3.79    0.58
  11  -5 -15    2.53    0.56
 -11  -5  15    2.36    0.60
 -11   5  15    4.30    1.02
  11   5 -14    0.15    0.30
  11  -5 -14    0.02    0.29
 -11  -5  14    0.65    0.35
 -11   5  14    0.86    0.57
  11   5 -13    1.10    0.32
  11  -5 -13    0.59    0.38
 -11  -5  13    1.65    0.50
 -11   5  13    1.71    0.70
  11   5 -12    0.42    0.23
  11  -5 -12    0.05    0.31
 -11  -5  12    0.40    0.42
 -11   5  12    1.09    0.56
  11   5 -11    5.31    0.65
  11  -5 -11    5.09    0.55
 -11  -5  11    5.42    0.68
 -11   5  11    6.31    1.07
  11   5 -10    0.68    0.32
  11  -5 -10    0.62    0.26
 -11  -5  10    1.23    0.36
 -11  -5  10    0.55    0.18
 -11   5  10    0.33    0.67
  11   5  -9   12.84    0.93
  11  -5  -9   12.35    1.02
 -11  -5   9   13.26    1.01
 -11  -5   9   11.67    0.64
 -11   5   9   12.77    1.88
  11   5  -8    0.73    0.24
  11  -5  -8    0.38    0.34
 -11  -5   8    0.46    0.19
 -11   5   8    0.39    0.45
  11   5  -7    4.54    0.47
  11  -5  -7    4.26    0.59
 -11  -5   7    4.30    0.35
 -11   5   7    5.30    0.82
  11   5  -6    8.57    0.65
  11   5  -6    6.05    0.89
  11  -5  -6    7.25    0.84
 -11  -5   6    8.38    0.58
 -11   5   6    9.60    1.18
  11   5  -5   50.87    2.50
  11   5  -5   49.28    2.60
  11  -5  -5   51.48    2.95
 -11  -5   5   48.07    2.05
 -11   5   5   45.24    2.94
  11   5  -4    4.24    0.57
  11   5  -4    4.06    0.51
  11   5  -4    4.44    0.52
  11  -5  -4    5.26    0.72
 -11   5   4    4.04    0.87
  11   5  -3    0.40    0.29
  11   5  -3    0.48    0.26
  11   5  -3    0.35    0.23
  11  -5  -3    0.22    0.30
 -11   5   3    0.53    0.38
  11   5  -2    8.01    0.71
  11   5  -2    7.41    0.59
  11   5  -2    7.86    0.68
  11  -5  -2    7.84    0.79
 -11   5   2    8.02    0.75
  11   5  -1    5.77    0.63
  11   5  -1    5.93    0.64
  11   5  -1    6.79    0.56
  11  -5  -1    7.31    0.72
 -11   5   1    6.37    0.70
  11   5   0   -0.34    0.20
  11   5   0    0.18    0.23
  11  -5   0   -0.06    0.30
 -11  -5   0   -0.02    0.19
 -11   5   0   -0.17    0.27
  11   5   1    3.31    0.49
  11   5   1    3.16    0.40
  11  -5   1    2.98    0.52
 -11  -5  -1    3.54    0.43
  11   5   2    1.35    0.43
  11   5   2    1.36    0.32
  11  -5   2    2.15    0.39
 -11  -5  -2    1.95    0.34
 -11   5  -2    2.09    0.45
  11   5   3   21.27    1.33
  11   5   3   20.97    1.07
  11  -5   3   20.56    1.44
 -11  -5  -3   22.33    1.22
 -11   5  -3   22.60    1.28
  11   5   4    3.59    0.59
  11   5   4    3.03    0.36
  11  -5   4    3.02    0.65
 -11  -5  -4    3.25    0.36
 -11   5  -4    3.89    0.51
  11   5   5    0.83    0.34
  11   5   5    0.27    0.19
  11  -5   5    0.80    0.41
 -11  -5  -5    0.57    0.21
 -11   5  -5    0.68    0.29
  11   5   6    0.14    0.27
  11   5   6    0.39    0.17
  11  -5   6    0.60    0.30
 -11  -5  -6    0.37    0.24
 -11   5  -6    0.15    0.21
  11   5   7    1.17    0.38
 -11  -5  -7    1.40    0.33
 -11   5  -7    0.53    0.33
  11   5   8   15.20    1.33
  11  -5   8   15.53    1.45
 -11  -5  -8   16.25    0.93
 -11   5  -8   15.44    1.06
  11   5   9   -0.14    0.32
  11  -5   9    0.18    0.27
 -11  -5  -9    0.13    0.19
 -11   5  -9   -0.01    0.22
  11   5  10    0.79    0.39
  11  -5  10    0.90    0.38
 -11  -5 -10    1.05    0.36
 -11   5 -10    1.10    0.31
  11   5  11    1.73    0.52
  11  -5  11    0.98    0.44
 -11  -5 -11    1.39    0.38
 -11   5 -11    1.38    0.34
 -11   5 -11    1.00    0.25
  11   5  12    0.34    0.28
  11  -5  12    0.37    0.35
 -11  -5 -12    0.05    0.21
 -11   5 -12   -0.20    0.17
 -11   5 -12    0.21    0.17
  11   5  13   -0.12    0.29
  11  -5  13    0.55    0.37
 -11  -5 -13   -0.03    0.27
 -11   5 -13    0.01    0.20
 -11   5 -13    0.19    0.18
  11   5  14    0.75    0.47
  11  -5  14    1.25    0.48
 -11  -5 -14    1.23    0.43
 -11   5 -14    1.32    0.31
 -11   5 -14    1.59    0.30
  11   5  15    0.73    0.40
  11  -5  15    1.54    0.50
 -11  -5 -15    0.51    0.31
 -11   5 -15    0.52    0.24
  11   5  16    0.76    0.36
  11  -5  16   -0.06    0.35
 -11  -5 -16    0.07    0.34
  11   5  17    0.85    0.53
  11  -5  17    1.10    0.62
 -11  -5 -17    2.13    0.51
  11   5  18    0.30    0.41
  11  -5  18    0.31    0.48
 -11  -5 -18    0.39    0.41
  11   7 -16    1.64    0.49
 -11  -7  16    0.90    0.60
 -11   7  16    2.14    0.81
  11   7 -15    0.58    0.38
 -11  -7  15   -0.15    0.39
 -11   7  15   -0.76    0.73
  11   7 -14    6.33    0.79
 -11  -7  14    5.85    0.97
 -11   7  14    7.60    1.55
  11   7 -13    4.68    0.78
 -11  -7  13    4.28    0.98
 -11   7  13    2.83    1.55
  11   7 -12    7.49    0.92
  11  -7 -12    5.39    0.65
 -11  -7  12    7.51    1.09
 -11   7  12    9.37    1.52
  11   7 -11    1.86    0.46
  11  -7 -11    1.68    0.43
 -11  -7  11    1.64    0.62
 -11   7  11    1.06    1.10
  11   7 -10    3.03    0.54
  11  -7 -10    2.71    0.57
 -11  -7  10    3.19    0.61
 -11   7  10    3.82    1.06
  11   7  -9    2.32    0.50
  11  -7  -9    3.02    0.47
 -11  -7   9    3.04    0.68
 -11   7   9    2.56    1.02
  11  -7  -8    1.23    0.36
 -11  -7   8    1.28    0.51
 -11   7   8    1.47    0.96
  11  -7  -7    1.23    0.41
 -11  -7   7    1.71    0.39
 -11   7   7    2.18    0.78
  11   7  -6    0.77    0.33
  11  -7  -6    0.41    0.32
 -11  -7   6    0.42    0.39
 -11   7   6    1.65    0.77
  11   7  -5   -0.03    0.23
  11  -7  -5    0.77    0.35
  11   7  -5    0.53    0.35
 -11  -7   5    0.05    0.31
 -11   7   5   -0.44    0.47
  11   7  -4   25.27    1.66
  11   7  -4   23.09    1.41
  11  -7  -4   23.52    1.93
 -11  -7   4   25.44    1.73
 -11   7   4   23.54    2.44
  11   7  -3    0.46    0.38
  11   7  -3    0.64    0.30
  11  -7  -3    0.42    0.34
 -11  -7   3    0.22    0.34
 -11   7   3    0.61    0.64
  11   7  -2    1.88    0.44
  11   7  -2    2.21    0.44
  11  -7  -2    2.13    0.57
 -11  -7   2    2.10    0.45
 -11   7   2    0.83    0.85
  11  -7  -1    0.93    0.48
  11   7  -1    1.09    0.31
 -11  -7   1    1.43    0.35
 -11   7   1    1.30    0.53
  11  -7   0    0.13    0.27
  11   7   0    0.24    0.22
 -11  -7   0    0.04    0.27
 -11  -7   0    0.15    0.22
 -11   7   0   -0.12    0.35
  11   7   1    3.19    0.60
  11  -7   1    3.59    0.60
 -11  -7  -1    4.51    0.53
 -11  -7  -1    3.73    0.47
 -11   7  -1    4.90    0.75
  11  -7   2    0.81    0.48
  11   7   2    0.81    0.39
 -11  -7  -2    1.45    0.32
 -11   7  -2    0.85    0.48
  11   7   3    0.26    0.27
  11  -7   3   -0.01    0.37
 -11  -7  -3    0.39    0.32
 -11   7  -3    0.45    0.37
  11   7   4    1.75    0.42
  11  -7   4    1.49    0.46
 -11  -7  -4    1.89    0.49
 -11   7  -4    1.32    0.54
  11   7   5    1.35    0.43
  11  -7   5    0.69    0.50
 -11  -7  -5    0.76    0.31
 -11   7  -5    0.64    0.37
  11  -7   6    0.52    0.33
  11   7   6    0.09    0.30
 -11  -7  -6    0.64    0.32
 -11   7  -6   -0.03    0.29
  11   7   7    2.34    0.47
  11  -7   7    1.53    0.50
 -11  -7  -7    2.01    0.42
 -11   7  -7    1.38    0.52
  11   7   8   -0.40    0.32
  11  -7   8    0.11    0.33
 -11  -7  -8    0.26    0.23
 -11   7  -8   -0.03    0.29
  11   7   9    0.30    0.38
  11  -7   9    0.02    0.39
 -11  -7  -9    0.34    0.32
 -11   7  -9    0.07    0.29
  11  -7  10   -0.20    0.38
  11   7  10   -0.24    0.30
 -11  -7 -10    0.00    0.24
 -11   7 -10    0.09    0.25
  11   7  11    3.04    0.63
  11  -7  11    2.06    0.81
 -11  -7 -11    3.25    0.56
  11  -7  12    0.12    0.40
  11   7  12    0.43    0.47
 -11  -7 -12    0.42    0.39
  11   7  13    1.19    0.68
  11  -7  13    1.30    0.52
 -11  -7 -13    1.58    0.47
  11   7  14    2.98    0.86
  11  -7  14    3.34    0.68
 -11  -7 -14    2.85    0.62
 -11   9   7    0.11    0.88
 -11  -9   7    0.76    0.51
  11  -9  -6    0.88    0.49
  11   9  -6    1.74    0.51
 -11   9   6    0.56    1.00
  11  -9  -5    1.49    0.48
  11   9  -5    1.95    0.56
 -11   9   5    1.71    1.19
  11  -9  -4    0.38    0.52
  11   9  -4    1.47    0.48
 -11   9   4    1.20    1.01
  11  -9  -3    2.99    0.66
  11   9  -3    4.15    0.69
 -11   9   3    2.81    1.20
  11  -9  -2    6.29    1.05
 -11   9   2    7.23    1.53
 -11  -9   2    7.86    0.70
  11  -9  -1    0.31    0.46
 -11   9   1    0.86    0.82
  11  -9   0    0.94    0.62
  11   9   0    1.54    0.52
 -11   9   0    2.16    1.05
  11  -9   1   32.64    2.93
  11   9   1   33.75    2.42
 -11   9  -1   39.44    4.44
 -11  -9  -1   43.80    2.74
  11  -9   2    0.54    0.41
  11   9   2    0.56    0.47
 -11  -9  -2    0.44    0.41
 -11   9  -2    0.22    0.67
  11  -9   3    0.17    0.35
  11   9   3    0.09    0.27
 -11   9  -3   -0.84    0.55
  11  -9   4    2.38    0.62
  11   9   4    2.99    0.59
 -11   9  -4    1.40    0.89
  11   9   5    1.92    0.56
 -11  -9  -5    2.41    0.54
 -12   0  23   -0.05    0.32
  12   0 -22    0.34    0.28
  12   0 -21   -0.31    0.38
  12   0 -21    0.30    0.23
 -12   0  21    0.14    0.45
  12   0 -20    0.95    0.30
  12   0 -20    1.77    0.52
 -12   0  20    1.01    0.64
  12   0 -19    0.15    0.20
  12   0 -19    0.05    0.28
 -12   0  19    0.06    0.35
  12   0 -18    4.70    0.64
  12   0 -18    4.34    0.47
 -12   0  18    5.24    0.93
  12   0 -17    0.06    0.30
  12   0 -17    0.04    0.16
 -12   0  17   -0.16    0.35
  12   0 -16    8.83    0.85
  12   0 -16    8.72    0.58
 -12   0  16    8.67    1.08
  12   0 -15    0.13    0.23
  12   0 -15    0.10    0.14
 -12   0  15   -0.19    0.22
  12   0 -14   14.26    1.19
  12   0 -14   13.25    0.65
 -12   0  14   15.21    1.02
  12   0 -13    0.17    0.12
  12   0 -13   -0.04    0.22
 -12   0  13   -0.15    0.24
  12   0 -12   11.85    0.52
  12   0 -12   11.50    1.07
 -12   0  12   13.80    0.96
  12   0 -11    0.05    0.20
  12   0 -11   -0.02    0.09
 -12   0  11    0.19    0.17
  12   0 -10    1.14    0.35
 -12   0  10    1.25    0.28
  12   0  -9   -0.01    0.21
 -12   0   9   -0.17    0.17
  12   0  -8   18.81    1.23
 -12   0   8   18.77    1.03
  12   0  -7   -0.37    0.25
 -12   0   7    0.03    0.19
  12   0  -6   25.95    1.71
 -12   0   6   26.28    1.26
  12   0  -5    0.11    0.25
 -12   0   5    0.12    0.20
  12   0  -4  158.46    7.31
 -12   0   4  169.60    6.67
  12   0  -3    0.05    0.20
 -12   0   3   -0.20    0.24
  12   0  -2    7.79    0.74
 -12   0   2    8.18    0.59
  12   0  -1   -0.02    0.21
 -12   0   1   -0.42    0.25
  12   0   0   41.36    2.06
 -12   0   0   38.34    1.73
  12   0   1   -0.20    0.18
 -12   0  -1    0.09    0.16
  12   0   2    3.12    0.38
 -12   0  -2    2.49    0.35
  12   0   3   -0.21    0.24
 -12   0  -3   -0.15    0.19
  12   0   4    3.99    0.54
 -12   0  -4    4.52    0.42
  12   0   5    0.02    0.24
 -12   0  -5   -0.32    0.24
  12   0   6    0.54    0.28
 -12   0  -6    0.19    0.10
 -12   0  -6    0.24    0.20
  12   0   7   -0.35    0.19
 -12   0  -7   -0.16    0.11
 -12   0  -7    1.74    0.23
  12   0   8    6.43    0.53
 -12   0  -8    5.08    0.31
 -12   0  -8    5.27    0.54
  12   0   9    0.02    0.22
 -12   0  -9    0.08    0.11
 -12   0  -9   -0.09    0.13
  12   0  10    0.02    0.24
 -12   0 -10    0.59    0.17
  12   0  11    0.42    0.27
  12   0  11    0.05    0.23
 -12   0 -11   -0.04    0.15
  12   0  12   11.94    1.03
  12   0  12   11.52    0.97
 -12   0 -12   12.19    0.70
  12   0  13   -0.19    0.23
  12   0  13    0.00    0.33
 -12   0 -13   -0.15    0.19
  12   0  14    0.30    0.24
  12   0  14   -0.12    0.25
 -12   0 -14    0.07    0.20
  12   0  15   -0.04    0.26
  12   0  15    0.06    0.32
 -12   0 -15    0.23    0.20
  12   0  16    0.21    0.29
  12   0  16    0.61    0.30
 -12   0 -16    0.17    0.24
  12   0  17   -0.22    0.22
 -12   0 -17    0.06    0.23
  12   0  18    3.25    0.57
  12   0  18    3.63    0.60
 -12   0 -18    3.72    0.52
  12   0  19   -0.20    0.29
  12   0  19    0.03    0.24
 -12   0 -19   -0.28    0.26
  12   0  20    6.73    0.86
 -12   0 -20    7.46    0.69
  12   0  21   -0.34    0.27
 -12   0 -21    0.31    0.23
  12  -2 -23    1.32    0.45
  12   2 -23    0.61    0.40
 -12   2  23    0.55    0.52
 -12  -2  23    0.28    0.48
  12  -2 -22    0.10    0.37
  12   2 -22    0.29    0.30
 -12   2  22    0.58    0.59
 -12  -2  22    0.11    0.38
  12  -2 -21    0.09    0.26
  12   2 -21   -0.02    0.26
 -12   2  21    0.55    0.51
 -12  -2  21    0.13    0.34
  12  -2 -20    1.42    0.51
  12   2 -20    1.29    0.40
 -12   2  20    1.36    0.86
 -12  -2  20    1.97    0.67
  12  -2 -19    1.18    0.34
  12   2 -19    0.41    0.31
 -12   2  19    0.45    0.68
  12  -2 -18    9.70    1.03
  12   2 -18    8.46    0.76
 -12   2  18    8.12    1.39
  12  -2 -17   30.79    2.09
  12   2 -17   31.09    1.69
  12   2 -17   30.20    2.32
 -12   2  17   36.53    3.33
 -12  -2  17   29.01    2.09
  12  -2 -16    8.57    0.80
  12   2 -16    8.31    0.68
  12   2 -16    9.46    1.10
 -12   2  16    7.25    1.39
 -12  -2  16    7.40    0.76
  12  -2 -15   10.50    0.89
  12   2 -15   10.15    0.71
  12   2 -15   11.28    1.17
 -12   2  15   11.50    1.33
 -12  -2  15    9.09    0.76
  12  -2 -14    3.26    0.60
  12   2 -14    3.88    0.53
  12   2 -14    3.02    0.39
 -12   2  14    3.31    0.81
 -12  -2  14    3.02    0.43
  12  -2 -13   22.99    1.47
  12   2 -13   23.34    1.13
  12   2 -13   23.73    1.61
 -12   2  13   21.70    1.64
 -12  -2  13   26.13    1.33
  12  -2 -12   10.93    0.81
  12   2 -12   10.31    0.89
  12   2 -12    8.87    0.59
 -12   2  12    8.70    1.15
 -12  -2  12    9.76    0.68
  12  -2 -11    0.28    0.21
  12   2 -11    0.31    0.22
  12   2 -11   -0.15    0.13
 -12   2  11   -0.17    0.22
 -12  -2  11    0.01    0.12
  12  -2 -10    6.12    0.75
  12   2 -10    5.63    0.65
  12   2 -10    5.81    0.42
 -12   2  10    6.91    0.66
 -12  -2  10    6.25    0.52
  12  -2  -9   16.47    1.29
  12   2  -9   15.76    0.79
  12   2  -9   16.58    1.15
 -12   2   9   17.39    1.28
 -12  -2   9   16.77    0.93
  12  -2  -8   14.41    1.02
  12   2  -8   14.04    1.11
  12   2  -8   12.73    0.61
 -12   2   8   13.37    0.97
 -12  -2   8   12.46    0.73
  12  -2  -7    8.44    0.76
  12   2  -7    9.21    0.47
  12   2  -7    8.37    0.88
 -12   2   7    9.88    0.90
 -12  -2   7   10.04    0.69
  12  -2  -6   67.70    3.24
  12   2  -6   70.00    3.50
  12   2  -6   70.61    2.44
 -12   2   6   75.98    3.33
 -12  -2   6   73.86    2.87
  12  -2  -5   10.18    1.02
  12   2  -5   10.35    0.50
  12   2  -5    8.95    0.92
 -12   2   5   10.79    0.91
 -12  -2   5   10.69    0.65
  12  -2  -4   20.27    1.38
  12   2  -4   19.57    1.32
  12   2  -4   18.23    0.78
 -12   2   4   20.34    1.12
 -12  -2   4   18.43    0.96
  12  -2  -3   69.44    3.13
  12   2  -3   69.20    3.11
 -12   2   3   67.94    2.94
 -12  -2   3   65.72    2.68
  12  -2  -2   45.34    2.52
  12   2  -2   45.16    2.11
 -12   2   2   48.31    2.28
 -12  -2   2   45.97    2.08
  12  -2  -1    1.07    0.33
  12   2  -1    1.40    0.29
 -12   2   1    1.27    0.35
 -12  -2   1    1.17    0.13
 -12  -2   1    0.74    0.25
  12  -2   0    0.20    0.31
  12   2   0   -0.13    0.25
 -12   2   0    0.32    0.23
 -12  -2   0    0.03    0.23
 -12  -2   0    0.39    0.10
  12  -2   1    1.15    0.32
  12   2   1    1.03    0.29
 -12   2  -1    0.64    0.26
 -12  -2  -1    0.58    0.12
 -12  -2  -1    0.96    0.29
  12  -2   2    4.09    0.53
  12   2   2    3.88    0.48
 -12   2  -2    5.13    0.52
 -12  -2  -2    4.05    0.23
  12   2   3    2.96    0.43
  12   2   3    2.95    0.40
  12  -2   3    3.51    0.50
 -12  -2  -3    3.33    0.22
 -12   2  -3    3.79    0.46
  12   2   4   10.79    0.73
  12   2   4   10.77    0.78
  12  -2   4   10.54    0.86
 -12  -2  -4   10.44    0.46
 -12   2  -4   12.06    0.73
  12  -2   5    1.12    0.34
  12   2   5    1.80    0.31
  12   2   5    0.92    0.28
 -12   2  -5    1.64    0.28
 -12  -2  -5    0.64    0.16
  12  -2   6    1.11    0.30
  12   2   6    1.09    0.37
  12   2   6    0.71    0.24
 -12   2  -6    0.94    0.31
 -12  -2  -6    0.51    0.16
  12  -2   7   -0.07    0.26
  12   2   7    0.08    0.18
  12   2   7   -0.25    0.22
 -12   2  -7   -0.05    0.17
 -12  -2  -7    0.13    0.12
  12  -2   8    0.57    0.30
  12   2   8    0.69    0.27
  12   2   8    0.21    0.23
 -12   2  -8    0.64    0.23
 -12  -2  -8    0.27    0.17
  12  -2   9    1.45    0.39
  12   2   9    0.68    0.31
  12   2   9    0.42    0.25
 -12   2  -9    0.54    0.31
 -12  -2  -9    0.57    0.20
  12  -2  10    0.22    0.27
  12   2  10    0.86    0.22
  12   2  10   -0.16    0.34
 -12   2 -10   -0.01    0.13
 -12  -2 -10   -0.08    0.18
  12  -2  11   59.94    3.18
  12   2  11   56.38    3.52
  12   2  11   51.86    2.50
 -12   2 -11   54.45    2.07
 -12   2 -11   65.92    3.13
 -12  -2 -11   61.19    2.44
  12  -2  12   36.41    2.23
  12   2  12   34.71    2.35
  12   2  12   30.55    1.63
 -12   2 -12   38.64    2.13
 -12   2 -12   32.71    1.45
 -12  -2 -12   33.44    1.63
  12  -2  13   21.87    1.54
  12   2  13   20.70    1.86
  12   2  13   18.82    1.16
 -12   2 -13   18.56    1.02
 -12   2 -13   22.23    1.28
 -12  -2 -13   19.41    1.16
  12  -2  14    6.36    0.74
  12   2  14    5.84    0.58
  12   2  14    6.46    0.78
 -12   2 -14    6.14    0.74
 -12   2 -14    5.70    0.52
 -12  -2 -14    5.17    0.58
  12  -2  15    3.15    0.71
  12   2  15    2.88    0.63
 -12   2 -15    2.86    0.42
 -12   2 -15    3.62    0.55
 -12  -2 -15    2.97    0.47
  12  -2  16    2.85    0.58
  12   2  16    2.97    0.76
 -12   2 -16    3.49    0.58
 -12   2 -16    3.48    0.47
 -12  -2 -16    2.95    0.42
  12  -2  17    2.08    0.61
  12   2  17    1.74    0.70
 -12   2 -17    2.19    0.40
 -12   2 -17    2.53    0.41
 -12  -2 -17    2.12    0.45
  12  -2  18    2.52    0.60
  12   2  18    3.57    0.83
 -12   2 -18    3.67    0.56
 -12   2 -18    3.70    0.58
 -12  -2 -18    4.69    0.55
  12  -2  19    3.16    0.72
  12   2  19    3.55    0.83
 -12   2 -19    3.52    0.59
 -12   2 -19    3.43    0.58
 -12  -2 -19    3.59    0.48
  12  -2  20    0.61    0.43
  12   2  20    0.45    0.43
 -12   2 -20    1.26    0.37
 -12   2 -20    0.06    0.37
 -12  -2 -20    0.98    0.36
  12   4 -21    1.51    0.58
 -12   4  21    2.43    1.14
 -12  -4  21    2.49    0.85
  12  -4 -20    6.01    0.86
  12   4 -20    5.97    0.72
 -12   4  20    6.94    1.71
 -12  -4  20    8.74    1.06
  12  -4 -19    4.49    0.71
  12   4 -19    4.91    0.61
 -12   4  19    5.89    1.15
 -12  -4  19    5.05    0.98
  12  -4 -18    2.06    0.50
  12   4 -18    1.45    0.46
 -12   4  18    2.37    0.91
 -12  -4  18    2.12    0.61
  12  -4 -17    2.65    0.54
  12   4 -17    2.90    0.53
 -12   4  17    1.77    0.99
 -12  -4  17    2.74    0.80
  12  -4 -16    1.61    0.46
  12   4 -16    1.33    0.34
 -12   4  16    0.89    0.77
 -12  -4  16    2.32    0.53
  12  -4 -15    0.19    0.28
  12   4 -15    0.17    0.24
 -12   4  15    0.11    0.51
 -12  -4  15    0.01    0.40
  12  -4 -14    0.34    0.23
  12   4 -14    0.04    0.19
 -12   4  14   -0.36    0.45
 -12  -4  14   -0.18    0.18
  12  -4 -13    2.40    0.52
  12   4 -13    2.86    0.43
 -12   4  13    3.06    0.99
  12  -4 -12    0.17    0.21
  12   4 -12   -0.01    0.16
  12   4 -12    0.13    0.31
 -12   4  12   -0.34    0.49
 -12  -4  12   -0.22    0.14
  12  -4 -11    3.16    0.49
  12   4 -11    3.97    0.44
  12   4 -11    4.46    0.57
 -12   4  11    4.31    0.95
 -12  -4  11    3.46    0.35
  12  -4 -10   -0.00    0.24
  12   4 -10    0.27    0.21
  12   4 -10    0.54    0.32
 -12   4  10    0.40    0.38
 -12  -4  10   -0.02    0.16
  12  -4  -9    1.30    0.31
  12   4  -9    1.01    0.27
  12   4  -9    0.38    0.32
 -12   4   9    0.74    0.41
 -12  -4   9    0.89    0.23
  12  -4  -8   -0.35    0.30
  12   4  -8    0.56    0.22
  12   4  -8    0.62    0.33
 -12   4   8    0.58    0.35
 -12  -4   8    0.24    0.19
  12  -4  -7    0.19    0.30
  12   4  -7    0.11    0.20
  12   4  -7    0.44    0.25
 -12   4   7   -0.03    0.32
 -12  -4   7    0.24    0.19
  12  -4  -6   37.50    2.17
  12   4  -6   36.49    1.73
  12   4  -6   38.84    2.17
 -12   4   6   35.77    2.20
 -12  -4   6   34.25    1.52
  12  -4  -5   12.47    1.00
  12   4  -5   13.15    0.74
  12   4  -5   12.54    0.89
 -12   4   5   13.93    1.07
 -12  -4   5   12.26    0.80
  12  -4  -4   26.49    1.62
  12   4  -4   24.76    1.29
  12   4  -4   26.42    1.59
 -12   4   4   24.13    1.52
 -12  -4   4   24.36    1.27
  12  -4  -3    3.17    0.60
  12   4  -3    2.97    0.40
  12   4  -3    2.51    0.39
 -12   4   3    3.48    0.56
 -12  -4   3    2.40    0.33
  12  -4  -2   15.85    1.18
  12   4  -2   14.48    0.88
  12   4  -2   15.01    1.01
 -12   4   2   16.06    1.20
  12  -4  -1   -0.21    0.35
  12   4  -1   -0.00    0.20
  12   4  -1    0.94    0.20
 -12   4   1   -0.01    0.24
 -12  -4   1   -0.00    0.17
  12  -4   0    1.23    0.40
  12   4   0    1.24    0.35
  12   4   0    0.93    0.32
 -12   4   0    2.27    0.35
 -12  -4   0    1.92    0.27
  12  -4   1    1.65    0.44
  12   4   1    1.40    0.26
  12   4   1    1.36    0.31
 -12   4  -1    1.65    0.32
 -12  -4  -1    1.36    0.26
  12  -4   2    0.54    0.29
  12   4   2    0.29    0.24
  12   4   2    0.19    0.21
 -12   4  -2    0.53    0.28
 -12  -4  -2    0.02    0.18
  12  -4   3   13.97    1.16
  12   4   3   14.09    1.15
  12   4   3   14.97    0.85
 -12   4  -3   15.96    0.93
 -12  -4  -3   14.83    0.70
  12  -4   4    0.73    0.41
  12   4   4    0.45    0.27
  12   4   4    0.14    0.22
 -12   4  -4    0.39    0.30
 -12  -4  -4    0.78    0.22
  12  -4   5    3.58    0.65
  12   4   5    2.82    0.47
  12   4   5    2.84    0.37
 -12   4  -5    3.00    0.40
 -12  -4  -5    2.78    0.29
  12  -4   6    4.77    0.61
  12   4   6    4.03    0.39
  12   4   6    3.73    0.63
 -12   4  -6    4.96    0.53
 -12  -4  -6    3.44    0.42
  12  -4   7    1.35    0.56
  12   4   7    1.63    0.48
  12   4   7    1.43    0.27
 -12   4  -7    1.96    0.37
 -12  -4  -7    1.62    0.31
  12  -4   8    0.37    0.30
  12   4   8    0.05    0.33
  12   4   8   -0.02    0.18
 -12   4  -8    0.46    0.24
 -12  -4  -8    0.16    0.20
  12  -4   9    3.72    0.63
  12   4   9    3.74    0.59
 -12   4  -9    4.16    0.46
 -12  -4  -9    4.17    0.41
  12  -4  10    4.57    0.69
  12   4  10    4.50    0.63
 -12   4 -10    4.78    0.49
 -12  -4 -10    4.04    0.49
  12  -4  11    0.14    0.32
  12   4  11    0.41    0.39
 -12   4 -11    0.56    0.28
 -12  -4 -11    0.00    0.25
  12  -4  12    3.43    0.62
  12   4  12    2.77    0.63
 -12   4 -12    3.54    0.55
 -12  -4 -12    3.58    0.42
  12  -4  13   12.12    1.18
  12   4  13   10.02    1.15
 -12   4 -13   11.35    0.95
 -12  -4 -13   10.16    0.88
  12  -4  14    8.27    1.21
  12   4  14    5.99    1.14
 -12   4 -14    9.26    0.70
 -12  -4 -14    8.26    0.83
  12  -4  15    5.70    0.86
  12   4  15    6.58    1.07
 -12   4 -15    6.36    0.68
 -12  -4 -15    6.70    0.78
  12  -4  16    0.55    0.57
  12   4  16    1.34    0.49
 -12   4 -16    1.07    0.37
 -12  -4 -16    1.35    0.43
  12  -4  17    0.56    0.43
  12   4  17    0.45    0.56
 -12  -4 -17    0.79    0.36
  12  -4  18    0.37    0.55
  12   4  18    1.02    0.60
 -12  -4 -18    1.09    0.41
  12   4  19    0.33    0.51
 -12  -4 -19    0.42    0.36
  12   6 -17    9.18    0.96
 -12  -6  17   10.73    1.59
 -12   6  17    9.86    1.95
  12   6 -16    0.95    0.51
 -12  -6  16    1.86    0.66
 -12   6  16    1.09    0.88
  12   6 -15    8.33    0.85
  12  -6 -15    3.80    0.74
 -12  -6  15    4.71    1.06
 -12   6  15    7.03    1.82
  12   6 -14    3.63    0.60
  12  -6 -14    2.62    0.58
 -12  -6  14    3.06    0.84
 -12   6  14    2.79    1.13
  12   6 -13    0.24    0.22
  12  -6 -13   -0.35    0.27
 -12  -6  13    0.25    0.37
 -12   6  13    0.03    0.51
  12   6 -12    2.96    0.49
  12  -6 -12    3.21    0.57
 -12  -6  12    3.28    0.63
 -12   6  12    2.83    1.30
  12   6 -11    1.00    0.32
  12  -6 -11    1.38    0.41
 -12  -6  11    0.99    0.45
 -12   6  11    0.89    0.78
  12   6 -10    3.68    0.49
  12  -6 -10    3.34    0.62
 -12  -6  10    3.72    0.63
 -12   6  10    4.19    1.06
  12   6  -9    2.26    0.51
  12  -6  -9    2.18    0.55
 -12  -6   9    2.57    0.60
 -12   6   9    3.01    1.09
  12   6  -8    0.60    0.28
  12  -6  -8    0.57    0.38
 -12  -6   8    0.52    0.40
 -12  -6   8    0.50    0.22
 -12   6   8   -0.11    0.54
  12   6  -7    0.26    0.31
  12  -6  -7   -0.08    0.34
 -12  -6   7    0.38    0.36
 -12  -6   7    0.49    0.19
 -12   6   7   -0.64    0.63
  12   6  -6    3.32    0.46
  12  -6  -6    2.74    0.51
 -12  -6   6    2.39    0.61
 -12  -6   6    3.14    0.40
 -12   6   6    3.17    0.77
  12   6  -5    0.59    0.36
  12  -6  -5    1.84    0.41
 -12  -6   5    0.54    0.25
 -12  -6   5    0.51    0.33
 -12   6   5    0.31    0.62
  12   6  -4   -0.51    0.25
  12   6  -4    0.21    0.20
  12  -6  -4    0.12    0.25
 -12  -6   4    0.07    0.22
 -12   6   4    0.20    0.34
  12   6  -3   -0.07    0.27
  12   6  -3    0.49    0.20
  12  -6  -3   -0.08    0.34
 -12  -6   3   -0.07    0.22
 -12   6   3    0.08    0.38
  12   6  -2    1.47    0.42
  12   6  -2    1.27    0.40
  12  -6  -2    1.89    0.46
 -12   6   2    2.23    0.50
  12   6  -1   -0.31    0.23
  12  -6  -1    0.01    0.33
 -12  -6   1    0.09    0.22
 -12   6   1   -0.01    0.36
  12   6   0    0.16    0.27
  12  -6   0    0.16    0.34
 -12  -6   0    0.15    0.23
 -12   6   0    0.04    0.29
  12   6   1   -0.07    0.19
  12   6   1   -0.13    0.24
  12  -6   1   -0.32    0.30
 -12  -6  -1    0.25    0.21
 -12   6  -1    0.17    0.22
  12   6   2   -0.06    0.28
  12   6   2    0.15    0.21
  12  -6   2   -0.15    0.28
 -12  -6  -2    0.28    0.24
 -12   6  -2    0.33    0.33
  12   6   3    6.52    0.58
  12   6   3    6.37    0.81
  12  -6   3    6.62    0.81
 -12  -6  -3    8.40    0.74
 -12   6  -3    7.05    0.89
  12   6   4    3.21    0.50
  12  -6   4    1.86    0.75
 -12  -6  -4    3.19    0.41
 -12   6  -4    3.26    0.51
  12   6   5    3.68    0.61
  12  -6   5    3.53    0.69
 -12  -6  -5    5.84    0.50
 -12   6  -5    4.20    0.56
  12   6   6    2.67    0.53
  12  -6   6    3.01    0.71
 -12  -6  -6    3.13    0.42
  12   6   7    0.39    0.49
  12  -6   7    0.71    0.43
 -12  -6  -7    0.99    0.37
 -12   6  -7    1.61    0.40
  12   6   8    5.62    0.74
  12  -6   8    4.44    0.76
 -12  -6  -8    4.49    0.63
 -12   6  -8    5.23    0.69
  12   6   9    1.95    0.53
  12  -6   9    1.30    0.58
 -12  -6  -9    2.66    0.41
 -12   6  -9    2.25    0.50
  12   6  10    0.61    0.41
  12  -6  10    0.78    0.42
 -12  -6 -10    0.44    0.35
 -12   6 -10    0.75    0.33
  12   6  11    1.20    0.47
  12  -6  11    1.05    0.51
 -12  -6 -11    1.77    0.36
 -12   6 -11    1.02    0.39
  12   6  12    3.00    0.70
  12  -6  12    2.99    0.68
 -12  -6 -12    3.64    0.62
 -12   6 -12    3.13    0.52
  12   6  13    2.92    0.85
  12  -6  13    2.41    0.81
 -12  -6 -13    3.40    0.65
  12   6  14    2.97    0.81
  12  -6  14    2.02    0.64
 -12  -6 -14    2.10    0.47
  12   6  15    0.40    0.47
  12  -6  15    0.02    0.44
 -12  -6 -15    0.05    0.27
  12   8 -11    9.48    1.08
 -12  -8  11    9.81    1.21
 -12   8  11    7.64    1.92
 -12  -8  10    7.02    1.11
 -12   8  10    4.39    1.68
  12  -8  -9    1.37    0.45
 -12  -8   9    1.02    0.47
 -12   8   9    0.69    1.07
  12  -8  -8    1.43    0.56
 -12  -8   8    2.91    0.65
 -12   8   8    1.28    1.29
  12  -8  -7    4.08    0.61
 -12  -8   7    3.93    0.66
 -12   8   7    3.85    1.29
  12  -8  -6    1.52    0.57
 -12  -8   6    2.35    0.60
 -12   8   6    0.86    0.96
  12  -8  -5    2.45    0.60
 -12  -8   5    1.85    0.60
 -12   8   5    1.03    0.95
  12   8  -4    1.83    0.49
  12  -8  -4    1.14    0.60
 -12  -8   4    2.35    0.53
 -12   8   4    1.29    0.84
  12   8  -3    0.54    0.34
  12   8  -3    1.49    0.38
  12  -8  -3    0.05    0.39
 -12  -8   3    0.31    0.38
 -12   8   3    0.86    0.84
  12  -8  -2    2.46    0.64
  12   8  -2    1.85    0.49
 -12  -8   2    2.24    0.48
 -12   8   2    1.88    1.03
  12  -8  -1    4.12    0.81
  12   8  -1    3.78    0.69
 -12  -8   1    4.78    0.61
 -12   8   1    4.08    1.28
  12  -8   0    0.58    0.45
  12   8   0    0.32    0.36
 -12   8   0    0.39    0.68
  12   8   1    2.51    0.59
  12  -8   1    2.60    0.58
 -12   8  -1    2.31    1.03
  12  -8   2   -0.08    0.31
  12   8   2    0.35    0.32
 -12  -8  -2    0.14    0.27
 -12   8  -2   -0.22    0.43
  12  -8   3    1.53    0.66
  12   8   3    1.41    0.49
 -12  -8  -3    2.13    0.58
 -12   8  -3    2.83    0.74
  12  -8   4    0.27    0.41
  12   8   4    0.81    0.45
 -12  -8  -4    0.53    0.36
 -12   8  -4    0.68    0.55
  12  -8   5    1.57    0.62
  12   8   5    1.20    0.58
 -12   8  -5    1.38    0.69
  12   8   6    6.30    1.02
  12  -8   6    5.01    0.89
 -12   8  -6    6.76    1.15
  12  -8   7   -0.12    0.35
 -12  -8  -7    0.36    0.29
  12  -8   8    0.48    0.48
  12   8   8    1.63    0.46
 -12  -8  -8    1.01    0.51
  13  -1 -22    1.64    0.61
 -13  -1  22    1.99    0.62
 -13   1  22    1.79    0.83
  13  -1 -21    2.11    0.64
 -13   1  21    1.68    0.89
  13   1 -20    0.43    0.39
  13  -1 -20   -0.03    0.28
 -13   1  20    0.12    0.51
  13   1 -19    0.57    0.27
  13   1 -19    1.13    0.48
  13  -1 -19    0.48    0.38
 -13  -1  19    0.71    0.49
 -13   1  19    0.49    0.68
  13   1 -18   -0.03    0.19
  13   1 -18    0.39    0.37
  13  -1 -18   -0.27    0.35
 -13  -1  18    0.64    0.38
 -13   1  18    0.12    0.37
  13   1 -17    4.10    0.46
  13   1 -17    4.67    0.73
  13  -1 -17    4.94    0.65
 -13  -1  17    3.72    0.77
 -13   1  17    4.59    0.90
  13   1 -16    3.72    0.60
  13   1 -16    3.11    0.39
  13  -1 -16    4.88    0.72
 -13  -1  16    3.39    0.61
 -13   1  16    4.27    0.86
  13   1 -15   -0.38    0.31
  13   1 -15    0.27    0.18
  13  -1 -15    0.23    0.29
 -13  -1  15    0.33    0.25
 -13   1  15    0.05    0.41
  13   1 -14    9.41    0.62
  13   1 -14    9.51    0.97
  13  -1 -14    9.68    1.04
 -13  -1  14   10.19    0.87
 -13   1  14    9.34    1.05
  13   1 -13    2.17    0.48
  13   1 -13    1.79    0.23
  13  -1 -13    2.64    0.46
 -13  -1  13    2.01    0.33
 -13   1  13    1.79    0.42
  13   1 -12    0.97    0.38
  13   1 -12    1.14    0.23
  13  -1 -12    1.03    0.41
 -13  -1  12    2.28    0.35
 -13   1  12    1.59    0.39
  13   1 -11    0.09    0.37
  13  -1 -11    0.39    0.29
 -13  -1  11    0.70    0.28
 -13   1  11    0.43    0.33
  13   1 -10   27.72    1.82
  13  -1 -10   28.08    1.64
 -13  -1  10   26.37    1.32
 -13   1  10   27.07    1.76
  13   1  -9    9.44    0.82
  13  -1  -9   10.45    0.85
 -13  -1   9    9.93    0.66
 -13   1   9    8.97    0.76
  13   1  -8    1.73    0.46
  13  -1  -8    2.77    0.58
 -13  -1   8    2.20    0.35
 -13   1   8    2.42    0.49
  13   1  -7  126.39    5.89
  13  -1  -7  126.70    6.17
 -13  -1   7  129.44    5.44
 -13   1   7  127.64    5.58
  13   1  -6    1.57    0.39
  13  -1  -6    0.90    0.39
 -13  -1   6    1.19    0.31
 -13   1   6    0.52    0.33
  13   1  -5   41.55    2.50
  13  -1  -5   40.50    2.20
 -13  -1   5   37.42    1.88
 -13   1   5   39.58    1.99
  13   1  -4    5.95    0.73
  13  -1  -4    6.01    0.64
 -13  -1   4    5.04    0.65
 -13   1   4    5.05    0.68
  13   1  -3   29.92    1.76
  13  -1  -3   29.47    1.96
 -13  -1   3   32.09    1.56
 -13   1   3   33.32    1.68
  13   1  -2    9.58    0.80
  13  -1  -2    8.75    0.82
 -13  -1   2    8.22    0.82
 -13   1   2    8.33    0.77
  13   1  -1   74.78    3.38
  13  -1  -1   71.92    3.69
 -13  -1   1   69.64    3.07
 -13   1   1   72.70    3.35
  13   1   0    0.09    0.29
  13  -1   0    0.73    0.39
 -13  -1   0    1.46    0.27
 -13   1   0    0.83    0.35
  13   1   1    7.12    0.67
  13  -1   1    6.78    0.63
 -13  -1  -1    7.20    0.57
 -13   1  -1    7.77    0.70
  13   1   2    0.65    0.34
  13  -1   2    1.27    0.34
 -13  -1  -2    1.14    0.27
 -13   1  -2    1.08    0.35
  13   1   3    5.80    0.58
  13  -1   3    4.36    0.54
 -13  -1  -3    4.44    0.48
 -13   1  -3    5.22    0.50
  13   1   4    0.43    0.30
  13  -1   4    0.59    0.29
 -13  -1  -4    0.72    0.32
 -13   1  -4    0.68    0.24
  13   1   5    4.53    0.58
  13  -1   5    4.96    0.70
 -13  -1  -5    4.90    0.54
 -13   1  -5    6.91    0.62
  13   1   6    8.30    0.64
  13  -1   6    9.30    0.88
 -13  -1  -6    7.69    0.68
 -13   1  -6    7.86    0.68
  13   1   7   26.77    1.54
  13  -1   7   30.53    1.71
 -13  -1  -7   25.19    0.93
 -13   1  -7   27.87    1.44
  13   1   8   18.26    1.27
  13   1   8   17.96    1.18
  13  -1   8   19.75    1.48
 -13  -1  -8   17.00    0.73
 -13   1  -8   20.75    1.40
  13   1   9    2.86    0.41
  13   1   9    2.67    0.54
  13  -1   9    3.66    0.50
 -13  -1  -9    2.85    0.31
 -13   1  -9    2.73    0.53
  13   1  10    0.30    0.37
  13   1  10    1.11    0.36
  13  -1  10    1.48    0.45
 -13  -1 -10    0.26    0.20
 -13   1 -10    3.27    0.39
  13   1  11   13.75    1.16
  13   1  11   15.43    1.06
  13  -1  11   15.86    1.29
 -13  -1 -11   13.23    0.75
 -13   1 -11   15.30    1.16
  13   1  12    2.62    0.68
  13   1  12    2.61    0.48
  13  -1  12    4.40    0.62
 -13  -1 -12    2.06    0.34
 -13   1 -12    2.81    0.48
  13   1  13    9.71    0.89
  13   1  13    9.55    1.04
  13  -1  13   10.11    1.10
 -13  -1 -13   10.10    0.61
 -13   1 -13   12.44    0.92
  13   1  14   14.31    1.14
  13   1  14   14.89    1.47
  13  -1  14   14.89    1.35
 -13  -1 -14   13.61    0.91
 -13   1 -14   13.33    0.87
 -13   1 -14   16.59    1.34
  13   1  15   13.06    1.10
  13   1  15   15.17    1.21
  13  -1  15   14.08    1.12
 -13  -1 -15   13.57    0.96
 -13   1 -15   13.26    0.94
 -13   1 -15   15.03    1.10
  13   1  16   -0.05    0.29
  13   1  16   -0.31    0.25
  13  -1  16    0.01    0.31
 -13  -1 -16    0.07    0.18
 -13   1 -16   -0.01    0.21
 -13   1 -16   -0.17    0.30
  13   1  17    6.05    0.99
  13  -1  17    5.31    0.89
 -13  -1 -17    7.55    0.69
 -13   1 -17    7.08    0.87
  13   1  18    3.95    0.85
  13  -1  18    3.28    0.73
 -13  -1 -18    4.47    0.60
 -13   1 -18    4.76    0.72
  13   1  19   -0.03    0.41
  13  -1  19    0.21    0.28
 -13  -1 -19    0.40    0.29
 -13   1 -19    0.29    0.36
  13   1  20    0.73    0.51
  13  -1  20    0.77    0.40
 -13  -1 -20    0.73    0.31
 -13   1 -20    0.85    0.44
  13   3 -21   13.68    1.23
  13  -3 -21   13.14    1.48
 -13  -3  21   16.85    1.94
 -13   3  21   14.63    2.40
  13   3 -20    0.26    0.31
  13  -3 -20    0.15    0.32
 -13  -3  20    0.05    0.41
 -13   3  20    0.73    0.67
  13   3 -19   -0.17    0.22
  13  -3 -19   -0.13    0.30
 -13  -3  19    0.27    0.34
 -13   3  19    0.34    0.46
  13   3 -18    3.63    0.54
  13  -3 -18    3.73    0.69
 -13  -3  18    4.49    0.76
 -13   3  18    2.91    1.04
  13   3 -17    0.40    0.25
  13  -3 -17    1.41    0.34
 -13   3  17    0.61    0.79
  13   3 -16    0.64    0.28
  13   3 -16    0.70    0.39
  13  -3 -16    0.53    0.37
 -13   3  16   -0.08    0.54
  13   3 -15    7.75    0.87
  13   3 -15    6.43    0.63
  13  -3 -15    8.40    0.92
 -13   3  15    7.30    1.25
  13   3 -14    2.71    0.73
  13   3 -14    3.02    0.42
  13  -3 -14    4.03    0.52
 -13  -3  14    3.19    0.35
 -13   3  14    2.07    0.91
  13   3 -13    0.41    0.33
  13   3 -13   -0.20    0.19
  13  -3 -13    0.21    0.24
 -13  -3  13    0.20    0.18
 -13   3  13   -0.03    0.42
  13   3 -12    2.22    0.35
  13   3 -12    2.35    0.53
  13  -3 -12    2.43    0.56
 -13  -3  12    2.72    0.29
 -13   3  12    2.77    0.71
  13   3 -11   20.22    1.06
  13   3 -11   21.81    1.44
  13  -3 -11   21.13    1.54
 -13  -3  11   19.00    1.06
 -13   3  11   22.25    1.71
  13   3 -10    2.46    0.35
  13   3 -10    3.04    0.62
  13  -3 -10    2.46    0.50
 -13  -3  10    3.11    0.38
 -13   3  10    4.03    0.73
  13   3  -9    0.20    0.17
  13   3  -9    0.67    0.27
  13  -3  -9    0.23    0.27
 -13  -3   9    0.02    0.22
 -13   3   9    0.51    0.36
  13   3  -8    0.13    0.16
  13   3  -8    0.55    0.26
  13  -3  -8    0.31    0.31
 -13  -3   8    0.02    0.19
 -13   3   8   -0.03    0.28
  13   3  -7    1.84    0.27
  13   3  -7    2.09    0.48
  13  -3  -7    1.99    0.40
 -13  -3   7    1.76    0.28
 -13   3   7    1.53    0.42
  13   3  -6   11.14    0.64
  13   3  -6   11.14    0.97
  13  -3  -6   11.03    0.89
 -13  -3   6   11.44    0.78
 -13   3   6   10.55    0.90
  13   3  -5    0.19    0.19
  13   3  -5    0.00    0.22
  13  -3  -5    0.16    0.32
 -13  -3   5    0.28    0.21
 -13   3   5    0.06    0.24
  13   3  -4    0.31    0.19
  13   3  -4    1.08    0.28
  13  -3  -4    0.84    0.34
 -13  -3   4    0.95    0.23
 -13   3   4    0.54    0.31
  13   3  -3   -0.14    0.27
  13  -3  -3    0.10    0.32
 -13  -3   3    0.03    0.11
 -13  -3   3    1.24    0.23
 -13   3   3    0.28    0.25
  13   3  -2    2.16    0.45
  13  -3  -2    2.27    0.46
 -13  -3   2    2.26    0.33
 -13  -3   2    2.23    0.24
 -13   3   2    3.10    0.42
  13   3  -1    3.49    0.45
  13  -3  -1    3.46    0.60
 -13  -3   1    4.18    0.30
 -13  -3   1    3.92    0.50
 -13   3   1    4.51    0.52
  13   3   0    9.38    0.83
  13  -3   0   10.50    0.93
 -13  -3   0    9.64    0.85
 -13  -3   0    9.95    0.49
 -13   3   0   10.45    0.77
  13   3   1    8.59    0.79
  13  -3   1    9.16    0.91
 -13  -3  -1    8.73    0.47
 -13   3  -1    9.82    0.85
  13   3   2   23.78    1.44
  13   3   2   26.76    1.33
  13  -3   2   26.59    1.90
 -13  -3  -2   23.90    0.95
 -13   3  -2   25.41    1.57
  13   3   3    3.31    0.56
  13   3   3    4.05    0.47
  13  -3   3    2.03    0.56
 -13  -3  -3    3.03    0.29
 -13   3  -3    3.74    0.45
  13   3   4    2.20    0.40
  13   3   4    1.84    0.38
  13  -3   4    1.93    0.45
 -13  -3  -4    1.52    0.24
 -13   3  -4    2.24    0.44
  13   3   5    1.58    0.44
  13   3   5    1.81    0.29
  13  -3   5    1.54    0.45
 -13  -3  -5    1.27    0.23
 -13   3  -5    1.03    0.36
  13   3   6   13.12    1.07
  13   3   6   15.13    0.97
  13  -3   6   16.37    1.16
 -13  -3  -6   15.30    0.74
 -13   3  -6   17.74    1.19
  13   3   7    0.37    0.28
  13   3   7    0.20    0.19
  13  -3   7    0.02    0.29
 -13  -3  -7    0.02    0.17
 -13   3  -7    0.71    0.30
  13   3   8    6.12    0.73
  13   3   8    6.19    0.59
  13  -3   8    6.84    0.75
 -13  -3  -8    6.37    0.48
 -13   3  -8    6.70    0.59
  13   3   9    1.11    0.37
  13   3   9    0.64    0.27
  13  -3   9    1.08    0.47
 -13  -3  -9    0.97    0.25
 -13   3  -9    1.12    0.31
  13   3  10    0.91    0.50
  13   3  10    0.81    0.29
  13  -3  10    1.54    0.51
 -13  -3 -10    1.38    0.28
 -13   3 -10    1.27    0.31
  13   3  11    0.63    0.43
  13   3  11    1.12    0.26
  13  -3  11    0.42    0.51
 -13  -3 -11    0.92    0.30
 -13   3 -11    1.48    0.33
  13   3  12    1.49    0.56
  13  -3  12    0.92    0.56
 -13  -3 -12    1.51    0.33
 -13   3 -12    1.29    0.43
  13   3  13    0.13    0.33
  13  -3  13    0.41    0.41
 -13  -3 -13   -0.10    0.24
 -13   3 -13    0.51    0.30
  13   3  14   15.90    1.85
  13  -3  14   16.39    1.54
 -13  -3 -14   17.10    1.19
 -13   3 -14   20.37    1.31
  13   3  15   21.42    2.02
  13  -3  15   22.50    2.01
 -13  -3 -15   21.11    1.40
 -13   3 -15   23.78    1.64
  13   3  16    1.88    0.56
  13  -3  16    1.68    0.65
 -13  -3 -16    1.73    0.45
 -13   3 -16    1.93    0.48
  13   3  17    2.16    0.65
  13  -3  17    3.21    0.73
 -13  -3 -17    1.97    0.48
 -13   3 -17    3.44    0.45
  13   3  18    0.89    0.42
  13  -3  18    0.32    0.40
 -13  -3 -18    0.53    0.27
 -13   3 -18    0.52    0.34
  13   5 -18    5.66    0.68
  13  -5 -18    4.81    0.77
 -13  -5  18    6.62    1.01
 -13   5  18    6.31    1.85
  13   5 -17    0.73    0.42
  13  -5 -17    1.57    0.45
 -13  -5  17    1.06    0.64
 -13   5  17   -0.42    1.00
  13   5 -16   -0.17    0.25
  13  -5 -16    0.27    0.27
 -13  -5  16   -0.25    0.40
 -13   5  16    0.43    0.60
  13   5 -15    0.13    0.31
  13  -5 -15    0.31    0.35
 -13  -5  15    0.49    0.40
 -13   5  15    0.44    0.79
  13   5 -14    2.56    0.50
  13  -5 -14    2.06    0.46
 -13  -5  14    2.56    0.60
 -13   5  14    2.45    1.01
  13   5 -13    0.22    0.24
  13  -5 -13   -0.05    0.24
 -13  -5  13   -0.66    0.38
 -13   5  13   -0.16    0.46
  13   5 -12    3.49    0.50
  13  -5 -12    2.83    0.53
 -13  -5  12    2.91    0.62
 -13   5  12    2.42    0.93
  13   5 -11    3.19    0.49
  13  -5 -11    2.82    0.50
 -13  -5  11    2.33    0.44
 -13   5  11    3.84    0.93
  13   5 -10    4.45    0.47
  13  -5 -10    3.35    0.64
 -13  -5  10    3.65    0.42
 -13   5  10    4.43    1.06
  13   5  -9    1.29    0.31
  13   5  -9    0.51    0.36
  13  -5  -9    0.66    0.41
 -13  -5   9    0.87    0.24
 -13   5   9    0.22    0.65
  13   5  -8    1.03    0.45
  13   5  -8    0.89    0.31
  13  -5  -8    1.05    0.35
 -13  -5   8    0.79    0.27
 -13   5   8    1.65    0.55
  13   5  -7    1.06    0.45
  13  -5  -7    1.18    0.40
 -13  -5   7    1.10    0.30
 -13   5   7    1.99    0.48
  13   5  -6    1.74    0.39
  13   5  -6    1.16    0.49
  13  -5  -6    1.37    0.52
 -13  -5   6    1.97    0.34
 -13   5   6    2.64    0.66
  13   5  -5    1.83    0.37
  13   5  -5    2.00    0.39
  13  -5  -5    2.20    0.44
 -13  -5   5    1.59    0.34
 -13   5   5    1.38    0.54
  13   5  -4    2.23    0.40
  13   5  -4    2.44    0.38
  13  -5  -4    2.37    0.58
 -13  -5   4    1.60    0.37
 -13   5   4    2.04    0.50
  13   5  -3    0.16    0.23
  13   5  -3    0.19    0.21
  13  -5  -3   -0.01    0.28
 -13  -5   3    0.15    0.23
 -13   5   3   -0.11    0.35
  13   5  -2    4.10    0.48
  13   5  -2    4.50    0.55
  13  -5  -2    3.87    0.62
 -13  -5   2    4.14    0.44
 -13   5   2    3.43    0.65
  13   5  -1   -0.06    0.20
  13   5  -1    0.39    0.24
  13  -5  -1    0.13    0.34
 -13  -5   1    0.03    0.19
 -13   5   1   -0.06    0.31
  13   5   0    0.24    0.27
  13   5   0    0.15    0.30
  13  -5   0    0.49    0.44
 -13  -5   0    0.79    0.24
 -13   5   0    0.59    0.31
  13   5   1   15.04    1.11
  13   5   1   16.01    1.05
  13  -5   1   15.04    1.57
 -13  -5  -1   17.05    1.01
 -13   5  -1   17.96    1.45
  13   5   2    1.21    0.34
  13   5   2    1.48    0.49
  13  -5   2    1.48    0.46
 -13  -5  -2    1.09    0.33
 -13   5  -2    1.30    0.38
  13   5   3   15.11    1.14
  13   5   3   15.29    1.01
  13  -5   3   15.00    1.34
 -13  -5  -3   16.12    0.98
 -13   5  -3   18.28    1.30
  13   5   4    3.75    0.81
  13   5   4    5.17    0.52
  13  -5   4    5.38    0.89
 -13  -5  -4    5.75    0.55
 -13   5  -4    5.86    0.72
  13   5   5    0.16    0.26
  13   5   5   -0.01    0.17
  13  -5   5    0.12    0.30
 -13   5  -5    0.25    0.30
  13   5   6   13.12    1.05
  13  -5   6   12.79    1.38
 -13  -5  -6   12.85    0.88
 -13   5  -6   13.54    1.00
  13   5   7    0.33    0.27
  13  -5   7   -0.16    0.30
 -13  -5  -7   -0.01    0.23
 -13   5  -7    0.18    0.22
  13   5   8    0.49    0.34
  13  -5   8    0.40    0.30
 -13  -5  -8    0.03    0.19
 -13   5  -8   -0.12    0.22
  13   5   9    0.40    0.34
  13  -5   9    0.17    0.30
 -13  -5  -9   -0.01    0.22
 -13   5  -9   -0.02    0.20
  13   5  10    1.18    0.40
  13  -5  10    0.48    0.43
 -13  -5 -10    0.48    0.35
 -13   5 -10    1.10    0.35
  13   5  11    0.23    0.38
  13  -5  11    0.37    0.33
 -13  -5 -11   -0.03    0.21
 -13   5 -11    0.04    0.26
  13   5  12    0.07    0.33
  13  -5  12   -0.25    0.32
 -13  -5 -12   -0.08    0.27
 -13   5 -12   -0.06    0.25
  13   5  13    2.09    0.68
  13  -5  13    1.97    0.66
 -13  -5 -13    3.08    0.54
 -13   5 -13    3.39    0.52
  13   5  14    2.70    0.75
  13  -5  14    2.13    0.80
 -13  -5 -14    1.88    0.40
 -13   5 -14    1.40    0.46
  13   5  15    9.47    1.52
  13  -5  15    9.36    1.31
 -13  -5 -15   11.09    0.93
  13   5  16    2.12    0.65
[truncated: 57,336 more chars]
