# Supplementary material for: Quaternary cocrystals: combinatorial synthetic strategies based on long-range synthon Aufbau modules (LSAM)
Source: IUCrJ. 2016 Jan 5;3(Pt 2):102–7. doi: 10.1107/S2052252515023957 (PMC4775158; doi:10.1107/S2052252515023957)
Supplement: Supplementary file 2 [file m-03-00102-sup3.zip › Checkcif Folder/3. BS PGL TMP.cif]

 
data_shelx
 
_audit_creation_method            SHELXL-2013
_chemical_name_systematic
;
 ?
;
_chemical_name_common             ?
_chemical_melting_point           ?
_chemical_formula_moiety          ?
_chemical_formula_sum
 'C36 H48 N6 O6' 
_chemical_formula_weight          660.82

loop_
 _atom_type_symbol
 _atom_type_description
 _atom_type_scat_dispersion_real
 _atom_type_scat_dispersion_imag
 _atom_type_scat_source
 'C'  'C'   0.0030   0.0020
 'International Tables Vol C Tables 4.2.6.8 and 6.1.1.4'
 'H'  'H'   0.0000   0.0000
 'International Tables Vol C Tables 4.2.6.8 and 6.1.1.4'
 'N'  'N'   0.0060   0.0030
 'International Tables Vol C Tables 4.2.6.8 and 6.1.1.4'
 'O'  'O'   0.0110   0.0060
 'International Tables Vol C Tables 4.2.6.8 and 6.1.1.4'
 
_space_group_crystal_system       monoclinic
_space_group_IT_number            14
_space_group_name_H-M_alt         'P 21/c'
_space_group_name_Hall            '-P 2ybc'
 
_shelx_space_group_comment
;
The symmetry employed for this shelxl refinement is uniquely defined
by the following loop, which should always be used as a source of
symmetry information in preference to the above space-group names.
They are only intended as comments.
;
 
loop_
 _space_group_symop_operation_xyz
 'x, y, z'
 '-x, y+1/2, -z+1/2'
 '-x, -y, -z'
 'x, -y-1/2, z-1/2'
 
_cell_length_a                    15.6084(8)
_cell_length_b                    13.4786(7)
_cell_length_c                    17.2209(9)
_cell_angle_alpha                 90
_cell_angle_beta                  90.200(2)
_cell_angle_gamma                 90
_cell_volume                      3622.9(3)
_cell_formula_units_Z             4
_cell_measurement_temperature     150(2)
_cell_measurement_reflns_used     ? 
_cell_measurement_theta_min       ? 
_cell_measurement_theta_max       ? 
 
_exptl_crystal_description        'Block' 
_exptl_crystal_colour             'Colorless' 
_exptl_crystal_density_meas       ? 
_exptl_crystal_density_method     ?              
_exptl_crystal_density_diffrn     1.212          
_exptl_crystal_F_000              1416
_exptl_transmission_factor_min    ?                                             
_exptl_transmission_factor_max    ?                                             
_exptl_crystal_size_max           0.420
_exptl_crystal_size_mid           0.270
_exptl_crystal_size_min           0.180
_exptl_absorpt_coefficient_mu     0.084
_shelx_estimated_absorpt_T_min    0.966
_shelx_estimated_absorpt_T_max    0.985
_exptl_absorpt_correction_type    'Analytical' 
_exptl_absorpt_correction_T_min   0.973 
_exptl_absorpt_correction_T_max   0.985 
_exptl_absorpt_process_details    'Bruker, AXS, 2008' 
 
_exptl_special_details
;
 ?
;
 
_diffrn_ambient_temperature       150(2)
_diffrn_radiation_wavelength      0.71073
_diffrn_radiation_type            MoK\a
_diffrn_source                    'sealed tube'                       
_diffrn_measurement_device_type   'CCD area detector' 
_diffrn_measurement_method        'phi and omega scans' 
_diffrn_detector_area_resol_mean  ? 
_diffrn_reflns_number             109213
_diffrn_reflns_av_unetI/netI      0.0167
_diffrn_reflns_av_R_equivalents   0.0416
_diffrn_reflns_limit_h_min        -19
_diffrn_reflns_limit_h_max        19
_diffrn_reflns_limit_k_min        -16
_diffrn_reflns_limit_k_max        16
_diffrn_reflns_limit_l_min        -21
_diffrn_reflns_limit_l_max        21
_diffrn_reflns_theta_min          3.016
_diffrn_reflns_theta_max          25.998
_diffrn_reflns_theta_full         25.242
_diffrn_measured_fraction_theta_max   0.999
_diffrn_measured_fraction_theta_full  0.998
_diffrn_reflns_Laue_measured_fraction_max    0.999
_diffrn_reflns_Laue_measured_fraction_full   0.998
_diffrn_reflns_point_group_measured_fraction_max   0.999
_diffrn_reflns_point_group_measured_fraction_full  0.998
_reflns_number_total              7113
_reflns_number_gt                 5040
_reflns_threshold_expression      'I > 2\s(I)'
_reflns_Friedel_coverage          0.000
_reflns_Friedel_fraction_max      .
_reflns_Friedel_fraction_full     .
 
_reflns_special_details
;
 Reflections were merged by SHELXL according to the crystal
 class for the calculation of statistics and refinement.
 
 _reflns_Friedel_fraction is defined as the number of unique
 Friedel pairs measured divided by the number that would be
 possible theoretically, ignoring centric projections and
 systematic absences.
;
 
_computing_data_collection        ?
_computing_cell_refinement        ?
_computing_data_reduction         ?
_computing_structure_solution     ?
_computing_structure_refinement   'SHELXL-2013 (Sheldrick, 2013)'
_computing_molecular_graphics     ?
_computing_publication_material   ?
 
_refine_special_details
;
 ?
;
_refine_ls_structure_factor_coef  Fsqd
_refine_ls_matrix_type            full
_refine_ls_weighting_scheme       calc
_refine_ls_weighting_details
;
 w=1/[\s^2^(Fo^2^)+(0.2000P)^2^]
 where P=(Fo^2^+2Fc^2^)/3
;
_atom_sites_solution_primary      ?
_atom_sites_solution_secondary    ?
_atom_sites_solution_hydrogens    geom
_refine_ls_hydrogen_treatment     constr
_refine_ls_extinction_method      none
_refine_ls_extinction_coef        .
_refine_ls_number_reflns          7113
_refine_ls_number_parameters      451
_refine_ls_number_restraints      0
_refine_ls_R_factor_all           0.0757
_refine_ls_R_factor_gt            0.0534
_refine_ls_wR_factor_ref          0.2107
_refine_ls_wR_factor_gt           0.1812
_refine_ls_goodness_of_fit_ref    0.845
_refine_ls_restrained_S_all       0.845
_refine_ls_shift/su_max           0.020
_refine_ls_shift/su_mean          0.001
 
loop_
 _atom_site_label
 _atom_site_type_symbol
 _atom_site_fract_x
 _atom_site_fract_y
 _atom_site_fract_z
 _atom_site_U_iso_or_equiv
 _atom_site_adp_type
 _atom_site_occupancy
 _atom_site_site_symmetry_order  
 _atom_site_calc_flag
 _atom_site_refinement_flags_posn
 _atom_site_refinement_flags_adp
 _atom_site_refinement_flags_occupancy
 _atom_site_disorder_assembly
 _atom_site_disorder_group
O6 O 0.90188(7) 0.89146(8) 0.15658(6) 0.0535(3) Uani 1 1 d . . . . .
H6 H 0.8670 0.9103 0.1224 0.080 Uiso 1 1 calc R U . . .
O3 O 0.40053(8) 1.30840(9) -0.33977(7) 0.0637(4) Uani 1 1 d . . . . .
H3 H 0.3813 1.2556 -0.3590 0.096 Uiso 1 1 calc R U . . .
N4 N 0.18146(7) 1.13651(9) -0.55086(7) 0.0434(3) Uani 1 1 d . . . . .
N1 N 0.72228(8) 1.37025(10) -0.04770(7) 0.0476(3) Uani 1 1 d . . . . .
C9 C 1.04170(9) 1.03465(11) 0.28154(8) 0.0401(3) Uani 1 1 d . . . . .
O2 O 0.59700(8) 1.43145(8) -0.15866(7) 0.0628(4) Uani 1 1 d . . . . .
H2 H 0.6342 1.4133 -0.1263 0.094 Uiso 1 1 calc R U . . .
O4 O 0.95897(9) 1.24052(8) 0.16985(8) 0.0710(4) Uani 1 1 d . . . . .
H4 H 0.9165 1.2428 0.1398 0.107 Uiso 1 1 calc R U . . .
C2 C 0.57685(8) 1.25477(10) -0.16537(8) 0.0414(3) Uani 1 1 d . . . . .
H2A H 0.6180 1.2436 -0.1255 0.050 Uiso 1 1 calc R U . . .
C6 C 0.47577(9) 1.18990(11) -0.25925(8) 0.0435(4) Uani 1 1 d . . . . .
H6A H 0.4483 1.1350 -0.2834 0.052 Uiso 1 1 calc R U . . .
C11 C 0.94268(8) 0.97191(10) 0.18742(7) 0.0383(3) Uani 1 1 d . . . . .
O1 O 0.54723(8) 1.08114(8) -0.17511(8) 0.0743(4) Uani 1 1 d . . . . .
H1 H 0.5888 1.0798 -0.1440 0.111 Uiso 1 1 calc R U . . .
O5 O 1.09631(7) 1.01215(8) 0.34095(6) 0.0590(3) Uani 1 1 d . . . . .
H5 H 1.1114 1.0646 0.3635 0.088 Uiso 1 1 calc R U . . .
C5 C 0.45832(9) 1.28641(11) -0.28288(8) 0.0427(4) Uani 1 1 d . . . . .
N3 N 0.30153(8) 1.18600(9) -0.44037(7) 0.0484(3) Uani 1 1 d . . . . .
C10 C 1.00066(9) 0.95481(11) 0.24707(8) 0.0433(4) Uani 1 1 d . . . . .
H10 H 1.0121 0.8891 0.2641 0.052 Uiso 1 1 calc R U . . .
C12 C 0.92707(8) 1.06717(10) 0.16089(8) 0.0400(3) Uani 1 1 d . . . . .
H12 H 0.8873 1.0786 0.1199 0.048 Uiso 1 1 calc R U . . .
C3 C 0.55839(8) 1.34996(11) -0.19020(8) 0.0423(4) Uani 1 1 d . . . . .
C30 C 0.25540(9) 1.17867(11) -0.57146(8) 0.0446(4) Uani 1 1 d . . . . .
C4 C 0.49851(10) 1.36649(11) -0.24831(8) 0.0473(4) Uani 1 1 d . . . . .
H4A H 0.4852 1.4322 -0.2642 0.057 Uiso 1 1 calc R U . . .
C1 C 0.53415(9) 1.17586(11) -0.19973(8) 0.0439(4) Uani 1 1 d . . . . .
C13 C 0.70482(10) 1.37164(11) 0.02791(9) 0.0484(4) Uani 1 1 d . . . . .
N2 N 0.82840(9) 1.27715(10) 0.05611(8) 0.0576(4) Uani 1 1 d . . . . .
C8 C 1.02740(8) 1.13089(10) 0.25612(8) 0.0416(3) Uani 1 1 d . . . . .
H8 H 1.0559 1.1854 0.2799 0.050 Uiso 1 1 calc R U . . .
C16 C 0.79230(10) 1.32258(12) -0.07266(8) 0.0499(4) Uani 1 1 d . . . . .
C7 C 0.97043(9) 1.14567(10) 0.19511(8) 0.0428(3) Uani 1 1 d . . . . .
C31 C 0.16618(9) 1.11939(11) -0.47571(8) 0.0443(4) Uani 1 1 d . . . . .
C29 C 0.31616(9) 1.20267(12) -0.51544(8) 0.0471(4) Uani 1 1 d . . . . .
C14 C 0.75864(11) 1.32517(12) 0.08065(8) 0.0523(4) Uani 1 1 d . . . . .
C15 C 0.84597(10) 1.27449(13) -0.01942(9) 0.0534(4) Uani 1 1 d . . . . .
C32 C 0.22691(9) 1.14513(11) -0.41935(8) 0.0464(4) Uani 1 1 d . . . . .
C34 C 0.26833(13) 1.19826(17) -0.65628(9) 0.0732(6) Uani 1 1 d . . . . .
H34A H 0.3130 1.1540 -0.6763 0.110 Uiso 1 1 calc R U . . .
H34B H 0.2859 1.2674 -0.6637 0.110 Uiso 1 1 calc R U . . .
H34C H 0.2146 1.1862 -0.6843 0.110 Uiso 1 1 calc R U . . .
C18 C 0.74221(16) 1.3259(2) 0.16638(10) 0.0965(8) Uani 1 1 d . . . . .
H18A H 0.7936 1.3033 0.1940 0.145 Uiso 1 1 calc R U . . .
H18B H 0.6943 1.2815 0.1782 0.145 Uiso 1 1 calc R U . . .
H18C H 0.7280 1.3934 0.1830 0.145 Uiso 1 1 calc R U . . .
C35 C 0.08248(11) 1.07301(17) -0.45536(11) 0.0752(6) Uani 1 1 d . . . . .
H35A H 0.0493 1.0611 -0.5029 0.113 Uiso 1 1 calc R U . . .
H35B H 0.0505 1.1176 -0.4211 0.113 Uiso 1 1 calc R U . . .
H35C H 0.0927 1.0098 -0.4287 0.113 Uiso 1 1 calc R U . . .
C36 C 0.21262(14) 1.12957(19) -0.33477(10) 0.0862(7) Uani 1 1 d . . . . .
H36A H 0.2646 1.1477 -0.3060 0.129 Uiso 1 1 calc R U . . .
H36B H 0.1991 1.0596 -0.3252 0.129 Uiso 1 1 calc R U . . .
H36C H 0.1648 1.1711 -0.3175 0.129 Uiso 1 1 calc R U . . .
C20 C 0.80882(13) 1.32221(19) -0.15797(10) 0.0827(6) Uani 1 1 d . . . . .
H20A H 0.7592 1.3501 -0.1853 0.124 Uiso 1 1 calc R U . . .
H20B H 0.8184 1.2539 -0.1755 0.124 Uiso 1 1 calc R U . . .
H20C H 0.8597 1.3623 -0.1691 0.124 Uiso 1 1 calc R U . . .
C17 C 0.62476(13) 1.42612(16) 0.05263(12) 0.0772(6) Uani 1 1 d . . . . .
H17A H 0.5952 1.4521 0.0066 0.116 Uiso 1 1 calc R U . . .
H17B H 0.6404 1.4812 0.0870 0.116 Uiso 1 1 calc R U . . .
H17C H 0.5868 1.3804 0.0803 0.116 Uiso 1 1 calc R U . . .
C19 C 0.92416(14) 1.21952(18) -0.04480(13) 0.0904(7) Uani 1 1 d . . . . .
H19A H 0.9570 1.1985 0.0009 0.136 Uiso 1 1 calc R U . . .
H19B H 0.9597 1.2630 -0.0770 0.136 Uiso 1 1 calc R U . . .
H19C H 0.9071 1.1611 -0.0750 0.136 Uiso 1 1 calc R U . . .
C33 C 0.40061(12) 1.2483(2) -0.53587(12) 0.0867(7) Uani 1 1 d . . . . .
H33A H 0.4330 1.2620 -0.4882 0.130 Uiso 1 1 calc R U . . .
H33B H 0.3909 1.3104 -0.5641 0.130 Uiso 1 1 calc R U . . .
H33C H 0.4331 1.2024 -0.5686 0.130 Uiso 1 1 calc R U . . .
N6 N 0.32962(8) 0.95515(10) 0.05765(7) 0.0484(3) Uani 1 1 d . . . . .
N5 N 0.22419(7) 1.04417(9) -0.04902(7) 0.0422(3) Uani 1 1 d . . . . .
C21 C 0.20634(9) 1.04912(11) 0.02631(8) 0.0422(3) Uani 1 1 d . . . . .
C23 C 0.34730(9) 0.94920(11) -0.01828(8) 0.0440(4) Uani 1 1 d . . . . .
C22 C 0.26022(9) 1.00502(11) 0.08082(8) 0.0457(4) Uani 1 1 d . . . . .
C24 C 0.29428(9) 0.99501(11) -0.07244(8) 0.0427(4) Uani 1 1 d . . . . .
C26 C 0.24364(14) 1.01047(19) 0.16632(10) 0.0815(6) Uani 1 1 d . . . . .
H26A H 0.2947 0.9885 0.1948 0.122 Uiso 1 1 calc R U . . .
H26B H 0.1952 0.9674 0.1794 0.122 Uiso 1 1 calc R U . . .
H26C H 0.2302 1.0790 0.1807 0.122 Uiso 1 1 calc R U . . .
C27 C 0.42540(12) 0.89281(16) -0.04136(12) 0.0751(6) Uani 1 1 d . . . . .
H27A H 0.4568 0.8722 0.0053 0.113 Uiso 1 1 calc R U . . .
H27B H 0.4621 0.9352 -0.0733 0.113 Uiso 1 1 calc R U . . .
H27C H 0.4085 0.8340 -0.0712 0.113 Uiso 1 1 calc R U . . .
C28 C 0.31195(12) 0.99093(15) -0.15779(10) 0.0699(5) Uani 1 1 d . . . . .
H28A H 0.2629 1.0181 -0.1864 0.105 Uiso 1 1 calc R U . . .
H28B H 0.3213 0.9219 -0.1735 0.105 Uiso 1 1 calc R U . . .
H28C H 0.3632 1.0302 -0.1694 0.105 Uiso 1 1 calc R U . . .
C25 C 0.12686(11) 1.10466(15) 0.04913(11) 0.0681(5) Uani 1 1 d . . . . .
H25A H 0.0996 1.1325 0.0026 0.102 Uiso 1 1 calc R U . . .
H25B H 0.1422 1.1585 0.0848 0.102 Uiso 1 1 calc R U . . .
H25C H 0.0870 1.0592 0.0748 0.102 Uiso 1 1 calc R U . . .
 
loop_
 _atom_site_aniso_label
 _atom_site_aniso_U_11
 _atom_site_aniso_U_22
 _atom_site_aniso_U_33
 _atom_site_aniso_U_23
 _atom_site_aniso_U_13
 _atom_site_aniso_U_12
O6 0.0597(7) 0.0465(6) 0.0541(7) 0.0001(5) -0.0276(5) -0.0061(5)
O3 0.0710(8) 0.0619(7) 0.0580(7) 0.0115(6) -0.0383(6) -0.0110(6)
N4 0.0394(6) 0.0561(7) 0.0347(7) -0.0002(5) -0.0078(5) -0.0087(5)
N1 0.0477(7) 0.0575(8) 0.0376(7) 0.0010(5) -0.0120(5) -0.0040(6)
C9 0.0346(7) 0.0545(8) 0.0312(7) 0.0009(6) -0.0063(5) -0.0011(6)
O2 0.0766(8) 0.0484(6) 0.0633(8) 0.0053(5) -0.0360(6) -0.0141(5)
O4 0.0882(10) 0.0425(6) 0.0821(9) 0.0030(6) -0.0465(7) -0.0010(6)
C2 0.0381(7) 0.0495(8) 0.0365(7) 0.0015(6) -0.0096(6) -0.0001(6)
C6 0.0413(8) 0.0484(8) 0.0408(8) -0.0036(6) -0.0073(6) -0.0038(6)
C11 0.0362(7) 0.0446(8) 0.0342(7) -0.0016(6) -0.0036(6) -0.0025(6)
O1 0.0882(10) 0.0429(7) 0.0914(10) 0.0002(6) -0.0520(7) 0.0027(6)
O5 0.0639(7) 0.0602(7) 0.0525(7) 0.0046(5) -0.0320(6) -0.0050(5)
C5 0.0389(7) 0.0548(9) 0.0344(7) 0.0066(6) -0.0084(6) -0.0051(6)
N3 0.0419(7) 0.0625(8) 0.0408(7) 0.0009(6) -0.0111(5) -0.0135(6)
C10 0.0429(8) 0.0470(8) 0.0400(8) 0.0052(6) -0.0081(6) -0.0010(6)
C12 0.0372(7) 0.0473(8) 0.0353(7) -0.0007(6) -0.0097(5) 0.0015(6)
C3 0.0417(8) 0.0478(8) 0.0372(7) 0.0022(6) -0.0065(6) -0.0088(6)
C30 0.0403(8) 0.0575(9) 0.0359(8) -0.0015(6) -0.0027(6) -0.0086(7)
C4 0.0509(8) 0.0476(8) 0.0433(8) 0.0110(6) -0.0115(6) -0.0061(7)
C1 0.0426(8) 0.0444(8) 0.0447(8) -0.0017(6) -0.0084(6) 0.0015(6)
C13 0.0488(9) 0.0547(9) 0.0418(8) -0.0039(7) -0.0038(7) -0.0024(7)
N2 0.0628(9) 0.0652(9) 0.0448(8) 0.0041(6) -0.0129(6) 0.0051(7)
C8 0.0379(7) 0.0477(8) 0.0392(7) -0.0067(6) -0.0038(6) -0.0042(6)
C16 0.0434(8) 0.0678(10) 0.0386(8) -0.0043(7) -0.0060(6) -0.0059(7)
C7 0.0426(8) 0.0431(8) 0.0426(8) -0.0016(6) -0.0046(6) 0.0013(6)
C31 0.0415(8) 0.0535(8) 0.0378(8) 0.0005(6) -0.0061(6) -0.0115(6)
C29 0.0389(8) 0.0632(9) 0.0391(8) 0.0001(6) -0.0026(6) -0.0102(7)
C14 0.0610(10) 0.0600(9) 0.0357(8) 0.0002(7) -0.0080(7) -0.0027(8)
C15 0.0480(9) 0.0649(10) 0.0473(9) -0.0073(7) -0.0094(7) 0.0010(7)
C32 0.0466(8) 0.0592(9) 0.0335(7) 0.0036(6) -0.0059(6) -0.0151(7)
C34 0.0732(12) 0.1120(16) 0.0344(9) 0.0034(9) 0.0000(8) -0.0224(11)
C18 0.1089(18) 0.145(2) 0.0361(10) 0.0037(11) 0.0000(10) 0.0077(15)
C35 0.0533(10) 0.1138(16) 0.0585(11) 0.0105(10) -0.0047(8) -0.0385(10)
C36 0.0940(15) 0.1274(18) 0.0371(9) 0.0130(10) -0.0109(9) -0.0519(13)
C20 0.0703(12) 0.1387(19) 0.0392(9) -0.0062(11) -0.0008(9) 0.0028(12)
C17 0.0695(12) 0.0900(14) 0.0722(13) -0.0112(10) 0.0034(10) 0.0211(11)
C19 0.0699(13) 0.1172(18) 0.0841(15) -0.0193(13) -0.0072(11) 0.0310(12)
C33 0.0487(10) 0.145(2) 0.0663(12) 0.0054(12) -0.0008(9) -0.0426(12)
N6 0.0463(7) 0.0582(8) 0.0407(7) 0.0066(6) -0.0073(6) 0.0089(6)
N5 0.0367(6) 0.0524(7) 0.0375(7) -0.0017(5) -0.0065(5) 0.0060(5)
C21 0.0349(7) 0.0521(8) 0.0396(8) -0.0030(6) -0.0020(6) 0.0016(6)
C23 0.0378(8) 0.0510(8) 0.0431(8) -0.0013(6) -0.0045(6) 0.0081(6)
C22 0.0415(8) 0.0582(9) 0.0376(8) 0.0021(6) -0.0018(6) 0.0004(7)
C24 0.0379(7) 0.0533(8) 0.0369(8) -0.0013(6) -0.0021(6) 0.0051(6)
C26 0.0754(13) 0.1314(19) 0.0378(9) 0.0054(10) 0.0031(9) 0.0116(12)
C27 0.0588(11) 0.0948(15) 0.0716(13) -0.0060(10) -0.0046(9) 0.0359(10)
C28 0.0650(11) 0.1057(15) 0.0389(9) -0.0033(9) 0.0005(8) 0.0197(10)
C25 0.0520(10) 0.0915(13) 0.0609(11) -0.0073(9) 0.0046(8) 0.0257(9)
 
_geom_special_details
;
 All esds (except the esd in the dihedral angle between two l.s. planes)
 are estimated using the full covariance matrix.  The cell esds are taken
 into account individually in the estimation of esds in distances, angles
 and torsion angles; correlations between esds in cell parameters are only
 used when they are defined by crystal symmetry.  An approximate (isotropic)
 treatment of cell esds is used for estimating esds involving l.s. planes.
;
 
loop_
 _geom_bond_atom_site_label_1
 _geom_bond_atom_site_label_2
 _geom_bond_distance
 _geom_bond_site_symmetry_2
 _geom_bond_publ_flag
O6 C11 1.3642(16) . ?
O6 H6 0.8400 . ?
O3 C5 1.3620(17) . ?
O3 H3 0.8400 . ?
N4 C30 1.3355(18) . ?
N4 C31 1.3368(18) . ?
N1 C13 1.3313(19) . ?
N1 C16 1.340(2) . ?
C9 O5 1.3636(16) . ?
C9 C10 1.385(2) . ?
C9 C8 1.387(2) . ?
O2 C3 1.3646(17) . ?
O2 H2 0.8400 . ?
O4 C7 1.3620(17) . ?
O4 H4 0.8400 . ?
C2 C3 1.382(2) . ?
C2 C1 1.387(2) . ?
C2 H2A 0.9500 . ?
C6 C1 1.382(2) . ?
C6 C5 1.390(2) . ?
C6 H6A 0.9500 . ?
C11 C12 1.3841(19) . ?
C11 C10 1.3859(19) . ?
O1 C1 1.3605(17) . ?
O1 H1 0.8400 . ?
O5 H5 0.8400 . ?
C5 C4 1.382(2) . ?
N3 C29 1.3327(18) . ?
N3 C32 1.3394(18) . ?
C10 H10 0.9500 . ?
C12 C7 1.3863(19) . ?
C12 H12 0.9500 . ?
C3 C4 1.3850(19) . ?
C30 C29 1.389(2) . ?
C30 C34 1.499(2) . ?
C4 H4A 0.9500 . ?
C13 C14 1.385(2) . ?
C13 C17 1.512(2) . ?
N2 C15 1.331(2) . ?
N2 C14 1.336(2) . ?
C8 C7 1.3885(19) . ?
C8 H8 0.9500 . ?
C16 C15 1.399(2) . ?
C16 C20 1.493(2) . ?
C31 C32 1.3981(19) . ?
C31 C35 1.491(2) . ?
C29 C33 1.498(2) . ?
C14 C18 1.499(2) . ?
C15 C19 1.494(3) . ?
C32 C36 1.489(2) . ?
C34 H34A 0.9800 . ?
C34 H34B 0.9800 . ?
C34 H34C 0.9800 . ?
C18 H18A 0.9800 . ?
C18 H18B 0.9800 . ?
C18 H18C 0.9800 . ?
C35 H35A 0.9800 . ?
C35 H35B 0.9800 . ?
C35 H35C 0.9800 . ?
C36 H36A 0.9800 . ?
C36 H36B 0.9800 . ?
C36 H36C 0.9800 . ?
C20 H20A 0.9800 . ?
C20 H20B 0.9800 . ?
C20 H20C 0.9800 . ?
C17 H17A 0.9800 . ?
C17 H17B 0.9800 . ?
C17 H17C 0.9800 . ?
C19 H19A 0.9800 . ?
C19 H19B 0.9800 . ?
C19 H19C 0.9800 . ?
C33 H33A 0.9800 . ?
C33 H33B 0.9800 . ?
C33 H33C 0.9800 . ?
N6 C22 1.3371(19) . ?
N6 C23 1.3397(19) . ?
N5 C21 1.3295(18) . ?
N5 C24 1.3423(18) . ?
C21 C22 1.392(2) . ?
C21 C25 1.502(2) . ?
C23 C24 1.390(2) . ?
C23 C27 1.492(2) . ?
C22 C26 1.498(2) . ?
C24 C28 1.497(2) . ?
C26 H26A 0.9800 . ?
C26 H26B 0.9800 . ?
C26 H26C 0.9800 . ?
C27 H27A 0.9800 . ?
C27 H27B 0.9800 . ?
C27 H27C 0.9800 . ?
C28 H28A 0.9800 . ?
C28 H28B 0.9800 . ?
C28 H28C 0.9800 . ?
C25 H25A 0.9800 . ?
C25 H25B 0.9800 . ?
C25 H25C 0.9800 . ?
 
loop_
 _geom_angle_atom_site_label_1
 _geom_angle_atom_site_label_2
 _geom_angle_atom_site_label_3
 _geom_angle
 _geom_angle_site_symmetry_1
 _geom_angle_site_symmetry_3
 _geom_angle_publ_flag
C11 O6 H6 109.5 . . ?
C5 O3 H3 109.5 . . ?
C30 N4 C31 119.20(12) . . ?
C13 N1 C16 119.36(13) . . ?
O5 C9 C10 115.84(13) . . ?
O5 C9 C8 122.98(13) . . ?
C10 C9 C8 121.19(13) . . ?
C3 O2 H2 109.5 . . ?
C7 O4 H4 109.5 . . ?
C3 C2 C1 118.71(13) . . ?
C3 C2 H2A 120.6 . . ?
C1 C2 H2A 120.6 . . ?
C1 C6 C5 118.25(13) . . ?
C1 C6 H6A 120.9 . . ?
C5 C6 H6A 120.9 . . ?
O6 C11 C12 121.83(12) . . ?
O6 C11 C10 117.32(12) . . ?
C12 C11 C10 120.84(13) . . ?
C1 O1 H1 109.5 . . ?
C9 O5 H5 109.5 . . ?
O3 C5 C4 116.00(13) . . ?
O3 C5 C6 122.88(13) . . ?
C4 C5 C6 121.11(13) . . ?
C29 N3 C32 118.92(12) . . ?
C11 C10 C9 119.23(13) . . ?
C11 C10 H10 120.4 . . ?
C9 C10 H10 120.4 . . ?
C11 C12 C7 118.85(13) . . ?
C11 C12 H12 120.6 . . ?
C7 C12 H12 120.6 . . ?
O2 C3 C2 122.19(12) . . ?
O2 C3 C4 117.00(13) . . ?
C2 C3 C4 120.81(13) . . ?
N4 C30 C29 120.21(13) . . ?
N4 C30 C34 116.96(13) . . ?
C29 C30 C34 122.82(13) . . ?
C5 C4 C3 119.32(13) . . ?
C5 C4 H4A 120.3 . . ?
C3 C4 H4A 120.3 . . ?
O1 C1 C6 117.22(13) . . ?
O1 C1 C2 121.02(13) . . ?
C6 C1 C2 121.75(13) . . ?
N1 C13 C14 120.62(14) . . ?
N1 C13 C17 117.02(14) . . ?
C14 C13 C17 122.35(15) . . ?
C15 N2 C14 119.54(13) . . ?
C9 C8 C7 118.36(12) . . ?
C9 C8 H8 120.8 . . ?
C7 C8 H8 120.8 . . ?
N1 C16 C15 119.95(13) . . ?
N1 C16 C20 117.46(15) . . ?
C15 C16 C20 122.58(15) . . ?
O4 C7 C12 121.15(13) . . ?
O4 C7 C8 117.35(12) . . ?
C12 C7 C8 121.50(13) . . ?
N4 C31 C32 120.43(13) . . ?
N4 C31 C35 117.34(13) . . ?
C32 C31 C35 122.23(13) . . ?
N3 C29 C30 121.05(13) . . ?
N3 C29 C33 116.80(14) . . ?
C30 C29 C33 122.14(14) . . ?
N2 C14 C13 120.31(14) . . ?
N2 C14 C18 117.19(15) . . ?
C13 C14 C18 122.50(16) . . ?
N2 C15 C16 120.21(14) . . ?
N2 C15 C19 118.07(15) . . ?
C16 C15 C19 121.72(15) . . ?
N3 C32 C31 120.16(13) . . ?
N3 C32 C36 117.11(13) . . ?
C31 C32 C36 122.72(14) . . ?
C30 C34 H34A 109.5 . . ?
C30 C34 H34B 109.5 . . ?
H34A C34 H34B 109.5 . . ?
C30 C34 H34C 109.5 . . ?
H34A C34 H34C 109.5 . . ?
H34B C34 H34C 109.5 . . ?
C14 C18 H18A 109.5 . . ?
C14 C18 H18B 109.5 . . ?
H18A C18 H18B 109.5 . . ?
C14 C18 H18C 109.5 . . ?
H18A C18 H18C 109.5 . . ?
H18B C18 H18C 109.5 . . ?
C31 C35 H35A 109.5 . . ?
C31 C35 H35B 109.5 . . ?
H35A C35 H35B 109.5 . . ?
C31 C35 H35C 109.5 . . ?
H35A C35 H35C 109.5 . . ?
H35B C35 H35C 109.5 . . ?
C32 C36 H36A 109.5 . . ?
C32 C36 H36B 109.5 . . ?
H36A C36 H36B 109.5 . . ?
C32 C36 H36C 109.5 . . ?
H36A C36 H36C 109.5 . . ?
H36B C36 H36C 109.5 . . ?
C16 C20 H20A 109.5 . . ?
C16 C20 H20B 109.5 . . ?
H20A C20 H20B 109.5 . . ?
C16 C20 H20C 109.5 . . ?
H20A C20 H20C 109.5 . . ?
H20B C20 H20C 109.5 . . ?
C13 C17 H17A 109.5 . . ?
C13 C17 H17B 109.5 . . ?
H17A C17 H17B 109.5 . . ?
C13 C17 H17C 109.5 . . ?
H17A C17 H17C 109.5 . . ?
H17B C17 H17C 109.5 . . ?
C15 C19 H19A 109.5 . . ?
C15 C19 H19B 109.5 . . ?
H19A C19 H19B 109.5 . . ?
C15 C19 H19C 109.5 . . ?
H19A C19 H19C 109.5 . . ?
H19B C19 H19C 109.5 . . ?
C29 C33 H33A 109.5 . . ?
C29 C33 H33B 109.5 . . ?
H33A C33 H33B 109.5 . . ?
C29 C33 H33C 109.5 . . ?
H33A C33 H33C 109.5 . . ?
H33B C33 H33C 109.5 . . ?
C22 N6 C23 119.42(12) . . ?
C21 N5 C24 119.46(12) . . ?
N5 C21 C22 120.57(13) . . ?
N5 C21 C25 117.15(13) . . ?
C22 C21 C25 122.28(14) . . ?
N6 C23 C24 120.29(13) . . ?
N6 C23 C27 117.50(14) . . ?
C24 C23 C27 122.21(14) . . ?
N6 C22 C21 120.12(13) . . ?
N6 C22 C26 117.45(14) . . ?
C21 C22 C26 122.43(14) . . ?
N5 C24 C23 120.12(12) . . ?
N5 C24 C28 117.79(13) . . ?
C23 C24 C28 122.09(13) . . ?
C22 C26 H26A 109.5 . . ?
C22 C26 H26B 109.5 . . ?
H26A C26 H26B 109.5 . . ?
C22 C26 H26C 109.5 . . ?
H26A C26 H26C 109.5 . . ?
H26B C26 H26C 109.5 . . ?
C23 C27 H27A 109.5 . . ?
C23 C27 H27B 109.5 . . ?
H27A C27 H27B 109.5 . . ?
C23 C27 H27C 109.5 . . ?
H27A C27 H27C 109.5 . . ?
H27B C27 H27C 109.5 . . ?
C24 C28 H28A 109.5 . . ?
C24 C28 H28B 109.5 . . ?
H28A C28 H28B 109.5 . . ?
C24 C28 H28C 109.5 . . ?
H28A C28 H28C 109.5 . . ?
H28B C28 H28C 109.5 . . ?
C21 C25 H25A 109.5 . . ?
C21 C25 H25B 109.5 . . ?
H25A C25 H25B 109.5 . . ?
C21 C25 H25C 109.5 . . ?
H25A C25 H25C 109.5 . . ?
H25B C25 H25C 109.5 . . ?
 
_refine_diff_density_max    0.240
_refine_diff_density_min   -0.262
_refine_diff_density_rms    0.062

_shelxl_version_number 2013-2

_shelx_res_file
;
TITL datam in P2(1)/c
CELL  0.71073  15.6084  13.4786  17.2209   90.000   90.200   90.000
ZERR     4.00   0.0008   0.0007   0.0009    0.000    0.002    0.000
LATT   1
SYMM  - X, 1/2 + Y, 1/2 - Z
SFAC  C        2.31000 20.84392  1.02000 10.20751   1.58860   0.56870 =
         0.86500  51.65125   0.21560   0.003   0.002    11.500   0.770  12.011
SFAC  H        0.49300 10.51091  0.32291 26.12573   0.14019   3.14236 =
         0.04081  57.79977   0.00304   0.000   0.000     0.620   0.320   1.008
SFAC  N       12.21261  0.00570  3.13220  9.89331   2.01250  28.99754 =
         1.16630   0.58260 -11.52901   0.006   0.003    19.600   0.700  14.007
SFAC  O        3.04850 13.27711  2.28680  5.70111   1.54630   0.32390 =
         0.86700  32.90894   0.25080   0.011   0.006    32.500   0.660  15.999
UNIT  144 192 24 24
MERG   2
FMAP   2
OMIT 0 52
PLAN   20
SIZE     0.180   0.270   0.420
ACTA
HTAB    2.00000
BOND   $H
L.S.  10
TEMP  -123.00
WGHT    0.200000
FVAR       0.09619
MOLE    1
O6    4    0.901879    0.891462    0.156579    11.00000    0.05974    0.04650 =
         0.05414    0.00006   -0.02758   -0.00610
AFIX 147
H6    2    0.866983    0.910297    0.122386    11.00000   -1.50000
AFIX   0
O3    4    0.400532    1.308402   -0.339769    11.00000    0.07101    0.06188 =
         0.05804    0.01153   -0.03833   -0.01102
AFIX 147
H3    2    0.381346    1.255574   -0.358994    11.00000   -1.50000
AFIX   0
N4    3    0.181455    1.136510   -0.550859    11.00000    0.03943    0.05606 =
         0.03471   -0.00018   -0.00775   -0.00867
N1    3    0.722277    1.370251   -0.047702    11.00000    0.04765    0.05748 =
         0.03759    0.00102   -0.01196   -0.00395
C9    1    1.041696    1.034646    0.281538    11.00000    0.03457    0.05450 =
         0.03119    0.00088   -0.00626   -0.00110
O2    4    0.596996    1.431447   -0.158665    11.00000    0.07657    0.04840 =
         0.06330    0.00532   -0.03595   -0.01409
AFIX 147
H2    2    0.634169    1.413321   -0.126253    11.00000   -1.50000
AFIX   0
O4    4    0.958971    1.240522    0.169853    11.00000    0.08824    0.04246 =
         0.08205    0.00300   -0.04646   -0.00100
AFIX 147
H4    2    0.916544    1.242779    0.139762    11.00000   -1.50000
AFIX   0
C2    1    0.576855    1.254768   -0.165371    11.00000    0.03810    0.04946 =
         0.03648    0.00154   -0.00957   -0.00007
AFIX  43
H2A   2    0.618003    1.243628   -0.125538    11.00000   -1.20000
AFIX   0
C6    1    0.475774    1.189900   -0.259255    11.00000    0.04132    0.04836 =
         0.04085   -0.00361   -0.00727   -0.00383
AFIX  43
H6A   2    0.448302    1.135016   -0.283383    11.00000   -1.20000
AFIX   0
C11   1    0.942678    0.971915    0.187422    11.00000    0.03620    0.04458 =
         0.03422   -0.00158   -0.00362   -0.00249
O1    4    0.547229    1.081142   -0.175109    11.00000    0.08822    0.04292 =
         0.09140    0.00018   -0.05201    0.00268
AFIX 147
H1    2    0.588826    1.079813   -0.144045    11.00000   -1.50000
AFIX   0
O5    4    1.096313    1.012150    0.340948    11.00000    0.06393    0.06016 =
         0.05255    0.00455   -0.03204   -0.00504
AFIX 147
H5    2    1.111435    1.064609    0.363481    11.00000   -1.50000
AFIX   0
C5    1    0.458322    1.286414   -0.282883    11.00000    0.03890    0.05483 =
         0.03443    0.00661   -0.00841   -0.00511
N3    3    0.301530    1.185999   -0.440370    11.00000    0.04189    0.06249 =
         0.04080    0.00086   -0.01107   -0.01348
C10   1    1.000656    0.954809    0.247069    11.00000    0.04291    0.04701 =
         0.04000    0.00523   -0.00807   -0.00102
AFIX  43
H10   2    1.012113    0.889085    0.264113    11.00000   -1.20000
AFIX   0
C12   1    0.927072    1.067173    0.160892    11.00000    0.03717    0.04732 =
         0.03530   -0.00066   -0.00966    0.00146
AFIX  43
H12   2    0.887333    1.078565    0.119943    11.00000   -1.20000
AFIX   0
C3    1    0.558394    1.349955   -0.190201    11.00000    0.04174    0.04783 =
         0.03717    0.00222   -0.00647   -0.00883
C30   1    0.255396    1.178670   -0.571465    11.00000    0.04029    0.05754 =
         0.03589   -0.00151   -0.00267   -0.00858
C4    1    0.498509    1.366491   -0.248312    11.00000    0.05086    0.04764 =
         0.04326    0.01097   -0.01148   -0.00612
AFIX  43
H4A   2    0.485193    1.432200   -0.264245    11.00000   -1.20000
AFIX   0
C1    1    0.534147    1.175863   -0.199732    11.00000    0.04258    0.04443 =
         0.04466   -0.00174   -0.00839    0.00149
C13   1    0.704822    1.371636    0.027907    11.00000    0.04875    0.05465 =
         0.04177   -0.00387   -0.00377   -0.00244
N2    3    0.828396    1.277152    0.056106    11.00000    0.06279    0.06523 =
         0.04476    0.00406   -0.01286    0.00508
C8    1    1.027398    1.130887    0.256121    11.00000    0.03792    0.04773 =
         0.03924   -0.00670   -0.00379   -0.00424
AFIX  43
H8    2    1.055877    1.185351    0.279870    11.00000   -1.20000
AFIX   0
C16   1    0.792304    1.322575   -0.072658    11.00000    0.04335    0.06784 =
         0.03857   -0.00431   -0.00596   -0.00585
C7    1    0.970430    1.145669    0.195107    11.00000    0.04257    0.04310 =
         0.04262   -0.00158   -0.00459    0.00129
C31   1    0.166179    1.119390   -0.475712    11.00000    0.04150    0.05353 =
         0.03783    0.00055   -0.00610   -0.01155
C29   1    0.316155    1.202667   -0.515444    11.00000    0.03888    0.06323 =
         0.03909    0.00009   -0.00255   -0.01016
C14   1    0.758643    1.325169    0.080645    11.00000    0.06101    0.06003 =
         0.03574    0.00019   -0.00795   -0.00269
C15   1    0.845970    1.274492   -0.019420    11.00000    0.04801    0.06488 =
         0.04731   -0.00735   -0.00943    0.00097
C32   1    0.226910    1.145130   -0.419345    11.00000    0.04660    0.05918 =
         0.03348    0.00363   -0.00595   -0.01507
C34   1    0.268334    1.198261   -0.656277    11.00000    0.07318    0.11200 =
         0.03437    0.00344    0.00003   -0.02236
AFIX 137
H34A  2    0.312951    1.154032   -0.676257    11.00000   -1.50000
H34B  2    0.285897    1.267410   -0.663695    11.00000   -1.50000
H34C  2    0.214616    1.186152   -0.684343    11.00000   -1.50000
AFIX   0
C18   1    0.742214    1.325904    0.166377    11.00000    0.10888    0.14469 =
         0.03606    0.00369   -0.00002    0.00768
AFIX 137
H18A  2    0.793619    1.303273    0.193999    11.00000   -1.50000
H18B  2    0.694294    1.281474    0.178173    11.00000   -1.50000
H18C  2    0.727993    1.393448    0.182993    11.00000   -1.50000
AFIX   0
C35   1    0.082484    1.073009   -0.455360    11.00000    0.05331    0.11377 =
         0.05847    0.01049   -0.00465   -0.03847
AFIX 137
H35A  2    0.049295    1.061117   -0.502867    11.00000   -1.50000
H35B  2    0.050468    1.117589   -0.421126    11.00000   -1.50000
H35C  2    0.092682    1.009839   -0.428711    11.00000   -1.50000
AFIX   0
C36   1    0.212618    1.129567   -0.334773    11.00000    0.09401    0.12737 =
         0.03707    0.01300   -0.01095   -0.05194
AFIX 137
H36A  2    0.264559    1.147733   -0.305972    11.00000   -1.50000
H36B  2    0.199094    1.059640   -0.325188    11.00000   -1.50000
H36C  2    0.164794    1.171086   -0.317499    11.00000   -1.50000
AFIX   0
C20   1    0.808822    1.322209   -0.157973    11.00000    0.07026    0.13866 =
         0.03920   -0.00619   -0.00079    0.00278
AFIX 137
H20A  2    0.759223    1.350108   -0.185346    11.00000   -1.50000
H20B  2    0.818409    1.253945   -0.175498    11.00000   -1.50000
H20C  2    0.859681    1.362336   -0.169092    11.00000   -1.50000
AFIX   0
C17   1    0.624761    1.426123    0.052627    11.00000    0.06950    0.08997 =
         0.07219   -0.01115    0.00341    0.02114
AFIX 137
H17A  2    0.595202    1.452116    0.006633    11.00000   -1.50000
H17B  2    0.640426    1.481195    0.087012    11.00000   -1.50000
H17C  2    0.586760    1.380377    0.080259    11.00000   -1.50000
AFIX   0
C19   1    0.924159    1.219517   -0.044803    11.00000    0.06987    0.11719 =
         0.08406   -0.01932   -0.00717    0.03099
AFIX 137
H19A  2    0.956968    1.198479    0.000941    11.00000   -1.50000
H19B  2    0.959662    1.262970   -0.077038    11.00000   -1.50000
H19C  2    0.907121    1.161052   -0.074957    11.00000   -1.50000
AFIX   0
C33   1    0.400607    1.248320   -0.535868    11.00000    0.04866    0.14499 =
         0.06630    0.00536   -0.00081   -0.04256
AFIX 137
H33A  2    0.433040    1.262021   -0.488232    11.00000   -1.50000
H33B  2    0.390923    1.310432   -0.564148    11.00000   -1.50000
H33C  2    0.433119    1.202379   -0.568586    11.00000   -1.50000
AFIX   0
MOLE    2
N6    3    0.329624    0.955146    0.057650    11.00000    0.04634    0.05821 =
         0.04067    0.00661   -0.00731    0.00887
N5    3    0.224192    1.044174   -0.049018    11.00000    0.03670    0.05243 =
         0.03746   -0.00167   -0.00650    0.00601
C21   1    0.206337    1.049120    0.026313    11.00000    0.03492    0.05209 =
         0.03957   -0.00299   -0.00199    0.00155
C23   1    0.347305    0.949197   -0.018280    11.00000    0.03780    0.05100 =
         0.04312   -0.00134   -0.00452    0.00813
C22   1    0.260217    1.005017    0.080823    11.00000    0.04152    0.05816 =
         0.03755    0.00210   -0.00178    0.00039
C24   1    0.294277    0.995007   -0.072443    11.00000    0.03791    0.05335 =
         0.03692   -0.00134   -0.00211    0.00514
C26   1    0.243641    1.010467    0.166321    11.00000    0.07541    0.13142 =
         0.03778    0.00543    0.00309    0.01160
AFIX 137
H26A  2    0.294719    0.988486    0.194753    11.00000   -1.50000
H26B  2    0.195182    0.967445    0.179416    11.00000   -1.50000
H26C  2    0.230175    1.079037    0.180741    11.00000   -1.50000
AFIX   0
C27   1    0.425402    0.892808   -0.041355    11.00000    0.05883    0.09476 =
         0.07161   -0.00599   -0.00459    0.03591
AFIX 137
H27A  2    0.456843    0.872213    0.005291    11.00000   -1.50000
H27B  2    0.462146    0.935159   -0.073341    11.00000   -1.50000
H27C  2    0.408526    0.834002   -0.071176    11.00000   -1.50000
AFIX   0
C28   1    0.311950    0.990932   -0.157791    11.00000    0.06501    0.10571 =
         0.03889   -0.00332    0.00053    0.01970
AFIX 137
H28A  2    0.262883    1.018077   -0.186394    11.00000   -1.50000
H28B  2    0.321330    0.921895   -0.173461    11.00000   -1.50000
H28C  2    0.363204    1.030156   -0.169375    11.00000   -1.50000
AFIX   0
C25   1    0.126862    1.104662    0.049130    11.00000    0.05199    0.09146 =
         0.06092   -0.00726    0.00462    0.02566
AFIX 137
H25A  2    0.099599    1.132456    0.002625    11.00000   -1.50000
H25B  2    0.142169    1.158518    0.084803    11.00000   -1.50000
H25C  2    0.086974    1.059243    0.074844    11.00000   -1.50000
AFIX   0
HKLF    4

REM  datam in P2(1)/c
REM R1 =  0.0534 for    5040 Fo > 4sig(Fo)  and  0.0757 for all    7113 data
REM    451 parameters refined using      0 restraints

END

WGHT      0.1114      0.1840

REM Instructions for potential hydrogen bonds
EQIV $1 -x+1, -y+2, -z
HTAB O6 N5_$1
HTAB O3 N3
HTAB O2 N1
HTAB O4 N2
HTAB O1 N6_$1
EQIV $2 x+1, y, z+1
HTAB O5 N4_$2
EQIV $3 -x+2, y-1/2, -z+1/2
HTAB C10 O4_$3
HTAB C12 N5_$1
EQIV $4 -x+1, y+1/2, -z-1/2
HTAB C4 O1_$4

REM Highest difference peak  0.240,  deepest hole -0.262,  1-sigma level  0.062
Q1    1   0.2521  1.1384 -0.6810  11.00000  0.05    0.24
Q2    1   0.8241  1.2914 -0.0452  11.00000  0.05    0.23
Q3    1   0.4471  1.1998 -0.5142  11.00000  0.05    0.23
Q4    1   0.2662  0.9386  0.1885  11.00000  0.05    0.22
Q5    1   0.3176  0.9635 -0.0462  11.00000  0.05    0.21
Q6    1   0.1604  1.0983 -0.3171  11.00000  0.05    0.21
Q7    1   0.2923  1.0639  0.1940  11.00000  0.05    0.21
Q8    1   0.2270  1.0314  0.0496  11.00000  0.05    0.21
Q9    1   0.7870  1.3643  0.1948  11.00000  0.05    0.21
Q10   1   0.1821  1.1384 -0.4536  11.00000  0.05    0.20
Q11   1   0.2355  1.1838 -0.3047  11.00000  0.05    0.20
Q12   1   0.4773  0.9243 -0.0023  11.00000  0.05    0.20
Q13   1   0.0808  1.0068 -0.4944  11.00000  0.05    0.19
Q14   1   0.3366  1.2154 -0.6715  11.00000  0.05    0.19
Q15   1   0.7661  1.2376  0.1840  11.00000  0.05    0.19
Q16   1   0.2126  1.2606 -0.6837  11.00000  0.05    0.18
Q17   1   0.4365  0.8799 -0.0992  11.00000  0.05    0.18
Q18   1   0.2802  1.0659 -0.3158  11.00000  0.05    0.18
Q19   1   0.0659  1.0571 -0.3983  11.00000  0.05    0.18
Q20   1   0.6774  1.3361  0.1838  11.00000  0.05    0.18
;
_shelx_res_checksum   97959

_shelx_hkl_file
;
   0  -2   0    0.62    0.04
   0   2   0    0.75    0.03
   0  -3   0   -0.05    0.01
   0  -3   0   -0.04    0.01
   0  -3   0   -0.01    0.01
   0  -3   0   -0.02    0.02
   0  -3   0    0.00    0.01
   0   3   0   -0.01    0.01
   0   3   0    0.00    0.01
   0   3   0    0.02    0.01
   0   3   0    0.00    0.02
   0  -4   0    0.41    0.05
   0  -4   0    0.38    0.04
   0  -4   0    0.32    0.03
   0  -4   0    0.31    0.03
   0  -4   0    0.40    0.04
   0   4   0    0.33    0.04
   0   4   0    0.46    0.04
   0   4   0    0.38    0.02
   0   4   0    0.43    0.05
   0   4   0    0.32    0.02
   0   4   0    0.34    0.03
   0   4   0    0.36    0.03
   0  -5   0   -0.03    0.02
   0  -5   0   -0.01    0.02
   0  -5   0   -0.01    0.03
   0  -5   0    0.01    0.02
   0  -5   0   -0.02    0.02
   0   5   0    0.01    0.03
   0   5   0    0.01    0.01
   0   5   0    0.00    0.01
   0   5   0    0.00    0.03
   0   5   0   -0.01    0.02
   0   5   0    0.00    0.02
   0   5   0   -0.02    0.02
   0  -6   0    7.73    0.29
   0  -6   0    7.23    0.22
   0  -6   0    7.50    0.22
   0  -6   0    7.39    0.23
   0  -6   0    7.71    0.22
   0   6   0    7.56    0.22
   0   6   0    7.37    0.22
   0   6   0    7.28    0.29
   0   6   0    7.50    0.20
   0   6   0    7.21    0.19
   0   6   0    7.52    0.23
   0   6   0    7.40    0.22
   0  -7   0   -0.02    0.03
   0  -7   0   -0.01    0.03
   0  -7   0   -0.07    0.03
   0  -7   0   -0.01    0.03
   0  -7   0    0.03    0.05
   0   7   0   -0.03    0.03
   0   7   0    0.01    0.04
   0   7   0    0.01    0.01
   0   7   0   -0.02    0.03
   0   7   0   -0.03    0.03
   0   7   0   -0.01    0.04
   0  -8   0   -0.02    0.03
   0  -8   0    0.02    0.06
   0  -8   0   -0.02    0.03
   0  -8   0    0.00    0.03
   0   8   0    0.07    0.05
   0   8   0   -0.02    0.03
   0   8   0    0.01    0.05
   0   8   0   -0.04    0.03
   0  -9   0   -0.08    0.04
   0  -9   0    0.00    0.04
   0  -9   0    0.08    0.05
   0  -9   0    0.00    0.04
   0  -9   0   -0.02    0.06
   0   9   0    0.01    0.05
   0   9   0   -0.06    0.04
   0   9   0   -0.03    0.03
   0   9   0    0.02    0.05
   0 -10   0    1.60    0.13
   0 -10   0    1.80    0.11
   0 -10   0    1.61    0.12
   0 -10   0    1.53    0.17
   0 -10   0    1.71    0.11
   0  10   0    1.64    0.13
   0  10   0    1.59    0.17
   0  10   0    1.67    0.11
   0  10   0    1.81    0.11
   0  10   0    1.51    0.11
   0 -11   0    0.03    0.09
   0 -11   0    0.01    0.06
   0 -11   0   -0.13    0.07
   0 -11   0    0.03    0.05
   0 -11   0   -0.06    0.05
   0  11   0   -0.13    0.05
   0  11   0   -0.02    0.06
   0  11   0   -0.02    0.08
   0  11   0    0.00    0.09
   0 -12   0    0.91    0.11
   0 -12   0    1.16    0.13
   0 -12   0    0.81    0.11
   0  12   0    0.87    0.12
   0  12   0    0.77    0.10
   0 -13   0   -0.11    0.09
   0 -13   0   -0.04    0.07
   0 -13   0   -0.08    0.08
   0 -13   0   -0.05    0.13
   0  13   0   -0.03    0.08
   0  13   0    0.08    0.08
   0  13   0   -0.02    0.10
   0  13   0    0.07    0.07
   0 -14   0    0.03    0.13
   0 -14   0   -0.07    0.10
   0 -14   0   -0.01    0.12
   0  14   0    0.01    0.08
   0  14   0   -0.17    0.11
   0 -15   0    0.12    0.15
   0  15   0   -0.04    0.12
   0  15   0    0.08    0.14
   0  15   0   -0.10    0.13
   0  15   0    0.03    0.09
   0 -16   0    2.42    0.37
   0 -16   0    1.32    0.17
   0  16   0    2.10    0.20
   0  16   0    1.64    0.20
   0 -17   0    0.09    0.24
   0 -17   0    0.24    0.16
   0  17   0    0.23    0.13
   0  17   0   -0.02    0.19
   1  17   0   -0.13    0.12
   1  17   0    0.09    0.19
  -1 -17   0   -0.02    0.16
  -1 -17   0    0.48    0.23
   1  16   0    0.42    0.17
   1  16   0    0.40    0.11
  -1 -16   0    0.43    0.20
  -1 -16   0    0.20    0.14
   1  15   0   -0.25    0.13
   1  15   0    0.25    0.10
   1  15   0    0.17    0.12
   1  15   0    0.04    0.14
  -1 -15   0   -0.23    0.15
  -1 -15   0    0.08    0.12
   1  14   0    0.52    0.10
   1  14   0    0.14    0.11
   1  14   0    0.29    0.12
  -1 -14   0    0.42    0.15
  -1 -14   0    0.53    0.10
  -1 -14   0    0.39    0.10
  -1 -14   0    0.13    0.11
   1  13   0    0.03    0.09
   1  13   0    0.00    0.07
   1  13   0   -0.15    0.09
   1  13   0   -0.10    0.10
  -1 -13   0    0.03    0.09
  -1 -13   0    0.10    0.08
  -1 -13   0    0.08    0.11
  -1 -13   0   -0.09    0.09
   1  12   0    1.50    0.16
   1  12   0    1.43    0.15
  -1 -12   0    1.30    0.15
  -1 -12   0    1.72    0.15
  -1 -12   0    1.54    0.13
   1  11   0    7.50    0.26
   1  11   0    6.92    0.26
   1  11   0    6.70    0.26
   1  11   0    7.02    0.27
  -1 -11   0    7.25    0.27
  -1 -11   0    7.10    0.24
  -1 -11   0    7.30    0.35
  -1 -11   0    7.03    0.26
  -1 -11   0    6.92    0.25
   1  10   0    2.16    0.17
   1  10   0    2.27    0.13
   1  10   0    1.99    0.13
   1  10   0    2.06    0.13
   1  10   0    2.15    0.14
  -1 -10   0    1.99    0.14
  -1 -10   0    2.14    0.12
  -1 -10   0    2.19    0.14
  -1 -10   0    2.13    0.18
  -1 -10   0    2.10    0.12
   1   9   0   -0.02    0.06
   1   9   0    0.00    0.05
   1   9   0   -0.02    0.04
   1   9   0   -0.01    0.04
   1   9   0    0.02    0.04
  -1  -9   0   -0.05    0.05
  -1  -9   0   -0.05    0.04
  -1  -9   0    0.04    0.05
  -1  -9   0   -0.02    0.04
  -1  -9   0   -0.01    0.04
   1   8   0   25.75    0.89
   1   8   0   25.59    0.70
   1   8   0   26.26    0.70
   1   8   0   25.89    0.71
  -1  -8   0   25.96    0.89
  -1  -8   0   26.13    0.71
  -1  -8   0   26.40    0.69
  -1  -8   0   26.99    0.70
  -1  -8   0   26.36    0.70
   1   7   0    3.51    0.13
   1   7   0    3.50    0.18
   1   7   0    3.57    0.14
   1   7   0    3.58    0.14
   1   7   0    3.52    0.14
  -1  -7   0    3.62    0.13
  -1  -7   0    3.62    0.14
  -1  -7   0    3.52    0.18
  -1  -7   0    3.53    0.13
  -1  -7   0    3.54    0.14
   1   6   0    0.18    0.03
   1   6   0    0.07    0.03
   1   6   0    0.18    0.04
   1   6   0    0.14    0.03
   1   6   0    0.21    0.04
  -1  -6   0    0.15    0.03
  -1  -6   0    0.14    0.05
  -1  -6   0    0.16    0.04
  -1  -6   0    0.18    0.03
  -1  -6   0    0.12    0.03
   1   5   0   10.11    0.29
   1   5   0   10.24    0.29
   1   5   0   10.26    0.26
   1   5   0   10.36    0.37
   1   5   0   10.05    0.29
   1   5   0   10.17    0.26
   1   5   0   10.17    0.29
  -1  -5   0   10.12    0.29
  -1  -5   0   10.43    0.29
  -1  -5   0   10.46    0.28
  -1  -5   0   10.36    0.29
  -1  -5   0   10.26    0.37
   1   4   0    3.57    0.12
   1   4   0    3.58    0.12
   1   4   0    3.46    0.15
   1   4   0    3.64    0.10
   1   4   0    3.58    0.12
   1   4   0    3.51    0.12
  -1  -4   0    3.61    0.11
  -1  -4   0    3.74    0.12
  -1  -4   0    3.40    0.15
  -1  -4   0    3.54    0.12
  -1  -4   0    3.71    0.12
   1   3   0    5.18    0.14
   1   3   0    4.46    0.15
   1   3   0    5.69    0.16
   1   3   0    5.54    0.16
   1   3   0    5.33    0.20
  -1  -3   0    5.29    0.16
  -1  -3   0    5.56    0.16
  -1  -3   0    5.51    0.20
   1   2   0   55.09    1.69
   1   2   0   51.84    1.36
  -1  -2   0   55.95    1.36
  -1  -2   0   53.22    1.33
  -1  -2   0   54.89    1.37
   1  -2   0   56.04    1.37
   1  -2   0   54.71    1.69
   1  -2   0   57.84    1.38
   1  -2   0   55.03    1.34
   1  -2   0   54.95    1.38
  -1   2   0   47.76    1.37
  -1   2   0   55.18    1.70
   1  -3   0    5.39    0.16
   1  -3   0    5.52    0.15
   1  -3   0    5.37    0.20
   1  -3   0    5.47    0.15
   1  -3   0    5.58    0.17
   1  -3   0    5.37    0.16
  -1   3   0    5.40    0.15
  -1   3   0    5.15    0.20
  -1   3   0    5.55    0.16
  -1   3   0    5.55    0.17
   1  -4   0    3.62    0.12
   1  -4   0    3.74    0.12
   1  -4   0    3.67    0.11
   1  -4   0    3.64    0.11
  -1   4   0    3.76    0.12
  -1   4   0    3.81    0.13
  -1   4   0    3.57    0.11
  -1   4   0    3.70    0.12
  -1   4   0    3.71    0.11
  -1   4   0    3.20    0.15
   1  -5   0   10.55    0.29
   1  -5   0   10.35    0.30
   1  -5   0   10.67    0.28
   1  -5   0   10.54    0.29
   1  -5   0   10.64    0.37
   1  -5   0   10.39    0.28
  -1   5   0   10.18    0.29
  -1   5   0   10.57    0.28
  -1   5   0   10.39    0.29
  -1   5   0   10.55    0.31
  -1   5   0   10.32    0.28
  -1   5   0   10.55    0.37
   1  -6   0    0.21    0.03
   1  -6   0    0.11    0.04
   1  -6   0    0.15    0.04
   1  -6   0    0.21    0.03
   1  -6   0    0.15    0.03
  -1   6   0    0.20    0.03
  -1   6   0    0.17    0.05
  -1   6   0    0.23    0.04
  -1   6   0    0.09    0.05
  -1   6   0    0.20    0.04
  -1   6   0    0.20    0.03
   1  -7   0    3.64    0.15
   1  -7   0    3.53    0.18
   1  -7   0    3.60    0.13
   1  -7   0    3.54    0.13
   1  -7   0    3.58    0.13
  -1   7   0    3.46    0.15
  -1   7   0    3.55    0.18
  -1   7   0    3.60    0.13
  -1   7   0    3.72    0.14
  -1   7   0    3.64    0.13
  -1   7   0    3.52    0.11
   1  -8   0   26.66    0.73
   1  -8   0   26.77    0.70
   1  -8   0   26.36    0.69
   1  -8   0   27.18    0.70
   1  -8   0   25.47    0.90
  -1   8   0   25.86    0.68
  -1   8   0   27.09    0.73
  -1   8   0   26.62    0.69
  -1   8   0   25.72    0.68
  -1   8   0   26.41    0.71
  -1   8   0   27.02    0.71
  -1   8   0   26.41    0.90
   1  -9   0    0.00    0.06
   1  -9   0   -0.10    0.04
   1  -9   0   -0.07    0.04
   1  -9   0   -0.01    0.03
   1  -9   0    0.06    0.05
  -1   9   0    0.05    0.04
  -1   9   0   -0.01    0.07
  -1   9   0    0.03    0.02
  -1   9   0    0.03    0.04
  -1   9   0    0.04    0.02
  -1   9   0   -0.01    0.05
  -1   9   0    0.03    0.04
   1 -10   0    2.17    0.12
   1 -10   0    2.33    0.19
   1 -10   0    2.06    0.15
   1 -10   0    2.11    0.11
   1 -10   0    2.27    0.13
  -1  10   0    1.95    0.12
  -1  10   0    2.06    0.12
  -1  10   0    2.36    0.16
  -1  10   0    2.15    0.18
  -1  10   0    2.38    0.13
   1 -11   0    6.59    0.27
   1 -11   0    6.66    0.23
   1 -11   0    6.89    0.24
   1 -11   0    7.44    0.36
   1 -11   0    7.27    0.25
  -1  11   0    6.61    0.34
  -1  11   0    6.59    0.24
  -1  11   0    7.51    0.25
  -1  11   0    6.89    0.28
   1 -12   0    1.35    0.14
   1 -12   0    1.31    0.15
   1 -12   0    1.58    0.13
  -1  12   0    1.58    0.16
  -1  12   0    1.45    0.13
  -1  12   0    1.54    0.21
  -1  12   0    1.51    0.15
   1 -13   0   -0.08    0.08
   1 -13   0    0.04    0.07
   1 -13   0   -0.07    0.10
   1 -13   0    0.05    0.11
  -1  13   0   -0.01    0.07
  -1  13   0   -0.10    0.08
  -1  13   0   -0.19    0.10
  -1  13   0    0.02    0.09
   1 -14   0    0.19    0.10
   1 -14   0    0.29    0.15
  -1  14   0    0.23    0.11
  -1  14   0    0.42    0.12
  -1  14   0    0.46    0.13
  -1  14   0    0.24    0.09
   1 -15   0    0.10    0.16
   1 -15   0   -0.06    0.11
  -1  15   0    0.15    0.10
  -1  15   0    0.04    0.13
  -1  15   0   -0.04    0.14
  -1  15   0    0.05    0.12
   1 -16   0    0.37    0.13
  -1  16   0    0.12    0.16
  -1  16   0    0.39    0.17
  -1  16   0    0.53    0.12
   1 -17   0    0.05    0.15
   1 -17   0    0.57    0.26
  -1  17   0    0.06    0.20
  -1  17   0   -0.14    0.12
   2  17   0   -0.18    0.19
   2  17   0   -0.26    0.11
  -2 -17   0   -0.33    0.16
   2  16   0    0.25    0.17
   2  16   0    0.05    0.11
  -2 -16   0   -0.01    0.15
  -2 -16   0    0.27    0.21
   2  15   0    0.14    0.14
   2  15   0    0.08    0.13
   2  15   0    0.06    0.09
  -2 -15   0   -0.02    0.13
  -2 -15   0    0.05    0.14
  -2 -15   0    0.21    0.15
   2  14   0   -0.10    0.11
   2  14   0    0.13    0.11
   2  14   0    0.07    0.09
   2  14   0    0.13    0.11
  -2 -14   0   -0.10    0.14
  -2 -14   0    0.00    0.11
  -2 -14   0    0.01    0.09
  -2 -14   0   -0.03    0.10
   2  13   0    0.04    0.10
   2  13   0   -0.01    0.08
   2  13   0   -0.07    0.09
  -2 -13   0   -0.03    0.07
  -2 -13   0   -0.12    0.11
  -2 -13   0    0.05    0.09
  -2 -13   0   -0.07    0.09
   2  12   0    0.52    0.10
   2  12   0    0.48    0.10
   2  12   0    0.44    0.09
  -2 -12   0    0.50    0.11
  -2 -12   0    0.48    0.08
  -2 -12   0    0.40    0.09
  -2 -12   0    0.52    0.14
   2  11   0    0.05    0.07
   2  11   0    0.09    0.07
   2  11   0    0.04    0.06
   2  11   0   -0.02    0.07
  -2 -11   0   -0.06    0.05
  -2 -11   0   -0.08    0.07
  -2 -11   0   -0.04    0.09
  -2 -11   0    0.02    0.07
  -2 -11   0   -0.01    0.06
   2  10   0    1.70    0.16
   2  10   0    1.77    0.12
   2  10   0    1.43    0.12
   2  10   0    1.63    0.13
   2  10   0    1.92    0.12
  -2 -10   0    1.67    0.12
  -2 -10   0    1.66    0.11
  -2 -10   0    1.70    0.16
  -2 -10   0    1.61    0.13
  -2 -10   0    1.55    0.12
   2   9   0   11.70    0.35
   2   9   0   11.17    0.45
   2   9   0   11.25    0.35
   2   9   0   11.68    0.35
   2   9   0   11.23    0.35
  -2  -9   0   11.91    0.34
  -2  -9   0   11.29    0.45
  -2  -9   0   11.68    0.35
  -2  -9   0   11.19    0.34
   2   8   0    0.06    0.04
   2   8   0    0.10    0.05
   2   8   0    0.12    0.04
   2   8   0    0.01    0.04
   2   8   0    0.03    0.04
  -2  -8   0    0.04    0.04
  -2  -8   0    0.07    0.04
  -2  -8   0    0.06    0.06
  -2  -8   0    0.16    0.04
  -2  -8   0    0.11    0.04
   2   7   0    2.44    0.12
   2   7   0    2.56    0.11
   2   7   0    2.55    0.11
   2   7   0    2.65    0.15
   2   7   0    2.47    0.11
  -2  -7   0    2.56    0.11
  -2  -7   0    2.49    0.11
  -2  -7   0    2.59    0.12
  -2  -7   0    2.36    0.15
  -2  -7   0    2.53    0.11
   2   6   0   97.93    2.46
   2   6   0   99.92    3.06
   2   6   0   98.82    2.44
   2   6   0   96.32    2.46
   2   6   0   97.41    2.42
   2   6   0   97.36    2.47
  -2  -6   0   97.08    2.42
  -2  -6   0   96.55    3.06
  -2  -6   0   95.94    2.46
  -2  -6   0   99.26    2.48
  -2  -6   0   98.34    2.46
  -2  -6   0   94.81    2.44
   2   5   0    3.89    0.11
   2   5   0    3.80    0.13
   2   5   0    3.68    0.13
   2   5   0    3.86    0.13
   2   5   0    3.86    0.13
   2   5   0    3.66    0.17
  -2  -5   0    3.69    0.13
  -2  -5   0    3.86    0.14
  -2  -5   0    3.83    0.13
  -2  -5   0    3.83    0.11
  -2  -5   0    3.42    0.17
  -2  -5   0    3.78    0.13
   2   4   0    0.08    0.03
   2   4   0    0.09    0.02
   2   4   0    0.09    0.03
   2   4   0    0.10    0.03
  -2  -4   0    0.07    0.02
  -2  -4   0    0.10    0.03
  -2  -4   0    0.14    0.04
  -2  -4   0    0.07    0.02
  -2  -4   0    0.08    0.01
   2   3   0  848.72   22.17
   2   3   0  840.12   22.16
   2   3   0  918.14   27.45
   2   3   0  922.56   22.21
   2   3   0  925.36   21.73
   2   3   0  863.43   22.24
  -2  -3   0  904.57   22.20
  -2  -3   0  875.03   27.43
  -2  -3   0  906.05   21.71
  -2  -3   0  905.40   22.25
  -2  -3   0  833.82   22.16
   2   2   0    3.33    0.10
   2   2   0    2.91    0.09
   2   2   0    3.24    0.12
   2   2   0    3.26    0.10
  -2  -2   0    3.19    0.10
  -2  -2   0    3.21    0.09
  -2  -2   0    3.23    0.09
   2   1   0   -0.01    0.00
  -2  -1   0   -0.01    0.01
  -2   1   0    0.07    0.01
  -2   1   0    0.09    0.02
   2  -2   0    3.07    0.12
   2  -2   0    3.27    0.10
   2  -2   0    3.20    0.10
   2  -2   0    3.15    0.10
  -2   2   0    3.01    0.12
   2  -3   0  886.71   21.19
   2  -3   0  920.82   21.85
   2  -3   0  762.65   21.72
   2  -3   0  913.81   21.94
   2  -3   0  861.48   21.73
  -2   3   0  903.82   21.84
  -2   3   0  924.90   21.95
  -2   3   0  909.43   26.93
  -2   3   0  780.99   21.72
  -2   3   0  827.86   21.73
   2  -4   0    0.08    0.03
   2  -4   0    0.08    0.03
   2  -4   0    0.09    0.02
   2  -4   0    0.09    0.02
   2  -4   0    0.14    0.02
  -2   4   0    0.09    0.03
  -2   4   0    0.11    0.02
  -2   4   0    0.04    0.03
  -2   4   0    0.10    0.02
  -2   4   0    0.09    0.02
   2  -5   0    3.93    0.14
   2  -5   0    3.93    0.12
   2  -5   0    3.73    0.13
   2  -5   0    3.68    0.17
   2  -5   0    3.98    0.13
  -2   5   0    3.70    0.17
  -2   5   0    3.72    0.12
  -2   5   0    3.96    0.14
  -2   5   0    3.76    0.13
  -2   5   0    3.96    0.13
   2  -6   0   98.98    2.42
   2  -6   0  100.91    2.51
   2  -6   0   97.82    2.48
   2  -6   0   97.94    2.48
   2  -6   0   97.13    2.48
  -2   6   0  101.25    3.08
  -2   6   0   96.72    2.48
  -2   6   0   95.08    2.48
  -2   6   0   98.39    2.42
  -2   6   0   98.71    2.51
   2  -7   0    2.54    0.10
   2  -7   0    2.50    0.15
   2  -7   0    2.41    0.10
   2  -7   0    2.58    0.09
   2  -7   0    2.55    0.11
  -2   7   0    2.51    0.10
  -2   7   0    2.57    0.11
  -2   7   0    2.41    0.15
  -2   7   0    2.51    0.11
  -2   7   0    2.49    0.13
   2  -8   0    0.12    0.06
   2  -8   0    0.02    0.04
   2  -8   0    0.05    0.04
   2  -8   0    0.07    0.05
   2  -8   0    0.07    0.04
  -2   8   0    0.05    0.04
  -2   8   0    0.05    0.04
  -2   8   0    0.06    0.03
  -2   8   0    0.15    0.05
  -2   8   0    0.03    0.06
   2  -9   0   11.76    0.37
   2  -9   0   11.60    0.34
   2  -9   0   11.62    0.46
   2  -9   0   11.71    0.34
   2  -9   0   11.75    0.34
  -2   9   0   11.26    0.33
  -2   9   0   11.76    0.35
  -2   9   0   11.52    0.37
  -2   9   0   11.59    0.35
  -2   9   0   11.55    0.45
   2 -10   0    1.70    0.11
   2 -10   0    1.70    0.12
   2 -10   0    1.54    0.11
   2 -10   0    1.96    0.17
   2 -10   0    1.72    0.14
  -2  10   0    1.47    0.11
  -2  10   0    1.62    0.12
  -2  10   0    1.69    0.15
  -2  10   0    1.69    0.08
  -2  10   0    1.47    0.11
  -2  10   0    1.60    0.16
   2 -11   0   -0.03    0.07
   2 -11   0    0.15    0.10
   2 -11   0    0.01    0.06
   2 -11   0    0.00    0.06
   2 -11   0    0.02    0.05
  -2  11   0    0.04    0.05
  -2  11   0    0.03    0.03
  -2  11   0    0.04    0.05
  -2  11   0    0.02    0.03
  -2  11   0   -0.01    0.10
  -2  11   0    0.01    0.08
   2 -12   0    0.62    0.08
   2 -12   0    0.34    0.10
   2 -12   0    0.24    0.08
   2 -12   0    0.65    0.14
  -2  12   0    0.65    0.15
  -2  12   0    0.52    0.09
  -2  12   0    0.36    0.11
  -2  12   0    0.51    0.10
   2 -13   0   -0.07    0.11
   2 -13   0    0.02    0.11
   2 -13   0   -0.16    0.08
  -2  13   0    0.25    0.10
  -2  13   0    0.00    0.07
  -2  13   0    0.00    0.08
   2 -14   0    0.08    0.13
   2 -14   0   -0.04    0.09
  -2  14   0    0.11    0.11
  -2  14   0    0.02    0.08
  -2  14   0   -0.12    0.09
  -2  14   0   -0.04    0.12
   2 -15   0    0.18    0.16
   2 -15   0    0.20    0.11
  -2  15   0    0.01    0.12
  -2  15   0    0.03    0.09
  -2  15   0   -0.02    0.12
  -2  15   0    0.01    0.14
   2 -16   0    0.18    0.13
  -2  16   0    0.32    0.11
  -2  16   0   -0.20    0.17
   2 -17   0   -0.19    0.15
  -2  17   0   -0.08    0.20
   3  17   0    0.24    0.12
   3  17   0   -0.20    0.19
  -3 -17   0   -0.32    0.16
   3  16   0    0.13    0.16
   3  16   0   -0.15    0.10
  -3 -16   0   -0.12    0.15
   3  15   0   -0.12    0.09
   3  15   0    0.15    0.14
   3  15   0    0.07    0.13
  -3 -15   0    0.05    0.12
  -3 -15   0    0.02    0.14
   3  14   0    0.09    0.11
   3  14   0    0.02    0.11
   3  14   0    0.07    0.09
  -3 -14   0    0.17    0.13
  -3 -14   0    0.14    0.12
  -3 -14   0    0.11    0.12
  -3 -14   0   -0.08    0.10
   3  13   0    0.56    0.09
   3  13   0    0.58    0.11
  -3 -13   0    0.42    0.09
  -3 -13   0    0.48    0.11
  -3 -13   0    0.42    0.13
   3  12   0    0.00    0.08
   3  12   0    0.02    0.09
   3  12   0    0.08    0.07
  -3 -12   0    0.14    0.06
  -3 -12   0    0.18    0.09
  -3 -12   0    0.24    0.09
  -3 -12   0    0.20    0.07
  -3 -12   0    0.07    0.11
   3  11   0   16.35    0.48
   3  11   0   16.29    0.48
   3  11   0   15.31    0.48
  -3 -11   0   15.93    0.62
  -3 -11   0   15.89    0.47
  -3 -11   0   15.49    0.48
  -3 -11   0   15.63    0.47
  -3 -11   0   15.54    0.47
   3  10   0    1.59    0.12
   3  10   0    1.30    0.12
   3  10   0    1.34    0.15
   3  10   0    1.65    0.12
   3  10   0    1.67    0.13
  -3 -10   0    1.46    0.12
  -3 -10   0    1.25    0.12
  -3 -10   0    1.69    0.18
  -3 -10   0    1.58    0.13
  -3 -10   0    1.56    0.11
   3   9   0    0.28    0.06
   3   9   0    0.20    0.07
   3   9   0    0.22    0.06
   3   9   0    0.21    0.06
  -3  -9   0    0.16    0.07
  -3  -9   0    0.22    0.05
  -3  -9   0    0.17    0.06
  -3  -9   0    0.21    0.06
  -3  -9   0    0.23    0.06
   3   8   0    0.16    0.02
   3   8   0    0.14    0.05
   3   8   0    0.16    0.06
   3   8   0    0.14    0.04
   3   8   0    0.09    0.04
  -3  -8   0    0.13    0.05
  -3  -8   0    0.17    0.06
  -3  -8   0    0.14    0.05
  -3  -8   0    0.11    0.06
  -3  -8   0    0.16    0.04
   3   7   0    1.02    0.08
   3   7   0    0.97    0.04
   3   7   0    0.79    0.10
   3   7   0    0.99    0.08
   3   7   0    1.05    0.08
  -3  -7   0    1.05    0.08
  -3  -7   0    0.91    0.09
  -3  -7   0    1.14    0.11
  -3  -7   0    0.95    0.07
  -3  -7   0    0.91    0.04
  -3  -7   0    1.00    0.08
   3   6   0    0.05    0.03
   3   6   0    0.16    0.06
   3   6   0    0.07    0.04
   3   6   0    0.09    0.04
   3   6   0    0.06    0.02
   3   6   0    0.07    0.04
  -3  -6   0    0.10    0.03
  -3  -6   0    0.10    0.02
  -3  -6   0    0.07    0.04
  -3  -6   0    0.12    0.06
  -3  -6   0    0.09    0.04
  -3  -6   0    0.09    0.03
   3   5   0   28.96    0.74
   3   5   0   29.10    0.74
   3   5   0   28.55    0.75
   3   5   0   28.65    0.73
   3   5   0   28.94    0.94
   3   5   0   28.26    0.75
  -3  -5   0   28.13    0.73
  -3  -5   0   28.43    0.74
  -3  -5   0   27.89    0.75
  -3  -5   0   28.77    0.94
  -3  -5   0   29.51    0.74
   3   4   0   66.80    1.69
   3   4   0   65.19    2.10
   3   4   0   67.59    1.66
   3   4   0   67.23    1.69
   3   4   0   65.74    1.70
  -3  -4   0   67.58    1.69
  -3  -4   0   67.20    1.69
  -3  -4   0   67.29    1.69
  -3  -4   0   66.68    1.66
   3   3   0    4.05    0.12
   3   3   0    4.25    0.13
   3   3   0    4.01    0.16
   3   3   0    4.23    0.13
   3   3   0    4.05    0.13
   3   3   0    3.84    0.12
  -3  -3   0    4.11    0.13
  -3  -3   0    4.02    0.12
  -3  -3   0    4.19    0.14
  -3  -3   0    4.21    0.12
   3   2   0   92.04    2.29
   3   2   0   94.08    2.29
   3   2   0   83.87    2.28
   3   2   0   92.55    2.24
  -3  -2   0   86.16    2.30
  -3  -2   0   93.17    2.24
  -3  -2   0   92.02    2.29
  -3  -2   0   90.55    2.28
  -3  -2   0   93.93    2.29
   3   1   0   17.90    0.46
   3   1   0   17.60    0.46
   3   1   0   18.42    0.45
   3   1   0   17.56    0.46
   3   1   0   15.64    0.56
  -3  -1   0   18.33    0.46
  -3  -1   0   18.31    0.45
  -3  -1   0   15.65    0.56
  -3  -1   0   18.01    0.46
   3   0   0   -0.10    0.02
   3   0   0   -0.07    0.02
   3   0   0   -0.11    0.01
   3   0   0   -0.09    0.01
   3   0   0   -0.10    0.02
  -3   0   0   -0.09    0.01
  -3   0   0   -0.11    0.01
  -3   0   0   -0.10    0.01
  -3   0   0   -0.13    0.01
   3  -1   0   17.35    0.47
   3  -1   0   18.14    0.44
   3  -1   0   17.52    0.57
   3  -1   0   17.91    0.47
  -3   1   0   17.64    0.57
  -3   1   0   18.34    0.47
  -3   1   0   17.91    0.47
   3  -2   0   92.70    2.32
   3  -2   0   95.98    2.31
   3  -2   0   95.84    2.33
  -3   2   0   89.87    2.85
  -3   2   0   93.10    2.31
  -3   2   0   90.85    2.32
  -3   2   0   85.54    2.31
   3  -3   0    3.90    0.13
   3  -3   0    4.07    0.14
   3  -3   0    3.97    0.13
   3  -3   0    3.79    0.16
  -3   3   0    3.90    0.16
  -3   3   0    3.92    0.13
  -3   3   0    4.33    0.14
  -3   3   0    4.17    0.13
  -3   3   0    4.05    0.13
   3  -4   0   65.54    1.69
   3  -4   0   68.49    1.67
   3  -4   0   65.40    1.67
   3  -4   0   67.30    1.61
   3  -4   0   66.69    2.07
   3  -4   0   66.76    1.68
  -3   4   0   64.82    1.67
  -3   4   0   64.17    1.69
  -3   4   0   65.47    1.67
  -3   4   0   65.87    1.61
  -3   4   0   67.93    1.68
  -3   4   0   63.09    2.07
   3  -5   0   28.65    0.74
   3  -5   0   28.58    0.74
   3  -5   0   27.88    0.93
   3  -5   0   29.64    0.71
   3  -5   0   28.70    0.74
   3  -5   0   28.47    0.76
  -3   5   0   27.71    0.71
  -3   5   0   28.43    0.75
  -3   5   0   29.14    0.75
  -3   5   0   28.01    0.93
  -3   5   0   28.93    0.74
  -3   5   0   28.30    0.76
   3  -6   0    0.15    0.03
   3  -6   0    0.09    0.04
   3  -6   0    0.11    0.03
   3  -6   0    0.08    0.04
   3  -6   0    0.10    0.03
  -3   6   0    0.09    0.02
  -3   6   0    0.09    0.03
  -3   6   0    0.10    0.05
  -3   6   0    0.13    0.04
  -3   6   0    0.12    0.03
  -3   6   0    0.08    0.05
   3  -7   0    1.09    0.07
   3  -7   0    0.88    0.09
   3  -7   0    0.95    0.06
   3  -7   0    1.15    0.08
   3  -7   0    0.99    0.06
   3  -7   0    0.67    0.10
  -3   7   0    0.85    0.06
  -3   7   0    1.12    0.08
  -3   7   0    0.91    0.10
  -3   7   0    0.84    0.10
  -3   7   0    1.03    0.07
  -3   7   0    1.01    0.07
   3  -8   0    0.16    0.04
   3  -8   0    0.09    0.06
   3  -8   0    0.19    0.04
   3  -8   0    0.08    0.05
   3  -8   0    0.16    0.04
   3  -8   0    0.12    0.04
  -3   8   0    0.16    0.04
  -3   8   0    0.17    0.07
  -3   8   0    0.05    0.06
  -3   8   0    0.08    0.04
  -3   8   0    0.09    0.04
  -3   8   0    0.14    0.04
   3  -9   0    0.13    0.05
   3  -9   0    0.15    0.04
   3  -9   0    0.19    0.04
   3  -9   0    0.21    0.07
   3  -9   0    0.29    0.07
   3  -9   0    0.15    0.04
  -3   9   0    0.22    0.06
  -3   9   0    0.14    0.05
  -3   9   0    0.24    0.04
  -3   9   0    0.13    0.04
  -3   9   0    0.20    0.07
  -3   9   0    0.25    0.09
   3 -10   0    1.36    0.16
   3 -10   0    1.57    0.10
   3 -10   0    1.53    0.14
   3 -10   0    1.42    0.10
   3 -10   0    1.85    0.11
  -3  10   0    1.57    0.11
  -3  10   0    1.31    0.10
  -3  10   0    1.47    0.12
  -3  10   0    1.55    0.15
  -3  10   0    1.37    0.09
   3 -11   0   15.91    0.46
   3 -11   0   15.94    0.45
   3 -11   0   15.56    0.50
   3 -11   0   15.23    0.46
   3 -11   0   16.85    0.62
  -3  11   0   15.33    0.61
  -3  11   0   15.43    0.43
  -3  11   0   16.67    0.51
  -3  11   0   15.52    0.43
  -3  11   0   15.26    0.45
  -3  11   0   16.28    0.47
   3 -12   0    0.11    0.07
   3 -12   0    0.01    0.10
   3 -12   0    0.21    0.12
   3 -12   0    0.05    0.07
  -3  12   0    0.16    0.10
  -3  12   0    0.14    0.13
  -3  12   0    0.08    0.04
  -3  12   0    0.21    0.07
  -3  12   0    0.18    0.07
  -3  12   0    0.24    0.09
  -3  12   0    0.07    0.04
   3 -13   0    0.90    0.17
   3 -13   0    0.52    0.09
   3 -13   0    0.47    0.09
  -3  13   0    0.32    0.12
  -3  13   0    0.47    0.06
  -3  13   0    0.53    0.10
  -3  13   0    0.51    0.06
  -3  13   0    0.62    0.09
  -3  13   0    0.57    0.09
   3 -14   0    0.10    0.15
   3 -14   0    0.12    0.09
  -3  14   0    0.33    0.09
  -3  14   0    0.16    0.12
  -3  14   0    0.16    0.11
  -3  14   0    0.01    0.10
   3 -15   0    0.30    0.16
   3 -15   0    0.05    0.10
  -3  15   0   -0.09    0.14
  -3  15   0    0.03    0.11
  -3  15   0    0.30    0.13
  -3  15   0    0.07    0.09
   3 -16   0   -0.11    0.12
   3 -16   0    0.23    0.19
  -3  16   0    0.03    0.17
  -3  16   0    0.12    0.10
  -3  17   0   -0.15    0.19
  -3  17   0    0.28    0.14
   4  17   0    0.35    0.21
  -4 -17   0   -0.42    0.18
   4  16   0    0.21    0.17
   4  16   0   -0.10    0.11
  -4 -16   0   -0.12    0.15
   4  15   0    0.35    0.11
   4  15   0    0.28    0.15
  -4 -15   0    0.40    0.14
  -4 -15   0    0.46    0.14
   4  14   0   -0.14    0.11
   4  14   0   -0.03    0.08
  -4 -14   0    0.09    0.11
  -4 -14   0   -0.17    0.10
  -4 -14   0    0.16    0.12
   4  13   0    5.10    0.25
   4  13   0    4.70    0.23
   4  13   0    4.73    0.24
  -4 -13   0    4.62    0.24
  -4 -13   0    5.13    0.26
  -4 -13   0    4.83    0.25
   4  12   0    0.26    0.08
   4  12   0    0.17    0.09
   4  12   0    0.26    0.09
  -4 -12   0    0.18    0.08
  -4 -12   0    0.45    0.10
  -4 -12   0    0.18    0.09
   4  11   0    0.03    0.07
   4  11   0    0.02    0.09
   4  11   0    0.01    0.07
  -4 -11   0    0.05    0.07
  -4 -11   0    0.11    0.07
  -4 -11   0    0.00    0.06
  -4 -11   0    0.02    0.08
   4  10   0    1.94    0.14
   4  10   0    2.24    0.14
   4  10   0    2.14    0.15
   4  10   0    2.37    0.18
  -4 -10   0    2.21    0.13
  -4 -10   0    2.05    0.19
  -4 -10   0    2.01    0.15
  -4 -10   0    2.11    0.14
  -4 -10   0    2.01    0.13
   4   9   0   10.70    0.35
   4   9   0   11.43    0.30
   4   9   0   11.65    0.35
   4   9   0   10.99    0.45
   4   9   0   11.06    0.35
  -4  -9   0   11.61    0.36
  -4  -9   0   11.50    0.35
  -4  -9   0   11.22    0.34
  -4  -9   0   11.24    0.30
  -4  -9   0   11.32    0.45
  -4  -9   0   11.61    0.34
   4   8   0    0.17    0.03
   4   8   0    0.07    0.05
   4   8   0    0.06    0.05
   4   8   0    0.08    0.05
   4   8   0    0.17    0.07
  -4  -8   0    0.13    0.04
  -4  -8   0    0.11    0.02
  -4  -8   0    0.09    0.05
  -4  -8   0    0.08    0.04
  -4  -8   0    0.11    0.05
   4   7   0    2.09    0.12
   4   7   0    2.02    0.11
   4   7   0    1.91    0.11
   4   7   0    1.97    0.10
   4   7   0    1.85    0.08
   4   7   0    1.85    0.13
  -4  -7   0    2.07    0.10
  -4  -7   0    1.87    0.09
  -4  -7   0    1.89    0.11
  -4  -7   0    1.91    0.12
   4   6   0   90.57    2.30
   4   6   0   90.72    2.28
   4   6   0   90.27    2.29
   4   6   0   90.92    2.30
   4   6   0   88.12    2.84
  -4  -6   0   91.01    2.26
  -4  -6   0   90.88    2.29
   4   5   0    0.00    0.03
   4   5   0    0.01    0.03
   4   5   0    0.05    0.03
   4   5   0    0.04    0.03
   4   5   0   -0.04    0.02
   4   5   0   -0.01    0.04
  -4  -5   0   -0.02    0.03
  -4  -5   0   -0.02    0.02
  -4  -5   0   -0.03    0.03
  -4  -5   0    0.03    0.02
   4   4   0    6.76    0.21
   4   4   0    6.59    0.18
   4   4   0    6.70    0.20
   4   4   0    6.47    0.25
   4   4   0    6.20    0.25
   4   4   0    6.50    0.19
   4   4   0    6.34    0.20
  -4  -4   0    6.77    0.19
  -4  -4   0    6.51    0.18
  -4  -4   0    6.37    0.20
  -4  -4   0    6.66    0.20
   4   3   0    0.05    0.02
   4   3   0   -0.03    0.03
   4   3   0    0.05    0.02
   4   3   0   -0.01    0.02
   4   3   0    0.05    0.03
   4   3   0    0.02    0.03
  -4  -3   0    0.00    0.03
  -4  -3   0    0.03    0.02
  -4  -3   0   -0.04    0.03
  -4  -3   0    0.04    0.02
  -4  -3   0    0.05    0.02
   4   2   0    5.49    0.17
   4   2   0    5.01    0.14
   4   2   0    5.08    0.16
   4   2   0    4.88    0.19
   4   2   0    5.27    0.16
  -4  -2   0    5.37    0.16
  -4  -2   0    5.45    0.17
  -4  -2   0    5.31    0.15
  -4  -2   0    5.46    0.16
  -4  -2   0    5.40    0.16
  -4  -2   0    5.04    0.19
   4   1   0    3.06    0.11
   4   1   0    3.23    0.11
   4   1   0    3.05    0.11
   4   1   0    3.10    0.09
   4   1   0    3.18    0.10
  -4  -1   0    3.08    0.11
  -4  -1   0    3.00    0.09
  -4  -1   0    2.77    0.12
  -4  -1   0    3.10    0.11
  -4  -1   0    3.27    0.11
  -4  -1   0    3.09    0.10
   4   0   0  100.13    2.46
   4   0   0  104.64    2.53
   4   0   0  104.30    2.53
   4   0   0   99.28    2.54
  -4   0   0  101.00    2.53
  -4   0   0   92.27    3.11
  -4   0   0   98.00    2.46
  -4   0   0  100.47    2.54
  -4   0   0  102.31    2.53
  -4   0   0  104.29    2.53
  -4   0   0   99.17    2.53
   4  -1   0    3.09    0.09
   4  -1   0    3.13    0.11
   4  -1   0    3.20    0.11
   4  -1   0    3.19    0.11
  -4   1   0    3.28    0.11
  -4   1   0    3.13    0.09
  -4   1   0    3.16    0.11
  -4   1   0    3.16    0.13
  -4   1   0    3.18    0.11
  -4   1   0    3.19    0.11
   4  -2   0    5.64    0.17
   4  -2   0    5.26    0.20
   4  -2   0    5.36    0.17
   4  -2   0    5.56    0.17
   4  -2   0    5.32    0.14
  -4   2   0    5.39    0.20
  -4   2   0    5.49    0.17
  -4   2   0    5.25    0.17
  -4   2   0    5.48    0.17
  -4   2   0    5.33    0.14
  -4   2   0    5.47    0.17
   4  -3   0    0.04    0.02
   4  -3   0    0.14    0.03
   4  -3   0    0.01    0.03
   4  -3   0    0.00    0.02
  -4   3   0    0.05    0.03
  -4   3   0    0.00    0.02
  -4   3   0    0.07    0.03
  -4   3   0    0.04    0.03
  -4   3   0    0.04    0.02
   4  -4   0    6.08    0.25
   4  -4   0    6.69    0.20
   4  -4   0    6.46    0.20
   4  -4   0    6.59    0.21
   4  -4   0    6.63    0.20
  -4   4   0    6.77    0.21
  -4   4   0    6.49    0.20
  -4   4   0    6.74    0.25
  -4   4   0    6.45    0.20
  -4   4   0    6.57    0.20
   4  -5   0   -0.01    0.03
   4  -5   0    0.03    0.04
   4  -5   0    0.06    0.03
   4  -5   0    0.02    0.03
   4  -5   0    0.01    0.01
   4  -5   0    0.00    0.03
  -4   5   0    0.00    0.03
  -4   5   0   -0.01    0.04
  -4   5   0   -0.04    0.03
  -4   5   0   -0.01    0.01
  -4   5   0    0.00    0.03
  -4   5   0   -0.04    0.03
   4  -6   0   90.05    2.84
   4  -6   0   90.94    2.21
   4  -6   0   90.16    2.29
   4  -6   0   89.78    2.30
  -4   6   0   89.99    2.32
  -4   6   0   89.38    2.30
  -4   6   0   90.16    2.29
  -4   6   0   93.20    2.29
  -4   6   0   90.09    2.21
  -4   6   0   90.00    2.84
   4  -7   0    1.98    0.14
   4  -7   0    2.02    0.10
   4  -7   0    1.84    0.10
   4  -7   0    1.90    0.10
   4  -7   0    1.96    0.11
  -4   7   0    2.11    0.14
  -4   7   0    2.03    0.10
  -4   7   0    2.13    0.12
  -4   7   0    1.87    0.08
  -4   7   0    2.01    0.11
  -4   7   0    2.11    0.10
   4  -8   0    0.11    0.05
   4  -8   0    0.18    0.04
   4  -8   0    0.04    0.03
   4  -8   0    0.10    0.04
   4  -8   0    0.00    0.06
   4  -8   0    0.15    0.04
  -4   8   0    0.13    0.04
  -4   8   0    0.15    0.04
  -4   8   0    0.17    0.04
  -4   8   0    0.09    0.06
  -4   8   0    0.13    0.03
  -4   8   0    0.27    0.07
   4  -9   0   11.65    0.34
   4  -9   0   11.15    0.33
   4  -9   0   10.84    0.31
   4  -9   0   11.37    0.37
   4  -9   0   11.20    0.34
   4  -9   0   11.31    0.45
  -4   9   0   11.70    0.38
  -4   9   0   11.77    0.35
  -4   9   0   11.12    0.31
  -4   9   0   10.76    0.33
  -4   9   0   11.34    0.45
  -4   9   0   11.69    0.35
   4 -10   0    2.23    0.12
   4 -10   0    1.98    0.11
   4 -10   0    2.50    0.19
   4 -10   0    2.21    0.13
   4 -10   0    2.06    0.16
   4 -10   0    2.06    0.11
  -4  10   0    2.12    0.13
  -4  10   0    1.98    0.11
  -4  10   0    2.29    0.18
  -4  10   0    2.11    0.11
  -4  10   0    2.28    0.14
   4 -11   0    0.03    0.05
   4 -11   0   -0.11    0.09
   4 -11   0    0.06    0.06
   4 -11   0    0.01    0.09
  -4  11   0   -0.04    0.05
  -4  11   0    0.06    0.09
  -4  11   0    0.06    0.06
  -4  11   0   -0.16    0.10
  -4  11   0    0.01    0.05
   4 -12   0    0.27    0.08
   4 -12   0    0.25    0.12
   4 -12   0    0.31    0.07
   4 -12   0    0.27    0.11
  -4  12   0    0.31    0.07
  -4  12   0    0.19    0.07
  -4  12   0    0.14    0.06
  -4  12   0    0.34    0.09
   4 -13   0    4.35    0.22
   4 -13   0    5.73    0.35
   4 -13   0    4.87    0.20
  -4  13   0    5.07    0.22
  -4  13   0    4.61    0.17
  -4  13   0    4.52    0.21
  -4  13   0    4.93    0.24
  -4  13   0    5.02    0.28
  -4  13   0    4.61    0.17
   4 -14   0    0.14    0.09
   4 -14   0   -0.07    0.08
   4 -14   0    0.24    0.16
  -4  14   0    0.05    0.08
  -4  14   0    0.00    0.09
  -4  14   0   -0.02    0.05
  -4  14   0    0.00    0.11
  -4  14   0   -0.13    0.13
   4 -15   0    0.19    0.17
   4 -15   0    0.54    0.11
  -4  15   0    0.33    0.12
  -4  15   0    0.17    0.15
  -4  15   0    0.37    0.14
   4 -16   0    0.25    0.21
  -4  16   0    0.06    0.11
  -4  16   0   -0.34    0.16
  -4  17   0   -0.14    0.20
   5  16   0    0.15    0.12
   5  16   0    0.14    0.17
  -5 -16   0   -0.26    0.16
   5  15   0   -0.03    0.13
   5  15   0   -0.06    0.10
  -5 -15   0   -0.11    0.13
  -5 -15   0    0.09    0.13
   5  14   0    0.25    0.12
   5  14   0    0.18    0.12
   5  14   0    0.17    0.09
  -5 -14   0    0.20    0.12
  -5 -14   0    0.11    0.11
  -5 -14   0    0.14    0.12
   5  13   0    0.69    0.12
   5  13   0    0.88    0.12
   5  13   0    0.94    0.13
  -5 -13   0    0.72    0.13
  -5 -13   0    0.86    0.12
  -5 -13   0    0.90    0.12
   5  12   0   -0.04    0.08
   5  12   0   -0.10    0.07
   5  12   0    0.04    0.09
  -5 -12   0    0.08    0.10
  -5 -12   0   -0.04    0.08
  -5 -12   0    0.03    0.08
   5  11   0    6.73    0.26
   5  11   0    6.76    0.27
   5  11   0    7.30    0.35
   5  11   0    6.93    0.26
  -5 -11   0    6.75    0.25
  -5 -11   0    6.39    0.28
  -5 -11   0    6.61    0.25
  -5 -11   0    6.44    0.26
   5  10   0   17.04    0.47
   5  10   0   16.35    0.62
   5  10   0   16.64    0.49
   5  10   0   15.59    0.42
   5  10   0   15.65    0.49
  -5 -10   0   16.70    0.50
  -5 -10   0   16.18    0.42
  -5 -10   0   15.88    0.48
  -5 -10   0   15.05    0.47
   5   9   0    0.26    0.06
   5   9   0    0.29    0.07
   5   9   0    0.22    0.03
   5   9   0    0.14    0.07
   5   9   0    0.24    0.06
  -5  -9   0    0.15    0.06
  -5  -9   0    0.25    0.07
  -5  -9   0    0.13    0.06
  -5  -9   0    0.24    0.06
   5   8   0    1.66    0.11
   5   8   0    1.75    0.13
   5   8   0    1.71    0.14
   5   8   0    1.82    0.12
   5   8   0    1.68    0.11
   5   8   0    1.67    0.08
  -5  -8   0    1.64    0.12
  -5  -8   0    1.64    0.08
  -5  -8   0    1.54    0.09
  -5  -8   0    1.73    0.11
  -5  -8   0    1.60    0.11
   5   7   0   25.96    0.71
   5   7   0   25.55    0.68
   5   7   0   25.60    0.71
   5   7   0   26.64    0.69
   5   7   0   25.49    0.70
   5   7   0   26.03    0.88
  -5  -7   0   26.15    0.70
  -5  -7   0   25.96    0.69
  -5  -7   0   26.11    0.70
  -5  -7   0   25.48    0.68
   5   6   0   10.37    0.29
   5   6   0   10.60    0.30
   5   6   0   10.47    0.32
   5   6   0   10.35    0.32
   5   6   0   10.32    0.32
  -5  -6   0   10.48    0.32
  -5  -6   0   10.39    0.31
  -5  -6   0   10.35    0.29
  -5  -6   0   10.35    0.29
   5   5   0   48.73    1.26
   5   5   0   50.02    1.58
   5   5   0   49.53    1.26
   5   5   0   48.86    1.27
   5   5   0   50.28    1.28
   5   5   0   46.98    1.57
   5   5   0   49.57    1.28
  -5  -5   0   50.57    1.26
  -5  -5   0   49.87    1.27
  -5  -5   0   50.12    1.28
  -5  -5   0   48.94    1.26
   5   4   0    0.51    0.08
   5   4   0    0.58    0.07
   5   4   0    0.40    0.04
   5   4   0    0.60    0.06
   5   4   0    0.58    0.05
   5   4   0    0.65    0.06
   5   4   0    0.54    0.06
  -5  -4   0    0.55    0.05
  -5  -4   0    0.54    0.04
  -5  -4   0    0.58    0.06
  -5  -4   0    0.44    0.06
  -5  -4   0    0.49    0.06
   5   3   0    0.07    0.03
   5   3   0    0.04    0.02
   5   3   0    0.11    0.03
   5   3   0    0.10    0.04
   5   3   0    0.03    0.02
   5   3   0    0.01    0.02
  -5  -3   0    0.08    0.03
  -5  -3   0    0.08    0.02
  -5  -3   0    0.05    0.02
  -5  -3   0    0.03    0.03
  -5  -3   0    0.07    0.03
   5   2   0   36.25    0.95
   5   2   0   37.27    0.95
   5   2   0   36.77    1.16
   5   2   0   37.33    0.95
   5   2   0   36.14    0.92
   5   2   0   36.30    0.93
  -5  -2   0   36.67    0.93
  -5  -2   0   37.73    0.95
  -5  -2   0   36.91    0.95
  -5  -2   0   32.65    1.15
  -5  -2   0   37.83    0.95
  -5  -2   0   35.34    0.92
   5   1   0    9.18    0.25
   5   1   0    9.15    0.31
   5   1   0    9.49    0.27
   5   1   0    9.03    0.27
  -5  -1   0    9.39    0.25
  -5  -1   0    9.11    0.31
  -5  -1   0    9.31    0.27
  -5  -1   0    8.84    0.26
  -5  -1   0    9.06    0.25
  -5  -1   0    9.24    0.27
   5   0   0    1.62    0.08
   5   0   0    1.70    0.08
   5   0   0    1.55    0.08
   5   0   0    1.64    0.08
   5   0   0    1.60    0.06
  -5   0   0    1.63    0.08
  -5   0   0    1.66    0.07
  -5   0   0    1.59    0.07
  -5   0   0    1.68    0.08
  -5   0   0    1.48    0.08
  -5   0   0    1.59    0.07
   5  -1   0    9.47    0.32
   5  -1   0    9.26    0.27
   5  -1   0    9.41    0.24
   5  -1   0    9.50    0.27
   5  -1   0    9.03    0.27
  -5   1   0    9.35    0.32
  -5   1   0    9.46    0.27
  -5   1   0    9.21    0.27
  -5   1   0    9.06    0.27
  -5   1   0    9.23    0.27
  -5   1   0    9.08    0.24
   5  -2   0   37.20    0.91
   5  -2   0   36.97    0.95
   5  -2   0   35.32    0.95
   5  -2   0   37.58    0.96
   5  -2   0   37.88    0.96
   5  -2   0   36.09    1.17
  -5   2   0   36.39    0.91
  -5   2   0   38.02    0.96
  -5   2   0   37.95    0.96
  -5   2   0   36.28    1.17
  -5   2   0   37.03    0.95
  -5   2   0   35.42    0.96
   5  -3   0    0.06    0.03
   5  -3   0    0.08    0.04
   5  -3   0    0.00    0.02
   5  -3   0    0.02    0.03
  -5   3   0    0.14    0.04
  -5   3   0    0.08    0.03
  -5   3   0    0.07    0.03
  -5   3   0    0.05    0.03
  -5   3   0    0.05    0.03
   5  -4   0    0.47    0.05
   5  -4   0    0.48    0.07
   5  -4   0    0.63    0.07
   5  -4   0    0.53    0.05
  -5   4   0    0.48    0.06
  -5   4   0    0.51    0.06
  -5   4   0    0.59    0.07
  -5   4   0    0.51    0.07
  -5   4   0    0.52    0.05
   5  -5   0   48.67    1.26
   5  -5   0   50.01    1.27
   5  -5   0   47.82    1.57
   5  -5   0   50.34    1.27
   5  -5   0   49.03    1.29
  -5   5   0   47.83    1.26
  -5   5   0   50.46    1.29
  -5   5   0   49.38    1.27
  -5   5   0   48.29    1.57
  -5   5   0   49.04    1.27
   5  -6   0   10.42    0.39
   5  -6   0   10.41    0.33
   5  -6   0   10.36    0.31
   5  -6   0   10.40    0.31
   5  -6   0   10.32    0.31
  -5   6   0   10.07    0.31
  -5   6   0   10.65    0.33
  -5   6   0   10.44    0.31
  -5   6   0   10.52    0.31
  -5   6   0    9.80    0.26
   5  -7   0   27.15    0.73
   5  -7   0   26.07    0.70
   5  -7   0   25.60    0.65
   5  -7   0   25.51    0.70
   5  -7   0   26.13    0.89
   5  -7   0   26.04    0.70
  -5   7   0   26.26    0.70
  -5   7   0   25.47    0.70
  -5   7   0   26.11    0.88
  -5   7   0   26.63    0.73
  -5   7   0   25.44    0.65
  -5   7   0   27.35    0.71
   5  -8   0    1.41    0.10
   5  -8   0    1.68    0.14
   5  -8   0    1.40    0.12
   5  -8   0    1.73    0.10
   5  -8   0    1.48    0.10
  -5   8   0    1.68    0.13
  -5   8   0    1.60    0.10
  -5   8   0    1.68    0.14
  -5   8   0    1.63    0.10
  -5   8   0    1.48    0.07
  -5   8   0    1.65    0.11
   5  -9   0    0.16    0.05
   5  -9   0    0.11    0.07
   5  -9   0    0.23    0.06
   5  -9   0    0.09    0.07
   5  -9   0    0.20    0.05
   5  -9   0    0.14    0.04
  -5   9   0    0.22    0.06
  -5   9   0    0.27    0.09
  -5   9   0    0.16    0.04
  -5   9   0    0.20    0.08
  -5   9   0    0.17    0.05
  -5   9   0    0.18    0.05
   5 -10   0   16.51    0.47
   5 -10   0   15.72    0.46
   5 -10   0   15.85    0.51
   5 -10   0   15.11    0.46
   5 -10   0   15.72    0.43
   5 -10   0   16.44    0.61
  -5  10   0   16.28    0.48
  -5  10   0   16.03    0.46
  -5  10   0   15.26    0.42
  -5  10   0   16.00    0.61
  -5  10   0   16.34    0.51
  -5  10   0   16.67    0.47
   5 -11   0    6.22    0.21
   5 -11   0    6.13    0.22
   5 -11   0    6.99    0.34
   5 -11   0    6.59    0.24
   5 -11   0    6.52    0.28
  -5  11   0    6.55    0.25
  -5  11   0    6.55    0.23
  -5  11   0    6.99    0.30
  -5  11   0    6.23    0.21
  -5  11   0    6.50    0.34
   5 -12   0    0.16    0.11
   5 -12   0   -0.13    0.12
   5 -12   0    0.08    0.06
   5 -12   0    0.00    0.07
  -5  12   0   -0.05    0.06
  -5  12   0    0.07    0.08
  -5  12   0    0.00    0.06
  -5  12   0    0.09    0.07
  -5  12   0   -0.01    0.10
   5 -13   0    0.84    0.09
   5 -13   0    0.72    0.11
   5 -13   0    0.98    0.17
  -5  13   0    0.69    0.10
  -5  13   0    0.92    0.13
  -5  13   0    0.75    0.16
  -5  13   0    0.70    0.08
  -5  13   0    0.74    0.09
   5 -14   0   -0.05    0.08
   5 -14   0    0.05    0.10
   5 -14   0    0.32    0.16
  -5  14   0    0.00    0.09
  -5  14   0    0.11    0.07
  -5  14   0    0.13    0.09
  -5  14   0    0.07    0.07
  -5  14   0   -0.06    0.13
  -5  14   0   -0.02    0.12
   5 -15   0    0.21    0.20
   5 -15   0    0.00    0.09
  -5  15   0   -0.10    0.16
  -5  15   0    0.11    0.10
   5 -16   0    0.08    0.20
  -5  16   0    0.19    0.12
  -5  16   0    0.30    0.18
   6  16   0   -0.03    0.26
   6  16   0    0.13    0.13
  -6 -16   0    0.03    0.18
   6  15   0    0.08    0.11
   6  15   0    0.01    0.14
  -6 -15   0   -0.07    0.14
   6  14   0    0.04    0.12
   6  14   0   -0.02    0.09
   6  14   0   -0.14    0.13
  -6 -14   0    0.11    0.12
  -6 -14   0    0.07    0.11
   6  13   0    0.14    0.09
   6  13   0    0.31    0.11
   6  13   0    0.09    0.10
  -6 -13   0    0.24    0.12
  -6 -13   0    0.32    0.10
  -6 -13   0    0.25    0.11
   6  12   0    5.11    0.26
   6  12   0    5.19    0.24
   6  12   0    5.32    0.24
  -6 -12   0    5.04    0.24
  -6 -12   0    4.84    0.22
  -6 -12   0    5.28    0.26
   6  11   0    0.17    0.04
   6  11   0    0.25    0.10
   6  11   0    0.16    0.08
   6  11   0    0.17    0.08
  -6 -11   0    0.10    0.07
  -6 -11   0    0.13    0.03
  -6 -11   0    0.20    0.08
  -6 -11   0    0.16    0.07
   6  10   0    1.98    0.18
   6  10   0    2.06    0.14
   6  10   0    1.95    0.16
   6  10   0    1.85    0.14
   6  10   0    1.97    0.09
  -6 -10   0    1.61    0.13
  -6 -10   0    2.14    0.17
  -6 -10   0    2.04    0.14
  -6 -10   0    1.98    0.15
  -6 -10   0    1.84    0.09
   6   9   0   13.42    0.41
   6   9   0   12.55    0.38
   6   9   0   12.36    0.41
   6   9   0   12.60    0.36
   6   9   0   13.34    0.51
  -6  -9   0   12.40    0.36
  -6  -9   0   12.93    0.38
  -6  -9   0   13.61    0.40
  -6  -9   0   13.13    0.40
  -6  -9   0   12.97    0.41
   6   8   0    0.02    0.08
   6   8   0    0.16    0.06
   6   8   0    0.11    0.05
   6   8   0    0.15    0.04
   6   8   0    0.10    0.07
   6   8   0    0.13    0.05
   6   8   0    0.12    0.06
  -6  -8   0    0.23    0.05
  -6  -8   0    0.10    0.04
  -6  -8   0    0.20    0.07
  -6  -8   0    0.14    0.04
   6   7   0    0.33    0.05
   6   7   0    0.33    0.06
   6   7   0    0.41    0.05
   6   7   0    0.29    0.08
   6   7   0    0.51    0.09
   6   7   0    0.32    0.06
   6   7   0    0.38    0.07
  -6  -7   0    0.42    0.05
  -6  -7   0    0.27    0.06
  -6  -7   0    0.42    0.06
  -6  -7   0    0.50    0.05
   6   6   0    0.28    0.04
   6   6   0    0.45    0.09
   6   6   0    0.39    0.07
   6   6   0    0.33    0.06
   6   6   0    0.29    0.06
   6   6   0    0.43    0.06
   6   6   0    0.33    0.06
  -6  -6   0    0.39    0.05
  -6  -6   0    0.31    0.06
  -6  -6   0    0.44    0.05
  -6  -6   0    0.37    0.06
  -6  -6   0    0.24    0.05
   6   5   0    1.41    0.11
   6   5   0    1.61    0.10
   6   5   0    1.62    0.08
   6   5   0    1.47    0.12
   6   5   0    1.52    0.10
   6   5   0    1.43    0.07
   6   5   0    1.55    0.10
  -6  -5   0    1.62    0.10
  -6  -5   0    1.53    0.08
  -6  -5   0    1.49    0.07
  -6  -5   0    1.57    0.09
  -6  -5   0    1.54    0.10
   6   4   0    2.83    0.12
   6   4   0    2.58    0.12
   6   4   0    2.43    0.14
   6   4   0    2.52    0.12
   6   4   0    2.63    0.11
  -6  -4   0    2.66    0.12
  -6  -4   0    2.50    0.11
  -6  -4   0    2.59    0.12
  -6  -4   0    2.58    0.09
  -6  -4   0    2.54    0.12
   6   3   0   56.94    1.44
   6   3   0   50.73    1.75
   6   3   0   56.23    1.43
   6   3   0   58.00    1.40
   6   3   0   56.93    1.41
   6   3   0   53.15    1.43
  -6  -3   0   55.70    1.40
  -6  -3   0   55.45    1.41
  -6  -3   0   54.80    1.43
  -6  -3   0   56.48    1.43
  -6  -3   0   57.31    1.44
   6   2   0    2.83    0.14
   6   2   0    3.33    0.13
   6   2   0    3.45    0.12
   6   2   0    3.32    0.12
   6   2   0    3.17    0.13
  -6  -2   0    3.10    0.14
  -6  -2   0    3.24    0.13
  -6  -2   0    3.44    0.13
  -6  -2   0    3.19    0.10
   6   1   0    4.11    0.15
   6   1   0    3.78    0.14
   6   1   0    4.09    0.15
   6   1   0    4.07    0.16
   6   1   0    3.95    0.13
  -6  -1   0    3.93    0.16
  -6  -1   0    3.85    0.14
  -6  -1   0    4.01    0.13
  -6  -1   0    4.14    0.13
  -6  -1   0    4.04    0.15
   6   0   0   94.44    2.36
   6   0   0   82.00    2.89
   6   0   0   95.26    2.37
   6   0   0   95.98    2.29
  -6   0   0   94.28    2.29
  -6   0   0   95.95    2.38
  -6   0   0   91.75    2.90
  -6   0   0   92.53    2.36
  -6   0   0   95.30    2.36
  -6   0   0   96.12    2.36
  -6   0   0   91.82    2.36
   6  -1   0    4.20    0.15
   6  -1   0    3.97    0.16
   6  -1   0    4.00    0.14
   6  -1   0    4.12    0.12
   6  -1   0    3.98    0.14
  -6   1   0    4.00    0.14
  -6   1   0    3.97    0.14
  -6   1   0    3.86    0.14
  -6   1   0    4.06    0.15
  -6   1   0    3.90    0.16
   6  -2   0    3.29    0.13
   6  -2   0    3.44    0.13
   6  -2   0    3.24    0.13
   6  -2   0    3.28    0.15
   6  -2   0    3.35    0.10
  -6   2   0    3.29    0.13
  -6   2   0    3.29    0.13
  -6   2   0    3.24    0.10
  -6   2   0    3.24    0.13
  -6   2   0    3.37    0.15
  -6   2   0    3.38    0.13
   6  -3   0   55.31    1.75
   6  -3   0   54.68    1.44
   6  -3   0   56.35    1.43
   6  -3   0   54.97    1.44
  -6   3   0   55.88    1.43
  -6   3   0   54.39    1.75
  -6   3   0   56.72    1.44
  -6   3   0   56.09    1.43
  -6   3   0   55.35    1.44
   6  -4   0    2.62    0.14
   6  -4   0    2.48    0.11
   6  -4   0    2.70    0.12
   6  -4   0    2.53    0.11
  -6   4   0    2.69    0.12
  -6   4   0    2.62    0.14
  -6   4   0    2.50    0.11
  -6   4   0    2.70    0.13
  -6   4   0    2.60    0.12
   6  -5   0    1.41    0.10
   6  -5   0    1.34    0.09
   6  -5   0    1.46    0.11
   6  -5   0    1.61    0.10
   6  -5   0    1.51    0.09
  -6   5   0    1.40    0.09
  -6   5   0    1.42    0.11
  -6   5   0    1.41    0.09
  -6   5   0    1.68    0.10
  -6   5   0    1.56    0.10
   6  -6   0    0.37    0.07
   6  -6   0    0.27    0.05
   6  -6   0    0.27    0.06
   6  -6   0    0.29    0.05
   6  -6   0    0.36    0.05
  -6   6   0    0.38    0.06
  -6   6   0    0.25    0.07
  -6   6   0    0.34    0.05
  -6   6   0    0.28    0.06
  -6   6   0    0.45    0.08
   6  -7   0    0.44    0.07
   6  -7   0    0.39    0.06
   6  -7   0    0.48    0.06
   6  -7   0    0.32    0.06
   6  -7   0    0.41    0.09
  -6   7   0    0.49    0.06
  -6   7   0    0.41    0.06
  -6   7   0    0.45    0.07
  -6   7   0    0.38    0.08
  -6   7   0    0.42    0.07
   6  -8   0    0.10    0.07
   6  -8   0    0.20    0.05
   6  -8   0    0.10    0.05
   6  -8   0    0.19    0.06
   6  -8   0    0.10    0.05
  -6   8   0    0.21    0.07
  -6   8   0    0.14    0.05
  -6   8   0    0.15    0.06
  -6   8   0    0.10    0.02
  -6   8   0    0.11    0.05
  -6   8   0    0.20    0.08
   6  -9   0   12.93    0.42
   6  -9   0   12.93    0.39
   6  -9   0   12.98    0.39
   6  -9   0   12.89    0.38
   6  -9   0   13.19    0.51
  -6   9   0   12.28    0.33
  -6   9   0   12.69    0.39
  -6   9   0   13.28    0.39
  -6   9   0   12.90    0.40
  -6   9   0   12.68    0.42
  -6   9   0   12.57    0.50
   6 -10   0    2.07    0.19
   6 -10   0    1.90    0.14
   6 -10   0    1.67    0.12
   6 -10   0    1.81    0.14
  -6  10   0    1.72    0.17
  -6  10   0    2.09    0.19
  -6  10   0    1.59    0.09
  -6  10   0    1.68    0.13
  -6  10   0    2.14    0.14
  -6  10   0    1.94    0.14
   6 -11   0    0.09    0.05
   6 -11   0    0.14    0.07
   6 -11   0    0.16    0.11
  -6  11   0    0.16    0.07
  -6  11   0    0.14    0.05
  -6  11   0    0.05    0.07
   6 -12   0    5.01    0.22
   6 -12   0    4.97    0.17
   6 -12   0    5.45    0.32
  -6  12   0    4.73    0.22
  -6  12   0    5.07    0.26
  -6  12   0    5.29    0.28
  -6  12   0    4.82    0.21
  -6  12   0    4.95    0.17
   6 -13   0    0.23    0.09
   6 -13   0    0.17    0.07
   6 -13   0    0.20    0.13
  -6  13   0    0.29    0.13
  -6  13   0    0.32    0.12
  -6  13   0    0.19    0.08
  -6  13   0    0.29    0.07
  -6  13   0    0.10    0.08
   6 -14   0    0.01    0.07
   6 -14   0    0.00    0.15
  -6  14   0    0.09    0.08
  -6  14   0    0.08    0.08
  -6  14   0    0.00    0.14
  -6  14   0   -0.04    0.13
  -6  14   0    0.00    0.09
   6 -15   0    0.10    0.18
  -6  15   0   -0.01    0.10
  -6  15   0   -0.04    0.16
   6 -16   0    0.17    0.25
  -6  16   0    0.41    0.12
  -6  16   0    0.10    0.19
   7  16   0    0.23    0.30
  -7 -16   0   -0.07    0.18
   7  15   0    0.17    0.25
   7  15   0    0.05    0.14
   7  15   0   -0.12    0.12
  -7 -15   0   -0.28    0.15
   7  14   0    0.47    0.22
   7  14   0    0.27    0.12
   7  14   0    0.18    0.13
  -7 -14   0    0.56    0.14
  -7 -14   0    0.39    0.13
   7  13   0    0.98    0.13
   7  13   0    1.31    0.24
   7  13   0    0.88    0.15
   7  13   0    1.19    0.13
  -7 -13   0    1.23    0.17
  -7 -13   0    1.06    0.14
  -7 -13   0    1.34    0.17
   7  12   0    0.09    0.16
   7  12   0    0.22    0.10
   7  12   0    0.14    0.04
   7  12   0    0.13    0.09
   7  12   0    0.12    0.09
  -7 -12   0    0.11    0.08
  -7 -12   0    0.26    0.10
  -7 -12   0    0.14    0.10
   7  11   0    0.51    0.16
   7  11   0    0.48    0.10
   7  11   0    0.59    0.09
   7  11   0    0.63    0.13
   7  11   0    0.72    0.08
   7  11   0    0.46    0.09
  -7 -11   0    0.41    0.06
  -7 -11   0    0.67    0.11
  -7 -11   0    0.28    0.11
  -7 -11   0    0.57    0.10
   7  10   0    2.10    0.17
   7  10   0    2.28    0.16
   7  10   0    2.39    0.15
   7  10   0    2.27    0.12
   7  10   0    2.72    0.24
  -7 -10   0    2.39    0.12
  -7 -10   0    2.50    0.16
  -7 -10   0    2.47    0.17
  -7 -10   0    2.30    0.18
  -7 -10   0    2.43    0.14
   7   9   0    0.17    0.05
   7   9   0    0.39    0.13
   7   9   0    0.15    0.06
   7   9   0    0.28    0.09
   7   9   0    0.11    0.07
   7   9   0    0.23    0.07
  -7  -9   0    0.18    0.08
  -7  -9   0    0.24    0.05
  -7  -9   0    0.18    0.05
  -7  -9   0    0.24    0.07
  -7  -9   0    0.29    0.07
   7   8   0    7.47    0.33
   7   8   0    7.20    0.27
   7   8   0    7.26    0.26
   7   8   0    7.19    0.23
   7   8   0    7.13    0.32
   7   8   0    6.93    0.26
   7   8   0    7.16    0.23
  -7  -8   0    7.32    0.23
  -7  -8   0    7.37    0.26
  -7  -8   0    7.29    0.26
  -7  -8   0    7.01    0.22
   7   7   0    0.16    0.07
   7   7   0    0.25    0.07
   7   7   0    0.16    0.04
   7   7   0    0.22    0.08
   7   7   0    0.27    0.09
   7   7   0    0.10    0.05
   7   7   0    0.25    0.06
  -7  -7   0    0.08    0.05
  -7  -7   0    0.20    0.06
  -7  -7   0    0.15    0.04
  -7  -7   0    0.17    0.07
  -7  -7   0    0.14    0.05
   7   6   0    0.05    0.04
   7   6   0    0.09    0.06
   7   6   0    0.03    0.04
   7   6   0   -0.02    0.03
   7   6   0    0.00    0.05
   7   6   0    0.00    0.06
   7   6   0    0.01    0.05
  -7  -6   0    0.09    0.05
  -7  -6   0    0.00    0.03
  -7  -6   0   -0.02    0.04
  -7  -6   0    0.02    0.04
  -7  -6   0    0.04    0.05
   7   5   0    7.55    0.25
   7   5   0    7.03    0.24
   7   5   0    7.05    0.23
   7   5   0    7.30    0.21
   7   5   0    7.26    0.30
   7   5   0    7.70    0.25
  -7  -5   0    7.18    0.21
  -7  -5   0    7.08    0.25
  -7  -5   0    7.58    0.25
  -7  -5   0    7.34    0.25
  -7  -5   0    7.21    0.23
   7   4   0    1.56    0.10
   7   4   0    1.68    0.09
   7   4   0    1.81    0.11
   7   4   0    1.99    0.13
   7   4   0    1.62    0.09
  -7  -4   0    1.51    0.10
  -7  -4   0    1.51    0.10
  -7  -4   0    1.59    0.09
  -7  -4   0    1.54    0.07
  -7  -4   0    1.62    0.11
   7   3   0    1.73    0.12
   7   3   0    1.64    0.09
   7   3   0    1.74    0.09
   7   3   0    1.64    0.10
   7   3   0    1.60    0.10
  -7  -3   0    1.66    0.10
  -7  -3   0    1.56    0.07
  -7  -3   0    1.46    0.10
  -7  -3   0    1.50    0.09
   7   2   0   32.00    0.85
   7   2   0   32.65    0.85
   7   2   0   31.87    0.85
   7   2   0   32.38    0.82
   7   2   0   32.37    0.82
   7   2   0   30.41    1.02
  -7  -2   0   31.43    0.82
  -7  -2   0   31.86    1.03
  -7  -2   0   32.58    0.85
  -7  -2   0   31.58    0.82
  -7  -2   0   31.58    0.85
  -7  -2   0   31.68    0.85
   7   1   0   14.53    0.39
   7   1   0   14.36    0.49
   7   1   0   14.15    0.41
   7   1   0   14.35    0.41
   7   1   0   14.29    0.41
  -7  -1   0   14.35    0.39
  -7  -1   0   14.39    0.49
  -7  -1   0   14.64    0.39
  -7  -1   0   14.79    0.41
  -7  -1   0   14.20    0.41
  -7  -1   0   14.64    0.39
  -7  -1   0   14.08    0.41
   7   0   0    0.36    0.06
   7   0   0    0.24    0.03
   7   0   0    0.21    0.04
   7   0   0    0.19    0.04
   7   0   0    0.33    0.05
  -7   0   0    0.27    0.05
  -7   0   0    0.34    0.05
  -7   0   0    0.27    0.04
  -7   0   0    0.25    0.04
  -7   0   0    0.35    0.05
  -7   0   0    0.28    0.04
  -7   0   0    0.25    0.03
   7  -1   0   14.19    0.38
   7  -1   0   14.24    0.49
   7  -1   0   14.84    0.42
   7  -1   0   14.61    0.41
   7  -1   0   14.57    0.41
  -7   1   0   15.21    0.42
  -7   1   0   14.68    0.38
  -7   1   0   13.96    0.40
  -7   1   0   13.90    0.48
  -7   1   0   14.49    0.40
  -7   1   0   14.44    0.41
  -7   1   0   14.13    0.41
   7  -2   0   31.66    0.85
   7  -2   0   31.89    1.03
   7  -2   0   31.60    0.85
   7  -2   0   32.24    0.80
   7  -2   0   32.64    0.86
  -7   2   0   32.94    0.85
  -7   2   0   32.98    0.85
  -7   2   0   31.70    0.86
  -7   2   0   31.79    0.85
  -7   2   0   31.38    0.80
   7  -3   0    1.61    0.09
   7  -3   0    1.44    0.10
   7  -3   0    1.56    0.05
   7  -3   0    1.58    0.09
   7  -3   0    1.50    0.09
  -7   3   0    1.59    0.10
  -7   3   0    1.51    0.10
  -7   3   0    1.52    0.10
  -7   3   0    1.61    0.11
  -7   3   0    1.56    0.09
  -7   3   0    1.60    0.05
   7  -4   0    1.67    0.12
  -7   4   0    1.55    0.11
  -7   4   0    1.62    0.12
  -7   4   0    1.60    0.10
  -7   4   0    1.62    0.10
  -7   4   0    1.60    0.10
   7  -5   0    7.28    0.26
   7  -5   0    7.45    0.24
   7  -5   0    7.29    0.29
  -7   5   0    7.14    0.24
  -7   5   0    7.26    0.25
  -7   5   0    6.97    0.24
  -7   5   0    7.41    0.26
   7  -6   0    0.04    0.06
   7  -6   0   -0.06    0.04
   7  -6   0   -0.06    0.04
   7  -6   0    0.00    0.06
  -7   6   0    0.01    0.05
  -7   6   0   -0.07    0.05
  -7   6   0    0.07    0.05
  -7   6   0    0.04    0.04
  -7   6   0   -0.01    0.05
   7  -7   0    0.11    0.05
   7  -7   0    0.29    0.08
   7  -7   0    0.12    0.06
   7  -7   0    0.16    0.05
   7  -7   0    0.17    0.06
  -7   7   0    0.10    0.07
  -7   7   0    0.23    0.07
  -7   7   0    0.14    0.06
  -7   7   0    0.18    0.05
  -7   7   0    0.15    0.05
   7  -8   0    7.47    0.26
   7  -8   0    7.22    0.25
   7  -8   0    7.05    0.25
   7  -8   0    7.38    0.33
   7  -8   0    7.57    0.28
  -7   8   0    7.32    0.26
  -7   8   0    7.37    0.32
  -7   8   0    7.06    0.25
  -7   8   0    7.25    0.25
  -7   8   0    7.33    0.28
   7  -9   0    0.12    0.07
   7  -9   0    0.27    0.10
   7  -9   0    0.24    0.07
   7  -9   0    0.19    0.06
  -7   9   0    0.38    0.10
  -7   9   0    0.21    0.07
  -7   9   0    0.16    0.08
  -7   9   0    0.19    0.06
  -7   9   0    0.28    0.07
   7 -10   0    2.61    0.22
   7 -10   0    2.26    0.15
   7 -10   0    2.43    0.15
   7 -10   0    2.49    0.15
  -7  10   0    2.36    0.18
  -7  10   0    2.23    0.16
  -7  10   0    2.07    0.15
  -7  10   0    2.23    0.15
   7 -11   0    0.58    0.09
   7 -11   0    0.58    0.09
  -7  11   0    0.47    0.09
  -7  11   0    0.57    0.10
  -7  11   0    0.63    0.09
  -7  11   0    0.42    0.12
   7 -12   0   -0.01    0.08
   7 -12   0    0.09    0.09
   7 -12   0    0.05    0.11
  -7  12   0    0.06    0.08
  -7  12   0    0.08    0.12
  -7  12   0    0.08    0.08
  -7  12   0    0.18    0.04
   7 -13   0    1.11    0.12
   7 -13   0    1.14    0.20
   7 -13   0    0.98    0.11
  -7  13   0    1.10    0.16
  -7  13   0    1.04    0.09
  -7  13   0    0.95    0.12
  -7  13   0    1.20    0.15
  -7  13   0    1.06    0.12
   7 -14   0    0.27    0.17
  -7  14   0    0.16    0.10
  -7  14   0    0.50    0.11
  -7  14   0    0.37    0.14
  -7  14   0    0.48    0.16
   7 -15   0    0.24    0.19
  -7  15   0    0.01    0.10
  -7  15   0   -0.24    0.18
   7 -16   0    0.35    0.25
  -7  16   0    0.13    0.12
  -7  16   0   -0.41    0.19
   8  16   0    0.07    0.15
   8  16   0   -0.22    0.32
  -8 -16   0   -0.08    0.19
   8  15   0    0.17    0.13
   8  15   0    0.00    0.25
   8  15   0    0.18    0.14
  -8 -15   0    0.12    0.15
   8  14   0    0.04    0.12
   8  14   0    0.12    0.22
   8  14   0    0.00    0.11
  -8 -14   0    0.25    0.15
   8  13   0    0.31    0.13
   8  13   0    0.11    0.10
   8  13   0    0.26    0.10
   8  13   0    0.23    0.19
  -8 -13   0    0.28    0.11
  -8 -13   0    0.18    0.13
   8  12   0   -0.07    0.05
   8  12   0   -0.04    0.08
   8  12   0    0.09    0.09
   8  12   0    0.18    0.17
   8  12   0   -0.16    0.11
  -8 -12   0   -0.06    0.05
  -8 -12   0    0.11    0.11
  -8 -12   0    0.07    0.12
  -8 -12   0   -0.03    0.08
   8  11   0    0.01    0.07
   8  11   0    0.02    0.05
   8  11   0    0.00    0.15
   8  11   0    0.01    0.10
   8  11   0    0.07    0.08
  -8 -11   0   -0.04    0.07
  -8 -11   0   -0.04    0.09
  -8 -11   0    0.05    0.05
  -8 -11   0    0.05    0.09
   8  10   0    0.19    0.06
   8  10   0    0.41    0.10
   8  10   0    0.13    0.06
   8  10   0    0.29    0.13
   8  10   0    0.13    0.11
   8  10   0    0.30    0.09
  -8 -10   0    0.11    0.08
  -8 -10   0    0.11    0.09
  -8 -10   0    0.21    0.06
  -8 -10   0    0.16    0.06
  -8 -10   0    0.22    0.09
   8   9   0    3.85    0.19
   8   9   0    3.31    0.23
   8   9   0    3.41    0.15
   8   9   0    3.38    0.15
   8   9   0    4.08    0.26
   8   9   0    3.44    0.20
  -8  -9   0    3.24    0.14
  -8  -9   0    3.58    0.20
  -8  -9   0    3.63    0.15
  -8  -9   0    3.55    0.18
   8   8   0    0.09    0.05
   8   8   0    0.13    0.06
   8   8   0    0.22    0.10
   8   8   0    0.12    0.09
   8   8   0    0.16    0.07
   8   8   0    0.05    0.04
  -8  -8   0    0.17    0.07
  -8  -8   0    0.06    0.07
  -8  -8   0    0.14    0.05
  -8  -8   0    0.15    0.04
  -8  -8   0    0.15    0.06
   8   7   0   11.03    0.31
   8   7   0   11.56    0.36
   8   7   0   11.08    0.43
   8   7   0   10.68    0.33
   8   7   0   10.78    0.36
   8   7   0   10.28    0.43
  -8  -7   0   11.16    0.36
  -8  -7   0   10.63    0.31
  -8  -7   0   10.90    0.33
  -8  -7   0   11.41    0.36
  -8  -7   0   10.87    0.36
   8   6   0    1.28    0.15
   8   6   0    1.20    0.12
   8   6   0    1.39    0.10
   8   6   0    1.18    0.12
   8   6   0    1.44    0.12
   8   6   0    1.30    0.07
   8   6   0    1.22    0.12
  -8  -6   0    1.44    0.10
  -8  -6   0    1.52    0.12
  -8  -6   0    1.44    0.12
  -8  -6   0    1.35    0.07
  -8  -6   0    1.23    0.10
   8   5   0    2.75    0.14
   8   5   0    2.96    0.11
   8   5   0    2.87    0.13
   8   5   0    2.82    0.16
   8   5   0    3.04    0.18
   8   5   0    2.82    0.15
   8   5   0    2.90    0.14
  -8  -5   0    3.22    0.14
  -8  -5   0    2.88    0.14
  -8  -5   0    2.95    0.11
  -8  -5   0    3.00    0.15
  -8  -5   0    2.97    0.15
   8   4   0    2.64    0.13
   8   4   0    2.53    0.14
   8   4   0    2.65    0.10
   8   4   0    2.74    0.12
   8   4   0    2.56    0.14
   8   4   0    2.30    0.16
  -8  -4   0    2.57    0.13
  -8  -4   0    2.63    0.13
  -8  -4   0    2.55    0.10
  -8  -4   0    2.65    0.13
   8   3   0    1.48    0.10
   8   3   0    1.44    0.10
   8   3   0    1.52    0.10
   8   3   0    1.64    0.08
  -8  -3   0    1.51    0.10
  -8  -3   0    1.45    0.07
  -8  -3   0    1.60    0.11
  -8  -3   0    1.72    0.11
  -8  -3   0    1.71    0.10
  -8  -3   0    1.47    0.10
   8   2   0    3.62    0.16
   8   2   0    3.52    0.15
   8   2   0    3.73    0.14
   8   2   0    3.65    0.16
   8   2   0    3.60    0.17
  -8  -2   0    3.92    0.17
  -8  -2   0    3.70    0.12
  -8  -2   0    3.72    0.15
  -8  -2   0    3.73    0.15
  -8  -2   0    3.53    0.15
   8   1   0    5.29    0.17
   8   1   0    5.23    0.19
   8   1   0    4.86    0.21
   8   1   0    5.28    0.19
  -8  -1   0    5.14    0.19
  -8  -1   0    5.02    0.19
  -8  -1   0    4.74    0.20
  -8  -1   0    5.02    0.17
  -8  -1   0    5.23    0.19
  -8  -1   0    4.88    0.16
  -8  -1   0    5.15    0.17
   8   0   0   38.20    1.21
   8   0   0   37.04    1.00
   8   0   0   37.84    0.95
   8   0   0   39.49    1.00
  -8   0   0   37.73    1.00
  -8   0   0   36.21    0.98
  -8   0   0   37.33    1.20
  -8   0   0   36.83    1.00
  -8   0   0   38.14    0.96
  -8   0   0   38.00    1.00
  -8   0   0   37.56    0.98
   8  -1   0    4.93    0.19
   8  -1   0    5.04    0.21
   8  -1   0    4.88    0.16
   8  -1   0    5.20    0.19
  -8   1   0    4.90    0.20
  -8   1   0    5.00    0.19
  -8   1   0    5.24    0.19
  -8   1   0    5.21    0.16
  -8   1   0    5.40    0.19
  -8   1   0    5.32    0.18
  -8   1   0    5.00    0.17
   8  -2   0    3.83    0.15
   8  -2   0    3.53    0.17
   8  -2   0    3.50    0.11
   8  -2   0    3.66    0.15
  -8   2   0    3.56    0.12
  -8   2   0    3.75    0.15
  -8   2   0    3.57    0.16
  -8   2   0    3.57    0.15
  -8   2   0    3.61    0.16
  -8   2   0    3.72    0.15
   8  -3   0    1.54    0.10
   8  -3   0    1.55    0.12
   8  -3   0    1.42    0.06
  -8   3   0    1.68    0.11
  -8   3   0    1.40    0.10
  -8   3   0    1.43    0.10
  -8   3   0    1.49    0.12
  -8   3   0    1.60    0.06
  -8   3   0    1.51    0.11
   8  -4   0    2.58    0.13
   8  -4   0    2.58    0.13
   8  -4   0    2.62    0.15
   8  -4   0    2.58    0.13
  -8   4   0    2.23    0.13
  -8   4   0    2.73    0.14
  -8   4   0    2.54    0.13
  -8   4   0    2.75    0.14
  -8   4   0    2.63    0.16
   8  -5   0    2.88    0.14
   8  -5   0    2.96    0.17
   8  -5   0    2.89    0.14
   8  -5   0    3.04    0.15
  -8   5   0    2.75    0.15
  -8   5   0    2.93    0.15
  -8   5   0    2.86    0.14
  -8   5   0    2.78    0.14
  -8   5   0    2.91    0.17
   8  -6   0    1.23    0.12
   8  -6   0    1.29    0.10
   8  -6   0    1.41    0.11
   8  -6   0    1.26    0.13
   8  -6   0    1.25    0.11
  -8   6   0    1.17    0.10
  -8   6   0    1.37    0.11
  -8   6   0    1.12    0.10
  -8   6   0    1.29    0.12
  -8   6   0    1.46    0.13
   8  -7   0   11.30    0.35
   8  -7   0   11.09    0.44
   8  -7   0   10.96    0.35
   8  -7   0   11.05    0.37
   8  -7   0   11.07    0.35
  -8   7   0   10.88    0.43
  -8   7   0   10.73    0.35
  -8   7   0   10.80    0.35
  -8   7   0   11.20    0.36
  -8   7   0   11.11    0.37
   8  -8   0    0.09    0.06
   8  -8   0    0.18    0.07
   8  -8   0    0.18    0.08
   8  -8   0    0.22    0.09
   8  -8   0    0.05    0.06
  -8   8   0    0.00    0.08
  -8   8   0    0.08    0.07
  -8   8   0    0.13    0.06
  -8   8   0    0.18    0.08
  -8   8   0    0.06    0.07
   8  -9   0    3.70    0.23
   8  -9   0    3.48    0.18
   8  -9   0    3.48    0.18
   8  -9   0    3.64    0.17
   8  -9   0    3.31    0.19
  -8   9   0    3.54    0.18
  -8   9   0    3.79    0.23
  -8   9   0    3.47    0.18
  -8   9   0    3.31    0.22
  -8   9   0    3.25    0.19
   8 -10   0    0.24    0.07
   8 -10   0    0.21    0.08
   8 -10   0    0.22    0.07
   8 -10   0    0.32    0.12
  -8  10   0    0.32    0.12
  -8  10   0    0.21    0.08
  -8  10   0    0.22    0.08
  -8  10   0    0.04    0.10
   8 -11   0   -0.13    0.12
   8 -11   0   -0.02    0.08
   8 -11   0   -0.02    0.07
  -8  11   0   -0.07    0.08
  -8  11   0    0.00    0.08
  -8  11   0   -0.08    0.08
  -8  11   0    0.05    0.13
  -8  11   0   -0.05    0.11
   8 -12   0   -0.02    0.12
   8 -12   0    0.10    0.09
   8 -12   0    0.10    0.09
  -8  12   0   -0.01    0.12
  -8  12   0    0.04    0.09
  -8  12   0    0.02    0.09
   8 -13   0    0.17    0.12
   8 -13   0    0.46    0.18
   8 -13   0    0.32    0.11
  -8  13   0    0.00    0.10
  -8  13   0    0.08    0.12
  -8  13   0    0.35    0.15
  -8  13   0    0.14    0.10
   8 -14   0    0.05    0.17
  -8  14   0    0.04    0.15
  -8  14   0   -0.10    0.10
  -8  14   0   -0.04    0.10
   8 -15   0    0.28    0.22
  -8  15   0    0.22    0.19
  -8  15   0   -0.08    0.12
   8 -16   0    0.59    0.25
   9  15   0    0.10    0.15
   9  15   0    0.19    0.26
  -9 -15   0    0.15    0.17
   9  14   0   -0.02    0.13
   9  14   0    0.40    0.12
   9  14   0    0.30    0.23
  -9 -14   0    0.16    0.16
   9  13   0    0.09    0.19
   9  13   0    0.09    0.10
   9  13   0   -0.04    0.11
  -9 -13   0    0.04    0.13
   9  12   0   -0.03    0.06
   9  12   0   -0.01    0.08
   9  12   0    0.03    0.10
   9  12   0    0.22    0.19
   9  12   0   -0.17    0.11
  -9 -12   0   -0.11    0.06
  -9 -12   0   -0.05    0.12
  -9 -12   0    0.00    0.11
   9  11   0    0.56    0.17
   9  11   0    0.09    0.11
   9  11   0    0.19    0.10
   9  11   0    0.46    0.08
   9  11   0    0.26    0.07
  -9 -11   0    0.39    0.11
  -9 -11   0    0.23    0.07
  -9 -11   0    0.30    0.07
  -9 -11   0    0.37    0.11
   9  10   0    0.34    0.07
   9  10   0    0.17    0.07
   9  10   0    0.18    0.09
   9  10   0    0.16    0.11
  -9 -10   0    0.38    0.07
  -9 -10   0    0.27    0.07
  -9 -10   0    0.29    0.11
  -9 -10   0    0.44    0.10
   9   9   0   -0.04    0.09
   9   9   0    0.05    0.05
   9   9   0    0.16    0.08
   9   9   0    0.06    0.09
   9   9   0   -0.06    0.12
  -9  -9   0   -0.02    0.07
  -9  -9   0    0.04    0.06
  -9  -9   0   -0.02    0.08
  -9  -9   0    0.05    0.05
   9   8   0    4.63    0.21
   9   8   0    4.28    0.27
   9   8   0    4.71    0.23
   9   8   0    4.64    0.25
   9   8   0    4.32    0.16
  -9  -8   0    4.29    0.18
  -9  -8   0    3.89    0.22
  -9  -8   0    4.37    0.20
  -9  -8   0    4.49    0.21
  -9  -8   0    4.59    0.16
   9   7   0    0.39    0.09
   9   7   0    0.28    0.11
   9   7   0    0.38    0.05
   9   7   0    0.55    0.08
   9   7   0    0.33    0.08
   9   7   0    0.39    0.07
  -9  -7   0    0.35    0.08
  -9  -7   0    0.36    0.05
  -9  -7   0    0.39    0.07
  -9  -7   0    0.32    0.07
  -9  -7   0    0.42    0.08
   9   6   0    0.03    0.08
   9   6   0    0.07    0.06
   9   6   0   -0.01    0.03
   9   6   0   -0.02    0.06
   9   6   0    0.05    0.06
   9   6   0   -0.03    0.05
   9   6   0    0.03    0.07
  -9  -6   0    0.07    0.05
  -9  -6   0    0.06    0.06
  -9  -6   0    0.04    0.03
  -9  -6   0    0.02    0.06
  -9  -6   0    0.04    0.06
   9   5   0    0.17    0.08
   9   5   0    0.04    0.05
   9   5   0    0.03    0.03
   9   5   0    0.10    0.06
   9   5   0    0.04    0.06
   9   5   0    0.05    0.05
  -9  -5   0    0.04    0.05
  -9  -5   0    0.00    0.05
  -9  -5   0    0.03    0.05
  -9  -5   0    0.14    0.03
   9   4   0    0.73    0.08
   9   4   0    0.85    0.12
   9   4   0    0.77    0.06
   9   4   0    0.72    0.09
   9   4   0    0.80    0.09
   9   4   0    0.65    0.08
  -9  -4   0    0.86    0.10
  -9  -4   0    0.77    0.10
  -9  -4   0    0.60    0.07
  -9  -4   0    0.81    0.06
  -9  -4   0    0.63    0.07
   9   3   0    0.09    0.05
   9   3   0    0.08    0.05
   9   3   0    0.03    0.05
   9   3   0    0.13    0.06
   9   3   0   -0.04    0.05
  -9  -3   0    0.10    0.05
  -9  -3   0    0.04    0.05
  -9  -3   0    0.06    0.05
  -9  -3   0    0.09    0.05
  -9  -3   0    0.08    0.06
  -9  -3   0    0.03    0.03
   9   2   0   19.90    0.58
   9   2   0   21.87    0.69
   9   2   0   20.25    0.58
   9   2   0   20.64    0.59
  -9  -2   0   20.59    0.55
  -9  -2   0   20.06    0.58
  -9  -2   0   19.96    0.56
  -9  -2   0   21.38    0.69
  -9  -2   0   20.60    0.58
  -9  -2   0   20.35    0.59
  -9  -2   0   20.03    0.55
   9   1   0    0.17    0.06
   9   1   0    0.15    0.06
   9   1   0    0.26    0.04
   9   1   0    0.22    0.06
  -9  -1   0    0.21    0.06
  -9  -1   0    0.13    0.05
  -9  -1   0    0.19    0.04
  -9  -1   0    0.24    0.04
  -9  -1   0    0.20    0.05
  -9  -1   0    0.18    0.06
   9   0   0    1.05    0.07
   9   0   0    0.85    0.10
   9   0   0    0.91    0.10
   9   0   0    1.06    0.12
   9   0   0    1.14    0.10
  -9   0   0    1.01    0.08
  -9   0   0    1.04    0.10
  -9   0   0    1.05    0.08
  -9   0   0    1.18    0.09
  -9   0   0    0.92    0.07
  -9   0   0    0.87    0.10
  -9   0   0    0.87    0.09
   9  -1   0    0.20    0.03
   9  -1   0    0.22    0.06
   9  -1   0    0.08    0.05
   9  -1   0    0.27    0.06
   9  -1   0    0.16    0.06
  -9   1   0    0.18    0.05
  -9   1   0    0.21    0.06
  -9   1   0    0.13    0.05
  -9   1   0    0.21    0.04
  -9   1   0    0.14    0.06
  -9   1   0    0.20    0.04
   9  -2   0   20.29    0.58
   9  -2   0   20.10    0.69
   9  -2   0   20.32    0.52
  -9   2   0   21.01    0.58
  -9   2   0   20.64    0.57
  -9   2   0   20.03    0.57
  -9   2   0   20.60    0.53
  -9   2   0   19.55    0.57
  -9   2   0   20.10    0.68
  -9   2   0   21.17    0.59
   9  -3   0    0.03    0.05
   9  -3   0    0.08    0.02
   9  -3   0    0.11    0.05
   9  -3   0    0.08    0.06
  -9   3   0    0.12    0.03
  -9   3   0    0.10    0.05
  -9   3   0    0.00    0.06
  -9   3   0    0.09    0.05
  -9   3   0    0.13    0.05
  -9   3   0    0.05    0.05
   9  -4   0    0.78    0.10
   9  -4   0    0.68    0.09
  -9   4   0    0.80    0.09
  -9   4   0    0.86    0.10
  -9   4   0    0.79    0.11
  -9   4   0    0.83    0.09
  -9   4   0    0.61    0.07
   9  -5   0   -0.07    0.05
   9  -5   0    0.05    0.07
   9  -5   0    0.11    0.06
   9  -5   0    0.14    0.05
  -9   5   0    0.04    0.05
  -9   5   0   -0.01    0.06
  -9   5   0    0.00    0.07
  -9   5   0    0.10    0.06
  -9   5   0    0.06    0.05
   9  -6   0   -0.03    0.06
   9  -6   0    0.09    0.06
   9  -6   0   -0.01    0.06
   9  -6   0    0.09    0.06
  -9   6   0   -0.03    0.05
  -9   6   0    0.03    0.05
  -9   6   0    0.07    0.07
  -9   6   0    0.06    0.06
  -9   6   0    0.05    0.07
   9  -7   0    0.34    0.07
   9  -7   0    0.36    0.08
   9  -7   0    0.45    0.09
   9  -7   0    0.33    0.07
   9  -7   0    0.56    0.11
  -9   7   0    0.40    0.08
  -9   7   0    0.46    0.10
  -9   7   0    0.32    0.08
  -9   7   0    0.44    0.08
  -9   7   0    0.28    0.07
   9  -8   0    4.35    0.21
   9  -8   0    4.75    0.26
   9  -8   0    4.31    0.20
   9  -8   0    4.12    0.21
   9  -8   0    4.00    0.19
  -9   8   0    4.96    0.26
  -9   8   0    4.51    0.22
  -9   8   0    4.37    0.20
  -9   8   0    4.86    0.21
  -9   8   0    4.03    0.22
   9  -9   0    0.09    0.09
   9  -9   0    0.09    0.08
   9  -9   0    0.02    0.08
   9  -9   0    0.17    0.07
   9  -9   0    0.04    0.09
  -9   9   0    0.13    0.10
  -9   9   0   -0.01    0.08
  -9   9   0    0.10    0.07
  -9   9   0    0.06    0.08
   9 -10   0    0.39    0.10
   9 -10   0    0.30    0.09
   9 -10   0    0.32    0.13
  -9  10   0    0.23    0.09
  -9  10   0    0.41    0.09
  -9  10   0    0.29    0.09
  -9  10   0    0.26    0.13
  -9  10   0    0.33    0.11
   9 -11   0    0.48    0.15
   9 -11   0    0.33    0.10
   9 -11   0    0.20    0.10
  -9  11   0    0.37    0.10
  -9  11   0    0.08    0.11
  -9  11   0    0.42    0.09
  -9  11   0    0.22    0.10
   9 -12   0    0.10    0.10
   9 -12   0   -0.12    0.11
   9 -12   0   -0.10    0.09
  -9  12   0   -0.07    0.09
  -9  12   0    0.14    0.11
  -9  12   0    0.03    0.12
  -9  12   0   -0.07    0.10
   9 -13   0   -0.01    0.14
   9 -13   0    0.00    0.12
  -9  13   0    0.13    0.15
  -9  13   0    0.26    0.10
  -9  13   0   -0.02    0.13
  -9  13   0   -0.09    0.11
   9 -14   0    0.03    0.19
  -9  14   0    0.30    0.16
  -9  14   0    0.06    0.12
  -9  14   0   -0.01    0.11
   9 -15   0   -0.11    0.19
  -9  15   0    0.03    0.13
  -9  15   0    0.24    0.20
  10  15   0   -0.11    0.16
  10  15   0    0.39    0.32
  10  14   0   -0.10    0.13
  10  14   0   -0.17    0.25
  10  13   0    0.33    0.10
  10  13   0    0.43    0.24
  10  13   0    0.56    0.14
 -10 -13   0    0.65    0.16
  10  12   0    0.24    0.14
  10  12   0    0.11    0.08
  10  12   0    0.06    0.11
  10  12   0    0.10    0.08
  10  12   0    0.06    0.19
 -10 -12   0    0.05    0.08
 -10 -12   0    0.21    0.13
  10  11   0    0.09    0.10
  10  11   0    0.12    0.12
  10  11   0    0.10    0.07
  10  11   0    0.03    0.17
  10  11   0    0.02    0.08
 -10 -11   0    0.15    0.11
 -10 -11   0   -0.06    0.07
  10  10   0    0.64    0.17
  10  10   0    0.52    0.11
  10  10   0    0.31    0.07
  10  10   0    0.60    0.12
  10  10   0    0.33    0.15
  10  10   0    0.39    0.09
 -10 -10   0    0.56    0.09
 -10 -10   0    0.38    0.11
 -10 -10   0    0.59    0.07
  10   9   0    0.09    0.10
  10   9   0    0.21    0.09
  10   9   0    0.10    0.13
  10   9   0    0.18    0.05
  10   9   0   -0.01    0.11
  10   9   0    0.23    0.07
 -10  -9   0    0.13    0.10
 -10  -9   0    0.09    0.08
 -10  -9   0    0.14    0.05
 -10  -9   0    0.04    0.09
 -10  -9   0    0.15    0.07
  10   8   0   -0.03    0.09
  10   8   0    0.05    0.07
  10   8   0    0.07    0.12
  10   8   0    0.01    0.07
  10   8   0   -0.04    0.09
  10   8   0   -0.07    0.04
 -10  -8   0    0.01    0.06
 -10  -8   0   -0.02    0.08
 -10  -8   0   -0.03    0.07
 -10  -8   0   -0.11    0.08
 -10  -8   0    0.02    0.04
  10   7   0    0.05    0.07
  10   7   0   -0.12    0.10
  10   7   0    0.11    0.08
  10   7   0    0.01    0.04
  10   7   0    0.05    0.07
  10   7   0   -0.02    0.06
 -10  -7   0    0.05    0.07
 -10  -7   0    0.04    0.07
 -10  -7   0   -0.01    0.04
 -10  -7   0   -0.07    0.06
 -10  -7   0   -0.19    0.07
  10   6   0    0.12    0.07
  10   6   0    0.28    0.08
  10   6   0    0.27    0.10
  10   6   0    0.18    0.04
  10   6   0    0.30    0.07
  10   6   0    0.04    0.07
  10   6   0    0.07    0.08
 -10  -6   0    0.13    0.07
 -10  -6   0    0.15    0.04
 -10  -6   0    0.15    0.07
 -10  -6   0    0.15    0.07
  10   5   0    0.26    0.07
  10   5   0    0.21    0.07
  10   5   0    0.16    0.09
  10   5   0    0.23    0.04
  10   5   0    0.35    0.07
  10   5   0    0.18    0.07
 -10  -5   0    0.20    0.07
 -10  -5   0    0.19    0.04
 -10  -5   0    0.20    0.07
 -10  -5   0    0.20    0.08
 -10  -5   0    0.17    0.06
  10   4   0    1.73    0.14
  10   4   0    1.60    0.15
  10   4   0    1.60    0.12
  10   4   0    1.60    0.13
 -10  -4   0    1.73    0.12
 -10  -4   0    1.69    0.13
 -10  -4   0    1.60    0.12
 -10  -4   0    1.76    0.09
 -10  -4   0    1.59    0.13
  10   3   0    1.05    0.11
  10   3   0    0.88    0.10
  10   3   0    0.88    0.10
  10   3   0    1.08    0.12
  10   3   0    0.87    0.11
 -10  -3   0    1.00    0.11
 -10  -3   0    1.00    0.10
 -10  -3   0    0.93    0.07
 -10  -3   0    0.81    0.11
 -10  -3   0    0.98    0.12
  10   2   0    1.03    0.12
  10   2   0    0.88    0.09
  10   2   0    0.80    0.11
  10   2   0    0.92    0.09
  10   2   0    0.87    0.11
 -10  -2   0    0.98    0.11
 -10  -2   0    0.98    0.11
 -10  -2   0    1.03    0.07
 -10  -2   0    0.95    0.08
 -10  -2   0    0.92    0.11
 -10  -2   0    0.86    0.09
  10   1   0   -0.06    0.05
  10   1   0   -0.05    0.06
  10   1   0   -0.03    0.04
  10   1   0    0.05    0.06
  10   1   0    0.04    0.06
 -10  -1   0    0.01    0.05
 -10  -1   0    0.00    0.04
 -10  -1   0    0.06    0.05
 -10  -1   0   -0.11    0.05
 -10  -1   0    0.01    0.04
 -10  -1   0    0.04    0.05
 -10  -1   0    0.02    0.03
  10   0   0    2.87    0.12
  10   0   0    2.73    0.15
  10   0   0    3.18    0.15
  10   0   0    3.03    0.16
  10   0   0    3.04    0.18
 -10   0   0    2.65    0.15
 -10   0   0    2.87    0.13
 -10   0   0    2.71    0.16
 -10   0   0    2.87    0.12
 -10   0   0    2.39    0.15
 -10   0   0    2.85    0.15
 -10   0   0    2.96    0.13
  10  -1   0    0.03    0.03
  10  -1   0    0.03    0.05
  10  -1   0    0.00    0.06
  10  -1   0    0.07    0.06
 -10   1   0    0.03    0.04
 -10   1   0   -0.04    0.04
 -10   1   0   -0.06    0.05
 -10   1   0   -0.06    0.04
 -10   1   0    0.01    0.05
 -10   1   0    0.02    0.06
 -10   1   0    0.02    0.05
  10  -2   0    1.07    0.10
  10  -2   0    0.95    0.11
  10  -2   0    0.84    0.10
  10  -2   0    0.83    0.06
 -10   2   0    0.83    0.10
 -10   2   0    0.90    0.07
 -10   2   0    1.00    0.09
 -10   2   0    0.97    0.11
 -10   2   0    0.96    0.11
 -10   2   0    0.88    0.10
  10  -3   0    0.95    0.06
  10  -3   0    0.96    0.11
  10  -3   0    1.11    0.10
  10  -3   0    0.99    0.12
 -10   3   0    1.02    0.11
 -10   3   0    1.30    0.12
 -10   3   0    1.14    0.11
 -10   3   0    0.73    0.11
 -10   3   0    0.95    0.10
 -10   3   0    1.12    0.11
 -10   3   0    0.82    0.06
  10  -4   0    1.67    0.13
  10  -4   0    1.72    0.12
  10  -4   0    1.65    0.06
  10  -4   0    1.67    0.14
 -10   4   0    1.53    0.12
 -10   4   0    1.80    0.13
 -10   4   0    1.54    0.13
 -10   4   0    1.58    0.13
 -10   4   0    1.33    0.16
  10  -5   0    0.25    0.08
  10  -5   0    0.07    0.06
  10  -5   0    0.19    0.07
 -10   5   0    0.22    0.07
 -10   5   0    0.09    0.09
 -10   5   0    0.23    0.08
 -10   5   0    0.23    0.07
 -10   5   0    0.27    0.08
  10  -6   0    0.10    0.07
  10  -6   0    0.21    0.06
  10  -6   0    0.24    0.09
 -10   6   0    0.11    0.08
 -10   6   0    0.24    0.07
 -10   6   0    0.20    0.07
 -10   6   0    0.16    0.09
 -10   6   0    0.19    0.08
  10  -7   0    0.02    0.06
  10  -7   0   -0.03    0.07
  10  -7   0   -0.11    0.06
  10  -7   0   -0.09    0.07
 -10   7   0   -0.10    0.07
 -10   7   0    0.02    0.07
 -10   7   0    0.03    0.07
 -10   7   0   -0.10    0.06
 -10   7   0    0.00    0.10
  10  -8   0    0.05    0.08
  10  -8   0   -0.04    0.07
  10  -8   0    0.12    0.09
  10  -8   0    0.06    0.08
  10  -8   0    0.12    0.07
 -10   8   0    0.04    0.07
 -10   8   0   -0.11    0.09
 -10   8   0    0.00    0.08
 -10   8   0   -0.01    0.07
 -10   8   0    0.07    0.10
  10  -9   0    0.35    0.09
  10  -9   0    0.24    0.10
  10  -9   0    0.17    0.09
  10  -9   0    0.18    0.11
 -10   9   0    0.12    0.09
 -10   9   0    0.22    0.11
 -10   9   0    0.30    0.09
 -10   9   0    0.13    0.11
 -10   9   0    0.19    0.09
  10 -10   0    0.28    0.11
  10 -10   0    0.45    0.10
 -10  10   0    0.50    0.12
 -10  10   0    0.36    0.11
 -10  10   0    0.55    0.10
 -10  10   0    0.38    0.11
 -10  10   0    0.65    0.15
  10 -11   0    0.12    0.14
  10 -11   0    0.03    0.11
  10 -11   0   -0.13    0.10
 -10  11   0    0.12    0.10
 -10  11   0   -0.09    0.10
 -10  11   0   -0.01    0.11
 -10  11   0   -0.08    0.12
  10 -12   0    0.10    0.15
  10 -12   0   -0.07    0.12
 -10  12   0    0.10    0.13
 -10  12   0    0.02    0.11
 -10  12   0    0.19    0.13
 -10  12   0    0.04    0.11
  10 -13   0    0.46    0.19
 -10  13   0    0.64    0.13
 -10  13   0    0.59    0.17
 -10  13   0    0.39    0.14
  10 -14   0   -0.12    0.19
 -10  14   0   -0.30    0.13
 -10  14   0    0.05    0.12
 -10  14   0    0.18    0.17
  10 -15   0    0.05    0.22
  11  14   0    0.39    0.16
  11  14   0    0.99    0.29
 -11 -14   0    0.26    0.18
  11  13   0    0.42    0.23
 -11 -13   0    0.46    0.15
  11  12   0    0.00    0.20
  11  12   0    0.07    0.11
  11  12   0    0.10    0.08
 -11 -12   0    0.14    0.09
 -11 -12   0    0.36    0.13
  11  11   0    0.14    0.13
  11  11   0    0.04    0.11
  11  11   0   -0.09    0.09
  11  11   0   -0.13    0.17
  11  11   0    0.01    0.07
 -11 -11   0   -0.04    0.06
 -11 -11   0    0.21    0.13
 -11 -11   0    0.10    0.09
  11  10   0    0.92    0.19
  11  10   0    1.09    0.12
  11  10   0    1.11    0.11
  11  10   0    1.03    0.13
  11  10   0    0.99    0.15
 -11 -10   0    1.73    0.20
 -11 -10   0    1.35    0.15
 -11 -10   0    1.27    0.11
 -11 -10   0    1.26    0.16
  11   9   0    0.27    0.11
  11   9   0    0.12    0.05
  11   9   0    0.01    0.12
  11   9   0   -0.03    0.07
 -11  -9   0   -0.02    0.07
 -11  -9   0    0.03    0.10
 -11  -9   0    0.09    0.09
 -11  -9   0   -0.08    0.09
 -11  -9   0    0.04    0.05
  11   8   0    0.06    0.04
  11   8   0    0.08    0.09
  11   8   0   -0.01    0.10
  11   8   0   -0.07    0.08
  11   8   0    0.07    0.10
  11   8   0   -0.08    0.13
 -11  -8   0   -0.05    0.07
 -11  -8   0    0.04    0.09
 -11  -8   0    0.11    0.09
 -11  -8   0   -0.15    0.10
 -11  -8   0    0.01    0.04
  11   7   0    0.03    0.09
  11   7   0    0.04    0.07
  11   7   0   -0.15    0.07
  11   7   0   -0.13    0.12
  11   7   0   -0.07    0.08
  11   7   0    0.06    0.04
 -11  -7   0    0.06    0.04
 -11  -7   0    0.05    0.08
 -11  -7   0   -0.10    0.06
 -11  -7   0   -0.13    0.08
  11   6   0    0.03    0.07
  11   6   0    0.01    0.04
  11   6   0   -0.07    0.08
  11   6   0    0.01    0.08
  11   6   0   -0.06    0.11
  11   6   0   -0.06    0.07
  11   6   0   -0.12    0.09
 -11  -6   0   -0.08    0.07
 -11  -6   0    0.03    0.09
 -11  -6   0    0.01    0.08
 -11  -6   0    0.01    0.08
 -11  -6   0    0.06    0.04
  11   5   0    4.83    0.23
  11   5   0    4.85    0.22
  11   5   0    5.16    0.22
  11   5   0    5.12    0.24
  11   5   0    4.80    0.27
 -11  -5   0    5.09    0.23
 -11  -5   0    5.12    0.23
 -11  -5   0    5.01    0.16
 -11  -5   0    4.80    0.22
 -11  -5   0    4.74    0.22
  11   4   0    2.25    0.16
  11   4   0    1.95    0.16
  11   4   0    1.75    0.13
  11   4   0    2.19    0.18
  11   4   0    2.30    0.15
 -11  -4   0    2.19    0.16
 -11  -4   0    2.05    0.10
 -11  -4   0    1.90    0.15
 -11  -4   0    2.00    0.15
 -11  -4   0    2.07    0.15
  11   3   0    0.29    0.09
  11   3   0    0.43    0.07
  11   3   0    0.31    0.08
  11   3   0    0.43    0.10
  11   3   0    0.51    0.08
 -11  -3   0    0.41    0.05
 -11  -3   0    0.59    0.09
 -11  -3   0    0.56    0.09
 -11  -3   0    0.26    0.08
 -11  -3   0    0.43    0.08
 -11  -3   0    0.27    0.07
 -11  -3   0    0.42    0.05
  11   2   0    0.33    0.08
  11   2   0    0.24    0.07
  11   2   0    0.28    0.06
 -11  -2   0    0.33    0.07
 -11  -2   0    0.41    0.08
 -11  -2   0    0.56    0.08
 -11  -2   0    0.40    0.05
 -11  -2   0    0.32    0.05
 -11  -2   0    0.33    0.08
  11   1   0    8.93    0.28
  11   1   0    8.71    0.31
  11   1   0   10.50    0.36
  11   1   0    9.12    0.32
 -11  -1   0    8.69    0.31
 -11  -1   0    8.91    0.28
 -11  -1   0    9.01    0.28
 -11  -1   0    8.94    0.32
 -11  -1   0    8.74    0.31
 -11  -1   0    8.72    0.27
 -11  -1   0    8.65    0.35
  11   0   0    0.05    0.06
  11   0   0    0.05    0.04
  11   0   0    0.04    0.08
  11   0   0    0.06    0.06
  11   0   0    0.10    0.07
 -11   0   0    0.04    0.06
 -11   0   0    0.04    0.05
 -11   0   0    0.04    0.06
 -11   0   0    0.10    0.06
 -11   0   0    0.06    0.06
 -11   0   0    0.08    0.05
 -11   0   0    0.08    0.04
  11  -1   0    9.15    0.31
  11  -1   0    8.84    0.35
  11  -1   0    8.67    0.26
  11  -1   0    8.68    0.31
  11  -1   0    8.46    0.31
 -11   1   0    8.82    0.31
 -11   1   0    9.02    0.31
 -11   1   0    8.78    0.26
 -11   1   0    8.49    0.30
 -11   1   0    8.50    0.34
 -11   1   0    8.83    0.29
 -11   1   0    8.67    0.28
  11  -2   0    0.28    0.05
  11  -2   0    0.47    0.08
  11  -2   0    0.23    0.07
  11  -2   0    0.36    0.08
 -11   2   0    0.30    0.07
 -11   2   0    0.34    0.06
 -11   2   0    0.40    0.08
 -11   2   0    0.33    0.07
 -11   2   0    0.26    0.08
 -11   2   0    0.35    0.05
 -11   2   0    0.52    0.08
  11  -3   0    0.44    0.09
  11  -3   0    0.39    0.04
  11  -3   0    0.44    0.08
 -11   3   0    0.34    0.09
 -11   3   0    0.39    0.08
 -11   3   0    0.55    0.09
 -11   3   0    0.51    0.08
 -11   3   0    0.39    0.08
 -11   3   0    0.37    0.08
 -11   3   0    0.42    0.04
  11  -4   0    2.05    0.15
  11  -4   0    2.11    0.15
  11  -4   0    2.03    0.16
  11  -4   0    2.06    0.07
 -11   4   0    1.99    0.17
 -11   4   0    2.00    0.15
 -11   4   0    2.25    0.15
 -11   4   0    2.10    0.16
 -11   4   0    2.15    0.15
  11  -5   0    5.34    0.23
  11  -5   0    5.09    0.26
  11  -5   0    4.92    0.22
  11  -5   0    4.77    0.23
 -11   5   0    5.03    0.27
 -11   5   0    4.68    0.24
 -11   5   0    5.13    0.23
 -11   5   0    5.49    0.23
 -11   5   0    4.93    0.22
  11  -6   0    0.03    0.07
  11  -6   0    0.00    0.07
  11  -6   0   -0.05    0.08
  11  -6   0   -0.06    0.07
 -11   6   0   -0.06    0.09
 -11   6   0    0.00    0.06
 -11   6   0   -0.12    0.09
 -11   6   0    0.04    0.07
  11  -7   0   -0.17    0.08
  11  -7   0   -0.02    0.09
 -11   7   0    0.03    0.10
 -11   7   0    0.00    0.07
 -11   7   0   -0.12    0.08
 -11   7   0    0.04    0.07
 -11   7   0   -0.02    0.09
  11  -8   0    0.15    0.10
  11  -8   0    0.11    0.11
  11  -8   0    0.16    0.09
 -11   8   0   -0.01    0.09
 -11   8   0    0.06    0.09
 -11   8   0    0.05    0.11
 -11   8   0    0.02    0.10
  11  -9   0   -0.06    0.10
  11  -9   0    0.01    0.09
  11  -9   0    0.06    0.11
 -11   9   0    0.07    0.09
 -11   9   0    0.13    0.12
 -11   9   0    0.06    0.10
 -11   9   0    0.08    0.13
 -11   9   0    0.08    0.10
  11 -10   0    1.46    0.20
  11 -10   0    1.19    0.15
  11 -10   0    1.43    0.22
 -11  10   0    1.50    0.19
 -11  10   0    1.23    0.15
 -11  10   0    1.11    0.13
 -11  10   0    0.95    0.15
 -11  10   0    1.22    0.19
  11 -11   0    0.28    0.12
  11 -11   0    0.12    0.14
  11 -11   0   -0.06    0.11
 -11  11   0   -0.04    0.11
 -11  11   0    0.14    0.12
 -11  11   0    0.00    0.12
 -11  11   0   -0.26    0.13
  11 -12   0   -0.16    0.17
  11 -12   0   -0.07    0.14
 -11  12   0    0.01    0.12
 -11  12   0   -0.14    0.14
 -11  12   0    0.32    0.11
  11 -13   0    0.06    0.17
 -11  13   0    0.16    0.13
 -11  13   0    0.34    0.16
  11 -14   0    0.51    0.22
 -11  14   0    0.30    0.15
 -11  14   0    0.50    0.20
  12  14   0   -0.39    0.29
  12  14   0   -0.22    0.16
  12  13   0   -0.10    0.15
  12  13   0   -0.15    0.26
 -12 -13   0    0.00    0.16
  12  12   0   -0.13    0.13
  12  12   0   -0.22    0.21
 -12 -12   0    0.22    0.15
 -12 -12   0    0.02    0.10
  12  11   0   -0.01    0.06
  12  11   0    0.05    0.13
  12  11   0   -0.03    0.10
  12  11   0    0.18    0.18
 -12 -11   0    0.03    0.10
 -12 -11   0    0.19    0.14
  12  10   0    0.11    0.11
  12  10   0    0.00    0.11
  12  10   0    0.03    0.05
  12  10   0   -0.18    0.13
  12  10   0    0.07    0.18
 -12 -10   0   -0.04    0.13
 -12 -10   0    0.16    0.13
 -12 -10   0    0.09    0.06
 -12 -10   0    0.10    0.09
  12   9   0    0.07    0.16
  12   9   0    0.22    0.15
  12   9   0    0.19    0.05
  12   9   0    0.03    0.09
  12   9   0    0.31    0.12
  12   9   0    0.21    0.11
 -12  -9   0    0.11    0.05
 -12  -9   0    0.08    0.11
 -12  -9   0    0.11    0.09
 -12  -9   0    0.04    0.11
  12   8   0    0.05    0.09
  12   8   0    0.04    0.12
  12   8   0    0.11    0.10
  12   8   0   -0.10    0.11
  12   8   0   -0.07    0.14
  12   8   0    0.02    0.05
 -12  -8   0   -0.05    0.10
 -12  -8   0    0.02    0.04
 -12  -8   0    0.01    0.10
 -12  -8   0    0.01    0.08
  12   7   0    1.10    0.16
  12   7   0    1.09    0.17
  12   7   0    0.96    0.13
  12   7   0    0.98    0.12
  12   7   0    1.13    0.14
 -12  -7   0    1.13    0.15
 -12  -7   0    0.85    0.13
 -12  -7   0    1.25    0.16
 -12  -7   0    1.10    0.13
 -12  -7   0    1.32    0.08
  12   6   0    0.80    0.11
  12   6   0    0.49    0.14
  12   6   0    0.63    0.12
  12   6   0    0.63    0.11
  12   6   0    0.81    0.12
 -12  -6   0    0.74    0.10
 -12  -6   0    0.52    0.10
 -12  -6   0    0.78    0.08
 -12  -6   0    0.72    0.12
  12   5   0    0.09    0.09
  12   5   0    0.03    0.08
  12   5   0    0.04    0.08
  12   5   0    0.12    0.10
  12   5   0   -0.09    0.07
 -12  -5   0   -0.01    0.07
 -12  -5   0   -0.04    0.09
 -12  -5   0    0.01    0.04
 -12  -5   0   -0.05    0.07
 -12  -5   0    0.06    0.05
 -12  -5   0   -0.07    0.08
  12   4   0    0.74    0.10
  12   4   0    0.88    0.11
  12   4   0    0.94    0.11
  12   4   0    0.91    0.13
  12   4   0    1.09    0.14
 -12  -4   0    0.87    0.11
 -12  -4   0    0.87    0.09
 -12  -4   0    0.82    0.11
 -12  -4   0    0.82    0.09
 -12  -4   0    0.80    0.11
 -12  -4   0    0.94    0.11
  12   3   0    0.28    0.07
  12   3   0    0.36    0.08
  12   3   0    0.49    0.11
  12   3   0    0.62    0.10
 -12  -3   0    0.42    0.10
 -12  -3   0    0.52    0.08
 -12  -3   0    0.49    0.10
 -12  -3   0    0.48    0.06
 -12  -3   0    0.55    0.10
 -12  -3   0    0.38    0.09
 -12  -3   0    0.46    0.06
  12   2   0    0.07    0.07
  12   2   0    0.01    0.05
  12   2   0    0.00    0.08
 -12  -2   0   -0.01    0.08
 -12  -2   0    0.04    0.06
 -12  -2   0    0.07    0.04
 -12  -2   0   -0.05    0.07
 -12  -2   0    0.01    0.05
 -12  -2   0    0.07    0.07
 -12  -2   0    0.08    0.07
  12   1   0    4.34    0.24
  12   1   0    4.48    0.22
  12   1   0    4.11    0.21
  12   1   0    4.18    0.18
 -12  -1   0    4.28    0.18
 -12  -1   0    4.27    0.17
 -12  -1   0    4.25    0.22
 -12  -1   0    4.20    0.21
 -12  -1   0    4.30    0.18
 -12  -1   0    4.25    0.21
 -12  -1   0    3.95    0.21
  12   0   0    0.17    0.08
  12   0   0    0.28    0.10
  12   0   0    0.19    0.08
  12   0   0    0.19    0.08
 -12   0   0    0.16    0.06
 -12   0   0    0.16    0.06
 -12   0   0    0.25    0.07
 -12   0   0    0.19    0.07
 -12   0   0    0.29    0.08
 -12   0   0    0.12    0.05
 -12   0   0    0.20    0.08
  12  -1   0    4.10    0.21
  12  -1   0    4.03    0.22
  12  -1   0    4.42    0.22
  12  -1   0    4.02    0.16
  12  -1   0    4.28    0.21
 -12   1   0    3.87    0.20
 -12   1   0    3.93    0.18
 -12   1   0    4.47    0.21
 -12   1   0    4.23    0.21
 -12   1   0    4.12    0.17
 -12   1   0    4.13    0.16
 -12   1   0    4.15    0.21
  12  -2   0   -0.06    0.04
  12  -2   0    0.04    0.07
  12  -2   0    0.03    0.08
  12  -2   0    0.08    0.07
 -12   2   0    0.03    0.07
 -12   2   0    0.00    0.06
 -12   2   0    0.01    0.07
 -12   2   0   -0.03    0.07
 -12   2   0    0.02    0.06
 -12   2   0    0.00    0.07
 -12   2   0    0.03    0.04
  12  -3   0    0.35    0.08
  12  -3   0    0.35    0.05
  12  -3   0    0.41    0.09
  12  -3   0    0.49    0.10
 -12   3   0    0.43    0.09
 -12   3   0    0.49    0.10
 -12   3   0    0.44    0.08
 -12   3   0    0.46    0.05
 -12   3   0    0.40    0.10
 -12   3   0    0.42    0.08
 -12   3   0    0.64    0.10
  12  -4   0    0.80    0.06
  12  -4   0    0.86    0.10
  12  -4   0    0.99    0.13
  12  -4   0    0.84    0.11
 -12   4   0    0.78    0.10
 -12   4   0    0.82    0.12
 -12   4   0    0.96    0.13
 -12   4   0    0.89    0.11
 -12   4   0    0.78    0.12
 -12   4   0    0.77    0.10
  12  -5   0    0.03    0.07
  12  -5   0    0.11    0.08
  12  -5   0    0.05    0.08
 -12   5   0    0.22    0.08
 -12   5   0   -0.15    0.07
 -12   5   0    0.06    0.08
 -12   5   0   -0.08    0.11
 -12   5   0    0.12    0.08
 -12   5   0    0.00    0.09
  12  -6   0    0.68    0.12
  12  -6   0    0.81    0.11
  12  -6   0    0.58    0.11
  12  -6   0    0.53    0.10
 -12   6   0    0.83    0.12
 -12   6   0    0.73    0.12
 -12   6   0    0.71    0.11
 -12   6   0    0.69    0.14
 -12   6   0    0.64    0.12
  12  -7   0    1.12    0.17
  12  -7   0    1.06    0.13
  12  -7   0    0.85    0.11
 -12   7   0    1.05    0.13
 -12   7   0    1.25    0.16
 -12   7   0    1.21    0.17
 -12   7   0    1.33    0.14
  12  -8   0   -0.01    0.10
  12  -8   0   -0.02    0.09
  12  -8   0    0.11    0.11
 -12   8   0    0.13    0.13
 -12   8   0   -0.02    0.10
 -12   8   0   -0.12    0.09
 -12   8   0    0.07    0.10
 -12   8   0    0.01    0.09
  12  -9   0    0.20    0.12
  12  -9   0    0.16    0.11
 -12   9   0    0.18    0.10
 -12   9   0    0.17    0.12
 -12   9   0    0.16    0.15
 -12   9   0    0.09    0.10
  12 -10   0    0.00    0.13
  12 -10   0    0.07    0.12
  12 -10   0   -0.03    0.11
 -12  10   0   -0.06    0.10
 -12  10   0    0.06    0.13
 -12  10   0    0.05    0.11
 -12  10   0   -0.01    0.12
  12 -11   0   -0.03    0.15
  12 -11   0   -0.04    0.13
 -12  11   0    0.11    0.12
 -12  11   0   -0.04    0.14
 -12  11   0    0.11    0.13
 -12  11   0   -0.12    0.14
  12 -12   0    0.10    0.17
 -12  12   0    0.24    0.14
 -12  12   0   -0.09    0.16
 -12  12   0   -0.05    0.14
  12 -13   0   -0.20    0.18
 -12  13   0   -0.22    0.15
 -12  13   0   -0.12    0.15
 -12  13   0    0.03    0.16
  12 -14   0    0.04    0.21
 -12  14   0   -0.20    0.17
  13  13   0   -0.17    0.27
  13  13   0   -0.08    0.17
  13  12   0    0.06    0.14
  13  12   0   -0.24    0.24
 -13 -12   0    0.32    0.16
  13  11   0    0.46    0.23
  13  11   0    0.25    0.14
 -13 -11   0    0.01    0.12
 -13 -11   0    0.32    0.16
  13  10   0    0.79    0.22
  13  10   0    0.71    0.14
  13  10   0    0.69    0.14
 -13 -10   0    1.01    0.13
 -13 -10   0    1.20    0.17
  13   9   0    0.01    0.14
  13   9   0   -0.18    0.11
  13   9   0   -0.10    0.11
  13   9   0   -0.18    0.16
 -13  -9   0    0.25    0.13
 -13  -9   0   -0.04    0.10
 -13  -9   0   -0.02    0.04
  13   8   0    3.56    0.27
  13   8   0    3.12    0.22
  13   8   0    3.72    0.28
 -13  -8   0    3.48    0.21
 -13  -8   0    3.04    0.13
 -13  -8   0    3.27    0.24
  13   7   0    1.36    0.15
  13   7   0    1.07    0.13
  13   7   0    0.84    0.17
  13   7   0    1.16    0.16
  13   7   0    1.22    0.17
 -13  -7   0    1.08    0.13
 -13  -7   0    1.18    0.14
 -13  -7   0    1.25    0.15
 -13  -7   0    1.30    0.09
 -13  -7   0    1.33    0.17
  13   6   0    0.11    0.13
  13   6   0   -0.01    0.09
  13   6   0    0.06    0.09
  13   6   0    0.20    0.11
  13   6   0   -0.16    0.10
 -13  -6   0    0.06    0.05
 -13  -6   0   -0.02    0.05
 -13  -6   0    0.08    0.10
 -13  -6   0    0.06    0.09
 -13  -6   0    0.14    0.10
  13   5   0    2.91    0.19
  13   5   0    2.83    0.20
  13   5   0    3.20    0.24
  13   5   0    3.24    0.22
  13   5   0    3.19    0.23
 -13  -5   0    2.93    0.14
 -13  -5   0    3.10    0.13
 -13  -5   0    2.88    0.19
 -13  -5   0    3.38    0.21
 -13  -5   0    3.12    0.20
 -13  -5   0    2.98    0.22
  13   4   0    1.02    0.12
  13   4   0    1.02    0.14
  13   4   0    0.88    0.13
  13   4   0    0.80    0.10
 -13  -4   0    0.89    0.12
 -13  -4   0    0.95    0.12
 -13  -4   0    0.90    0.11
 -13  -4   0    0.81    0.10
 -13  -4   0    0.80    0.11
 -13  -4   0    0.96    0.09
  13   3   0   -0.06    0.10
  13   3   0    0.03    0.07
  13   3   0   -0.03    0.09
  13   3   0    0.06    0.09
 -13  -3   0   -0.03    0.08
 -13  -3   0    0.03    0.09
 -13  -3   0    0.04    0.08
 -13  -3   0    0.01    0.05
 -13  -3   0   -0.16    0.08
 -13  -3   0   -0.01    0.05
 -13  -3   0   -0.05    0.08
  13   2   0    0.15    0.09
  13   2   0    0.02    0.07
  13   2   0    0.11    0.09
 -13  -2   0   -0.07    0.07
 -13  -2   0    0.09    0.05
 -13  -2   0    0.08    0.06
 -13  -2   0    0.09    0.09
 -13  -2   0   -0.01    0.09
 -13  -2   0    0.03    0.08
 -13  -2   0    0.12    0.08
  13   1   0    3.87    0.22
  13   1   0    3.38    0.24
  13   1   0    3.63    0.17
  13   1   0    3.98    0.21
 -13  -1   0    3.39    0.17
 -13  -1   0    3.81    0.21
 -13  -1   0    4.05    0.22
 -13  -1   0    3.68    0.18
 -13  -1   0    3.76    0.21
 -13  -1   0    3.48    0.21
  13   0   0    0.73    0.11
  13   0   0    0.87    0.09
  13   0   0    0.83    0.12
  13   0   0    0.91    0.11
  13   0   0    1.10    0.13
 -13   0   0    0.74    0.11
 -13   0   0    1.01    0.12
 -13   0   0    0.75    0.09
 -13   0   0    0.83    0.11
 -13   0   0    0.74    0.12
 -13   0   0    0.89    0.11
 -13   0   0    0.76    0.08
  13  -1   0    3.56    0.21
  13  -1   0    3.88    0.22
  13  -1   0    2.92    0.15
  13  -1   0    3.64    0.21
  13  -1   0    3.28    0.20
 -13   1   0    3.21    0.16
 -13   1   0    3.50    0.20
 -13   1   0    3.46    0.17
 -13   1   0    3.17    0.19
 -13   1   0    3.42    0.21
 -13   1   0    3.39    0.18
 -13   1   0    3.67    0.21
  13  -2   0    0.16    0.09
  13  -2   0    0.05    0.08
  13  -2   0    0.22    0.09
  13  -2   0   -0.06    0.04
 -13   2   0    0.10    0.08
 -13   2   0    0.05    0.08
 -13   2   0    0.04    0.08
 -13   2   0   -0.20    0.08
 -13   2   0   -0.03    0.05
 -13   2   0    0.05    0.07
  13  -3   0   -0.04    0.08
  13  -3   0   -0.01    0.04
  13  -3   0   -0.06    0.08
  13  -3   0    0.11    0.09
 -13   3   0   -0.14    0.08
 -13   3   0   -0.02    0.07
 -13   3   0    0.16    0.09
 -13   3   0    0.06    0.08
 -13   3   0    0.00    0.04
 -13   3   0   -0.05    0.08
 -13   3   0   -0.11    0.08
  13  -4   0    0.91    0.07
  13  -4   0    0.87    0.11
  13  -4   0    0.94    0.16
 -13   4   0    1.05    0.14
 -13   4   0    0.97    0.12
 -13   4   0    1.21    0.16
 -13   4   0    0.91    0.11
 -13   4   0    0.78    0.11
 -13   4   0    1.09    0.15
  13  -5   0    3.32    0.22
  13  -5   0    3.34    0.20
  13  -5   0    3.21    0.21
 -13   5   0    3.20    0.21
 -13   5   0    3.16    0.22
 -13   5   0    3.37    0.21
 -13   5   0    3.02    0.20
 -13   5   0    2.89    0.21
  13  -6   0    0.01    0.11
  13  -6   0   -0.02    0.09
  13  -6   0    0.03    0.09
 -13   6   0   -0.15    0.10
 -13   6   0   -0.10    0.13
 -13   6   0   -0.07    0.08
 -13   6   0    0.09    0.10
 -13   6   0    0.15    0.10
  13  -7   0    1.42    0.19
 -13   7   0    1.25    0.19
 -13   7   0    1.03    0.13
 -13   7   0    1.00    0.14
 -13   7   0    1.15    0.15
 -13   7   0    1.05    0.14
  13  -8   0    3.18    0.23
 -13   8   0    3.52    0.23
 -13   8   0    3.34    0.32
 -13   8   0    3.33    0.24
 -13   8   0    3.38    0.24
 -13   8   0    3.40    0.25
  13  -9   0   -0.16    0.12
  13  -9   0    0.13    0.13
 -13   9   0    0.16    0.12
 -13   9   0    0.15    0.15
 -13   9   0   -0.04    0.12
 -13   9   0    0.23    0.12
  13 -10   0    0.98    0.20
 -13  10   0    0.91    0.17
 -13  10   0    0.99    0.17
 -13  10   0    0.84    0.15
 -13  10   0    0.81    0.16
  13 -11   0    0.38    0.18
 -13  11   0    0.24    0.14
 -13  11   0    0.10    0.15
 -13  11   0   -0.08    0.15
  13 -12   0    0.03    0.21
 -13  12   0    0.05    0.14
 -13  12   0   -0.26    0.15
 -13  12   0    0.07    0.17
  13 -13   0   -0.27    0.21
 -13  13   0   -0.16    0.19
 -13  13   0    0.15    0.16
 -13  13   0   -0.06    0.17
  14  12   0   -0.12    0.17
  14  12   0    0.01    0.28
 -14 -12   0    0.12    0.18
  14  11   0    0.10    0.26
  14  11   0   -0.39    0.15
 -14 -11   0   -0.03    0.16
 -14 -11   0    0.30    0.14
  14  10   0    0.82    0.18
  14  10   0    0.86    0.24
  14  10   0    0.75    0.16
 -14 -10   0    0.98    0.14
 -14 -10   0    0.88    0.17
  14   9   0    0.03    0.13
  14   9   0   -0.07    0.17
  14   9   0    0.19    0.13
  14   9   0    0.17    0.18
 -14  -9   0    0.33    0.15
 -14  -9   0    0.02    0.11
 -14  -9   0    0.37    0.16
  14   8   0    0.12    0.13
  14   8   0   -0.14    0.12
  14   8   0    0.28    0.15
  14   8   0   -0.19    0.16
 -14  -8   0    0.20    0.14
 -14  -8   0    0.10    0.11
 -14  -8   0    0.08    0.13
 -14  -8   0    0.05    0.04
  14   7   0    0.04    0.12
  14   7   0    0.22    0.11
  14   7   0   -0.16    0.14
  14   7   0    0.04    0.11
 -14  -7   0    0.08    0.13
 -14  -7   0    0.30    0.13
 -14  -7   0    0.07    0.05
 -14  -7   0   -0.03    0.12
 -14  -7   0    0.09    0.10
 -14  -7   0    0.06    0.05
  14   6   0    0.80    0.14
  14   6   0    1.66    0.24
  14   6   0    1.72    0.19
  14   6   0    1.28    0.16
 -14  -6   0    1.14    0.15
 -14  -6   0    1.36    0.18
 -14  -6   0    1.22    0.11
 -14  -6   0    1.16    0.10
 -14  -6   0    1.16    0.15
 -14  -6   0    1.49    0.17
  14   5   0   -0.08    0.11
  14   5   0   -0.01    0.13
  14   5   0    0.10    0.11
  14   5   0   -0.07    0.09
  14   5   0    0.01    0.11
 -14  -5   0    0.18    0.11
 -14  -5   0    0.00    0.06
 -14  -5   0   -0.03    0.09
 -14  -5   0    0.15    0.05
 -14  -5   0    0.09    0.11
  14   4   0    0.05    0.12
  14   4   0    0.03    0.11
  14   4   0   -0.05    0.10
  14   4   0    0.12    0.09
  14   4   0    0.10    0.12
 -14  -4   0    0.13    0.06
 -14  -4   0    0.15    0.06
 -14  -4   0    0.09    0.11
 -14  -4   0    0.07    0.10
 -14  -4   0    0.11    0.10
  14   3   0    0.30    0.12
  14   3   0    0.31    0.10
  14   3   0    0.34    0.10
  14   3   0    0.48    0.12
  14   3   0    0.25    0.09
 -14  -3   0    0.30    0.10
 -14  -3   0    0.29    0.06
 -14  -3   0    0.35    0.10
 -14  -3   0    0.31    0.11
 -14  -3   0    0.39    0.07
 -14  -3   0    0.21    0.11
  14   2   0    2.17    0.16
  14   2   0    1.91    0.21
  14   2   0    2.31    0.20
  14   2   0    2.14    0.23
 -14  -2   0    2.02    0.20
 -14  -2   0    2.26    0.20
 -14  -2   0    2.27    0.19
 -14  -2   0    1.99    0.16
 -14  -2   0    2.05    0.15
  14   1   0   -0.11    0.07
  14   1   0   -0.08    0.10
  14   1   0    0.04    0.10
  14   1   0    0.08    0.11
 -14  -1   0    0.18    0.09
 -14  -1   0    0.04    0.06
 -14  -1   0    0.06    0.10
 -14  -1   0    0.09    0.08
 -14  -1   0    0.09    0.08
 -14  -1   0   -0.04    0.07
  14   0   0    1.91    0.19
  14   0   0    1.77    0.17
  14   0   0    1.96    0.19
  14   0   0    1.53    0.13
 -14   0   0    1.67    0.15
 -14   0   0    1.58    0.13
 -14   0   0    1.70    0.14
 -14   0   0    1.90    0.19
 -14   0   0    2.06    0.19
 -14   0   0    1.91    0.17
  14  -1   0   -0.01    0.08
  14  -1   0   -0.15    0.06
  14  -1   0   -0.06    0.09
  14  -1   0    0.10    0.10
 -14   1   0   -0.06    0.06
 -14   1   0    0.04    0.09
 -14   1   0   -0.04    0.09
 -14   1   0   -0.14    0.08
 -14   1   0   -0.03    0.07
 -14   1   0    0.05    0.08
 -14   1   0    0.04    0.08
  14  -2   0    1.99    0.13
  14  -2   0    2.23    0.20
  14  -2   0    2.31    0.20
  14  -2   0    2.19    0.18
 -14   2   0    1.74    0.17
 -14   2   0    2.27    0.19
 -14   2   0    2.16    0.15
 -14   2   0    1.95    0.19
 -14   2   0    2.03    0.13
 -14   2   0    2.01    0.17
 -14   2   0    2.09    0.19
  14  -3   0    0.26    0.06
  14  -3   0    0.32    0.10
  14  -3   0    0.30    0.11
  14  -3   0    0.29    0.11
 -14   3   0    0.15    0.11
 -14   3   0    0.33    0.10
 -14   3   0    0.27    0.06
 -14   3   0    0.27    0.10
 -14   3   0    0.20    0.10
 -14   3   0    0.25    0.08
 -14   3   0    0.33    0.09
  14  -4   0    0.09    0.11
  14  -4   0    0.09    0.04
  14  -4   0    0.16    0.11
  14  -4   0    0.13    0.11
 -14   4   0    0.06    0.10
 -14   4   0    0.16    0.11
 -14   4   0    0.08    0.09
 -14   4   0    0.00    0.10
 -14   4   0    0.25    0.10
 -14   4   0    0.19    0.09
  14  -5   0    0.08    0.10
  14  -5   0    0.02    0.10
  14  -5   0    0.10    0.10
 -14   5   0    0.04    0.10
 -14   5   0    0.05    0.10
 -14   5   0    0.06    0.10
 -14   5   0   -0.01    0.11
 -14   5   0   -0.07    0.09
  14  -6   0    1.38    0.21
  14  -6   0    1.23    0.14
 -14   6   0    1.38    0.15
 -14   6   0    1.12    0.14
 -14   6   0    1.18    0.16
 -14   6   0    1.37    0.21
 -14   6   0    1.53    0.19
 -14   6   0    1.56    0.20
  14  -7   0    0.07    0.12
  14  -7   0   -0.07    0.11
 -14   7   0    0.05    0.13
 -14   7   0   -0.02    0.10
 -14   7   0    0.09    0.16
 -14   7   0   -0.01    0.12
 -14   7   0    0.07    0.13
  14  -8   0    0.12    0.13
 -14   8   0    0.05    0.13
 -14   8   0    0.32    0.14
 -14   8   0    0.04    0.11
 -14   8   0    0.19    0.12
 -14   8   0    0.01    0.20
  14  -9   0    0.29    0.15
 -14   9   0    0.31    0.16
 -14   9   0    0.07    0.13
 -14   9   0    0.19    0.13
  14 -10   0    0.79    0.19
 -14  10   0    1.08    0.20
 -14  10   0    0.91    0.17
 -14  10   0    0.84    0.17
  14 -11   0    0.10    0.18
 -14  11   0   -0.14    0.16
 -14  11   0   -0.06    0.14
 -14  11   0   -0.08    0.19
  14 -12   0    0.23    0.22
 -14  12   0    0.14    0.21
 -14  12   0    0.26    0.17
 -14  12   0    0.07    0.18
  15  11   0    0.24    0.17
  15  11   0    0.72    0.28
 -15 -11   0    0.65    0.16
 -15 -11   0    0.39    0.18
  15  10   0   -0.01    0.16
  15  10   0   -0.20    0.22
 -15 -10   0   -0.07    0.16
 -15 -10   0    0.18    0.14
  15   9   0    0.20    0.15
  15   9   0    0.15    0.16
  15   9   0    0.38    0.21
 -15  -9   0    0.26    0.16
 -15  -9   0    0.05    0.13
  15   8   0    6.12    0.39
  15   8   0    5.07    0.32
 -15  -8   0    5.28    0.32
 -15  -8   0    5.34    0.29
 -15  -8   0    4.72    0.33
  15   7   0    0.03    0.13
  15   7   0    0.02    0.15
  15   7   0    0.03    0.15
  15   7   0   -0.11    0.17
 -15  -7   0   -0.12    0.13
 -15  -7   0    0.04    0.11
 -15  -7   0    0.02    0.06
 -15  -7   0    0.12    0.13
  15   6   0   -0.02    0.11
  15   6   0    0.18    0.15
  15   6   0   -0.21    0.13
 -15  -6   0    0.11    0.11
 -15  -6   0    0.26    0.15
 -15  -6   0    0.19    0.12
 -15  -6   0    0.18    0.14
 -15  -6   0    0.18    0.06
 -15  -6   0    0.13    0.06
  15   5   0    0.17    0.15
  15   5   0   -0.03    0.12
  15   5   0    0.05    0.14
 -15  -5   0   -0.10    0.10
 -15  -5   0    0.04    0.11
 -15  -5   0    0.04    0.13
 -15  -5   0    0.19    0.06
 -15  -5   0    0.28    0.13
 -15  -5   0    0.08    0.07
  15   4   0    1.29    0.15
  15   4   0    1.03    0.17
  15   4   0    1.43    0.16
  15   4   0    1.80    0.22
 -15  -4   0    1.27    0.13
 -15  -4   0    1.21    0.12
 -15  -4   0    1.00    0.15
 -15  -4   0    1.16    0.15
 -15  -4   0    1.08    0.16
  15   3   0    0.19    0.12
  15   3   0    0.09    0.11
  15   3   0   -0.07    0.09
  15   3   0    0.29    0.14
 -15  -3   0    0.19    0.12
 -15  -3   0    0.08    0.10
 -15  -3   0    0.09    0.13
 -15  -3   0    0.08    0.11
 -15  -3   0    0.14    0.08
 -15  -3   0    0.26    0.12
  15   2   0   -0.09    0.14
  15   2   0    0.07    0.12
  15   2   0   -0.16    0.09
  15   2   0    0.15    0.11
 -15  -2   0    0.03    0.11
 -15  -2   0    0.01    0.09
 -15  -2   0   -0.11    0.07
 -15  -2   0    0.00    0.10
 -15  -2   0   -0.18    0.09
 -15  -2   0    0.16    0.10
 -15  -2   0    0.04    0.07
  15   1   0    0.97    0.11
  15   1   0    1.26    0.16
  15   1   0    1.28    0.17
  15   1   0    1.10    0.15
 -15  -1   0    1.00    0.16
 -15  -1   0    0.96    0.10
 -15  -1   0    1.01    0.15
 -15  -1   0    1.00    0.11
 -15  -1   0    1.23    0.15
 -15  -1   0    1.09    0.14
 -15  -1   0    1.02    0.14
  15   0   0    0.14    0.11
  15   0   0    0.23    0.11
  15   0   0    0.35    0.13
  15   0   0   -0.02    0.07
 -15   0   0    0.21    0.12
 -15   0   0    0.08    0.09
 -15   0   0    0.14    0.08
 -15   0   0    0.10    0.11
 -15   0   0    0.03    0.08
 -15   0   0   -0.07    0.10
 -15   0   0    0.01    0.07
  15  -1   0    1.22    0.15
  15  -1   0    0.99    0.17
  15  -1   0    1.01    0.14
  15  -1   0    0.95    0.10
 -15   1   0    1.19    0.15
 -15   1   0    1.08    0.13
 -15   1   0    0.91    0.14
 -15   1   0    0.92    0.11
 -15   1   0    1.14    0.13
 -15   1   0    0.96    0.13
 -15   1   0    1.26    0.15
  15  -2   0    0.06    0.09
  15  -2   0    0.00    0.12
  15  -2   0    0.01    0.10
 -15   2   0   -0.10    0.11
 -15   2   0   -0.01    0.08
 -15   2   0   -0.01    0.09
 -15   2   0    0.10    0.11
 -15   2   0    0.00    0.09
 -15   2   0   -0.18    0.10
 -15   2   0   -0.08    0.06
  15  -3   0    0.19    0.12
  15  -3   0    0.14    0.10
  15  -3   0    0.17    0.12
  15  -3   0    0.06    0.06
 -15   3   0    0.14    0.09
 -15   3   0    0.20    0.11
 -15   3   0    0.12    0.12
 -15   3   0    0.07    0.10
 -15   3   0    0.12    0.06
 -15   3   0    0.23    0.10
 -15   3   0    0.12    0.11
  15  -4   0    1.37    0.16
  15  -4   0    1.13    0.09
  15  -4   0    1.56    0.18
  15  -4   0    1.34    0.19
 -15   4   0    1.37    0.16
 -15   4   0    1.29    0.16
 -15   4   0    1.00    0.15
 -15   4   0    1.39    0.18
 -15   4   0    1.21    0.16
 -15   4   0    1.05    0.14
  15  -5   0    0.11    0.11
 -15   5   0    0.11    0.11
 -15   5   0    0.07    0.12
 -15   5   0    0.17    0.11
 -15   5   0    0.10    0.11
 -15   5   0    0.10    0.12
 -15   5   0    0.20    0.11
  15  -6   0    0.32    0.13
  15  -6   0    0.14    0.13
 -15   6   0    0.15    0.13
 -15   6   0    0.12    0.13
 -15   6   0    0.22    0.11
 -15   6   0    0.04    0.12
 -15   6   0    0.19    0.14
  15  -7   0    0.02    0.13
  15  -7   0    0.01    0.13
 -15   7   0   -0.12    0.12
 -15   7   0   -0.03    0.14
 -15   7   0    0.22    0.13
 -15   7   0   -0.05    0.17
 -15   7   0    0.22    0.13
  15  -8   0    5.60    0.36
 -15   8   0    5.94    0.34
 -15   8   0    5.70    0.33
 -15   8   0    5.49    0.32
  15  -9   0    0.30    0.16
 -15   9   0   -0.04    0.16
 -15   9   0    0.21    0.16
 -15   9   0    0.05    0.15
  15 -10   0   -0.08    0.17
 -15  10   0    0.11    0.18
 -15  10   0    0.00    0.16
 -15  10   0    0.13    0.17
  15 -11   0    0.57    0.24
 -15  11   0    0.50    0.22
 -15  11   0    0.10    0.19
 -15  11   0    0.57    0.17
  16  10   0    0.14    0.19
  16  10   0    0.57    0.26
 -16 -10   0    0.42    0.17
 -16 -10   0    0.42    0.19
  16   9   0    0.01    0.17
  16   9   0    0.11    0.24
 -16  -9   0    0.05    0.16
 -16  -9   0    0.06    0.15
  16   8   0   -0.12    0.15
  16   8   0   -0.19    0.21
 -16  -8   0   -0.02    0.14
 -16  -8   0   -0.19    0.15
  16   7   0    0.31    0.15
  16   7   0    0.47    0.21
 -16  -7   0    0.39    0.15
 -16  -7   0    0.36    0.19
 -16  -7   0    0.62    0.14
  16   6   0    0.16    0.18
  16   6   0   -0.12    0.17
  16   6   0   -0.09    0.15
 -16  -6   0    0.04    0.13
 -16  -6   0    0.10    0.07
 -16  -6   0   -0.05    0.12
 -16  -6   0   -0.25    0.16
  16   5   0    0.01    0.15
  16   5   0    0.25    0.15
 -16  -5   0    0.19    0.08
 -16  -5   0    0.06    0.12
 -16  -5   0   -0.05    0.14
 -16  -5   0    0.15    0.13
 -16  -5   0    0.55    0.17
  16   4   0    0.10    0.13
  16   4   0    0.04    0.15
  16   4   0    0.13    0.14
 -16  -4   0    0.01    0.11
 -16  -4   0   -0.04    0.13
 -16  -4   0   -0.02    0.13
 -16  -4   0   -0.01    0.08
 -16  -4   0   -0.17    0.10
 -16  -4   0    0.00    0.07
  16   3   0    1.93    0.25
  16   3   0    1.96    0.28
  16   3   0    1.63    0.19
 -16  -3   0    1.84    0.24
 -16  -3   0    1.76    0.23
 -16  -3   0    1.76    0.16
 -16  -3   0    1.36    0.16
 -16  -3   0    1.64    0.22
 -16  -3   0    1.33    0.14
  16   2   0   -0.11    0.10
  16   2   0   -0.08    0.15
  16   2   0    0.17    0.14
  16   2   0    0.12    0.12
 -16  -2   0    0.03    0.08
 -16  -2   0   -0.08    0.12
 -16  -2   0    0.07    0.13
 -16  -2   0    0.10    0.12
 -16  -2   0    0.25    0.13
 -16  -2   0    0.07    0.08
 -16  -2   0   -0.02    0.10
  16   1   0   -0.12    0.13
  16   1   0   -0.02    0.11
  16   1   0   -0.13    0.09
  16   1   0    0.05    0.12
 -16  -1   0    0.11    0.12
 -16  -1   0    0.03    0.13
 -16  -1   0   -0.01    0.11
 -16  -1   0    0.02    0.08
 -16  -1   0   -0.11    0.09
 -16  -1   0   -0.19    0.08
 -16  -1   0   -0.09    0.11
  16   0   0    1.37    0.17
  16   0   0    0.86    0.16
  16   0   0    1.08    0.16
  16   0   0    1.24    0.12
 -16   0   0    1.15    0.16
 -16   0   0    1.94    0.23
 -16   0   0    1.22    0.13
 -16   0   0    1.39    0.17
 -16   0   0    1.10    0.17
 -16   0   0    1.45    0.16
 -16   0   0    1.06    0.12
  16  -1   0   -0.22    0.11
  16  -1   0   -0.15    0.11
  16  -1   0   -0.04    0.13
  16  -1   0   -0.08    0.09
 -16   1   0    0.00    0.09
 -16   1   0   -0.01    0.12
 -16   1   0    0.24    0.13
 -16   1   0   -0.09    0.10
 -16   1   0   -0.01    0.08
 -16   1   0    0.03    0.10
 -16   1   0   -0.03    0.12
  16  -2   0    0.20    0.13
  16  -2   0    0.11    0.08
  16  -2   0    0.00    0.11
  16  -2   0    0.07    0.13
 -16   2   0    0.12    0.13
 -16   2   0    0.08    0.11
 -16   2   0    0.14    0.13
 -16   2   0    0.14    0.12
 -16   2   0   -0.01    0.10
 -16   2   0   -0.04    0.10
 -16   2   0    0.12    0.07
  16  -3   0    1.92    0.21
  16  -3   0    1.67    0.13
  16  -3   0    2.16    0.24
 -16   3   0    1.57    0.19
 -16   3   0    1.93    0.24
 -16   3   0    1.43    0.13
 -16   3   0    1.55    0.20
 -16   3   0    1.75    0.23
 -16   3   0    1.79    0.18
  16  -4   0    0.02    0.12
  16  -4   0   -0.04    0.13
  16  -4   0   -0.04    0.05
 -16   4   0   -0.10    0.11
 -16   4   0    0.07    0.11
 -16   4   0   -0.08    0.12
 -16   4   0   -0.02    0.11
 -16   4   0   -0.05    0.13
 -16   4   0   -0.17    0.13
  16  -5   0    0.16    0.15
  16  -5   0    0.29    0.14
 -16   5   0    0.01    0.13
 -16   5   0    0.20    0.14
 -16   5   0    0.26    0.13
 -16   5   0    0.04    0.14
 -16   5   0    0.21    0.14
  16  -6   0    0.07    0.15
 -16   6   0    0.09    0.14
 -16   6   0    0.15    0.16
 -16   6   0    0.14    0.14
 -16   6   0   -0.15    0.13
  16  -7   0    0.56    0.16
 -16   7   0    0.36    0.15
 -16   7   0    0.66    0.16
 -16   7   0    0.63    0.17
  16  -8   0    0.14    0.16
 -16   8   0    0.20    0.17
 -16   8   0    0.16    0.17
 -16   8   0    0.09    0.15
  16  -9   0    0.36    0.18
 -16   9   0    0.14    0.18
 -16   9   0    0.09    0.17
 -16   9   0   -0.23    0.16
  16 -10   0    0.50    0.23
 -16  10   0    0.35    0.17
 -16  10   0    0.12    0.19
 -16  10   0   -0.10    0.19
  17   9   0    0.30    0.19
  17   9   0    0.35    0.27
 -17  -9   0    0.18    0.17
 -17  -9   0   -0.03    0.19
  17   8   0    0.19    0.19
  17   8   0   -0.15    0.23
 -17  -8   0   -0.24    0.15
 -17  -8   0    0.10    0.18
  17   7   0   -0.19    0.17
  17   7   0    0.20    0.23
 -17  -7   0    0.12    0.15
 -17  -7   0    0.14    0.17
  17   6   0   -0.03    0.16
  17   6   0   -0.05    0.20
 -17  -6   0   -0.07    0.15
 -17  -6   0   -0.16    0.21
 -17  -6   0   -0.14    0.14
  17   5   0    0.33    0.21
  17   5   0    0.79    0.19
 -17  -5   0    0.42    0.15
 -17  -5   0    0.51    0.19
 -17  -5   0    0.59    0.17
  17   4   0    0.27    0.18
  17   4   0    0.14    0.19
  17   4   0    0.33    0.17
 -17  -4   0    0.14    0.13
 -17  -4   0    0.43    0.18
 -17  -4   0    0.23    0.17
 -17  -4   0    0.20    0.14
 -17  -4   0    0.32    0.10
  17   3   0    0.04    0.15
  17   3   0   -0.14    0.17
 -17  -3   0   -0.09    0.12
 -17  -3   0    0.00    0.15
 -17  -3   0    0.08    0.15
 -17  -3   0   -0.17    0.15
 -17  -3   0    0.03    0.10
 -17  -3   0   -0.30    0.12
  17   2   0   -0.19    0.11
  17   2   0   -0.02    0.16
  17   2   0   -0.02    0.14
  17   2   0    0.05    0.15
 -17  -2   0   -0.06    0.13
 -17  -2   0    0.07    0.16
 -17  -2   0    0.04    0.09
 -17  -2   0   -0.23    0.10
 -17  -2   0    0.18    0.14
 -17  -2   0   -0.02    0.10
 -17  -2   0    0.18    0.16
  17   1   0    0.00    0.17
  17   1   0    0.25    0.15
  17   1   0   -0.05    0.11
  17   1   0   -0.05    0.12
 -17  -1   0   -0.22    0.13
 -17  -1   0    0.03    0.10
 -17  -1   0    0.20    0.14
 -17  -1   0   -0.06    0.15
 -17  -1   0    0.27    0.11
 -17  -1   0    0.22    0.15
 -17  -1   0    0.04    0.11
  17   0   0    0.10    0.15
  17   0   0   -0.15    0.16
  17   0   0   -0.07    0.10
  17   0   0   -0.02    0.12
 -17   0   0    0.17    0.14
 -17   0   0   -0.02    0.11
 -17   0   0    0.15    0.10
 -17   0   0   -0.05    0.13
 -17   0   0    0.11    0.13
 -17   0   0    0.07    0.10
 -17   0   0    0.00    0.14
  17  -1   0    0.03    0.15
  17  -1   0   -0.04    0.12
  17  -1   0    0.04    0.10
  17  -1   0   -0.20    0.14
 -17   1   0    0.02    0.13
 -17   1   0    0.12    0.12
 -17   1   0    0.02    0.09
 -17   1   0    0.09    0.16
 -17   1   0   -0.21    0.12
 -17   1   0    0.08    0.11
 -17   1   0   -0.11    0.11
  17  -2   0   -0.09    0.08
  17  -2   0   -0.22    0.12
  17  -2   0    0.08    0.14
 -17   2   0   -0.06    0.12
 -17   2   0    0.24    0.13
 -17   2   0   -0.07    0.14
 -17   2   0    0.18    0.16
 -17   2   0   -0.17    0.08
 -17   2   0   -0.07    0.11
  17  -3   0    0.21    0.15
  17  -3   0    0.08    0.13
 -17   3   0   -0.04    0.12
 -17   3   0    0.00    0.12
 -17   3   0    0.18    0.12
 -17   3   0   -0.03    0.07
 -17   3   0   -0.14    0.14
 -17   3   0    0.16    0.15
 -17   3   0    0.23    0.16
  17  -4   0    0.34    0.17
 -17   4   0    0.31    0.14
 -17   4   0    0.35    0.16
 -17   4   0    0.21    0.14
 -17   4   0    0.42    0.17
  17  -5   0    0.72    0.17
 -17   5   0    0.60    0.16
 -17   5   0    0.52    0.16
 -17   5   0    0.83    0.18
 -17   5   0    0.41    0.15
  17  -6   0    0.01    0.16
 -17   6   0    0.13    0.15
 -17   6   0    0.07    0.16
 -17   6   0    0.29    0.16
  17  -7   0    0.11    0.17
 -17   7   0   -0.01    0.16
 -17   7   0    0.32    0.18
 -17   7   0   -0.13    0.15
  17  -8   0    0.22    0.19
 -17   8   0    0.09    0.18
 -17   8   0   -0.08    0.18
 -17   8   0   -0.17    0.19
  17  -9   0    0.56    0.21
 -17   9   0    0.35    0.20
 -17   9   0   -0.04    0.20
 -17   9   0    0.37    0.21
  18   8   0    0.23    0.29
  18   8   0   -0.06    0.22
 -18  -8   0    0.10    0.19
 -18  -8   0   -0.14    0.18
  18   7   0    0.93    0.22
  18   7   0    1.10    0.28
 -18  -7   0    1.30    0.21
 -18  -7   0    0.90    0.20
  18   6   0    0.30    0.20
  18   6   0    0.55    0.21
 -18  -6   0    0.26    0.17
 -18  -6   0    0.17    0.17
  18   5   0    0.08    0.18
  18   5   0    0.15    0.20
 -18  -5   0    0.04    0.15
 -18  -5   0    0.19    0.16
  18   4   0    0.24    0.24
  18   4   0   -0.06    0.19
 -18  -4   0   -0.14    0.14
 -18  -4   0    0.07    0.18
 -18  -4   0    0.14    0.16
  18   3   0    0.50    0.18
  18   3   0    0.54    0.22
  18   3   0    0.97    0.23
 -18  -3   0    0.52    0.14
 -18  -3   0    0.85    0.20
 -18  -3   0    0.58    0.15
 -18  -3   0    0.49    0.20
 -18  -3   0    0.56    0.12
  18   2   0    0.70    0.16
  18   2   0    0.82    0.19
  18   2   0    0.86    0.19
  18   2   0    1.50    0.25
 -18  -2   0    1.01    0.23
 -18  -2   0    0.81    0.19
 -18  -2   0    0.62    0.13
 -18  -2   0    0.76    0.14
 -18  -2   0    0.72    0.17
 -18  -2   0    0.86    0.20
  18   1   0    0.06    0.13
  18   1   0    0.41    0.19
  18   1   0    0.05    0.19
 -18  -1   0    0.19    0.16
 -18  -1   0   -0.08    0.15
 -18  -1   0    0.33    0.19
 -18  -1   0    0.20    0.19
 -18  -1   0   -0.06    0.11
 -18  -1   0    0.13    0.12
  18   0   0   -0.37    0.16
 -18   0   0   -0.08    0.15
 -18   0   0    0.10    0.16
 -18   0   0    0.15    0.19
 -18   0   0    0.07    0.11
 -18   0   0   -0.02    0.15
 -18   0   0   -0.10    0.12
  18  -1   0   -0.03    0.16
 -18   1   0    0.12    0.15
 -18   1   0    0.09    0.16
 -18   1   0    0.14    0.14
 -18   1   0    0.01    0.15
 -18   1   0    0.17    0.10
 -18   1   0   -0.02    0.19
 -18   1   0    0.18    0.13
  18  -2   0    0.83    0.17
  18  -2   0    0.76    0.21
 -18   2   0    0.69    0.18
 -18   2   0    0.89    0.19
 -18   2   0    0.68    0.17
 -18   2   0    0.52    0.15
 -18   2   0    0.84    0.12
 -18   2   0    0.86    0.15
  18  -3   0    0.63    0.18
 -18   3   0    0.58    0.18
 -18   3   0    0.98    0.19
 -18   3   0    0.89    0.19
 -18   3   0    0.78    0.17
  18  -4   0    0.19    0.16
 -18   4   0    0.22    0.17
 -18   4   0   -0.18    0.15
 -18   4   0    0.24    0.17
  18  -5   0    0.28    0.17
 -18   5   0    0.28    0.16
 -18   5   0    0.27    0.18
 -18   5   0    0.11    0.18
  18  -6   0    0.10    0.18
 -18   6   0    0.43    0.18
 -18   6   0    0.25    0.17
 -18   6   0    0.24    0.19
  18  -7   0    1.65    0.25
 -18   7   0    0.95    0.22
 -18   7   0    1.18    0.23
 -18   7   0    1.06    0.21
  18  -8   0    0.04    0.22
 -18   8   0    0.46    0.20
 -18   8   0   -0.16    0.21
  19   6   0    0.49    0.24
  19   6   0    0.09    0.23
 -19  -6   0   -0.21    0.18
 -19  -6   0    0.12    0.19
  19   5   0    0.72    0.31
  19   5   0    0.43    0.24
 -19  -5   0    0.26    0.18
 -19  -5   0   -0.06    0.17
  19   4   0    1.32    0.25
  19   4   0    1.69    0.30
 -19  -4   0    1.05    0.19
 -19  -4   0    1.41    0.21
  19   3   0   -0.11    0.19
  19   3   0    0.02    0.20
 -19  -3   0    0.29    0.17
 -19  -3   0    0.06    0.15
 -19  -3   0    0.28    0.20
  19   2   0    0.03    0.21
  19   2   0   -0.05    0.16
 -19  -2   0   -0.37    0.15
 -19  -2   0    0.25    0.21
 -19  -2   0    0.01    0.14
  19   1   0    0.08    0.20
  19   1   0   -0.08    0.17
 -19  -1   0   -0.27    0.16
 -19  -1   0    0.03    0.13
 -19  -1   0    0.08    0.13
  19   0   0   -0.11    0.16
 -19   0   0    0.09    0.16
 -19   0   0   -0.05    0.13
 -19   0   0    0.05    0.14
 -19   0   0    0.10    0.19
  19  -1   0    0.16    0.16
 -19   1   0    0.03    0.16
 -19   1   0    0.06    0.15
 -19   1   0   -0.20    0.12
 -19   1   0    0.02    0.18
  19  -2   0   -0.07    0.15
 -19   2   0   -0.08    0.15
 -19   2   0    0.41    0.20
 -19   2   0   -0.25    0.17
  19  -3   0   -0.03    0.17
 -19   3   0   -0.02    0.17
 -19   3   0   -0.23    0.18
 -19   3   0    0.05    0.16
  19  -4   0    1.85    0.25
 -19   4   0    1.28    0.23
 -19   4   0    1.40    0.23
 -19   4   0    1.60    0.22
  19  -5   0    0.57    0.20
 -19   5   0    0.56    0.19
 -19   5   0    0.11    0.19
 -19   5   0    0.24    0.21
  19  -6   0    0.10    0.21
 -19   6   0    0.11    0.21
 -19   6   0    0.10    0.20
 -20  -3   0    0.05    0.19
  20   2   0   -0.04    0.19
 -20  -2   0    0.18    0.17
 -20  -2   0    0.02    0.19
  20   1   0    0.05    0.19
 -20  -1   0   -0.16    0.16
 -20  -1   0   -0.02    0.22
 -20  -1   0    0.02    0.18
  20   0   0    0.02    0.18
 -20   0   0   -0.09    0.23
  20  -1   0    0.13    0.20
 -20   1   0   -0.10    0.22
 -20   1   0    0.22    0.17
  20  -2   0    0.14    0.19
 -20   2   0    0.13    0.22
 -20   2   0    0.42    0.18
 -20   2  -1    0.05    0.18
 -20   2  -1    0.05    0.22
  20  -2   1   -0.10    0.19
 -20   1  -1    0.07    0.17
 -20   1  -1   -0.09    0.21
  20  -1   1    0.15    0.17
 -20   0  -1   -0.21    0.23
 -20   0  -1    0.10    0.17
  20   0   1    0.21    0.19
 -20  -1  -1   -0.05    0.19
 -20  -1  -1    0.35    0.17
 -20  -1  -1   -0.03    0.23
  20   1   1   -0.05    0.19
 -20  -2  -1   -0.22    0.18
 -20  -2  -1    0.16    0.17
  20   2   1   -0.10    0.19
 -19   6  -1    0.79    0.23
 -19   6  -1    0.60    0.21
  19  -6   1    0.91    0.23
 -19   5  -1   -0.08    0.19
 -19   5  -1    0.27    0.20
 -19   5  -1    0.27    0.19
  19  -5   1    0.01    0.19
 -19   4  -1    0.12    0.19
 -19   4  -1   -0.21    0.18
 -19   4  -1    0.29    0.19
  19  -4   1    0.41    0.19
 -19   3  -1    0.13    0.19
 -19   3  -1    0.05    0.16
 -19   3  -1    0.35    0.20
  19  -3   1    0.20    0.17
 -19   2  -1    1.06    0.22
 -19   2  -1    1.16    0.19
 -19   2  -1    1.19    0.21
  19  -2   1    1.44    0.21
 -19   1  -1    0.29    0.12
 -19   1  -1    0.10    0.15
 -19   1  -1    0.43    0.18
 -19   1  -1    0.54    0.19
  19  -1   1    0.37    0.16
 -19   0  -1    0.05    0.13
 -19   0  -1    0.04    0.19
 -19   0  -1   -0.03    0.15
 -19  -1  -1    0.39    0.15
 -19  -1  -1    0.62    0.14
 -19  -1  -1    0.12    0.17
 -19  -1  -1    0.50    0.23
  19   1   1    0.19    0.16
 -19  -2  -1    1.22    0.16
 -19  -2  -1    1.21    0.20
 -19  -2  -1    0.94    0.16
  19   2   1    1.27    0.22
  19   2   1    1.39    0.25
 -19  -3  -1   -0.40    0.14
 -19  -3  -1    0.12    0.21
 -19  -3  -1   -0.04    0.17
  19   3   1   -0.21    0.20
  19   3   1    0.03    0.19
 -19  -4  -1    0.00    0.17
 -19  -4  -1   -0.11    0.17
  19   4   1   -0.32    0.23
 -19  -5  -1   -0.07    0.18
 -19  -5  -1   -0.23    0.17
  19   5   1    0.49    0.29
  19   5   1    0.06    0.22
 -19  -6  -1    0.44    0.21
 -19  -6  -1    0.36    0.20
  19   6   1    0.59    0.24
  19   6   1    0.14    0.23
 -18   8  -1    0.34    0.21
 -18   8  -1    0.31    0.21
 -18   8  -1    0.62    0.23
  18  -8   1    0.46    0.22
 -18   7  -1    0.89    0.20
 -18   7  -1    1.10    0.23
 -18   7  -1    0.68    0.20
  18  -7   1    0.80    0.21
 -18   6  -1   -0.04    0.18
 -18   6  -1    0.36    0.20
 -18   6  -1    0.39    0.19
  18  -6   1    0.12    0.18
 -18   5  -1    0.36    0.17
 -18   5  -1    0.09    0.17
 -18   5  -1    0.51    0.17
  18  -5   1    0.19    0.18
 -18   4  -1    1.33    0.20
 -18   4  -1    1.24    0.19
 -18   4  -1    1.33    0.20
 -18   4  -1    1.39    0.19
  18  -4   1    1.87    0.27
 -18   3  -1    2.61    0.27
 -18   3  -1    2.67    0.29
 -18   3  -1    1.80    0.20
 -18   3  -1    2.50    0.30
 -18   2  -1    0.34    0.10
 -18   2  -1    0.07    0.14
 -18   2  -1    0.47    0.16
 -18   2  -1    0.47    0.16
 -18   2  -1    0.20    0.16
  18  -2   1    0.22    0.14
 -18   1  -1    0.15    0.10
 -18   1  -1    0.43    0.17
 -18   1  -1    0.24    0.14
 -18   1  -1    0.10    0.16
 -18   1  -1    0.52    0.16
  18  -1   1    0.09    0.14
  18  -1   1    0.01    0.18
 -18   0  -1   -0.28    0.14
 -18   0  -1    0.17    0.15
 -18   0  -1   -0.09    0.13
 -18   0  -1   -0.10    0.18
 -18   0  -1   -0.02    0.11
 -18   0  -1   -0.08    0.13
  18   0   1   -0.22    0.16
  18   0   1    0.04    0.14
 -18  -1  -1    0.11    0.12
 -18  -1  -1    0.29    0.16
 -18  -1  -1    0.26    0.16
 -18  -1  -1    0.06    0.16
 -18  -1  -1    0.49    0.20
 -18  -1  -1    0.24    0.14
  18   1   1    0.33    0.18
  18   1   1    0.08    0.15
  18   1   1    0.25    0.14
 -18  -2  -1    0.36    0.12
 -18  -2  -1    0.09    0.16
 -18  -2  -1    0.32    0.17
 -18  -2  -1    0.07    0.13
 -18  -2  -1    0.23    0.17
 -18  -2  -1   -0.02    0.18
  18   2   1    0.16    0.15
  18   2   1    0.26    0.15
  18   2   1    0.04    0.21
  18   2   1    0.36    0.18
 -18  -3  -1    2.77    0.28
 -18  -3  -1    2.37    0.28
 -18  -3  -1    2.28    0.26
 -18  -3  -1    2.31    0.26
 -18  -3  -1    2.55    0.22
  18   3   1    3.13    0.36
  18   3   1    2.86    0.34
 -18  -4  -1    1.28    0.19
 -18  -4  -1    1.50    0.18
 -18  -4  -1    1.85    0.24
  18   4   1    1.82    0.28
  18   4   1    1.87    0.28
  18   4   1    1.57    0.23
 -18  -5  -1    0.22    0.15
 -18  -5  -1    0.27    0.21
 -18  -5  -1    0.22    0.16
  18   5   1    0.11    0.20
  18   5   1    0.03    0.19
 -18  -6  -1    0.32    0.17
 -18  -6  -1    0.34    0.17
  18   6   1    0.15    0.19
  18   6   1    0.22    0.19
 -18  -7  -1    0.92    0.20
 -18  -7  -1    0.73    0.19
  18   7   1    0.90    0.24
  18   7   1    0.52    0.25
 -18  -8  -1    0.22    0.18
 -18  -8  -1    0.13    0.20
  18   8   1    0.34    0.23
  18   8   1    0.29    0.28
 -17   9  -1    0.53    0.21
 -17   9  -1    0.24    0.21
 -17   9  -1    0.24    0.18
  17  -9   1    0.08    0.20
 -17   8  -1   -0.11    0.18
 -17   8  -1    0.29    0.18
 -17   8  -1    0.33    0.17
  17  -8   1    0.22    0.18
 -17   7  -1    0.77    0.20
 -17   7  -1    0.48    0.18
 -17   7  -1    0.43    0.17
  17  -7   1    0.56    0.18
 -17   6  -1    0.50    0.16
 -17   6  -1    0.70    0.18
 -17   6  -1    0.24    0.18
 -17   6  -1    0.17    0.15
  17  -6   1    0.40    0.16
 -17   5  -1    1.92    0.26
 -17   5  -1    2.20    0.28
 -17   5  -1    2.03    0.27
 -17   5  -1    2.46    0.29
 -17   4  -1    0.91    0.16
 -17   4  -1    1.50    0.20
 -17   4  -1    1.28    0.18
 -17   4  -1    1.90    0.25
  17  -4   1    1.57    0.24
 -17   3  -1    0.20    0.14
 -17   3  -1    0.14    0.14
 -17   3  -1    0.07    0.13
 -17   3  -1    0.19    0.08
 -17   3  -1    0.33    0.14
  17  -3   1    0.24    0.13
  17  -3   1    0.12    0.16
 -17   2  -1    3.40    0.25
 -17   2  -1    4.05    0.29
 -17   2  -1    3.78    0.31
 -17   2  -1    3.56    0.19
 -17   2  -1    3.36    0.26
 -17   2  -1    3.75    0.29
  17  -2   1    3.66    0.26
  17  -2   1    3.54    0.20
  17  -2   1    3.76    0.29
 -17   1  -1    0.08    0.13
 -17   1  -1    0.27    0.15
 -17   1  -1    0.22    0.13
 -17   1  -1    0.22    0.12
 -17   1  -1   -0.05    0.13
 -17   1  -1    0.11    0.09
  17  -1   1    0.15    0.10
  17  -1   1    0.02    0.12
  17  -1   1   -0.04    0.14
 -17   0  -1    0.04    0.13
 -17   0  -1    0.09    0.11
 -17   0  -1    0.01    0.11
 -17   0  -1   -0.20    0.09
 -17   0  -1   -0.22    0.15
 -17   0  -1    0.08    0.14
  17   0   1    0.05    0.14
  17   0   1   -0.23    0.12
  17   0   1   -0.10    0.16
  17   0   1   -0.02    0.10
 -17  -1  -1    0.10    0.11
 -17  -1  -1    0.28    0.11
 -17  -1  -1   -0.05    0.10
 -17  -1  -1    0.32    0.16
 -17  -1  -1    0.13    0.15
 -17  -1  -1    0.07    0.14
 -17  -1  -1    0.07    0.14
  17   1   1    0.25    0.17
  17   1   1    0.05    0.13
  17   1   1    0.21    0.15
  17   1   1   -0.07    0.11
 -17  -2  -1    3.64    0.24
 -17  -2  -1    3.56    0.21
 -17  -2  -1    3.40    0.23
 -17  -2  -1    3.37    0.27
 -17  -2  -1    4.02    0.31
 -17  -2  -1    3.32    0.28
 -17  -2  -1    4.26    0.32
  17   2   1    3.01    0.33
  17   2   1    4.29    0.31
  17   2   1    3.54    0.24
  17   2   1    3.00    0.29
 -17  -3  -1    0.11    0.10
 -17  -3  -1    0.16    0.16
 -17  -3  -1    0.12    0.15
 -17  -3  -1    0.05    0.12
 -17  -3  -1    0.25    0.14
 -17  -3  -1    0.00    0.10
  17   3   1    0.14    0.20
  17   3   1    0.23    0.16
  17   3   1    0.23    0.18
 -17  -4  -1    1.19    0.19
 -17  -4  -1    1.59    0.18
 -17  -4  -1    1.21    0.18
 -17  -4  -1    1.36    0.13
 -17  -4  -1    1.82    0.23
  17   4   1    1.48    0.21
  17   4   1    1.48    0.24
  17   4   1    1.11    0.21
 -17  -5  -1    1.79    0.24
 -17  -5  -1    2.42    0.26
 -17  -5  -1    1.83    0.22
 -17  -5  -1    1.96    0.18
  17   5   1    1.07    0.20
  17   5   1    1.48    0.21
  17   5   1    1.64    0.20
  17   5   1    1.77    0.24
 -17  -6  -1    0.05    0.19
 -17  -6  -1    0.59    0.17
 -17  -6  -1    0.24    0.15
  17   6   1    0.45    0.21
  17   6   1    0.32    0.17
 -17  -7  -1    0.19    0.15
 -17  -7  -1    0.62    0.18
  17   7   1    0.62    0.19
  17   7   1    0.57    0.23
 -17  -8  -1    0.46    0.18
 -17  -8  -1    0.17    0.16
  17   8   1   -0.10    0.17
  17   8   1   -0.14    0.23
 -17  -9  -1    0.12    0.18
 -17  -9  -1    0.12    0.17
  17   9   1    0.08    0.27
  17   9   1   -0.02    0.20
 -16  10  -1    0.13    0.19
 -16  10  -1    0.16    0.18
 -16  10  -1   -0.22    0.19
  16 -10   1    0.26    0.21
 -16   9  -1    0.25    0.19
 -16   9  -1    0.02    0.16
 -16   9  -1    0.45    0.18
  16  -9   1    0.35    0.18
 -16   8  -1   -0.03    0.16
 -16   8  -1    0.06    0.15
 -16   8  -1    0.33    0.17
  16  -8   1    0.13    0.16
 -16   7  -1    0.47    0.15
 -16   7  -1    0.47    0.18
 -16   7  -1    0.28    0.14
 -16   7  -1    0.27    0.16
  16  -7   1    0.48    0.16
 -16   6  -1    1.10    0.17
 -16   6  -1    1.11    0.17
 -16   6  -1    0.76    0.17
 -16   6  -1    1.27    0.17
 -16   5  -1    0.80    0.16
 -16   5  -1    1.07    0.18
 -16   5  -1    0.65    0.15
 -16   5  -1    1.16    0.17
 -16   5  -1    1.16    0.17
  16  -5   1    1.40    0.23
  16  -5   1    0.96    0.17
 -16   4  -1    1.16    0.16
 -16   4  -1    0.99    0.16
 -16   4  -1    0.76    0.15
 -16   4  -1    0.95    0.17
 -16   4  -1    0.88    0.14
  16  -4   1    1.11    0.17
  16  -4   1    1.10    0.17
  16  -4   1    0.83    0.09
 -16   3  -1    1.54    0.20
 -16   3  -1    1.08    0.17
 -16   3  -1    1.22    0.14
 -16   3  -1    1.14    0.16
 -16   3  -1    1.19    0.12
 -16   3  -1    1.05    0.16
  16  -3   1    0.91    0.17
  16  -3   1    1.01    0.09
  16  -3   1    1.09    0.16
 -16   2  -1    0.31    0.11
 -16   2  -1    0.41    0.13
 -16   2  -1    0.39    0.11
 -16   2  -1    0.38    0.12
 -16   2  -1    0.24    0.14
 -16   2  -1    0.40    0.09
  16  -2   1    0.38    0.14
  16  -2   1    0.39    0.13
  16  -2   1    0.30    0.08
  16  -2   1    0.35    0.14
 -16   1  -1    0.18    0.13
 -16   1  -1    0.27    0.11
 -16   1  -1    0.36    0.11
 -16   1  -1    0.12    0.08
 -16   1  -1    0.26    0.11
 -16   1  -1    0.33    0.13
 -16   1  -1    0.15    0.13
  16  -1   1    0.24    0.13
  16  -1   1    0.26    0.14
  16  -1   1    0.20    0.09
  16  -1   1    0.22    0.11
 -16   0  -1   -0.03    0.12
 -16   0  -1   -0.12    0.12
 -16   0  -1    0.00    0.10
 -16   0  -1   -0.13    0.08
 -16   0  -1    0.02    0.13
 -16   0  -1    0.14    0.11
 -16   0  -1    0.04    0.10
  16   0   1   -0.16    0.13
  16   0   1    0.11    0.13
  16   0   1   -0.11    0.08
  16   0   1    0.06    0.11
 -16  -1  -1    0.35    0.13
 -16  -1  -1    0.36    0.13
 -16  -1  -1    0.41    0.13
 -16  -1  -1    0.18    0.10
 -16  -1  -1    0.31    0.10
 -16  -1  -1    0.17    0.10
 -16  -1  -1    0.45    0.12
  16   1   1    0.06    0.12
  16   1   1    0.30    0.15
  16   1   1    0.23    0.10
  16   1   1    0.15    0.11
 -16  -2  -1    0.48    0.13
 -16  -2  -1    0.53    0.14
 -16  -2  -1    0.43    0.13
 -16  -2  -1    0.28    0.09
 -16  -2  -1    0.46    0.11
 -16  -2  -1    0.59    0.16
 -16  -2  -1    0.26    0.10
  16   2   1    0.47    0.16
  16   2   1    0.35    0.11
  16   2   1    0.37    0.16
  16   2   1    0.46    0.14
 -16  -3  -1    1.00    0.16
 -16  -3  -1    0.87    0.16
 -16  -3  -1    0.96    0.11
 -16  -3  -1    1.05    0.11
 -16  -3  -1    1.16    0.17
  16   3   1    0.97    0.17
  16   3   1    1.53    0.21
  16   3   1    1.10    0.18
 -16  -4  -1    0.82    0.18
 -16  -4  -1    0.80    0.16
 -16  -4  -1    1.04    0.11
 -16  -4  -1    1.05    0.15
 -16  -4  -1    0.73    0.15
 -16  -4  -1    0.88    0.11
  16   4   1    0.99    0.16
  16   4   1    0.74    0.16
  16   4   1    0.81    0.18
 -16  -5  -1    1.03    0.18
 -16  -5  -1    1.19    0.16
 -16  -5  -1    1.21    0.15
 -16  -5  -1    0.89    0.15
 -16  -5  -1    1.06    0.18
  16   5   1    1.29    0.20
  16   5   1    1.14    0.18
  16   5   1    1.18    0.20
  16   5   1    0.96    0.18
 -16  -6  -1    1.34    0.19
 -16  -6  -1    1.34    0.17
 -16  -6  -1    1.38    0.15
 -16  -6  -1    1.68    0.19
  16   6   1    1.31    0.19
  16   6   1    0.99    0.21
  16   6   1    1.33    0.20
 -16  -7  -1    0.31    0.17
 -16  -7  -1    0.52    0.16
 -16  -7  -1    0.43    0.14
  16   7   1    0.33    0.20
  16   7   1    0.29    0.16
 -16  -8  -1    0.01    0.13
 -16  -8  -1    0.31    0.17
  16   8   1   -0.04    0.16
  16   8   1   -0.02    0.20
 -16  -9  -1    0.24    0.15
 -16  -9  -1    0.37    0.17
  16   9   1    0.06    0.17
  16   9   1    0.24    0.23
 -16 -10  -1   -0.15    0.17
 -16 -10  -1   -0.01    0.15
  16  10   1   -0.07    0.18
  16  10   1    0.17    0.25
 -15  11  -1    0.44    0.20
 -15  11  -1    0.37    0.17
 -15  11  -1    0.52    0.21
  15 -11   1    0.66    0.24
 -15  10  -1    0.46    0.15
 -15  10  -1    0.17    0.17
 -15  10  -1    0.40    0.19
  15 -10   1    0.57    0.20
 -15   9  -1    0.04    0.16
 -15   9  -1   -0.07    0.14
 -15   9  -1    0.25    0.15
  15  -9   1    0.07    0.16
 -15   8  -1    1.47    0.18
 -15   8  -1    1.21    0.18
 -15   8  -1    1.29    0.19
  15  -8   1    1.62    0.21
 -15   7  -1    0.52    0.14
 -15   7  -1    0.82    0.15
 -15   7  -1    0.35    0.16
 -15   7  -1    0.80    0.15
 -15   7  -1    0.66    0.14
 -15   6  -1   -0.05    0.12
 -15   6  -1    0.13    0.12
 -15   6  -1    0.15    0.12
 -15   6  -1    0.05    0.12
 -15   6  -1    0.18    0.13
  15  -6   1    0.25    0.12
  15  -6   1    0.10    0.12
 -15   5  -1    0.35    0.12
 -15   5  -1    0.36    0.13
 -15   5  -1    0.35    0.12
 -15   5  -1    0.35    0.12
 -15   5  -1    0.27    0.11
  15  -5   1    0.16    0.12
  15  -5   1    0.46    0.13
 -15   4  -1    0.55    0.14
 -15   4  -1    0.53    0.06
 -15   4  -1    0.55    0.11
 -15   4  -1    0.62    0.13
 -15   4  -1    0.54    0.11
  15  -4   1    0.44    0.06
  15  -4   1    0.74    0.14
 -15   3  -1    0.66    0.13
 -15   3  -1    0.54    0.12
 -15   3  -1    0.53    0.11
 -15   3  -1    0.43    0.11
 -15   3  -1    0.55    0.13
 -15   3  -1    0.52    0.07
 -15   3  -1    0.44    0.12
  15  -3   1    0.60    0.12
  15  -3   1    0.54    0.14
  15  -3   1    0.60    0.13
  15  -3   1    0.67    0.08
 -15   2  -1    0.02    0.11
 -15   2  -1   -0.20    0.10
 -15   2  -1    0.07    0.10
 -15   2  -1    0.02    0.09
 -15   2  -1   -0.09    0.10
 -15   2  -1   -0.10    0.09
 -15   2  -1   -0.04    0.07
  15  -2   1    0.03    0.11
  15  -2   1    0.17    0.11
  15  -2   1   -0.07    0.09
 -15   1  -1    4.77    0.27
 -15   1  -1    4.55    0.24
 -15   1  -1    4.80    0.25
 -15   1  -1    4.61    0.21
 -15   1  -1    4.67    0.23
 -15   1  -1    4.66    0.27
  15  -1   1    4.86    0.26
  15  -1   1    4.74    0.20
  15  -1   1    5.35    0.28
  15  -1   1    4.32    0.27
 -15   0  -1   -0.12    0.09
 -15   0  -1   -0.01    0.08
 -15   0  -1    0.18    0.11
 -15   0  -1    0.09    0.10
 -15   0  -1   -0.07    0.07
 -15   0  -1   -0.06    0.09
 -15   0  -1   -0.03    0.09
  15   0   1   -0.03    0.07
  15   0   1   -0.10    0.09
  15   0   1   -0.01    0.11
  15   0   1    0.04    0.11
 -15  -1  -1    4.63    0.27
 -15  -1  -1    5.08    0.23
 -15  -1  -1    4.87    0.23
 -15  -1  -1    4.84    0.22
 -15  -1  -1    4.64    0.27
 -15  -1  -1    5.11    0.28
 -15  -1  -1    5.35    0.27
  15   1   1    4.92    0.23
  15   1   1    4.91    0.28
  15   1   1    5.00    0.29
  15   1   1    5.28    0.28
 -15  -2  -1    0.00    0.09
 -15  -2  -1    0.03    0.12
 -15  -2  -1    0.22    0.12
 -15  -2  -1    0.11    0.08
 -15  -2  -1    0.09    0.10
 -15  -2  -1    0.13    0.08
 -15  -2  -1   -0.04    0.10
  15   2   1   -0.01    0.14
  15   2   1    0.26    0.14
  15   2   1    0.13    0.11
  15   2   1   -0.12    0.09
 -15  -3  -1    0.50    0.11
 -15  -3  -1    0.51    0.12
 -15  -3  -1    0.46    0.12
 -15  -3  -1    0.52    0.13
 -15  -3  -1    0.49    0.08
 -15  -3  -1    0.58    0.10
 -15  -3  -1    0.68    0.13
  15   3   1    0.44    0.13
  15   3   1    0.52    0.12
  15   3   1    0.23    0.11
  15   3   1    0.38    0.11
 -15  -4  -1    0.47    0.09
 -15  -4  -1    0.46    0.14
 -15  -4  -1    0.57    0.13
 -15  -4  -1    0.46    0.12
  15   4   1    0.72    0.14
  15   4   1    0.72    0.15
  15   4   1    0.55    0.14
  15   4   1    0.31    0.11
 -15  -5  -1    0.31    0.13
 -15  -5  -1    0.04    0.13
 -15  -5  -1    0.39    0.11
 -15  -5  -1    0.47    0.08
 -15  -5  -1    0.25    0.08
 -15  -5  -1    0.53    0.13
  15   5   1    0.44    0.15
  15   5   1    0.32    0.15
  15   5   1    0.21    0.12
  15   5   1    0.34    0.13
 -15  -6  -1    0.10    0.13
 -15  -6  -1   -0.05    0.07
 -15  -6  -1    0.08    0.12
 -15  -6  -1    0.03    0.07
 -15  -6  -1   -0.12    0.13
 -15  -6  -1   -0.01    0.10
  15   6   1   -0.05    0.13
  15   6   1    0.00    0.13
  15   6   1    0.19    0.14
  15   6   1    0.01    0.16
  15   6   1   -0.18    0.15
 -15  -7  -1    0.82    0.15
 -15  -7  -1    0.79    0.14
 -15  -7  -1    0.65    0.08
 -15  -7  -1    0.69    0.16
  15   7   1    0.60    0.16
  15   7   1    0.83    0.15
  15   7   1    0.79    0.19
 -15  -8  -1    1.22    0.13
 -15  -8  -1    1.26    0.18
 -15  -8  -1    1.28    0.20
 -15  -8  -1    1.50    0.17
  15   8   1    1.20    0.17
  15   8   1    1.31    0.19
  15   8   1    1.58    0.24
 -15  -9  -1    0.16    0.16
 -15  -9  -1   -0.06    0.13
  15   9   1   -0.05    0.20
  15   9   1    0.10    0.15
  15   9   1    0.17    0.15
 -15 -10  -1    0.50    0.18
 -15 -10  -1    0.02    0.13
  15  10   1    0.06    0.17
  15  10   1   -0.02    0.20
 -15 -11  -1    0.68    0.19
 -15 -11  -1    0.32    0.15
  15  11   1    0.04    0.17
  15  11   1    0.37    0.27
 -14  12  -1    0.21    0.19
 -14  12  -1   -0.05    0.16
 -14  12  -1    0.10    0.21
  14 -12   1   -0.19    0.21
 -14  11  -1    0.28    0.14
 -14  11  -1    0.15    0.17
 -14  11  -1    0.39    0.18
  14 -11   1    0.16    0.18
 -14  10  -1    0.13    0.15
 -14  10  -1    0.47    0.14
 -14  10  -1    0.62    0.17
  14 -10   1    0.48    0.18
 -14   9  -1   -0.07    0.14
 -14   9  -1    0.01    0.12
 -14   9  -1    0.25    0.15
  14  -9   1    0.05    0.14
 -14   8  -1    0.22    0.13
 -14   8  -1    0.17    0.14
 -14   8  -1    0.10    0.18
 -14   8  -1    0.36    0.11
 -14   8  -1    0.21    0.13
  14  -8   1    0.12    0.12
 -14   7  -1   -0.04    0.12
 -14   7  -1    0.10    0.10
 -14   7  -1    0.01    0.11
 -14   7  -1    0.33    0.17
 -14   7  -1    0.00    0.11
  14  -7   1    0.00    0.11
 -14   6  -1    0.07    0.11
 -14   6  -1    0.10    0.12
 -14   6  -1    0.13    0.10
 -14   6  -1   -0.05    0.11
 -14   6  -1    0.10    0.11
  14  -6   1    0.22    0.11
  14  -6   1    0.29    0.11
 -14   5  -1    0.04    0.11
 -14   5  -1    0.00    0.10
 -14   5  -1    0.13    0.10
 -14   5  -1   -0.03    0.10
  14  -5   1    0.15    0.10
  14  -5   1    0.04    0.11
  14  -5   1    0.02    0.10
 -14   4  -1   -0.10    0.10
 -14   4  -1   -0.04    0.04
 -14   4  -1   -0.02    0.09
 -14   4  -1    0.06    0.09
 -14   4  -1   -0.09    0.10
 -14   4  -1   -0.01    0.10
 -14   4  -1    0.04    0.09
  14  -4   1    0.21    0.10
  14  -4   1   -0.14    0.08
  14  -4   1    0.09    0.10
  14  -4   1   -0.04    0.04
 -14   3  -1    0.00    0.09
 -14   3  -1    0.01    0.05
 -14   3  -1    0.01    0.09
 -14   3  -1    0.03    0.08
 -14   3  -1   -0.03    0.08
 -14   3  -1    0.01    0.10
 -14   3  -1   -0.16    0.10
  14  -3   1    0.07    0.09
  14  -3   1   -0.09    0.05
  14  -3   1    0.09    0.10
  14  -3   1    0.02    0.10
 -14   2  -1    0.39    0.11
 -14   2  -1    0.25    0.11
 -14   2  -1    0.44    0.09
 -14   2  -1    0.32    0.07
 -14   2  -1    0.50    0.10
 -14   2  -1    0.28    0.10
 -14   2  -1    0.49    0.11
  14  -2   1    0.44    0.11
  14  -2   1    0.25    0.10
  14  -2   1    0.44    0.11
  14  -2   1    0.35    0.07
 -14   1  -1    0.88    0.13
 -14   1  -1    0.82    0.10
 -14   1  -1    0.92    0.09
 -14   1  -1    0.88    0.12
 -14   1  -1    0.86    0.14
 -14   1  -1    0.92    0.12
 -14   1  -1    0.73    0.12
  14  -1   1    1.02    0.14
  14  -1   1    0.72    0.13
  14  -1   1    0.98    0.13
  14  -1   1    1.46    0.18
  14  -1   1    0.96    0.10
 -14   0  -1   -0.02    0.07
 -14   0  -1    0.12    0.10
 -14   0  -1    0.06    0.07
 -14   0  -1    0.01    0.08
 -14   0  -1    0.02    0.08
  14   0   1   -0.12    0.09
  14   0   1    0.03    0.06
  14   0   1   -0.02    0.09
  14   0   1    0.00    0.09
 -14  -1  -1    0.89    0.13
 -14  -1  -1    0.98    0.13
 -14  -1  -1    1.18    0.13
 -14  -1  -1    0.96    0.11
 -14  -1  -1    1.08    0.13
 -14  -1  -1    1.03    0.13
  14   1   1    0.90    0.10
  14   1   1    1.13    0.15
  14   1   1    0.91    0.13
  14   1   1    0.86    0.13
 -14  -2  -1    0.31    0.08
 -14  -2  -1    0.47    0.12
 -14  -2  -1    0.43    0.08
 -14  -2  -1    0.57    0.12
 -14  -2  -1    0.47    0.10
 -14  -2  -1    0.40    0.09
  14   2   1    0.29    0.11
  14   2   1    0.30    0.09
  14   2   1    0.37    0.11
  14   2   1    0.65    0.15
 -14  -3  -1   -0.09    0.07
 -14  -3  -1   -0.03    0.09
 -14  -3  -1   -0.04    0.09
 -14  -3  -1    0.07    0.09
 -14  -3  -1   -0.01    0.10
  14   3   1   -0.08    0.10
  14   3   1   -0.04    0.09
  14   3   1    0.05    0.08
  14   3   1   -0.11    0.11
  14   3   1    0.07    0.10
 -14  -4  -1   -0.13    0.09
 -14  -4  -1   -0.05    0.06
 -14  -4  -1    0.06    0.10
 -14  -4  -1    0.00    0.10
 -14  -4  -1    0.00    0.06
 -14  -4  -1   -0.05    0.10
  14   4   1    0.02    0.12
  14   4   1   -0.23    0.08
  14   4   1   -0.06    0.10
  14   4   1   -0.14    0.10
  14   4   1    0.09    0.11
 -14  -5  -1    0.04    0.11
 -14  -5  -1    0.05    0.06
 -14  -5  -1   -0.01    0.10
 -14  -5  -1    0.04    0.06
 -14  -5  -1   -0.18    0.11
  14   5   1   -0.01    0.10
  14   5   1   -0.04    0.12
  14   5   1   -0.05    0.10
  14   5   1    0.03    0.10
  14   5   1    0.10    0.12
  14   5   1   -0.05    0.11
 -14  -6  -1    0.01    0.11
 -14  -6  -1    0.11    0.06
 -14  -6  -1    0.10    0.11
 -14  -6  -1    0.08    0.10
 -14  -6  -1    0.00    0.12
 -14  -6  -1   -0.01    0.06
  14   6   1    0.20    0.11
  14   6   1    0.17    0.14
  14   6   1    0.06    0.14
  14   6   1    0.17    0.12
  14   6   1    0.28    0.12
 -14  -7  -1   -0.01    0.06
 -14  -7  -1    0.01    0.09
 -14  -7  -1    0.25    0.13
 -14  -7  -1   -0.11    0.11
  14   7   1    0.18    0.15
  14   7   1    0.11    0.11
  14   7   1    0.34    0.16
  14   7   1    0.06    0.13
  14   7   1    0.12    0.12
 -14  -8  -1    0.38    0.12
 -14  -8  -1    0.28    0.12
 -14  -8  -1    0.30    0.07
  14   8   1    0.20    0.17
  14   8   1    0.21    0.13
  14   8   1    0.19    0.12
  14   8   1    0.16    0.16
 -14  -9  -1    0.01    0.11
 -14  -9  -1    0.19    0.14
  14   9   1   -0.02    0.20
  14   9   1    0.17    0.13
  14   9   1   -0.32    0.13
  14   9   1    0.13    0.17
 -14 -10  -1    0.41    0.17
 -14 -10  -1    0.31    0.13
  14  10   1    0.22    0.15
  14  10   1    0.32    0.22
  14  10   1    0.41    0.15
 -14 -11  -1    0.12    0.13
 -14 -11  -1    0.37    0.18
  14  11   1   -0.02    0.23
  14  11   1    0.12    0.16
 -14 -12  -1    0.35    0.20
  14  12   1    0.21    0.26
  14  12   1    0.23    0.18
 -13  13  -1   -0.22    0.20
 -13  13  -1   -0.07    0.18
 -13  13  -1    0.30    0.15
  13 -13   1    0.02    0.21
 -13  12  -1   -0.24    0.16
 -13  12  -1    0.15    0.14
 -13  12  -1    0.01    0.16
  13 -12   1    0.04    0.18
 -13  11  -1   -0.17    0.14
 -13  11  -1    0.08    0.13
 -13  11  -1    0.11    0.17
  13 -11   1    0.28    0.18
 -13  10  -1    0.52    0.13
 -13  10  -1    0.70    0.15
 -13  10  -1    0.73    0.14
 -13  10  -1    0.83    0.16
  13 -10   1    0.65    0.18
 -13   9  -1    0.15    0.13
 -13   9  -1    0.26    0.17
 -13   9  -1    0.11    0.11
 -13   9  -1    0.06    0.11
 -13   9  -1    0.17    0.13
  13  -9   1    0.15    0.12
  13  -9   1    0.10    0.13
 -13   8  -1    4.19    0.27
 -13   8  -1    4.52    0.25
 -13   8  -1    3.90    0.32
 -13   8  -1    4.22    0.25
 -13   8  -1    4.15    0.26
  13  -8   1    4.19    0.25
  13  -8   1    4.33    0.28
 -13   7  -1    0.80    0.12
 -13   7  -1    0.73    0.13
 -13   7  -1    0.81    0.14
 -13   7  -1    0.89    0.17
 -13   7  -1    0.68    0.13
  13  -7   1    0.86    0.14
  13  -7   1    0.76    0.11
 -13   6  -1   -0.11    0.10
 -13   6  -1    0.10    0.09
 -13   6  -1    0.11    0.09
 -13   6  -1    0.14    0.13
  13  -6   1   -0.07    0.09
  13  -6   1    0.14    0.10
 -13   5  -1    0.77    0.11
 -13   5  -1    0.75    0.11
 -13   5  -1    0.59    0.11
 -13   5  -1    0.65    0.11
  13  -5   1    0.79    0.13
  13  -5   1    0.80    0.11
  13  -5   1    0.76    0.11
 -13   4  -1   -0.10    0.07
 -13   4  -1    0.12    0.08
 -13   4  -1   -0.04    0.08
 -13   4  -1    0.01    0.08
 -13   4  -1    0.34    0.10
  13  -4   1    0.11    0.08
  13  -4   1    0.08    0.08
  13  -4   1   -0.10    0.07
  13  -4   1   -0.01    0.03
 -13   3  -1    0.18    0.09
 -13   3  -1    0.15    0.09
 -13   3  -1    0.26    0.10
 -13   3  -1    0.26    0.08
 -13   3  -1    0.19    0.08
 -13   3  -1    0.30    0.09
 -13   3  -1    0.30    0.05
  13  -3   1    0.39    0.09
  13  -3   1    0.24    0.09
  13  -3   1    0.27    0.05
 -13   2  -1   22.36    0.66
 -13   2  -1   22.38    0.67
 -13   2  -1   21.54    0.63
 -13   2  -1   23.04    0.66
 -13   2  -1   21.35    0.75
 -13   2  -1   21.57    0.59
 -13   2  -1   22.34    0.65
  13  -2   1   21.52    0.58
  13  -2   1   21.98    0.66
  13  -2   1   22.56    0.77
  13  -2   1   21.65    0.66
 -13   1  -1    4.33    0.18
 -13   1  -1    4.43    0.21
 -13   1  -1    4.76    0.23
 -13   1  -1    4.25    0.21
 -13   1  -1    4.23    0.22
 -13   1  -1    4.26    0.23
 -13   1  -1    4.20    0.19
  13  -1   1    4.71    0.23
  13  -1   1    4.31    0.22
  13  -1   1    3.92    0.17
  13  -1   1    4.01    0.22
  13  -1   1    4.15    0.23
 -13   0  -1   -0.08    0.08
 -13   0  -1   -0.05    0.06
 -13   0  -1   -0.06    0.09
 -13   0  -1    0.04    0.06
 -13   0  -1    0.01    0.07
 -13   0  -1   -0.04    0.06
 -13   0  -1   -0.06    0.08
  13   0   1    0.03    0.06
  13   0   1   -0.03    0.07
  13   0   1    0.11    0.09
  13   0   1   -0.03    0.08
 -13  -1  -1    4.34    0.18
 -13  -1  -1    4.22    0.19
 -13  -1  -1    4.34    0.22
 -13  -1  -1    4.30    0.22
 -13  -1  -1    4.43    0.24
 -13  -1  -1    4.18    0.19
  13   1   1    4.06    0.18
  13   1   1    4.24    0.25
  13   1   1    4.27    0.23
  13   1   1    4.54    0.23
 -13  -2  -1   22.21    0.67
 -13  -2  -1   22.40    0.63
 -13  -2  -1   21.61    0.77
 -13  -2  -1   22.60    0.67
 -13  -2  -1   22.63    0.67
 -13  -2  -1   22.07    0.62
  13   2   1   23.25    0.67
  13   2   1   22.38    0.67
  13   2   1   21.29    0.62
 -13  -3  -1    0.21    0.10
 -13  -3  -1    0.20    0.06
 -13  -3  -1    0.17    0.09
 -13  -3  -1    0.20    0.09
 -13  -3  -1    0.21    0.09
 -13  -3  -1    0.26    0.10
 -13  -3  -1    0.22    0.07
  13   3   1    0.18    0.08
  13   3   1    0.26    0.11
  13   3   1    0.34    0.10
  13   3   1    0.12    0.09
  13   3   1    0.13    0.10
 -13  -4  -1   -0.05    0.06
 -13  -4  -1    0.06    0.08
 -13  -4  -1    0.07    0.09
 -13  -4  -1   -0.07    0.08
 -13  -4  -1    0.06    0.09
 -13  -4  -1   -0.02    0.05
  13   4   1    0.39    0.11
  13   4   1   -0.14    0.08
  13   4   1    0.10    0.11
  13   4   1   -0.12    0.08
  13   4   1    0.05    0.10
 -13  -5  -1    0.65    0.12
 -13  -5  -1    0.62    0.11
 -13  -5  -1    0.41    0.11
 -13  -5  -1    0.77    0.10
  13   5   1    0.91    0.14
  13   5   1    0.72    0.12
  13   5   1    0.89    0.13
  13   5   1    0.69    0.11
  13   5   1    0.46    0.10
 -13  -6  -1    0.03    0.06
 -13  -6  -1    0.14    0.09
 -13  -6  -1    0.01    0.10
 -13  -6  -1    0.12    0.09
 -13  -6  -1    0.10    0.11
  13   6   1   -0.05    0.12
  13   6   1    0.05    0.12
  13   6   1    0.02    0.10
  13   6   1   -0.07    0.09
  13   6   1    0.08    0.10
 -13  -7  -1    0.86    0.14
 -13  -7  -1    0.76    0.10
 -13  -7  -1    0.89    0.15
 -13  -7  -1    0.84    0.14
 -13  -7  -1    0.69    0.11
  13   7   1    0.72    0.12
  13   7   1    0.87    0.14
  13   7   1    0.74    0.16
  13   7   1    0.70    0.08
  13   7   1    0.56    0.13
  13   7   1    0.93    0.15
 -13  -8  -1    3.87    0.25
 -13  -8  -1    4.06    0.27
 -13  -8  -1    3.96    0.16
 -13  -8  -1    3.96    0.23
 -13  -8  -1    4.20    0.28
  13   8   1    4.06    0.30
  13   8   1    4.22    0.24
  13   8   1    3.72    0.28
  13   8   1    5.18    0.36
  13   8   1    3.86    0.17
  13   8   1    4.31    0.26
 -13  -9  -1    0.24    0.14
 -13  -9  -1    0.07    0.10
 -13  -9  -1    0.07    0.06
 -13  -9  -1   -0.06    0.12
  13   9   1    0.16    0.07
  13   9   1    0.17    0.14
  13   9   1    0.07    0.11
  13   9   1    0.07    0.11
  13   9   1    0.08    0.17
 -13 -10  -1    0.54    0.12
 -13 -10  -1    0.90    0.16
  13  10   1    0.62    0.15
  13  10   1    0.66    0.08
  13  10   1    0.64    0.20
  13  10   1    0.80    0.20
  13  10   1    0.82    0.14
 -13 -11  -1    0.12    0.11
 -13 -11  -1    0.04    0.14
  13  11   1   -0.08    0.21
  13  11   1    0.03    0.14
 -13 -12  -1    0.39    0.17
  13  12   1   -0.31    0.23
  13  12   1    0.11    0.16
  13  13   1   -0.33    0.17
  13  13   1    0.09    0.28
 -12  14  -1   -0.28    0.17
  12 -14   1   -0.41    0.22
 -12  13  -1    0.17    0.17
 -12  13  -1   -0.08    0.13
 -12  13  -1    0.39    0.17
  12 -13   1    0.20    0.20
 -12  12  -1    0.22    0.12
 -12  12  -1   -0.02    0.14
 -12  12  -1   -0.04    0.17
  12 -12   1    0.00    0.17
 -12  11  -1   -0.03    0.13
 -12  11  -1    0.01    0.13
 -12  11  -1    0.22    0.11
 -12  11  -1    0.09    0.14
  12 -11   1    0.04    0.16
 -12  10  -1    1.02    0.16
 -12  10  -1    0.82    0.14
 -12  10  -1    0.88    0.15
 -12  10  -1    0.84    0.14
  12 -10   1    0.96    0.14
  12 -10   1    1.04    0.19
  12 -10   1    0.87    0.14
 -12   9  -1    0.26    0.13
 -12   9  -1    0.04    0.10
 -12   9  -1    0.41    0.12
 -12   9  -1    0.26    0.15
  12  -9   1    0.28    0.13
  12  -9   1    0.12    0.12
 -12   8  -1    0.32    0.10
 -12   8  -1    0.35    0.10
 -12   8  -1    0.58    0.15
 -12   8  -1    0.45    0.12
  12  -8   1    0.51    0.12
  12  -8   1    0.55    0.12
  12  -8   1    0.23    0.09
 -12   7  -1    0.42    0.11
 -12   7  -1    0.48    0.11
 -12   7  -1    0.71    0.12
 -12   7  -1    0.47    0.11
 -12   7  -1    0.74    0.15
  12  -7   1    0.52    0.10
  12  -7   1    0.67    0.13
  12  -7   1    0.71    0.10
 -12   6  -1    1.48    0.17
 -12   6  -1    1.21    0.15
 -12   6  -1    1.16    0.14
 -12   6  -1    1.19    0.16
 -12   6  -1    1.13    0.15
 -12   6  -1    0.81    0.12
  12  -6   1    1.21    0.16
  12  -6   1    1.06    0.14
  12  -6   1    1.16    0.16
 -12   5  -1    1.21    0.14
 -12   5  -1    1.51    0.17
 -12   5  -1    1.32    0.17
 -12   5  -1    1.47    0.15
 -12   5  -1    1.50    0.15
  12  -5   1    1.15    0.14
  12  -5   1    1.37    0.16
  12  -5   1    1.16    0.14
 -12   4  -1    1.39    0.15
 -12   4  -1    1.35    0.14
 -12   4  -1    1.23    0.14
 -12   4  -1    1.05    0.15
 -12   4  -1    1.24    0.16
 -12   4  -1    1.30    0.15
  12  -4   1    1.32    0.07
  12  -4   1    1.33    0.13
  12  -4   1    1.60    0.15
  12  -4   1    1.49    0.15
 -12   3  -1    3.02    0.12
 -12   3  -1    2.61    0.18
 -12   3  -1    2.91    0.18
 -12   3  -1    2.96    0.18
 -12   3  -1    2.86    0.17
 -12   3  -1    3.40    0.18
 -12   3  -1    3.07    0.20
  12  -3   1    3.19    0.18
  12  -3   1    3.32    0.18
  12  -3   1    2.84    0.18
  12  -3   1    2.91    0.12
 -12   2  -1    0.00    0.06
 -12   2  -1   -0.07    0.07
 -12   2  -1   -0.02    0.07
 -12   2  -1   -0.07    0.07
 -12   2  -1   -0.01    0.05
 -12   2  -1    0.18    0.07
 -12   2  -1   -0.10    0.07
  12  -2   1    0.06    0.08
  12  -2   1    0.06    0.07
  12  -2   1   -0.03    0.04
  12  -2   1    0.12    0.07
 -12   1  -1    4.05    0.16
 -12   1  -1    4.10    0.20
 -12   1  -1    3.84    0.20
 -12   1  -1    3.90    0.17
 -12   1  -1    4.05    0.19
 -12   1  -1    3.57    0.19
 -12   1  -1    4.21    0.20
  12  -1   1    3.96    0.21
  12  -1   1    3.67    0.15
  12  -1   1    4.15    0.21
  12  -1   1    3.90    0.19
  12  -1   1    4.00    0.20
 -12   0  -1   -0.04    0.06
 -12   0  -1   -0.05    0.07
 -12   0  -1    0.09    0.07
 -12   0  -1   -0.08    0.05
 -12   0  -1   -0.07    0.05
 -12   0  -1   -0.03    0.05
 -12   0  -1   -0.02    0.07
  12   0   1    0.10    0.07
  12   0   1    0.13    0.07
  12   0   1    0.01    0.07
  12   0   1   -0.08    0.07
 -12  -1  -1    3.98    0.21
 -12  -1  -1    4.20    0.21
 -12  -1  -1    4.11    0.18
 -12  -1  -1    3.88    0.17
 -12  -1  -1    4.22    0.21
 -12  -1  -1    4.21    0.21
  12   1   1    3.76    0.21
  12   1   1    3.99    0.23
  12   1   1    3.88    0.17
  12   1   1    4.05    0.21
 -12  -2  -1    0.04    0.07
 -12  -2  -1    0.00    0.06
 -12  -2  -1    0.05    0.05
 -12  -2  -1   -0.01    0.05
 -12  -2  -1    0.14    0.08
 -12  -2  -1    0.06    0.07
  12   2   1    0.02    0.07
  12   2   1   -0.04    0.05
  12   2   1    0.13    0.08
  12   2   1    0.20    0.08
 -12  -3  -1    3.19    0.15
 -12  -3  -1    3.05    0.17
 -12  -3  -1    3.18    0.19
 -12  -3  -1    3.06    0.14
 -12  -3  -1    3.15    0.19
 -12  -3  -1    3.46    0.19
 -12  -3  -1    2.94    0.19
  12   3   1    2.72    0.20
  12   3   1    3.26    0.18
  12   3   1    3.36    0.19
  12   3   1    2.85    0.16
 -12  -4  -1    1.31    0.10
 -12  -4  -1    1.60    0.15
 -12  -4  -1    1.26    0.15
 -12  -4  -1    1.49    0.15
  12   4   1    1.67    0.16
  12   4   1    1.28    0.13
  12   4   1    1.42    0.16
  12   4   1    1.11    0.17
  12   4   1    1.66    0.14
 -12  -5  -1    1.29    0.17
 -12  -5  -1    1.40    0.10
 -12  -5  -1    1.32    0.15
 -12  -5  -1    1.34    0.15
 -12  -5  -1    1.43    0.16
  12   5   1    1.15    0.15
  12   5   1    1.14    0.14
  12   5   1    1.38    0.18
  12   5   1    1.46    0.16
  12   5   1    1.38    0.15
  12   5   1    1.37    0.16
 -12  -6  -1    1.20    0.15
 -12  -6  -1    0.93    0.11
 -12  -6  -1    1.03    0.13
 -12  -6  -1    1.01    0.10
 -12  -6  -1    1.12    0.12
  12   6   1    1.04    0.10
  12   6   1    0.87    0.13
  12   6   1    0.88    0.14
  12   6   1    0.84    0.11
  12   6   1    1.04    0.14
  12   6   1    0.97    0.13
 -12  -7  -1    0.62    0.07
 -12  -7  -1    0.59    0.11
 -12  -7  -1    0.69    0.11
 -12  -7  -1    0.65    0.10
 -12  -7  -1    0.60    0.14
  12   7   1    0.44    0.10
  12   7   1    0.59    0.13
  12   7   1    0.56    0.13
  12   7   1    0.78    0.10
  12   7   1    0.58    0.15
  12   7   1    0.63    0.11
 -12  -8  -1    0.26    0.12
 -12  -8  -1    0.41    0.06
 -12  -8  -1    0.30    0.10
 -12  -8  -1    0.38    0.11
 -12  -8  -1    0.28    0.11
  12   8   1    0.32    0.11
  12   8   1    0.21    0.10
  12   8   1    0.35    0.12
  12   8   1    0.39    0.07
  12   8   1    0.32    0.13
  12   8   1    0.31    0.15
 -12  -9  -1    0.19    0.14
 -12  -9  -1    0.17    0.07
 -12  -9  -1    0.11    0.11
 -12  -9  -1    0.34    0.10
  12   9   1    0.15    0.12
  12   9   1    0.06    0.13
  12   9   1    0.18    0.07
  12   9   1    0.19    0.14
  12   9   1    0.23    0.09
 -12 -10  -1    0.92    0.16
 -12 -10  -1    0.91    0.09
 -12 -10  -1    0.87    0.11
 -12 -10  -1    0.70    0.15
  12  10   1    0.93    0.19
  12  10   1    0.99    0.17
  12  10   1    1.03    0.12
  12  10   1    1.54    0.17
  12  10   1    0.82    0.14
 -12 -11  -1    0.32    0.13
 -12 -11  -1    0.17    0.10
  12  11   1    0.05    0.11
  12  11   1   -0.06    0.18
  12  11   1   -0.07    0.11
  12  11   1    0.08    0.07
 -12 -12  -1    0.15    0.15
 -12 -12  -1    0.06    0.10
  12  12   1    0.02    0.12
  12  12   1   -0.07    0.21
 -12 -13  -1    0.22    0.15
  12  13   1    0.18    0.15
  12  13   1   -0.14    0.25
  12  14   1   -0.24    0.28
  12  14   1   -0.06    0.16
 -11  14  -1   -0.06    0.15
 -11  14  -1    0.40    0.13
 -11  14  -1    0.40    0.20
  11 -14   1    0.05    0.22
 -11  13  -1   -0.04    0.13
 -11  13  -1    0.08    0.14
 -11  13  -1    0.19    0.15
  11 -13   1    0.18    0.17
 -11  12  -1    0.03    0.11
 -11  12  -1   -0.08    0.15
  11 -12   1   -0.05    0.15
  11 -12   1    0.14    0.13
 -11  11  -1    1.92    0.22
 -11  11  -1    2.13    0.20
 -11  11  -1    2.48    0.22
 -11  11  -1    2.30    0.25
  11 -11   1    2.32    0.28
  11 -11   1    2.15    0.24
  11 -11   1    2.85    0.22
 -11  10  -1   -0.15    0.10
 -11  10  -1    0.11    0.14
 -11  10  -1    0.09    0.10
 -11  10  -1   -0.07    0.10
 -11  10  -1    0.21    0.12
  11 -10   1    0.01    0.12
  11 -10   1   -0.11    0.10
  11 -10   1    0.11    0.10
 -11   9  -1   -0.05    0.10
 -11   9  -1    0.12    0.13
 -11   9  -1   -0.01    0.09
 -11   9  -1   -0.10    0.10
 -11   9  -1    0.01    0.08
  11  -9   1   -0.07    0.09
  11  -9   1   -0.14    0.10
  11  -9   1    0.00    0.10
 -11   8  -1    0.07    0.12
 -11   8  -1    0.18    0.09
 -11   8  -1   -0.02    0.09
  11  -8   1   -0.03    0.08
  11  -8   1    0.05    0.08
  11  -8   1   -0.16    0.10
  11  -8   1    0.23    0.10
 -11   7  -1    0.62    0.09
 -11   7  -1    0.52    0.09
 -11   7  -1    0.65    0.13
 -11   7  -1    0.60    0.11
 -11   7  -1    0.32    0.10
  11  -7   1    0.71    0.11
  11  -7   1    0.62    0.10
  11  -7   1    0.47    0.08
  11  -7   1    0.56    0.11
 -11   6  -1    0.04    0.08
 -11   6  -1    0.08    0.07
 -11   6  -1    0.15    0.10
 -11   6  -1    0.11    0.07
 -11   6  -1    0.07    0.08
  11  -6   1    0.13    0.08
  11  -6   1    0.14    0.09
  11  -6   1    0.09    0.07
 -11   5  -1    3.71    0.23
 -11   5  -1    3.68    0.19
 -11   5  -1    3.16    0.20
 -11   5  -1    3.37    0.18
 -11   5  -1    3.48    0.21
 -11   5  -1    3.52    0.19
  11  -5   1    2.95    0.19
  11  -5   1    3.52    0.18
  11  -5   1    3.64    0.21
 -11   4  -1    1.93    0.14
 -11   4  -1    1.66    0.14
 -11   4  -1    1.74    0.07
 -11   4  -1    1.71    0.15
 -11   4  -1    1.79    0.16
 -11   4  -1    1.64    0.14
  11  -4   1    1.77    0.07
  11  -4   1    1.75    0.13
  11  -4   1    1.90    0.15
  11  -4   1    1.71    0.13
 -11   3  -1    1.03    0.13
 -11   3  -1    1.12    0.07
 -11   3  -1    1.13    0.12
 -11   3  -1    1.39    0.13
 -11   3  -1    1.14    0.11
 -11   3  -1    1.20    0.13
 -11   3  -1    1.35    0.13
  11  -3   1    1.24    0.12
  11  -3   1    1.22    0.07
  11  -3   1    1.38    0.13
  11  -3   1    1.15    0.13
 -11   2  -1    1.70    0.13
 -11   2  -1    1.72    0.13
 -11   2  -1    1.61    0.14
 -11   2  -1    1.70    0.15
 -11   2  -1    1.77    0.12
 -11   2  -1    1.74    0.10
  11  -2   1    1.87    0.14
  11  -2   1    1.76    0.13
  11  -2   1    1.58    0.09
 -11   1  -1    3.44    0.15
 -11   1  -1    3.57    0.19
 -11   1  -1    4.03    0.18
 -11   1  -1    3.45    0.18
 -11   1  -1    3.46    0.18
 -11   1  -1    3.48    0.14
 -11   1  -1    3.66    0.17
  11  -1   1    3.53    0.14
  11  -1   1    3.64    0.19
  11  -1   1    3.96    0.19
  11  -1   1    3.65    0.19
  11  -1   1    3.56    0.18
 -11   0  -1   -0.04    0.06
 -11   0  -1   -0.05    0.04
 -11   0  -1   -0.01    0.05
 -11   0  -1   -0.06    0.04
 -11   0  -1   -0.01    0.06
 -11   0  -1   -0.11    0.06
  11   0   1    0.15    0.07
  11   0   1   -0.06    0.06
  11   0   1   -0.04    0.06
  11   0   1   -0.04    0.04
  11   0   1   -0.04    0.06
 -11  -1  -1    3.45    0.18
 -11  -1  -1    3.56    0.16
 -11  -1  -1    3.38    0.14
 -11  -1  -1    3.79    0.18
 -11  -1  -1    3.23    0.18
 -11  -1  -1    3.77    0.18
 -11  -1  -1    3.56    0.16
  11   1   1    3.71    0.19
  11   1   1    3.37    0.15
  11   1   1    3.62    0.20
 -11  -2  -1    1.84    0.12
 -11  -2  -1    1.85    0.11
 -11  -2  -1    1.85    0.11
 -11  -2  -1    1.80    0.14
 -11  -2  -1    1.72    0.14
 -11  -2  -1    1.95    0.15
  11   2   1    1.62    0.14
  11   2   1    1.77    0.14
  11   2   1    1.56    0.11
  11   2   1    2.00    0.14
 -11  -3  -1    1.26    0.12
 -11  -3  -1    1.22    0.09
 -11  -3  -1    1.11    0.13
 -11  -3  -1    1.30    0.12
 -11  -3  -1    1.16    0.12
  11   3   1    1.21    0.14
  11   3   1    1.21    0.14
  11   3   1    1.10    0.13
  11   3   1    1.04    0.11
  11   3   1    1.38    0.12
 -11  -4  -1    1.71    0.14
 -11  -4  -1    1.64    0.16
 -11  -4  -1    1.58    0.10
 -11  -4  -1    1.80    0.15
 -11  -4  -1    1.79    0.14
  11   4   1    1.81    0.13
  11   4   1    1.70    0.10
  11   4   1    2.24    0.17
  11   4   1    1.71    0.14
  11   4   1    1.74    0.15
  11   4   1    1.73    0.15
 -11  -5  -1    3.10    0.19
 -11  -5  -1    3.40    0.19
 -11  -5  -1    3.75    0.21
 -11  -5  -1    3.32    0.18
 -11  -5  -1    3.66    0.14
  11   5   1    3.48    0.20
  11   5   1    3.46    0.14
  11   5   1    3.23    0.19
  11   5   1    3.41    0.22
  11   5   1    3.63    0.19
  11   5   1    3.40    0.19
  11   5   1    3.40    0.20
 -11  -6  -1    0.24    0.09
 -11  -6  -1    0.12    0.10
 -11  -6  -1    0.11    0.08
 -11  -6  -1    0.10    0.07
 -11  -6  -1    0.18    0.05
  11   6   1    0.01    0.07
  11   6   1    0.11    0.05
  11   6   1    0.17    0.09
  11   6   1    0.12    0.11
  11   6   1    0.03    0.08
  11   6   1    0.16    0.08
  11   6   1    0.11    0.08
 -11  -7  -1    0.58    0.10
 -11  -7  -1    0.52    0.10
 -11  -7  -1    0.62    0.06
 -11  -7  -1    0.53    0.09
 -11  -7  -1    0.64    0.12
  11   7   1    0.60    0.07
  11   7   1    0.75    0.13
  11   7   1    0.43    0.13
  11   7   1    0.57    0.10
  11   7   1    0.39    0.09
  11   7   1    0.72    0.12
 -11  -8  -1   -0.16    0.08
 -11  -8  -1   -0.01    0.09
 -11  -8  -1    0.13    0.11
 -11  -8  -1   -0.12    0.07
 -11  -8  -1    0.05    0.05
  11   8   1    0.08    0.05
  11   8   1    0.12    0.12
  11   8   1    0.11    0.08
  11   8   1    0.09    0.11
  11   8   1    0.09    0.08
  11   8   1    0.20    0.11
 -11  -9  -1   -0.02    0.10
 -11  -9  -1    0.12    0.11
 -11  -9  -1   -0.01    0.08
 -11  -9  -1   -0.07    0.10
 -11  -9  -1   -0.06    0.05
  11   9   1   -0.10    0.08
  11   9   1   -0.02    0.10
  11   9   1   -0.02    0.06
  11   9   1   -0.04    0.10
  11   9   1   -0.07    0.13
  11   9   1   -0.03    0.11
 -11 -10  -1    0.02    0.11
 -11 -10  -1   -0.08    0.11
 -11 -10  -1    0.02    0.08
 -11 -10  -1   -0.09    0.06
  11  10   1    0.16    0.09
  11  10   1    0.05    0.12
  11  10   1   -0.05    0.07
  11  10   1    0.17    0.09
  11  10   1   -0.07    0.13
  11  10   1   -0.17    0.15
 -11 -11  -1    1.98    0.16
 -11 -11  -1    2.26    0.24
 -11 -11  -1    2.28    0.17
 -11 -11  -1    2.46    0.23
  11  11   1    2.18    0.18
  11  11   1    2.32    0.16
  11  11   1    2.83    0.31
  11  11   1    2.46    0.26
  11  11   1    2.20    0.23
 -11 -12  -1   -0.05    0.08
 -11 -12  -1    0.40    0.13
  11  12   1   -0.17    0.09
  11  12   1   -0.13    0.12
  11  12   1    0.29    0.20
 -11 -13  -1    0.49    0.16
  11  13   1    0.08    0.13
  11  13   1    0.09    0.23
 -11 -14  -1    0.46    0.19
  11  14   1    0.50    0.28
  11  14   1    0.25    0.15
  10 -15   1    0.70    0.24
 -10  14  -1    0.12    0.12
 -10  14  -1    0.08    0.17
 -10  14  -1   -0.20    0.13
  10 -14   1   -0.20    0.18
 -10  13  -1    0.46    0.11
 -10  13  -1    0.49    0.14
 -10  13  -1    0.32    0.17
  10 -13   1    0.27    0.15
  10 -13   1    0.71    0.20
 -10  12  -1    0.65    0.14
 -10  12  -1    0.42    0.14
 -10  12  -1    0.26    0.10
 -10  12  -1    0.39    0.13
  10 -12   1    0.29    0.12
  10 -12   1    0.30    0.15
 -10  11  -1    0.05    0.10
 -10  11  -1   -0.13    0.10
 -10  11  -1   -0.09    0.11
 -10  11  -1    0.06    0.09
  10 -11   1   -0.11    0.10
  10 -11   1   -0.16    0.10
  10 -11   1   -0.08    0.13
 -10  10  -1    3.25    0.26
 -10  10  -1    3.06    0.19
 -10  10  -1    2.76    0.21
 -10  10  -1    3.06    0.20
 -10  10  -1    3.16    0.23
  10 -10   1    2.93    0.20
  10 -10   1    2.92    0.21
 -10   9  -1    0.41    0.13
 -10   9  -1    0.21    0.08
 -10   9  -1    0.23    0.08
 -10   9  -1    0.00    0.10
 -10   9  -1    0.06    0.09
  10  -9   1    0.06    0.10
  10  -9   1    0.13    0.09
  10  -9   1    0.35    0.13
 -10   8  -1    0.41    0.08
 -10   8  -1    0.48    0.10
 -10   8  -1    0.56    0.12
 -10   8  -1    0.44    0.09
 -10   8  -1    0.43    0.11
  10  -8   1    0.53    0.10
  10  -8   1    0.38    0.08
  10  -8   1    0.50    0.12
 -10   7  -1    0.22    0.09
 -10   7  -1    0.38    0.08
 -10   7  -1    0.53    0.11
 -10   7  -1    0.40    0.08
 -10   7  -1    0.37    0.09
  10  -7   1    0.43    0.08
  10  -7   1    0.48    0.08
  10  -7   1    0.38    0.10
  10  -7   1    0.34    0.09
 -10   6  -1    0.26    0.09
 -10   6  -1    0.22    0.07
 -10   6  -1    0.21    0.09
 -10   6  -1    0.26    0.07
 -10   6  -1    0.22    0.08
  10  -6   1    0.41    0.09
  10  -6   1    0.23    0.08
  10  -6   1    0.07    0.06
  10  -6   1    0.12    0.06
 -10   5  -1    1.06    0.12
 -10   5  -1    1.45    0.14
 -10   5  -1    1.34    0.14
 -10   5  -1    1.22    0.13
 -10   5  -1    1.19    0.12
  10  -5   1    1.10    0.13
  10  -5   1    1.04    0.12
  10  -5   1    1.03    0.11
 -10   4  -1    0.95    0.10
 -10   4  -1    0.94    0.11
 -10   4  -1    0.94    0.14
 -10   4  -1    0.92    0.04
 -10   4  -1    0.92    0.11
 -10   4  -1    1.02    0.12
 -10   4  -1    0.87    0.11
  10  -4   1    0.91    0.10
  10  -4   1    0.82    0.10
  10  -4   1    1.04    0.04
  10  -4   1    0.94    0.11
 -10   3  -1    4.82    0.20
 -10   3  -1    5.17    0.21
 -10   3  -1    5.07    0.15
 -10   3  -1    5.27    0.21
 -10   3  -1    4.97    0.21
 -10   3  -1    4.88    0.20
  10  -3   1    5.03    0.15
  10  -3   1    5.05    0.20
  10  -3   1    5.02    0.23
  10  -3   1    5.09    0.21
 -10   2  -1    0.28    0.06
 -10   2  -1    0.25    0.06
 -10   2  -1    0.28    0.06
 -10   2  -1    0.14    0.05
 -10   2  -1    0.39    0.07
 -10   2  -1    0.23    0.07
 -10   2  -1    0.30    0.04
  10  -2   1    0.29    0.07
  10  -2   1    0.24    0.06
  10  -2   1    0.30    0.07
  10  -2   1    0.25    0.04
  10  -2   1    0.28    0.07
 -10   1  -1    2.33    0.13
 -10   1  -1    2.48    0.15
 -10   1  -1    2.50    0.14
 -10   1  -1    2.54    0.15
 -10   1  -1    2.54    0.14
 -10   1  -1    2.48    0.11
  10  -1   1    2.76    0.15
  10  -1   1    2.64    0.14
  10  -1   1    2.45    0.15
  10  -1   1    2.60    0.15
  10  -1   1    2.43    0.11
 -10   0  -1    0.04    0.04
 -10   0  -1   -0.09    0.03
 -10   0  -1   -0.09    0.05
 -10   0  -1    0.16    0.05
 -10   0  -1   -0.03    0.05
 -10   0  -1   -0.03    0.04
 -10   0  -1   -0.09    0.05
  10   0   1    0.09    0.06
  10   0   1    0.03    0.06
  10   0   1   -0.01    0.03
  10   0   1   -0.02    0.06
 -10  -1  -1    2.33    0.15
 -10  -1  -1    2.50    0.14
 -10  -1  -1    2.51    0.12
 -10  -1  -1    2.49    0.12
 -10  -1  -1    2.49    0.14
 -10  -1  -1    2.55    0.14
 -10  -1  -1    2.49    0.11
  10   1   1    2.44    0.14
  10   1   1    2.51    0.12
  10   1   1    2.56    0.14
  10   1   1    2.56    0.14
 -10  -2  -1    0.21    0.06
 -10  -2  -1    0.34    0.07
 -10  -2  -1    0.36    0.05
 -10  -2  -1    0.25    0.07
 -10  -2  -1    0.28    0.06
  10   2   1    0.21    0.05
  10   2   1    0.19    0.05
  10   2   1    0.25    0.07
  10   2   1    0.23    0.07
  10   2   1    0.40    0.08
 -10  -3  -1    5.05    0.22
 -10  -3  -1    5.11    0.20
 -10  -3  -1    5.06    0.21
 -10  -3  -1    5.17    0.18
 -10  -3  -1    4.82    0.21
  10   3   1    5.59    0.22
  10   3   1    5.32    0.18
  10   3   1    5.14    0.21
  10   3   1    5.09    0.22
  10   3   1    5.27    0.20
  10   3   1    5.23    0.23
 -10  -4  -1    0.85    0.11
 -10  -4  -1    0.86    0.08
 -10  -4  -1    1.05    0.11
 -10  -4  -1    0.89    0.10
 -10  -4  -1    0.90    0.11
  10   4   1    0.83    0.08
  10   4   1    0.90    0.10
  10   4   1    0.89    0.11
  10   4   1    1.03    0.11
  10   4   1    0.76    0.09
 -10  -5  -1    1.23    0.08
 -10  -5  -1    1.19    0.13
 -10  -5  -1    1.27    0.14
 -10  -5  -1    1.36    0.12
 -10  -5  -1    1.25    0.13
  10   5   1    1.19    0.12
  10   5   1    1.26    0.14
  10   5   1    0.94    0.12
  10   5   1    1.14    0.13
  10   5   1    1.32    0.12
  10   5   1    1.24    0.08
  10   5   1    1.21    0.16
 -10  -6  -1    0.24    0.05
 -10  -6  -1    0.25    0.09
 -10  -6  -1    0.30    0.08
 -10  -6  -1    0.26    0.07
 -10  -6  -1    0.32    0.08
  10   6   1    0.11    0.07
  10   6   1    0.47    0.11
  10   6   1    0.22    0.08
  10   6   1    0.12    0.08
  10   6   1    0.31    0.09
  10   6   1    0.21    0.05
  10   6   1    0.33    0.08
 -10  -7  -1    0.39    0.08
 -10  -7  -1    0.41    0.10
 -10  -7  -1    0.26    0.09
 -10  -7  -1    0.45    0.06
 -10  -7  -1    0.54    0.10
  10   7   1    0.25    0.07
  10   7   1    0.23    0.10
  10   7   1    0.36    0.09
  10   7   1    0.38    0.08
  10   7   1    0.41    0.06
  10   7   1    0.28    0.12
 -10  -8  -1    0.43    0.10
 -10  -8  -1    0.30    0.09
 -10  -8  -1    0.48    0.06
 -10  -8  -1    0.45    0.08
  10   8   1    0.42    0.13
  10   8   1    0.49    0.08
  10   8   1    0.42    0.06
  10   8   1    0.53    0.10
  10   8   1    0.58    0.11
  10   8   1    0.49    0.13
 -10  -9  -1    0.14    0.07
 -10  -9  -1    0.13    0.09
 -10  -9  -1    0.13    0.06
 -10  -9  -1    0.21    0.09
 -10  -9  -1    0.30    0.10
  10   9   1    0.14    0.06
  10   9   1    0.11    0.07
  10   9   1    0.10    0.10
  10   9   1    0.29    0.10
  10   9   1    0.17    0.11
  10   9   1    0.37    0.13
 -10 -10  -1    3.04    0.16
 -10 -10  -1    2.76    0.22
 -10 -10  -1    2.79    0.15
 -10 -10  -1    3.13    0.22
  10  10   1    2.69    0.26
  10  10   1    3.27    0.24
  10  10   1    2.81    0.21
  10  10   1    2.91    0.16
  10  10   1    3.35    0.17
 -10 -11  -1   -0.06    0.11
 -10 -11  -1    0.10    0.07
 -10 -11  -1   -0.02    0.10
  10  11   1    0.07    0.09
  10  11   1   -0.32    0.12
  10  11   1   -0.01    0.07
 -10 -12  -1    0.52    0.10
 -10 -12  -1    0.60    0.13
 -10 -12  -1    0.41    0.08
  10  12   1   -0.05    0.14
  10  12   1    0.37    0.11
  10  12   1    0.21    0.20
  10  12   1    0.34    0.08
  10  12   1    0.43    0.09
 -10 -13  -1    0.56    0.16
  10  13   1    0.74    0.24
  10  13   1    0.67    0.15
  10  13   1    0.36    0.11
 -10 -14  -1    0.25    0.16
  10  14   1    0.08    0.13
  10  14   1    0.12    0.25
  10  15   1    0.34    0.30
  10  15   1    0.44    0.16
  -9  15  -1    0.08    0.19
  -9  15  -1   -0.01    0.12
   9 -15   1    0.51    0.22
  -9  14  -1    0.48    0.11
  -9  14  -1    0.66    0.18
  -9  14  -1    0.42    0.13
   9 -14   1    0.75    0.22
  -9  13  -1    0.52    0.11
  -9  13  -1    0.49    0.14
  -9  13  -1    0.48    0.13
  -9  13  -1    0.47    0.15
   9 -13   1    0.50    0.17
   9 -13   1    0.40    0.14
  -9  12  -1    0.18    0.13
  -9  12  -1    0.28    0.12
  -9  12  -1    0.24    0.10
  -9  12  -1    0.27    0.11
   9 -12   1   -0.02    0.12
   9 -12   1    0.41    0.12
   9 -12   1    0.08    0.10
  -9  11  -1    3.81    0.29
  -9  11  -1    3.81    0.25
  -9  11  -1    4.01    0.21
  -9  11  -1    3.29    0.21
   9 -11   1    3.35    0.20
   9 -11   1    3.52    0.27
   9 -11   1    3.23    0.21
  -9  10  -1    0.37    0.09
  -9  10  -1    0.34    0.10
  -9  10  -1    0.44    0.11
  -9  10  -1    0.33    0.13
  -9  10  -1    0.45    0.09
   9 -10   1    0.32    0.10
   9 -10   1    0.63    0.15
   9 -10   1    0.56    0.10
  -9   9  -1    0.12    0.09
  -9   9  -1    0.13    0.11
  -9   9  -1    0.16    0.08
  -9   9  -1    0.01    0.08
   9  -9   1    0.25    0.07
   9  -9   1    0.23    0.08
   9  -9   1    0.25    0.11
   9  -9   1    0.18    0.09
  -9   8  -1    0.68    0.12
  -9   8  -1    0.97    0.13
  -9   8  -1    0.60    0.10
  -9   8  -1    0.60    0.09
   9  -8   1    0.89    0.11
   9  -8   1    0.88    0.09
   9  -8   1    0.99    0.15
   9  -8   1    0.69    0.09
  -9   7  -1    2.18    0.14
  -9   7  -1    2.03    0.14
  -9   7  -1    2.28    0.15
  -9   7  -1    2.49    0.18
  -9   7  -1    2.05    0.16
   9  -7   1    2.49    0.18
   9  -7   1    2.17    0.15
   9  -7   1    2.43    0.14
  -9   6  -1    0.40    0.08
  -9   6  -1    0.32    0.09
  -9   6  -1    0.20    0.07
  -9   6  -1    0.30    0.07
  -9   6  -1    0.26    0.06
   9  -6   1    0.25    0.06
   9  -6   1    0.35    0.08
   9  -6   1    0.35    0.07
  -9   5  -1    9.92    0.32
  -9   5  -1    9.95    0.34
  -9   5  -1    9.98    0.38
  -9   5  -1    9.99    0.32
  -9   5  -1    9.97    0.33
   9  -5   1    9.92    0.33
   9  -5   1    9.93    0.32
   9  -5   1   10.24    0.39
  -9   4  -1    3.81    0.18
  -9   4  -1    3.69    0.19
  -9   4  -1    3.62    0.17
  -9   4  -1    3.47    0.10
  -9   4  -1    3.47    0.16
  -9   4  -1    3.43    0.16
   9  -4   1    3.77    0.16
   9  -4   1    3.65    0.18
  -9   3  -1   -0.04    0.05
  -9   3  -1    0.08    0.05
  -9   3  -1    0.01    0.04
  -9   3  -1    0.04    0.04
  -9   3  -1   -0.07    0.06
  -9   3  -1    0.01    0.05
   9  -3   1   -0.01    0.02
   9  -3   1    0.06    0.04
   9  -3   1   -0.01    0.05
   9  -3   1    0.03    0.04
  -9   2  -1    7.66    0.26
  -9   2  -1    8.24    0.29
  -9   2  -1    7.94    0.27
  -9   2  -1    7.91    0.22
  -9   2  -1    7.66    0.27
  -9   2  -1    7.43    0.26
   9  -2   1    7.57    0.30
   9  -2   1    7.79    0.27
   9  -2   1    7.51    0.26
   9  -2   1    7.58    0.22
   9  -2   1    7.76    0.26
  -9   1  -1    0.04    0.04
  -9   1  -1    0.01    0.04
  -9   1  -1   -0.01    0.05
  -9   1  -1    0.14    0.05
  -9   1  -1    0.21    0.05
  -9   1  -1    0.01    0.04
  -9   1  -1    0.07    0.03
   9  -1   1    0.06    0.05
   9  -1   1    0.09    0.05
   9  -1   1    0.07    0.03
   9  -1   1    0.07    0.05
  -9   0  -1    0.00    0.03
  -9   0  -1    0.01    0.04
  -9   0  -1   -0.02    0.04
  -9   0  -1   -0.04    0.03
  -9   0  -1   -0.06    0.05
  -9   0  -1    0.02    0.05
  -9   0  -1    0.02    0.04
   9   0   1   -0.08    0.04
   9   0   1   -0.11    0.05
   9   0   1   -0.01    0.04
   9   0   1    0.02    0.03
   9   0   1    0.05    0.06
  -9  -1  -1    0.13    0.05
  -9  -1  -1    0.04    0.05
  -9  -1  -1    0.07    0.05
  -9  -1  -1    0.15    0.04
  -9  -1  -1    0.09    0.05
  -9  -1  -1    0.09    0.04
   9   1   1    0.04    0.05
   9   1   1    0.00    0.04
   9   1   1    0.07    0.04
   9   1   1    0.07    0.04
  -9  -2  -1    7.64    0.29
  -9  -2  -1    7.80    0.27
  -9  -2  -1    7.66    0.26
  -9  -2  -1    7.82    0.23
  -9  -2  -1    7.81    0.25
  -9  -2  -1    7.79    0.26
   9   2   1    7.59    0.27
   9   2   1    7.77    0.27
   9   2   1    7.21    0.29
   9   2   1    7.64    0.26
  -9  -3  -1    0.03    0.05
  -9  -3  -1    0.00    0.03
  -9  -3  -1   -0.03    0.05
  -9  -3  -1    0.06    0.05
  -9  -3  -1   -0.01    0.05
  -9  -3  -1   -0.04    0.04
   9   3   1   -0.01    0.05
   9   3   1    0.02    0.05
   9   3   1    0.03    0.03
   9   3   1    0.02    0.04
   9   3   1    0.05    0.05
   9   3   1    0.07    0.04
  -9  -4  -1    3.65    0.16
  -9  -4  -1    3.67    0.13
  -9  -4  -1    3.59    0.18
  -9  -4  -1    3.57    0.17
   9   4   1    3.32    0.19
   9   4   1    3.67    0.16
   9   4   1    3.71    0.17
   9   4   1    3.61    0.13
   9   4   1    3.81    0.17
   9   4   1    3.67    0.16
  -9  -5  -1   10.08    0.32
  -9  -5  -1   10.07    0.29
  -9  -5  -1   10.36    0.33
  -9  -5  -1   10.01    0.34
   9   5   1    9.76    0.32
   9   5   1   10.01    0.29
   9   5   1    9.97    0.34
   9   5   1    9.91    0.33
   9   5   1    9.41    0.39
   9   5   1    9.73    0.32
   9   5   1   10.16    0.39
  -9  -6  -1    0.24    0.07
  -9  -6  -1    0.31    0.05
  -9  -6  -1    0.27    0.07
  -9  -6  -1    0.29    0.07
   9   6   1    0.28    0.07
   9   6   1    0.32    0.06
   9   6   1    0.39    0.09
   9   6   1    0.30    0.09
   9   6   1    0.26    0.07
   9   6   1    0.29    0.05
   9   6   1    0.32    0.08
  -9  -7  -1    2.52    0.17
  -9  -7  -1    2.77    0.17
  -9  -7  -1    2.36    0.11
  -9  -7  -1    2.21    0.16
  -9  -7  -1    2.39    0.14
   9   7   1    3.09    0.21
   9   7   1    2.55    0.17
   9   7   1    2.30    0.18
   9   7   1    2.33    0.16
   9   7   1    2.49    0.12
  -9  -8  -1    1.00    0.09
  -9  -8  -1    0.77    0.09
  -9  -8  -1    0.52    0.11
  -9  -8  -1    1.10    0.14
  -9  -8  -1    1.01    0.09
   9   8   1    0.71    0.09
   9   8   1    0.72    0.10
   9   8   1    0.64    0.14
   9   8   1    0.87    0.14
   9   8   1    0.81    0.11
  -9  -9  -1    0.18    0.09
  -9  -9  -1    0.24    0.09
  -9  -9  -1    0.10    0.06
  -9  -9  -1    0.21    0.06
   9   9   1    0.33    0.10
   9   9   1    0.16    0.08
   9   9   1    0.29    0.14
   9   9   1    0.23    0.06
   9   9   1    0.10    0.10
   9   9   1    0.19    0.06
  -9 -10  -1    0.43    0.08
  -9 -10  -1    0.48    0.07
  -9 -10  -1    0.36    0.10
  -9 -10  -1    0.44    0.11
  -9 -10  -1    0.48    0.10
   9  10   1    0.41    0.13
   9  10   1    0.43    0.10
   9  10   1    0.47    0.08
   9  10   1    0.55    0.11
   9  10   1    0.40    0.07
   9  10   1    0.47    0.16
  -9 -11  -1    3.31    0.16
  -9 -11  -1    3.22    0.19
  -9 -11  -1    3.41    0.23
   9  11   1    3.44    0.17
   9  11   1    3.96    0.25
   9  11   1    4.04    0.18
   9  11   1    4.04    0.23
  -9 -12  -1   -0.06    0.12
  -9 -12  -1    0.28    0.09
  -9 -12  -1    0.21    0.12
  -9 -12  -1    0.19    0.06
   9  12   1    0.22    0.06
   9  12   1    0.19    0.11
   9  12   1    0.13    0.13
   9  12   1    0.22    0.09
   9  12   1    0.31    0.16
  -9 -13  -1    0.64    0.15
   9  13   1    0.61    0.14
   9  13   1    0.58    0.21
   9  13   1    0.45    0.11
  -9 -14  -1    0.64    0.18
   9  14   1    0.40    0.25
   9  14   1    0.42    0.14
   9  14   1    0.57    0.13
  -9 -15  -1    0.30    0.18
   9  15   1    0.04    0.14
   9  15   1   -0.31    0.26
   8 -16   1    0.17    0.28
  -8  15  -1   -0.18    0.17
   8 -15   1    0.37    0.20
  -8  14  -1   -0.03    0.15
  -8  14  -1   -0.11    0.10
  -8  14  -1   -0.09    0.09
   8 -14   1    0.07    0.16
  -8  13  -1    0.80    0.12
  -8  13  -1    0.97    0.17
  -8  13  -1    0.94    0.14
  -8  13  -1    0.73    0.11
   8 -13   1    0.87    0.20
   8 -13   1    0.99    0.12
   8 -13   1    0.83    0.12
  -8  12  -1    0.29    0.09
  -8  12  -1    0.12    0.12
  -8  12  -1    0.14    0.10
  -8  12  -1    0.14    0.09
   8 -12   1    0.13    0.10
   8 -12   1    0.30    0.12
   8 -12   1    0.14    0.09
  -8  11  -1    0.21    0.10
  -8  11  -1    0.16    0.12
  -8  11  -1    0.09    0.09
  -8  11  -1   -0.02    0.09
  -8  11  -1   -0.06    0.08
   8 -11   1    0.13    0.09
   8 -11   1    0.09    0.08
  -8  10  -1    0.16    0.08
  -8  10  -1    0.16    0.08
  -8  10  -1    0.39    0.10
  -8  10  -1    0.13    0.11
  -8  10  -1    0.06    0.07
   8 -10   1    0.20    0.07
   8 -10   1    0.09    0.08
   8 -10   1    0.16    0.11
  -8   9  -1    1.49    0.13
  -8   9  -1    1.47    0.14
  -8   9  -1    1.39    0.17
  -8   9  -1    1.54    0.13
  -8   9  -1    1.40    0.18
   8  -9   1    1.63    0.18
   8  -9   1    1.43    0.12
   8  -9   1    1.52    0.13
   8  -9   1    1.36    0.13
  -8   8  -1    1.28    0.15
  -8   8  -1    1.17    0.12
  -8   8  -1    1.29    0.12
  -8   8  -1    1.26    0.14
  -8   8  -1    1.37    0.12
   8  -8   1    1.15    0.12
   8  -8   1    1.47    0.16
   8  -8   1    1.02    0.12
   8  -8   1    1.36    0.13
   8  -8   1    1.13    0.11
  -8   7  -1    0.29    0.07
  -8   7  -1    0.20    0.07
  -8   7  -1    0.17    0.06
  -8   7  -1    0.29    0.06
  -8   7  -1    0.22    0.08
   8  -7   1    0.42    0.09
   8  -7   1    0.26    0.06
   8  -7   1    0.29    0.08
   8  -7   1    0.22    0.07
   8  -7   1    0.36    0.06
  -8   6  -1    0.02    0.07
  -8   6  -1    0.02    0.04
  -8   6  -1   -0.04    0.06
  -8   6  -1    0.03    0.04
  -8   6  -1    0.07    0.06
   8  -6   1    0.00    0.05
   8  -6   1    0.04    0.06
   8  -6   1   -0.01    0.04
   8  -6   1    0.14    0.05
  -8   5  -1    1.42    0.10
  -8   5  -1    1.24    0.11
  -8   5  -1    1.20    0.10
  -8   5  -1    1.33    0.11
   8  -5   1    1.47    0.10
   8  -5   1    1.14    0.11
   8  -5   1    1.12    0.10
  -8   4  -1    1.38    0.11
  -8   4  -1    1.25    0.10
  -8   4  -1    1.26    0.10
  -8   4  -1    1.23    0.09
  -8   4  -1    1.38    0.11
   8  -4   1    1.24    0.09
   8  -4   1    1.45    0.11
  -8   3  -1    0.16    0.02
  -8   3  -1    0.16    0.04
  -8   3  -1    0.15    0.05
  -8   3  -1    0.29    0.07
  -8   3  -1    0.15    0.05
  -8   3  -1    0.24    0.06
   8  -3   1    0.20    0.06
   8  -3   1    0.16    0.04
   8  -3   1    0.22    0.05
   8  -3   1    0.21    0.02
  -8   2  -1    0.97    0.08
  -8   2  -1    1.04    0.06
  -8   2  -1    0.83    0.08
  -8   2  -1    1.04    0.09
  -8   2  -1    1.01    0.08
  -8   2  -1    1.07    0.09
  -8   2  -1    1.13    0.09
   8  -2   1    0.95    0.08
   8  -2   1    1.01    0.06
   8  -2   1    1.13    0.09
   8  -2   1    0.98    0.08
   8  -2   1    1.07    0.09
  -8   1  -1    0.10    0.04
  -8   1  -1    0.00    0.04
  -8   1  -1   -0.05    0.04
  -8   1  -1   -0.04    0.03
  -8   1  -1   -0.02    0.04
  -8   1  -1   -0.05    0.03
  -8   1  -1    0.02    0.03
   8  -1   1   -0.02    0.04
   8  -1   1    0.01    0.04
   8  -1   1    0.01    0.02
   8  -1   1    0.00    0.03
   8  -1   1    0.02    0.04
  -8   0  -1    0.02    0.03
  -8   0  -1    0.04    0.03
  -8   0  -1    0.04    0.04
  -8   0  -1    0.03    0.03
  -8   0  -1   -0.04    0.03
  -8   0  -1    0.00    0.04
  -8   0  -1    0.02    0.04
   8   0   1   -0.03    0.05
   8   0   1   -0.04    0.04
   8   0   1   -0.03    0.03
   8   0   1   -0.01    0.04
  -8  -1  -1   -0.01    0.03
  -8  -1  -1    0.03    0.04
  -8  -1  -1   -0.03    0.04
  -8  -1  -1   -0.01    0.03
  -8  -1  -1    0.02    0.03
  -8  -1  -1   -0.01    0.04
   8   1   1    0.05    0.03
   8   1   1   -0.03    0.04
   8   1   1    0.00    0.04
   8   1   1    0.04    0.04
  -8  -2  -1    0.96    0.08
  -8  -2  -1    0.97    0.08
  -8  -2  -1    1.11    0.09
  -8  -2  -1    1.09    0.09
  -8  -2  -1    0.90    0.09
  -8  -2  -1    0.99    0.06
   8   2   1    1.13    0.07
   8   2   1    0.90    0.08
   8   2   1    0.86    0.09
   8   2   1    1.01    0.08
   8   2   1    0.94    0.09
   8   2   1    1.19    0.10
  -8  -3  -1    0.11    0.05
  -8  -3  -1    0.15    0.03
  -8  -3  -1    0.20    0.06
  -8  -3  -1    0.22    0.05
  -8  -3  -1    0.10    0.05
   8   3   1    0.21    0.05
   8   3   1    0.07    0.05
   8   3   1    0.12    0.03
   8   3   1    0.23    0.06
   8   3   1    0.16    0.05
  -8  -4  -1    1.34    0.10
  -8  -4  -1    1.46    0.10
  -8  -4  -1    1.34    0.11
  -8  -4  -1    1.35    0.07
  -8  -4  -1    1.33    0.10
   8   4   1    1.30    0.11
   8   4   1    1.27    0.10
   8   4   1    1.29    0.09
   8   4   1    1.50    0.08
   8   4   1    1.35    0.10
   8   4   1    1.45    0.12
  -8  -5  -1    1.39    0.10
  -8  -5  -1    1.18    0.11
  -8  -5  -1    1.34    0.10
  -8  -5  -1    1.25    0.08
   8   5   1    1.23    0.11
   8   5   1    1.24    0.08
   8   5   1    1.27    0.10
   8   5   1    1.16    0.09
   8   5   1    1.13    0.11
   8   5   1    1.35    0.13
  -8  -6  -1   -0.02    0.06
  -8  -6  -1   -0.05    0.05
  -8  -6  -1    0.03    0.03
  -8  -6  -1    0.04    0.05
  -8  -6  -1    0.02    0.05
   8   6   1   -0.01    0.05
   8   6   1    0.00    0.05
   8   6   1   -0.05    0.03
   8   6   1    0.04    0.06
   8   6   1    0.06    0.08
   8   6   1    0.07    0.06
   8   6   1    0.02    0.04
  -8  -7  -1    0.27    0.06
  -8  -7  -1    0.33    0.05
  -8  -7  -1    0.40    0.08
  -8  -7  -1    0.30    0.06
  -8  -7  -1    0.25    0.06
   8   7   1    0.26    0.08
   8   7   1    0.18    0.05
   8   7   1    0.31    0.07
   8   7   1    0.32    0.08
   8   7   1    0.49    0.11
   8   7   1    0.35    0.06
  -8  -8  -1    1.33    0.14
  -8  -8  -1    1.20    0.14
  -8  -8  -1    1.16    0.10
  -8  -8  -1    1.04    0.09
  -8  -8  -1    1.25    0.13
   8   8   1    1.11    0.12
   8   8   1    1.17    0.15
   8   8   1    1.64    0.18
   8   8   1    1.48    0.13
   8   8   1    1.26    0.10
   8   8   1    1.15    0.10
  -8  -9  -1    1.58    0.11
  -8  -9  -1    1.54    0.15
  -8  -9  -1    1.49    0.15
  -8  -9  -1    1.37    0.11
  -8  -9  -1    1.73    0.16
   8   9   1    1.42    0.16
   8   9   1    1.61    0.20
   8   9   1    1.40    0.10
   8   9   1    1.23    0.17
   8   9   1    1.66    0.15
   8   9   1    1.44    0.12
  -8 -10  -1    0.30    0.10
  -8 -10  -1    0.18    0.06
  -8 -10  -1    0.25    0.09
  -8 -10  -1    0.13    0.07
   8  10   1    0.08    0.08
   8  10   1    0.13    0.10
   8  10   1    0.20    0.11
   8  10   1    0.20    0.06
   8  10   1    0.15    0.07
   8  10   1    0.39    0.14
  -8 -11  -1    0.11    0.05
  -8 -11  -1    0.01    0.09
  -8 -11  -1    0.04    0.10
  -8 -11  -1    0.03    0.07
   8  11   1   -0.04    0.08
   8  11   1   -0.13    0.09
   8  11   1    0.22    0.13
   8  11   1   -0.06    0.08
   8  11   1    0.05    0.13
   8  11   1    0.04    0.05
  -8 -12  -1    0.34    0.12
  -8 -12  -1    0.26    0.09
  -8 -12  -1   -0.10    0.11
   8  12   1    0.32    0.12
   8  12   1    0.17    0.11
   8  12   1    0.20    0.09
   8  12   1    0.35    0.17
   8  12   1    0.22    0.05
  -8 -13  -1    0.68    0.14
  -8 -13  -1    0.98    0.13
   8  13   1    1.31    0.25
   8  13   1    0.91    0.13
   8  13   1    0.69    0.14
   8  13   1    0.97    0.15
  -8 -14  -1    0.26    0.16
   8  14   1   -0.12    0.12
   8  14   1   -0.05    0.22
   8  14   1    0.07    0.12
  -8 -15  -1    0.34    0.18
   8  15   1   -0.02    0.14
   8  15   1   -0.24    0.13
   8  15   1   -0.18    0.26
  -8 -16  -1    0.43    0.21
   8  16   1    0.60    0.16
   8  16   1    0.75    0.32
  -7  16  -1   -0.02    0.12
  -7  16  -1   -0.44    0.20
   7 -16   1   -0.01    0.24
  -7  15  -1    0.22    0.19
   7 -15   1    0.23    0.21
  -7  14  -1    0.29    0.07
  -7  14  -1    0.47    0.10
  -7  14  -1    0.31    0.11
  -7  14  -1    0.53    0.13
  -7  14  -1    0.36    0.17
   7 -14   1    0.74    0.19
  -7  13  -1    0.96    0.11
  -7  13  -1    0.97    0.17
  -7  13  -1    0.94    0.12
  -7  13  -1    1.04    0.09
  -7  13  -1    1.54    0.19
   7 -13   1    1.02    0.12
   7 -13   1    1.33    0.21
  -7  12  -1    0.04    0.04
  -7  12  -1   -0.01    0.08
  -7  12  -1    0.06    0.08
  -7  12  -1    0.03    0.09
  -7  12  -1    0.04    0.12
   7 -12   1   -0.14    0.08
   7 -12   1   -0.01    0.08
   7 -12   1    0.03    0.12
  -7  11  -1   13.79    0.43
  -7  11  -1   14.60    0.44
  -7  11  -1   14.24    0.45
  -7  11  -1   14.18    0.49
   7 -11   1   13.74    0.43
   7 -11   1   13.51    0.43
  -7  10  -1    1.21    0.18
  -7  10  -1    1.36    0.15
  -7  10  -1    1.25    0.13
  -7  10  -1    1.34    0.12
   7 -10   1    1.29    0.13
   7 -10   1    1.44    0.18
   7 -10   1    1.19    0.12
  -7   9  -1    0.32    0.07
  -7   9  -1    0.52    0.10
  -7   9  -1    0.23    0.07
  -7   9  -1    0.48    0.11
  -7   9  -1    0.42    0.08
   7  -9   1    0.32    0.07
   7  -9   1    0.38    0.06
   7  -9   1    0.42    0.10
   7  -9   1    0.48    0.08
  -7   8  -1   -0.04    0.07
  -7   8  -1   -0.12    0.06
  -7   8  -1    0.10    0.07
  -7   8  -1    0.04    0.05
  -7   8  -1    0.04    0.05
   7  -8   1    0.02    0.05
   7  -8   1    0.10    0.05
   7  -8   1    0.00    0.07
   7  -8   1    0.06    0.08
   7  -8   1   -0.04    0.06
  -7   7  -1   20.53    0.58
  -7   7  -1   20.55    0.60
  -7   7  -1   20.02    0.71
  -7   7  -1   19.73    0.57
  -7   7  -1   20.29    0.57
   7  -7   1   20.63    0.58
   7  -7   1   20.79    0.57
   7  -7   1   20.40    0.57
   7  -7   1   20.14    0.59
   7  -7   1   20.36    0.71
  -7   6  -1   -0.04    0.04
  -7   6  -1    0.03    0.04
  -7   6  -1    0.07    0.06
  -7   6  -1    0.13    0.06
  -7   6  -1    0.15    0.05
   7  -6   1    0.02    0.04
   7  -6   1    0.11    0.06
   7  -6   1    0.05    0.04
   7  -6   1    0.00    0.04
   7  -6   1    0.03    0.05
  -7   5  -1   22.16    0.75
  -7   5  -1   22.29    0.63
  -7   5  -1   22.32    0.61
  -7   5  -1   22.26    0.62
  -7   5  -1   22.19    0.61
   7  -5   1   22.29    0.61
   7  -5   1   22.10    0.61
   7  -5   1   22.55    0.75
   7  -5   1   22.42    0.63
  -7   4  -1   17.77    0.49
  -7   4  -1   17.23    0.49
  -7   4  -1   17.86    0.50
  -7   4  -1   18.14    0.51
  -7   4  -1   16.57    0.59
   7  -4   1   17.95    0.60
  -7   3  -1    0.16    0.05
  -7   3  -1    0.19    0.05
  -7   3  -1    0.14    0.04
  -7   3  -1    0.19    0.05
  -7   3  -1    0.16    0.05
  -7   3  -1    0.19    0.02
   7  -3   1    0.08    0.03
   7  -3   1    0.17    0.02
   7  -3   1    0.07    0.04
  -7   2  -1   26.64    0.73
  -7   2  -1   27.41    0.73
  -7   2  -1   26.09    0.72
  -7   2  -1   25.63    0.87
  -7   2  -1   26.61    0.72
  -7   2  -1   27.85    0.73
   7  -2   1   27.30    0.72
   7  -2   1   27.74    0.68
   7  -2   1   27.67    0.72
   7  -2   1   26.37    0.73
   7  -2   1   27.32    0.87
  -7   1  -1    1.22    0.09
  -7   1  -1    1.05    0.07
  -7   1  -1    1.23    0.08
  -7   1  -1    1.20    0.08
  -7   1  -1    1.20    0.08
  -7   1  -1    1.16    0.08
  -7   1  -1    1.27    0.06
   7  -1   1    1.15    0.06
   7  -1   1    1.17    0.08
   7  -1   1    1.20    0.08
   7  -1   1    1.16    0.08
   7  -1   1    1.15    0.08
  -7   0  -1    0.00    0.02
  -7   0  -1   -0.02    0.03
  -7   0  -1   -0.01    0.03
  -7   0  -1   -0.03    0.04
  -7   0  -1   -0.04    0.02
  -7   0  -1   -0.01    0.03
   7   0   1   -0.01    0.03
   7   0   1   -0.03    0.03
   7   0   1    0.00    0.02
   7   0   1   -0.02    0.04
  -7  -1  -1    1.18    0.07
  -7  -1  -1    0.94    0.07
  -7  -1  -1    1.24    0.08
  -7  -1  -1    1.26    0.09
  -7  -1  -1    1.11    0.08
  -7  -1  -1    1.17    0.07
   7   1   1    1.23    0.08
   7   1   1    1.15    0.08
   7   1   1    1.14    0.07
   7   1   1    1.17    0.08
   7   1   1    1.12    0.08
   7   1   1    1.14    0.07
  -7  -2  -1   25.99    0.87
  -7  -2  -1   27.20    0.71
  -7  -2  -1   26.44    0.73
  -7  -2  -1   27.47    0.73
  -7  -2  -1   27.19    0.73
  -7  -2  -1   27.26    0.71
   7   2   1   27.17    0.73
   7   2   1   27.68    0.88
   7   2   1   27.31    0.73
   7   2   1   27.17    0.71
   7   2   1   27.71    0.71
   7   2   1   27.00    0.73
  -7  -3  -1    0.14    0.04
  -7  -3  -1    0.10    0.04
  -7  -3  -1    0.17    0.04
  -7  -3  -1    0.13    0.04
  -7  -3  -1    0.15    0.03
   7   3   1    0.11    0.04
   7   3   1    0.21    0.05
   7   3   1    0.14    0.04
   7   3   1    0.17    0.04
   7   3   1    0.05    0.04
   7   3   1    0.18    0.03
  -7  -4  -1   18.14    0.51
  -7  -4  -1   17.92    0.50
  -7  -4  -1   18.03    0.50
  -7  -4  -1   18.34    0.48
   7   4   1   18.09    0.50
   7   4   1   17.69    0.61
   7   4   1   17.60    0.51
   7   4   1   17.34    0.49
   7   4   1   17.93    0.48
   7   4   1   17.58    0.61
   7   4   1   18.23    0.51
  -7  -5  -1   23.02    0.61
  -7  -5  -1   23.28    0.63
  -7  -5  -1   21.55    0.59
  -7  -5  -1   22.76    0.62
   7   5   1   22.59    0.76
   7   5   1   23.48    0.76
   7   5   1   22.18    0.63
   7   5   1   22.11    0.61
   7   5   1   22.36    0.60
   7   5   1   22.02    0.63
   7   5   1   22.54    0.61
  -7  -6  -1    0.06    0.05
  -7  -6  -1    0.10    0.05
  -7  -6  -1    0.13    0.05
  -7  -6  -1    0.06    0.03
  -7  -6  -1    0.07    0.04
   7   6   1    0.15    0.06
   7   6   1    0.12    0.05
   7   6   1    0.03    0.04
   7   6   1    0.06    0.04
   7   6   1    0.11    0.07
   7   6   1    0.03    0.04
   7   6   1    0.13    0.06
  -7  -7  -1   20.90    0.58
  -7  -7  -1   20.05    0.54
  -7  -7  -1   20.50    0.58
  -7  -7  -1   19.77    0.57
  -7  -7  -1   20.77    0.55
   7   7   1   18.89    0.70
   7   7   1   20.47    0.58
   7   7   1   20.68    0.55
   7   7   1   18.55    0.58
   7   7   1   20.51    0.55
   7   7   1   19.90    0.71
   7   7   1   20.47    0.57
  -7  -8  -1    0.05    0.06
  -7  -8  -1    0.06    0.04
  -7  -8  -1   -0.04    0.06
  -7  -8  -1    0.11    0.06
   7   8   1   -0.06    0.06
   7   8   1   -0.04    0.05
   7   8   1    0.13    0.06
   7   8   1    0.08    0.10
   7   8   1    0.03    0.07
   7   8   1   -0.05    0.04
   7   8   1    0.02    0.06
  -7  -9  -1    0.46    0.06
  -7  -9  -1    0.49    0.09
  -7  -9  -1    0.57    0.09
  -7  -9  -1    0.48    0.07
   7   9   1    0.40    0.07
   7   9   1    0.40    0.09
   7   9   1    0.44    0.09
   7   9   1    0.47    0.11
   7   9   1    0.42    0.12
   7   9   1    0.42    0.05
  -7 -10  -1    1.14    0.14
  -7 -10  -1    1.31    0.09
  -7 -10  -1    1.28    0.14
   7  10   1    1.55    0.16
   7  10   1    1.27    0.09
   7  10   1    1.49    0.22
   7  10   1    1.42    0.15
   7  10   1    1.35    0.18
   7  10   1    1.15    0.13
  -7 -11  -1   14.73    0.47
  -7 -11  -1   13.50    0.42
  -7 -11  -1   13.81    0.45
  -7 -11  -1   14.01    0.46
   7  11   1   13.65    0.57
   7  11   1   14.84    0.43
   7  11   1   13.96    0.47
   7  11   1   13.13    0.38
  -7 -12  -1    0.08    0.09
  -7 -12  -1   -0.05    0.09
  -7 -12  -1   -0.20    0.10
   7  12   1    0.08    0.09
   7  12   1    0.03    0.09
   7  12   1    0.03    0.10
   7  12   1   -0.04    0.16
  -7 -13  -1    1.00    0.14
  -7 -13  -1    0.87    0.14
  -7 -13  -1    0.99    0.13
   7  13   1    1.13    0.22
   7  13   1    0.81    0.12
   7  13   1    0.81    0.15
   7  13   1    1.32    0.14
  -7 -14  -1    0.40    0.15
  -7 -14  -1    0.44    0.13
   7  14   1    0.40    0.13
   7  14   1    0.28    0.12
   7  14   1    0.41    0.23
  -7 -15  -1    0.26    0.16
   7  15   1   -0.03    0.12
   7  15   1    0.09    0.15
   7  15   1   -0.41    0.23
  -7 -16  -1   -0.02    0.17
   7  16   1   -0.23    0.13
   7  16   1   -0.01    0.29
  -6  16  -1   -0.43    0.18
  -6  16  -1   -0.03    0.11
   6 -16   1    0.19    0.22
  -6  15  -1    0.31    0.17
   6 -15   1    0.19    0.21
  -6  14  -1   -0.06    0.12
  -6  14  -1    0.11    0.08
  -6  14  -1    0.03    0.15
  -6  14  -1   -0.16    0.08
  -6  14  -1   -0.13    0.08
   6 -14   1    0.08    0.09
   6 -14   1    0.23    0.16
  -6  13  -1    1.46    0.15
  -6  13  -1    1.32    0.14
  -6  13  -1    1.26    0.12
  -6  13  -1    1.18    0.15
  -6  13  -1    1.63    0.19
   6 -13   1    1.89    0.27
   6 -13   1    1.26    0.15
  -6  12  -1    0.94    0.13
  -6  12  -1    0.92    0.15
  -6  12  -1    0.85    0.11
  -6  12  -1    0.86    0.10
  -6  12  -1    0.70    0.09
   6 -12   1    0.94    0.10
   6 -12   1    0.99    0.16
   6 -12   1    1.08    0.14
  -6  11  -1    0.11    0.07
  -6  11  -1    0.05    0.06
  -6  11  -1    0.04    0.04
  -6  11  -1   -0.02    0.07
   6 -11   1    0.11    0.10
   6 -11   1   -0.11    0.06
   6 -11   1    0.09    0.07
   6 -11   1    0.10    0.10
  -6  10  -1    1.68    0.13
  -6  10  -1    1.75    0.13
  -6  10  -1    1.51    0.18
  -6  10  -1    1.61    0.17
  -6  10  -1    1.43    0.08
   6 -10   1    1.80    0.18
   6 -10   1    1.66    0.11
   6 -10   1    1.88    0.12
  -6   9  -1   13.33    0.42
  -6   9  -1   14.02    0.45
  -6   9  -1   12.67    0.35
  -6   9  -1   13.87    0.53
  -6   9  -1   13.85    0.41
  -6   9  -1   14.39    0.41
   6  -9   1   13.61    0.44
   6  -9   1   13.76    0.40
   6  -9   1   13.91    0.53
   6  -9   1   13.89    0.40
  -6   8  -1    0.20    0.08
  -6   8  -1    0.14    0.04
  -6   8  -1    0.19    0.06
  -6   8  -1    0.16    0.07
  -6   8  -1    0.18    0.02
  -6   8  -1    0.21    0.02
  -6   8  -1    0.10    0.05
   6  -8   1    0.25    0.06
   6  -8   1    0.25    0.05
   6  -8   1    0.28    0.07
   6  -8   1    0.25    0.05
   6  -8   1    0.25    0.08
  -6   7  -1    0.78    0.08
  -6   7  -1    0.91    0.12
  -6   7  -1    0.90    0.09
  -6   7  -1    0.84    0.08
  -6   7  -1    0.67    0.08
   6  -7   1    0.70    0.09
   6  -7   1    0.86    0.08
   6  -7   1    0.91    0.11
   6  -7   1    0.81    0.10
   6  -7   1    0.77    0.08
  -6   6  -1    2.36    0.12
  -6   6  -1    2.51    0.12
  -6   6  -1    2.59    0.14
  -6   6  -1    2.47    0.13
   6  -6   1    2.55    0.12
   6  -6   1    2.42    0.12
   6  -6   1    2.50    0.14
   6  -6   1    2.49    0.15
   6  -6   1    2.74    0.12
  -6   5  -1    0.02    0.04
  -6   5  -1    0.13    0.05
  -6   5  -1    0.11    0.05
  -6   5  -1    0.03    0.04
  -6   5  -1    0.05    0.04
   6  -5   1    0.09    0.04
   6  -5   1    0.07    0.05
   6  -5   1    0.04    0.05
   6  -5   1    0.07    0.04
   6  -5   1    0.15    0.04
  -6   4  -1   -0.03    0.03
  -6   4  -1   -0.02    0.03
  -6   4  -1    0.08    0.04
  -6   4  -1   -0.01    0.03
  -6   4  -1    0.00    0.04
   6  -4   1    0.01    0.03
   6  -4   1   -0.03    0.03
   6  -4   1   -0.02    0.03
   6  -4   1   -0.05    0.04
   6  -4   1    0.05    0.04
  -6   3  -1    4.34    0.16
  -6   3  -1    4.26    0.16
  -6   3  -1    4.40    0.12
  -6   3  -1    4.30    0.18
  -6   3  -1    4.32    0.15
  -6   3  -1    4.38    0.16
   6  -3   1    4.67    0.16
   6  -3   1    4.48    0.18
   6  -3   1    4.51    0.12
   6  -3   1    4.37    0.15
  -6   2  -1    0.06    0.03
  -6   2  -1    0.09    0.03
  -6   2  -1    0.10    0.03
  -6   2  -1    0.10    0.02
  -6   2  -1    0.11    0.04
  -6   2  -1    0.08    0.04
  -6   2  -1    0.07    0.03
   6  -2   1    0.05    0.03
   6  -2   1    0.14    0.04
   6  -2   1    0.10    0.02
   6  -2   1    0.11    0.03
   6  -2   1    0.07    0.03
  -6   1  -1    3.13    0.12
  -6   1  -1    3.25    0.13
  -6   1  -1    3.25    0.12
  -6   1  -1    3.05    0.12
  -6   1  -1    3.35    0.12
  -6   1  -1    3.01    0.12
   6  -1   1    3.23    0.13
   6  -1   1    3.20    0.12
   6  -1   1    3.16    0.10
   6  -1   1    3.27    0.12
   6  -1   1    3.13    0.13
  -6   0  -1   -0.04    0.02
  -6   0  -1   -0.01    0.02
  -6   0  -1   -0.03    0.03
  -6   0  -1    0.01    0.02
  -6   0  -1    0.01    0.03
   6   0   1    0.03    0.03
   6   0   1   -0.02    0.02
   6   0   1   -0.04    0.02
   6   0   1   -0.04    0.03
   6   0   1    0.03    0.03
  -6  -1  -1    3.33    0.13
  -6  -1  -1    3.04    0.13
  -6  -1  -1    3.20    0.11
  -6  -1  -1    3.36    0.11
  -6  -1  -1    3.30    0.13
  -6  -1  -1    3.20    0.12
   6   1   1    3.16    0.11
   6   1   1    3.38    0.12
   6   1   1    3.21    0.13
   6   1   1    3.25    0.13
   6   1   1    3.29    0.14
  -6  -2  -1    0.14    0.03
  -6  -2  -1    0.09    0.03
  -6  -2  -1    0.09    0.02
  -6  -2  -1    0.09    0.03
  -6  -2  -1    0.07    0.03
  -6  -2  -1    0.07    0.03
   6   2   1    0.05    0.03
   6   2   1    0.09    0.02
   6   2   1    0.13    0.04
   6   2   1    0.12    0.04
   6   2   1    0.05    0.03
   6   2   1    0.11    0.04
  -6  -3  -1    4.32    0.14
  -6  -3  -1    4.59    0.16
  -6  -3  -1    4.31    0.16
  -6  -3  -1    4.27    0.15
   6   3   1    4.34    0.16
   6   3   1    4.53    0.18
   6   3   1    4.31    0.16
   6   3   1    4.41    0.14
   6   3   1    4.48    0.15
  -6  -4  -1    0.01    0.04
  -6  -4  -1    0.02    0.04
  -6  -4  -1    0.01    0.03
  -6  -4  -1    0.00    0.02
  -6  -4  -1   -0.01    0.03
   6   4   1   -0.03    0.04
   6   4   1    0.00    0.03
   6   4   1    0.01    0.04
   6   4   1   -0.01    0.03
   6   4   1   -0.02    0.03
   6   4   1    0.00    0.03
   6   4   1    0.02    0.04
  -6  -5  -1    0.12    0.04
  -6  -5  -1    0.13    0.04
  -6  -5  -1    0.08    0.03
  -6  -5  -1    0.13    0.04
  -6  -5  -1    0.09    0.04
   6   5   1    0.06    0.04
   6   5   1    0.11    0.04
   6   5   1    0.13    0.06
   6   5   1    0.08    0.03
   6   5   1    0.12    0.03
   6   5   1    0.03    0.04
   6   5   1    0.21    0.06
  -6  -6  -1    2.59    0.13
  -6  -6  -1    2.53    0.13
  -6  -6  -1    2.55    0.11
  -6  -6  -1    2.63    0.13
  -6  -6  -1    2.60    0.10
   6   6   1    2.63    0.14
   6   6   1    2.48    0.16
   6   6   1    2.47    0.13
   6   6   1    2.48    0.13
   6   6   1    2.51    0.11
   6   6   1    2.53    0.11
  -6  -7  -1    0.81    0.07
  -6  -7  -1    0.86    0.10
  -6  -7  -1    0.84    0.07
  -6  -7  -1    0.95    0.10
  -6  -7  -1    0.75    0.10
   6   7   1    0.76    0.08
   6   7   1    0.72    0.07
   6   7   1    0.86    0.10
   6   7   1    0.73    0.10
   6   7   1    0.86    0.09
   6   7   1    0.73    0.08
  -6  -8  -1    0.20    0.07
  -6  -8  -1    0.36    0.06
  -6  -8  -1    0.24    0.05
  -6  -8  -1    0.25    0.04
   6   8   1    0.29    0.08
   6   8   1    0.22    0.06
   6   8   1    0.26    0.07
   6   8   1    0.24    0.04
   6   8   1    0.22    0.07
   6   8   1    0.17    0.06
  -6  -9  -1   13.65    0.43
  -6  -9  -1   13.92    0.40
  -6  -9  -1   13.98    0.37
  -6  -9  -1   13.94    0.42
   6   9   1   13.54    0.43
   6   9   1   13.50    0.37
   6   9   1   12.98    0.40
   6   9   1   13.57    0.53
   6   9   1   13.43    0.43
  -6 -10  -1    1.85    0.16
  -6 -10  -1    1.69    0.14
  -6 -10  -1    1.68    0.13
  -6 -10  -1    1.69    0.15
   6  10   1    1.78    0.16
   6  10   1    1.69    0.15
   6  10   1    1.58    0.08
   6  10   1    1.71    0.14
   6  10   1    1.98    0.18
  -6 -11  -1    0.05    0.08
  -6 -11  -1    0.06    0.08
  -6 -11  -1    0.01    0.07
   6  11   1    0.12    0.09
   6  11   1   -0.07    0.08
   6  11   1   -0.01    0.07
  -6 -12  -1    0.95    0.12
  -6 -12  -1    1.02    0.14
  -6 -12  -1    0.96    0.11
   6  12   1    1.15    0.13
   6  12   1    0.88    0.13
   6  12   1    0.97    0.12
  -6 -13  -1    1.64    0.20
  -6 -13  -1    1.30    0.16
  -6 -13  -1    1.41    0.14
   6  13   1    1.28    0.15
   6  13   1    1.28    0.14
   6  13   1    1.12    0.13
  -6 -14  -1    0.30    0.14
  -6 -14  -1    0.22    0.12
   6  14   1    0.02    0.10
   6  14   1    0.04    0.13
   6  14   1    0.00    0.13
  -6 -15  -1    0.25    0.16
   6  15   1    0.19    0.11
   6  15   1    0.07    0.15
  -6 -16  -1   -0.10    0.17
   6  16   1    0.04    0.12
   6  16   1   -0.40    0.17
  -5  16  -1    0.00    0.19
  -5  16  -1    0.25    0.12
   5 -16   1    0.33    0.23
  -5  15  -1    0.04    0.13
  -5  15  -1   -0.11    0.16
  -5  15  -1   -0.05    0.09
   5 -15   1   -0.12    0.16
   5 -15   1   -0.02    0.09
  -5  14  -1    1.55    0.18
  -5  14  -1    1.50    0.16
  -5  14  -1    1.48    0.16
  -5  14  -1    1.37    0.15
  -5  14  -1    1.30    0.13
  -5  14  -1    1.48    0.14
   5 -14   1    1.87    0.17
   5 -14   1    1.32    0.15
   5 -14   1    2.01    0.32
  -5  13  -1    0.71    0.14
  -5  13  -1    0.67    0.09
  -5  13  -1    0.73    0.10
  -5  13  -1    0.50    0.11
  -5  13  -1    0.59    0.09
  -5  13  -1    1.04    0.12
   5 -13   1    0.66    0.09
   5 -13   1    0.57    0.09
   5 -13   1    1.10    0.18
  -5  12  -1    0.65    0.09
  -5  12  -1    0.52    0.07
  -5  12  -1    0.60    0.10
  -5  12  -1    0.60    0.08
  -5  12  -1    0.68    0.13
   5 -12   1    0.71    0.09
   5 -12   1    0.57    0.12
   5 -12   1    0.71    0.14
   5 -12   1    0.59    0.07
  -5  11  -1    4.53    0.18
  -5  11  -1    4.10    0.27
  -5  11  -1    4.31    0.24
  -5  11  -1    4.24    0.20
  -5  11  -1    3.79    0.16
   5 -11   1    4.45    0.28
   5 -11   1    3.93    0.16
   5 -11   1    4.36    0.24
   5 -11   1    4.29    0.18
   5 -11   1    4.58    0.18
  -5  10  -1    0.45    0.07
  -5  10  -1    0.32    0.05
  -5  10  -1    0.61    0.13
  -5  10  -1    0.34    0.07
  -5  10  -1    0.46    0.09
   5 -10   1    0.58    0.12
   5 -10   1    0.52    0.07
   5 -10   1    0.45    0.06
   5 -10   1    0.30    0.05
   5 -10   1    0.46    0.07
   5 -10   1    0.39    0.09
  -5   9  -1    1.09    0.07
  -5   9  -1    1.33    0.10
  -5   9  -1    1.17    0.10
  -5   9  -1    1.42    0.14
  -5   9  -1    1.05    0.15
   5  -9   1    1.05    0.10
   5  -9   1    1.07    0.07
   5  -9   1    1.18    0.12
   5  -9   1    1.21    0.10
   5  -9   1    0.99    0.13
   5  -9   1    1.10    0.09
  -5   8  -1    9.28    0.32
  -5   8  -1    8.72    0.24
  -5   8  -1    9.22    0.28
  -5   8  -1    8.74    0.28
  -5   8  -1    9.14    0.28
  -5   8  -1    9.11    0.37
   5  -8   1    9.07    0.37
   5  -8   1    8.94    0.28
   5  -8   1    8.80    0.27
   5  -8   1    9.17    0.28
   5  -8   1    8.80    0.30
  -5   7  -1    0.39    0.08
  -5   7  -1    0.43    0.07
  -5   7  -1    0.63    0.07
  -5   7  -1    0.57    0.07
  -5   7  -1    0.66    0.04
  -5   7  -1    0.70    0.08
   5  -7   1    0.57    0.07
   5  -7   1    0.46    0.07
   5  -7   1    0.56    0.07
   5  -7   1    0.53    0.07
   5  -7   1    0.58    0.09
  -5   6  -1    0.04    0.04
  -5   6  -1   -0.02    0.05
  -5   6  -1   -0.01    0.05
  -5   6  -1   -0.07    0.03
   5  -6   1   -0.03    0.03
   5  -6   1    0.00    0.05
   5  -6   1    0.07    0.04
   5  -6   1   -0.03    0.03
   5  -6   1    0.03    0.05
  -5   5  -1    0.16    0.04
  -5   5  -1    0.28    0.05
  -5   5  -1    0.20    0.05
  -5   5  -1    0.19    0.04
  -5   5  -1    0.34    0.06
   5  -5   1    0.18    0.04
   5  -5   1    0.36    0.06
   5  -5   1    0.19    0.05
   5  -5   1    0.16    0.03
   5  -5   1    0.19    0.04
  -5   4  -1    4.87    0.16
  -5   4  -1    4.61    0.16
  -5   4  -1    4.88    0.17
  -5   4  -1    4.63    0.19
  -5   4  -1    4.62    0.17
   5  -4   1    4.91    0.16
   5  -4   1    4.72    0.16
   5  -4   1    4.76    0.17
   5  -4   1    4.81    0.16
   5  -4   1    4.69    0.19
  -5   3  -1    0.03    0.02
  -5   3  -1    0.07    0.03
  -5   3  -1    0.01    0.03
  -5   3  -1    0.07    0.03
  -5   3  -1    0.07    0.03
   5  -3   1    0.04    0.03
   5  -3   1    0.03    0.03
   5  -3   1    0.03    0.02
  -5   2  -1    6.26    0.19
  -5   2  -1    6.00    0.16
  -5   2  -1    5.70    0.22
  -5   2  -1    6.12    0.19
  -5   2  -1    6.20    0.19
  -5   2  -1    5.93    0.18
   5  -2   1    6.07    0.16
   5  -2   1    6.02    0.19
   5  -2   1    5.85    0.22
   5  -2   1    6.17    0.19
  -5   1  -1   22.96    0.60
  -5   1  -1   21.90    0.60
  -5   1  -1   21.65    0.72
  -5   1  -1   23.01    0.61
  -5   1  -1   22.25    0.57
  -5   1  -1   22.87    0.60
  -5   1  -1   23.17    0.60
   5  -1   1   22.72    0.60
   5  -1   1   22.87    0.60
   5  -1   1   22.87    0.61
   5  -1   1   22.64    0.57
  -5   0  -1   -0.01    0.02
  -5   0  -1   -0.01    0.02
  -5   0  -1    0.01    0.02
  -5   0  -1    0.03    0.03
  -5   0  -1    0.00    0.02
  -5   0  -1    0.00    0.03
   5   0   1   -0.01    0.02
   5   0   1    0.00    0.02
   5   0   1   -0.02    0.02
   5   0   1   -0.02    0.02
  -5  -1  -1   22.51    0.61
  -5  -1  -1   21.01    0.72
  -5  -1  -1   22.81    0.60
  -5  -1  -1   23.54    0.58
  -5  -1  -1   23.95    0.59
  -5  -1  -1   22.75    0.60
   5   1   1   21.73    0.59
   5   1   1   22.18    0.58
   5   1   1   23.05    0.60
   5   1   1   22.56    0.60
   5   1   1   22.99    0.60
  -5  -2  -1    6.34    0.19
  -5  -2  -1    5.74    0.22
  -5  -2  -1    5.81    0.19
  -5  -2  -1    6.08    0.19
  -5  -2  -1    6.00    0.20
  -5  -2  -1    6.00    0.17
   5   2   1    6.40    0.19
   5   2   1    6.11    0.19
   5   2   1    5.28    0.22
   5   2   1    6.31    0.19
   5   2   1    6.40    0.19
  -5  -3  -1    0.03    0.03
  -5  -3  -1    0.00    0.02
  -5  -3  -1    0.02    0.02
  -5  -3  -1    0.06    0.03
  -5  -3  -1   -0.01    0.02
   5   3   1    0.01    0.03
   5   3   1    0.04    0.02
   5   3   1    0.00    0.03
   5   3   1    0.04    0.03
   5   3   1    0.00    0.03
   5   3   1    0.03    0.03
  -5  -4  -1    4.69    0.15
  -5  -4  -1    4.92    0.17
  -5  -4  -1    4.88    0.17
  -5  -4  -1    4.77    0.17
  -5  -4  -1    4.72    0.15
   5   4   1    4.69    0.15
   5   4   1    4.82    0.20
   5   4   1    4.63    0.17
   5   4   1    4.61    0.20
   5   4   1    4.79    0.17
   5   4   1    4.93    0.15
   5   4   1    4.71    0.16
  -5  -5  -1    0.20    0.04
  -5  -5  -1    0.25    0.03
  -5  -5  -1    0.26    0.05
  -5  -5  -1    0.24    0.04
  -5  -5  -1    0.27    0.05
   5   5   1    0.28    0.05
   5   5   1    0.22    0.03
   5   5   1    0.22    0.04
   5   5   1    0.23    0.05
   5   5   1    0.26    0.05
   5   5   1    0.27    0.04
  -5  -6  -1    0.04    0.04
  -5  -6  -1   -0.03    0.04
  -5  -6  -1   -0.06    0.03
  -5  -6  -1    0.05    0.03
   5   6   1   -0.07    0.04
   5   6   1    0.03    0.04
   5   6   1   -0.01    0.04
   5   6   1    0.01    0.05
   5   6   1    0.05    0.04
   5   6   1    0.01    0.03
  -5  -7  -1    0.62    0.08
  -5  -7  -1    0.50    0.06
  -5  -7  -1    0.53    0.05
  -5  -7  -1    0.55    0.05
   5   7   1    0.37    0.07
   5   7   1    0.56    0.05
   5   7   1    0.64    0.09
   5   7   1    0.44    0.07
   5   7   1    0.51    0.06
   5   7   1    0.46    0.06
  -5  -8  -1    8.91    0.28
  -5  -8  -1    9.43    0.30
  -5  -8  -1    9.94    0.31
   5   8   1    9.31    0.37
   5   8   1    9.42    0.29
   5   8   1    8.67    0.30
   5   8   1    8.85    0.26
   5   8   1    8.98    0.31
   5   8   1    9.26    0.30
  -5  -9  -1    1.19    0.10
  -5  -9  -1    1.25    0.12
  -5  -9  -1    1.19    0.12
  -5  -9  -1    1.26    0.11
  -5  -9  -1    1.14    0.05
   5   9   1    1.26    0.12
   5   9   1    1.11    0.12
   5   9   1    1.15    0.06
   5   9   1    1.21    0.12
   5   9   1    1.32    0.14
  -5 -10  -1    0.49    0.10
  -5 -10  -1    0.47    0.08
  -5 -10  -1    0.59    0.08
  -5 -10  -1    0.38    0.08
   5  10   1    0.46    0.08
   5  10   1    0.48    0.08
   5  10   1    0.58    0.09
   5  10   1    0.63    0.11
  -5 -11  -1    4.64    0.22
  -5 -11  -1    4.63    0.21
  -5 -11  -1    4.46    0.21
  -5 -11  -1    4.62    0.23
   5  11   1    4.61    0.21
   5  11   1    4.83    0.22
   5  11   1    4.65    0.23
  -5 -12  -1    0.66    0.11
  -5 -12  -1    0.57    0.11
  -5 -12  -1    0.60    0.11
   5  12   1    0.61    0.11
   5  12   1    0.75    0.11
   5  12   1    0.68    0.11
  -5 -13  -1    0.55    0.12
  -5 -13  -1    0.51    0.12
  -5 -13  -1    0.62    0.11
   5  13   1    0.59    0.12
   5  13   1    0.45    0.12
   5  13   1    0.62    0.11
  -5 -14  -1    1.72    0.22
  -5 -14  -1    1.09    0.15
   5  14   1    1.45    0.16
   5  14   1    1.49    0.19
   5  14   1    1.05    0.16
  -5 -15  -1    0.04    0.14
  -5 -15  -1   -0.09    0.14
   5  15   1   -0.05    0.11
  -5 -16  -1    0.00    0.16
   5  16   1    0.29    0.13
   5  16   1   -0.07    0.17
  -4  17  -1   -0.46    0.20
  -4  16  -1    0.44    0.12
  -4  16  -1    0.41    0.19
   4 -16   1    0.24    0.22
  -4  15  -1    0.03    0.12
  -4  15  -1    0.04    0.12
  -4  15  -1   -0.09    0.15
  -4  15  -1    0.10    0.10
   4 -15   1    0.02    0.19
   4 -15   1   -0.07    0.10
  -4  14  -1    0.11    0.06
  -4  14  -1    0.08    0.13
  -4  14  -1   -0.19    0.09
  -4  14  -1   -0.05    0.06
  -4  14  -1    0.03    0.11
  -4  14  -1   -0.05    0.08
   4 -14   1   -0.05    0.08
   4 -14   1   -0.10    0.08
   4 -14   1   -0.02    0.14
  -4  13  -1    3.24    0.15
  -4  13  -1    3.34    0.21
  -4  13  -1    3.38    0.18
  -4  13  -1    3.25    0.15
  -4  13  -1    3.22    0.18
  -4  13  -1    3.50    0.25
   4 -13   1    4.10    0.33
   4 -13   1    3.47    0.18
   4 -13   1    3.53    0.18
  -4  12  -1    0.02    0.06
  -4  12  -1    0.03    0.05
  -4  12  -1   -0.03    0.05
  -4  12  -1    0.04    0.08
  -4  12  -1   -0.06    0.06
   4 -12   1    0.10    0.12
   4 -12   1   -0.01    0.09
   4 -12   1    0.09    0.06
   4 -12   1    0.05    0.06
  -4  11  -1    0.13    0.07
  -4  11  -1    0.15    0.12
  -4  11  -1    0.04    0.05
  -4  11  -1    0.03    0.05
  -4  11  -1    0.11    0.06
  -4  11  -1    0.21    0.10
   4 -11   1    0.10    0.05
   4 -11   1    0.16    0.09
   4 -11   1    0.07    0.10
   4 -11   1    0.08    0.06
   4 -11   1    0.08    0.05
  -4  10  -1   12.30    0.37
  -4  10  -1   12.55    0.50
  -4  10  -1   12.56    0.38
  -4  10  -1   12.46    0.41
  -4  10  -1   12.31    0.36
  -4  10  -1   11.71    0.34
   4 -10   1   12.06    0.35
   4 -10   1   12.56    0.41
   4 -10   1   11.82    0.36
   4 -10   1   12.17    0.36
   4 -10   1   12.40    0.36
   4 -10   1   12.52    0.50
  -4   9  -1    4.65    0.16
  -4   9  -1    5.14    0.26
  -4   9  -1    5.34    0.22
  -4   9  -1    5.21    0.18
  -4   9  -1    5.25    0.19
   4  -9   1    5.19    0.21
   4  -9   1    5.07    0.18
   4  -9   1    5.11    0.26
   4  -9   1    5.22    0.18
   4  -9   1    4.75    0.17
   4  -9   1    5.04    0.18
  -4   8  -1    0.14    0.07
  -4   8  -1    0.25    0.06
  -4   8  -1    0.27    0.05
  -4   8  -1    0.26    0.05
  -4   8  -1    0.29    0.05
  -4   8  -1    0.28    0.04
   4  -8   1    0.26    0.04
   4  -8   1    0.39    0.07
   4  -8   1    0.27    0.04
   4  -8   1    0.15    0.06
   4  -8   1    0.23    0.04
   4  -8   1    0.24    0.04
  -4   7  -1   12.78    0.47
  -4   7  -1   13.30    0.40
  -4   7  -1   12.89    0.37
  -4   7  -1   13.14    0.37
  -4   7  -1   12.86    0.37
  -4   7  -1   12.74    0.34
   4  -7   1   13.12    0.36
   4  -7   1   12.35    0.36
   4  -7   1   12.42    0.47
   4  -7   1   12.83    0.36
   4  -7   1   12.86    0.39
  -4   6  -1  273.23    8.28
  -4   6  -1  265.04    6.54
  -4   6  -1  276.79    6.75
  -4   6  -1  266.67    6.68
  -4   6  -1  269.40    6.72
  -4   6  -1  271.54    6.68
   4  -6   1  270.62    6.72
   4  -6   1  264.24    6.53
   4  -6   1  260.45    6.68
   4  -6   1  264.03    8.28
   4  -6   1  259.28    6.68
  -4   5  -1    1.09    0.09
  -4   5  -1    1.10    0.06
  -4   5  -1    0.98    0.09
  -4   5  -1    1.15    0.07
  -4   5  -1    1.02    0.07
  -4   5  -1    1.05    0.04
   4  -5   1    1.02    0.07
   4  -5   1    1.12    0.08
   4  -5   1    1.11    0.07
   4  -5   1    1.04    0.09
   4  -5   1    1.06    0.06
  -4   4  -1    1.27    0.04
  -4   4  -1    1.21    0.06
  -4   4  -1    1.26    0.08
  -4   4  -1    1.24    0.07
  -4   4  -1    1.33    0.07
  -4   4  -1    1.21    0.08
   4  -4   1    1.24    0.06
   4  -4   1    1.28    0.08
   4  -4   1    1.31    0.09
   4  -4   1    1.23    0.07
   4  -4   1    1.24    0.06
  -4   3  -1  191.54    4.90
  -4   3  -1  202.38    4.95
  -4   3  -1  187.13    6.09
  -4   3  -1  194.75    4.93
  -4   3  -1  197.65    4.95
   4  -3   1  187.76    6.06
   4  -3   1  199.02    4.97
   4  -3   1  198.88    4.95
   4  -3   1  205.92    4.95
   4  -3   1  196.67    4.94
  -4   2  -1   10.83    0.30
  -4   2  -1   10.85    0.30
  -4   2  -1   10.61    0.28
  -4   2  -1   10.94    0.31
  -4   2  -1   11.35    0.31
  -4   2  -1   10.57    0.36
   4  -2   1   11.51    0.31
   4  -2   1   11.24    0.28
   4  -2   1   11.18    0.30
  -4   1  -1    4.02    0.13
  -4   1  -1    4.40    0.14
  -4   1  -1    4.17    0.12
  -4   1  -1    4.45    0.14
  -4   1  -1    4.23    0.15
  -4   1  -1    4.40    0.14
  -4   1  -1    4.10    0.13
   4  -1   1    4.34    0.14
   4  -1   1    4.40    0.14
   4  -1   1    4.26    0.12
   4  -1   1    4.08    0.15
  -4   0  -1    0.02    0.02
  -4   0  -1    0.01    0.02
  -4   0  -1    0.00    0.01
  -4   0  -1    0.03    0.02
  -4   0  -1    0.02    0.01
   4   0   1   -0.01    0.02
   4   0   1   -0.01    0.02
   4   0   1    0.03    0.02
   4   0   1    0.01    0.02
  -4  -1  -1    4.20    0.13
  -4  -1  -1    4.05    0.13
  -4  -1  -1    4.14    0.15
  -4  -1  -1    4.23    0.13
  -4  -1  -1    4.20    0.14
  -4  -1  -1    4.27    0.13
   4   1   1    4.33    0.14
   4   1   1    4.09    0.13
   4   1   1    4.08    0.15
   4   1   1    4.08    0.13
   4   1   1    4.24    0.13
   4   1   1    4.27    0.14
  -4  -2  -1   11.01    0.30
  -4  -2  -1   10.96    0.31
  -4  -2  -1   11.16    0.30
  -4  -2  -1   11.35    0.31
  -4  -2  -1   11.09    0.30
   4   2   1   11.12    0.30
   4   2   1   11.15    0.30
   4   2   1   11.02    0.30
   4   2   1   10.62    0.37
   4   2   1   10.82    0.31
  -4  -3  -1  196.63    4.83
  -4  -3  -1  203.17    5.01
  -4  -3  -1  192.29    4.93
  -4  -3  -1  198.56    5.01
  -4  -3  -1  201.23    4.93
   4   3   1  175.31    6.08
   4   3   1  206.05    6.09
   4   3   1  200.27    4.99
   4   3   1  195.17    4.93
   4   3   1  191.47    4.82
   4   3   1  206.33    4.94
  -4  -4  -1    1.25    0.07
  -4  -4  -1    1.21    0.06
  -4  -4  -1    1.21    0.07
  -4  -4  -1    1.16    0.06
   4   4   1    1.23    0.06
   4   4   1    1.17    0.06
   4   4   1    1.24    0.07
   4   4   1    1.26    0.08
   4   4   1    1.22    0.07
   4   4   1    1.22    0.08
  -4  -5  -1    1.00    0.07
  -4  -5  -1    1.11    0.08
  -4  -5  -1    1.02    0.06
  -4  -5  -1    1.03    0.07
   4   5   1    1.03    0.07
   4   5   1    0.98    0.08
   4   5   1    1.09    0.06
   4   5   1    1.21    0.08
   4   5   1    0.98    0.08
   4   5   1    1.03    0.07
  -4  -6  -1  271.89    6.71
  -4  -6  -1  275.54    6.58
  -4  -6  -1  269.02    6.78
  -4  -6  -1  260.78    8.30
   4   6   1  262.35    6.76
   4   6   1  267.80    6.72
   4   6   1  269.56    8.30
   4   6   1  268.06    6.74
   4   6   1  268.51    6.72
  -4  -7  -1   12.77    0.34
  -4  -7  -1   12.51    0.47
  -4  -7  -1   12.70    0.37
  -4  -7  -1   12.95    0.38
  -4  -7  -1   12.66    0.38
   4   7   1   12.71    0.34
   4   7   1   12.80    0.47
   4   7   1   12.63    0.38
   4   7   1   12.72    0.38
   4   7   1   13.01    0.38
   4   7   1   13.40    0.37
  -4  -8  -1    0.25    0.05
  -4  -8  -1    0.40    0.06
  -4  -8  -1    0.25    0.08
  -4  -8  -1    0.25    0.03
  -4  -8  -1    0.33    0.06
   4   8   1    0.34    0.06
   4   8   1    0.39    0.07
   4   8   1    0.17    0.05
   4   8   1    0.29    0.04
   4   8   1    0.23    0.06
  -4  -9  -1    5.60    0.21
  -4  -9  -1    5.29    0.21
  -4  -9  -1    5.18    0.20
  -4  -9  -1    5.00    0.26
   4   9   1    5.08    0.26
   4   9   1    4.97    0.21
   4   9   1    5.16    0.20
   4   9   1    5.07    0.20
  -4 -10  -1   12.11    0.39
  -4 -10  -1   12.73    0.50
  -4 -10  -1   12.31    0.38
  -4 -10  -1   12.62    0.38
  -4 -10  -1   12.10    0.39
   4  10   1   12.19    0.40
   4  10   1   12.61    0.38
   4  10   1   12.48    0.39
   4  10   1   11.62    0.49
  -4 -11  -1    0.20    0.07
  -4 -11  -1    0.20    0.07
  -4 -11  -1    0.00    0.07
  -4 -11  -1    0.09    0.08
  -4 -11  -1    0.09    0.10
   4  11   1    0.02    0.07
   4  11   1    0.12    0.09
   4  11   1    0.19    0.08
   4  11   1    0.10    0.08
  -4 -12  -1    0.03    0.08
  -4 -12  -1    0.08    0.13
  -4 -12  -1   -0.04    0.08
  -4 -12  -1    0.01    0.08
   4  12   1    0.01    0.08
   4  12   1   -0.06    0.08
   4  12   1    0.02    0.07
  -4 -13  -1    3.32    0.21
  -4 -13  -1    3.24    0.21
  -4 -13  -1    3.86    0.31
  -4 -13  -1    3.57    0.23
   4  13   1    3.48    0.20
   4  13   1    3.42    0.22
   4  13   1    3.40    0.23
  -4 -14  -1   -0.07    0.11
  -4 -14  -1    0.21    0.12
  -4 -14  -1    0.08    0.12
   4  14   1    0.13    0.12
   4  14   1    0.18    0.12
   4  14   1   -0.08    0.09
  -4 -15  -1    0.06    0.13
  -4 -15  -1   -0.02    0.14
   4  15   1    0.05    0.11
  -4 -16  -1    0.06    0.16
   4  16   1    0.21    0.13
   4  16   1    0.34    0.18
  -4 -17  -1   -0.30    0.19
   4  17   1    0.10    0.20
  -3  17  -1    0.31    0.20
  -3  16  -1    0.06    0.17
  -3  16  -1    0.01    0.11
   3 -16   1   -0.12    0.12
   3 -16   1   -0.04    0.18
  -3  15  -1    0.00    0.11
  -3  15  -1    0.15    0.15
  -3  15  -1    0.06    0.12
  -3  15  -1    0.29    0.09
   3 -15   1    0.25    0.10
   3 -15   1    0.21    0.10
   3 -15   1    0.11    0.16
  -3  14  -1    0.28    0.09
  -3  14  -1    0.17    0.12
  -3  14  -1    0.13    0.09
  -3  14  -1    0.40    0.11
   3 -14   1    0.29    0.15
   3 -14   1    0.24    0.09
   3 -14   1    0.13    0.09
  -3  13  -1    1.91    0.14
  -3  13  -1    1.49    0.10
  -3  13  -1    2.04    0.17
  -3  13  -1    1.85    0.20
  -3  13  -1    1.50    0.15
  -3  13  -1    1.74    0.10
   3 -13   1    1.59    0.19
   3 -13   1    1.64    0.15
   3 -13   1    1.28    0.14
   3 -13   1    1.47    0.24
  -3  12  -1    0.45    0.08
  -3  12  -1    0.47    0.06
  -3  12  -1    0.67    0.12
  -3  12  -1    0.47    0.08
  -3  12  -1    0.59    0.08
  -3  12  -1    0.47    0.06
   3 -12   1    0.65    0.15
   3 -12   1    0.45    0.08
   3 -12   1    0.55    0.10
   3 -12   1    0.56    0.08
  -3  11  -1    4.49    0.17
  -3  11  -1    4.91    0.20
  -3  11  -1    4.83    0.16
  -3  11  -1    4.57    0.27
  -3  11  -1    4.91    0.24
  -3  11  -1    4.31    0.18
  -3  11  -1    4.90    0.20
   3 -11   1    4.64    0.19
   3 -11   1    5.20    0.29
   3 -11   1    4.41    0.18
   3 -11   1    4.51    0.22
  -3  10  -1    1.62    0.12
  -3  10  -1    1.46    0.11
  -3  10  -1    1.53    0.09
  -3  10  -1    1.47    0.15
  -3  10  -1    1.64    0.10
   3 -10   1    1.25    0.10
   3 -10   1    1.62    0.16
   3 -10   1    1.39    0.14
   3 -10   1    1.55    0.10
   3 -10   1    1.51    0.10
  -3   9  -1    0.13    0.05
  -3   9  -1    0.09    0.04
  -3   9  -1    0.04    0.04
  -3   9  -1   -0.01    0.07
  -3   9  -1    0.19    0.06
  -3   9  -1    0.12    0.04
   3  -9   1    0.12    0.06
   3  -9   1    0.06    0.04
   3  -9   1    0.11    0.04
   3  -9   1    0.09    0.07
   3  -9   1    0.12    0.04
  -3   8  -1    5.78    0.19
  -3   8  -1    5.72    0.18
  -3   8  -1    5.44    0.17
  -3   8  -1    5.51    0.21
  -3   8  -1    5.59    0.26
   3  -8   1    5.77    0.18
   3  -8   1    5.43    0.18
   3  -8   1    5.28    0.25
   3  -8   1    5.39    0.18
   3  -8   1    6.00    0.22
   3  -8   1    5.76    0.18
  -3   7  -1    1.99    0.08
  -3   7  -1    1.84    0.12
  -3   7  -1    2.11    0.10
  -3   7  -1    2.14    0.10
  -3   7  -1    1.98    0.09
  -3   7  -1    2.03    0.14
   3  -7   1    1.96    0.12
   3  -7   1    2.03    0.09
   3  -7   1    2.08    0.09
   3  -7   1    2.05    0.09
   3  -7   1    2.00    0.09
   3  -7   1    2.04    0.14
  -3   6  -1    3.64    0.15
  -3   6  -1    3.46    0.11
  -3   6  -1    3.51    0.13
  -3   6  -1    3.61    0.13
  -3   6  -1    3.74    0.13
  -3   6  -1    3.62    0.18
   3  -6   1    3.60    0.12
   3  -6   1    3.47    0.13
   3  -6   1    3.71    0.12
   3  -6   1    3.57    0.15
   3  -6   1    3.49    0.18
  -3   5  -1    4.91    0.16
  -3   5  -1    5.07    0.20
  -3   5  -1    4.92    0.14
  -3   5  -1    4.86    0.15
  -3   5  -1    4.76    0.17
  -3   5  -1    4.82    0.15
   3  -5   1    4.72    0.15
   3  -5   1    4.82    0.15
   3  -5   1    4.88    0.20
   3  -5   1    4.83    0.17
   3  -5   1    4.84    0.14
   3  -5   1    4.94    0.15
  -3   4  -1   25.91    0.83
  -3   4  -1   25.76    0.64
  -3   4  -1   24.60    0.68
  -3   4  -1   26.17    0.67
  -3   4  -1   25.54    0.67
  -3   4  -1   25.21    0.67
   3  -4   1   25.72    0.66
   3  -4   1   25.67    0.67
   3  -4   1   26.51    0.69
   3  -4   1   26.17    0.83
   3  -4   1   24.85    0.64
   3  -4   1   26.28    0.66
  -3   3  -1   -0.02    0.01
  -3   3  -1   -0.06    0.02
  -3   3  -1   -0.03    0.02
  -3   3  -1   -0.02    0.02
  -3   3  -1    0.00    0.02
  -3   3  -1   -0.03    0.02
   3  -3   1   -0.04    0.03
   3  -3   1   -0.03    0.02
   3  -3   1    0.02    0.03
   3  -3   1   -0.03    0.02
   3  -3   1   -0.03    0.02
  -3   2  -1    0.01    0.02
  -3   2  -1   -0.02    0.02
  -3   2  -1   -0.01    0.01
  -3   2  -1    0.01    0.02
  -3   2  -1   -0.03    0.01
  -3   2  -1   -0.01    0.02
   3  -2   1   -0.01    0.01
   3  -2   1   -0.01    0.02
   3  -2   1   -0.01    0.01
   3  -2   1    0.01    0.02
   3  -2   1   -0.03    0.01
  -3   1  -1   20.86    0.67
  -3   1  -1   21.03    0.56
  -3   1  -1   20.53    0.56
   3  -1   1   22.63    0.55
   3  -1   1   21.78    0.53
   3  -1   1   20.64    0.67
   3  -1   1   22.14    0.56
  -3   0  -1    0.03    0.01
  -3   0  -1   -0.02    0.01
  -3   0  -1    0.00    0.01
  -3   0  -1   -0.02    0.01
  -3   0  -1   -0.02    0.01
   3   0   1   -0.01    0.01
   3   0   1   -0.02    0.01
   3   0   1    0.00    0.01
   3   0   1   -0.02    0.01
   3   0   1    0.00    0.01
  -3  -1  -1   20.89    0.55
  -3  -1  -1   22.41    0.55
  -3  -1  -1   19.32    0.66
  -3  -1  -1   21.02    0.54
   3   1   1   21.70    0.55
   3   1   1   22.08    0.55
   3   1   1   20.86    0.53
   3   1   1   19.35    0.66
   3   1   1   21.42    0.55
  -3  -2  -1    0.01    0.02
  -3  -2  -1    0.00    0.02
  -3  -2  -1   -0.02    0.01
  -3  -2  -1    0.00    0.01
  -3  -2  -1    0.00    0.02
   3   2   1   -0.03    0.01
   3   2   1   -0.01    0.02
   3   2   1   -0.02    0.02
   3   2   1   -0.01    0.01
   3   2   1    0.04    0.02
  -3  -3  -1   -0.02    0.02
  -3  -3  -1   -0.02    0.02
  -3  -3  -1    0.01    0.02
  -3  -3  -1   -0.03    0.02
   3   3   1   -0.04    0.02
   3   3   1    0.03    0.03
   3   3   1    0.01    0.02
   3   3   1   -0.02    0.02
  -3  -4  -1   25.37    0.83
  -3  -4  -1   26.09    0.66
  -3  -4  -1   25.67    0.67
  -3  -4  -1   26.17    0.65
  -3  -4  -1   22.31    0.67
  -3  -4  -1   25.51    0.66
   3   4   1   25.70    0.65
   3   4   1   25.71    0.83
   3   4   1   25.54    0.67
   3   4   1   25.90    0.67
   3   4   1   25.98    0.66
   3   4   1   25.57    0.66
  -3  -5  -1    5.03    0.14
  -3  -5  -1    5.07    0.16
  -3  -5  -1    4.89    0.21
  -3  -5  -1    4.90    0.17
  -3  -5  -1    4.70    0.15
   3   5   1    4.88    0.14
   3   5   1    4.83    0.17
   3   5   1    4.81    0.17
   3   5   1    4.94    0.17
   3   5   1    4.93    0.16
   3   5   1    4.98    0.20
  -3  -6  -1    3.44    0.17
  -3  -6  -1    3.54    0.14
  -3  -6  -1    3.52    0.13
  -3  -6  -1    3.48    0.14
  -3  -6  -1    3.41    0.10
   3   6   1    3.56    0.14
   3   6   1    3.49    0.10
   3   6   1    3.57    0.14
   3   6   1    3.55    0.14
   3   6   1    3.46    0.17
   3   6   1    3.64    0.13
  -3  -7  -1    2.13    0.10
  -3  -7  -1    2.02    0.14
  -3  -7  -1    2.13    0.12
  -3  -7  -1    1.91    0.10
  -3  -7  -1    1.98    0.06
   3   7   1    1.84    0.11
   3   7   1    2.05    0.11
   3   7   1    1.72    0.11
   3   7   1    1.77    0.06
   3   7   1    2.18    0.14
  -3  -8  -1    5.54    0.20
  -3  -8  -1    5.61    0.20
  -3  -8  -1    5.53    0.26
  -3  -8  -1    5.48    0.21
  -3  -8  -1    5.98    0.20
   3   8   1    5.56    0.20
   3   8   1    5.72    0.20
   3   8   1    5.64    0.26
   3   8   1    5.44    0.20
  -3  -9  -1    0.09    0.06
  -3  -9  -1    0.13    0.06
  -3  -9  -1    0.20    0.06
  -3  -9  -1    0.03    0.05
  -3  -9  -1    0.18    0.06
   3   9   1    0.08    0.06
   3   9   1    0.07    0.06
   3   9   1    0.05    0.05
   3   9   1    0.02    0.05
  -3 -10  -1    1.47    0.12
  -3 -10  -1    1.47    0.12
  -3 -10  -1    1.72    0.17
  -3 -10  -1    1.53    0.12
  -3 -10  -1    1.71    0.13
   3  10   1    1.50    0.12
   3  10   1    1.26    0.15
   3  10   1    1.54    0.13
   3  10   1    1.39    0.13
   3  10   1    1.51    0.13
  -3 -11  -1    5.02    0.29
  -3 -11  -1    4.94    0.22
  -3 -11  -1    4.52    0.21
  -3 -11  -1    4.61    0.21
  -3 -11  -1    5.11    0.21
   3  11   1    5.16    0.22
   3  11   1    4.56    0.27
   3  11   1    4.59    0.22
   3  11   1    4.96    0.22
  -3 -12  -1    0.55    0.09
  -3 -12  -1    0.39    0.09
  -3 -12  -1    0.33    0.08
  -3 -12  -1    0.57    0.10
  -3 -12  -1    0.58    0.15
   3  12   1    0.47    0.10
   3  12   1    0.42    0.09
  -3 -13  -1    1.74    0.18
  -3 -13  -1    1.90    0.25
  -3 -13  -1    1.45    0.17
   3  13   1    1.77    0.18
   3  13   1    1.98    0.16
   3  13   1    1.83    0.18
  -3 -14  -1    0.13    0.15
  -3 -14  -1    0.41    0.13
  -3 -14  -1    0.26    0.12
  -3 -14  -1    0.14    0.11
   3  14   1    0.11    0.12
   3  14   1    0.03    0.09
   3  14   1   -0.06    0.11
  -3 -15  -1    0.14    0.19
  -3 -15  -1   -0.07    0.15
  -3 -15  -1    0.22    0.13
   3  15   1    0.04    0.14
   3  15   1    0.10    0.10
  -3 -16  -1   -0.22    0.19
  -3 -16  -1   -0.10    0.15
   3  16   1    0.00    0.17
   3  16   1    0.02    0.12
  -3 -17  -1    0.10    0.18
   3  17   1    0.54    0.21
   3  17   1    0.16    0.14
  -2  17  -1    0.35    0.13
  -2  17  -1   -0.07    0.20
   2 -17   1    0.02    0.15
  -2  16  -1    0.28    0.11
  -2  16  -1    0.25    0.17
   2 -16   1    0.50    0.18
   2 -16   1    0.12    0.13
  -2  15  -1    0.11    0.14
  -2  15  -1    0.06    0.09
  -2  15  -1    0.02    0.12
  -2  15  -1    0.25    0.12
   2 -15   1   -0.10    0.11
   2 -15   1    0.10    0.09
   2 -15   1   -0.01    0.15
  -2  14  -1    0.04    0.08
  -2  14  -1   -0.11    0.09
  -2  14  -1   -0.01    0.12
  -2  14  -1    0.07    0.10
   2 -14   1   -0.04    0.13
   2 -14   1    0.02    0.09
   2 -14   1    0.15    0.08
  -2  13  -1    0.74    0.11
  -2  13  -1    0.45    0.09
  -2  13  -1    0.55    0.08
   2 -13   1    0.73    0.14
   2 -13   1    0.59    0.10
   2 -13   1    0.65    0.12
   2 -13   1    0.71    0.09
  -2  12  -1    1.45    0.17
  -2  12  -1    1.74    0.15
  -2  12  -1    1.79    0.21
  -2  12  -1    1.71    0.13
  -2  12  -1    1.31    0.13
  -2  12  -1    1.44    0.08
   2 -12   1    1.28    0.13
   2 -12   1    1.38    0.16
   2 -12   1    1.38    0.11
   2 -12   1    1.43    0.13
  -2  11  -1    0.10    0.09
  -2  11  -1    0.28    0.07
  -2  11  -1    0.22    0.06
  -2  11  -1    0.23    0.04
  -2  11  -1    0.16    0.04
  -2  11  -1    0.40    0.07
  -2  11  -1    0.51    0.10
   2 -11   1    0.26    0.06
   2 -11   1    0.22    0.08
   2 -11   1    0.23    0.07
   2 -11   1    0.33    0.12
  -2  10  -1    4.80    0.22
  -2  10  -1    4.88    0.18
  -2  10  -1    4.80    0.16
  -2  10  -1    4.84    0.18
  -2  10  -1    4.87    0.19
  -2  10  -1    4.76    0.16
  -2  10  -1    4.45    0.26
   2 -10   1    5.33    0.27
   2 -10   1    4.87    0.18
   2 -10   1    4.74    0.18
   2 -10   1    5.09    0.22
   2 -10   1    4.94    0.17
  -2   9  -1    0.39    0.05
  -2   9  -1    0.42    0.05
  -2   9  -1    0.43    0.09
  -2   9  -1    0.35    0.04
  -2   9  -1    0.37    0.06
  -2   9  -1    0.45    0.08
  -2   9  -1    0.30    0.05
   2  -9   1    0.42    0.05
   2  -9   1    0.30    0.06
   2  -9   1    0.33    0.08
   2  -9   1    0.34    0.05
   2  -9   1    0.36    0.06
  -2   8  -1   -0.02    0.06
  -2   8  -1   -0.02    0.03
  -2   8  -1    0.04    0.03
  -2   8  -1   -0.01    0.03
  -2   8  -1    0.08    0.05
   2  -8   1    0.00    0.04
   2  -8   1    0.01    0.04
   2  -8   1    0.02    0.03
   2  -8   1   -0.03    0.05
   2  -8   1   -0.03    0.03
  -2   7  -1    8.78    0.25
  -2   7  -1    8.53    0.25
  -2   7  -1    7.93    0.33
  -2   7  -1    8.82    0.25
  -2   7  -1    8.95    0.28
  -2   7  -1    8.67    0.26
   2  -7   1    8.82    0.25
   2  -7   1    8.68    0.25
   2  -7   1    8.59    0.34
   2  -7   1    8.88    0.25
   2  -7   1    8.56    0.25
  -2   6  -1    1.90    0.12
  -2   6  -1    2.16    0.09
  -2   6  -1    2.23    0.09
  -2   6  -1    2.15    0.11
  -2   6  -1    2.11    0.09
  -2   6  -1    2.12    0.09
   2  -6   1    2.21    0.08
   2  -6   1    2.06    0.08
   2  -6   1    2.09    0.09
   2  -6   1    1.75    0.09
   2  -6   1    2.10    0.13
   2  -6   1    2.10    0.11
  -2   5  -1    2.08    0.10
  -2   5  -1    2.07    0.08
  -2   5  -1    2.01    0.08
  -2   5  -1    2.08    0.07
  -2   5  -1    2.07    0.08
  -2   5  -1    2.00    0.11
   2  -5   1    2.09    0.08
   2  -5   1    2.12    0.10
   2  -5   1    2.11    0.08
   2  -5   1    2.03    0.08
   2  -5   1    2.01    0.11
  -2   4  -1    7.24    0.20
  -2   4  -1    7.28    0.22
  -2   4  -1    7.06    0.27
  -2   4  -1    7.26    0.19
  -2   4  -1    7.35    0.20
   2  -4   1    7.29    0.20
   2  -4   1    7.41    0.22
   2  -4   1    7.56    0.21
   2  -4   1    7.21    0.27
   2  -4   1    7.44    0.20
   2  -4   1    7.46    0.20
  -2   3  -1  774.47   22.14
  -2   3  -1  927.70   22.39
  -2   3  -1  847.68   22.16
  -2   3  -1  939.13   27.48
   2  -3   1  806.46   22.14
   2  -3   1  898.39   22.16
   2  -3   1  835.49   21.63
   2  -3   1  918.88   22.31
   2  -3   1  981.46   27.49
   2  -3   1  944.45   22.40
  -2   2  -1   21.48    0.70
   2  -2   1   22.47    0.58
   2  -2   1   22.26    0.57
   2  -2   1   23.41    0.57
   2  -2   1   21.77    0.56
   2  -2   1   21.71    0.70
  -2   1  -1    9.17    0.25
   2  -1   1    8.92    0.24
   2  -1   1    9.33    0.23
   2  -1   1    9.28    0.25
   2  -1   1    8.93    0.29
  -2  -1  -1    9.07    0.24
  -2  -1  -1    9.10    0.24
  -2  -1  -1    8.94    0.24
   2   1   1    8.89    0.29
   2   1   1    8.51    0.23
   2   1   1    8.32    0.28
   2   1   1    9.15    0.24
  -2  -2  -1   22.31    0.58
  -2  -2  -1   22.23    0.57
  -2  -2  -1   21.94    0.57
  -2  -2  -1   22.25    0.57
   2   2   1   22.62    0.57
   2   2   1   22.44    0.70
   2   2   1   21.90    0.56
   2   2   1   21.91    0.57
  -2  -3  -1  861.38   22.48
  -2  -3  -1  935.87   22.41
  -2  -3  -1  940.97   21.94
  -2  -3  -1  871.11   27.67
  -2  -3  -1  843.59   22.37
   2   3   1  840.89   22.38
   2   3   1  857.64   22.39
   2   3   1  938.26   22.42
   2   3   1  893.97   27.68
   2   3   1  958.48   21.95
  -2  -4  -1    7.30    0.21
  -2  -4  -1    7.46    0.19
  -2  -4  -1    7.03    0.21
   2   4   1    7.18    0.27
   2   4   1    7.43    0.21
   2   4   1    7.31    0.22
   2   4   1    7.33    0.22
   2   4   1    7.34    0.19
   2   4   1    7.45    0.21
  -2  -5  -1    2.01    0.12
  -2  -5  -1    2.10    0.09
  -2  -5  -1    2.14    0.10
  -2  -5  -1    2.10    0.09
   2   5   1    2.19    0.09
   2   5   1    2.17    0.09
   2   5   1    2.10    0.09
   2   5   1    2.06    0.09
   2   5   1    2.19    0.06
   2   5   1    2.15    0.11
  -2  -6  -1    2.13    0.10
  -2  -6  -1    1.98    0.13
  -2  -6  -1    2.09    0.10
  -2  -6  -1    1.91    0.10
   2   6   1    2.13    0.13
   2   6   1    1.99    0.10
   2   6   1    2.09    0.10
   2   6   1    2.15    0.10
   2   6   1    2.21    0.10
  -2  -7  -1    8.41    0.34
  -2  -7  -1    8.85    0.27
  -2  -7  -1    8.74    0.27
  -2  -7  -1    8.62    0.27
  -2  -7  -1    8.78    0.27
   2   7   1    8.82    0.27
   2   7   1    8.60    0.34
   2   7   1    8.96    0.27
   2   7   1    8.77    0.27
   2   7   1    8.64    0.27
  -2  -8  -1    0.00    0.04
  -2  -8  -1   -0.01    0.04
  -2  -8  -1    0.02    0.04
  -2  -8  -1    0.08    0.04
  -2  -8  -1    0.00    0.05
   2   8   1    0.04    0.04
   2   8   1    0.02    0.05
   2   8   1    0.03    0.04
   2   8   1   -0.03    0.04
   2   8   1   -0.05    0.04
  -2  -9  -1    0.30    0.06
  -2  -9  -1    0.41    0.06
  -2  -9  -1    0.26    0.07
  -2  -9  -1    0.33    0.07
  -2  -9  -1    0.43    0.06
   2   9   1    0.35    0.06
   2   9   1    0.35    0.06
   2   9   1    0.27    0.06
   2   9   1    0.36    0.06
   2   9   1    0.26    0.07
  -2 -10  -1    4.82    0.20
  -2 -10  -1    4.79    0.21
  -2 -10  -1    5.11    0.20
  -2 -10  -1    4.80    0.27
  -2 -10  -1    5.00    0.20
   2  10   1    4.69    0.20
   2  10   1    5.17    0.20
   2  10   1    5.05    0.21
   2  10   1    4.99    0.26
   2  10   1    4.91    0.20
  -2 -11  -1    0.18    0.11
  -2 -11  -1    0.14    0.06
  -2 -11  -1    0.31    0.08
  -2 -11  -1    0.37    0.08
  -2 -11  -1    0.19    0.07
   2  11   1    0.35    0.08
   2  11   1    0.28    0.07
   2  11   1    0.23    0.08
   2  11   1    0.18    0.08
  -2 -12  -1    1.47    0.15
  -2 -12  -1    1.59    0.21
  -2 -12  -1    1.45    0.15
  -2 -12  -1    1.31    0.14
  -2 -12  -1    1.34    0.13
   2  12   1    1.59    0.16
   2  12   1    1.28    0.17
   2  12   1    1.56    0.15
  -2 -13  -1    0.79    0.12
  -2 -13  -1    0.51    0.11
  -2 -13  -1    0.58    0.10
  -2 -13  -1    0.69    0.16
   2  13   1    0.53    0.11
   2  13   1    0.63    0.12
   2  13   1    0.59    0.12
   2  13   1    0.66    0.10
  -2 -14  -1    0.16    0.12
  -2 -14  -1   -0.13    0.12
  -2 -14  -1   -0.07    0.13
  -2 -14  -1    0.10    0.10
   2  14   1   -0.08    0.09
   2  14   1    0.10    0.11
   2  14   1   -0.09    0.12
  -2 -15  -1    0.06    0.15
  -2 -15  -1    0.04    0.13
   2  15   1   -0.10    0.13
   2  15   1    0.24    0.10
  -2 -16  -1    0.05    0.19
  -2 -16  -1    0.02    0.13
   2  16   1    0.23    0.12
   2  16   1    0.22    0.17
  -2 -17  -1   -0.08    0.17
  -2 -17  -1    0.13    0.22
   2  17   1   -0.24    0.13
   2  17   1   -0.05    0.19
  -1  17  -1    0.30    0.12
  -1  17  -1   -0.06    0.20
   1 -17   1   -0.03    0.24
   1 -17   1   -0.22    0.16
  -1  16  -1   -0.07    0.16
  -1  16  -1    0.21    0.16
  -1  16  -1    0.26    0.10
   1 -16   1   -0.01    0.12
  -1  15  -1   -0.14    0.13
  -1  15  -1    0.16    0.12
  -1  15  -1    0.19    0.09
  -1  15  -1   -0.24    0.12
   1 -15   1    0.06    0.09
   1 -15   1   -0.06    0.11
   1 -15   1    0.20    0.17
  -1  14  -1    0.48    0.13
  -1  14  -1    0.46    0.11
  -1  14  -1    0.42    0.11
  -1  14  -1    0.55    0.10
   1 -14   1    0.72    0.14
   1 -14   1    0.76    0.17
   1 -14   1    0.59    0.11
   1 -14   1    0.52    0.09
  -1  13  -1    0.10    0.08
  -1  13  -1    0.11    0.09
  -1  13  -1    0.00    0.10
  -1  13  -1    0.07    0.07
   1 -13   1    0.12    0.09
   1 -13   1    0.04    0.11
   1 -13   1    0.18    0.11
  -1  12  -1   -0.08    0.09
  -1  12  -1    0.07    0.07
  -1  12  -1    0.11    0.07
  -1  12  -1    0.11    0.13
   1 -12   1    0.15    0.09
   1 -12   1    0.03    0.06
   1 -12   1   -0.07    0.07
   1 -12   1   -0.02    0.06
  -1  11  -1    1.20    0.06
  -1  11  -1    1.22    0.16
  -1  11  -1    1.13    0.06
  -1  11  -1    1.14    0.12
  -1  11  -1    1.25    0.11
  -1  11  -1    1.02    0.12
  -1  11  -1    0.91    0.12
   1 -11   1    0.93    0.10
   1 -11   1    1.25    0.11
   1 -11   1    1.45    0.18
   1 -11   1    0.91    0.11
  -1  10  -1    0.98    0.13
  -1  10  -1    0.97    0.12
  -1  10  -1    0.83    0.10
  -1  10  -1    0.81    0.10
  -1  10  -1    0.89    0.05
  -1  10  -1    1.01    0.09
   1 -10   1    0.75    0.09
   1 -10   1    0.95    0.15
   1 -10   1    0.80    0.08
   1 -10   1    0.83    0.10
   1 -10   1    0.83    0.11
  -1   9  -1    0.19    0.07
  -1   9  -1    0.24    0.03
  -1   9  -1    0.22    0.05
  -1   9  -1    0.21    0.08
  -1   9  -1    0.26    0.05
   1  -9   1    0.23    0.08
   1  -9   1    0.29    0.05
   1  -9   1    0.20    0.06
   1  -9   1    0.21    0.04
   1  -9   1    0.25    0.05
  -1   8  -1    0.01    0.03
  -1   8  -1    0.05    0.03
  -1   8  -1    0.04    0.05
  -1   8  -1   -0.04    0.05
  -1   8  -1    0.11    0.04
   1  -8   1    0.10    0.06
   1  -8   1    0.10    0.05
   1  -8   1    0.05    0.03
   1  -8   1   -0.08    0.04
   1  -8   1    0.07    0.03
  -1   7  -1    0.03    0.03
  -1   7  -1    0.05    0.03
  -1   7  -1    0.00    0.04
  -1   7  -1    0.05    0.04
  -1   7  -1   -0.02    0.02
  -1   7  -1   -0.02    0.03
   1  -7   1   -0.01    0.02
   1  -7   1    0.08    0.04
   1  -7   1   -0.02    0.03
   1  -7   1    0.03    0.05
   1  -7   1   -0.01    0.02
  -1   6  -1    0.25    0.03
  -1   6  -1    0.31    0.06
  -1   6  -1    0.38    0.04
  -1   6  -1    0.26    0.04
  -1   6  -1    0.32    0.04
  -1   6  -1    0.24    0.03
   1  -6   1    0.27    0.06
   1  -6   1    0.20    0.04
   1  -6   1    0.33    0.04
   1  -6   1    0.28    0.03
   1  -6   1    0.43    0.05
  -1   5  -1   52.01    1.37
  -1   5  -1   51.59    1.69
  -1   5  -1   52.60    1.35
  -1   5  -1   53.53    1.35
  -1   5  -1   53.45    1.33
  -1   5  -1   54.14    1.35
   1  -5   1   53.73    1.69
   1  -5   1   54.45    1.38
   1  -5   1   54.58    1.35
   1  -5   1   53.88    1.33
   1  -5   1   53.21    1.35
  -1   4  -1    0.08    0.02
  -1   4  -1    0.08    0.02
  -1   4  -1    0.07    0.03
  -1   4  -1    0.14    0.04
  -1   4  -1    0.08    0.02
  -1   4  -1    0.07    0.02
   1  -4   1    0.06    0.02
   1  -4   1    0.07    0.02
   1  -4   1    0.04    0.03
   1  -4   1    0.04    0.02
   1  -4   1    0.08    0.02
  -1   3  -1    4.03    0.13
  -1   3  -1    3.92    0.15
  -1   3  -1    3.80    0.11
  -1   3  -1    3.98    0.11
  -1   3  -1    3.40    0.12
   1  -3   1    3.91    0.11
   1  -3   1    4.17    0.11
   1  -3   1    4.05    0.12
   1  -3   1    4.03    0.13
   1  -3   1    3.93    0.11
   1  -3   1    3.89    0.15
  -1   2  -1    1.33    0.06
   1  -2   1    1.49    0.05
   1  -2   1    1.46    0.05
   1  -2   1    1.47    0.06
   1  -2   1    1.45    0.07
   1  -2   1    1.54    0.05
   1  -2   1    1.46    0.05
  -1  -3  -1    3.92    0.12
  -1  -3  -1    3.82    0.12
  -1  -3  -1    3.87    0.12
  -1  -3  -1    3.63    0.15
   1   3   1    4.15    0.12
   1   3   1    3.56    0.12
   1   3   1    3.98    0.15
   1   3   1    3.83    0.10
  -1  -4  -1    0.06    0.02
  -1  -4  -1    0.12    0.03
  -1  -4  -1    0.12    0.03
  -1  -4  -1    0.07    0.02
   1   4   1    0.11    0.03
   1   4   1    0.05    0.02
   1   4   1    0.08    0.02
   1   4   1    0.06    0.03
   1   4   1    0.12    0.03
  -1  -5  -1   53.86    1.33
  -1  -5  -1   53.36    1.36
  -1  -5  -1   53.06    1.36
  -1  -5  -1   53.70    1.69
   1   5   1   51.88    1.36
   1   5   1   53.29    1.36
   1   5   1   52.80    1.33
   1   5   1   53.26    1.68
   1   5   1   53.42    1.37
  -1  -6  -1    0.32    0.04
  -1  -6  -1    0.20    0.05
  -1  -6  -1    0.23    0.04
  -1  -6  -1    0.42    0.05
  -1  -6  -1    0.28    0.04
   1   6   1    0.25    0.04
   1   6   1    0.25    0.04
   1   6   1    0.39    0.05
   1   6   1    0.25    0.04
   1   6   1    0.24    0.06
  -1  -7  -1   -0.02    0.03
  -1  -7  -1   -0.01    0.03
  -1  -7  -1   -0.03    0.03
  -1  -7  -1    0.04    0.05
  -1  -7  -1    0.02    0.04
   1   7   1   -0.04    0.04
   1   7   1    0.01    0.03
   1   7   1   -0.02    0.03
   1   7   1   -0.03    0.03
   1   7   1   -0.01    0.04
  -1  -8  -1    0.06    0.04
  -1  -8  -1    0.12    0.04
  -1  -8  -1    0.12    0.07
  -1  -8  -1    0.04    0.04
   1   8   1    0.13    0.05
   1   8   1    0.02    0.04
   1   8   1    0.00    0.05
   1   8   1    0.06    0.04
  -1  -9  -1    0.36    0.06
  -1  -9  -1    0.32    0.09
  -1  -9  -1    0.31    0.05
  -1  -9  -1    0.25    0.06
  -1  -9  -1    0.25    0.06
   1   9   1    0.14    0.05
   1   9   1    0.29    0.06
   1   9   1    0.16    0.06
   1   9   1    0.27    0.06
   1   9   1    0.22    0.07
  -1 -10  -1    0.72    0.09
  -1 -10  -1    1.00    0.11
  -1 -10  -1    0.98    0.14
  -1 -10  -1    0.70    0.08
  -1 -10  -1    0.90    0.11
   1  10   1    0.88    0.11
   1  10   1    0.83    0.14
   1  10   1    0.68    0.09
   1  10   1    0.75    0.08
   1  10   1    1.07    0.11
  -1 -11  -1    1.43    0.18
  -1 -11  -1    0.82    0.10
  -1 -11  -1    1.06    0.13
  -1 -11  -1    1.39    0.12
  -1 -11  -1    1.21    0.13
   1  11   1    1.07    0.13
   1  11   1    1.11    0.15
   1  11   1    1.37    0.12
  -1 -12  -1   -0.05    0.08
  -1 -12  -1    0.00    0.06
  -1 -12  -1    0.14    0.08
  -1 -12  -1   -0.09    0.08
   1  12   1    0.17    0.09
   1  12   1    0.01    0.08
   1  12   1   -0.12    0.07
  -1 -13  -1    0.24    0.10
  -1 -13  -1    0.27    0.09
  -1 -13  -1   -0.01    0.13
  -1 -13  -1    0.02    0.08
   1  13   1   -0.04    0.09
   1  13   1    0.10    0.10
   1  13   1    0.07    0.09
   1  13   1    0.10    0.08
  -1 -14  -1    0.50    0.11
  -1 -14  -1    0.67    0.12
  -1 -14  -1    0.49    0.17
  -1 -14  -1    0.51    0.13
   1  14   1    0.36    0.12
   1  14   1    0.53    0.10
   1  14   1    0.47    0.13
  -1 -15  -1   -0.05    0.14
  -1 -15  -1   -0.22    0.11
   1  15   1   -0.04    0.12
   1  15   1   -0.08    0.14
  -1 -16  -1    0.16    0.15
  -1 -16  -1    0.19    0.19
   1  16   1    0.26    0.12
   1  16   1   -0.07    0.16
  -1 -17  -1   -0.12    0.17
  -1 -17  -1    0.21    0.24
   1  17   1    0.21    0.13
   1  17   1    0.13    0.20
   0  17  -1    0.19    0.11
   0  17  -1    0.16    0.19
   0 -17   1   -0.12    0.15
   0 -17   1    0.51    0.25
   0  16  -1    0.95    0.13
   0  16  -1    1.13    0.20
   0 -16   1    1.46    0.27
   0 -16   1    1.06    0.17
   0  15  -1    0.33    0.12
   0  15  -1    0.52    0.15
   0  15  -1    0.70    0.10
   0  15  -1    0.20    0.13
   0 -15   1    0.70    0.19
   0 -15   1    0.48    0.10
   0  14  -1   -0.20    0.10
   0  14  -1   -0.11    0.10
   0 -14   1   -0.01    0.08
   0 -14   1    0.03    0.13
   0 -14   1   -0.02    0.09
   0 -14   1    0.18    0.12
   0  13  -1    0.17    0.07
   0  13  -1    0.08    0.08
   0  13  -1    0.15    0.09
   0  13  -1    0.04    0.10
   0 -13   1   -0.01    0.08
   0 -13   1    0.30    0.13
   0 -13   1   -0.06    0.10
   0  12  -1    3.77    0.27
   0  12  -1    3.73    0.19
   0  12  -1    3.66    0.19
   0  12  -1    3.84    0.21
   0 -12   1    3.72    0.21
   0 -12   1    3.66    0.17
   0 -12   1    3.62    0.16
   0 -12   1    3.73    0.20
   0  11  -1    0.06    0.06
   0  11  -1   -0.01    0.07
   0  11  -1    0.07    0.06
   0  11  -1    0.05    0.08
   0  11  -1   -0.01    0.06
   0 -11   1    0.10    0.06
   0 -11   1   -0.01    0.05
   0 -11   1   -0.02    0.08
   0 -11   1   -0.12    0.06
   0  10  -1    2.87    0.14
   0  10  -1    2.95    0.20
   0  10  -1    2.75    0.09
   0  10  -1    3.37    0.15
   0  10  -1    3.11    0.16
   0  10  -1    3.31    0.15
   0  10  -1    2.83    0.09
   0 -10   1    3.12    0.13
   0 -10   1    3.02    0.14
   0 -10   1    2.93    0.15
   0 -10   1    3.07    0.16
   0 -10   1    3.11    0.20
   0   9  -1   -0.04    0.05
   0   9  -1    0.05    0.02
   0   9  -1    0.03    0.04
   0   9  -1    0.01    0.02
   0   9  -1    0.03    0.07
   0  -9   1    0.05    0.03
   0  -9   1    0.04    0.04
   0  -9   1    0.01    0.05
   0  -9   1    0.04    0.04
   0  -9   1    0.03    0.06
   0   8  -1    1.24    0.10
   0   8  -1    1.13    0.05
   0   8  -1    1.13    0.05
   0   8  -1    1.24    0.08
   0   8  -1    1.11    0.12
   0   8  -1    1.01    0.07
   0  -8   1    1.07    0.12
   0  -8   1    1.11    0.08
   0  -8   1    1.11    0.07
   0  -8   1    1.10    0.09
   0   7  -1    4.14    0.12
   0   7  -1    4.42    0.15
   0   7  -1    4.28    0.15
   0   7  -1    4.30    0.17
   0   7  -1    4.38    0.15
   0   7  -1    4.27    0.13
   0   7  -1    4.24    0.20
   0  -7   1    4.37    0.16
   0  -7   1    4.40    0.14
   0  -7   1    4.22    0.14
   0  -7   1    4.26    0.15
   0  -7   1    4.15    0.20
   0   6  -1    0.38    0.04
   0   6  -1    0.34    0.03
   0   6  -1    0.36    0.04
   0   6  -1    0.34    0.06
   0   6  -1    0.46    0.05
   0   6  -1    0.42    0.03
   0  -6   1    0.36    0.06
   0  -6   1    0.41    0.05
   0  -6   1    0.32    0.04
   0  -6   1    0.41    0.04
   0  -6   1    0.26    0.04
   0   5  -1    2.17    0.07
   0   5  -1    2.11    0.08
   0   5  -1    2.06    0.08
   0   5  -1    2.10    0.11
   0   5  -1    2.09    0.07
   0   5  -1    2.15    0.08
   0   5  -1    2.28    0.09
   0  -5   1    2.14    0.08
   0  -5   1    2.24    0.09
   0  -5   1    2.13    0.08
   0  -5   1    2.19    0.09
   0  -5   1    2.09    0.12
   0   4  -1   13.01    0.35
   0   4  -1   13.73    0.35
   0   4  -1   13.34    0.35
   0   4  -1   12.74    0.45
   0   4  -1   13.74    0.35
   0   4  -1   13.25    0.35
   0   4  -1   13.47    0.36
   0  -4   1   13.62    0.36
   0  -4   1   13.28    0.35
   0  -4   1   13.45    0.35
   0  -4   1   13.52    0.35
   0  -4   1   13.30    0.45
   0   3  -1  487.54   15.26
   0   3  -1  501.42   12.33
   0   3  -1  515.38   12.06
   0   3  -1  471.08   12.27
   0  -3   1  505.19   12.27
   0  -3   1  457.68   12.26
   0  -3   1  497.57   12.39
   0  -3   1  508.32   15.29
   0  -3   1  473.82   12.06
   0   2  -1   18.41    0.62
   0  -2   1   20.56    0.50
   0  -2   1   19.98    0.49
   0  -2   1   20.02    0.49
   0  -2   1   18.18    0.62
   0  -2   1   19.87    0.49
   0  -2  -1   20.10    0.50
   0  -2  -1   17.95    0.50
   0  -2  -1   19.27    0.49
   0   2   1   19.98    0.50
   0   2   1   19.59    0.62
   0  -3  -1  512.16   15.02
   0  -3  -1  520.12   12.21
   0  -3  -1  475.45   12.11
   0  -3  -1  498.61   11.87
   0   3   1  500.14   11.84
   0   3   1  401.91   12.08
   0   3   1  503.22   15.01
   0   3   1  446.76   12.12
   0  -4  -1   13.68    0.35
   0  -4  -1   13.72    0.36
   0  -4  -1   13.56    0.36
   0  -4  -1   13.20    0.45
   0   4   1   13.53    0.35
   0   4   1   12.82    0.45
   0   4   1   12.90    0.36
   0   4   1   13.03    0.36
   0   4   1   13.38    0.37
   0  -5  -1    2.01    0.09
   0  -5  -1    2.02    0.09
   0  -5  -1    2.17    0.09
   0  -5  -1    2.29    0.12
   0   5   1    1.99    0.11
   0   5   1    2.12    0.09
   0   5   1    2.09    0.09
   0   5   1    2.17    0.10
   0   5   1    2.02    0.08
   0  -6  -1    0.37    0.04
   0  -6  -1    0.32    0.04
   0  -6  -1    0.36    0.05
   0  -6  -1    0.50    0.07
   0  -6  -1    0.38    0.05
   0   6   1    0.40    0.04
   0   6   1    0.37    0.05
   0   6   1    0.39    0.06
   0   6   1    0.40    0.05
   0   6   1    0.42    0.05
   0  -7  -1    4.21    0.15
   0  -7  -1    4.43    0.16
   0  -7  -1    4.11    0.15
   0  -7  -1    4.33    0.16
   0  -7  -1    4.21    0.20
   0   7   1    4.41    0.16
   0   7   1    4.26    0.15
   0   7   1    4.16    0.15
   0   7   1    4.21    0.20
   0   7   1    4.48    0.16
   0  -8  -1    1.17    0.09
   0  -8  -1    1.12    0.09
   0  -8  -1    1.00    0.08
   0  -8  -1    0.91    0.08
   0  -8  -1    1.14    0.12
   0   8   1    1.20    0.08
   0   8   1    1.12    0.09
   0   8   1    1.03    0.09
   0   8   1    0.99    0.11
   0   8   1    1.08    0.10
   0  -9  -1    0.06    0.06
   0  -9  -1    0.05    0.05
   0  -9  -1    0.04    0.05
   0  -9  -1   -0.01    0.04
   0  -9  -1    0.06    0.04
   0   9   1   -0.03    0.05
   0   9   1    0.00    0.06
   0   9   1   -0.05    0.04
   0   9   1    0.08    0.06
   0 -10  -1    3.18    0.15
   0 -10  -1    3.27    0.22
   0 -10  -1    3.11    0.15
   0 -10  -1    2.84    0.16
   0 -10  -1    3.07    0.14
   0  10   1    2.88    0.15
   0  10   1    2.96    0.15
   0  10   1    2.96    0.15
   0  10   1    3.00    0.20
   0  10   1    3.24    0.17
   0 -11  -1    0.00    0.06
   0 -11  -1   -0.02    0.07
   0 -11  -1    0.05    0.06
   0 -11  -1   -0.09    0.06
   0 -11  -1    0.06    0.10
   0  11   1   -0.01    0.06
   0  11   1    0.00    0.06
   0  11   1    0.07    0.07
   0  11   1   -0.11    0.07
   0 -12  -1    4.05    0.19
   0 -12  -1    3.42    0.21
   0 -12  -1    3.63    0.18
   0 -12  -1    3.67    0.19
   0  12   1    3.67    0.21
   0  12   1    3.86    0.20
   0  12   1    3.71    0.19
   0 -13  -1    0.14    0.09
   0 -13  -1    0.14    0.08
   0 -13  -1   -0.08    0.12
   0 -13  -1    0.16    0.11
   0  13   1   -0.01    0.09
   0  13   1    0.07    0.08
   0  13   1    0.15    0.08
   0  13   1    0.09    0.11
   0 -14  -1    0.08    0.10
   0 -14  -1   -0.07    0.12
   0 -14  -1    0.13    0.10
   0 -14  -1   -0.09    0.14
   0  14   1   -0.11    0.11
   0  14   1   -0.04    0.09
   0  14   1   -0.04    0.10
   0 -15  -1    0.21    0.16
   0  15   1    0.52    0.12
   0  15   1    0.34    0.15
   0  15   1    0.33    0.14
   0  15   1    0.25    0.13
   0 -16  -1    1.39    0.26
   0 -16  -1    1.03    0.17
   0  16   1    1.01    0.19
   0  16   1    1.57    0.20
   0 -17  -1    0.10    0.22
   0 -17  -1   -0.18    0.16
   0  17   1   -0.19    0.19
   0  17   1    0.57    0.14
   1  17  -1   -0.21    0.11
   1  17  -1    0.14    0.20
  -1 -17   1   -0.10    0.25
  -1 -17   1    0.07    0.17
   1  16  -1    0.53    0.18
   1  16  -1    0.62    0.11
  -1 -16   1    0.65    0.21
  -1 -16   1    0.61    0.15
   1  15  -1    0.10    0.09
   1  15  -1    0.12    0.11
   1  15  -1   -0.01    0.13
   1  15  -1    0.01    0.13
  -1 -15   1   -0.14    0.11
  -1 -15   1   -0.09    0.09
  -1 -15   1    0.09    0.16
   1  14  -1    0.02    0.11
   1  14  -1   -0.02    0.12
   1  14  -1    0.14    0.11
   1  14  -1    0.10    0.08
  -1 -14   1    0.34    0.15
  -1 -14   1    0.06    0.08
  -1 -14   1   -0.07    0.10
  -1 -14   1    0.16    0.12
   1  13  -1    0.17    0.07
   1  13  -1    0.04    0.09
   1  13  -1   -0.13    0.09
   1  13  -1    0.21    0.09
  -1 -13   1   -0.06    0.11
  -1 -13   1    0.03    0.09
  -1 -13   1   -0.08    0.07
  -1 -13   1    0.00    0.09
   1  12  -1    0.06    0.08
   1  12  -1    0.10    0.08
   1  12  -1    0.07    0.09
  -1 -12   1    0.07    0.08
  -1 -12   1    0.10    0.08
  -1 -12   1    0.12    0.07
  -1 -12   1    0.33    0.14
   1  11  -1    0.07    0.06
   1  11  -1    0.02    0.07
   1  11  -1    0.19    0.06
   1  11  -1    0.18    0.10
   1  11  -1   -0.16    0.06
  -1 -11   1    0.25    0.11
  -1 -11   1   -0.13    0.07
  -1 -11   1    0.14    0.07
  -1 -11   1    0.06    0.05
   1  10  -1    2.85    0.14
   1  10  -1    2.98    0.16
   1  10  -1    2.86    0.15
   1  10  -1    2.79    0.20
  -1 -10   1    2.61    0.15
  -1 -10   1    2.93    0.16
  -1 -10   1    2.75    0.12
  -1 -10   1    2.67    0.13
  -1 -10   1    3.05    0.20
   1   9  -1    0.01    0.07
   1   9  -1   -0.02    0.02
   1   9  -1    0.04    0.05
   1   9  -1   -0.01    0.02
   1   9  -1    0.02    0.04
   1   9  -1    0.02    0.05
  -1  -9   1    0.05    0.05
  -1  -9   1   -0.05    0.04
  -1  -9   1   -0.05    0.06
  -1  -9   1   -0.01    0.05
   1   8  -1    2.28    0.08
   1   8  -1    2.46    0.16
   1   8  -1    2.31    0.11
   1   8  -1    2.26    0.08
   1   8  -1    2.51    0.12
   1   8  -1    2.42    0.11
  -1  -8   1    2.22    0.10
  -1  -8   1    2.20    0.10
  -1  -8   1    2.47    0.12
  -1  -8   1    2.32    0.12
  -1  -8   1    2.32    0.16
   1   7  -1    2.41    0.11
   1   7  -1    2.45    0.08
   1   7  -1    2.46    0.11
   1   7  -1    2.45    0.10
   1   7  -1    2.38    0.08
   1   7  -1    2.61    0.15
   1   7  -1    2.43    0.10
  -1  -7   1    2.45    0.11
  -1  -7   1    2.55    0.15
  -1  -7   1    2.42    0.10
  -1  -7   1    2.52    0.12
  -1  -7   1    2.33    0.10
   1   6  -1    0.07    0.03
   1   6  -1    0.09    0.04
   1   6  -1    0.06    0.03
   1   6  -1    0.10    0.02
   1   6  -1    0.08    0.03
   1   6  -1    0.03    0.02
   1   6  -1    0.06    0.03
  -1  -6   1    0.03    0.04
  -1  -6   1    0.10    0.03
  -1  -6   1    0.10    0.02
  -1  -6   1    0.05    0.03
  -1  -6   1    0.07    0.04
   1   5  -1    9.35    0.26
   1   5  -1    9.48    0.27
   1   5  -1    9.18    0.27
   1   5  -1    9.56    0.25
   1   5  -1    9.45    0.26
   1   5  -1    9.19    0.34
  -1  -5   1    9.46    0.27
  -1  -5   1    9.84    0.27
  -1  -5   1    9.58    0.26
  -1  -5   1    9.46    0.26
  -1  -5   1    9.44    0.34
   1   4  -1    3.27    0.10
   1   4  -1    3.24    0.14
   1   4  -1    3.36    0.11
   1   4  -1    3.23    0.10
   1   4  -1    3.34    0.10
  -1  -4   1    3.31    0.11
  -1  -4   1    3.32    0.11
  -1  -4   1    3.30    0.10
  -1  -4   1    3.24    0.10
  -1  -4   1    3.41    0.14
  -1  -4   1    3.19    0.10
   1   3  -1    1.38    0.06
   1   3  -1    1.65    0.06
   1   3  -1    1.58    0.05
   1   3  -1    1.36    0.06
   1   3  -1    1.69    0.07
   1   3  -1    1.53    0.08
  -1  -3   1    1.67    0.06
  -1  -3   1    1.68    0.06
  -1  -3   1    1.67    0.07
  -1  -3   1    1.65    0.06
  -1  -3   1    1.67    0.08
  -1  -3   1    1.59    0.05
   1   2  -1    0.18    0.02
   1   2  -1    0.22    0.03
  -1  -2   1    0.18    0.02
  -1  -2   1    0.19    0.02
  -1  -2   1    0.18    0.02
  -1  -2   1    0.19    0.02
  -1  -2   1    0.20    0.02
   1  -2  -1    0.18    0.02
   1  -2  -1    0.20    0.02
   1  -2  -1    0.18    0.02
   1  -2  -1    0.19    0.02
  -1   2   1    0.17    0.03
  -1   2   1    0.17    0.02
  -1   2   1    0.16    0.02
   1  -3  -1    1.61    0.06
   1  -3  -1    1.68    0.07
   1  -3  -1    1.72    0.08
   1  -3  -1    1.61    0.06
   1  -3  -1    1.64    0.05
  -1   3   1    1.69    0.07
  -1   3   1    1.42    0.05
  -1   3   1    1.43    0.06
  -1   3   1    1.64    0.06
  -1   3   1    1.64    0.06
  -1   3   1    1.62    0.08
   1  -4  -1    3.33    0.10
   1  -4  -1    3.45    0.15
   1  -4  -1    3.15    0.11
   1  -4  -1    3.42    0.12
  -1   4   1    3.26    0.10
  -1   4   1    3.24    0.12
  -1   4   1    3.35    0.14
  -1   4   1    3.33    0.10
  -1   4   1    3.20    0.11
   1  -5  -1    9.90    0.35
   1  -5  -1    9.46    0.28
   1  -5  -1    9.42    0.28
   1  -5  -1    9.62    0.26
   1  -5  -1    9.38    0.27
   1  -5  -1    9.48    0.25
  -1   5   1    9.58    0.27
  -1   5   1    9.57    0.35
  -1   5   1    9.51    0.25
  -1   5   1    9.71    0.27
  -1   5   1    9.87    0.28
  -1   5   1    9.34    0.26
   1  -6  -1    0.08    0.02
   1  -6  -1    0.08    0.03
   1  -6  -1    0.07    0.03
   1  -6  -1    0.04    0.03
   1  -6  -1    0.03    0.04
   1  -6  -1    0.06    0.03
  -1   6   1    0.04    0.04
  -1   6   1    0.04    0.04
  -1   6   1    0.09    0.03
  -1   6   1    0.04    0.03
  -1   6   1    0.07    0.03
   1  -7  -1    2.60    0.11
   1  -7  -1    2.39    0.11
   1  -7  -1    2.42    0.15
   1  -7  -1    2.48    0.12
   1  -7  -1    2.38    0.11
  -1   7   1    2.38    0.11
  -1   7   1    2.53    0.12
  -1   7   1    2.47    0.11
  -1   7   1    2.44    0.07
  -1   7   1    2.27    0.10
   1  -8  -1    2.52    0.16
   1  -8  -1    2.30    0.11
   1  -8  -1    2.21    0.11
   1  -8  -1    2.34    0.12
   1  -8  -1    2.56    0.11
  -1   8   1    2.21    0.07
  -1   8   1    2.29    0.07
  -1   8   1    2.50    0.12
  -1   8   1    2.36    0.13
  -1   8   1    2.24    0.10
  -1   8   1    2.33    0.12
  -1   8   1    2.38    0.16
   1  -9  -1    0.01    0.04
   1  -9  -1   -0.02    0.06
   1  -9  -1    0.00    0.04
   1  -9  -1    0.01    0.05
   1  -9  -1   -0.02    0.05
  -1   9   1   -0.08    0.06
  -1   9   1    0.04    0.05
  -1   9   1   -0.08    0.04
  -1   9   1    0.03    0.04
  -1   9   1   -0.01    0.05
   1 -10  -1    2.82    0.20
   1 -10  -1    2.86    0.16
   1 -10  -1    2.53    0.14
   1 -10  -1    2.76    0.14
   1 -10  -1    2.72    0.14
  -1  10   1    2.75    0.20
  -1  10   1    2.74    0.15
  -1  10   1    2.94    0.16
  -1  10   1    2.69    0.13
  -1  10   1    2.90    0.15
   1 -11  -1    0.18    0.09
   1 -11  -1    0.00    0.07
   1 -11  -1    0.02    0.06
   1 -11  -1    0.09    0.06
   1 -11  -1    0.01    0.06
  -1  11   1    0.00    0.08
  -1  11   1    0.17    0.10
  -1  11   1    0.16    0.07
  -1  11   1    0.01    0.06
  -1  11   1   -0.04    0.06
   1 -12  -1    0.25    0.08
   1 -12  -1    0.11    0.07
   1 -12  -1    0.11    0.08
   1 -12  -1    0.18    0.09
   1 -12  -1    0.30    0.14
  -1  12   1    0.10    0.07
  -1  12   1    0.09    0.09
  -1  12   1    0.10    0.08
   1 -13  -1    0.08    0.09
   1 -13  -1   -0.10    0.09
   1 -13  -1   -0.17    0.12
   1 -13  -1   -0.04    0.08
  -1  13   1    0.02    0.08
  -1  13   1    0.13    0.08
   1 -14  -1    0.28    0.15
   1 -14  -1    0.03    0.09
   1 -14  -1    0.20    0.10
  -1  14   1    0.01    0.09
  -1  14   1    0.09    0.12
  -1  14   1    0.03    0.10
   1 -15  -1   -0.05    0.11
   1 -15  -1   -0.09    0.15
  -1  15   1    0.09    0.13
  -1  15   1   -0.09    0.13
  -1  15   1   -0.16    0.14
  -1  15   1    0.23    0.10
   1 -16  -1    0.51    0.20
   1 -16  -1    0.27    0.14
  -1  16   1    0.38    0.17
  -1  16   1    0.50    0.17
  -1  16   1    0.51    0.13
   1 -17  -1    0.07    0.15
   1 -17  -1    0.24    0.24
  -1  17   1   -0.10    0.19
  -1  17   1    0.29    0.13
   2  17  -1    0.05    0.12
   2  17  -1    0.04    0.19
  -2 -17   1   -0.07    0.17
   2  16  -1    1.30    0.14
   2  16  -1    1.50    0.20
  -2 -16   1    1.25    0.17
   2  15  -1    0.08    0.09
   2  15  -1    0.28    0.13
   2  15  -1    0.10    0.12
  -2 -15   1    0.22    0.14
  -2 -15   1   -0.07    0.12
  -2 -15   1    0.05    0.15
   2  14  -1   -0.03    0.08
   2  14  -1    0.13    0.12
   2  14  -1    0.14    0.11
   2  14  -1   -0.04    0.11
  -2 -14   1   -0.08    0.10
  -2 -14   1    0.12    0.14
  -2 -14   1   -0.11    0.08
  -2 -14   1   -0.16    0.11
   2  13  -1    0.07    0.10
   2  13  -1    0.07    0.09
   2  13  -1    0.22    0.11
   2  13  -1    0.05    0.06
  -2 -13   1    0.02    0.09
  -2 -13   1    0.18    0.10
  -2 -13   1    0.08    0.07
  -2 -13   1    0.00    0.12
   2  12  -1   10.21    0.36
   2  12  -1   10.94    0.35
   2  12  -1   11.00    0.36
   2  12  -1   10.33    0.36
  -2 -12   1   10.59    0.34
  -2 -12   1   10.51    0.36
  -2 -12   1   10.58    0.36
  -2 -12   1   10.69    0.48
   2  11  -1   -0.07    0.05
   2  11  -1    0.05    0.07
   2  11  -1    0.01    0.07
   2  11  -1   -0.02    0.07
  -2 -11   1   -0.08    0.04
  -2 -11   1   -0.06    0.09
  -2 -11   1    0.02    0.07
  -2 -11   1    0.06    0.06
  -2 -11   1   -0.08    0.06
   2  10  -1    3.20    0.16
   2  10  -1    3.39    0.15
   2  10  -1    3.34    0.17
   2  10  -1    3.26    0.21
  -2 -10   1    3.34    0.22
  -2 -10   1    3.23    0.16
  -2 -10   1    3.25    0.15
  -2 -10   1    3.03    0.14
  -2 -10   1    3.35    0.17
   2   9  -1    1.12    0.09
   2   9  -1    0.87    0.04
   2   9  -1    1.09    0.10
   2   9  -1    1.30    0.13
   2   9  -1    1.02    0.10
   2   9  -1    0.95    0.09
   2   9  -1    1.01    0.04
  -2  -9   1    1.13    0.08
  -2  -9   1    1.12    0.13
  -2  -9   1    1.05    0.11
  -2  -9   1    1.00    0.09
   2   8  -1    1.95    0.11
   2   8  -1    1.77    0.13
   2   8  -1    1.55    0.06
   2   8  -1    1.52    0.10
   2   8  -1    1.56    0.09
   2   8  -1    1.74    0.10
   2   8  -1    1.67    0.06
  -2  -8   1    1.54    0.11
  -2  -8   1    1.59    0.09
  -2  -8   1    1.49    0.14
  -2  -8   1    1.55    0.10
  -2  -8   1    1.70    0.09
   2   7  -1    6.29    0.20
   2   7  -1    6.28    0.18
   2   7  -1    6.23    0.21
   2   7  -1    6.33    0.20
   2   7  -1    6.43    0.20
   2   7  -1    6.21    0.27
  -2  -7   1    6.23    0.19
  -2  -7   1    6.14    0.20
  -2  -7   1    6.31    0.21
  -2  -7   1    6.43    0.20
  -2  -7   1    6.24    0.27
   2   6  -1   50.35    1.26
   2   6  -1   49.69    1.26
   2   6  -1   49.10    1.28
   2   6  -1   50.70    1.28
   2   6  -1   49.32    1.28
   2   6  -1   50.25    1.60
  -2  -6   1   49.51    1.26
  -2  -6   1   49.95    1.26
  -2  -6   1   48.65    1.60
  -2  -6   1   50.11    1.27
  -2  -6   1   50.98    1.27
  -2  -6   1   49.94    1.28
   2   5  -1    2.10    0.09
   2   5  -1    2.00    0.07
   2   5  -1    2.08    0.08
   2   5  -1    2.08    0.08
   2   5  -1    1.93    0.11
   2   5  -1    2.02    0.09
  -2  -5   1    2.13    0.10
  -2  -5   1    2.06    0.12
  -2  -5   1    2.09    0.07
  -2  -5   1    2.15    0.08
  -2  -5   1    2.04    0.08
  -2  -5   1    2.10    0.08
   2   4  -1    0.85    0.05
   2   4  -1    0.88    0.04
   2   4  -1    0.86    0.04
   2   4  -1    0.86    0.06
   2   4  -1    1.00    0.05
   2   4  -1    0.84    0.07
  -2  -4   1    0.86    0.04
  -2  -4   1    0.93    0.05
  -2  -4   1    0.86    0.05
  -2  -4   1    0.91    0.05
  -2  -4   1    0.88    0.06
   2   3  -1  358.00    8.98
   2   3  -1  355.52    8.98
   2   3  -1  344.14   11.08
   2   3  -1  364.87    8.81
   2   3  -1  345.01    8.96
   2   3  -1  351.40    8.96
  -2  -3   1  347.74    8.99
  -2  -3   1  356.72    8.97
  -2  -3   1  364.78    8.81
  -2  -3   1  363.28    8.98
  -2  -3   1  370.43    8.98
   2   2  -1   21.89    0.55
   2   2  -1   21.08    0.55
  -2  -2   1   21.99    0.55
  -2  -2   1   20.97    0.55
  -2  -2   1   21.68    0.54
   2   1  -1    1.66    0.06
   2   1  -1    1.52    0.07
   2   1  -1    1.66    0.06
   2   1  -1    1.62    0.06
  -2  -1   1    1.62    0.06
  -2  -1   1    1.60    0.06
  -2  -1   1    1.60    0.07
   2  -1  -1    1.66    0.07
   2  -1  -1    1.66    0.05
   2  -1  -1    1.64    0.06
   2  -1  -1    1.73    0.05
   2  -1  -1    1.47    0.06
   2  -1  -1    1.64    0.06
  -2   1   1    1.60    0.07
  -2   1   1    1.71    0.06
  -2   1   1    1.68    0.06
   2  -2  -1   22.26    0.56
   2  -2  -1   21.13    0.52
   2  -2  -1   21.55    0.55
   2  -2  -1   21.10    0.55
  -2   2   1   20.36    0.55
   2  -3  -1  361.32    8.99
   2  -3  -1  357.06    8.72
   2  -3  -1  351.59    8.95
   2  -3  -1  359.32   11.13
   2  -3  -1  369.98    9.06
  -2   3   1  355.75   11.12
  -2   3   1  332.99    8.96
  -2   3   1  355.62    8.98
  -2   3   1  352.86    8.98
  -2   3   1  360.30    9.01
  -2   3   1  358.89    8.72
   2  -4  -1    0.90    0.04
   2  -4  -1    0.91    0.04
   2  -4  -1    0.86    0.07
   2  -4  -1    0.88    0.05
   2  -4  -1    0.97    0.06
  -2   4   1    0.94    0.06
  -2   4   1    0.93    0.04
  -2   4   1    0.87    0.05
  -2   4   1    0.92    0.04
  -2   4   1    0.75    0.07
  -2   4   1    0.87    0.07
   2  -5  -1    2.03    0.10
   2  -5  -1    2.06    0.09
   2  -5  -1    1.99    0.07
   2  -5  -1    2.18    0.12
   2  -5  -1    2.04    0.09
  -2   5   1    2.05    0.12
  -2   5   1    1.95    0.07
  -2   5   1    2.07    0.09
  -2   5   1    2.04    0.07
  -2   5   1    2.00    0.09
  -2   5   1    2.06    0.10
   2  -6  -1   49.32    1.23
   2  -6  -1   48.47    1.25
   2  -6  -1   48.58    1.58
   2  -6  -1   49.71    1.29
   2  -6  -1   50.90    1.27
   2  -6  -1   48.22    1.27
  -2   6   1   49.28    1.23
  -2   6   1   49.90    1.27
  -2   6   1   49.90    1.58
  -2   6   1   49.66    1.29
  -2   6   1   49.44    1.27
  -2   6   1   48.25    1.25
   2  -7  -1    6.04    0.18
   2  -7  -1    6.04    0.27
   2  -7  -1    6.43    0.20
   2  -7  -1    6.39    0.21
   2  -7  -1    6.18    0.19
  -2   7   1    6.28    0.27
  -2   7   1    6.60    0.23
  -2   7   1    6.28    0.19
  -2   7   1    6.42    0.21
  -2   7   1    6.49    0.21
   2  -8  -1    1.53    0.13
   2  -8  -1    1.54    0.11
   2  -8  -1    1.65    0.09
   2  -8  -1    1.68    0.10
   2  -8  -1    1.70    0.10
   2  -8  -1    1.59    0.07
  -2   8   1    1.65    0.11
  -2   8   1    1.64    0.10
  -2   8   1    1.45    0.13
  -2   8   1    1.57    0.09
  -2   8   1    1.64    0.10
   2  -9  -1    0.98    0.09
   2  -9  -1    0.85    0.10
   2  -9  -1    1.03    0.13
   2  -9  -1    1.15    0.09
   2  -9  -1    1.10    0.09
  -2   9   1    0.97    0.05
  -2   9   1    1.00    0.08
  -2   9   1    0.99    0.12
  -2   9   1    1.03    0.09
  -2   9   1    1.08    0.10
  -2   9   1    1.02    0.13
   2 -10  -1    3.27    0.15
   2 -10  -1    3.03    0.21
   2 -10  -1    3.09    0.15
   2 -10  -1    3.16    0.18
   2 -10  -1    3.01    0.15
  -2  10   1    3.03    0.10
  -2  10   1    3.28    0.18
  -2  10   1    3.16    0.14
  -2  10   1    3.15    0.10
  -2  10   1    3.42    0.21
  -2  10   1    3.30    0.16
  -2  10   1    3.35    0.16
   2 -11  -1    0.02    0.06
   2 -11  -1    0.09    0.06
   2 -11  -1    0.20    0.08
   2 -11  -1    0.07    0.08
   2 -11  -1    0.03    0.06
  -2  11   1    0.08    0.07
  -2  11   1   -0.03    0.09
  -2  11   1    0.07    0.06
  -2  11   1    0.13    0.06
  -2  11   1   -0.01    0.09
   2 -12  -1   10.37    0.35
   2 -12  -1   11.30    0.48
   2 -12  -1   10.96    0.34
   2 -12  -1   10.54    0.38
   2 -12  -1   10.02    0.35
  -2  12   1   10.26    0.38
  -2  12   1   10.34    0.34
  -2  12   1   11.28    0.37
   2 -13  -1    0.13    0.08
   2 -13  -1    0.23    0.13
   2 -13  -1   -0.09    0.10
   2 -13  -1    0.09    0.08
  -2  13   1    0.17    0.08
  -2  13   1    0.04    0.08
  -2  13   1    0.02    0.11
   2 -14  -1    0.07    0.09
   2 -14  -1   -0.14    0.09
   2 -14  -1    0.13    0.15
  -2  14   1    0.16    0.10
  -2  14   1    0.11    0.11
  -2  14   1   -0.22    0.11
  -2  14   1   -0.02    0.09
   2 -15  -1    0.43    0.17
   2 -15  -1   -0.02    0.11
  -2  15   1   -0.05    0.14
  -2  15   1    0.24    0.13
  -2  15   1    0.26    0.10
  -2  15   1    0.15    0.14
   2 -16  -1    1.51    0.16
  -2  16   1    1.78    0.22
  -2  16   1    1.60    0.23
   2 -17  -1    0.20    0.16
  -2  17   1    0.16    0.20
  -2  17   1    0.19    0.14
   3  17  -1    0.03    0.12
   3  17  -1   -0.03    0.19
  -3 -17   1   -0.07    0.17
   3  16  -1    0.05    0.16
   3  16  -1    0.01    0.10
  -3 -16   1   -0.08    0.15
   3  15  -1    0.08    0.09
   3  15  -1    0.07    0.13
  -3 -15   1    0.24    0.13
  -3 -15   1   -0.28    0.12
   3  14  -1   -0.08    0.07
   3  14  -1    0.11    0.11
   3  14  -1    0.11    0.11
  -3 -14   1   -0.04    0.11
  -3 -14   1   -0.15    0.11
   3  13  -1   -0.02    0.09
   3  13  -1   -0.02    0.09
   3  13  -1   -0.08    0.07
  -3 -13   1   -0.09    0.07
  -3 -13   1   -0.07    0.09
   3  12  -1   -0.03    0.06
   3  12  -1   -0.01    0.08
   3  12  -1   -0.02    0.07
  -3 -12   1    0.11    0.08
  -3 -12   1   -0.02    0.07
  -3 -12   1    0.08    0.09
  -3 -12   1   -0.08    0.10
   3  11  -1    1.09    0.11
   3  11  -1    1.05    0.13
  -3 -11   1    1.18    0.18
  -3 -11   1    1.29    0.11
  -3 -11   1    1.10    0.12
  -3 -11   1    0.91    0.10
  -3 -11   1    1.04    0.12
   3  10  -1    0.04    0.06
   3  10  -1   -0.02    0.08
   3  10  -1    0.00    0.06
   3  10  -1    0.00    0.05
   3  10  -1    0.08    0.06
  -3 -10   1    0.04    0.08
  -3 -10   1    0.03    0.07
  -3 -10   1    0.10    0.06
  -3 -10   1    0.16    0.05
  -3 -10   1    0.06    0.05
   3   9  -1    2.17    0.12
   3   9  -1    2.24    0.13
   3   9  -1    2.38    0.17
   3   9  -1    2.12    0.12
   3   9  -1    2.04    0.08
  -3  -9   1    2.36    0.14
  -3  -9   1    2.34    0.12
  -3  -9   1    2.24    0.17
  -3  -9   1    2.24    0.12
  -3  -9   1    2.41    0.12
   3   8  -1    0.20    0.05
   3   8  -1    0.14    0.05
   3   8  -1    0.18    0.05
   3   8  -1    0.05    0.05
   3   8  -1    0.15    0.03
  -3  -8   1    0.19    0.04
  -3  -8   1    0.13    0.05
  -3  -8   1    0.16    0.03
  -3  -8   1    0.07    0.06
  -3  -8   1    0.18    0.05
  -3  -8   1    0.06    0.05
   3   7  -1    5.53    0.18
   3   7  -1    5.34    0.18
   3   7  -1    5.52    0.16
   3   7  -1    5.49    0.18
   3   7  -1    5.61    0.24
  -3  -7   1    5.39    0.18
  -3  -7   1    5.32    0.18
  -3  -7   1    5.38    0.18
  -3  -7   1    5.35    0.20
  -3  -7   1    5.44    0.24
  -3  -7   1    5.30    0.16
   3   6  -1    0.63    0.06
   3   6  -1    0.64    0.08
   3   6  -1    0.55    0.05
   3   6  -1    0.60    0.06
   3   6  -1    0.65    0.07
   3   6  -1    0.57    0.08
  -3  -6   1    0.64    0.06
  -3  -6   1    0.57    0.06
  -3  -6   1    0.56    0.06
  -3  -6   1    0.56    0.05
   3   5  -1   39.57    1.28
   3   5  -1   39.87    1.01
   3   5  -1   39.56    1.03
   3   5  -1   39.47    1.02
   3   5  -1   40.16    1.01
  -3  -5   1   39.71    1.02
  -3  -5   1   39.55    1.02
  -3  -5   1   39.56    1.02
  -3  -5   1   39.92    1.01
   3   4  -1    3.75    0.12
   3   4  -1    3.83    0.16
   3   4  -1    3.78    0.12
   3   4  -1    3.73    0.13
   3   4  -1    3.55    0.13
   3   4  -1    3.82    0.11
  -3  -4   1    3.60    0.11
  -3  -4   1    3.60    0.13
  -3  -4   1    3.64    0.12
  -3  -4   1    3.62    0.12
   3   3  -1    0.93    0.05
   3   3  -1    0.94    0.05
   3   3  -1    0.79    0.07
   3   3  -1    0.88    0.04
   3   3  -1    1.02    0.05
   3   3  -1    0.88    0.06
  -3  -3   1    0.91    0.04
  -3  -3   1    0.92    0.05
  -3  -3   1    0.85    0.06
   3   2  -1   31.50    0.80
   3   2  -1   29.48    0.80
   3   2  -1   30.71    0.78
   3   2  -1   31.12    0.78
   3   2  -1   31.20    0.80
   3   2  -1   35.13    0.99
  -3  -2   1   31.60    0.79
  -3  -2   1   29.65    0.99
  -3  -2   1   29.78    0.78
  -3  -2   1   31.38    0.80
   3   1  -1    0.03    0.02
   3   1  -1    0.06    0.02
   3   1  -1    0.06    0.02
   3   1  -1    0.03    0.02
  -3  -1   1    0.06    0.01
  -3  -1   1    0.04    0.01
  -3  -1   1    0.05    0.02
  -3  -1   1    0.05    0.02
   3   0  -1    0.01    0.02
   3   0  -1    0.00    0.02
   3   0  -1    0.00    0.01
   3   0  -1    0.06    0.02
   3   0  -1   -0.02    0.01
   3   0  -1    0.00    0.01
  -3   0   1    0.01    0.01
  -3   0   1    0.00    0.01
  -3   0   1   -0.01    0.01
  -3   0   1    0.01    0.02
  -3   0   1    0.02    0.01
   3  -1  -1    0.05    0.01
   3  -1  -1    0.03    0.02
   3  -1  -1    0.05    0.02
   3  -1  -1    0.08    0.02
  -3   1   1    0.08    0.02
  -3   1   1    0.05    0.02
  -3   1   1    0.03    0.01
  -3   1   1    0.07    0.03
  -3   1   1    0.04    0.02
   3  -2  -1   30.01    0.78
   3  -2  -1   30.64    0.79
   3  -2  -1   29.47    0.97
   3  -2  -1   29.92    0.78
   3  -2  -1   30.99    0.75
   3  -2  -1   29.99    0.79
   3  -2  -1   31.37    0.75
  -3   2   1   30.46    0.78
  -3   2   1   30.09    0.97
  -3   2   1   32.14    0.79
  -3   2   1   29.85    0.79
   3  -3  -1    0.95    0.07
   3  -3  -1    0.85    0.06
   3  -3  -1    0.88    0.03
   3  -3  -1    0.94    0.06
   3  -3  -1    0.89    0.05
  -3   3   1    0.87    0.06
  -3   3   1    0.88    0.03
  -3   3   1    0.93    0.06
  -3   3   1    0.85    0.07
  -3   3   1    0.89    0.06
  -3   3   1    0.81    0.06
   3  -4  -1    3.56    0.13
   3  -4  -1    3.72    0.13
   3  -4  -1    3.59    0.12
   3  -4  -1    3.85    0.10
  -3   4   1    3.69    0.10
  -3   4   1    3.63    0.14
  -3   4   1    3.83    0.12
  -3   4   1    3.55    0.16
  -3   4   1    3.63    0.13
  -3   4   1    3.55    0.13
   3  -5  -1   39.53    0.97
   3  -5  -1   39.35    1.01
   3  -5  -1   38.80    1.26
   3  -5  -1   40.36    1.01
   3  -5  -1   39.77    1.03
  -3   5   1   38.09    1.01
  -3   5   1   39.55    1.03
  -3   5   1   38.61    1.26
  -3   5   1   39.06    1.01
  -3   5   1   38.85    0.97
  -3   5   1   38.63    1.01
   3  -6  -1    0.55    0.05
   3  -6  -1    0.59    0.06
   3  -6  -1    0.62    0.05
   3  -6  -1    0.56    0.06
   3  -6  -1    0.54    0.08
   3  -6  -1    0.56    0.07
  -3   6   1    0.57    0.05
  -3   6   1    0.64    0.07
  -3   6   1    0.63    0.05
  -3   6   1    0.51    0.07
  -3   6   1    0.52    0.08
  -3   6   1    0.49    0.06
   3  -7  -1    5.54    0.19
   3  -7  -1    5.35    0.24
   3  -7  -1    5.27    0.17
   3  -7  -1    5.56    0.19
   3  -7  -1    5.45    0.20
   3  -7  -1    5.16    0.17
  -3   7   1    5.68    0.19
  -3   7   1    5.49    0.19
  -3   7   1    5.41    0.24
  -3   7   1    5.78    0.17
  -3   7   1    5.34    0.17
  -3   7   1    5.44    0.21
   3  -8  -1    0.11    0.06
   3  -8  -1    0.15    0.03
   3  -8  -1    0.20    0.05
   3  -8  -1    0.05    0.04
   3  -8  -1    0.23    0.07
   3  -8  -1    0.07    0.04
  -3   8   1    0.11    0.07
  -3   8   1    0.17    0.05
  -3   8   1    0.18    0.04
  -3   8   1    0.19    0.05
  -3   8   1    0.09    0.06
   3  -9  -1    2.20    0.10
   3  -9  -1    2.20    0.11
   3  -9  -1    2.55    0.14
   3  -9  -1    2.37    0.12
   3  -9  -1    2.43    0.13
   3  -9  -1    2.17    0.17
  -3   9   1    2.41    0.13
  -3   9   1    2.25    0.10
  -3   9   1    2.37    0.15
  -3   9   1    2.12    0.17
  -3   9   1    2.40    0.13
  -3   9   1    2.10    0.11
   3 -10  -1   -0.03    0.07
   3 -10  -1    0.02    0.06
   3 -10  -1   -0.04    0.05
   3 -10  -1    0.10    0.07
   3 -10  -1    0.01    0.03
   3 -10  -1    0.07    0.05
  -3  10   1    0.05    0.04
  -3  10   1    0.06    0.09
  -3  10   1    0.05    0.06
  -3  10   1    0.03    0.06
  -3  10   1    0.08    0.08
  -3  10   1    0.01    0.05
   3 -11  -1    1.17    0.11
   3 -11  -1    1.44    0.18
   3 -11  -1    1.21    0.11
   3 -11  -1    1.36    0.13
   3 -11  -1    0.85    0.11
  -3  11   1    1.37    0.12
  -3  11   1    1.08    0.13
  -3  11   1    1.00    0.07
  -3  11   1    1.11    0.17
  -3  11   1    1.28    0.13
   3 -12  -1    0.03    0.07
   3 -12  -1   -0.04    0.07
   3 -12  -1    0.17    0.09
   3 -12  -1    0.01    0.07
   3 -12  -1    0.10    0.11
  -3  12   1   -0.14    0.10
  -3  12   1    0.07    0.04
  -3  12   1   -0.02    0.12
  -3  12   1    0.09    0.07
  -3  12   1    0.09    0.07
  -3  12   1    0.04    0.08
   3 -13  -1    0.08    0.08
   3 -13  -1    0.35    0.14
   3 -13  -1   -0.05    0.08
  -3  13   1    0.11    0.08
  -3  13   1   -0.09    0.11
  -3  13   1   -0.01    0.08
   3 -14  -1    0.18    0.10
   3 -14  -1   -0.11    0.09
   3 -14  -1    0.33    0.17
  -3  14   1    0.10    0.09
  -3  14   1   -0.16    0.12
  -3  14   1    0.07    0.11
  -3  14   1    0.11    0.10
   3 -15  -1   -0.05    0.10
   3 -15  -1   -0.02    0.16
  -3  15   1   -0.15    0.14
  -3  15   1   -0.01    0.10
  -3  15   1   -0.11    0.11
  -3  15   1    0.15    0.13
   3 -16  -1    0.19    0.13
  -3  16   1   -0.03    0.18
  -3  16   1   -0.04    0.11
  -3  17   1   -0.09    0.14
  -3  17   1   -0.13    0.21
   4  17  -1    0.20    0.20
  -4 -17   1   -0.03    0.18
   4  16  -1    0.01    0.16
   4  16  -1   -0.07    0.10
  -4 -16   1   -0.10    0.15
   4  15  -1    0.20    0.14
   4  15  -1    0.00    0.13
   4  15  -1    0.08    0.08
  -4 -15   1   -0.07    0.14
  -4 -15   1    0.26    0.13
   4  14  -1   -0.05    0.11
   4  14  -1   -0.10    0.11
   4  14  -1   -0.02    0.08
  -4 -14   1   -0.07    0.11
  -4 -14   1   -0.01    0.12
   4  13  -1    0.85    0.13
   4  13  -1    0.69    0.10
   4  13  -1    0.88    0.12
  -4 -13   1    0.72    0.12
  -4 -13   1    0.85    0.11
  -4 -13   1    0.81    0.11
   4  12  -1    1.29    0.13
   4  12  -1    1.54    0.16
  -4 -12   1    1.49    0.14
  -4 -12   1    1.66    0.17
  -4 -12   1    1.44    0.14
   4  11  -1    1.12    0.13
   4  11  -1    1.25    0.12
   4  11  -1    1.50    0.14
   4  11  -1    1.33    0.19
  -4 -11   1    1.32    0.12
  -4 -11   1    1.20    0.13
  -4 -11   1    1.14    0.13
  -4 -11   1    1.68    0.16
   4  10  -1    1.77    0.17
   4  10  -1    1.86    0.13
   4  10  -1    1.61    0.07
   4  10  -1    1.93    0.12
   4  10  -1    1.89    0.13
  -4 -10   1    1.72    0.12
  -4 -10   1    1.86    0.12
  -4 -10   1    1.75    0.15
   4   9  -1    0.07    0.05
   4   9  -1    0.06    0.05
   4   9  -1    0.07    0.03
   4   9  -1    0.03    0.06
   4   9  -1    0.16    0.08
  -4  -9   1    0.06    0.07
  -4  -9   1    0.08    0.05
  -4  -9   1    0.15    0.05
   4   8  -1    0.15    0.03
   4   8  -1    0.06    0.05
   4   8  -1    0.09    0.06
   4   8  -1    0.10    0.04
   4   8  -1    0.09    0.05
  -4  -8   1    0.07    0.04
  -4  -8   1    0.08    0.03
  -4  -8   1    0.06    0.05
  -4  -8   1    0.13    0.05
  -4  -8   1    0.07    0.04
   4   7  -1    1.18    0.11
   4   7  -1    1.21    0.07
   4   7  -1    1.39    0.09
   4   7  -1    1.47    0.09
   4   7  -1    1.32    0.10
   4   7  -1    1.28    0.08
  -4  -7   1    1.30    0.09
  -4  -7   1    1.39    0.08
  -4  -7   1    1.19    0.10
  -4  -7   1    1.22    0.07
  -4  -7   1    1.22    0.07
   4   6  -1   79.06    2.01
   4   6  -1   77.67    2.02
   4   6  -1   80.30    2.01
   4   6  -1   80.87    2.02
  -4  -6   1   77.08    1.99
  -4  -6   1   79.14    2.01
  -4  -6   1   79.92    2.02
  -4  -6   1   80.21    2.01
   4   5  -1    1.93    0.08
   4   5  -1    2.05    0.10
   4   5  -1    2.05    0.09
   4   5  -1    2.06    0.10
   4   5  -1    1.87    0.12
   4   5  -1    2.00    0.12
  -4  -5   1    2.04    0.08
  -4  -5   1    2.11    0.10
  -4  -5   1    1.98    0.07
  -4  -5   1    2.01    0.09
  -4  -5   1    2.01    0.10
   4   4  -1    5.29    0.17
   4   4  -1    5.42    0.22
   4   4  -1    5.46    0.17
   4   4  -1    5.33    0.15
   4   4  -1    5.31    0.16
   4   4  -1    5.27    0.21
  -4  -4   1    5.27    0.17
  -4  -4   1    5.38    0.16
  -4  -4   1    5.34    0.18
  -4  -4   1    5.40    0.15
   4   3  -1  103.30    2.72
   4   3  -1  106.18    3.36
   4   3  -1  105.11    2.67
   4   3  -1  106.77    2.73
   4   3  -1  109.43    2.73
   4   3  -1  112.41    2.73
  -4  -3   1  111.45    2.72
  -4  -3   1  104.96    2.72
  -4  -3   1  112.26    2.67
  -4  -3   1  110.69    2.73
   4   2  -1    2.47    0.09
   4   2  -1    2.00    0.11
   4   2  -1    2.47    0.09
   4   2  -1    2.23    0.07
   4   2  -1    2.31    0.09
   4   2  -1    2.33    0.09
  -4  -2   1    2.31    0.07
  -4  -2   1    2.11    0.11
  -4  -2   1    2.36    0.09
  -4  -2   1    2.40    0.09
  -4  -2   1    2.52    0.09
  -4  -2   1    2.38    0.09
   4   1  -1    0.34    0.04
   4   1  -1    0.35    0.05
   4   1  -1    0.39    0.04
   4   1  -1    0.40    0.04
  -4  -1   1    0.25    0.04
  -4  -1   1    0.34    0.02
  -4  -1   1    0.36    0.04
  -4  -1   1    0.41    0.04
  -4  -1   1    0.29    0.04
  -4  -1   1    0.38    0.02
  -4  -1   1    0.27    0.04
   4  -1  -1    0.35    0.03
   4  -1  -1    0.41    0.04
   4  -1  -1    0.36    0.04
   4  -1  -1    0.34    0.05
   4  -1  -1    0.34    0.02
   4  -1  -1    0.36    0.04
  -4   1   1    0.36    0.02
  -4   1   1    0.30    0.05
  -4   1   1    0.34    0.04
  -4   1   1    0.28    0.04
   4  -2  -1    2.40    0.09
   4  -2  -1    2.41    0.09
   4  -2  -1    2.34    0.07
   4  -2  -1    2.31    0.11
   4  -2  -1    2.32    0.09
   4  -2  -1    2.37    0.09
   4  -2  -1    2.48    0.07
  -4   2   1    2.28    0.09
  -4   2   1    2.38    0.09
  -4   2   1    2.32    0.09
  -4   2   1    2.27    0.11
  -4   2   1    2.24    0.09
   4  -3  -1  109.14    2.70
   4  -3  -1  104.64    2.69
   4  -3  -1  104.24    2.60
   4  -3  -1  108.54    2.71
   4  -3  -1  104.10    3.32
  -4   3   1  102.92    3.32
  -4   3   1  109.95    2.71
  -4   3   1  107.05    2.69
  -4   3   1  106.53    2.69
  -4   3   1  109.51    2.70
   4  -4  -1    5.29    0.17
   4  -4  -1    5.27    0.17
   4  -4  -1    5.59    0.18
   4  -4  -1    5.32    0.22
  -4   4   1    5.13    0.21
  -4   4   1    5.35    0.17
  -4   4   1    5.42    0.17
  -4   4   1    5.40    0.14
  -4   4   1    5.39    0.17
  -4   4   1    5.31    0.18
   4  -5  -1    2.03    0.10
   4  -5  -1    2.00    0.09
   4  -5  -1    2.10    0.10
   4  -5  -1    2.04    0.06
   4  -5  -1    1.80    0.12
  -4   5   1    1.97    0.12
  -4   5   1    2.15    0.11
  -4   5   1    2.03    0.09
  -4   5   1    2.00    0.09
  -4   5   1    1.96    0.09
  -4   5   1    2.04    0.06
   4  -6  -1   80.72    2.01
   4  -6  -1   79.13    2.01
   4  -6  -1   78.56    1.93
   4  -6  -1   78.91    2.49
  -4   6   1   78.95    2.01
  -4   6   1   79.04    1.93
  -4   6   1   79.94    2.01
  -4   6   1   76.69    2.01
  -4   6   1   77.74    2.03
   4  -7  -1    1.21    0.12
   4  -7  -1    1.25    0.08
   4  -7  -1    1.16    0.09
   4  -7  -1    1.23    0.08
   4  -7  -1    1.18    0.06
   4  -7  -1    1.32    0.10
  -4   7   1    1.28    0.12
  -4   7   1    1.21    0.09
  -4   7   1    1.35    0.11
  -4   7   1    1.20    0.06
  -4   7   1    1.30    0.09
  -4   7   1    1.25    0.08
   4  -8  -1    0.09    0.04
   4  -8  -1    0.16    0.04
   4  -8  -1    0.11    0.04
   4  -8  -1    0.15    0.06
   4  -8  -1    0.09    0.05
   4  -8  -1    0.08    0.06
  -4   8   1    0.09    0.04
  -4   8   1    0.07    0.05
  -4   8   1    0.08    0.07
  -4   8   1    0.16    0.05
  -4   8   1    0.14    0.03
  -4   8   1    0.18    0.07
   4  -9  -1    0.02    0.06
   4  -9  -1    0.11    0.04
   4  -9  -1    0.10    0.07
   4  -9  -1    0.14    0.05
   4  -9  -1    0.13    0.04
   4  -9  -1    0.09    0.05
  -4   9   1    0.10    0.05
  -4   9   1    0.18    0.08
  -4   9   1    0.16    0.06
  -4   9   1    0.18    0.05
  -4   9   1    0.08    0.04
  -4   9   1    0.07    0.07
   4 -10  -1    1.74    0.11
   4 -10  -1    2.07    0.13
   4 -10  -1    1.62    0.12
   4 -10  -1    1.78    0.10
   4 -10  -1    1.72    0.17
   4 -10  -1    1.75    0.15
  -4  10   1    1.83    0.16
  -4  10   1    1.77    0.10
  -4  10   1    1.66    0.10
  -4  10   1    1.81    0.13
  -4  10   1    1.71    0.13
   4 -11  -1    1.12    0.13
   4 -11  -1    1.33    0.16
   4 -11  -1    1.06    0.09
   4 -11  -1    1.09    0.12
   4 -11  -1    1.23    0.11
   4 -11  -1    1.25    0.17
  -4  11   1    1.34    0.10
  -4  11   1    1.33    0.13
  -4  11   1    1.22    0.17
  -4  11   1    1.46    0.17
  -4  11   1    1.09    0.09
  -4  11   1    1.25    0.14
   4 -12  -1    1.66    0.15
   4 -12  -1    1.43    0.12
   4 -12  -1    1.22    0.20
   4 -12  -1    1.42    0.15
  -4  12   1    1.52    0.16
  -4  12   1    1.60    0.14
  -4  12   1    1.52    0.17
  -4  12   1    1.45    0.10
   4 -13  -1    0.67    0.11
   4 -13  -1    0.90    0.16
   4 -13  -1    0.81    0.10
  -4  13   1    0.73    0.15
  -4  13   1    1.01    0.12
  -4  13   1    0.81    0.10
  -4  13   1    0.71    0.08
  -4  13   1    1.01    0.08
   4 -14  -1    0.26    0.15
   4 -14  -1   -0.18    0.10
   4 -14  -1    0.13    0.08
  -4  14   1    0.10    0.09
  -4  14   1   -0.07    0.11
  -4  14   1   -0.17    0.12
  -4  14   1   -0.09    0.09
   4 -15  -1    0.13    0.10
   4 -15  -1    0.23    0.18
  -4  15   1    0.14    0.11
  -4  15   1   -0.14    0.14
  -4  15   1    0.17    0.12
  -4  15   1    0.09    0.15
   4 -16  -1   -0.37    0.19
   4 -16  -1   -0.18    0.13
  -4  16   1   -0.09    0.17
  -4  16   1   -0.03    0.12
  -4  17   1   -0.09    0.21
   5  16  -1    0.08    0.11
  -5 -16   1   -0.05    0.15
   5  15  -1    0.25    0.14
   5  15  -1    0.02    0.09
  -5 -15   1   -0.29    0.14
   5  14  -1    0.66    0.14
   5  14  -1    0.76    0.13
   5  14  -1    0.77    0.11
  -5 -14   1    0.70    0.12
  -5 -14   1    0.65    0.12
  -5 -14   1    0.69    0.14
   5  13  -1    2.09    0.17
   5  13  -1    2.25    0.20
  -5 -13   1    2.16    0.20
  -5 -13   1    2.05    0.17
  -5 -13   1    2.21    0.18
   5  12  -1    0.17    0.09
   5  12  -1    0.12    0.09
   5  12  -1    0.04    0.07
  -5 -12   1    0.14    0.09
  -5 -12   1    0.11    0.08
  -5 -12   1    0.10    0.08
   5  11  -1    1.88    0.19
   5  11  -1    1.99    0.15
   5  11  -1    1.48    0.14
   5  11  -1    1.50    0.07
   5  11  -1    1.37    0.15
  -5 -11   1    1.87    0.18
  -5 -11   1    1.76    0.14
  -5 -11   1    1.54    0.13
  -5 -11   1    1.89    0.13
   5  10  -1    4.40    0.19
   5  10  -1    3.93    0.14
   5  10  -1    4.06    0.25
   5  10  -1    4.54    0.20
   5  10  -1    4.59    0.18
  -5 -10   1    4.22    0.15
  -5 -10   1    4.15    0.21
  -5 -10   1    4.07    0.19
  -5 -10   1    4.38    0.18
  -5 -10   1    3.96    0.18
   5   9  -1    0.09    0.03
   5   9  -1    0.16    0.08
   5   9  -1    0.10    0.06
   5   9  -1    0.08    0.06
   5   9  -1    0.22    0.06
  -5  -9   1    0.14    0.07
  -5  -9   1    0.16    0.06
  -5  -9   1    0.11    0.04
  -5  -9   1    0.22    0.06
  -5  -9   1    0.11    0.05
   5   8  -1   23.90    0.65
   5   8  -1   24.84    0.68
   5   8  -1   25.19    0.66
   5   8  -1   23.93    0.85
   5   8  -1   24.77    0.70
   5   8  -1   24.60    0.68
  -5  -8   1   25.11    0.67
  -5  -8   1   24.72    0.66
  -5  -8   1   24.59    0.65
  -5  -8   1   25.12    0.68
  -5  -8   1   24.12    0.68
   5   7  -1    1.49    0.08
   5   7  -1    1.69    0.11
   5   7  -1    1.93    0.13
   5   7  -1    1.55    0.10
   5   7  -1    1.69    0.15
   5   7  -1    1.83    0.09
   5   7  -1    1.73    0.11
  -5  -7   1    1.61    0.11
  -5  -7   1    1.54    0.12
  -5  -7   1    1.66    0.08
  -5  -7   1    1.50    0.10
  -5  -7   1    1.71    0.09
   5   6  -1    0.17    0.03
   5   6  -1    0.14    0.07
   5   6  -1    0.29    0.06
   5   6  -1    0.18    0.05
   5   6  -1    0.12    0.03
   5   6  -1    0.14    0.04
   5   6  -1    0.12    0.05
  -5  -6   1    0.17    0.04
  -5  -6   1    0.14    0.03
  -5  -6   1    0.18    0.04
  -5  -6   1    0.11    0.05
  -5  -6   1    0.20    0.04
   5   5  -1   21.74    0.59
   5   5  -1   22.49    0.59
   5   5  -1   20.47    0.73
   5   5  -1   21.62    0.56
   5   5  -1   21.51    0.59
   5   5  -1   21.58    0.73
   5   5  -1   21.90    0.58
  -5  -5   1   22.03    0.59
  -5  -5   1   21.75    0.56
  -5  -5   1   21.45    0.59
  -5  -5   1   21.59    0.58
   5   4  -1   41.89    1.05
   5   4  -1   43.64    1.33
   5   4  -1   40.52    1.08
   5   4  -1   41.31    1.07
   5   4  -1   42.30    1.06
   5   4  -1   41.97    1.08
  -5  -4   1   41.49    1.08
  -5  -4   1   40.58    1.07
  -5  -4   1   40.71    1.06
  -5  -4   1   40.89    1.05
   5   3  -1    0.02    0.03
   5   3  -1   -0.02    0.01
   5   3  -1    0.02    0.03
   5   3  -1    0.00    0.02
   5   3  -1    0.02    0.04
   5   3  -1   -0.01    0.02
  -5  -3   1    0.00    0.02
  -5  -3   1    0.03    0.03
  -5  -3   1    0.01    0.02
  -5  -3   1   -0.01    0.03
  -5  -3   1   -0.02    0.01
  -5  -3   1    0.02    0.03
   5   2  -1   23.77    0.63
   5   2  -1   20.47    0.76
   5   2  -1   24.97    0.63
   5   2  -1   24.44    0.61
   5   2  -1   24.88    0.63
  -5  -2   1   24.70    0.60
  -5  -2   1   24.27    0.63
  -5  -2   1   20.75    0.76
  -5  -2   1   24.59    0.63
  -5  -2   1   24.32    0.62
   5   1  -1    1.19    0.07
   5   1  -1    1.25    0.06
   5   1  -1    1.19    0.07
   5   1  -1    1.17    0.07
  -5  -1   1    1.15    0.07
  -5  -1   1    1.23    0.07
  -5  -1   1    1.20    0.05
  -5  -1   1    1.27    0.06
  -5  -1   1    1.15    0.05
  -5  -1   1    1.25    0.07
   5   0  -1    0.05    0.03
   5   0  -1    0.01    0.02
   5   0  -1    0.03    0.03
  -5   0   1    0.03    0.03
  -5   0   1   -0.01    0.02
  -5   0   1    0.01    0.02
  -5   0   1   -0.02    0.02
   5  -1  -1    1.13    0.06
   5  -1  -1    1.20    0.05
   5  -1  -1    1.24    0.07
   5  -1  -1    1.18    0.08
   5  -1  -1    1.28    0.07
   5  -1  -1    1.13    0.07
  -5   1   1    1.36    0.08
  -5   1   1    1.21    0.07
  -5   1   1    1.24    0.06
  -5   1   1    1.35    0.07
  -5   1   1    1.09    0.05
  -5   1   1    1.18    0.07
   5  -2  -1   24.47    0.78
   5  -2  -1   23.13    0.64
   5  -2  -1   23.53    0.64
   5  -2  -1   25.04    0.64
   5  -2  -1   24.07    0.60
   5  -2  -1   24.18    0.64
  -5   2   1   23.77    0.64
  -5   2   1   23.58    0.78
  -5   2   1   24.36    0.64
  -5   2   1   24.59    0.64
  -5   2   1   23.50    0.64
  -5   2   1   23.51    0.59
   5  -3  -1   -0.01    0.02
   5  -3  -1    0.02    0.01
   5  -3  -1   -0.04    0.03
   5  -3  -1   -0.01    0.03
   5  -3  -1   -0.02    0.02
   5  -3  -1   -0.03    0.02
  -5   3   1    0.00    0.03
  -5   3   1    0.02    0.02
  -5   3   1   -0.02    0.03
  -5   3   1   -0.03    0.03
  -5   3   1    0.01    0.03
   5  -4  -1   42.32    1.09
   5  -4  -1   42.25    1.08
   5  -4  -1   41.76    1.08
   5  -4  -1   41.74    1.33
  -5   4   1   41.47    1.08
  -5   4   1   39.08    1.08
  -5   4   1   42.18    1.08
  -5   4   1   42.08    1.09
  -5   4   1   40.50    1.33
   5  -5  -1   21.43    0.60
   5  -5  -1   22.66    0.59
   5  -5  -1   20.94    0.58
   5  -5  -1   20.82    0.72
  -5   5   1   21.16    0.72
  -5   5   1   21.90    0.59
  -5   5   1   21.83    0.59
  -5   5   1   21.30    0.60
  -5   5   1   21.57    0.58
   5  -6  -1    0.14    0.05
   5  -6  -1    0.14    0.04
   5  -6  -1    0.06    0.04
   5  -6  -1    0.15    0.02
   5  -6  -1    0.12    0.04
   5  -6  -1    0.05    0.05
  -5   6   1    0.22    0.06
  -5   6   1    0.07    0.05
  -5   6   1    0.17    0.05
  -5   6   1    0.12    0.05
  -5   6   1    0.12    0.04
   5  -7  -1    1.76    0.14
   5  -7  -1    1.47    0.09
   5  -7  -1    1.67    0.06
   5  -7  -1    1.67    0.10
   5  -7  -1    1.55    0.11
   5  -7  -1    1.59    0.12
  -5   7   1    1.84    0.14
  -5   7   1    1.72    0.13
  -5   7   1    1.72    0.10
  -5   7   1    1.71    0.11
  -5   7   1    1.59    0.07
  -5   7   1    1.74    0.10
   5  -8  -1   25.26    0.70
   5  -8  -1   24.09    0.67
   5  -8  -1   25.66    0.68
   5  -8  -1   24.49    0.68
   5  -8  -1   24.89    0.86
  -5   8   1   24.79    0.68
  -5   8   1   24.44    0.85
  -5   8   1   25.19    0.67
  -5   8   1   25.06    0.71
  -5   8   1   24.21    0.68
  -5   8   1   24.53    0.63
   5  -9  -1    0.09    0.05
   5  -9  -1    0.13    0.09
   5  -9  -1    0.14    0.06
   5  -9  -1    0.02    0.05
   5  -9  -1    0.12    0.04
   5  -9  -1    0.06    0.05
  -5   9   1    0.11    0.08
  -5   9   1    0.12    0.04
  -5   9   1    0.19    0.06
  -5   9   1    0.18    0.06
  -5   9   1    0.14    0.06
  -5   9   1    0.19    0.08
   5 -10  -1    4.24    0.15
   5 -10  -1    3.85    0.17
   5 -10  -1    4.34    0.26
   5 -10  -1    4.18    0.19
   5 -10  -1    3.91    0.18
  -5  10   1    4.08    0.15
  -5  10   1    4.31    0.22
  -5  10   1    4.64    0.19
  -5  10   1    4.47    0.20
  -5  10   1    4.02    0.17
   5 -11  -1    1.33    0.15
   5 -11  -1    1.32    0.11
   5 -11  -1    1.52    0.13
   5 -11  -1    2.01    0.15
   5 -11  -1    1.49    0.11
   5 -11  -1    1.72    0.19
  -5  11   1    1.59    0.19
  -5  11   1    1.57    0.18
  -5  11   1    1.64    0.14
  -5  11   1    1.60    0.15
  -5  11   1    1.38    0.11
  -5  11   1    1.54    0.12
   5 -12  -1    0.14    0.06
   5 -12  -1    0.32    0.13
   5 -12  -1    0.11    0.08
   5 -12  -1    0.11    0.06
  -5  12   1    0.11    0.08
  -5  12   1    0.06    0.10
  -5  12   1    0.03    0.09
  -5  12   1    0.11    0.06
  -5  12   1    0.15    0.06
   5 -13  -1    2.17    0.14
   5 -13  -1    2.31    0.18
   5 -13  -1    2.23    0.26
  -5  13   1    1.86    0.22
  -5  13   1    2.05    0.13
  -5  13   1    2.08    0.18
  -5  13   1    1.95    0.15
   5 -14  -1    0.87    0.17
   5 -14  -1    0.54    0.12
   5 -14  -1    0.66    0.10
  -5  14   1    0.66    0.16
  -5  14   1    0.67    0.07
  -5  14   1    0.70    0.10
  -5  14   1    0.85    0.14
  -5  14   1    0.93    0.10
  -5  14   1    0.65    0.12
   5 -15  -1    0.10    0.09
   5 -15  -1    0.44    0.18
  -5  15   1    0.17    0.11
  -5  15   1    0.10    0.15
   5 -16  -1    0.18    0.23
  -5  16   1   -0.10    0.16
  -5  16   1    0.11    0.12
   6  16  -1    0.11    0.17
   6  16  -1   -0.31    0.12
   6  16  -1   -0.24    0.27
  -6 -16   1   -0.40    0.16
   6  15  -1    0.06    0.14
   6  15  -1   -0.19    0.10
   6  15  -1   -0.15    0.22
  -6 -15   1    0.09    0.14
   6  14  -1   -0.18    0.19
   6  14  -1   -0.17    0.08
   6  14  -1    0.00    0.12
  -6 -14   1   -0.10    0.11
  -6 -14   1    0.03    0.13
   6  13  -1    0.46    0.12
   6  13  -1    0.39    0.19
   6  13  -1    0.54    0.12
   6  13  -1    0.48    0.10
  -6 -13   1    0.58    0.10
  -6 -13   1    0.51    0.11
  -6 -13   1    0.41    0.12
   6  12  -1    1.18    0.15
   6  12  -1    1.49    0.21
   6  12  -1    1.21    0.16
   6  12  -1    1.31    0.17
  -6 -12   1    1.45    0.18
  -6 -12   1    1.33    0.14
  -6 -12   1    1.42    0.16
   6  11  -1   -0.04    0.08
   6  11  -1    0.05    0.04
   6  11  -1    0.05    0.08
   6  11  -1    0.07    0.11
  -6 -11   1    0.12    0.08
  -6 -11   1    0.10    0.04
  -6 -11   1   -0.02    0.06
   6  10  -1   12.89    0.41
   6  10  -1   13.01    0.52
   6  10  -1   12.92    0.38
   6  10  -1   13.14    0.42
   6  10  -1   12.46    0.36
   6  10  -1   13.44    0.53
  -6 -10   1   12.93    0.36
  -6 -10   1   12.85    0.38
  -6 -10   1   12.70    0.40
  -6 -10   1   13.22    0.42
  -6 -10   1   12.49    0.40
   6   9  -1    6.96    0.26
   6   9  -1    6.61    0.21
   6   9  -1    7.13    0.23
   6   9  -1    6.75    0.25
   6   9  -1    6.98    0.33
   6   9  -1    6.34    0.31
  -6  -9   1    6.40    0.21
  -6  -9   1    6.56    0.22
  -6  -9   1    6.99    0.25
  -6  -9   1    6.87    0.27
  -6  -9   1    7.01    0.24
   6   8  -1    0.29    0.06
   6   8  -1    0.30    0.09
   6   8  -1    0.28    0.08
   6   8  -1    0.45    0.08
   6   8  -1    0.23    0.06
   6   8  -1    0.27    0.05
   6   8  -1    0.32    0.05
  -6  -8   1    0.28    0.06
  -6  -8   1    0.41    0.06
  -6  -8   1    0.33    0.05
  -6  -8   1    0.31    0.08
  -6  -8   1    0.25    0.05
   6   7  -1    5.41    0.21
   6   7  -1    5.85    0.27
   6   7  -1    5.81    0.18
   6   7  -1    5.85    0.22
   6   7  -1    6.24    0.27
   6   7  -1    5.50    0.19
   6   7  -1    5.86    0.21
  -6  -7   1    5.78    0.21
  -6  -7   1    5.68    0.18
  -6  -7   1    5.86    0.21
  -6  -7   1    5.99    0.19
  -6  -7   1    6.08    0.22
   6   6  -1  138.86    3.56
   6   6  -1  134.33    4.40
   6   6  -1  139.05    3.56
   6   6  -1  146.35    3.49
   6   6  -1  139.15    4.40
   6   6  -1  142.07    3.56
  -6  -6   1  140.41    3.55
  -6  -6   1  140.76    3.49
  -6  -6   1  145.06    3.56
  -6  -6   1  141.24    3.54
   6   5  -1    0.44    0.04
   6   5  -1    0.47    0.06
   6   5  -1    0.44    0.06
   6   5  -1    0.66    0.07
   6   5  -1    0.29    0.07
   6   5  -1    0.54    0.07
  -6  -5   1    0.50    0.07
  -6  -5   1    0.32    0.06
  -6  -5   1    0.44    0.04
   6   4  -1    1.48    0.09
   6   4  -1    1.37    0.05
   6   4  -1    1.30    0.08
   6   4  -1    1.51    0.09
   6   4  -1    1.50    0.11
   6   4  -1    1.50    0.09
  -6  -4   1    1.42    0.09
  -6  -4   1    1.45    0.09
  -6  -4   1    1.43    0.09
  -6  -4   1    1.37    0.08
  -6  -4   1    1.41    0.05
   6   3  -1   21.09    0.54
   6   3  -1   21.64    0.56
   6   3  -1   21.54    0.58
   6   3  -1   20.78    0.57
   6   3  -1   20.53    0.58
   6   3  -1   21.12    0.70
  -6  -3   1   21.28    0.58
  -6  -3   1   21.51    0.70
  -6  -3   1   21.07    0.58
  -6  -3   1   21.43    0.57
  -6  -3   1   21.22    0.54
  -6  -3   1   21.09    0.57
   6   2  -1    0.00    0.03
   6   2  -1    0.05    0.02
   6   2  -1    0.05    0.03
   6   2  -1    0.03    0.04
   6   2  -1    0.03    0.03
  -6  -2   1    0.02    0.03
  -6  -2   1    0.03    0.03
  -6  -2   1    0.06    0.03
  -6  -2   1    0.03    0.01
  -6  -2   1    0.04    0.02
  -6  -2   1    0.04    0.03
  -6  -2   1    0.05    0.02
   6   1  -1    2.60    0.12
   6   1  -1    2.34    0.11
   6   1  -1    2.43    0.09
   6   1  -1    2.30    0.10
   6   1  -1    2.52    0.11
  -6  -1   1    2.51    0.12
  -6  -1   1    2.49    0.08
  -6  -1   1    2.43    0.11
  -6  -1   1    2.45    0.10
  -6  -1   1    2.44    0.10
   6  -1  -1    2.45    0.10
   6  -1  -1    2.49    0.13
   6  -1  -1    2.32    0.10
   6  -1  -1    2.38    0.08
   6  -1  -1    2.38    0.11
   6  -1  -1    2.47    0.10
  -6   1   1    2.45    0.11
  -6   1   1    2.46    0.12
  -6   1   1    2.33    0.10
  -6   1   1    2.54    0.10
  -6   1   1    2.48    0.11
   6  -2  -1    0.06    0.03
   6  -2  -1    0.02    0.03
   6  -2  -1    0.00    0.01
   6  -2  -1    0.09    0.03
   6  -2  -1    0.06    0.04
   6  -2  -1    0.06    0.03
  -6   2   1    0.05    0.04
  -6   2   1   -0.01    0.03
  -6   2   1    0.05    0.02
  -6   2   1    0.02    0.03
  -6   2   1    0.07    0.03
  -6   2   1    0.00    0.02
   6  -3  -1   21.58    0.58
   6  -3  -1   21.29    0.58
   6  -3  -1   21.90    0.52
   6  -3  -1   20.67    0.58
   6  -3  -1   21.21    0.70
   6  -3  -1   21.23    0.58
   6  -3  -1   20.86    0.52
  -6   3   1   21.19    0.58
  -6   3   1   20.74    0.70
  -6   3   1   21.94    0.58
  -6   3   1   21.10    0.58
  -6   3   1   20.42    0.57
   6  -4  -1    1.30    0.09
   6  -4  -1    1.20    0.08
   6  -4  -1    1.44    0.10
   6  -4  -1    1.35    0.08
   6  -4  -1    1.42    0.08
  -6   4   1    1.41    0.09
  -6   4   1    1.40    0.10
  -6   4   1    1.36    0.09
  -6   4   1    1.45    0.09
  -6   4   1    1.46    0.10
   6  -5  -1    0.53    0.08
   6  -5  -1    0.46    0.06
   6  -5  -1    0.59    0.07
  -6   5   1    0.68    0.09
  -6   5   1    0.36    0.06
  -6   5   1    0.52    0.06
  -6   5   1    0.50    0.06
  -6   5   1    0.57    0.07
   6  -6  -1  137.66    4.42
   6  -6  -1  142.52    3.57
   6  -6  -1  142.97    3.61
   6  -6  -1  144.34    3.59
  -6   6   1  138.91    3.59
  -6   6   1  140.78    3.57
  -6   6   1  142.39    4.42
  -6   6   1  138.98    3.61
  -6   6   1  144.57    3.58
   6  -7  -1    5.76    0.23
   6  -7  -1    6.06    0.27
   6  -7  -1    5.99    0.21
   6  -7  -1    5.91    0.21
   6  -7  -1    5.75    0.21
  -6   7   1    6.02    0.27
  -6   7   1    6.08    0.21
  -6   7   1    5.88    0.23
  -6   7   1    5.78    0.21
  -6   7   1    5.67    0.21
   6  -8  -1    0.19    0.06
   6  -8  -1    0.34    0.03
   6  -8  -1    0.47    0.10
   6  -8  -1    0.25    0.06
   6  -8  -1    0.14    0.06
   6  -8  -1    0.29    0.05
  -6   8   1    0.29    0.08
  -6   8   1    0.37    0.04
  -6   8   1    0.38    0.09
  -6   8   1    0.33    0.06
  -6   8   1    0.19    0.06
  -6   8   1    0.33    0.06
   6  -9  -1    7.05    0.32
   6  -9  -1    6.57    0.26
   6  -9  -1    6.09    0.19
   6  -9  -1    6.51    0.23
   6  -9  -1    6.80    0.24
   6  -9  -1    6.95    0.24
  -6   9   1    6.78    0.25
  -6   9   1    6.45    0.24
  -6   9   1    6.81    0.32
  -6   9   1    6.28    0.18
  -6   9   1    6.84    0.25
  -6   9   1    6.62    0.28
   6 -10  -1   13.05    0.40
   6 -10  -1   12.55    0.38
   6 -10  -1   12.65    0.40
   6 -10  -1   12.78    0.34
   6 -10  -1   13.52    0.53
  -6  10   1   13.27    0.41
  -6  10   1   12.43    0.34
  -6  10   1   12.97    0.41
  -6  10   1   12.87    0.39
  -6  10   1   13.15    0.44
  -6  10   1   12.42    0.52
   6 -11  -1    0.14    0.07
   6 -11  -1   -0.07    0.06
   6 -11  -1    0.03    0.04
   6 -11  -1   -0.03    0.07
  -6  11   1   -0.05    0.06
  -6  11   1    0.15    0.10
  -6  11   1    0.03    0.08
  -6  11   1    0.06    0.04
   6 -12  -1    1.20    0.10
   6 -12  -1    1.32    0.21
   6 -12  -1    1.48    0.16
   6 -12  -1    0.96    0.13
  -6  12   1    0.96    0.15
  -6  12   1    1.21    0.16
  -6  12   1    0.94    0.12
  -6  12   1    1.25    0.10
  -6  12   1    1.11    0.14
   6 -13  -1    0.53    0.07
   6 -13  -1    0.69    0.12
   6 -13  -1    0.60    0.15
   6 -13  -1    0.47    0.08
  -6  13   1    0.61    0.08
  -6  13   1    0.53    0.09
  -6  13   1    0.64    0.11
  -6  13   1    0.66    0.15
   6 -14  -1   -0.05    0.15
   6 -14  -1   -0.13    0.07
  -6  14   1   -0.04    0.08
  -6  14   1   -0.13    0.14
  -6  14   1    0.00    0.09
  -6  14   1    0.02    0.08
  -6  14   1   -0.04    0.13
   6 -15  -1    0.08    0.18
  -6  15   1   -0.04    0.16
  -6  15   1   -0.04    0.11
   6 -16  -1    0.32    0.24
  -6  16   1    0.10    0.12
  -6  16   1   -0.17    0.19
   7  16  -1   -0.04    0.28
   7  16  -1    0.16    0.13
  -7 -16   1   -0.18    0.17
   7  15  -1    0.02    0.25
   7  15  -1    0.08    0.13
   7  15  -1    0.11    0.11
  -7 -15   1   -0.10    0.16
   7  14  -1   -0.04    0.21
   7  14  -1    0.10    0.11
   7  14  -1   -0.03    0.10
  -7 -14   1   -0.14    0.13
   7  13  -1    0.44    0.20
   7  13  -1    0.11    0.10
   7  13  -1    0.30    0.10
   7  13  -1    0.29    0.12
  -7 -13   1    0.06    0.11
  -7 -13   1    0.23    0.11
  -7 -13   1    0.15    0.09
   7  12  -1    0.36    0.17
   7  12  -1    0.27    0.05
   7  12  -1    0.17    0.10
   7  12  -1    0.32    0.09
   7  12  -1    0.25    0.09
  -7 -12   1    0.23    0.10
  -7 -12   1    0.31    0.05
  -7 -12   1    0.37    0.10
  -7 -12   1    0.19    0.08
   7  11  -1    2.28    0.18
   7  11  -1    2.54    0.17
   7  11  -1    1.85    0.15
   7  11  -1    2.67    0.26
   7  11  -1    2.01    0.11
  -7 -11   1    2.07    0.12
  -7 -11   1    2.06    0.14
  -7 -11   1    2.04    0.17
  -7 -11   1    1.94    0.19
   7  10  -1    0.10    0.07
   7  10  -1    0.12    0.12
   7  10  -1    0.00    0.06
   7  10  -1    0.05    0.05
   7  10  -1    0.18    0.08
  -7 -10   1    0.05    0.06
  -7 -10   1    0.05    0.09
  -7 -10   1   -0.02    0.05
  -7 -10   1    0.03    0.07
  -7 -10   1   -0.01    0.05
   7   9  -1    0.46    0.08
   7   9  -1    0.27    0.12
   7   9  -1    0.27    0.05
   7   9  -1    0.28    0.10
   7   9  -1    0.32    0.08
   7   9  -1    0.27    0.06
  -7  -9   1    0.32    0.05
  -7  -9   1    0.45    0.09
  -7  -9   1    0.33    0.07
  -7  -9   1    0.41    0.06
  -7  -9   1    0.44    0.08
   7   8  -1    0.24    0.05
   7   8  -1    0.32    0.10
   7   8  -1    0.12    0.07
   7   8  -1    0.23    0.04
   7   8  -1    0.26    0.07
   7   8  -1    0.41    0.12
   7   8  -1    0.11    0.06
  -7  -8   1    0.16    0.07
  -7  -8   1    0.27    0.05
  -7  -8   1    0.22    0.06
  -7  -8   1    0.23    0.06
   7   7  -1    0.01    0.05
   7   7  -1    0.06    0.08
   7   7  -1    0.03    0.06
   7   7  -1   -0.03    0.04
   7   7  -1    0.06    0.05
   7   7  -1   -0.01    0.03
   7   7  -1   -0.01    0.06
  -7  -7   1   -0.01    0.03
  -7  -7   1    0.03    0.04
  -7  -7   1    0.02    0.05
   7   6  -1    0.55    0.07
   7   6  -1    0.54    0.10
   7   6  -1    0.45    0.06
   7   6  -1    0.55    0.08
   7   6  -1    0.42    0.08
   7   6  -1    0.70    0.08
  -7  -6   1    0.46    0.06
  -7  -6   1    0.50    0.05
  -7  -6   1    0.48    0.07
  -7  -6   1    0.31    0.06
  -7  -6   1    0.48    0.06
   7   5  -1   49.63    1.27
   7   5  -1   49.01    1.29
   7   5  -1   49.78    1.29
   7   5  -1   49.87    1.28
   7   5  -1   43.75    1.58
   7   5  -1   50.69    1.25
  -7  -5   1   51.50    1.27
  -7  -5   1   49.72    1.28
  -7  -5   1   49.06    1.25
  -7  -5   1   49.10    1.29
  -7  -5   1   50.64    1.29
   7   4  -1    0.11    0.04
   7   4  -1    0.08    0.02
   7   4  -1    0.03    0.03
   7   4  -1    0.21    0.07
   7   4  -1    0.07    0.04
   7   4  -1    0.06    0.04
  -7  -4   1   -0.02    0.04
  -7  -4   1    0.02    0.03
  -7  -4   1    0.05    0.02
  -7  -4   1    0.06    0.05
  -7  -4   1    0.15    0.04
   7   3  -1    2.30    0.11
   7   3  -1    2.58    0.14
   7   3  -1    2.43    0.12
   7   3  -1    2.32    0.12
   7   3  -1    2.42    0.11
  -7  -3   1    2.26    0.13
  -7  -3   1    2.43    0.12
  -7  -3   1    2.50    0.11
  -7  -3   1    2.43    0.08
  -7  -3   1    2.45    0.12
   7   2  -1   75.70    1.93
   7   2  -1   73.08    1.92
   7   2  -1   76.51    1.93
   7   2  -1   73.57    2.36
   7   2  -1   75.93    1.88
  -7  -2   1   77.01    1.93
  -7  -2   1   75.63    1.90
  -7  -2   1   74.54    2.36
  -7  -2   1   75.42    1.92
  -7  -2   1   75.09    1.88
   7   1  -1    4.60    0.15
   7   1  -1    4.35    0.17
   7   1  -1    4.80    0.19
   7   1  -1    4.50    0.17
   7   1  -1    4.50    0.17
  -7  -1   1    4.60    0.17
  -7  -1   1    4.45    0.16
  -7  -1   1    4.55    0.17
  -7  -1   1    4.50    0.14
  -7  -1   1    4.57    0.15
  -7  -1   1    4.39    0.14
  -7  -1   1    4.49    0.19
   7   0  -1    0.01    0.03
   7   0  -1    0.01    0.03
   7   0  -1    0.01    0.03
   7   0  -1   -0.04    0.03
  -7   0   1   -0.02    0.03
  -7   0   1    0.01    0.03
  -7   0   1    0.02    0.03
  -7   0   1    0.03    0.02
  -7   0   1    0.02    0.03
  -7   0   1    0.03    0.03
  -7   0   1    0.01    0.03
   7  -1  -1    4.64    0.17
   7  -1  -1    4.80    0.20
   7  -1  -1    4.46    0.14
  -7   1   1    4.56    0.17
  -7   1   1    4.34    0.16
  -7   1   1    4.68    0.14
  -7   1   1    4.55    0.16
  -7   1   1    5.37    0.20
  -7   1   1    4.52    0.17
   7  -2  -1   73.93    1.84
   7  -2  -1   73.23    2.36
   7  -2  -1   75.32    1.92
   7  -2  -1   75.79    1.92
   7  -2  -1   72.85    1.92
   7  -2  -1   74.63    1.93
  -7   2   1   76.32    1.92
  -7   2   1   76.12    1.93
  -7   2   1   76.50    1.92
  -7   2   1   75.37    1.92
   7  -3  -1    2.46    0.12
   7  -3  -1    2.35    0.07
   7  -3  -1    2.53    0.12
   7  -3  -1    2.46    0.12
   7  -3  -1    2.25    0.14
  -7   3   1    2.38    0.12
  -7   3   1    2.37    0.14
  -7   3   1    2.41    0.12
  -7   3   1    2.18    0.11
  -7   3   1    2.41    0.12
   7  -4  -1    0.06    0.05
   7  -4  -1    0.06    0.04
   7  -4  -1   -0.03    0.04
  -7   4   1    0.16    0.05
  -7   4   1    0.14    0.05
  -7   4   1    0.01    0.04
  -7   4   1    0.01    0.04
  -7   4   1    0.02    0.05
   7  -5  -1   49.82    1.31
   7  -5  -1   49.97    1.59
   7  -5  -1   50.32    1.29
  -7   5   1   48.93    1.30
  -7   5   1   49.69    1.59
  -7   5   1   48.53    1.29
  -7   5   1   48.94    1.30
  -7   5   1   48.95    1.29
   7  -6  -1    0.41    0.07
   7  -6  -1    0.52    0.06
   7  -6  -1    0.54    0.08
  -7   6   1    0.59    0.07
  -7   6   1    0.66    0.10
  -7   6   1    0.51    0.07
  -7   6   1    0.53    0.08
  -7   6   1    0.55    0.07
   7  -7  -1   -0.01    0.06
   7  -7  -1    0.00    0.06
   7  -7  -1    0.02    0.05
   7  -7  -1   -0.08    0.05
   7  -7  -1    0.13    0.06
  -7   7   1    0.17    0.06
  -7   7   1    0.04    0.05
  -7   7   1    0.06    0.07
  -7   7   1    0.00    0.06
  -7   7   1   -0.01    0.05
   7  -8  -1    0.25    0.08
   7  -8  -1    0.22    0.06
   7  -8  -1    0.22    0.06
   7  -8  -1    0.15    0.06
   7  -8  -1   -0.02    0.07
  -7   8   1    0.16    0.06
  -7   8   1    0.23    0.07
  -7   8   1    0.13    0.06
  -7   8   1    0.39    0.09
  -7   8   1    0.25    0.07
   7  -9  -1    0.43    0.08
   7  -9  -1    0.33    0.07
   7  -9  -1    0.25    0.08
   7  -9  -1    0.40    0.10
   7  -9  -1    0.39    0.08
  -7   9   1    0.39    0.10
  -7   9   1    0.33    0.09
  -7   9   1    0.36    0.08
  -7   9   1    0.39    0.08
  -7   9   1    0.36    0.08
   7 -10  -1    0.02    0.10
   7 -10  -1   -0.05    0.07
   7 -10  -1    0.02    0.07
   7 -10  -1   -0.06    0.07
  -7  10   1   -0.02    0.08
  -7  10   1   -0.01    0.07
  -7  10   1    0.15    0.11
  -7  10   1    0.05    0.09
  -7  10   1    0.09    0.07
   7 -11  -1    1.99    0.23
   7 -11  -1    2.10    0.17
   7 -11  -1    2.03    0.15
  -7  11   1    2.17    0.17
  -7  11   1    2.01    0.08
  -7  11   1    1.89    0.15
  -7  11   1    2.29    0.21
  -7  11   1    2.26    0.16
   7 -12  -1    0.50    0.09
   7 -12  -1    0.32    0.10
   7 -12  -1    0.19    0.12
  -7  12   1    0.39    0.05
  -7  12   1    0.17    0.08
  -7  12   1    0.32    0.12
  -7  12   1    0.40    0.11
  -7  12   1    0.26    0.10
   7 -13  -1    0.28    0.14
   7 -13  -1    0.28    0.09
   7 -13  -1    0.37    0.11
  -7  13   1    0.37    0.06
  -7  13   1    0.26    0.10
  -7  13   1    0.21    0.14
  -7  13   1    0.20    0.09
  -7  13   1    0.40    0.11
   7 -14  -1   -0.10    0.17
  -7  14   1   -0.05    0.10
  -7  14   1    0.04    0.09
  -7  14   1   -0.05    0.13
   7 -15  -1    0.11    0.18
  -7  15   1   -0.06    0.11
  -7  15   1   -0.14    0.17
   7 -16  -1    0.32    0.23
  -7  16   1   -0.35    0.20
  -7  16   1    0.13    0.13
  -8 -16   1   -0.41    0.18
   8  15  -1   -0.28    0.11
   8  15  -1    0.21    0.27
  -8 -15   1   -0.04    0.16
   8  14  -1   -0.12    0.10
   8  14  -1   -0.23    0.11
   8  14  -1   -0.08    0.21
  -8 -14   1   -0.01    0.15
   8  13  -1    1.92    0.18
   8  13  -1    1.84    0.23
   8  13  -1    2.70    0.33
   8  13  -1    1.97    0.11
   8  13  -1    1.84    0.19
  -8 -13   1    1.81    0.23
  -8 -13   1    1.92    0.17
   8  12  -1    1.75    0.18
   8  12  -1    1.52    0.20
   8  12  -1    1.81    0.23
   8  12  -1    1.62    0.12
   8  12  -1    1.62    0.15
  -8 -12   1    1.73    0.19
  -8 -12   1    1.56    0.12
  -8 -12   1    1.72    0.21
   8  11  -1    0.00    0.06
   8  11  -1    0.19    0.15
   8  11  -1    0.14    0.07
   8  11  -1    0.05    0.10
   8  11  -1   -0.03    0.07
  -8 -11   1    0.15    0.06
  -8 -11   1    0.07    0.06
  -8 -11   1    0.14    0.09
  -8 -11   1    0.14    0.10
   8  10  -1    0.11    0.08
   8  10  -1    0.07    0.06
   8  10  -1    0.04    0.07
   8  10  -1    0.14    0.13
   8  10  -1   -0.08    0.05
  -8 -10   1   -0.01    0.08
  -8 -10   1    0.00    0.05
  -8 -10   1    0.06    0.06
  -8 -10   1    0.07    0.07
  -8 -10   1    0.12    0.10
   8   9  -1    1.25    0.14
   8   9  -1    1.12    0.10
   8   9  -1    1.11    0.09
   8   9  -1    1.34    0.13
   8   9  -1    0.98    0.17
   8   9  -1    1.31    0.21
  -8  -9   1    1.13    0.13
  -8  -9   1    1.01    0.12
  -8  -9   1    1.07    0.09
  -8  -9   1    0.92    0.12
  -8  -9   1    1.15    0.11
   8   8  -1    0.08    0.07
   8   8  -1    0.08    0.05
   8   8  -1   -0.09    0.08
   8   8  -1   -0.10    0.10
   8   8  -1    0.08    0.06
   8   8  -1    0.04    0.04
  -8  -8   1    0.08    0.05
  -8  -8   1    0.08    0.04
  -8  -8   1    0.00    0.06
  -8  -8   1    0.08    0.07
   8   7  -1    1.95    0.15
   8   7  -1    1.91    0.13
   8   7  -1    1.82    0.18
   8   7  -1    1.89    0.11
   8   7  -1    1.95    0.13
   8   7  -1    1.68    0.09
  -8  -7   1    1.63    0.11
  -8  -7   1    1.73    0.14
  -8  -7   1    1.88    0.12
  -8  -7   1    1.64    0.08
   8   6  -1    4.21    0.18
   8   6  -1    3.96    0.16
   8   6  -1    3.99    0.13
   8   6  -1    4.55    0.23
   8   6  -1    4.26    0.19
   8   6  -1    4.43    0.19
   8   6  -1    4.05    0.21
  -8  -6   1    4.19    0.18
  -8  -6   1    4.12    0.13
  -8  -6   1    4.09    0.19
  -8  -6   1    4.34    0.18
  -8  -6   1    4.11    0.17
   8   5  -1    0.39    0.06
   8   5  -1    0.48    0.07
   8   5  -1    0.45    0.04
   8   5  -1    0.34    0.06
   8   5  -1    0.35    0.07
   8   5  -1    0.31    0.08
  -8  -5   1    0.51    0.07
  -8  -5   1    0.35    0.06
  -8  -5   1    0.52    0.07
  -8  -5   1    0.46    0.06
  -8  -5   1    0.39    0.04
   8   4  -1    0.07    0.05
   8   4  -1    0.19    0.07
   8   4  -1    0.08    0.04
   8   4  -1    0.05    0.05
   8   4  -1    0.10    0.04
  -8  -4   1    0.04    0.02
  -8  -4   1    0.07    0.05
  -8  -4   1    0.04    0.05
  -8  -4   1    0.05    0.05
   8   3  -1   35.42    0.93
   8   3  -1   33.37    1.12
   8   3  -1   34.31    0.92
  -8  -3   1   34.42    0.92
  -8  -3   1   34.59    0.88
  -8  -3   1   35.42    0.90
  -8  -3   1   34.71    0.92
  -8  -3   1   33.40    1.12
   8   2  -1    4.11    0.16
   8   2  -1    4.39    0.20
   8   2  -1    4.33    0.17
   8   2  -1    4.34    0.17
  -8  -2   1    4.47    0.17
  -8  -2   1    4.29    0.14
  -8  -2   1    4.27    0.16
  -8  -2   1    4.49    0.17
  -8  -2   1    4.34    0.17
  -8  -2   1    4.06    0.19
  -8  -2   1    4.27    0.13
   8   1  -1    0.12    0.05
   8   1  -1   -0.01    0.03
   8   1  -1    0.03    0.05
   8   1  -1    0.00    0.04
  -8  -1   1    0.04    0.04
  -8  -1   1    0.04    0.04
  -8  -1   1    0.02    0.04
  -8  -1   1    0.03    0.02
  -8  -1   1   -0.06    0.04
  -8  -1   1   -0.05    0.04
  -8  -1   1   -0.01    0.03
   8   0  -1   -0.03    0.04
   8   0  -1    0.03    0.06
   8   0  -1    0.04    0.03
   8   0  -1   -0.01    0.04
  -8   0   1   -0.03    0.03
  -8   0   1    0.02    0.04
  -8   0   1    0.03    0.04
  -8   0   1    0.02    0.04
  -8   0   1    0.00    0.03
  -8   0   1   -0.01    0.05
   8  -1  -1    0.04    0.05
   8  -1  -1    0.03    0.04
   8  -1  -1   -0.02    0.04
   8  -1  -1    0.00    0.02
   8  -1  -1    0.06    0.04
  -8   1   1    0.07    0.04
  -8   1   1    0.01    0.04
  -8   1   1    0.02    0.04
  -8   1   1    0.00    0.04
  -8   1   1    0.00    0.04
  -8   1   1    0.01    0.03
   8  -2  -1    4.41    0.17
   8  -2  -1    4.36    0.20
   8  -2  -1    4.29    0.13
  -8   2   1    4.25    0.13
  -8   2   1    4.57    0.17
  -8   2   1    4.30    0.17
  -8   2   1    3.92    0.19
  -8   2   1    4.54    0.17
  -8   2   1    4.24    0.17
   8  -3  -1   34.53    0.91
   8  -3  -1   35.35    0.92
   8  -3  -1   34.36    0.92
   8  -3  -1   33.75    0.85
   8  -3  -1   33.81    1.12
  -8   3   1   33.17    0.91
  -8   3   1   33.97    0.91
  -8   3   1   34.78    0.92
  -8   3   1   35.14    0.92
  -8   3   1   32.80    1.11
   8  -4  -1    0.04    0.04
   8  -4  -1    0.06    0.05
   8  -4  -1    0.03    0.06
   8  -4  -1    0.06    0.04
  -8   4   1    0.11    0.05
  -8   4   1    0.05    0.04
  -8   4   1    0.08    0.05
  -8   4   1    0.07    0.05
   8  -5  -1    0.45    0.07
   8  -5  -1    0.42    0.07
   8  -5  -1    0.27    0.06
   8  -5  -1    0.58    0.09
   8  -5  -1    0.41    0.06
  -8   5   1    0.54    0.07
  -8   5   1    0.33    0.06
  -8   5   1    0.45    0.08
  -8   5   1    0.44    0.07
  -8   5   1    0.30    0.06
   8  -6  -1    4.22    0.19
   8  -6  -1    3.89    0.17
   8  -6  -1    4.07    0.21
   8  -6  -1    4.30    0.17
  -8   6   1    4.23    0.19
  -8   6   1    4.05    0.18
  -8   6   1    4.31    0.18
  -8   6   1    3.92    0.21
  -8   6   1    4.10    0.18
   8  -7  -1    1.78    0.13
   8  -7  -1    1.47    0.12
   8  -7  -1    1.61    0.12
   8  -7  -1    1.89    0.16
  -8   7   1    2.01    0.13
  -8   7   1    2.06    0.16
  -8   7   1    2.00    0.14
  -8   7   1    1.82    0.13
  -8   7   1    1.92    0.14
   8  -8  -1    0.01    0.05
   8  -8  -1    0.13    0.08
   8  -8  -1    0.03    0.08
   8  -8  -1    0.05    0.06
   8  -8  -1    0.02    0.07
  -8   8   1    0.05    0.06
  -8   8   1    0.11    0.09
  -8   8   1    0.11    0.08
  -8   8   1    0.08    0.07
  -8   8   1   -0.02    0.06
   8  -9  -1    1.28    0.13
   8  -9  -1    1.28    0.13
   8  -9  -1    1.16    0.16
   8  -9  -1    1.08    0.13
   8  -9  -1    1.44    0.16
  -8   9   1    0.91    0.12
  -8   9   1    1.11    0.13
  -8   9   1    0.99    0.16
  -8   9   1    1.05    0.13
  -8   9   1    1.06    0.13
   8 -10  -1    0.12    0.07
   8 -10  -1   -0.13    0.07
   8 -10  -1   -0.03    0.07
   8 -10  -1    0.02    0.10
  -8  10   1    0.07    0.08
  -8  10   1   -0.11    0.09
  -8  10   1   -0.05    0.07
   8 -11  -1    0.11    0.08
   8 -11  -1    0.03    0.08
   8 -11  -1    0.15    0.12
  -8  11   1    0.11    0.09
  -8  11   1    0.30    0.12
  -8  11   1    0.13    0.09
  -8  11   1   -0.06    0.08
   8 -12  -1    1.88    0.25
   8 -12  -1    1.71    0.17
   8 -12  -1    1.98    0.19
  -8  12   1    1.78    0.19
  -8  12   1    1.99    0.18
  -8  12   1    1.75    0.17
  -8  12   1    2.36    0.23
   8 -13  -1    2.20    0.19
   8 -13  -1    2.20    0.28
  -8  13   1    1.99    0.21
  -8  13   1    2.24    0.20
  -8  13   1    2.10    0.23
  -8  13   1    2.17    0.19
   8 -14  -1   -0.02    0.17
  -8  14   1   -0.03    0.17
  -8  14   1   -0.09    0.10
  -8  14   1   -0.09    0.10
   8 -15  -1    0.16    0.21
  -8  15   1   -0.09    0.12
  -8  15   1   -0.11    0.20
   8 -16  -1    0.10    0.24
   9  15  -1   -0.05    0.13
   9  15  -1    0.24    0.29
  -9 -15   1    0.01    0.18
   9  14  -1    0.18    0.12
   9  14  -1    0.08    0.11
   9  14  -1    0.45    0.26
  -9 -14   1   -0.12    0.14
   9  13  -1    0.37    0.10
   9  13  -1    0.56    0.21
   9  13  -1    0.25    0.12
  -9 -13   1    0.31    0.14
  -9 -13   1    0.35    0.07
   9  12  -1    0.05    0.07
   9  12  -1    0.08    0.12
   9  12  -1    0.04    0.09
   9  12  -1    0.00    0.17
   9  12  -1    0.05    0.08
  -9 -12   1   -0.03    0.07
  -9 -12   1   -0.02    0.12
  -9 -12   1    0.04    0.07
  -9 -12   1   -0.03    0.11
   9  11  -1    0.52    0.18
   9  11  -1    0.51    0.10
   9  11  -1    0.62    0.08
   9  11  -1    0.57    0.12
  -9 -11   1    0.59    0.08
  -9 -11   1    0.76    0.13
  -9 -11   1    0.44    0.11
  -9 -11   1    0.56    0.07
   9  10  -1    0.06    0.09
   9  10  -1    0.05    0.05
   9  10  -1    0.00    0.08
   9  10  -1   -0.04    0.12
  -9 -10   1   -0.13    0.09
  -9 -10   1    0.01    0.05
  -9 -10   1    0.14    0.10
  -9 -10   1   -0.02    0.06
   9   9  -1    0.11    0.07
   9   9  -1    0.05    0.08
   9   9  -1    0.10    0.12
   9   9  -1    0.00    0.06
   9   9  -1    0.01    0.10
   9   9  -1    0.01    0.04
  -9  -9   1    0.01    0.04
  -9  -9   1    0.03    0.07
  -9  -9   1    0.07    0.06
   9   8  -1    0.55    0.12
   9   8  -1    0.55    0.12
   9   8  -1    0.50    0.10
   9   8  -1    0.49    0.06
   9   8  -1    0.47    0.08
   9   8  -1    0.50    0.07
  -9  -8   1    0.28    0.09
  -9  -8   1    0.50    0.08
  -9  -8   1    0.44    0.07
  -9  -8   1    0.49    0.06
   9   7  -1    3.91    0.18
   9   7  -1    4.53    0.25
   9   7  -1    3.64    0.19
   9   7  -1    3.70    0.17
   9   7  -1    3.52    0.22
  -9  -7   1    3.79    0.20
  -9  -7   1    3.70    0.19
  -9  -7   1    3.81    0.18
  -9  -7   1    3.54    0.12
  -9  -7   1    3.75    0.17
   9   6  -1    0.09    0.03
   9   6  -1    0.08    0.06
   9   6  -1    0.09    0.07
   9   6  -1    0.06    0.06
   9   6  -1    0.20    0.06
   9   6  -1    0.06    0.08
   9   6  -1    0.11    0.06
  -9  -6   1    0.15    0.03
  -9  -6   1    0.08    0.06
  -9  -6   1    0.17    0.07
  -9  -6   1    0.13    0.05
  -9  -6   1    0.16    0.06
   9   5  -1   10.02    0.32
   9   5  -1    9.69    0.31
   9   5  -1    9.29    0.27
   9   5  -1    9.68    0.32
   9   5  -1    9.61    0.33
   9   5  -1   11.06    0.40
  -9  -5   1    9.71    0.33
  -9  -5   1    9.90    0.32
  -9  -5   1    9.49    0.27
  -9  -5   1    9.62    0.32
  -9  -5   1   10.13    0.32
   9   4  -1    2.00    0.15
   9   4  -1    1.62    0.13
   9   4  -1    2.04    0.12
   9   4  -1    1.94    0.13
   9   4  -1    1.66    0.11
  -9  -4   1    1.89    0.07
  -9  -4   1    1.78    0.12
  -9  -4   1    1.86    0.12
  -9  -4   1    1.81    0.14
  -9  -4   1    1.69    0.12
   9   3  -1    0.81    0.11
   9   3  -1    0.68    0.09
   9   3  -1    0.71    0.08
   9   3  -1    0.63    0.08
   9   3  -1    0.55    0.08
  -9  -3   1    0.61    0.09
  -9  -3   1    0.82    0.09
  -9  -3   1    0.67    0.06
  -9  -3   1    0.71    0.09
  -9  -3   1    0.57    0.05
  -9  -3   1    0.80    0.10
   9   2  -1   22.32    0.62
   9   2  -1   22.15    0.62
   9   2  -1   20.42    0.73
  -9  -2   1   22.82    0.58
  -9  -2   1   22.13    0.61
  -9  -2   1   22.29    0.62
  -9  -2   1   21.93    0.58
  -9  -2   1   20.46    0.74
  -9  -2   1   22.25    0.59
  -9  -2   1   21.74    0.62
   9   1  -1   84.12    2.20
   9   1  -1   87.35    2.13
   9   1  -1   85.86    2.21
   9   1  -1   86.33    2.20
   9   1  -1   85.95    2.69
  -9  -1   1   83.91    2.69
  -9  -1   1   84.08    2.18
  -9  -1   1   81.89    2.20
  -9  -1   1   88.11    2.14
  -9  -1   1   85.70    2.20
  -9  -1   1   89.88    2.21
  -9  -1   1   85.07    2.18
   9   0  -1   -0.04    0.05
   9   0  -1   -0.05    0.05
   9   0  -1    0.01    0.04
   9   0  -1   -0.10    0.06
   9   0  -1    0.05    0.03
  -9   0   1    0.02    0.05
  -9   0   1    0.02    0.05
  -9   0   1   -0.01    0.04
  -9   0   1    0.06    0.04
  -9   0   1    0.00    0.04
  -9   0   1   -0.03    0.03
  -9   0   1   -0.02    0.05
   9  -1  -1   85.25    2.09
   9  -1  -1   82.06    2.18
   9  -1  -1   83.53    2.18
   9  -1  -1   85.28    2.67
   9  -1  -1   86.36    2.18
  -9   1   1   84.03    2.09
  -9   1   1   83.03    2.19
  -9   1   1   85.41    2.66
  -9   1   1   85.32    2.18
  -9   1   1   85.07    2.17
  -9   1   1   86.09    2.17
  -9   1   1   84.54    2.16
   9  -2  -1   22.25    0.75
   9  -2  -1   22.16    0.57
   9  -2  -1   22.66    0.62
   9  -2  -1   23.15    0.63
   9  -2  -1   21.39    0.62
  -9   2   1   19.97    0.74
  -9   2   1   21.03    0.62
  -9   2   1   22.41    0.62
  -9   2   1   21.96    0.57
  -9   2   1   22.75    0.63
  -9   2   1   22.73    0.61
   9  -3  -1    0.64    0.05
   9  -3  -1    0.66    0.09
   9  -3  -1    0.77    0.09
   9  -3  -1    0.62    0.08
  -9   3   1    0.71    0.10
  -9   3   1    0.86    0.10
  -9   3   1    0.62    0.07
  -9   3   1    0.65    0.08
   9  -4  -1    1.83    0.06
   9  -4  -1    1.97    0.06
   9  -4  -1    1.86    0.13
   9  -4  -1    1.88    0.14
   9  -4  -1    1.82    0.12
   9  -4  -1    2.08    0.12
  -9   4   1    1.88    0.13
  -9   4   1    1.70    0.12
  -9   4   1    1.81    0.13
  -9   4   1    1.90    0.13
  -9   4   1    2.06    0.16
   9  -5  -1    9.95    0.32
   9  -5  -1    9.83    0.32
   9  -5  -1    9.78    0.39
   9  -5  -1    9.70    0.32
   9  -5  -1    9.94    0.33
  -9   5   1    9.44    0.39
  -9   5   1    9.86    0.32
  -9   5   1   10.04    0.33
  -9   5   1    9.71    0.33
  -9   5   1    9.33    0.32
   9  -6  -1    0.00    0.05
   9  -6  -1    0.13    0.06
   9  -6  -1    0.10    0.08
   9  -6  -1    0.13    0.06
   9  -6  -1    0.05    0.06
  -9   6   1    0.19    0.09
  -9   6   1    0.17    0.07
  -9   6   1    0.02    0.06
  -9   6   1    0.08    0.06
  -9   6   1    0.13    0.07
   9  -7  -1    3.84    0.22
   9  -7  -1    3.78    0.19
   9  -7  -1    3.82    0.20
   9  -7  -1    3.92    0.18
  -9   7   1    3.60    0.18
  -9   7   1    3.91    0.20
  -9   7   1    4.00    0.23
  -9   7   1    3.52    0.18
  -9   7   1    3.55    0.19
   9  -8  -1    0.37    0.08
   9  -8  -1    0.53    0.10
   9  -8  -1    0.54    0.09
   9  -8  -1    0.31    0.08
   9  -8  -1    0.49    0.11
  -9   8   1    0.46    0.09
  -9   8   1    0.33    0.08
  -9   8   1    0.47    0.09
  -9   8   1    0.42    0.10
  -9   8   1    0.55    0.11
   9  -9  -1    0.13    0.09
   9  -9  -1    0.11    0.08
   9  -9  -1    0.09    0.08
   9  -9  -1    0.04    0.10
   9  -9  -1   -0.17    0.06
  -9   9   1    0.23    0.11
  -9   9   1   -0.08    0.08
  -9   9   1    0.04    0.07
  -9   9   1    0.04    0.08
   9 -10  -1    0.02    0.09
   9 -10  -1    0.05    0.09
  -9  10   1   -0.01    0.11
  -9  10   1   -0.01    0.08
  -9  10   1    0.06    0.09
  -9  10   1    0.05    0.08
   9 -11  -1    0.62    0.12
   9 -11  -1    0.63    0.15
   9 -11  -1    0.52    0.11
  -9  11   1    0.64    0.11
  -9  11   1    0.49    0.11
  -9  11   1    0.48    0.13
  -9  11   1    0.43    0.10
   9 -12  -1   -0.06    0.11
   9 -12  -1    0.11    0.11
   9 -12  -1   -0.23    0.13
  -9  12   1    0.07    0.09
  -9  12   1    0.08    0.10
  -9  12   1    0.04    0.12
  -9  12   1   -0.05    0.09
   9 -13  -1    0.45    0.12
   9 -13  -1    0.49    0.16
  -9  13   1    0.36    0.13
  -9  13   1    0.43    0.12
  -9  13   1    0.28    0.11
  -9  13   1    0.42    0.15
   9 -14  -1    0.16    0.17
  -9  14   1   -0.05    0.12
  -9  14   1    0.13    0.16
  -9  14   1    0.01    0.12
   9 -15  -1   -0.30    0.19
  -9  15   1    0.01    0.13
  -9  15   1   -0.03    0.18
  10  15  -1   -0.31    0.30
  10  15  -1    0.01    0.14
  10  14  -1    0.05    0.12
  10  14  -1    0.09    0.27
 -10 -14   1    0.06    0.15
  10  13  -1    0.53    0.09
  10  13  -1    1.07    0.26
  10  13  -1    0.57    0.13
 -10 -13   1    0.70    0.15
  10  12  -1   -0.27    0.13
  10  12  -1    0.19    0.20
  10  12  -1    0.07    0.07
  10  12  -1    0.01    0.10
 -10 -12   1   -0.05    0.08
 -10 -12   1    0.00    0.12
  10  11  -1   -0.07    0.06
  10  11  -1   -0.06    0.08
  10  11  -1    0.12    0.08
  10  11  -1    0.05    0.11
  10  11  -1    0.12    0.17
 -10 -11   1    0.14    0.11
 -10 -11   1    0.04    0.08
 -10 -11   1    0.07    0.11
 -10 -11   1    0.04    0.06
  10  10  -1   -0.16    0.08
  10  10  -1   -0.01    0.10
  10  10  -1    0.00    0.08
  10  10  -1   -0.01    0.05
  10  10  -1   -0.10    0.14
 -10 -10   1   -0.01    0.09
 -10 -10   1    0.08    0.07
 -10 -10   1    0.06    0.05
 -10 -10   1    0.01    0.10
  10   9  -1    0.03    0.13
  10   9  -1    0.14    0.10
  10   9  -1    0.06    0.08
  10   9  -1    0.04    0.04
  10   9  -1    0.01    0.12
  10   9  -1    0.19    0.08
 -10  -9   1   -0.03    0.07
 -10  -9   1    0.11    0.07
 -10  -9   1    0.17    0.10
 -10  -9   1    0.03    0.04
  10   8  -1    0.09    0.08
  10   8  -1    0.07    0.09
  10   8  -1   -0.03    0.12
  10   8  -1    0.05    0.08
  10   8  -1    0.01    0.06
 -10  -8   1   -0.02    0.03
 -10  -8   1   -0.12    0.07
 -10  -8   1   -0.04    0.06
 -10  -8   1    0.09    0.08
  10   7  -1    0.13    0.07
  10   7  -1    0.28    0.08
  10   7  -1    0.11    0.08
  10   7  -1    0.27    0.09
  10   7  -1    0.19    0.11
 -10  -7   1    0.14    0.07
 -10  -7   1    0.09    0.07
 -10  -7   1    0.14    0.09
 -10  -7   1    0.16    0.03
 -10  -7   1    0.07    0.07
  10   6  -1   -0.07    0.07
  10   6  -1   -0.03    0.07
  10   6  -1    0.01    0.07
  10   6  -1    0.02    0.06
  10   6  -1    0.01    0.10
  10   6  -1    0.03    0.06
 -10  -6   1   -0.02    0.02
 -10  -6   1    0.00    0.07
 -10  -6   1   -0.01    0.06
 -10  -6   1   -0.01    0.06
 -10  -6   1   -0.02    0.06
  10   5  -1    0.40    0.08
  10   5  -1    0.32    0.08
  10   5  -1    0.41    0.07
  10   5  -1    0.29    0.07
  10   5  -1    0.50    0.11
 -10  -5   1    0.26    0.07
 -10  -5   1    0.48    0.05
 -10  -5   1    0.54    0.09
 -10  -5   1    0.38    0.07
  10   4  -1    0.45    0.09
  10   4  -1    0.44    0.08
  10   4  -1    0.47    0.07
  10   4  -1    0.39    0.08
 -10  -4   1    0.28    0.07
 -10  -4   1    0.41    0.09
 -10  -4   1    0.35    0.07
 -10  -4   1    0.34    0.07
 -10  -4   1    0.40    0.07
 -10  -4   1    0.43    0.06
 -10  -4   1    0.38    0.05
  10   3  -1    0.44    0.08
  10   3  -1    0.49    0.07
  10   3  -1    0.58    0.10
  10   3  -1    0.60    0.08
  10   3  -1    0.68    0.08
 -10  -3   1    0.56    0.08
 -10  -3   1    0.61    0.08
 -10  -3   1    0.72    0.06
 -10  -3   1    0.68    0.06
 -10  -3   1    0.50    0.08
 -10  -3   1    0.56    0.08
 -10  -3   1    0.59    0.09
  10   2  -1    0.28    0.08
  10   2  -1    0.06    0.06
  10   2  -1    0.03    0.05
  10   2  -1    0.09    0.06
  10   2  -1    0.07    0.05
 -10  -2   1    0.17    0.06
 -10  -2   1    0.07    0.04
 -10  -2   1    0.00    0.06
 -10  -2   1    0.04    0.05
 -10  -2   1    0.11    0.03
 -10  -2   1    0.06    0.05
 -10  -2   1    0.12    0.05
  10   1  -1    2.45    0.15
  10   1  -1    2.24    0.14
  10   1  -1    2.54    0.12
  10   1  -1    2.54    0.15
  10   1  -1    2.51    0.16
 -10  -1   1    2.52    0.11
 -10  -1   1    2.58    0.15
 -10  -1   1    2.56    0.15
 -10  -1   1    2.17    0.10
 -10  -1   1    2.50    0.14
 -10  -1   1    2.39    0.15
 -10  -1   1    2.34    0.12
  10   0  -1    0.04    0.06
  10   0  -1    0.04    0.05
  10   0  -1    0.00    0.04
  10   0  -1    0.06    0.05
  10   0  -1    0.05    0.08
 -10   0   1    0.02    0.06
 -10   0   1   -0.02    0.03
 -10   0   1    0.00    0.04
 -10   0   1    0.12    0.06
 -10   0   1    0.07    0.05
 -10   0   1    0.07    0.05
  10  -1  -1    2.32    0.11
  10  -1  -1    2.32    0.14
  10  -1  -1    2.48    0.14
  10  -1  -1    2.46    0.16
  10  -1  -1    2.53    0.15
 -10   1   1    2.49    0.11
 -10   1   1    2.48    0.15
 -10   1   1    2.49    0.15
 -10   1   1    2.49    0.13
 -10   1   1    2.62    0.15
 -10   1   1    2.31    0.12
 -10   1   1    2.31    0.14
  10  -2  -1    0.07    0.05
  10  -2  -1    0.06    0.05
  10  -2  -1    0.09    0.06
  10  -2  -1    0.00    0.06
  10  -2  -1    0.05    0.03
 -10   2   1    0.16    0.06
 -10   2   1    0.08    0.06
 -10   2   1    0.10    0.05
 -10   2   1    0.01    0.06
 -10   2   1    0.04    0.06
 -10   2   1    0.02    0.03
  10  -3  -1    0.58    0.08
  10  -3  -1    0.73    0.10
  10  -3  -1    0.62    0.05
 -10   3   1    0.63    0.09
 -10   3   1    0.49    0.08
 -10   3   1    0.52    0.05
 -10   3   1    0.50    0.07
 -10   3   1    0.52    0.07
 -10   3   1    0.58    0.08
  10  -4  -1    0.48    0.04
  10  -4  -1    0.31    0.07
  10  -4  -1    0.44    0.09
  10  -4  -1    0.59    0.08
  10  -4  -1    0.39    0.04
 -10   4   1    0.45    0.08
 -10   4   1    0.34    0.10
 -10   4   1    0.38    0.07
 -10   4   1    0.48    0.08
 -10   4   1    0.43    0.08
  10  -5  -1    0.34    0.07
  10  -5  -1    0.34    0.07
  10  -5  -1    0.39    0.07
  10  -5  -1    0.30    0.07
  10  -5  -1    0.42    0.10
 -10   5   1    0.41    0.10
 -10   5   1    0.44    0.09
 -10   5   1    0.37    0.08
 -10   5   1    0.39    0.07
 -10   5   1    0.33    0.07
  10  -6  -1   -0.11    0.06
  10  -6  -1    0.10    0.06
  10  -6  -1    0.02    0.08
  10  -6  -1   -0.09    0.06
  10  -6  -1   -0.02    0.06
 -10   6   1   -0.01    0.07
 -10   6   1   -0.10    0.06
 -10   6   1    0.07    0.09
 -10   6   1    0.06    0.06
 -10   6   1   -0.04    0.07
  10  -7  -1    0.21    0.10
  10  -7  -1    0.09    0.08
  10  -7  -1    0.25    0.07
  10  -7  -1    0.00    0.08
 -10   7   1    0.16    0.07
 -10   7   1    0.21    0.08
 -10   7   1    0.15    0.08
 -10   7   1    0.17    0.10
 -10   7   1    0.08    0.08
  10  -8  -1   -0.06    0.08
  10  -8  -1   -0.07    0.08
  10  -8  -1   -0.01    0.07
  10  -8  -1    0.00    0.09
  10  -8  -1   -0.06    0.08
 -10   8   1   -0.01    0.08
 -10   8   1   -0.12    0.07
 -10   8   1    0.10    0.10
 -10   8   1   -0.09    0.08
 -10   8   1    0.03    0.07
  10  -9  -1    0.03    0.09
  10  -9  -1    0.23    0.09
  10  -9  -1    0.10    0.11
  10  -9  -1    0.26    0.09
 -10   9   1    0.05    0.09
 -10   9   1    0.21    0.12
 -10   9   1    0.15    0.09
 -10   9   1    0.03    0.10
  10 -10  -1    0.10    0.10
  10 -10  -1   -0.10    0.12
  10 -10  -1    0.04    0.10
 -10  10   1    0.13    0.13
 -10  10   1   -0.02    0.10
 -10  10   1    0.00    0.09
 -10  10   1   -0.06    0.09
 -10  10   1   -0.14    0.11
  10 -11  -1   -0.22    0.11
  10 -11  -1   -0.11    0.10
  10 -11  -1    0.04    0.13
 -10  11   1    0.09    0.10
 -10  11   1    0.25    0.13
 -10  11   1   -0.02    0.11
 -10  11   1   -0.08    0.09
  10 -12  -1   -0.13    0.16
  10 -12  -1    0.07    0.12
 -10  12   1    0.13    0.13
 -10  12   1    0.01    0.12
 -10  12   1    0.15    0.11
 -10  12   1    0.19    0.12
  10 -13  -1    0.56    0.19
 -10  13   1    0.82    0.14
 -10  13   1    0.84    0.17
 -10  13   1    0.43    0.13
  10 -14  -1    0.00    0.18
 -10  14   1   -0.03    0.14
 -10  14   1    0.00    0.14
 -10  14   1    0.09    0.16
  10 -15  -1    0.02    0.23
 -10  15   1    0.14    0.15
  11  14  -1    0.73    0.16
  11  14  -1    1.14    0.29
 -11 -14   1    0.73    0.18
  11  13  -1   -0.03    0.13
  11  13  -1    0.32    0.24
 -11 -13   1    0.14    0.15
  11  12  -1   -0.03    0.07
  11  12  -1    0.01    0.21
  11  12  -1   -0.08    0.10
 -11 -12   1    0.13    0.13
 -11 -12   1   -0.08    0.09
  11  11  -1   -0.14    0.11
  11  11  -1   -0.18    0.09
  11  11  -1    0.04    0.05
  11  11  -1    0.10    0.13
  11  11  -1    0.22    0.18
 -11 -11   1    0.16    0.12
 -11 -11   1    0.07    0.13
 -11 -11   1    0.01    0.09
 -11 -11   1    0.00    0.05
  11  10  -1    0.19    0.17
  11  10  -1    0.08    0.09
  11  10  -1    0.04    0.13
  11  10  -1    0.20    0.10
 -11 -10   1    0.25    0.05
 -11 -10   1    0.33    0.12
 -11 -10   1    0.19    0.09
  11   9  -1   -0.04    0.15
  11   9  -1   -0.01    0.08
  11   9  -1   -0.13    0.13
  11   9  -1   -0.16    0.11
  11   9  -1   -0.05    0.10
 -11  -9   1   -0.02    0.10
 -11  -9   1    0.14    0.10
 -11  -9   1    0.02    0.08
 -11  -9   1    0.03    0.03
  11   8  -1    0.57    0.10
  11   8  -1    0.67    0.12
  11   8  -1    0.63    0.05
  11   8  -1    0.60    0.13
  11   8  -1    0.58    0.10
  11   8  -1    0.69    0.15
 -11  -8   1    0.57    0.05
 -11  -8   1    0.51    0.10
 -11  -8   1    0.38    0.12
 -11  -8   1    0.48    0.09
  11   7  -1    0.62    0.14
  11   7  -1    0.68    0.11
  11   7  -1    0.70    0.12
  11   7  -1    0.89    0.11
  11   7  -1    0.63    0.10
 -11  -7   1    0.87    0.12
 -11  -7   1    0.77    0.10
 -11  -7   1    0.64    0.09
 -11  -7   1    0.82    0.05
  11   6  -1    0.16    0.08
  11   6  -1   -0.07    0.07
  11   6  -1    0.11    0.08
  11   6  -1    0.14    0.12
  11   6  -1   -0.02    0.07
  11   6  -1    0.16    0.08
 -11  -6   1    0.05    0.08
 -11  -6   1    0.16    0.03
 -11  -6   1    0.01    0.06
 -11  -6   1    0.02    0.07
  11   5  -1    0.66    0.10
  11   5  -1    0.66    0.10
  11   5  -1    1.07    0.14
  11   5  -1    0.65    0.09
  11   5  -1    0.60    0.10
 -11  -5   1    0.54    0.10
 -11  -5   1    0.70    0.06
 -11  -5   1    0.56    0.09
 -11  -5   1    0.67    0.10
 -11  -5   1    0.61    0.09
  11   4  -1   12.29    0.38
  11   4  -1   11.64    0.38
  11   4  -1   11.47    0.46
  11   4  -1   12.00    0.39
  11   4  -1   11.64    0.39
 -11  -4   1   11.76    0.45
 -11  -4   1   11.52    0.33
 -11  -4   1   11.90    0.32
 -11  -4   1   11.40    0.38
 -11  -4   1   11.87    0.39
 -11  -4   1   11.56    0.38
 -11  -4   1   11.95    0.39
  11   3  -1    0.07    0.06
  11   3  -1    0.17    0.07
  11   3  -1    0.11    0.07
  11   3  -1    0.11    0.06
  11   3  -1    0.25    0.09
 -11  -3   1    0.09    0.07
 -11  -3   1    0.12    0.07
 -11  -3   1    0.13    0.04
 -11  -3   1    0.22    0.07
 -11  -3   1    0.18    0.04
 -11  -3   1    0.07    0.07
 -11  -3   1    0.25    0.08
  11   2  -1   21.78    0.64
  11   2  -1   22.80    0.76
  11   2  -1   21.55    0.60
  11   2  -1   21.87    0.63
 -11  -2   1   21.74    0.60
 -11  -2   1   20.98    0.63
 -11  -2   1   21.33    0.59
 -11  -2   1   21.88    0.64
 -11  -2   1   21.95    0.63
 -11  -2   1   21.88    0.75
 -11  -2   1   21.76    0.58
  11   1  -1    4.42    0.21
  11   1  -1    4.44    0.22
  11   1  -1    4.51    0.21
  11   1  -1    4.18    0.17
 -11  -1   1    4.44    0.20
 -11  -1   1    4.48    0.20
 -11  -1   1    4.16    0.17
 -11  -1   1    4.19    0.21
 -11  -1   1    4.73    0.21
 -11  -1   1    4.54    0.18
 -11  -1   1    4.18    0.16
  11   0  -1   -0.02    0.04
  11   0  -1    0.04    0.07
  11   0  -1    0.01    0.08
  11   0  -1    0.02    0.06
  11   0  -1    0.13    0.07
 -11   0   1   -0.05    0.05
 -11   0   1   -0.01    0.05
 -11   0   1   -0.04    0.06
 -11   0   1    0.00    0.04
 -11   0   1   -0.11    0.06
 -11   0   1    0.02    0.05
 -11   0   1    0.05    0.06
  11  -1  -1    4.20    0.16
  11  -1  -1    4.41    0.22
  11  -1  -1    4.03    0.20
  11  -1  -1    4.76    0.21
  11  -1  -1    4.19    0.20
 -11   1   1    4.33    0.16
 -11   1   1    4.47    0.21
 -11   1   1    4.51    0.20
 -11   1   1    3.88    0.20
 -11   1   1    4.55    0.18
 -11   1   1    4.38    0.21
  11  -2  -1   21.08    0.61
  11  -2  -1   21.06    0.73
  11  -2  -1   20.85    0.55
  11  -2  -1   20.39    0.61
 -11   2   1   21.51    0.62
 -11   2   1   21.65    0.72
 -11   2   1   21.21    0.62
 -11   2   1   20.28    0.61
 -11   2   1   21.81    0.60
 -11   2   1   20.64    0.55
 -11   2   1   21.31    0.59
  11  -3  -1    0.23    0.08
  11  -3  -1    0.08    0.03
  11  -3  -1    0.09    0.07
  11  -3  -1    0.10    0.07
 -11   3   1    0.18    0.04
 -11   3   1    0.10    0.06
 -11   3   1    0.07    0.07
 -11   3   1    0.10    0.07
 -11   3   1    0.27    0.08
 -11   3   1    0.21    0.07
  11  -4  -1   11.90    0.31
  11  -4  -1   11.55    0.39
  11  -4  -1   12.11    0.46
  11  -4  -1   11.79    0.31
 -11   4   1   11.97    0.45
 -11   4   1   11.93    0.40
 -11   4   1   11.68    0.39
 -11   4   1   11.43    0.39
 -11   4   1   12.17    0.39
  11  -5  -1    0.65    0.11
  11  -5  -1    0.44    0.09
  11  -5  -1    0.93    0.12
 -11   5   1    0.53    0.10
 -11   5   1    0.81    0.14
 -11   5   1    0.71    0.10
 -11   5   1    0.69    0.09
 -11   5   1    0.66    0.10
  11  -6  -1   -0.08    0.07
  11  -6  -1    0.17    0.08
  11  -6  -1    0.16    0.07
  11  -6  -1    0.19    0.09
 -11   6   1    0.12    0.08
 -11   6   1    0.08    0.11
 -11   6   1   -0.10    0.07
 -11   6   1    0.06    0.08
 -11   6   1   -0.01    0.08
  11  -7  -1    0.95    0.14
  11  -7  -1    0.69    0.11
  11  -7  -1    0.74    0.10
  11  -7  -1    0.85    0.12
 -11   7   1    0.71    0.11
 -11   7   1    0.89    0.15
 -11   7   1    0.66    0.11
 -11   7   1    0.79    0.12
 -11   7   1    0.74    0.11
  11  -8  -1    0.71    0.12
  11  -8  -1    0.66    0.12
  11  -8  -1    0.44    0.11
  11  -8  -1    0.70    0.10
 -11   8   1    0.42    0.12
 -11   8   1    0.66    0.12
 -11   8   1    0.41    0.09
 -11   8   1    0.46    0.11
 -11   8   1    0.39    0.11
  11  -9  -1    0.12    0.10
  11  -9  -1    0.09    0.10
 -11   9   1    0.02    0.10
 -11   9   1    0.02    0.13
 -11   9   1    0.10    0.09
 -11   9   1   -0.10    0.10
 -11   9   1   -0.06    0.10
  11 -10  -1    0.15    0.11
  11 -10  -1    0.24    0.14
  11 -10  -1    0.42    0.12
 -11  10   1    0.30    0.10
 -11  10   1    0.19    0.12
 -11  10   1    0.17    0.11
 -11  10   1    0.12    0.11
  11 -11  -1    0.01    0.14
  11 -11  -1    0.09    0.13
  11 -11  -1   -0.26    0.12
 -11  11   1    0.02    0.11
 -11  11   1   -0.20    0.12
 -11  11   1   -0.24    0.11
 -11  11   1    0.19    0.13
  11 -12  -1    0.07    0.17
  11 -12  -1   -0.06    0.13
 -11  12   1    0.18    0.15
 -11  12   1    0.00    0.12
 -11  12   1   -0.09    0.12
  11 -13  -1   -0.10    0.17
 -11  13   1    0.41    0.18
 -11  13   1    0.16    0.14
  11 -14  -1    0.89    0.24
 -11  14   1    0.98    0.16
 -11  14   1    1.21    0.23
  12  14  -1    0.04    0.16
  12  14  -1   -0.17    0.30
  12  13  -1    0.16    0.15
  12  13  -1    0.15    0.26
 -12 -13   1    0.30    0.16
  12  12  -1    0.06    0.23
  12  12  -1   -0.05    0.12
 -12 -12   1    0.26    0.14
 -12 -12   1    0.15    0.11
  12  11  -1    0.10    0.19
  12  11  -1   -0.09    0.11
  12  11  -1   -0.23    0.11
 -12 -11   1    0.09    0.10
 -12 -11   1   -0.19    0.13
  12  10  -1    0.53    0.12
  12  10  -1    0.72    0.15
  12  10  -1    0.62    0.20
  12  10  -1    0.42    0.12
 -12 -10   1    0.59    0.15
 -12 -10   1    0.77    0.11
  12   9  -1    0.13    0.12
  12   9  -1   -0.08    0.10
  12   9  -1    0.03    0.16
  12   9  -1    0.03    0.11
 -12  -9   1    0.11    0.11
 -12  -9   1   -0.02    0.09
  12   8  -1    0.05    0.11
  12   8  -1    0.06    0.11
  12   8  -1    0.14    0.09
  12   8  -1   -0.07    0.09
 -12  -8   1    0.03    0.09
 -12  -8   1    0.03    0.08
 -12  -8   1    0.09    0.10
 -12  -8   1    0.08    0.10
  12   7  -1    0.18    0.14
  12   7  -1    0.26    0.09
  12   7  -1   -0.12    0.10
  12   7  -1    0.00    0.10
  12   7  -1    0.07    0.10
 -12  -7   1    0.02    0.09
 -12  -7   1   -0.09    0.08
 -12  -7   1   -0.01    0.08
  12   6  -1    0.10    0.13
  12   6  -1    0.10    0.09
  12   6  -1    0.23    0.09
  12   6  -1    0.19    0.09
 -12  -6   1    0.13    0.10
 -12  -6   1    0.14    0.03
 -12  -6   1    0.19    0.10
 -12  -6   1    0.06    0.08
 -12  -6   1    0.09    0.08
  12   5  -1    0.01    0.09
  12   5  -1    0.07    0.09
  12   5  -1    0.14    0.11
  12   5  -1   -0.02    0.07
  12   5  -1    0.00    0.08
 -12  -5   1   -0.07    0.08
 -12  -5   1   -0.08    0.08
 -12  -5   1    0.01    0.04
 -12  -5   1   -0.03    0.03
 -12  -5   1   -0.09    0.07
 -12  -5   1   -0.02    0.07
  12   4  -1    1.08    0.18
  12   4  -1    1.13    0.13
  12   4  -1    1.09    0.13
  12   4  -1    0.90    0.12
  12   4  -1    1.07    0.14
 -12  -4   1    0.95    0.08
 -12  -4   1    0.78    0.10
 -12  -4   1    0.88    0.11
 -12  -4   1    1.19    0.15
 -12  -4   1    1.00    0.12
 -12  -4   1    0.92    0.11
 -12  -4   1    1.15    0.08
  12   3  -1    3.43    0.22
  12   3  -1    2.94    0.16
  12   3  -1    2.78    0.17
  12   3  -1    2.79    0.18
  12   3  -1    2.77    0.19
 -12  -3   1    3.00    0.12
 -12  -3   1    2.56    0.16
 -12  -3   1    3.21    0.19
 -12  -3   1    2.78    0.18
 -12  -3   1    3.32    0.20
 -12  -3   1    2.87    0.13
 -12  -3   1    2.80    0.19
  12   2  -1   -0.02    0.07
  12   2  -1    0.05    0.06
  12   2  -1    0.00    0.07
  12   2  -1    0.04    0.08
 -12  -2   1   -0.07    0.07
 -12  -2   1   -0.02    0.04
 -12  -2   1    0.09    0.07
 -12  -2   1   -0.04    0.08
 -12  -2   1   -0.10    0.06
 -12  -2   1   -0.07    0.04
 -12  -2   1   -0.11    0.07
  12   1  -1    1.62    0.15
  12   1  -1    1.43    0.18
  12   1  -1    1.37    0.11
 -12  -1   1    1.29    0.14
 -12  -1   1    1.35    0.11
 -12  -1   1    1.16    0.14
 -12  -1   1    1.26    0.11
 -12  -1   1    1.21    0.10
 -12  -1   1    1.41    0.13
 -12  -1   1    1.29    0.13
  12   0  -1   -0.06    0.08
  12   0  -1   -0.04    0.07
  12   0  -1    0.00    0.07
  12   0  -1    0.05    0.07
 -12   0   1   -0.11    0.06
 -12   0   1   -0.05    0.06
 -12   0   1    0.05    0.05
 -12   0   1   -0.02    0.07
 -12   0   1   -0.02    0.05
 -12   0   1   -0.05    0.05
 -12   0   1    0.06    0.07
  12  -1  -1    1.50    0.14
  12  -1  -1    1.37    0.15
  12  -1  -1    1.20    0.15
  12  -1  -1    1.44    0.13
  12  -1  -1    1.19    0.10
 -12   1   1    1.35    0.14
 -12   1   1    1.34    0.15
 -12   1   1    1.06    0.13
 -12   1   1    1.31    0.10
 -12   1   1    1.23    0.13
 -12   1   1    1.19    0.12
 -12   1   1    1.35    0.11
  12  -2  -1   -0.09    0.07
  12  -2  -1    0.04    0.04
  12  -2  -1   -0.01    0.08
  12  -2  -1   -0.13    0.07
 -12   2   1   -0.03    0.06
 -12   2   1    0.06    0.07
 -12   2   1    0.03    0.08
 -12   2   1   -0.03    0.05
 -12   2   1   -0.01    0.04
 -12   2   1    0.00    0.07
 -12   2   1    0.07    0.07
  12  -3  -1    2.82    0.11
  12  -3  -1    2.96    0.18
  12  -3  -1    3.09    0.20
  12  -3  -1    2.71    0.18
 -12   3   1    2.63    0.12
 -12   3   1    3.20    0.19
 -12   3   1    2.81    0.17
 -12   3   1    2.68    0.17
 -12   3   1    3.55    0.19
 -12   3   1    2.87    0.19
 -12   3   1    2.88    0.16
  12  -4  -1    0.91    0.06
  12  -4  -1    0.96    0.15
  12  -4  -1    1.12    0.14
  12  -4  -1    0.96    0.12
 -12   4   1    1.32    0.15
 -12   4   1    0.92    0.12
 -12   4   1    1.05    0.14
 -12   4   1    1.12    0.15
 -12   4   1    1.34    0.16
  12  -5  -1    0.02    0.08
  12  -5  -1    0.14    0.09
  12  -5  -1    0.11    0.07
 -12   5   1   -0.02    0.08
 -12   5   1   -0.06    0.08
 -12   5   1    0.00    0.08
 -12   5   1    0.10    0.11
 -12   5   1   -0.13    0.08
  12  -6  -1    0.17    0.10
  12  -6  -1   -0.04    0.09
  12  -6  -1    0.01    0.08
 -12   6   1    0.15    0.13
 -12   6   1    0.04    0.08
 -12   6   1    0.01    0.08
 -12   6   1    0.19    0.10
 -12   6   1    0.12    0.10
  12  -7  -1   -0.10    0.08
  12  -7  -1    0.02    0.10
  12  -7  -1    0.14    0.11
 -12   7   1    0.01    0.09
 -12   7   1    0.12    0.10
 -12   7   1    0.15    0.14
 -12   7   1    0.11    0.10
  12  -8  -1    0.08    0.12
  12  -8  -1   -0.10    0.10
 -12   8   1    0.25    0.14
 -12   8   1   -0.04    0.10
 -12   8   1    0.02    0.10
 -12   8   1    0.07    0.10
 -12   8   1   -0.09    0.10
  12  -9  -1    0.17    0.12
  12  -9  -1    0.12    0.12
  12  -9  -1    0.10    0.11
 -12   9   1    0.00    0.10
 -12   9   1   -0.05    0.11
 -12   9   1    0.02    0.15
 -12   9   1    0.09    0.13
  12 -10  -1    0.52    0.14
  12 -10  -1    0.51    0.15
  12 -10  -1    0.60    0.16
 -12  10   1    0.38    0.12
 -12  10   1    0.60    0.13
 -12  10   1    0.41    0.15
 -12  10   1    0.51    0.15
  12 -11  -1   -0.03    0.15
  12 -11  -1   -0.05    0.15
 -12  11   1    0.06    0.14
 -12  11   1    0.12    0.12
 -12  11   1   -0.19    0.12
  12 -12  -1    0.11    0.18
 -12  12   1    0.01    0.14
 -12  12   1    0.03    0.15
 -12  12   1    0.02    0.13
  12 -13  -1   -0.11    0.22
 -12  13   1   -0.05    0.15
 -12  13   1    0.29    0.17
 -12  13   1    0.20    0.16
  12 -14  -1   -0.29    0.20
 -12  14   1   -0.02    0.18
 -12  14   1    0.25    0.16
  13  13  -1   -0.12    0.15
  13  13  -1   -0.01    0.28
  13  12  -1   -0.30    0.14
  13  12  -1    0.08    0.25
 -13 -12   1    0.01    0.12
 -13 -12   1    0.03    0.16
  13  11  -1   -0.25    0.12
  13  11  -1   -0.08    0.21
  13  11  -1   -0.02    0.13
 -13 -11   1    0.03    0.12
 -13 -11   1    0.07    0.14
  13  10  -1    0.07    0.12
  13  10  -1   -0.01    0.18
  13  10  -1    0.00    0.13
 -13 -10   1    0.17    0.11
 -13 -10   1   -0.18    0.13
  13   9  -1    0.23    0.14
  13   9  -1    0.20    0.20
  13   9  -1   -0.08    0.11
  13   9  -1    0.11    0.12
 -13  -9   1    0.20    0.12
 -13  -9   1   -0.04    0.12
 -13  -9   1    0.10    0.10
  13   8  -1   -0.04    0.15
  13   8  -1    0.15    0.10
  13   8  -1   -0.05    0.12
  13   8  -1   -0.04    0.12
  13   8  -1   -0.09    0.10
 -13  -8   1    0.08    0.10
 -13  -8   1    0.05    0.11
  13   7  -1    2.19    0.27
  13   7  -1    1.78    0.22
  13   7  -1    2.14    0.20
  13   7  -1    2.08    0.23
  13   7  -1    2.08    0.19
 -13  -7   1    2.22    0.18
 -13  -7   1    1.96    0.21
 -13  -7   1    2.30    0.21
 -13  -7   1    1.97    0.19
  13   6  -1    0.09    0.10
  13   6  -1    0.03    0.12
  13   6  -1   -0.05    0.10
  13   6  -1    0.26    0.11
 -13  -6   1   -0.02    0.10
 -13  -6   1   -0.01    0.10
 -13  -6   1   -0.03    0.09
 -13  -6   1    0.04    0.03
 -13  -6   1    0.04    0.09
  13   5  -1    4.17    0.22
  13   5  -1    4.81    0.29
  13   5  -1    4.01    0.25
  13   5  -1    4.32    0.24
  13   5  -1    4.41    0.24
 -13  -5   1    4.68    0.23
 -13  -5   1    4.29    0.15
 -13  -5   1    4.36    0.25
 -13  -5   1    4.33    0.23
 -13  -5   1    4.27    0.15
 -13  -5   1    4.53    0.23
  13   4  -1    0.86    0.11
  13   4  -1    0.73    0.11
  13   4  -1    0.96    0.13
  13   4  -1    0.97    0.15
 -13  -4   1    0.85    0.09
 -13  -4   1    1.00    0.13
 -13  -4   1    0.82    0.11
 -13  -4   1    0.66    0.11
 -13  -4   1    0.80    0.11
 -13  -4   1    0.94    0.08
 -13  -4   1    0.70    0.12
  13   3  -1    0.06    0.07
  13   3  -1    0.02    0.11
  13   3  -1    0.01    0.08
 -13  -3   1    0.05    0.09
 -13  -3   1    0.01    0.04
 -13  -3   1    0.10    0.09
 -13  -3   1    0.03    0.09
 -13  -3   1    0.07    0.09
 -13  -3   1   -0.01    0.08
 -13  -3   1    0.04    0.05
  13   2  -1    0.33    0.08
  13   2  -1    0.31    0.10
  13   2  -1    0.61    0.10
  13   2  -1    0.46    0.10
 -13  -2   1    0.38    0.09
 -13  -2   1    0.27    0.09
 -13  -2   1    0.57    0.10
 -13  -2   1    0.51    0.06
 -13  -2   1    0.59    0.10
 -13  -2   1    0.48    0.07
 -13  -2   1    0.36    0.09
  13   1  -1    0.54    0.08
  13   1  -1    0.62    0.11
  13   1  -1    0.60    0.10
  13   1  -1    0.65    0.14
 -13  -1   1    0.61    0.11
 -13  -1   1    0.70    0.11
 -13  -1   1    0.64    0.11
 -13  -1   1    0.28    0.09
 -13  -1   1    0.50    0.08
 -13  -1   1    0.67    0.08
 -13  -1   1    0.76    0.09
  13   0  -1    0.07    0.08
  13   0  -1    0.04    0.08
  13   0  -1   -0.01    0.06
  13   0  -1   -0.09    0.09
 -13   0   1   -0.03    0.06
 -13   0   1    0.00    0.07
 -13   0   1   -0.07    0.05
 -13   0   1   -0.04    0.06
 -13   0   1    0.12    0.09
 -13   0   1   -0.07    0.08
  13  -1  -1    0.52    0.11
  13  -1  -1    0.70    0.11
  13  -1  -1    0.62    0.12
  13  -1  -1    0.65    0.11
 -13   1   1    0.54    0.10
 -13   1   1    0.81    0.12
 -13   1   1    0.49    0.07
 -13   1   1    0.60    0.09
 -13   1   1    0.81    0.12
 -13   1   1    0.57    0.08
 -13   1   1    0.48    0.10
  13  -2  -1    0.50    0.11
  13  -2  -1    0.55    0.10
  13  -2  -1    0.33    0.06
  13  -2  -1    0.44    0.11
 -13   2   1    0.39    0.11
 -13   2   1    0.38    0.10
 -13   2   1    0.51    0.09
 -13   2   1    0.49    0.09
 -13   2   1    0.32    0.06
 -13   2   1    0.35    0.08
 -13   2   1    0.35    0.08
  13  -3  -1    0.02    0.09
  13  -3  -1    0.06    0.08
  13  -3  -1    0.03    0.04
  13  -3  -1    0.15    0.08
 -13   3   1    0.06    0.08
 -13   3   1    0.06    0.09
 -13   3   1    0.06    0.08
 -13   3   1   -0.01    0.08
 -13   3   1    0.03    0.04
 -13   3   1    0.00    0.07
 -13   3   1   -0.01    0.08
  13  -4  -1    0.82    0.12
  13  -4  -1    0.85    0.13
  13  -4  -1    0.81    0.07
  13  -4  -1    0.70    0.11
  13  -4  -1    0.76    0.06
 -13   4   1    0.68    0.11
 -13   4   1    1.29    0.15
 -13   4   1    1.11    0.14
 -13   4   1    0.99    0.13
 -13   4   1    0.67    0.11
 -13   4   1    0.83    0.11
  13  -5  -1    4.48    0.26
  13  -5  -1    4.29    0.24
 -13   5   1    4.14    0.23
 -13   5   1    3.76    0.25
 -13   5   1    4.64    0.24
 -13   5   1    4.40    0.23
  13  -6  -1    0.10    0.10
  13  -6  -1    0.05    0.09
  13  -6  -1    0.04    0.10
 -13   6   1   -0.17    0.14
 -13   6   1   -0.05    0.09
 -13   6   1    0.08    0.10
 -13   6   1   -0.04    0.09
  13  -7  -1    2.38    0.20
  13  -7  -1    2.05    0.21
 -13   7   1    2.14    0.20
 -13   7   1    1.97    0.20
 -13   7   1    2.58    0.21
 -13   7   1    2.01    0.27
 -13   7   1    2.27    0.20
  13  -8  -1    0.05    0.11
 -13   8   1    0.16    0.12
 -13   8   1    0.01    0.15
 -13   8   1   -0.12    0.11
 -13   8   1    0.17    0.11
 -13   8   1    0.03    0.11
  13  -9  -1   -0.15    0.13
  13  -9  -1    0.19    0.13
 -13   9   1   -0.03    0.13
 -13   9   1    0.02    0.12
 -13   9   1    0.32    0.12
 -13   9   1    0.00    0.12
  13 -10  -1    0.19    0.15
 -13  10   1   -0.11    0.12
 -13  10   1    0.04    0.12
 -13  10   1   -0.07    0.15
  13 -11  -1    0.03    0.16
 -13  11   1   -0.01    0.13
 -13  11   1    0.14    0.17
 -13  11   1    0.15    0.15
  13 -12  -1   -0.14    0.18
 -13  12   1    0.15    0.18
 -13  12   1   -0.09    0.15
 -13  12   1    0.05    0.14
  13 -13  -1   -0.18    0.23
 -13  13   1    0.25    0.21
 -13  13   1    0.06    0.18
 -13  13   1   -0.29    0.16
  14  12  -1    0.19    0.17
  14  12  -1    0.14    0.28
 -14 -12   1    0.38    0.20
  14  11  -1    0.06    0.15
  14  11  -1   -0.08    0.25
 -14 -11   1    0.20    0.14
 -14 -11   1    0.09    0.17
  14  10  -1    0.46    0.16
  14  10  -1    0.61    0.15
  14  10  -1    0.77    0.23
 -14 -10   1    1.04    0.15
 -14 -10   1    0.79    0.17
  14   9  -1    0.19    0.14
  14   9  -1   -0.01    0.14
  14   9  -1   -0.20    0.18
 -14  -9   1   -0.05    0.13
  14   8  -1    0.24    0.17
  14   8  -1    0.30    0.16
  14   8  -1    0.12    0.12
  14   8  -1   -0.02    0.12
 -14  -8   1    0.14    0.14
 -14  -8   1    0.10    0.13
  14   7  -1    0.84    0.15
  14   7  -1    0.86    0.17
  14   7  -1    0.89    0.16
  14   7  -1    0.94    0.18
 -14  -7   1    0.94    0.15
 -14  -7   1    0.79    0.15
  14   6  -1    0.74    0.14
  14   6  -1    0.78    0.17
  14   6  -1    0.76    0.13
  14   6  -1    0.76    0.14
 -14  -6   1    0.80    0.14
 -14  -6   1    0.86    0.15
 -14  -6   1    0.71    0.13
 -14  -6   1    0.90    0.07
  14   5  -1    0.18    0.12
  14   5  -1    0.17    0.11
  14   5  -1    0.16    0.11
  14   5  -1    0.20    0.11
  14   5  -1    0.35    0.14
 -14  -5   1    0.29    0.05
 -14  -5   1    0.32    0.06
 -14  -5   1    0.32    0.11
 -14  -5   1    0.10    0.12
  14   4  -1    0.19    0.14
  14   4  -1    0.17    0.10
  14   4  -1    0.27    0.12
  14   4  -1    0.42    0.12
 -14  -4   1    0.35    0.06
 -14  -4   1    0.22    0.10
 -14  -4   1    0.10    0.10
 -14  -4   1    0.31    0.06
 -14  -4   1    0.25    0.12
 -14  -4   1    0.35    0.11
  14   3  -1    0.27    0.09
  14   3  -1    0.26    0.11
  14   3  -1    0.40    0.12
  14   3  -1    0.32    0.12
  14   3  -1    0.36    0.11
 -14  -3   1    0.33    0.06
 -14  -3   1    0.38    0.07
 -14  -3   1    0.31    0.11
 -14  -3   1    0.52    0.11
 -14  -3   1    0.30    0.11
 -14  -3   1    0.30    0.10
  14   2  -1    0.26    0.11
  14   2  -1    0.23    0.13
  14   2  -1    0.26    0.11
  14   2  -1    0.17    0.08
 -14  -2   1    0.22    0.07
 -14  -2   1    0.18    0.11
 -14  -2   1    0.36    0.10
 -14  -2   1    0.14    0.10
 -14  -2   1    0.31    0.06
 -14  -2   1    0.12    0.08
  14   1  -1    0.26    0.10
  14   1  -1    0.24    0.10
  14   1  -1    0.25    0.13
  14   1  -1    0.31    0.07
 -14  -1   1    0.33    0.08
 -14  -1   1    0.16    0.08
 -14  -1   1    0.20    0.10
 -14  -1   1    0.30    0.07
 -14  -1   1    0.26    0.10
 -14  -1   1    0.36    0.11
  14   0  -1   -0.06    0.09
  14   0  -1   -0.03    0.10
  14   0  -1    0.06    0.06
  14   0  -1    0.03    0.10
 -14   0   1   -0.08    0.08
 -14   0   1   -0.01    0.08
 -14   0   1   -0.04    0.06
 -14   0   1    0.02    0.10
 -14   0   1   -0.15    0.09
 -14   0   1    0.00    0.07
 -14   0   1   -0.06    0.07
  14  -1  -1    0.48    0.12
  14  -1  -1    0.20    0.07
  14  -1  -1    0.25    0.10
  14  -1  -1    0.17    0.10
 -14   1   1    0.30    0.11
 -14   1   1    0.20    0.09
 -14   1   1    0.15    0.07
 -14   1   1    0.24    0.09
 -14   1   1    0.31    0.11
 -14   1   1    0.33    0.07
 -14   1   1    0.10    0.10
  14  -2  -1    0.29    0.10
  14  -2  -1    0.21    0.10
  14  -2  -1    0.21    0.09
  14  -2  -1    0.07    0.06
 -14   2   1    0.11    0.06
 -14   2   1    0.15    0.09
 -14   2   1    0.21    0.11
 -14   2   1    0.03    0.09
 -14   2   1    0.21    0.09
 -14   2   1    0.21    0.08
 -14   2   1   -0.02    0.09
  14  -3  -1    0.26    0.11
  14  -3  -1    0.32    0.06
  14  -3  -1    0.53    0.12
  14  -3  -1    0.36    0.11
 -14   3   1    0.35    0.10
 -14   3   1    0.43    0.11
 -14   3   1    0.42    0.11
 -14   3   1    0.30    0.09
 -14   3   1    0.29    0.06
 -14   3   1    0.38    0.10
[truncated: 3,119,765 more chars]
