# Supplementary material for: Quaternary cocrystals: combinatorial synthetic strategies based on long-range synthon Aufbau modules (LSAM)
Source: IUCrJ. 2016 Jan 5;3(Pt 2):102–7. doi: 10.1107/S2052252515023957 (PMC4775158; doi:10.1107/S2052252515023957)
Supplement: Supplementary file 2 [file m-03-00102-sup3.zip › Checkcif Folder/4. TS ORC TMP PHE.cif]

 
data_shelx
 
_audit_creation_method            SHELXL-2013
_chemical_name_systematic
;
 ?
;
_chemical_name_common             ?
_chemical_melting_point           ?
_chemical_formula_moiety          ?
_chemical_formula_sum
 'C46 H44 N6 O4' 
_chemical_formula_weight          744.87

loop_
 _atom_type_symbol
 _atom_type_description
 _atom_type_scat_dispersion_real
 _atom_type_scat_dispersion_imag
 _atom_type_scat_source
 'C'  'C'   0.0033   0.0016
 'International Tables Vol C Tables 4.2.6.8 and 6.1.1.4'
 'H'  'H'   0.0000   0.0000
 'International Tables Vol C Tables 4.2.6.8 and 6.1.1.4'
 'N'  'N'   0.0061   0.0033
 'International Tables Vol C Tables 4.2.6.8 and 6.1.1.4'
 'O'  'O'   0.0106   0.0060
 'International Tables Vol C Tables 4.2.6.8 and 6.1.1.4'
 
_space_group_crystal_system       triclinic
_space_group_IT_number            2
_space_group_name_H-M_alt         'P -1'
_space_group_name_Hall            '-P 1'
 
_shelx_space_group_comment
;
The symmetry employed for this shelxl refinement is uniquely defined
by the following loop, which should always be used as a source of
symmetry information in preference to the above space-group names.
They are only intended as comments.
;
 
loop_
 _space_group_symop_operation_xyz
 'x, y, z'
 '-x, -y, -z'
 
_cell_length_a                    8.983(6)
_cell_length_b                    12.712(9)
_cell_length_c                    17.561(12)
_cell_angle_alpha                 89.485(9)
_cell_angle_beta                  76.291(9)
_cell_angle_gamma                 82.933(10)
_cell_volume                      1933(2)
_cell_formula_units_Z             2
_cell_measurement_temperature     150(2)
_cell_measurement_reflns_used     ? 
_cell_measurement_theta_min       ? 
_cell_measurement_theta_max       ? 
 
_exptl_crystal_description        'Plate' 
_exptl_crystal_colour             'Yellow' 
_exptl_crystal_density_meas       ? 
_exptl_crystal_density_method     ?              
_exptl_crystal_density_diffrn     1.280          
_exptl_crystal_F_000              788
_exptl_transmission_factor_min    ?                                             
_exptl_transmission_factor_max    ?                                             
_exptl_crystal_size_max           0.450
_exptl_crystal_size_mid           0.300
_exptl_crystal_size_min           0.150
_exptl_absorpt_coefficient_mu     0.083
_shelx_estimated_absorpt_T_min    0.964
_shelx_estimated_absorpt_T_max    0.988
_exptl_absorpt_correction_type    'Multi-scan' 
_exptl_absorpt_correction_T_min   0.797 
_exptl_absorpt_correction_T_max   1.000 
_exptl_absorpt_process_details    'Jacobson, R. (1998) Private communication' 
 
_exptl_special_details
;
 ?
;
 
_diffrn_ambient_temperature       150(2)
_diffrn_radiation_wavelength      0.71073
_diffrn_radiation_type            MoK\a
_diffrn_source                    'Sealed Tube'                       
_diffrn_measurement_device_type   'Rigaku Mercury375R (2x2 bin mode)'
_diffrn_measurement_method        'profile data from \w-scans'
_diffrn_detector_area_resol_mean  ? 
_diffrn_reflns_number             19746
_diffrn_reflns_av_unetI/netI      0.0665
_diffrn_reflns_av_R_equivalents   0.0510
_diffrn_reflns_limit_h_min        -11
_diffrn_reflns_limit_h_max        11
_diffrn_reflns_limit_k_min        -16
_diffrn_reflns_limit_k_max        16
_diffrn_reflns_limit_l_min        -22
_diffrn_reflns_limit_l_max        22
_diffrn_reflns_theta_min          3.015
_diffrn_reflns_theta_max          27.480
_diffrn_reflns_theta_full         25.242
_diffrn_measured_fraction_theta_max   0.993
_diffrn_measured_fraction_theta_full  0.997
_diffrn_reflns_Laue_measured_fraction_max    0.993
_diffrn_reflns_Laue_measured_fraction_full   0.997
_diffrn_reflns_point_group_measured_fraction_max   0.993
_diffrn_reflns_point_group_measured_fraction_full  0.997
_reflns_number_total              8807
_reflns_number_gt                 5292
_reflns_threshold_expression      'I > 2\s(I)'
_reflns_Friedel_coverage          0.000
_reflns_Friedel_fraction_max      .
_reflns_Friedel_fraction_full     .
 
_reflns_special_details
;
 Reflections were merged by SHELXL according to the crystal
 class for the calculation of statistics and refinement.
 
 _reflns_Friedel_fraction is defined as the number of unique
 Friedel pairs measured divided by the number that would be
 possible theoretically, ignoring centric projections and
 systematic absences.
;
 
_computing_data_collection        ?
_computing_cell_refinement        ?
_computing_data_reduction         ?
_computing_structure_solution     ?
_computing_structure_refinement   'SHELXL-2013 (Sheldrick, 2013)'
_computing_molecular_graphics     ?
_computing_publication_material   ?
 
_refine_special_details
;
 ?
;
_refine_ls_structure_factor_coef  Fsqd
_refine_ls_matrix_type            full
_refine_ls_weighting_scheme       calc
_refine_ls_weighting_details
;
 w=1/[\s^2^(Fo^2^)+(0.0955P)^2^+0.1092P]
 where P=(Fo^2^+2Fc^2^)/3
;
_atom_sites_solution_primary      ?
_atom_sites_solution_secondary    ?
_atom_sites_solution_hydrogens    geom
_refine_ls_hydrogen_treatment     constr
_refine_ls_extinction_method      none
_refine_ls_extinction_coef        .
_refine_ls_number_reflns          8807
_refine_ls_number_parameters      515
_refine_ls_number_restraints      0
_refine_ls_R_factor_all           0.1130
_refine_ls_R_factor_gt            0.0656
_refine_ls_wR_factor_ref          0.1919
_refine_ls_wR_factor_gt           0.1654
_refine_ls_goodness_of_fit_ref    1.020
_refine_ls_restrained_S_all       1.020
_refine_ls_shift/su_max           0.003
_refine_ls_shift/su_mean          0.000
 
loop_
 _atom_site_label
 _atom_site_type_symbol
 _atom_site_fract_x
 _atom_site_fract_y
 _atom_site_fract_z
 _atom_site_U_iso_or_equiv
 _atom_site_adp_type
 _atom_site_occupancy
 _atom_site_site_symmetry_order  
 _atom_site_calc_flag
 _atom_site_refinement_flags_posn
 _atom_site_refinement_flags_adp
 _atom_site_refinement_flags_occupancy
 _atom_site_disorder_assembly
 _atom_site_disorder_group
N3 N 0.0088(2) 0.57096(13) 0.38081(10) 0.0294(4) Uani 1 1 d . . . . .
C38 C -0.1333(2) 0.62043(16) 0.38543(12) 0.0290(5) Uani 1 1 d . . . . .
N4 N -0.2551(2) 0.46791(14) 0.43833(11) 0.0350(4) Uani 1 1 d . . . . .
C32 C -0.1130(2) 0.41891(17) 0.43308(12) 0.0308(5) Uani 1 1 d . . . . .
C27 C 0.0221(2) 0.47037(17) 0.40443(12) 0.0294(5) Uani 1 1 d . . . . .
C37 C -0.1529(3) 0.72697(17) 0.36140(14) 0.0378(5) Uani 1 1 d . . . . .
H37 H -0.0654 0.7624 0.3407 0.045 Uiso 1 1 calc R U . . .
C33 C -0.2667(2) 0.56838(17) 0.41507(12) 0.0307(5) Uani 1 1 d . . . . .
C34 C -0.4151(3) 0.6254(2) 0.42175(15) 0.0421(6) Uani 1 1 d . . . . .
H34 H -0.5049 0.5922 0.4424 0.051 Uiso 1 1 calc R U . . .
C28 C 0.1696(3) 0.41490(19) 0.40169(13) 0.0373(5) Uani 1 1 d . . . . .
H28 H 0.2596 0.4485 0.3826 0.045 Uiso 1 1 calc R U . . .
C31 C -0.0932(3) 0.31297(18) 0.45823(14) 0.0405(6) Uani 1 1 d . . . . .
H31 H -0.1807 0.2769 0.4774 0.049 Uiso 1 1 calc R U . . .
C36 C -0.2965(3) 0.77785(19) 0.36803(15) 0.0453(6) Uani 1 1 d . . . . .
H36 H -0.3090 0.8492 0.3517 0.054 Uiso 1 1 calc R U . . .
C35 C -0.4287(3) 0.7270(2) 0.39879(16) 0.0476(6) Uani 1 1 d . . . . .
H35 H -0.5285 0.7648 0.4034 0.057 Uiso 1 1 calc R U . . .
C30 C 0.0500(3) 0.26312(18) 0.45496(14) 0.0436(6) Uani 1 1 d . . . . .
H30 H 0.0618 0.1923 0.4724 0.052 Uiso 1 1 calc R U . . .
C29 C 0.1825(3) 0.31422(19) 0.42622(14) 0.0432(6) Uani 1 1 d . . . . .
H29 H 0.2819 0.2772 0.4241 0.052 Uiso 1 1 calc R U . . .
N2 N 0.8213(2) 0.04367(14) 0.11302(10) 0.0327(4) Uani 1 1 d . . . . .
O1 O 1.29205(18) -0.54043(11) 0.10137(9) 0.0358(4) Uani 1 1 d . . . . .
H1 H 1.2189 -0.5647 0.1327 0.054 Uiso 1 1 calc R U . . .
N1 N 1.0851(2) 0.14784(15) 0.05633(11) 0.0372(5) Uani 1 1 d . . . . .
N6 N 0.8226(2) -0.74151(14) 0.28274(11) 0.0310(4) Uani 1 1 d . . . . .
C4 C 1.2769(2) -0.43394(15) 0.21564(12) 0.0259(4) Uani 1 1 d . . . . .
H4 H 1.1905 -0.4657 0.2438 0.031 Uiso 1 1 calc R U . . .
O2 O 1.26989(18) -0.32333(13) 0.32664(9) 0.0400(4) Uani 1 1 d . . . . .
H2 H 1.1930 -0.3552 0.3449 0.060 Uiso 1 1 calc R U . . .
N5 N 1.0517(2) -0.63175(13) 0.20117(11) 0.0311(4) Uani 1 1 d . . . . .
C22 C 0.6602(3) 0.19708(19) 0.08868(14) 0.0382(5) Uani 1 1 d . . . . .
H22 H 0.5708 0.1629 0.1079 0.046 Uiso 1 1 calc R U . . .
O4 O 1.54702(19) -0.03763(13) 0.18600(10) 0.0449(4) Uani 1 1 d . . . . .
H4A H 1.6300 -0.0146 0.1640 0.067 Uiso 1 1 calc R U . . .
C2 C 1.4701(2) -0.41723(16) 0.09806(12) 0.0292(5) Uani 1 1 d . . . . .
H2A H 1.5170 -0.4382 0.0452 0.035 Uiso 1 1 calc R U . . .
C11 C 1.5800(2) 0.06958(16) 0.29113(13) 0.0309(5) Uani 1 1 d . . . . .
H11 H 1.6633 0.0987 0.2574 0.037 Uiso 1 1 calc R U . . .
C1 C 1.5274(2) -0.33943(16) 0.13330(12) 0.0281(5) Uani 1 1 d . . . . .
C3 C 1.3457(2) -0.46476(15) 0.13891(12) 0.0267(4) Uani 1 1 d . . . . .
C6 C 1.4603(2) -0.30966(16) 0.21057(13) 0.0312(5) Uani 1 1 d . . . . .
H6 H 1.5002 -0.2573 0.2356 0.037 Uiso 1 1 calc R U . . .
C26 C 0.9420(2) 0.19477(17) 0.05838(12) 0.0316(5) Uani 1 1 d . . . . .
C25 C 0.9219(3) 0.29999(19) 0.03169(14) 0.0408(6) Uani 1 1 d . . . . .
H25 H 1.0091 0.3365 0.0127 0.049 Uiso 1 1 calc R U . . .
C15 C 1.0974(3) 0.04887(18) 0.08229(13) 0.0348(5) Uani 1 1 d . . . . .
C21 C 0.8090(2) 0.14278(17) 0.08686(12) 0.0298(5) Uani 1 1 d . . . . .
C12 C 1.5044(2) -0.00433(16) 0.26214(13) 0.0318(5) Uani 1 1 d . . . . .
C40 C 0.9710(2) -0.78383(16) 0.26903(12) 0.0287(5) Uani 1 1 d . . . . .
C20 C 0.9641(3) -0.00365(17) 0.11111(13) 0.0339(5) Uani 1 1 d . . . . .
C39 C 1.0879(2) -0.72775(16) 0.22817(13) 0.0294(5) Uani 1 1 d . . . . .
C10 C 1.5333(3) 0.10045(17) 0.36927(14) 0.0356(5) Uani 1 1 d . . . . .
C5 C 1.3343(2) -0.35664(16) 0.25134(12) 0.0279(5) Uani 1 1 d . . . . .
C19 C 0.9839(3) -0.10765(18) 0.14007(16) 0.0468(6) Uani 1 1 d . . . . .
H19 H 0.8967 -0.1438 0.1599 0.056 Uiso 1 1 calc R U . . .
C41 C 0.7872(2) -0.64625(17) 0.25543(13) 0.0317(5) Uani 1 1 d . . . . .
C42 C 0.9036(2) -0.59040(16) 0.21447(13) 0.0310(5) Uani 1 1 d . . . . .
C9 C 1.4130(3) 0.05631(18) 0.41823(15) 0.0408(6) Uani 1 1 d . . . . .
H9 H 1.3826 0.0761 0.4723 0.049 Uiso 1 1 calc R U . . .
C8 C 1.3369(2) -0.01632(17) 0.38892(15) 0.0390(6) Uani 1 1 d . . . . .
O3 O 1.6025(2) 0.17335(14) 0.40019(10) 0.0517(5) Uani 1 1 d . . . . .
H3 H 1.6740 0.1933 0.3651 0.077 Uiso 1 1 calc R U . . .
C16 C 1.2451(3) -0.0043(2) 0.08277(16) 0.0475(6) Uani 1 1 d . . . . .
H16 H 1.3346 0.0297 0.0633 0.057 Uiso 1 1 calc R U . . .
C13 C 1.3825(2) -0.04651(17) 0.31052(15) 0.0393(6) Uani 1 1 d . . . . .
H13 H 1.3301 -0.0960 0.2901 0.047 Uiso 1 1 calc R U . . .
C23 C 0.6463(3) 0.2969(2) 0.06314(14) 0.0439(6) Uani 1 1 d . . . . .
H23 H 0.5466 0.3335 0.0652 0.053 Uiso 1 1 calc R U . . .
C45 C 0.6197(3) -0.6035(2) 0.27128(16) 0.0470(6) Uani 1 1 d . . . . .
H45A H 0.5898 -0.5910 0.2215 0.071 Uiso 1 1 calc R U . . .
H45B H 0.6017 -0.5366 0.3013 0.071 Uiso 1 1 calc R U . . .
H45C H 0.5577 -0.6548 0.3015 0.071 Uiso 1 1 calc R U . . .
C44 C 1.0042(3) -0.89188(17) 0.29943(15) 0.0403(6) Uani 1 1 d . . . . .
H44A H 0.9087 -0.9138 0.3317 0.060 Uiso 1 1 calc R U . . .
H44B H 1.0800 -0.8908 0.3313 0.060 Uiso 1 1 calc R U . . .
H44C H 1.0458 -0.9421 0.2553 0.060 Uiso 1 1 calc R U . . .
C46 C 0.8699(3) -0.48197(18) 0.18361(16) 0.0458(6) Uani 1 1 d . . . . .
H46A H 0.9662 -0.4584 0.1537 0.069 Uiso 1 1 calc R U . . .
H46B H 0.8229 -0.4323 0.2275 0.069 Uiso 1 1 calc R U . . .
H46C H 0.7985 -0.4843 0.1494 0.069 Uiso 1 1 calc R U . . .
C24 C 0.7786(3) 0.34825(19) 0.03323(14) 0.0435(6) Uani 1 1 d . . . . .
H24 H 0.7664 0.4180 0.0139 0.052 Uiso 1 1 calc R U . . .
C18 C 1.1273(4) -0.1551(2) 0.13938(17) 0.0564(8) Uani 1 1 d . . . . .
H18 H 1.1399 -0.2250 0.1585 0.068 Uiso 1 1 calc R U . . .
C7 C 1.6601(2) -0.28554(18) 0.08761(14) 0.0392(6) Uani 1 1 d . . . . .
H7A H 1.7442 -0.2933 0.1149 0.059 Uiso 1 1 calc R U . . .
H7B H 1.6254 -0.2101 0.0832 0.059 Uiso 1 1 calc R U . . .
H7C H 1.6972 -0.3182 0.0351 0.059 Uiso 1 1 calc R U . . .
C17 C 1.2587(3) -0.1029(2) 0.11083(17) 0.0548(8) Uani 1 1 d . . . . .
H17 H 1.3582 -0.1379 0.1114 0.066 Uiso 1 1 calc R U . . .
C43 C 1.2543(2) -0.77012(19) 0.21286(16) 0.0443(6) Uani 1 1 d . . . . .
H43A H 1.3168 -0.7166 0.1863 0.066 Uiso 1 1 calc R U . . .
H43B H 1.2741 -0.8341 0.1795 0.066 Uiso 1 1 calc R U . . .
H43C H 1.2817 -0.7876 0.2627 0.066 Uiso 1 1 calc R U . . .
C14 C 1.2047(3) -0.0636(2) 0.44161(18) 0.0584(8) Uani 1 1 d . . . . .
H14A H 1.1103 -0.0134 0.4488 0.088 Uiso 1 1 calc R U . . .
H14B H 1.2282 -0.0786 0.4926 0.088 Uiso 1 1 calc R U . . .
H14C H 1.1897 -0.1296 0.4176 0.088 Uiso 1 1 calc R U . . .
 
loop_
 _atom_site_aniso_label
 _atom_site_aniso_U_11
 _atom_site_aniso_U_22
 _atom_site_aniso_U_33
 _atom_site_aniso_U_23
 _atom_site_aniso_U_13
 _atom_site_aniso_U_12
N3 0.0278(9) 0.0321(9) 0.0250(10) 0.0026(7) 0.0000(7) -0.0040(8)
C38 0.0306(11) 0.0325(11) 0.0223(11) -0.0009(9) -0.0024(8) -0.0047(9)
N4 0.0333(10) 0.0372(10) 0.0352(11) 0.0025(8) -0.0065(8) -0.0108(8)
C32 0.0349(12) 0.0332(11) 0.0245(11) 0.0000(9) -0.0065(9) -0.0060(9)
C27 0.0315(11) 0.0345(11) 0.0207(11) -0.0016(9) -0.0034(8) -0.0032(9)
C37 0.0407(13) 0.0347(12) 0.0380(14) 0.0066(10) -0.0074(10) -0.0084(10)
C33 0.0297(11) 0.0328(11) 0.0290(12) -0.0004(9) -0.0056(9) -0.0037(9)
C34 0.0264(12) 0.0501(14) 0.0487(15) 0.0020(12) -0.0066(10) -0.0052(11)
C28 0.0314(12) 0.0465(13) 0.0305(13) -0.0019(10) -0.0037(9) 0.0014(10)
C31 0.0513(15) 0.0332(12) 0.0404(14) 0.0039(10) -0.0145(11) -0.0112(11)
C36 0.0479(15) 0.0343(12) 0.0528(16) 0.0070(11) -0.0145(12) 0.0027(11)
C35 0.0349(13) 0.0496(15) 0.0541(17) -0.0004(12) -0.0100(11) 0.0102(12)
C30 0.0635(17) 0.0300(12) 0.0403(14) 0.0024(10) -0.0210(12) -0.0003(12)
C29 0.0477(15) 0.0440(14) 0.0345(14) -0.0034(11) -0.0128(11) 0.0133(12)
N2 0.0333(10) 0.0354(10) 0.0298(10) 0.0018(8) -0.0096(8) -0.0026(8)
O1 0.0394(9) 0.0351(8) 0.0314(9) -0.0035(7) 0.0004(7) -0.0151(7)
N1 0.0275(10) 0.0425(11) 0.0376(11) 0.0013(9) -0.0035(8) 0.0018(8)
N6 0.0269(9) 0.0321(9) 0.0356(11) -0.0007(8) -0.0084(8) -0.0072(8)
C4 0.0219(10) 0.0277(10) 0.0264(11) 0.0035(8) -0.0017(8) -0.0056(8)
O2 0.0363(9) 0.0512(10) 0.0302(9) -0.0103(7) 0.0042(7) -0.0190(7)
N5 0.0295(10) 0.0289(9) 0.0372(11) 0.0026(8) -0.0106(8) -0.0073(8)
C22 0.0279(12) 0.0480(14) 0.0364(13) 0.0040(11) -0.0061(9) 0.0010(10)
O4 0.0420(10) 0.0488(10) 0.0459(11) -0.0043(8) -0.0062(8) -0.0209(8)
C2 0.0262(11) 0.0312(11) 0.0269(12) 0.0039(9) -0.0001(8) -0.0028(9)
C11 0.0269(11) 0.0302(11) 0.0337(12) 0.0070(9) -0.0028(9) -0.0056(9)
C1 0.0212(10) 0.0265(10) 0.0333(12) 0.0071(9) -0.0011(8) -0.0007(8)
C3 0.0270(10) 0.0230(10) 0.0291(11) 0.0020(8) -0.0057(8) -0.0013(8)
C6 0.0267(11) 0.0297(11) 0.0382(13) 0.0009(9) -0.0076(9) -0.0079(9)
C26 0.0291(11) 0.0374(12) 0.0252(11) 0.0013(9) -0.0023(9) 0.0002(9)
C25 0.0397(13) 0.0404(13) 0.0380(14) 0.0094(10) -0.0017(10) -0.0036(11)
C15 0.0312(12) 0.0409(13) 0.0307(12) -0.0058(10) -0.0088(9) 0.0043(10)
C21 0.0289(11) 0.0353(11) 0.0234(11) -0.0006(9) -0.0052(8) 0.0007(9)
C12 0.0258(11) 0.0261(10) 0.0422(14) 0.0048(9) -0.0063(9) -0.0015(9)
C40 0.0284(11) 0.0268(10) 0.0326(12) -0.0013(9) -0.0103(9) -0.0034(9)
C20 0.0373(12) 0.0331(11) 0.0328(13) -0.0052(9) -0.0143(10) 0.0021(10)
C39 0.0258(11) 0.0273(10) 0.0358(12) -0.0034(9) -0.0108(9) 0.0012(9)
C10 0.0325(12) 0.0324(11) 0.0398(14) 0.0067(10) -0.0039(10) -0.0047(10)
C5 0.0240(10) 0.0298(10) 0.0275(11) 0.0014(9) -0.0019(8) -0.0020(9)
C19 0.0608(17) 0.0328(12) 0.0539(17) 0.0030(11) -0.0294(13) -0.0020(12)
C41 0.0279(11) 0.0329(11) 0.0354(13) -0.0035(9) -0.0114(9) -0.0002(9)
C42 0.0294(11) 0.0292(11) 0.0371(13) -0.0017(9) -0.0141(9) -0.0019(9)
C9 0.0358(13) 0.0391(13) 0.0390(14) 0.0101(10) 0.0044(10) 0.0019(11)
C8 0.0250(11) 0.0269(11) 0.0581(16) 0.0160(11) 0.0008(10) 0.0026(9)
O3 0.0576(12) 0.0576(11) 0.0376(10) -0.0065(9) 0.0019(8) -0.0243(9)
C16 0.0359(13) 0.0537(15) 0.0521(16) -0.0068(12) -0.0167(11) 0.0106(12)
C13 0.0257(11) 0.0274(11) 0.0620(17) 0.0107(11) -0.0057(11) -0.0025(9)
C23 0.0343(13) 0.0496(14) 0.0418(15) 0.0020(11) -0.0068(10) 0.0133(11)
C45 0.0275(12) 0.0509(15) 0.0616(18) -0.0049(13) -0.0125(11) 0.0035(11)
C44 0.0442(14) 0.0304(12) 0.0474(15) 0.0063(10) -0.0139(11) -0.0031(10)
C46 0.0483(15) 0.0332(12) 0.0588(17) 0.0087(11) -0.0205(13) -0.0021(11)
C24 0.0501(15) 0.0374(13) 0.0387(14) 0.0042(10) -0.0081(11) 0.0064(11)
C18 0.078(2) 0.0358(13) 0.0644(19) -0.0036(13) -0.0434(16) 0.0112(14)
C7 0.0286(12) 0.0368(12) 0.0475(15) 0.0085(10) 0.0021(10) -0.0084(10)
C17 0.0545(17) 0.0512(16) 0.0617(19) -0.0156(14) -0.0328(14) 0.0208(14)
C43 0.0258(12) 0.0437(13) 0.0621(17) -0.0007(12) -0.0093(11) -0.0011(10)
C14 0.0350(14) 0.0425(14) 0.083(2) 0.0211(14) 0.0134(13) -0.0040(11)
 
_geom_special_details
;
 All esds (except the esd in the dihedral angle between two l.s. planes)
 are estimated using the full covariance matrix.  The cell esds are taken
 into account individually in the estimation of esds in distances, angles
 and torsion angles; correlations between esds in cell parameters are only
 used when they are defined by crystal symmetry.  An approximate (isotropic)
 treatment of cell esds is used for estimating esds involving l.s. planes.
;
 
loop_
 _geom_bond_atom_site_label_1
 _geom_bond_atom_site_label_2
 _geom_bond_distance
 _geom_bond_site_symmetry_2
 _geom_bond_publ_flag
N3 C38 1.336(3) . ?
N3 C27 1.341(3) . ?
C38 C37 1.418(3) . ?
C38 C33 1.428(3) . ?
N4 C32 1.333(3) . ?
N4 C33 1.337(3) . ?
C32 C31 1.417(3) . ?
C32 C27 1.433(3) . ?
C27 C28 1.413(3) . ?
C37 C36 1.349(3) . ?
C37 H37 0.9500 . ?
C33 C34 1.416(3) . ?
C34 C35 1.349(4) . ?
C34 H34 0.9500 . ?
C28 C29 1.347(3) . ?
C28 H28 0.9500 . ?
C31 C30 1.351(3) . ?
C31 H31 0.9500 . ?
C36 C35 1.414(4) . ?
C36 H36 0.9500 . ?
C35 H35 0.9500 . ?
C30 C29 1.411(4) . ?
C30 H30 0.9500 . ?
C29 H29 0.9500 . ?
N2 C21 1.338(3) . ?
N2 C20 1.340(3) . ?
O1 C3 1.367(2) . ?
O1 H1 0.8400 . ?
N1 C15 1.335(3) . ?
N1 C26 1.342(3) . ?
N6 C41 1.328(3) . ?
N6 C40 1.341(3) . ?
C4 C3 1.381(3) . ?
C4 C5 1.383(3) . ?
C4 H4 0.9500 . ?
O2 C5 1.360(3) . ?
O2 H2 0.8400 . ?
N5 C42 1.335(3) . ?
N5 C39 1.336(3) . ?
C22 C23 1.343(3) . ?
C22 C21 1.420(3) . ?
C22 H22 0.9500 . ?
O4 C12 1.357(3) . ?
O4 H4A 0.8400 . ?
C2 C3 1.381(3) . ?
C2 C1 1.383(3) . ?
C2 H2A 0.9500 . ?
C11 C10 1.382(3) . ?
C11 C12 1.390(3) . ?
C11 H11 0.9500 . ?
C1 C6 1.383(3) . ?
C1 C7 1.508(3) . ?
C6 C5 1.387(3) . ?
C6 H6 0.9500 . ?
C26 C25 1.418(3) . ?
C26 C21 1.421(3) . ?
C25 C24 1.350(3) . ?
C25 H25 0.9500 . ?
C15 C16 1.415(3) . ?
C15 C20 1.428(3) . ?
C12 C13 1.380(3) . ?
C40 C39 1.394(3) . ?
C40 C44 1.491(3) . ?
C20 C19 1.418(3) . ?
C39 C43 1.487(3) . ?
C10 O3 1.360(3) . ?
C10 C9 1.386(3) . ?
C19 C18 1.351(4) . ?
C19 H19 0.9500 . ?
C41 C42 1.390(3) . ?
C41 C45 1.497(3) . ?
C42 C46 1.499(3) . ?
C9 C8 1.384(4) . ?
C9 H9 0.9500 . ?
C8 C13 1.384(4) . ?
C8 C14 1.508(3) . ?
O3 H3 0.8400 . ?
C16 C17 1.346(4) . ?
C16 H16 0.9500 . ?
C13 H13 0.9500 . ?
C23 C24 1.415(3) . ?
C23 H23 0.9500 . ?
C45 H45A 0.9800 . ?
C45 H45B 0.9800 . ?
C45 H45C 0.9800 . ?
C44 H44A 0.9800 . ?
C44 H44B 0.9800 . ?
C44 H44C 0.9800 . ?
C46 H46A 0.9800 . ?
C46 H46B 0.9800 . ?
C46 H46C 0.9800 . ?
C24 H24 0.9500 . ?
C18 C17 1.411(4) . ?
C18 H18 0.9500 . ?
C7 H7A 0.9800 . ?
C7 H7B 0.9800 . ?
C7 H7C 0.9800 . ?
C17 H17 0.9500 . ?
C43 H43A 0.9800 . ?
C43 H43B 0.9800 . ?
C43 H43C 0.9800 . ?
C14 H14A 0.9800 . ?
C14 H14B 0.9800 . ?
C14 H14C 0.9800 . ?
 
loop_
 _geom_angle_atom_site_label_1
 _geom_angle_atom_site_label_2
 _geom_angle_atom_site_label_3
 _geom_angle
 _geom_angle_site_symmetry_1
 _geom_angle_site_symmetry_3
 _geom_angle_publ_flag
C38 N3 C27 117.79(18) . . ?
N3 C38 C37 119.73(19) . . ?
N3 C38 C33 121.22(19) . . ?
C37 C38 C33 119.0(2) . . ?
C32 N4 C33 116.76(18) . . ?
N4 C32 C31 119.5(2) . . ?
N4 C32 C27 122.3(2) . . ?
C31 C32 C27 118.2(2) . . ?
N3 C27 C28 120.1(2) . . ?
N3 C27 C32 120.23(19) . . ?
C28 C27 C32 119.7(2) . . ?
C36 C37 C38 119.7(2) . . ?
C36 C37 H37 120.1 . . ?
C38 C37 H37 120.1 . . ?
N4 C33 C34 119.2(2) . . ?
N4 C33 C38 121.65(19) . . ?
C34 C33 C38 119.1(2) . . ?
C35 C34 C33 119.9(2) . . ?
C35 C34 H34 120.0 . . ?
C33 C34 H34 120.0 . . ?
C29 C28 C27 119.9(2) . . ?
C29 C28 H28 120.1 . . ?
C27 C28 H28 120.1 . . ?
C30 C31 C32 120.1(2) . . ?
C30 C31 H31 119.9 . . ?
C32 C31 H31 119.9 . . ?
C37 C36 C35 121.2(2) . . ?
C37 C36 H36 119.4 . . ?
C35 C36 H36 119.4 . . ?
C34 C35 C36 120.9(2) . . ?
C34 C35 H35 119.5 . . ?
C36 C35 H35 119.5 . . ?
C31 C30 C29 121.3(2) . . ?
C31 C30 H30 119.4 . . ?
C29 C30 H30 119.4 . . ?
C28 C29 C30 120.8(2) . . ?
C28 C29 H29 119.6 . . ?
C30 C29 H29 119.6 . . ?
C21 N2 C20 117.01(19) . . ?
C3 O1 H1 109.5 . . ?
C15 N1 C26 116.69(19) . . ?
C41 N6 C40 119.37(18) . . ?
C3 C4 C5 119.80(18) . . ?
C3 C4 H4 120.1 . . ?
C5 C4 H4 120.1 . . ?
C5 O2 H2 109.5 . . ?
C42 N5 C39 119.34(18) . . ?
C23 C22 C21 119.8(2) . . ?
C23 C22 H22 120.1 . . ?
C21 C22 H22 120.1 . . ?
C12 O4 H4A 109.5 . . ?
C3 C2 C1 120.74(19) . . ?
C3 C2 H2A 119.6 . . ?
C1 C2 H2A 119.6 . . ?
C10 C11 C12 119.7(2) . . ?
C10 C11 H11 120.2 . . ?
C12 C11 H11 120.2 . . ?
C2 C1 C6 119.63(19) . . ?
C2 C1 C7 120.5(2) . . ?
C6 C1 C7 119.9(2) . . ?
O1 C3 C4 121.63(18) . . ?
O1 C3 C2 118.65(18) . . ?
C4 C3 C2 119.72(19) . . ?
C1 C6 C5 119.6(2) . . ?
C1 C6 H6 120.2 . . ?
C5 C6 H6 120.2 . . ?
N1 C26 C25 119.2(2) . . ?
N1 C26 C21 122.2(2) . . ?
C25 C26 C21 118.6(2) . . ?
C24 C25 C26 119.9(2) . . ?
C24 C25 H25 120.0 . . ?
C26 C25 H25 120.0 . . ?
N1 C15 C16 119.3(2) . . ?
N1 C15 C20 121.3(2) . . ?
C16 C15 C20 119.3(2) . . ?
N2 C21 C22 119.3(2) . . ?
N2 C21 C26 121.04(19) . . ?
C22 C21 C26 119.7(2) . . ?
O4 C12 C13 117.7(2) . . ?
O4 C12 C11 121.72(19) . . ?
C13 C12 C11 120.6(2) . . ?
N6 C40 C39 120.60(19) . . ?
N6 C40 C44 117.25(19) . . ?
C39 C40 C44 122.15(19) . . ?
N2 C20 C19 119.5(2) . . ?
N2 C20 C15 121.7(2) . . ?
C19 C20 C15 118.8(2) . . ?
N5 C39 C40 119.76(19) . . ?
N5 C39 C43 117.51(19) . . ?
C40 C39 C43 122.72(19) . . ?
O3 C10 C11 121.9(2) . . ?
O3 C10 C9 118.5(2) . . ?
C11 C10 C9 119.7(2) . . ?
O2 C5 C4 121.89(18) . . ?
O2 C5 C6 117.62(19) . . ?
C4 C5 C6 120.49(19) . . ?
C18 C19 C20 119.7(3) . . ?
C18 C19 H19 120.1 . . ?
C20 C19 H19 120.1 . . ?
N6 C41 C42 120.07(19) . . ?
N6 C41 C45 117.2(2) . . ?
C42 C41 C45 122.7(2) . . ?
N5 C42 C41 120.83(19) . . ?
N5 C42 C46 117.1(2) . . ?
C41 C42 C46 122.1(2) . . ?
C8 C9 C10 120.5(2) . . ?
C8 C9 H9 119.8 . . ?
C10 C9 H9 119.8 . . ?
C9 C8 C13 119.9(2) . . ?
C9 C8 C14 120.7(2) . . ?
C13 C8 C14 119.3(2) . . ?
C10 O3 H3 109.5 . . ?
C17 C16 C15 120.0(3) . . ?
C17 C16 H16 120.0 . . ?
C15 C16 H16 120.0 . . ?
C12 C13 C8 119.6(2) . . ?
C12 C13 H13 120.2 . . ?
C8 C13 H13 120.2 . . ?
C22 C23 C24 120.7(2) . . ?
C22 C23 H23 119.6 . . ?
C24 C23 H23 119.6 . . ?
C41 C45 H45A 109.5 . . ?
C41 C45 H45B 109.5 . . ?
H45A C45 H45B 109.5 . . ?
C41 C45 H45C 109.5 . . ?
H45A C45 H45C 109.5 . . ?
H45B C45 H45C 109.5 . . ?
C40 C44 H44A 109.5 . . ?
C40 C44 H44B 109.5 . . ?
H44A C44 H44B 109.5 . . ?
C40 C44 H44C 109.5 . . ?
H44A C44 H44C 109.5 . . ?
H44B C44 H44C 109.5 . . ?
C42 C46 H46A 109.5 . . ?
C42 C46 H46B 109.5 . . ?
H46A C46 H46B 109.5 . . ?
C42 C46 H46C 109.5 . . ?
H46A C46 H46C 109.5 . . ?
H46B C46 H46C 109.5 . . ?
C25 C24 C23 121.3(2) . . ?
C25 C24 H24 119.4 . . ?
C23 C24 H24 119.4 . . ?
C19 C18 C17 121.3(2) . . ?
C19 C18 H18 119.3 . . ?
C17 C18 H18 119.3 . . ?
C1 C7 H7A 109.5 . . ?
C1 C7 H7B 109.5 . . ?
H7A C7 H7B 109.5 . . ?
C1 C7 H7C 109.5 . . ?
H7A C7 H7C 109.5 . . ?
H7B C7 H7C 109.5 . . ?
C16 C17 C18 120.9(2) . . ?
C16 C17 H17 119.6 . . ?
C18 C17 H17 119.6 . . ?
C39 C43 H43A 109.5 . . ?
C39 C43 H43B 109.5 . . ?
H43A C43 H43B 109.5 . . ?
C39 C43 H43C 109.5 . . ?
H43A C43 H43C 109.5 . . ?
H43B C43 H43C 109.5 . . ?
C8 C14 H14A 109.5 . . ?
C8 C14 H14B 109.5 . . ?
H14A C14 H14B 109.5 . . ?
C8 C14 H14C 109.5 . . ?
H14A C14 H14C 109.5 . . ?
H14B C14 H14C 109.5 . . ?
 
_refine_diff_density_max    0.280
_refine_diff_density_min   -0.299
_refine_diff_density_rms    0.074

_shelxl_version_number 2013-2

_shelx_res_file
;
TITL datam in P-1
CELL  0.71073   8.9827  12.7121  17.5613   89.485   76.291   82.933
ZERR     2.00   0.0061   0.0087   0.0121    0.009    0.009    0.010
LATT   1
SFAC  C    H    N    O
UNIT  92 88 12 8
MERG   2
FMAP   2
PLAN   20
ACTA
BOND $H
HTAB
SIZE 0.45 0.30 0.15
TEMP -123
L.S.  10
WGHT    0.095500    0.109200
FVAR       0.16612
N3    3    0.008759    0.570957    0.380809    11.00000    0.02784    0.03209 =
         0.02499    0.00265   -0.00002   -0.00401
C38   1   -0.133291    0.620428    0.385428    11.00000    0.03055    0.03254 =
         0.02226   -0.00094   -0.00236   -0.00470
N4    3   -0.255149    0.467905    0.438327    11.00000    0.03331    0.03720 =
         0.03522    0.00253   -0.00653   -0.01077
C32   1   -0.113038    0.418912    0.433082    11.00000    0.03492    0.03324 =
         0.02453    0.00004   -0.00653   -0.00604
C27   1    0.022102    0.470370    0.404427    11.00000    0.03151    0.03449 =
         0.02070   -0.00161   -0.00344   -0.00320
C37   1   -0.152942    0.726970    0.361397    11.00000    0.04067    0.03469 =
         0.03802    0.00655   -0.00737   -0.00842
AFIX  43
H37   2   -0.065359    0.762395    0.340707    11.00000   -1.20000
AFIX   0
C33   1   -0.266720    0.568376    0.415068    11.00000    0.02972    0.03276 =
         0.02902   -0.00035   -0.00560   -0.00370
C34   1   -0.415054    0.625435    0.421746    11.00000    0.02640    0.05009 =
         0.04871    0.00200   -0.00659   -0.00522
AFIX  43
H34   2   -0.504854    0.592235    0.442365    11.00000   -1.20000
AFIX   0
C28   1    0.169607    0.414896    0.401687    11.00000    0.03137    0.04647 =
         0.03055   -0.00189   -0.00375    0.00136
AFIX  43
H28   2    0.259567    0.448543    0.382578    11.00000   -1.20000
AFIX   0
C31   1   -0.093169    0.312970    0.458230    11.00000    0.05127    0.03318 =
         0.04037    0.00394   -0.01450   -0.01115
AFIX  43
H31   2   -0.180745    0.276937    0.477427    11.00000   -1.20000
AFIX   0
C36   1   -0.296506    0.777850    0.368028    11.00000    0.04785    0.03433 =
         0.05276    0.00697   -0.01450    0.00267
AFIX  43
H36   2   -0.309015    0.849186    0.351720    11.00000   -1.20000
AFIX   0
C35   1   -0.428677    0.726969    0.398795    11.00000    0.03493    0.04964 =
         0.05413   -0.00042   -0.01005    0.01017
AFIX  43
H35   2   -0.528495    0.764837    0.403367    11.00000   -1.20000
AFIX   0
C30   1    0.050014    0.263115    0.454964    11.00000    0.06353    0.03000 =
         0.04028    0.00235   -0.02099   -0.00026
AFIX  43
H30   2    0.061798    0.192269    0.472356    11.00000   -1.20000
AFIX   0
C29   1    0.182477    0.314218    0.426216    11.00000    0.04771    0.04399 =
         0.03453   -0.00338   -0.01281    0.01332
AFIX  43
H29   2    0.281915    0.277154    0.424142    11.00000   -1.20000
AFIX   0
N2    3    0.821341    0.043672    0.113024    11.00000    0.03330    0.03545 =
         0.02980    0.00179   -0.00956   -0.00264
O1    4    1.292046   -0.540434    0.101369    11.00000    0.03936    0.03505 =
         0.03136   -0.00350    0.00037   -0.01505
AFIX 147
H1    2    1.218870   -0.564670    0.132738    11.00000   -1.50000
AFIX   0
N1    3    1.085121    0.147839    0.056327    11.00000    0.02752    0.04253 =
         0.03764    0.00128   -0.00346    0.00180
N6    3    0.822602   -0.741515    0.282744    11.00000    0.02685    0.03205 =
         0.03557   -0.00066   -0.00843   -0.00724
C4    1    1.276924   -0.433940    0.215639    11.00000    0.02192    0.02771 =
         0.02643    0.00348   -0.00165   -0.00557
AFIX  43
H4    2    1.190500   -0.465731    0.243827    11.00000   -1.20000
AFIX   0
O2    4    1.269889   -0.323334    0.326642    11.00000    0.03626    0.05120 =
         0.03021   -0.01027    0.00422   -0.01902
AFIX 147
H2    2    1.193010   -0.355217    0.344908    11.00000   -1.50000
AFIX   0
N5    3    1.051699   -0.631750    0.201174    11.00000    0.02954    0.02888 =
         0.03718    0.00258   -0.01060   -0.00725
C22   1    0.660235    0.197080    0.088678    11.00000    0.02791    0.04800 =
         0.03642    0.00400   -0.00608    0.00098
AFIX  43
H22   2    0.570815    0.162912    0.107901    11.00000   -1.20000
AFIX   0
O4    4    1.547018   -0.037626    0.185999    11.00000    0.04202    0.04883 =
         0.04587   -0.00428   -0.00625   -0.02091
AFIX 147
H4A   2    1.629963   -0.014578    0.163983    11.00000   -1.50000
AFIX   0
C2    1    1.470145   -0.417234    0.098064    11.00000    0.02618    0.03122 =
         0.02685    0.00386   -0.00009   -0.00278
AFIX  43
H2A   2    1.516961   -0.438237    0.045175    11.00000   -1.20000
AFIX   0
C11   1    1.579997    0.069577    0.291128    11.00000    0.02691    0.03021 =
         0.03371    0.00698   -0.00283   -0.00560
AFIX  43
H11   2    1.663317    0.098712    0.257387    11.00000   -1.20000
AFIX   0
C1    1    1.527385   -0.339429    0.133298    11.00000    0.02116    0.02654 =
         0.03328    0.00715   -0.00109   -0.00075
C3    1    1.345654   -0.464759    0.138912    11.00000    0.02698    0.02298 =
         0.02911    0.00199   -0.00571   -0.00132
C6    1    1.460265   -0.309659    0.210574    11.00000    0.02674    0.02973 =
         0.03820    0.00086   -0.00758   -0.00790
AFIX  43
H6    2    1.500213   -0.257348    0.235582    11.00000   -1.20000
AFIX   0
C26   1    0.941997    0.194769    0.058380    11.00000    0.02911    0.03737 =
         0.02519    0.00131   -0.00228    0.00015
C25   1    0.921870    0.299989    0.031687    11.00000    0.03975    0.04040 =
         0.03797    0.00935   -0.00171   -0.00361
AFIX  43
H25   2    1.009079    0.336469    0.012742    11.00000   -1.20000
AFIX   0
C15   1    1.097366    0.048870    0.082291    11.00000    0.03122    0.04095 =
         0.03071   -0.00578   -0.00879    0.00427
C21   1    0.808970    0.142778    0.086859    11.00000    0.02893    0.03530 =
         0.02344   -0.00062   -0.00515    0.00073
C12   1    1.504405   -0.004333    0.262142    11.00000    0.02575    0.02612 =
         0.04221    0.00480   -0.00631   -0.00149
C40   1    0.970989   -0.783832    0.269029    11.00000    0.02841    0.02677 =
         0.03261   -0.00128   -0.01032   -0.00343
C20   1    0.964063   -0.003650    0.111115    11.00000    0.03726    0.03315 =
         0.03284   -0.00517   -0.01435    0.00215
C39   1    1.087877   -0.727748    0.228173    11.00000    0.02576    0.02727 =
         0.03584   -0.00336   -0.01080    0.00118
C10   1    1.533332    0.100454    0.369269    11.00000    0.03249    0.03238 =
         0.03975    0.00669   -0.00393   -0.00475
C5    1    1.334269   -0.356644    0.251342    11.00000    0.02395    0.02980 =
         0.02748    0.00139   -0.00194   -0.00204
C19   1    0.983884   -0.107651    0.140065    11.00000    0.06076    0.03279 =
         0.05390    0.00297   -0.02938   -0.00199
AFIX  43
H19   2    0.896671   -0.143810    0.159860    11.00000   -1.20000
AFIX   0
C41   1    0.787224   -0.646252    0.255433    11.00000    0.02794    0.03286 =
         0.03539   -0.00347   -0.01144   -0.00021
C42   1    0.903620   -0.590398    0.214467    11.00000    0.02939    0.02921 =
         0.03714   -0.00172   -0.01406   -0.00187
C9    1    1.413037    0.056311    0.418226    11.00000    0.03579    0.03907 =
         0.03897    0.01011    0.00436    0.00194
AFIX  43
H9    2    1.382645    0.076050    0.472258    11.00000   -1.20000
AFIX   0
C8    1    1.336917   -0.016316    0.388923    11.00000    0.02500    0.02689 =
         0.05808    0.01599    0.00082    0.00258
O3    4    1.602496    0.173350    0.400185    11.00000    0.05763    0.05763 =
         0.03756   -0.00654    0.00190   -0.02435
AFIX 147
H3    2    1.673968    0.193337    0.365136    11.00000   -1.50000
AFIX   0
C16   1    1.245128   -0.004264    0.082766    11.00000    0.03586    0.05371 =
         0.05206   -0.00684   -0.01667    0.01061
AFIX  43
H16   2    1.334650    0.029700    0.063283    11.00000   -1.20000
AFIX   0
C13   1    1.382458   -0.046508    0.310521    11.00000    0.02568    0.02742 =
         0.06198    0.01074   -0.00573   -0.00251
AFIX  43
H13   2    1.330074   -0.095994    0.290107    11.00000   -1.20000
AFIX   0
C23   1    0.646306    0.296917    0.063139    11.00000    0.03430    0.04957 =
         0.04179    0.00197   -0.00679    0.01325
AFIX  43
H23   2    0.546562    0.333456    0.065176    11.00000   -1.20000
AFIX   0
C45   1    0.619651   -0.603477    0.271281    11.00000    0.02752    0.05089 =
         0.06157   -0.00490   -0.01253    0.00347
AFIX 137
H45A  2    0.589844   -0.590989    0.221462    11.00000   -1.50000
H45B  2    0.601733   -0.536605    0.301288    11.00000   -1.50000
H45C  2    0.557692   -0.654837    0.301468    11.00000   -1.50000
AFIX   0
C44   1    1.004212   -0.891878    0.299430    11.00000    0.04420    0.03041 =
         0.04738    0.00635   -0.01387   -0.00311
AFIX 137
H44A  2    0.908675   -0.913810    0.331663    11.00000   -1.50000
H44B  2    1.080016   -0.890762    0.331306    11.00000   -1.50000
H44C  2    1.045785   -0.942094    0.255309    11.00000   -1.50000
AFIX   0
C46   1    0.869891   -0.481975    0.183607    11.00000    0.04826    0.03323 =
         0.05885    0.00867   -0.02054   -0.00210
AFIX 137
H46A  2    0.966249   -0.458400    0.153696    11.00000   -1.50000
H46B  2    0.822879   -0.432341    0.227538    11.00000   -1.50000
H46C  2    0.798494   -0.484296    0.149409    11.00000   -1.50000
AFIX   0
C24   1    0.778620    0.348247    0.033232    11.00000    0.05012    0.03738 =
         0.03874    0.00417   -0.00813    0.00636
AFIX  43
H24   2    0.766389    0.418012    0.013871    11.00000   -1.20000
AFIX   0
C18   1    1.127302   -0.155100    0.139380    11.00000    0.07777    0.03580 =
         0.06443   -0.00364   -0.04338    0.01118
AFIX  43
H18   2    1.139910   -0.224978    0.158497    11.00000   -1.20000
AFIX   0
C7    1    1.660150   -0.285544    0.087615    11.00000    0.02856    0.03685 =
         0.04749    0.00854    0.00206   -0.00839
AFIX 137
H7A   2    1.744152   -0.293339    0.114878    11.00000   -1.50000
H7B   2    1.625444   -0.210072    0.083154    11.00000   -1.50000
H7C   2    1.697158   -0.318191    0.035116    11.00000   -1.50000
AFIX   0
C17   1    1.258749   -0.102937    0.110835    11.00000    0.05453    0.05115 =
         0.06172   -0.01562   -0.03278    0.02080
AFIX  43
H17   2    1.358181   -0.137942    0.111440    11.00000   -1.20000
AFIX   0
C43   1    1.254296   -0.770123    0.212863    11.00000    0.02575    0.04370 =
         0.06215   -0.00073   -0.00929   -0.00110
AFIX 137
H43A  2    1.316812   -0.716564    0.186327    11.00000   -1.50000
H43B  2    1.274067   -0.834115    0.179493    11.00000   -1.50000
H43C  2    1.281687   -0.787617    0.262679    11.00000   -1.50000
AFIX   0
C14   1    1.204718   -0.063642    0.441606    11.00000    0.03502    0.04254 =
         0.08309    0.02113    0.01339   -0.00400
AFIX 137
H14A  2    1.110297   -0.013417    0.448795    11.00000   -1.50000
H14B  2    1.228246   -0.078630    0.492622    11.00000   -1.50000
H14C  2    1.189683   -0.129643    0.417644    11.00000   -1.50000
AFIX   0
HKLF    4

REM  datam in P-1
REM R1 =  0.0656 for    5292 Fo > 4sig(Fo)  and  0.1130 for all    8807 data
REM    515 parameters refined using      0 restraints

END

WGHT      0.0922      0.0962

REM Instructions for potential hydrogen bonds
HTAB O1 N5
EQIV $1 x+1, y-1, z
HTAB C4 N3_$1
HTAB O2 N3_$1
EQIV $2 x+1, y, z
HTAB O4 N2_$2
HTAB C11 N2_$2
EQIV $3 x+1, y+1, z
HTAB O3 N6_$3

REM Highest difference peak  0.280,  deepest hole -0.299,  1-sigma level  0.074
Q1    1   1.3207 -0.7150  0.2279  11.00000  0.05    0.28
Q2    1   0.5598 -0.6497  0.2545  11.00000  0.05    0.28
Q3    1   1.2879 -0.7658  0.1546  11.00000  0.05    0.28
Q4    1   0.5889 -0.5943  0.3229  11.00000  0.05    0.27
Q5    1   1.0967 -0.0558  0.3965  11.00000  0.05    0.26
Q6    1   1.1407  0.0172  0.5026  11.00000  0.05    0.25
Q7    1   0.5737 -0.5233  0.2555  11.00000  0.05    0.25
Q8    1  -0.4184  0.5212  0.5005  11.00000  0.05    0.24
Q9    1   1.2632 -0.8368  0.2313  11.00000  0.05    0.24
Q10   1   0.4749 -0.6205  0.2525  11.00000  0.05    0.23
Q11   1   0.0004  0.7899  0.3466  11.00000  0.05    0.23
Q12   1  -0.5491  0.5571  0.5000  11.00000  0.05    0.22
Q13   1   0.3535  0.3031  0.3892  11.00000  0.05    0.22
Q14   1  -0.0572  0.8665  0.3720  11.00000  0.05    0.22
Q15   1   0.4570  0.2842  0.3798  11.00000  0.05    0.22
Q16   1   1.1229  0.2463 -0.0357  11.00000  0.05    0.22
Q17   1   1.7466 -0.3211  0.0789  11.00000  0.05    0.22
Q18   1   1.3138 -0.8562  0.2047  11.00000  0.05    0.21
Q19   1   0.4562  0.4227  0.4080  11.00000  0.05    0.21
Q20   1   1.6810 -0.2232  0.1120  11.00000  0.05    0.21
;
_shelx_res_checksum   26331

_shelx_hkl_file
;
   0   0   3    3.91    0.12
   0   0  -3    4.10    0.11
   0   0  -3    3.74    0.05
   0   0   4  261.80    5.25
   0   0  -4  269.03    5.22
   0   0   5    9.33    0.38
   0   0  -5    7.73    0.31
   0   0   6  513.57    6.37
   0   0   6  509.91   13.12
   0   0  -6  520.79   12.02
   0   0   7    0.56    0.18
   0   0  -7    1.01    0.15
   0   0   8    2.47    0.34
   0   0   8    3.10    0.09
   0   0  -8    2.79    0.23
   0   0   9    0.70    0.18
   0   0   9    0.51    0.05
   0   0  -9    0.62    0.17
   0   0  10   27.97    1.13
   0   0  10   24.36    0.44
   0   0 -10   26.24    0.99
   0   0  11    0.13    0.19
   0   0  11    0.23    0.05
   0   0 -11    0.39    0.16
   0   0  12    5.40    0.52
   0   0 -12    4.75    0.44
   0   0  13    1.38    0.27
   0   0 -13    0.91    0.28
   0   0  14    0.33    0.46
   0   0 -14    5.40    0.44
   0   0  15    0.94    0.35
   0   0 -15    0.87    0.23
   0   0  16    0.77    0.37
   0   0 -16    0.91    0.33
   0   0  17    6.37    0.75
   0   0 -17    4.93    0.66
   0   0  18   -0.45    0.29
   0   0 -18    0.64    0.27
   0   0  19    0.47    0.37
   0   0 -19    0.36    0.32
   0   0  20   -0.32    0.38
   0   0 -20    0.88    0.33
   0   0  21   -0.12    0.30
   0   0 -21    0.04    0.25
   0   0  22    0.71    0.48
   0   0 -22    0.44    0.41
   0   1 -22    0.06    0.30
   0  -1  22    0.16    0.38
   0   1 -21    0.29    0.31
   0  -1  21    0.10    0.37
   0   1 -20    0.39    0.30
   0  -1  20   -0.11    0.36
   0   1 -19    0.31    0.26
   0  -1  19    0.44    0.36
   0   1 -18    0.18    0.24
   0  -1  18   -0.05    0.28
   0   1 -17    0.27    0.24
   0  -1  17   -0.14    0.27
   0   1 -16    0.53    0.31
   0  -1  16    1.01    0.36
   0   1 -15    0.30    0.21
   0  -1  15   -0.10    0.22
   0   1 -14    0.31    0.29
   0  -1  14    1.92    0.35
   0   1 -13    0.19    0.16
   0  -1  13   -0.15    0.20
   0   1 -12    0.71    0.23
   0  -1  12    0.82    0.27
   0   1 -11   10.51    0.54
   0  -1  11   10.72    0.70
   0   1 -10    3.28    0.31
   0  -1  10    3.69    0.37
   0   1  -9   40.08    1.41
   0  -1   9   40.87    1.48
   0   1  -8    3.26    0.24
   0  -1   8    3.33    0.34
   0   1  -7    8.01    0.38
   0  -1   7    8.16    0.43
   0   1  -6    8.69    0.31
   0  -1   6    9.28    0.40
   0   1  -5   44.57    1.08
   0  -1   5   45.92    1.23
   0   1  -4   -0.11    0.06
   0   1  -4   -0.01    0.05
   0   1  -3    4.50    0.13
   0  -1   3    4.47    0.13
   0   1   3   20.81    0.30
   0  -1  -3   20.11    0.40
   0  -1  -3   21.98    0.41
   0   1   4   58.37    0.84
   0  -1  -4   55.86    1.14
   0  -1  -4   57.50    1.22
   0  -1  -5 1246.57   27.73
   0   1   6    6.32    0.16
   0   1   6    5.77    0.27
   0  -1  -6    8.18    0.37
   0   1   7   14.03    0.59
   0   1   7   15.30    0.32
   0   1   8    9.09    0.51
   0  -1  -8   11.00    0.57
   0   1   9    1.20    0.23
   0  -1  -9    1.89    0.24
   0   1  10   12.38    0.64
   0  -1 -10   11.82    0.53
   0   1  11    5.53    0.19
   0   1  11    6.95    0.52
   0  -1 -11    6.05    0.43
   0   1  12    1.06    0.10
   0   1  12    1.39    0.29
   0  -1 -12    1.36    0.24
   0   1  13    4.35    0.18
   0   1  13    5.63    0.54
   0  -1 -13    4.53    0.47
   0   1  14    0.08    0.21
   0  -1 -14    0.08    0.19
   0   1  15    1.30    0.39
   0  -1 -15    1.67    0.34
   0   1  16    2.40    0.47
   0  -1 -16    1.81    0.34
   0   1  17   13.96    1.19
   0  -1 -17   13.75    1.06
   0   1  18    0.80    0.41
   0  -1 -18    0.92    0.34
   0   1  19    0.01    0.37
   0  -1 -19    0.59    0.31
   0   1  20   -0.17    0.37
   0  -1 -20    0.66    0.32
   0   1  21   -0.38    0.37
   0  -1 -21   -0.08    0.33
   0   1  22   -0.07    0.39
   0  -1 -22   -0.30    0.34
   0   2 -22   -0.15    0.34
   0   2 -21   -0.07    0.29
   0  -2  21    0.03    0.33
   0   2 -20    0.33    0.26
   0  -2  20   -0.07    0.36
   0   2 -19   -0.07    0.28
   0  -2  19    0.44    0.33
   0   2 -18   -0.08    0.19
   0  -2  18   -0.09    0.29
   0   2 -17   -0.02    0.16
   0  -2  17    0.02    0.24
   0   2 -16    0.99    0.35
   0  -2  16    1.15    0.41
   0   2 -15    1.68    0.33
   0  -2  15    0.81    0.36
   0   2 -14    0.55    0.28
   0  -2  14    0.94    0.27
   0   2 -13    0.89    0.22
   0  -2  13    0.49    0.28
   0   2 -12    2.41    0.35
   0  -2  12    2.66    0.37
   0   2 -11    1.12    0.20
   0  -2  11    0.91    0.27
   0   2 -10    8.03    0.50
   0  -2  10    8.83    0.56
   0   2  -9    1.41    0.23
   0  -2   9    1.80    0.22
   0   2  -8    2.60    0.21
   0  -2   8    2.48    0.30
   0   2  -7    1.48    0.19
   0  -2   7    2.27    0.23
   0   2  -6    1.48    0.12
   0  -2   6    1.49    0.15
   0   2  -5   12.53    0.36
   0  -2   5   13.36    0.41
   0   2  -4    0.00    0.09
   0  -2   4    0.30    0.08
   0   2  -3    6.91    0.23
   0   2  -3    7.27    0.10
   0  -2   3    7.37    0.28
   0   2  -2   26.27    0.49
   0   2  -2   27.15    0.32
   0  -2   2   27.76    0.56
   0   2  -1   23.02    0.29
   0   2  -1   22.12    0.37
   0   2   0    9.37    0.16
   0  -2   0   10.91    0.20
   0   2   1   26.54    0.39
   0  -2  -1   26.95    0.41
   0  -2  -1   25.44    0.41
   0   2   2   13.84    0.26
   0  -2  -2   14.10    0.29
   0  -2  -2   13.35    0.26
   0   2   3  193.76    3.05
   0  -2  -3  188.79    3.52
   0   2   4  338.94    5.74
   0  -2  -4  346.00    6.88
   0  -2  -4  343.22    7.24
   0   2   5    5.10    0.15
   0  -2  -5    3.91    0.19
   0  -2  -5    4.37    0.22
   0   2   6   38.47    0.77
   0  -2  -6   38.86    1.09
   0  -2  -6   38.84    1.02
   0   2   7  134.16    2.69
   0  -2  -7  132.90    3.54
   0  -2  -7  134.55    3.64
   0   2   8    2.75    0.17
   0  -2  -8    5.99    0.44
   0   2   9   21.48    0.92
   0   2   9   21.32    0.54
   0  -2  -9   29.67    1.20
   0   2  10   72.33    2.56
   0   2  10   66.33    1.55
   0  -2 -10   74.41    2.43
   0   2  11    2.92    0.32
   0  -2 -11    1.16    0.29
   0   2  12   22.45    1.09
   0   2  12   20.03    0.59
   0  -2 -12   21.45    0.99
   0   2  13    7.33    0.57
   0  -2 -13    6.09    0.55
   0   2  14    3.96    0.22
   0   2  14    4.31    0.56
   0  -2 -14    4.38    0.45
   0   2  15    3.02    0.56
   0  -2 -15    3.81    0.39
   0   2  16    2.10    0.46
   0  -2 -16    1.27    0.39
   0   2  17    0.04    0.29
   0  -2 -17    0.32    0.25
   0   2  18    0.12    0.23
   0  -2 -18   -0.08    0.19
   0   2  19   -0.24    0.27
   0  -2 -19    0.11    0.23
   0   2  20    0.46    0.31
   0  -2 -20   -0.22    0.25
   0   2  21    0.24    0.41
   0  -2 -21    0.40    0.36
   0   3 -21   -0.08    0.34
   0  -3  21   -0.34    0.44
   0   3 -20    0.30    0.33
   0  -3  20    0.10    0.41
   0   3 -19    0.41    0.33
   0  -3  19    0.86    0.46
   0   3 -18    0.37    0.31
   0  -3  18    0.26    0.36
   0   3 -17    0.20    0.22
   0  -3  17   -0.16    0.26
   0   3 -16    0.05    0.21
   0  -3  16    0.18    0.27
   0   3 -15    2.54    0.41
   0  -3  15    1.83    0.48
   0   3 -14    4.10    0.45
   0  -3  14    3.64    0.50
   0   3 -13    1.77    0.35
   0  -3  13    2.66    0.44
   0   3 -12    2.43    0.34
   0  -3  12    2.79    0.43
   0   3 -11    0.20    0.19
   0  -3  11    0.76    0.23
   0   3 -10    0.08    0.15
   0  -3  10    0.49    0.18
   0   3  -9    0.51    0.13
   0  -3   9    0.37    0.15
   0   3  -8    5.16    0.35
   0  -3   8    6.31    0.43
   0   3  -7    6.54    0.08
   0   3  -7    6.54    0.40
   0  -3   7    7.05    0.39
   0   3  -6    0.94    0.14
   0  -3   6    0.75    0.16
   0   3  -5    4.05    0.22
   0  -3   5    4.16    0.23
   0   3  -4  172.80    3.94
   0  -3   4  170.12    4.28
   0   3  -3   18.59    0.31
   0   3  -3   18.16    0.46
   0  -3   3   18.59    0.57
   0   3  -2   83.11    1.68
   0  -3   2   82.76    1.93
   0   3  -1   11.45    0.25
   0   3  -1   10.94    0.30
   0  -3   1   11.91    0.34
   0   3   0  125.60    2.04
   0   3   0  124.06    2.38
   0  -3   0  126.40    2.40
   0   3   1    0.22    0.05
   0  -3  -1    0.21    0.05
   0  -3  -1    0.08    0.07
   0   3   2    5.18    0.19
   0  -3  -2    5.51    0.22
   0  -3  -2    4.50    0.16
   0   3   3    0.53    0.08
   0  -3  -3    0.95    0.11
   0  -3  -3    0.60    0.07
   0   3   4    3.27    0.14
   0  -3  -4    3.28    0.16
   0  -3  -4    3.13    0.16
   0   3   5    5.95    0.21
   0  -3  -5    6.51    0.26
   0  -3  -5    7.15    0.30
   0   3   6    5.60    0.22
   0  -3  -6    5.85    0.35
   0  -3  -6    6.85    0.28
   0   3   7    3.22    0.19
   0  -3  -7    5.02    0.31
   0  -3  -7    3.57    0.32
   0   3   8    0.02    0.08
   0  -3  -8    0.47    0.13
   0  -3  -8   -0.03    0.12
   0   3   9   31.64    0.86
   0  -3  -9   32.08    1.17
   0  -3  -9   31.30    1.17
   0   3  10    0.03    0.07
   0  -3 -10    0.18    0.16
   0   3  11    0.38    0.18
   0   3  11    0.32    0.09
   0  -3 -11    0.57    0.23
   0   3  12    2.57    0.31
   0   3  12    1.91    0.16
   0  -3 -12    1.85    0.31
   0   3  13    5.16    0.49
   0   3  13    4.40    0.25
   0  -3 -13    5.52    0.52
   0   3  14    4.61    0.50
   0   3  14    3.40    0.27
   0  -3 -14    4.85    0.44
   0   3  15    1.08    0.35
   0  -3 -15    0.86    0.30
   0   3  16    3.37    0.53
   0  -3 -16    2.78    0.46
   0   3  17    3.62    0.60
   0  -3 -17    3.23    0.53
   0   3  18    0.53    0.34
   0  -3 -18    0.30    0.29
   0   3  19    1.49    0.48
   0  -3 -19    1.03    0.41
   0   3  20    2.64    0.67
   0  -3 -20    2.89    0.56
   0   3  21    0.57    0.54
   0  -3 -21    1.87    0.49
   0   4 -21    3.19    0.77
   0  -4  21    2.87    0.94
   0   4 -20    0.06    0.30
   0  -4  20    0.10    0.35
   0   4 -19    0.73    0.42
   0  -4  19    0.71    0.50
   0   4 -18    2.60    0.55
   0  -4  18    2.08    0.64
   0   4 -17    3.45    0.51
   0  -4  17    4.18    0.74
   0   4 -16    6.60    0.76
   0  -4  16    6.92    0.90
   0   4 -15    0.25    0.29
   0  -4  15    0.45    0.33
   0   4 -14    1.27    0.29
   0  -4  14    1.54    0.43
   0   4 -13    2.41    0.40
   0  -4  13    2.31    0.39
   0   4 -12    0.36    0.18
   0  -4  12    0.39    0.21
   0   4 -11   21.42    1.10
   0  -4  11   23.33    1.31
   0   4 -10    1.20    0.22
   0  -4  10    0.58    0.23
   0   4  -9   21.70    0.92
   0  -4   9   20.18    1.01
   0   4  -8    1.21    0.21
   0  -4   8    1.49    0.21
   0   4  -7    0.05    0.11
   0   4  -7    0.17    0.03
   0  -4   7    0.54    0.16
   0   4  -6    1.19    0.20
   0  -4   6    0.80    0.23
   0   4  -5    0.03    0.11
   0   4  -5    0.35    0.05
   0  -4   5    0.90    0.15
   0   4  -4    0.39    0.10
   0   4  -4    0.37    0.05
   0  -4   4    0.32    0.12
   0   4  -3    8.87    0.22
   0   4  -3    9.44    0.33
   0  -4   3    9.65    0.37
   0   4  -2    0.27    0.07
   0   4  -2    0.26    0.05
   0  -4   2    0.14    0.07
   0   4  -1   18.22    0.48
   0   4  -1   18.47    0.39
   0  -4   1   18.58    0.55
   0   4   0    5.44    0.18
   0  -4   0    5.64    0.23
   0   4   1    9.62    0.26
   0  -4  -1    9.75    0.31
   0  -4  -1    9.20    0.26
   0   4   2    0.01    0.05
   0  -4  -2   -0.05    0.04
   0  -4  -2   -0.03    0.06
   0   4   3    3.41    0.15
   0  -4  -3    3.50    0.20
   0  -4  -3    3.04    0.16
   0   4   4    0.31    0.07
   0  -4  -4    0.07    0.09
   0  -4  -4    0.32    0.07
   0   4   5    3.85    0.19
   0  -4  -5    3.20    0.21
   0  -4  -5    3.66    0.27
   0   4   6    1.68    0.15
   0  -4  -6    2.22    0.22
   0  -4  -6    1.31    0.26
   0   4   7    4.31    0.24
   0  -4  -7    4.58    0.31
   0  -4  -7    3.10    0.32
   0   4   8    7.03    0.31
   0  -4  -8    8.33    0.42
   0  -4  -8    6.98    0.41
   0   4   9   14.71    0.51
   0  -4  -9   13.95    0.66
   0  -4  -9   14.09    0.61
   0   4  10    1.85    0.17
   0  -4 -10    1.80    0.24
   0  -4 -10    1.66    0.29
   0   4  11    5.53    0.30
   0  -4 -11    6.62    0.46
   0   4  12   -0.03    0.11
   0   4  12   -0.12    0.17
   0  -4 -12   -0.29    0.20
   0   4  13    3.28    0.38
   0  -4 -13    2.37    0.41
   0   4  14    3.02    0.25
   0   4  14    3.74    0.43
   0  -4 -14    2.75    0.44
   0   4  15    1.92    0.22
   0   4  15    1.80    0.41
   0  -4 -15    1.37    0.36
   0   4  16    0.76    0.17
   0   4  16    0.30    0.35
   0  -4 -16    1.02    0.28
   0   4  17   -0.07    0.22
   0  -4 -17    0.08    0.19
   0   4  18    0.05    0.34
   0  -4 -18    0.65    0.30
   0   4  19    3.45    0.68
   0   4  20    0.33    0.37
   0  -4 -20    0.30    0.33
   0   4  21    0.23    0.38
   0  -4 -21    0.22    0.31
   0   5 -21   -0.33    0.39
   0  -5  21   -0.03    0.37
   0   5 -20   -0.31    0.33
   0  -5  20   -0.51    0.48
   0   5 -19    5.43    0.88
   0  -5  19    6.38    0.97
   0   5 -18    4.44    0.70
   0  -5  18    3.09    0.83
   0   5 -17    4.93    0.72
   0  -5  17    4.69    0.85
   0   5 -16    0.07    0.24
   0  -5  16   -0.19    0.28
   0   5 -15    4.42    0.56
   0  -5  15    5.17    0.78
   0   5 -14    1.68    0.34
   0  -5  14    1.93    0.49
   0   5 -13    1.07    0.36
   0  -5  13    1.82    0.41
   0   5 -12    3.72    0.44
   0  -5  12    3.21    0.54
   0   5 -11   -0.01    0.16
   0  -5  11   -0.11    0.19
   0   5 -10   33.52    1.50
   0  -5  10   32.77    1.53
   0   5  -9    5.45    0.43
   0  -5   9    5.47    0.49
   0   5  -8    5.90    0.15
   0   5  -8    7.10    0.41
   0  -5   8    6.41    0.49
   0   5  -7   32.09    0.62
   0   5  -7   33.68    1.20
   0  -5   7   32.33    1.31
   0   5  -6  238.22    6.93
   0   5  -6  233.45    4.33
   0  -5   6  231.99    7.83
   0   5  -5   22.33    0.51
   0   5  -5   23.20    0.84
   0  -5   5   24.28    1.01
   0   5  -4    0.64    0.10
   0   5  -4    0.92    0.14
   0  -5   4    0.38    0.18
   0   5  -3    0.87    0.15
   0   5  -3    1.15    0.09
   0  -5   3    1.46    0.18
   0   5  -2    4.53    0.17
   0   5  -2    4.78    0.24
   0  -5   2    4.86    0.27
   0   5  -1   -0.04    0.07
   0   5  -1   -0.07    0.06
   0  -5   1   -0.07    0.08
   0   5   0    0.28    0.08
   0  -5   0    0.30    0.06
   0  -5   0    0.31    0.09
   0   5   1    0.09    0.05
   0  -5  -1   -0.02    0.07
   0  -5  -1    0.15    0.06
   0   5   2    4.33    0.22
   0  -5  -2    4.66    0.23
   0  -5  -2    5.28    0.20
   0   5   3    1.89    0.15
   0  -5  -3    1.83    0.20
   0   5   4    0.04    0.12
   0  -5  -4    0.57    0.09
   0  -5  -4    0.06    0.15
   0   5   5    6.98    0.34
   0  -5  -5    6.16    0.38
   0  -5  -5    7.82    0.39
   0   5   6    6.50    0.32
   0  -5  -6    7.91    0.41
   0  -5  -6    6.07    0.38
   0   5   7    0.70    0.13
   0  -5  -7    1.27    0.17
   0  -5  -7    0.61    0.15
   0   5   8   13.17    0.53
   0  -5  -8   12.42    0.57
   0  -5  -8   13.03    0.60
   0   5   9    9.68    0.44
   0  -5  -9   10.60    0.58
   0  -5  -9    9.63    0.52
   0   5  10    0.56    0.15
   0  -5 -10    0.42    0.17
   0  -5 -10    0.05    0.21
   0   5  11    3.90    0.28
   0  -5 -11    3.20    0.41
   0  -5 -11    3.58    0.37
   0   5  12    0.28    0.14
   0  -5 -12    0.92    0.21
   0   5  13    0.79    0.20
   0   5  13    0.34    0.17
   0  -5 -13    1.17    0.33
   0   5  14    0.47    0.26
   0   5  14    0.45    0.16
   0  -5 -14    1.27    0.36
   0   5  15    0.33    0.22
   0   5  15    0.21    0.13
   0  -5 -15    0.11    0.24
   0   5  16   -0.00    0.19
   0  -5 -16   -0.05    0.20
   0   5  17    0.17    0.26
   0  -5 -17    0.08    0.23
   0   5  18    0.10    0.33
   0  -5 -18    0.42    0.27
   0   5  19    0.32    0.29
   0  -5 -19   -0.09    0.24
   0   5  20    0.13    0.27
   0  -5 -20   -0.06    0.24
   0   6 -20    1.76    0.55
   0  -6  20    0.44    0.64
   0   6 -19    0.49    0.42
   0  -6  19    0.65    0.46
   0   6 -18    2.51    0.60
   0  -6  18    2.44    0.68
   0   6 -17    0.41    0.29
   0  -6  17    0.59    0.43
   0   6 -16    7.09    0.75
   0  -6  16    6.53    0.86
   0   6 -15   23.19    1.44
   0  -6  15   22.69    1.68
   0   6 -14   27.54    1.74
   0  -6  14   27.41    1.87
   0   6 -13    2.11    0.39
   0  -6  13    1.50    0.47
   0   6 -12    5.11    0.52
   0  -6  12    4.41    0.52
   0   6 -11    0.94    0.27
   0  -6  11    0.72    0.33
   0   6 -10    3.54    0.41
   0  -6  10    3.77    0.39
   0   6  -9    0.37    0.18
   0   6  -9    0.32    0.06
   0  -6   9    0.46    0.22
   0   6  -8    1.90    0.11
   0   6  -8    1.89    0.26
   0  -6   8    2.77    0.33
   0   6  -7    9.08    0.26
   0   6  -7   10.58    0.52
   0  -6   7   10.21    0.63
   0   6  -6    3.02    0.17
   0   6  -6    3.61    0.30
   0  -6   6    3.31    0.36
   0   6  -5   20.54    0.54
   0   6  -5   21.37    0.82
   0  -6   5   22.20    0.99
   0   6  -4    0.06    0.08
   0   6  -4    0.64    0.12
   0  -6   4   -0.01    0.17
   0   6  -3   27.50    0.77
   0   6  -3   27.41    0.94
   0  -6   3   30.75    1.22
   0   6  -2  119.13    2.78
   0   6  -2  117.33    3.41
   0  -6   2  116.70    3.66
   0   6  -1  104.60    2.92
   0   6  -1  103.07    2.46
   0  -6   1   97.41    2.98
   0   6   0    0.98    0.18
   0  -6   0    1.43    0.13
   0  -6   0    1.75    0.19
   0   6   1   25.13    0.76
   0  -6  -1   23.77    0.70
   0  -6  -1   24.82    0.89
   0   6   2   17.64    0.55
   0  -6  -2   15.85    0.60
   0  -6  -2   16.68    0.53
   0   6   3    4.88    0.30
   0  -6  -3    5.26    0.35
   0  -6  -3    5.39    0.26
   0   6   4    2.85    0.24
   0  -6  -4    2.60    0.20
   0  -6  -4    3.70    0.26
   0   6   5    0.30    0.10
   0  -6  -5    0.22    0.11
   0  -6  -5    0.08    0.11
   0   6   6    0.94    0.14
   0  -6  -6    1.37    0.16
   0  -6  -6    0.58    0.14
   0   6   7    3.80    0.26
   0  -6  -7    3.33    0.26
   0  -6  -7    2.93    0.28
   0   6   8    0.21    0.11
   0  -6  -8   -0.07    0.12
   0  -6  -8   -0.03    0.11
   0   6   9    1.46    0.20
   0  -6  -9    1.11    0.25
   0  -6  -9    1.97    0.22
   0   6  10    8.44    0.46
   0  -6 -10    8.60    0.54
   0  -6 -10    8.10    0.58
   0   6  11    4.40    0.35
   0  -6 -11    5.29    0.44
   0  -6 -11    4.18    0.46
   0   6  12    8.99    0.50
   0  -6 -12    9.58    0.66
   0  -6 -12    8.55    0.66
   0   6  13    0.06    0.14
   0  -6 -13   -0.23    0.17
   0   6  14    0.20    0.14
   0   6  14    0.36    0.22
   0  -6 -14    0.24    0.29
   0   6  15    0.03    0.15
   0   6  15   -0.06    0.20
   0  -6 -15    0.25    0.23
   0   6  16    0.18    0.14
   0   6  16    0.18    0.23
   0  -6 -16   -0.08    0.22
   0   6  17    0.24    0.24
   0   6  17    0.10    0.14
   0  -6 -17   -0.10    0.25
   0   6  18   -0.01    0.30
   0  -6 -18    0.34    0.25
   0   6  19   -0.13    0.27
   0  -6 -19    0.13    0.22
   0   6  20    0.05    0.30
   0  -6 -20    0.08    0.25
   0   7 -20    0.18    0.28
   0  -7  20   -0.23    0.32
   0   7 -19   -0.02    0.24
   0  -7  19   -0.25    0.30
   0  -7  19   -0.01    0.32
   0   7 -18    1.30    0.52
   0  -7  18    1.71    0.60
   0   7 -17    1.65    0.49
   0  -7  17    1.09    0.59
   0   7 -16   10.58    1.03
   0  -7  16   10.70    1.25
   0   7 -15   -0.24    0.20
   0  -7  15    0.28    0.29
   0   7 -14    0.09    0.28
   0  -7  14    0.69    0.33
   0   7 -13   15.46    1.06
   0  -7  13   15.34    1.31
   0   7 -12    0.44    0.24
   0  -7  12    0.28    0.28
   0   7 -11    2.88    0.40
   0  -7  11    2.62    0.51
   0   7 -10    2.21    0.36
   0  -7  10    2.87    0.44
   0   7  -9    0.13    0.17
   0   7  -9    0.12    0.06
   0  -7   9    0.11    0.20
   0   7  -8    0.13    0.21
   0   7  -8    0.59    0.08
   0  -7   8    0.58    0.25
   0   7  -7   51.39    1.28
   0   7  -7   53.45    2.01
   0  -7   7   51.20    2.27
   0   7  -6   13.84    0.47
   0   7  -6   13.55    0.72
   0  -7   6   15.42    0.85
   0   7  -5   14.86    0.46
   0   7  -5   13.67    0.66
   0  -7   5   12.91    0.67
   0   7  -4    3.70    0.22
   0   7  -4    4.16    0.31
   0  -7   4    3.73    0.31
   0   7  -3  140.69    3.50
   0   7  -3  140.99    4.30
   0  -7   3  141.58    4.80
   0   7  -2   18.86    0.64
   0   7  -2   20.38    0.81
   0  -7   2   18.53    0.83
   0   7  -1    7.13    0.33
   0   7  -1    6.83    0.39
   0  -7   1    6.82    0.44
   0   7   0   18.41    0.63
   0  -7   0   17.69    0.62
   0  -7   0   17.62    0.70
   0   7   1   26.35    0.86
   0  -7  -1   25.32    0.79
   0   7   2   13.21    0.56
   0  -7  -2   13.81    0.53
   0   7   3  166.72    4.68
   0  -7  -3  171.10    4.63
   0  -7  -3  164.76    4.93
   0   7   4   23.55    0.80
   0  -7  -4   24.59    0.82
   0  -7  -4   23.32    0.87
   0   7   5    4.49    0.27
   0  -7  -5    4.78    0.27
   0  -7  -5    4.90    0.33
   0   7   6    9.40    0.45
   0  -7  -6   10.27    0.54
   0  -7  -6    9.23    0.45
   0   7   7    8.04    0.45
   0  -7  -7    8.68    0.47
   0  -7  -7    7.03    0.48
   0   7   8    0.66    0.15
   0  -7  -8    0.13    0.16
   0   7   9    2.66    0.28
   0  -7  -9    2.29    0.30
   0  -7  -9    2.13    0.32
   0   7  10    2.41    0.26
   0  -7 -10    2.07    0.33
   0  -7 -10    1.55    0.30
   0   7  11    0.23    0.15
   0  -7 -11    0.29    0.18
   0  -7 -11    0.13    0.18
   0   7  12    0.80    0.22
   0  -7 -12    0.93    0.27
   0  -7 -12    1.26    0.28
   0   7  13    0.38    0.18
   0  -7 -13   -0.32    0.28
   0  -7 -13    1.16    0.25
   0   7  14   -0.06    0.17
   0  -7 -14    1.18    0.29
   0   7  15    0.13    0.18
   0   7  15    0.05    0.21
   0   7  16    0.21    0.21
   0   7  16    0.04    0.14
   0  -7 -16   -0.13    0.22
   0   7  17   -0.03    0.27
   0   7  17    0.40    0.18
   0  -7 -17    0.12    0.27
   0   7  18    0.88    0.44
   0  -7 -18    1.59    0.38
   0   7  19    0.01    0.36
   0  -7 -19    0.57    0.30
   0   8 -19    0.43    0.40
   0  -8  19    0.43    0.50
   0   8 -18    0.25    0.36
   0  -8  18    0.66    0.45
   0   8 -17    0.42    0.31
   0  -8  17   -0.20    0.40
   0   8 -16    1.29    0.43
   0  -8  16    1.54    0.57
   0   8 -15    0.31    0.33
   0  -8  15    1.15    0.43
   0   8 -14    4.93    0.59
   0  -8  14    4.63    0.61
   0   8 -13    2.07    0.42
   0  -8  13    1.59    0.50
   0   8 -12    4.25    0.55
   0  -8  12    5.03    0.67
   0   8 -11    0.21    0.15
   0  -8  11   -0.30    0.18
   0   8 -10    0.84    0.10
   0   8 -10    1.42    0.28
   0  -8  10    1.27    0.35
   0   8  -9   -0.25    0.17
   0   8  -9    0.12    0.06
   0  -8   9   -0.00    0.20
   0   8  -8   11.83    0.71
   0   8  -8   10.53    0.38
   0  -8   8   12.11    0.89
   0   8  -7    0.17    0.17
   0   8  -7    0.18    0.08
   0  -8   7    0.06    0.21
   0   8  -6    0.14    0.08
   0   8  -6   -0.20    0.13
   0  -8   6   -0.18    0.13
   0   8  -5    0.18    0.13
   0   8  -5    0.04    0.10
   0  -8   5   -0.02    0.16
   0   8  -4    0.72    0.18
   0   8  -4    0.64    0.13
   0  -8   4    0.70    0.22
   0   8  -3    0.64    0.14
   0   8  -3    0.13    0.11
   0  -8   3    0.19    0.17
   0   8  -2    0.80    0.15
   0   8  -2    0.81    0.20
   0  -8   2    1.18    0.20
   0   8  -1    0.09    0.09
   0  -8   1    0.12    0.11
   0  -8   1   -0.05    0.07
   0   8   0    6.24    0.31
   0  -8   0    6.58    0.41
   0  -8   0    7.00    0.32
   0   8   1    2.25    0.20
   0  -8  -1    2.85    0.20
   0  -8  -1    2.71    0.29
   0   8   2   49.64    1.59
   0  -8  -2   47.78    1.70
   0  -8  -2   49.01    1.55
   0   8   3    0.25    0.16
   0  -8  -3    0.61    0.15
   0  -8  -3    0.50    0.12
   0   8   4    3.15    0.30
   0  -8  -4    4.01    0.29
   0  -8  -4    3.46    0.25
   0   8   5    0.79    0.21
   0  -8  -5    1.12    0.20
   0  -8  -5    1.01    0.16
   0   8   6    3.55    0.32
   0  -8  -6    2.58    0.31
   0  -8  -6    3.47    0.26
   0   8   7    0.23    0.17
   0  -8  -7    0.39    0.16
   0   8   8   11.84    0.67
   0  -8  -8   11.88    0.70
   0  -8  -8   10.93    0.65
   0   8   9    9.88    0.61
   0  -8  -9    9.72    0.61
   0  -8  -9    9.39    0.72
   0   8  10    7.80    0.57
   0  -8 -10    7.41    0.59
   0  -8 -10    9.11    0.63
   0   8  11   10.04    0.67
   0  -8 -11    9.79    0.85
   0  -8 -11   11.07    0.75
   0   8  12    2.39    0.31
   0  -8 -12    0.91    0.35
   0  -8 -12    2.16    0.35
   0   8  13    0.41    0.21
   0  -8 -13    0.89    0.27
   0  -8 -13    0.58    0.29
   0   8  14    0.11    0.15
   0  -8 -14   -0.27    0.18
   0   8  15    0.00    0.17
   0  -8 -15    0.38    0.28
   0   8  16    0.50    0.26
   0   8  16    0.09    0.19
   0  -8 -16    0.10    0.32
   0   8  17   -0.11    0.17
   0   8  17   -0.19    0.23
   0  -8 -17    0.19    0.23
   0   8  18    1.09    0.45
   0  -8 -18    1.68    0.46
   0   8  19    0.80    0.46
   0  -8 -19    1.13    0.40
   0   9 -18    1.93    0.57
   0  -9  18    1.24    0.66
   0   9 -17    5.52    0.86
   0  -9  17    6.23    1.12
   0   9 -16   -0.16    0.29
   0  -9  16    0.45    0.34
   0   9 -15    0.74    0.35
   0  -9  15    0.43    0.43
   0   9 -14    0.22    0.25
   0  -9  14    0.08    0.30
   0   9 -13    0.21    0.25
   0  -9  13    0.22    0.30
   0   9 -12    0.34    0.25
   0  -9  12    0.28    0.31
   0   9 -11    0.39    0.26
   0  -9  11    0.34    0.32
   0   9 -10    0.10    0.18
   0   9 -10    0.08    0.08
   0  -9  10   -0.19    0.23
   0   9  -9    0.37    0.11
   0   9  -9    0.84    0.23
   0  -9   9    0.83    0.31
   0   9  -8   -0.03    0.07
   0   9  -8   -0.10    0.15
   0  -9   8    0.22    0.19
   0   9  -7    0.92    0.25
   0  -9   7    0.68    0.25
   0   9  -6    0.58    0.13
   0   9  -6    0.28    0.20
   0  -9   6    0.41    0.26
   0   9  -5   -0.12    0.13
   0   9  -5    0.08    0.09
   0  -9   5   -0.14    0.16
   0   9  -4   -0.03    0.11
   0   9  -4    0.20    0.15
   0  -9   4    0.62    0.19
   0   9  -3    0.11    0.11
   0   9  -3    0.04    0.15
   0  -9   3    0.20    0.17
   0   9  -2    0.19    0.13
   0   9  -2   -0.15    0.10
   0  -9   2    0.18    0.13
   0   9  -1    0.11    0.10
   0  -9   1    0.13    0.14
   0  -9   1    0.08    0.11
   0   9   0    0.57    0.18
   0  -9   0    0.82    0.20
   0  -9   0    0.75    0.14
   0   9   1    3.81    0.31
   0  -9  -1    3.68    0.25
   0  -9  -1    3.32    0.33
   0   9   2    8.49    0.50
   0  -9  -2    7.39    0.48
   0  -9  -2    9.20    0.47
   0   9   3    0.22    0.17
   0  -9  -3    0.38    0.12
   0   9   4    3.90    0.37
   0  -9  -4    3.72    0.35
   0  -9  -4    3.74    0.28
   0   9   5    6.26    0.49
   0  -9  -5    6.90    0.41
   0  -9  -5    6.56    0.47
   0   9   6    1.70    0.28
   0  -9  -6    1.86    0.23
   0  -9  -6    1.12    0.25
   0   9   7    2.20    0.31
   0  -9  -7    1.68    0.26
   0  -9  -7    1.95    0.32
   0   9   8   29.07    1.37
   0  -9  -8   29.23    1.40
   0  -9  -8   28.66    1.39
   0   9   9    7.39    0.63
   0  -9  -9    7.68    0.57
   0  -9  -9    7.56    0.61
   0   9  10    2.93    0.42
   0  -9 -10    4.27    0.48
   0   9  11    1.72    0.31
   0  -9 -11    1.29    0.32
   0  -9 -11    1.71    0.34
   0   9  12    2.09    0.31
   0  -9 -12    1.84    0.34
   0  -9 -12    1.68    0.38
   0   9  13    1.60    0.33
   0  -9 -13    2.05    0.35
   0  -9 -13    2.24    0.42
   0   9  14    0.57    0.23
   0  -9 -14    0.47    0.27
   0  -9 -14    0.57    0.27
   0   9  15    0.20    0.20
   0  -9 -15    0.13    0.22
   0   9  16    0.06    0.26
   0   9  16    0.30    0.21
   0  -9 -16    0.20    0.33
   0   9  17    0.20    0.24
   0   9  17    0.14    0.19
   0  -9 -17   -0.17    0.25
   0   9  18    0.78    0.37
   0  -9 -18    0.08    0.33
   0  10 -17    0.29    0.35
   0 -10  17    0.26    0.43
   0  10 -16   -0.06    0.29
   0 -10  16   -0.14    0.35
   0 -10  15    0.46    0.40
   0  10 -14    0.07    0.29
   0 -10  14    0.60    0.36
   0  10 -13   -0.13    0.24
   0 -10  13   -0.04    0.29
   0  10 -12    0.18    0.25
   0 -10  12    0.23    0.31
   0  10 -11    0.40    0.31
   0 -10  11    1.28    0.38
   0  10 -10    0.05    0.21
   0  10 -10    0.17    0.11
   0  10  -9    0.19    0.18
   0  10  -9   -0.05    0.11
   0 -10   9    0.21    0.19
   0  10  -8    0.92    0.27
   0  10  -8    0.69    0.15
   0 -10   8    0.59    0.28
   0  10  -7    0.96    0.26
   0 -10   7    0.80    0.33
   0  10  -6    0.87    0.25
   0 -10   6    0.64    0.29
   0  10  -5    0.10    0.18
   0  10  -5    0.18    0.12
   0 -10   5    0.26    0.22
   0  10  -4   -0.05    0.11
   0  10  -4   -0.01    0.15
   0  10  -3    1.09    0.28
   0  10  -3    1.37    0.22
   0 -10   3    1.82    0.31
   0  10  -2    1.57    0.22
   0 -10   2    0.91    0.18
   0 -10   2    1.21    0.29
   0  10  -1    9.08    0.51
   0 -10   1    6.92    0.42
   0 -10   1    6.31    0.55
   0  10   0    1.49    0.25
   0 -10   0    1.38    0.29
   0 -10   0    1.03    0.19
   0  10   1    7.25    0.45
   0 -10  -1    5.36    0.34
   0 -10  -1    4.79    0.44
   0  10   2    0.65    0.19
   0 -10  -2    0.25    0.16
   0  10   3    1.03    0.25
   0 -10  -3    0.63    0.19
   0 -10  -3    0.83    0.21
   0  10   4   -0.06    0.17
   0 -10  -4   -0.07    0.14
   0 -10  -4   -0.28    0.15
   0  10   5    0.60    0.16
   0 -10  -5    0.13    0.17
   0 -10  -5   -0.04    0.16
   0  10   6    0.35    0.24
   0 -10  -6    0.82    0.18
   0 -10  -6    0.39    0.19
   0  10   7    2.54    0.35
   0 -10  -7    1.95    0.37
   0 -10  -7    2.63    0.31
   0  10   8    0.61    0.26
   0 -10  -8    0.16    0.25
   0 -10  -8    1.50    0.27
   0  10   9    2.26    0.35
   0 -10  -9    1.44    0.41
   0 -10  -9    1.86    0.37
   0  10  10    0.04    0.20
   0 -10 -10    0.91    0.24
   0 -10 -10    0.74    0.22
   0  10  11    3.70    0.44
   0 -10 -11    3.16    0.44
   0 -10 -11    3.72    0.45
   0  10  12    0.90    0.27
   0 -10 -12    0.67    0.26
   0 -10 -12    0.74    0.29
   0  10  13    0.43    0.22
   0 -10 -13    0.07    0.24
   0 -10 -13    0.23    0.23
   0  10  14    0.84    0.24
   0 -10 -14   -0.02    0.27
   0 -10 -14    0.19    0.25
   0  10  15   -0.00    0.20
   0 -10 -15   -0.08    0.20
   0  10  16    0.21    0.20
   0  10  16    0.17    0.22
   0 -10 -16   -0.17    0.33
   0  10  17    0.59    0.32
   0 -10 -17    1.08    0.46
   0  11 -16    0.86    0.38
   0 -11  16   -0.15    0.46
   0  11 -15   -0.04    0.27
   0 -11  15    0.23    0.35
   0  11 -14   -0.20    0.26
   0 -11  14    0.43    0.31
   0  11 -13    0.38    0.27
   0 -11  13   -0.04    0.35
   0  11 -12   -0.27    0.26
   0 -11  12   -0.09    0.27
   0  11 -11   -0.05    0.23
   0 -11  11    0.26    0.24
   0  11 -10    0.29    0.23
   0 -11  10   -0.05    0.23
   0  11  -9    0.32    0.26
   0  11  -9    0.25    0.15
   0 -11   9    0.69    0.32
   0  11  -8    2.33    0.46
   0  11  -8    2.83    0.25
   0 -11   8    2.86    0.56
   0  11  -7   -0.04    0.10
   0  11  -7   -0.00    0.16
   0 -11   7    0.10    0.20
   0  11  -6    2.39    0.27
   0  11  -6    2.04    0.38
   0 -11   6    2.70    0.48
   0  11  -5    0.02    0.19
   0  11  -5    0.12    0.14
   0 -11   5    0.13    0.22
   0  11  -4    0.04    0.19
   0  11  -4   -0.19    0.14
   0 -11   4   -0.11    0.21
   0  11  -3    0.35    0.17
   0 -11   3    0.35    0.25
   0  11  -2    0.65    0.18
   0 -11   2    0.07    0.18
   0 -11   2    0.45    0.24
   0  11  -1   -0.09    0.15
   0 -11   1    0.30    0.20
   0 -11   1    0.12    0.13
   0  11   0    0.94    0.23
   0 -11   0    0.49    0.25
   0 -11   0    0.84    0.18
   0  11   2    0.13    0.14
   0 -11  -2    0.11    0.12
   0 -11  -2   -0.12    0.10
   0  11   3   -0.00    0.16
   0 -11  -3    0.24    0.17
   0 -11  -3   -0.02    0.13
   0  11   4    0.64    0.24
   0 -11  -4    0.84    0.18
   0 -11  -4    0.79    0.25
   0  11   5    1.14    0.26
   0 -11  -5    0.16    0.24
   0 -11  -5    0.94    0.22
   0  11   6    2.40    0.40
   0 -11  -6    1.93    0.31
   0 -11  -6    3.49    0.34
   0  11   7    0.36    0.18
   0 -11  -7    0.11    0.19
   0 -11  -7    0.14    0.20
   0  11   8    9.93    0.77
   0 -11  -8    9.44    0.72
   0  11   9    1.36    0.33
   0 -11  -9    1.30    0.28
   0 -11  -9    1.02    0.30
   0 -11 -10    1.38    0.30
   0 -11 -10    1.06    0.31
   0  11  11    0.97    0.25
   0 -11 -11    0.30    0.25
   0 -11 -11    0.01    0.23
   0  11  12    0.03    0.23
   0 -11 -12    0.41    0.23
   0 -11 -12    0.24    0.23
   0  11  13   -0.09    0.22
   0 -11 -13    0.09    0.24
   0 -11 -13    0.31    0.19
   0  11  14    0.03    0.21
   0 -11 -14    0.21    0.22
   0  11  15    0.38    0.27
   0 -11 -15    0.39    0.28
   0  11  16    0.07    0.22
   0  12 -15    0.63    0.42
   0 -12  15    0.99    0.44
   0  12 -14    0.46    0.37
   0 -12  14    0.46    0.36
   0  12 -13    0.48    0.32
   0 -12  13    0.26    0.34
   0  12 -12    0.67    0.31
   0 -12  12   -0.07    0.30
   0  12 -11    0.56    0.31
   0 -12  11    0.20    0.37
   0  12 -10   -0.30    0.26
   0 -12  10   -0.12    0.32
   0  12  -9    0.35    0.15
   0  12  -9    0.16    0.27
   0 -12   9    0.31    0.32
   0  12  -8   -0.24    0.19
   0 -12   8    0.34    0.23
   0  12  -7    8.67    0.53
   0  12  -7   10.24    0.80
   0 -12   7    8.97    0.92
   0  12  -6   -0.02    0.15
   0  12  -6    0.43    0.22
   0 -12   6   -0.15    0.25
   0  12  -5    0.54    0.31
   0  12  -5    0.91    0.21
   0 -12   5    0.78    0.34
   0  12  -4    0.93    0.24
   0 -12   4    1.15    0.36
   0  12  -3    2.25    0.33
   0 -12   3    2.78    0.35
   0 -12   3    1.53    0.46
   0  12  -2    0.01    0.17
   0 -12   2    0.07    0.17
   0 -12   2    0.23    0.19
   0  12  -1    4.73    0.48
   0 -12   1    4.92    0.40
   0  12   0    0.09    0.22
   0 -12   0    0.33    0.25
   0 -12   0    0.42    0.16
   0  12   1   -0.12    0.14
   0 -12  -1    0.02    0.16
   0 -12  -1   -0.04    0.14
   0  12   2    0.30    0.17
   0 -12  -2    0.18    0.17
   0 -12  -2    0.41    0.19
   0  12   3    4.65    0.52
   0 -12  -3    4.62    0.44
   0 -12  -3    4.84    0.45
   0  12   4   -0.21    0.17
   0 -12  -4    0.05    0.13
   0  12   5    2.02    0.32
   0 -12  -5    2.20    0.38
   0 -12  -5    1.99    0.30
   0  12   6    0.01    0.18
   0 -12  -6   -0.04    0.16
   0 -12  -6    0.16    0.14
   0  12   7    1.42    0.34
   0 -12  -7    1.00    0.29
   0 -12  -7    1.38    0.30
   0  12   8    0.98    0.36
   0 -12  -8    1.27    0.29
   0 -12  -8    1.09    0.30
   0  12   9    0.03    0.23
   0 -12  -9   -0.03    0.18
   0 -12  -9    0.28    0.18
   0  12  10    0.15    0.23
   0 -12 -10    0.16    0.21
   0 -12 -10    0.05    0.21
   0  12  11    0.52    0.26
   0 -12 -11    0.21    0.25
   0  12  12   -0.43    0.25
   0 -12 -12   -0.10    0.22
   0  12  13    0.46    0.24
   0 -12 -13    0.61    0.30
   0  12  14    0.41    0.30
   0  13 -13    0.49    0.42
   0 -13  13    1.57    0.51
   0  13 -12   -0.21    0.25
   0 -13  12    0.18    0.32
   0  13 -11    0.49    0.36
   0 -13  11    0.29    0.38
   0  13 -10    0.25    0.23
   0 -13  10   -0.25    0.28
   0  13  -9   -0.25    0.23
   0  13  -9    0.05    0.13
   0 -13   9   -0.14    0.26
   0  13  -8    0.37    0.16
   0  13  -8    0.16    0.26
   0 -13   8   -0.44    0.32
   0  13  -7    0.20    0.14
   0  13  -7   -0.07    0.24
   0 -13   7    0.01    0.29
   0  13  -6   -0.00    0.23
   0  13  -6   -0.07    0.16
   0 -13   6   -0.36    0.26
   0  13  -5    0.24    0.17
   0 -13   5    0.07    0.28
   0  13  -4    1.39    0.28
   0 -13   4    1.30    0.46
   0 -13   4    1.24    0.36
   0  13  -3    0.04    0.17
   0 -13   3    0.02    0.17
   0 -13   3    0.40    0.26
   0  13  -2    5.92    0.53
   0 -13   2    5.48    0.65
   0 -13   2    5.94    0.57
   0  13  -1    0.03    0.16
   0 -13   1   -0.11    0.18
   0 -13   1    0.01    0.13
   0  13   0    0.10    0.22
   0 -13   0    0.57    0.21
   0 -13   0    0.06    0.19
   0  13   1    0.14    0.19
   0 -13  -1   -0.20    0.17
   0 -13  -1    0.19    0.14
   0  13   2   13.86    0.97
   0 -13  -2   14.24    0.81
   0  13   3    0.15    0.21
   0 -13  -3    0.17    0.20
   0 -13  -3    0.21    0.16
   0  13   4    2.27    0.42
   0 -13  -4    2.18    0.30
   0 -13  -4    1.83    0.35
   0  13   5    0.77    0.30
   0 -13  -5    0.26    0.28
   0 -13  -5    0.54    0.20
   0  13   6    0.28    0.25
   0 -13  -6   -0.05    0.23
   0 -13  -6    0.39    0.18
   0  13   7    0.84    0.28
   0 -13  -7    0.40    0.22
   0 -13  -7    0.13    0.23
   0  13   8    0.70    0.29
   0 -13  -8    0.62    0.27
   0  13   9   -0.00    0.22
   0 -13  -9   -0.07    0.19
   0  13  10   -0.21    0.25
   0  13  11    0.05    0.23
   0  13  12   -0.30    0.28
   0  13  13   -0.08    0.20
   0  14 -11    0.46    0.34
   0 -14  11    0.11    0.41
   0  14 -10    0.40    0.38
   0 -14  10    0.92    0.44
   0  14  -9    0.13    0.30
   0 -14   9    0.37    0.36
   0  14  -8    0.03    0.26
   0  14  -8    0.07    0.17
   0 -14   8    0.35    0.30
   0  14  -7    1.30    0.28
   0  14  -7    0.15    0.36
   0 -14   7    0.10    0.40
   0  14  -6    3.80    0.44
   0 -14   6    4.45    0.75
   0  14  -5    0.62    0.23
   0 -14   5    0.30    0.31
   0 -14   5   -0.03    0.40
   0  14  -4    2.44    0.38
   0 -14   4    2.34    0.40
   0 -14   4    3.25    0.53
   0  14  -3    0.06    0.19
   0 -14   3    0.06    0.18
   0 -14   3    0.24    0.24
   0  14  -2    0.28    0.21
   0 -14   2    0.11    0.22
   0  14  -1   -0.12    0.21
   0 -14   1   -0.15    0.17
   0 -14   1   -0.19    0.23
   0  14   0    0.54    0.26
   0 -14   0    0.29    0.21
   0 -14   0    0.28    0.30
   0  14   1    3.06    0.42
   0 -14  -1    1.73    0.39
   0 -14  -1    2.24    0.39
   0  14   2    1.24    0.30
   0 -14  -2    0.73    0.24
   0 -14  -2    0.60    0.28
   0  14   3    1.58    0.39
   0 -14  -3    1.24    0.33
   0 -14  -3    1.69    0.32
   0  14   4    0.39    0.36
   0 -14  -4    1.47    0.27
   0  14   5    2.19    0.48
   0 -14  -5    2.88    0.38
   0  14   6    1.36    0.42
   0 -14  -6    1.63    0.31
   0  14   7    4.83    0.65
   0  14   8    0.44    0.26
   0  14   9    1.57    0.43
   0  14  10   -0.22    0.28
   0  14  11    0.05    0.26
   0  15  -9    0.18    0.32
   0 -15   9    0.16    0.35
   0  15  -8    0.19    0.30
   0 -15   8    0.05    0.39
   0  15  -7    3.78    0.46
   0 -15   7    3.85    0.79
   0  15  -6    0.27    0.21
   0 -15   6    0.16    0.23
   0 -15   6   -0.14    0.32
   0  15  -5    0.91    0.30
   0 -15   5    0.31    0.43
   0 -15   5    1.32    0.31
   0  15  -4    0.02    0.19
   0 -15   4   -0.36    0.30
   0 -15   4    0.03    0.19
   0  15  -3    2.38    0.41
   0 -15   3    2.08    0.40
   0 -15   3    2.52    0.52
   0  15  -2    0.08    0.20
   0 -15   2   -0.03    0.24
   0 -15   2    0.09    0.20
   0 -15   1    0.12    0.23
   0 -15   1    0.14    0.23
   0  15   0    0.24    0.22
   0 -15   0    0.03    0.22
   0  15   1    0.02    0.20
   0 -15  -1    0.03    0.16
   0  15   2    0.65    0.32
   0  15   3    1.94    0.45
   0  15   4   -0.06    0.24
   0  15   5    3.82    0.62
   0  15   6    2.95    0.59
   0  15   7    0.15    0.27
   0  15   8    0.17    0.28
   0  16  -5    0.65    0.30
   0  16  -4    1.14    0.34
   0  16  -3   -0.02    0.19
   0  16  -2    2.08    0.41
   0  16  -1    0.42    0.30
   0  16   0    0.96    0.36
   0  16   1    1.37    0.40
   0  16   2    0.33    0.30
   0  16   3   -0.12    0.27
   0  16   4    0.19    0.29
  -1  16   2    0.64    0.34
  -1  16   1    1.25    0.40
  -1  16   0   -0.08    0.23
  -1  16  -1    0.05    0.22
  -1  16  -2    0.89    0.34
  -1  15   7    0.12    0.27
  -1  15   6   -0.11    0.21
  -1  15   5    0.05    0.23
  -1  15   4    0.14    0.22
  -1  15   3    0.36    0.31
   1 -15  -2    0.41    0.25
  -1  15   2   -0.15    0.24
   1 -15  -1    0.84    0.42
  -1  15   1    1.49    0.39
   1 -15   0    0.21    0.24
  -1  15   0   -0.44    0.23
   1 -15   1    0.10    0.30
  -1  15  -1    0.44    0.25
   1 -15   2    0.35    0.28
  -1  15  -2   -0.03    0.22
   1 -15   3   -0.25    0.28
  -1  15  -3    0.07    0.20
   1 -15   4    0.14    0.38
  -1  15  -4    0.56    0.26
   1 -15   5    0.74    0.47
  -1  15  -5    1.06    0.30
   1 -15   6    0.64    0.54
  -1  15  -6    1.50    0.33
   1 -15   7    8.94    1.42
  -1  15  -7    9.34    0.83
   1 -15   8    0.46    0.51
  -1  15  -8    0.66    0.25
   1 -15   9    0.75    0.54
  -1  14  10    0.29    0.31
  -1  14   9    1.25    0.42
  -1  14   8   -0.20    0.28
  -1  14   7    1.09    0.40
   1 -14  -6   -0.09    0.21
  -1  14   6    0.31    0.21
   1 -14  -5    0.32    0.28
  -1  14   5    0.65    0.30
   1 -14  -4    0.23    0.29
  -1  14   4    0.42    0.28
   1 -14  -3   -0.13    0.20
  -1  14   3    0.03    0.22
   1 -14  -2   -0.24    0.21
  -1  14   2    0.09    0.21
   1 -14  -1    0.24    0.27
  -1  14   1    0.41    0.25
   1 -14   0    0.24    0.34
  -1  14   0    0.77    0.28
   1 -14   1   -0.01    0.14
  -1  14  -1   -0.02    0.17
   1 -14   2    0.47    0.35
   1 -14   2    0.30    0.21
  -1  14  -2    0.29    0.24
   1 -14   3   -0.47    0.30
  -1  14  -3   -0.07    0.21
   1 -14   4    0.18    0.33
   1 -14   4    0.34    0.19
  -1  14  -4    0.25    0.24
   1 -14   5    0.32    0.20
   1 -14   5    0.15    0.32
  -1  14  -5    0.16    0.19
   1 -14   6   -0.01    0.34
  -1  14  -6    0.20    0.19
   1 -14   7    0.14    0.36
  -1  14  -7    0.35    0.27
  -1  14  -7    0.24    0.20
   1 -14   8    0.19    0.38
  -1  14  -8    0.28    0.19
  -1  14  -8    0.32    0.28
   1 -14   9    0.03    0.37
  -1  14  -9    0.28    0.28
   1 -14  10   -0.13    0.32
  -1  14 -10    0.12    0.23
   1 -14  11   -0.08    0.41
  -1  14 -11   -0.41    0.31
  -1  13  12    1.68    0.47
  -1  13  11    0.21    0.27
   1 -13 -10    0.08    0.29
  -1  13  10    1.16    0.33
   1 -13  -9    0.30    0.25
  -1  13   9    0.13    0.28
   1 -13  -8   -0.09    0.25
  -1  13   8    0.48    0.26
   1 -13  -7   -0.11    0.28
  -1  13   7   -0.37    0.27
   1 -13  -6    0.76    0.28
  -1  13   6    0.51    0.26
   1 -13  -5    0.16    0.23
  -1  13   5    0.14    0.24
   1 -13  -4    0.38    0.25
  -1  13   4    0.36    0.26
   1 -13  -3    0.04    0.12
   1 -13  -3    0.05    0.20
  -1  13   3    0.21    0.20
   1 -13  -2    6.86    0.53
  -1  13   2    8.46    0.63
   1 -13  -1    5.27    0.42
   1 -13  -1    4.84    0.59
  -1  13   1    5.52    0.58
   1 -13   0    2.16    0.32
   1 -13   0    2.23    0.43
  -1  13   0    2.32    0.38
   1 -13   1    0.25    0.24
  -1  13  -1    0.09    0.19
   1 -13   2    2.46    0.34
   1 -13   2    2.67    0.50
  -1  13  -2    2.51    0.37
   1 -13   3    1.71    0.26
   1 -13   3    1.94    0.45
  -1  13  -3    1.54    0.33
   1 -13   4   -0.10    0.15
  -1  13  -4    0.03    0.15
   1 -13   5   -0.12    0.24
  -1  13  -5    0.01    0.14
   1 -13   6   -0.13    0.27
  -1  13  -6   -0.06    0.20
  -1  13  -6   -0.06    0.17
   1 -13   7   -0.12    0.34
  -1  13  -7    0.04    0.18
  -1  13  -7    1.35    0.30
   1 -13   8   -0.14    0.29
  -1  13  -8    0.12    0.17
  -1  13  -8    0.08    0.26
   1 -13   9    0.04    0.34
  -1  13  -9    0.18    0.24
   1 -13  10    0.35    0.39
  -1  13 -10    0.29    0.27
   1 -13  11   -0.09    0.38
  -1  13 -11   -0.24    0.27
   1 -13  12    0.52    0.45
  -1  13 -12    0.45    0.33
   1 -13  13    0.51    0.54
  -1  13 -13    0.91    0.39
  -1  12  13    0.19    0.25
   1 -12 -12   -0.20    0.25
  -1  12  12   -0.14    0.25
   1 -12 -11    0.46    0.25
  -1  12  11   -0.02    0.26
   1 -12 -10    0.40    0.32
  -1  12  10    0.95    0.32
   1 -12  -9    3.86    0.57
  -1  12   9    3.51    0.53
   1 -12  -8    6.39    0.63
   1 -12  -8    7.21    0.82
  -1  12   8    8.14    0.66
   1 -12  -7   -0.23    0.24
   1 -12  -7    0.10    0.19
  -1  12   7    0.92    0.21
   1 -12  -6    6.60    0.65
   1 -12  -6    7.11    0.49
  -1  12   6    7.53    0.74
   1 -12  -5    1.66    0.23
   1 -12  -5    1.78    0.40
  -1  12   5    2.52    0.37
   1 -12  -4    0.05    0.19
   1 -12  -4   -0.04    0.13
  -1  12   4    0.13    0.17
   1 -12  -3    3.06    0.48
   1 -12  -3    2.50    0.31
  -1  12   3    3.01    0.40
   1 -12  -2    0.54    0.16
   1 -12  -2    0.40    0.28
  -1  12   2    0.98    0.25
   1 -12  -1    2.54    0.40
   1 -12  -1    2.48    0.26
  -1  12   1    2.47    0.38
   1 -12   0    0.37    0.15
   1 -12   0    0.20    0.24
  -1  12   0    0.40    0.21
   1 -12   1    0.32    0.30
   1 -12   1    0.46    0.16
  -1  12  -1    0.03    0.21
   1 -12   2    1.25    0.22
   1 -12   2    1.59    0.39
  -1  12  -2    1.11    0.28
   1 -12   3   15.30    0.87
   1 -12   3   15.69    1.18
  -1  12  -3   14.19    0.79
   1 -12   4    1.22    0.41
  -1  12  -4    1.18    0.24
   1 -12   5    0.29    0.33
  -1  12  -5    0.15    0.19
  -1  12  -5    0.99    0.26
   1 -12   6    0.35    0.32
  -1  12  -6    0.35    0.24
  -1  12  -6    0.33    0.18
   1 -12   7    2.52    0.59
  -1  12  -7    3.02    0.43
  -1  12  -7    2.46    0.34
   1 -12   8    0.34    0.37
  -1  12  -8    0.52    0.27
   1 -12   9    0.55    0.44
  -1  12  -9    1.05    0.30
  -1  12  -9    0.99    0.20
   1 -12  10    0.39    0.32
  -1  12 -10    0.50    0.23
  -1  12 -10   -0.06    0.14
   1 -12  11   -0.35    0.32
  -1  12 -11   -0.00    0.23
   1 -12  12    0.22    0.37
  -1  12 -12    0.25    0.28
   1 -12  13   -0.00    0.40
  -1  12 -13    0.34    0.28
   1 -12  14    0.71    0.49
  -1  12 -14    0.69    0.37
   1 -12  15   -0.38    0.47
  -1  12 -15    0.84    0.34
   1 -11 -15    1.81    0.47
  -1  11  15    0.78    0.37
   1 -11 -13   -0.18    0.26
  -1  11  13    0.39    0.23
   1 -11 -12   -0.04    0.28
  -1  11  12    0.22    0.22
   1 -11 -11    0.32    0.24
   1 -11 -11    0.15    0.19
  -1  11  11    0.21    0.22
   1 -11 -10    0.25    0.22
   1 -11 -10    0.48    0.25
  -1  11  10    0.33    0.25
   1 -11  -9    5.26    0.55
   1 -11  -9    5.13    0.62
  -1  11   9    6.51    0.60
   1 -11  -8    8.44    0.77
   1 -11  -8    8.49    0.62
  -1  11   8    9.06    0.73
   1 -11  -7    3.69    0.45
  -1  11   7    2.69    0.44
   1 -11  -6    0.67    0.28
   1 -11  -6    0.58    0.19
  -1  11   6    1.02    0.26
   1 -11  -5    0.06    0.23
   1 -11  -5   -0.08    0.13
  -1  11   5   -0.19    0.19
   1 -11  -4    0.97    0.35
   1 -11  -4    1.40    0.22
  -1  11   4    2.31    0.32
   1 -11  -3   -0.26    0.21
   1 -11  -3    0.21    0.11
  -1  11   3    0.05    0.14
   1 -11  -2    1.94    0.25
   1 -11  -2    2.18    0.33
  -1  11   2    1.61    0.32
   1 -11  -1    0.14    0.15
   1 -11  -1   -0.00    0.09
  -1  11   1   -0.07    0.13
   1 -11   0    0.29    0.22
   1 -11   0    0.25    0.12
  -1  11   0    0.51    0.18
   1 -11   1    0.97    0.22
   1 -11   1    1.57    0.35
  -1  11  -1    1.50    0.25
   1 -11   2   43.56    1.67
   1 -11   2   45.24    2.36
  -1  11  -2   43.00    1.70
   1 -11   3    0.70    0.29
   1 -11   3    0.54    0.16
  -1  11  -3    0.53    0.20
   1 -11   4    0.56    0.37
  -1  11  -4    1.39    0.25
  -1  11  -4    0.90    0.22
   1 -11   5    0.70    0.33
  -1  11  -5    0.82    0.19
  -1  11  -5    0.35    0.24
   1 -11   6    9.68    0.95
  -1  11  -6    8.82    0.53
  -1  11  -6    9.55    0.67
   1 -11   7   -0.24    0.26
  -1  11  -7    0.10    0.18
  -1  11  -7    0.20    0.13
   1 -11   8    1.80    0.52
  -1  11  -8    1.71    0.23
   1 -11   9    0.40    0.27
  -1  11  -9    0.06    0.11
  -1  11  -9   -0.02    0.19
   1 -11  10    2.48    0.61
  -1  11 -10    2.26    0.26
  -1  11 -10    2.15    0.42
   1 -11  11    0.33    0.38
  -1  11 -11    0.49    0.28
   1 -11  12    3.05    0.69
  -1  11 -12    2.55    0.48
   1 -11  13   -0.09    0.23
  -1  11 -13    0.07    0.20
   1 -11  14   -0.08    0.25
  -1  11 -14    0.53    0.28
   1 -11  15    0.09    0.22
  -1  11 -15   -0.16    0.23
   1 -11  16    0.29    0.38
  -1  11 -16    0.44    0.32
   1 -10 -16    0.20    0.36
  -1  10  16    0.92    0.33
   1 -10 -15   -0.24    0.25
  -1  10  15    0.20    0.19
   1 -10 -14    0.04    0.25
   1 -10 -14   -0.19    0.25
  -1  10  14   -0.19    0.23
   1 -10 -13    0.22    0.20
   1 -10 -13    0.03    0.27
  -1  10  13    0.31    0.21
   1 -10 -12    0.14    0.18
   1 -10 -12    0.36    0.25
  -1  10  12    0.05    0.20
   1 -10 -11    2.86    0.46
   1 -10 -11    3.01    0.35
  -1  10  11    3.34    0.43
   1 -10 -10    0.10    0.20
   1 -10 -10    0.31    0.22
  -1  10  10    0.14    0.21
   1 -10  -9   -0.09    0.19
   1 -10  -9   -0.18    0.15
  -1  10   9    0.28    0.16
   1 -10  -8    0.06    0.16
   1 -10  -8   -0.13    0.13
  -1  10   8    0.09    0.15
   1 -10  -7   11.18    0.67
   1 -10  -7   10.37    0.86
  -1  10   7   10.23    0.75
   1 -10  -6    1.18    0.22
   1 -10  -6    1.56    0.32
  -1  10   6    1.07    0.26
   1 -10  -5   -0.17    0.11
   1 -10  -5   -0.14    0.21
  -1  10   5    0.12    0.16
   1 -10  -4    0.03    0.17
   1 -10  -4   -0.22    0.11
  -1  10   4    0.15    0.15
   1 -10  -3    0.72    0.24
  -1  10   3    0.79    0.22
   1 -10  -2    0.68    0.16
   1 -10  -2    0.90    0.23
  -1  10   2    0.85    0.21
   1 -10  -1   12.69    0.87
  -1  10   1   16.28    0.74
   1 -10   0    0.57    0.23
   1 -10   0    0.67    0.14
  -1  10   0    0.22    0.19
   1 -10   1    2.92    0.38
   1 -10   1    2.52    0.26
  -1  10  -1    3.24    0.30
   1 -10   2    0.93    0.29
   1 -10   2    1.09    0.18
  -1  10  -2    0.88    0.21
   1 -10   3   -0.04    0.22
  -1  10  -3    0.13    0.16
  -1  10  -3    0.29    0.13
   1 -10   4    1.03    0.31
  -1  10  -4    0.59    0.17
  -1  10  -4    1.06    0.26
   1 -10   5    0.42    0.27
  -1  10  -5    0.39    0.14
  -1  10  -5    0.36    0.20
  -1  10  -6    0.06    0.22
  -1  10  -6    0.43    0.13
   1 -10   7   26.93    1.74
  -1  10  -7   24.67    1.00
  -1  10  -7   25.71    1.31
   1 -10   8    2.58    0.51
  -1  10  -8    2.10    0.35
  -1  10  -8    2.43    0.27
   1 -10   9    1.56    0.46
  -1  10  -9    1.55    0.30
  -1  10  -9    0.92    0.20
   1 -10  10    1.88    0.57
  -1  10 -10    2.40    0.39
  -1  10 -10    2.30    0.23
   1 -10  11    5.83    0.78
  -1  10 -11    7.37    0.65
   1 -10  12   -0.13    0.25
  -1  10 -12    0.33    0.22
   1 -10  13    2.93    0.61
  -1  10 -13    3.84    0.53
   1 -10  14    1.62    0.62
  -1  10 -14    1.76    0.46
   1 -10  15    0.23    0.33
  -1  10 -15   -0.23    0.24
   1 -10  16    0.83    0.53
  -1  10 -16    0.60    0.38
   1 -10  17    2.27    0.73
  -1  10 -17    1.61    0.53
   1 -10  18    2.87    0.80
  -1  10 -18    2.14    0.63
   1  -9 -17    0.26    0.32
  -1   9  17    1.17    0.29
  -1   9  17    1.11    0.33
   1  -9 -16    0.24    0.24
  -1   9  16    0.07    0.19
   1  -9 -15    0.23    0.19
   1  -9 -15   -0.06    0.25
  -1   9  15   -0.03    0.17
   1  -9 -14   -0.09    0.22
   1  -9 -14   -0.01    0.24
   1  -9 -13    0.13    0.24
   1  -9 -13    0.31    0.22
  -1   9  13   -0.02    0.18
   1  -9 -12    0.31    0.15
   1  -9 -12   -0.12    0.21
  -1   9  12   -0.15    0.16
   1  -9 -11    1.96    0.37
   1  -9 -11    1.93    0.29
  -1   9  11    1.97    0.32
   1  -9 -10   10.28    0.64
   1  -9 -10   10.39    0.84
  -1   9  10   11.20    0.75
   1  -9  -9    2.08    0.42
   1  -9  -9    2.76    0.33
  -1   9   9    2.32    0.33
   1  -9  -8   24.61    1.36
   1  -9  -8   24.87    1.23
  -1   9   8   24.82    1.18
   1  -9  -7    1.14    0.22
   1  -9  -7    0.62    0.27
  -1   9   7    0.90    0.24
   1  -9  -6    0.40    0.18
   1  -9  -6    0.02    0.14
  -1   9   6    0.30    0.17
   1  -9  -5    0.55    0.24
   1  -9  -5    0.81    0.15
  -1   9   5    0.32    0.20
   1  -9  -4    0.88    0.16
   1  -9  -4    0.75    0.24
  -1   9   4    0.86    0.19
   1  -9  -3    0.71    0.13
   1  -9  -3    1.08    0.24
  -1   9   3    0.97    0.19
   1  -9  -2    5.06    0.30
   1  -9  -2    5.50    0.45
  -1   9   2    5.70    0.38
   1  -9  -1    0.19    0.09
   1  -9  -1    0.21    0.18
  -1   9   1    0.27    0.14
   1  -9   0    0.77    0.19
   1  -9   0    0.23    0.10
  -1   9   0    0.31    0.11
   1  -9   1    1.54    0.27
   1  -9   1    1.26    0.17
  -1   9  -1    1.30    0.20
   1  -9   2    4.90    0.50
  -1   9  -2    4.70    0.27
   1  -9   3    0.05    0.19
  -1   9  -3    0.15    0.11
  -1   9  -3    0.31    0.16
   1  -9   4    0.62    0.26
  -1   9  -4    1.06    0.18
  -1   9  -4    0.51    0.15
   1  -9   5    1.03    0.25
  -1   9  -5    0.20    0.12
  -1   9  -5    0.31    0.17
   1  -9   6    0.06    0.28
  -1   9  -6    0.73    0.14
  -1   9  -6    0.66    0.20
   1  -9   7    0.08    0.21
  -1   9  -7   -0.13    0.14
  -1   9  -7    0.00    0.08
   1  -9   8    0.09    0.33
  -1   9  -8    0.65    0.13
  -1   9  -8    1.22    0.23
   1  -9   9    1.52    0.33
  -1   9  -9    1.23    0.27
  -1   9  -9    1.09    0.14
   1  -9  10    2.18    0.46
  -1   9 -10    2.51    0.39
  -1   9 -10    3.00    0.21
   1  -9  11    1.83    0.50
  -1   9 -11    1.62    0.35
   1  -9  12    2.04    0.49
  -1   9 -12    1.18    0.34
   1  -9  13    0.77    0.32
  -1   9 -13    0.38    0.27
   1  -9  14   -0.38    0.32
  -1   9 -14    0.07    0.23
   1  -9  15    1.27    0.53
   1  -9  15    1.37    0.40
  -1   9 -15    0.90    0.40
   1  -9  16   -0.16    0.51
  -1   9 -16    1.45    0.38
   1  -9  17    7.02    1.10
  -1   9 -17    6.74    0.87
   1  -9  18    3.36    0.90
  -1   9 -18    3.46    0.69
   1  -8 -18    0.31    0.23
  -1   8  18   -0.18    0.29
   1  -8 -17    0.52    0.33
  -1   8  17    1.54    0.42
  -1   8  17    0.90    0.27
   1  -8 -16    0.13    0.21
  -1   8  16    0.18    0.18
   1  -8 -15    0.04    0.25
   1  -8 -15   -0.26    0.25
  -1   8  15   -0.09    0.17
   1  -8 -14    3.74    0.60
   1  -8 -14    4.18    0.50
  -1   8  14    4.22    0.42
   1  -8 -13    0.09    0.28
   1  -8 -13    0.28    0.25
  -1   8  13    0.42    0.19
   1  -8 -12    1.92    0.35
   1  -8 -12    1.48    0.28
  -1   8  12    0.85    0.27
   1  -8 -11    1.30    0.32
   1  -8 -11    0.81    0.30
  -1   8  11    1.51    0.27
   1  -8 -10   -0.20    0.13
   1  -8 -10    0.12    0.15
  -1   8  10    0.14    0.13
   1  -8  -9    7.32    0.48
   1  -8  -9    6.95    0.58
  -1   8   9    6.44    0.48
   1  -8  -8    0.93    0.20
  -1   8   8    0.93    0.21
   1  -8  -7    1.78    0.23
   1  -8  -7    1.74    0.34
  -1   8   7    1.13    0.22
   1  -8  -6   -0.13    0.14
   1  -8  -6   -0.07    0.10
  -1   8   6    0.08    0.12
   1  -8  -5    0.71    0.22
  -1   8   5    0.73    0.14
   1  -8  -4    0.47    0.19
   1  -8  -4    0.59    0.11
  -1   8   4    0.47    0.13
   1  -8  -3    0.25    0.17
  -1   8   3    0.33    0.12
   1  -8  -2    2.30    0.27
   1  -8  -2    1.85    0.17
  -1   8   2    2.33    0.23
   1  -8  -1    3.14    0.22
   1  -8  -1    3.61    0.34
  -1   8   1    3.54    0.26
   1  -8   0   10.86    0.39
   1  -8   0   11.11    0.65
  -1   8   0   10.51    0.48
   1  -8   1   13.03    0.46
   1  -8   1   12.29    0.71
  -1   8  -1   11.73    0.45
   1  -8   2    5.39    0.46
  -1   8  -2    4.74    0.28
  -1   8  -2    5.51    0.32
   1  -8   3    0.37    0.18
  -1   8  -3    0.14    0.12
  -1   8  -3    0.16    0.10
   1  -8   4    0.59    0.24
  -1   8  -4    0.58    0.18
  -1   8  -4    0.55    0.12
   1  -8   5    0.08    0.21
  -1   8  -5    0.35    0.15
  -1   8  -5    0.37    0.10
   1  -8   6    1.83    0.33
  -1   8  -6    1.55    0.23
  -1   8  -6    1.46    0.15
   1  -8   7    2.64    0.44
  -1   8  -7    2.30    0.29
   1  -8   8   13.85    0.93
  -1   8  -8   15.83    0.83
   1  -8   9    1.94    0.45
  -1   8  -9    2.03    0.17
  -1   8  -9    2.26    0.31
   1  -8  10    0.33    0.27
  -1   8 -10    0.17    0.18
   1  -8  11    0.21    0.28
  -1   8 -11    0.20    0.20
   1  -8  12    3.71    0.54
  -1   8 -12    2.04    0.39
   1  -8  13    0.40    0.41
  -1   8 -13    1.16    0.29
   1  -8  14    4.74    0.75
  -1   8 -14    4.86    0.61
   1  -8  15    0.41    0.37
  -1   8 -15    0.39    0.29
   1  -8  16    1.32    0.44
  -1   8 -16    1.65    0.43
   1  -8  17    0.31    0.44
  -1   8 -17    0.39    0.33
   1  -8  18    4.42    0.98
  -1   8 -18    4.40    0.72
   1  -8  19   -0.16    0.46
  -1   8 -19    0.55    0.36
   1  -7 -19   -0.53    0.27
  -1   7  19    0.38    0.32
   1  -7 -18    0.35    0.24
  -1   7  18   -0.23    0.28
   1  -7 -17    0.02    0.21
  -1   7  17   -0.10    0.18
  -1   7  17   -0.15    0.26
   1  -7 -16    0.19    0.27
  -1   7  16    0.38    0.24
  -1   7  16    0.23    0.18
   1  -7 -15    7.37    0.71
  -1   7  15    7.09    0.53
   1  -7 -14    3.30    0.59
   1  -7 -14    4.58    0.50
  -1   7  14    4.00    0.39
   1  -7 -13    0.83    0.30
   1  -7 -13    0.05    0.28
  -1   7  13    0.51    0.19
   1  -7 -12    1.04    0.34
  -1   7  12    0.76    0.21
   1  -7 -11    4.74    0.54
   1  -7 -11    4.36    0.42
  -1   7  11    4.81    0.39
   1  -7 -10    0.12    0.17
   1  -7 -10    0.29    0.18
  -1   7  10    0.10    0.13
   1  -7  -9    0.25    0.19
   1  -7  -9    0.07    0.16
  -1   7   9    0.19    0.14
   1  -7  -8    0.35    0.23
  -1   7   8    0.72    0.16
   1  -7  -7    0.16    0.18
   1  -7  -7    0.23    0.15
  -1   7   7    0.40    0.13
   1  -7  -6    0.01    0.15
   1  -7  -6    0.30    0.10
  -1   7   6   -0.05    0.12
   1  -7  -5    0.86    0.21
   1  -7  -5    0.71    0.14
  -1   7   5    0.62    0.15
   1  -7  -4    0.09    0.13
   1  -7  -4    0.10    0.07
  -1   7   4    0.06    0.10
   1  -7  -3    3.12    0.19
   1  -7  -3    2.83    0.28
  -1   7   3    2.91    0.23
   1  -7  -2    0.01    0.05
   1  -7  -2    0.02    0.10
  -1   7   2   -0.04    0.08
   1  -7  -1   -0.03    0.11
  -1   7   1    0.04    0.08
   1  -7   0    2.54    0.27
   1  -7   0    2.32    0.15
  -1   7   0    2.69    0.20
   1  -7   1    0.94    0.20
  -1   7  -1    1.16    0.15
   1  -7   2    1.56    0.22
  -1   7  -2    1.22    0.15
  -1   7  -2    1.26    0.18
   1  -7   3    0.23    0.16
  -1   7  -3    0.14    0.09
  -1   7  -3    0.16    0.11
   1  -7   4    0.14    0.14
  -1   7  -4    0.01    0.07
  -1   7  -4    0.06    0.09
   1  -7   5    7.48    0.57
  -1   7  -5    6.93    0.26
  -1   7  -5    7.58    0.40
   1  -7   6   -0.01    0.16
  -1   7  -6    0.25    0.13
  -1   7  -6    0.19    0.07
   1  -7   7   10.89    0.63
  -1   7  -7   13.44    0.61
  -1   7  -7   11.43    0.39
   1  -7   8    0.00    0.20
  -1   7  -8    0.01    0.06
  -1   7  -8    0.34    0.13
   1  -7   9    3.08    0.43
  -1   7  -9    2.20    0.30
  -1   7  -9    2.56    0.13
   1  -7  10    0.15    0.26
  -1   7 -10    0.09    0.18
  -1   7 -10    0.37    0.08
   1  -7  11    0.72    0.29
  -1   7 -11    0.56    0.24
   1  -7  12   -0.32    0.22
  -1   7 -12    0.13    0.17
   1  -7  13    2.10    0.48
  -1   7 -13    1.62    0.37
   1  -7  14    0.64    0.37
  -1   7 -14    0.59    0.29
   1  -7  15    6.69    0.77
  -1   7 -15    6.55    0.73
   1  -7  16    0.86    0.44
  -1   7 -16    0.80    0.37
   1  -7  17    9.85    1.27
  -1   7 -17    9.43    1.04
   1  -7  18    1.20    0.50
  -1   7 -18    0.13    0.38
   1  -7  19    0.18    0.43
  -1   7 -19    0.33    0.35
   1  -7  20   -0.20    0.46
  -1   7 -20    0.34    0.33
   1  -6 -19   -0.26    0.28
  -1   6  19   -0.24    0.33
   1  -6 -18    0.07    0.23
  -1   6  18    0.09    0.28
   1  -6 -17    0.45    0.27
  -1   6  17    0.28    0.33
   1  -6 -16   -0.10    0.19
  -1   6  16    0.06    0.12
  -1   6  16    0.16    0.23
   1  -6 -15    2.61    0.39
  -1   6  15    2.41    0.29
   1  -6 -14    3.32    0.45
   1  -6 -14    1.83    0.37
  -1   6  14    1.44    0.30
   1  -6 -13   -0.44    0.21
   1  -6 -13   -0.01    0.18
  -1   6  13    0.25    0.12
   1  -6 -12    5.76    0.61
   1  -6 -12    4.55    0.57
   1  -6 -11   -0.04    0.22
   1  -6 -11    1.07    0.23
  -1   6  11    0.10    0.14
   1  -6 -10    2.43    0.32
   1  -6 -10    2.61    0.35
  -1   6  10    1.42    0.23
   1  -6  -9    0.90    0.20
   1  -6  -9    0.12    0.15
   1  -6  -8    0.55    0.21
   1  -6  -8    0.67    0.15
  -1   6   8    0.66    0.15
   1  -6  -7    1.99    0.22
   1  -6  -7    2.27    0.31
  -1   6   7    2.29    0.18
   1  -6  -6    0.11    0.15
   1  -6  -6    0.47    0.11
  -1   6   6    0.23    0.11
   1  -6  -5    1.18    0.15
   1  -6  -5    1.16    0.20
  -1   6   5    0.88    0.15
   1  -6  -4    5.24    0.36
   1  -6  -4    5.36    0.24
  -1   6   4    4.72    0.23
   1  -6  -3    0.06    0.06
   1  -6  -3   -0.03    0.11
  -1   6   3    0.02    0.09
   1  -6  -2    9.34    0.31
   1  -6  -2    9.88    0.48
  -1   6   2    9.33    0.42
   1  -6  -1    1.59    0.24
   1  -6  -1    1.59    0.12
  -1   6   1    1.24    0.21
   1  -6   0   11.58    0.59
   1  -6   0   10.03    0.32
  -1   6   0   12.11    0.46
   1  -6   1    8.07    0.53
  -1   6  -1    8.32    0.37
  -1   6  -1    7.55    0.34
   1  -6   2  128.35    4.24
  -1   6  -2  130.33    3.17
  -1   6  -2  128.16    3.35
   1  -6   3    2.82    0.35
  -1   6  -3    3.67    0.22
  -1   6  -3    3.05    0.20
   1  -6   4    7.24    0.55
  -1   6  -4    8.58    0.38
  -1   6  -4    8.23    0.30
   1  -6   5    0.80    0.17
  -1   6  -5    0.33    0.12
  -1   6  -5    0.39    0.10
   1  -6   6   18.96    0.91
  -1   6  -6   21.70    0.54
  -1   6  -6   21.83    0.78
   1  -6   7    0.77    0.21
  -1   6  -7    0.54    0.14
  -1   6  -7    0.30    0.08
   1  -6   8   26.26    1.31
  -1   6  -8   25.86    1.03
  -1   6  -8   24.53    0.55
   1  -6   9    0.47    0.23
  -1   6  -9    0.38    0.07
  -1   6  -9    0.06    0.17
   1  -6  10    1.94    0.37
  -1   6 -10    2.13    0.27
  -1   6 -10    1.54    0.09
   1  -6  11    0.29    0.22
  -1   6 -11    0.00    0.16
   1  -6  12    0.44    0.32
  -1   6 -12    0.62    0.24
   1  -6  13   -0.15    0.22
  -1   6 -13   -0.00    0.15
   1  -6  14    1.47    0.38
  -1   6 -14    0.59    0.33
   1  -6  15    5.08    0.74
  -1   6 -15    4.41    0.62
   1  -6  16   -0.21    0.30
  -1   6 -16   -0.03    0.26
   1  -6  17    2.21    0.51
  -1   6 -17    1.93    0.52
   1  -6  18    0.49    0.42
  -1   6 -18    1.23    0.41
   1  -6  19    0.54    0.40
  -1   6 -19    0.01    0.34
   1  -6  20   -0.39    0.48
  -1   6 -20   -0.29    0.36
   1  -6  21   -0.10    0.43
  -1   6 -21    0.31    0.35
   1  -5 -20    0.11    0.27
  -1   5  20    0.23    0.37
   1  -5 -19    0.15    0.24
  -1   5  19   -0.07    0.30
   1  -5 -18   -0.27    0.23
  -1   5  18    0.28    0.23
   1  -5 -17    0.03    0.27
  -1   5  17    0.36    0.27
   1  -5 -16    0.18    0.22
  -1   5  16   -0.03    0.11
  -1   5  16    0.27    0.24
   1  -5 -15    0.95    0.28
  -1   5  15    0.73    0.18
  -1   5  15    1.79    0.34
   1  -5 -14    0.34    0.23
  -1   5  14    0.61    0.16
   1  -5 -13    2.83    0.37
   1  -5 -13    3.01    0.46
  -1   5  13    2.83    0.27
   1  -5 -12    1.71    0.37
   1  -5 -12    2.49    0.32
  -1   5  12    1.91    0.22
   1  -5 -11    0.48    0.24
   1  -5 -11    0.19    0.25
  -1   5  11    0.60    0.14
   1  -5 -10    1.41    0.27
   1  -5 -10    1.15    0.29
  -1   5  10    1.43    0.18
   1  -5  -9    1.47    0.18
   1  -5  -9    1.04    0.26
  -1   5   9    1.04    0.16
   1  -5  -8    2.98    0.33
   1  -5  -8    2.59    0.22
  -1   5   8    2.81    0.21
   1  -5  -7    9.76    0.40
   1  -5  -7   10.31    0.55
  -1   5   7   10.08    0.39
   1  -5  -6    0.80    0.20
   1  -5  -6    1.52    0.14
  -1   5   6    0.85    0.13
   1  -5  -5    7.51    0.33
   1  -5  -5    9.15    0.46
  -1   5   5    7.43    0.34
   1  -5  -4    1.84    0.32
   1  -5  -4    3.33    0.21
  -1   5   4    2.86    0.24
  -1   5   3   -0.12    0.10
   1  -5  -2    3.39    0.29
   1  -5  -2    3.38    0.15
  -1   5   2    4.27    0.20
   1  -5  -1    1.12    0.16
  -1   5   1    0.57    0.11
   1  -5   0   10.46    0.27
   1  -5   0   10.21    0.49
  -1   5   0   10.81    0.36
   1  -5   1   53.01    1.75
  -1   5  -1   54.37    1.28
  -1   5  -1   55.31    1.27
   1  -5   2    8.91    0.46
  -1   5  -2    8.03    0.29
  -1   5  -2    8.09    0.28
   1  -5   3    6.96    0.46
  -1   5  -3    8.03    0.27
  -1   5  -3    7.99    0.29
   1  -5   4   35.24    1.44
  -1   5  -4   33.56    0.79
  -1   5  -4   36.00    1.01
   1  -5   5    2.36    0.29
  -1   5  -5    0.82    0.16
  -1   5  -5    1.09    0.12
   1  -5   6   42.54    1.75
  -1   5  -6   39.37    0.85
  -1   5  -6   40.63    1.30
   1  -5   7  140.56    5.11
  -1   5  -7  131.69    4.02
   1  -5   8   11.73    0.63
  -1   5  -8   10.63    0.26
  -1   5  -8   10.63    0.54
   1  -5   9    3.06    0.38
  -1   5  -9    2.57    0.30
   1  -5  10   10.43    0.78
  -1   5 -10   11.13    0.61
   1  -5  11    0.09    0.18
  -1   5 -11   -0.02    0.14
   1  -5  12    1.59    0.40
  -1   5 -12    2.03    0.33
   1  -5  13    3.91    0.54
  -1   5 -13    4.02    0.48
   1  -5  14    0.93    0.39
  -1   5 -14    0.93    0.31
   1  -5  15    1.22    0.45
  -1   5 -15    1.33    0.37
   1  -5  16   -0.00    0.31
  -1   5 -16    0.19    0.23
   1  -5  17    2.54    0.67
  -1   5 -17    2.37    0.43
   1  -5  18    0.27    0.44
  -1   5 -18    0.65    0.36
   1  -5  19    2.84    0.80
  -1   5 -19    3.29    0.67
   1  -5  20    0.26    0.32
  -1   5 -20   -0.17    0.26
   1  -5  21    0.61    0.41
  -1   5 -21    0.39    0.46
   1  -4 -20   -0.12    0.25
  -1   4  20    0.30    0.32
   1  -4 -19    0.41    0.32
  -1   4  19    0.56    0.42
   1  -4 -18    0.75    0.39
  -1   4  18    0.77    0.43
   1  -4 -17    0.50    0.26
  -1   4  17    0.08    0.31
   1  -4 -16    1.39    0.35
  -1   4  16    1.70    0.43
   1  -4 -15    0.91    0.27
  -1   4  15    0.64    0.33
   1  -4 -14    5.70    0.49
  -1   4  14    6.52    0.66
  -1   4  14    5.81    0.37
   1  -4 -13    1.32    0.26
   1  -4 -12    0.27    0.22
   1  -4 -12    0.10    0.15
  -1   4  12    0.22    0.11
   1  -4 -11    0.44    0.20
   1  -4 -11   -0.05    0.17
  -1   4  11    0.11    0.09
   1  -4 -10    0.75    0.19
   1  -4 -10    0.60    0.19
  -1   4  10    0.64    0.12
   1  -4  -9    2.25    0.31
   1  -4  -9    2.26    0.29
  -1   4   9    2.03    0.17
   1  -4  -8    4.89    0.37
   1  -4  -8    5.57    0.29
   1  -4  -7    0.88    0.13
   1  -4  -7    0.34    0.16
  -1   4   7    0.43    0.10
   1  -4  -6    7.48    0.48
   1  -4  -6    5.71    0.30
  -1   4   6    7.73    0.31
   1  -4  -5   27.93    0.79
   1  -4  -5   25.70    1.06
  -1   4   5   27.70    0.77
   1  -4  -4    3.18    0.16
   1  -4  -4    4.43    0.31
  -1   4   4    3.84    0.20
   1  -4  -3    6.18    0.33
  -1   4   3    6.29    0.21
   1  -4  -2    0.76    0.13
   1  -4  -2    0.52    0.06
  -1   4   2    0.84    0.07
   1  -4  -1   39.09    0.70
   1  -4  -1   41.54    1.19
  -1   4   1   40.46    0.90
   1  -4   0   19.95    0.66
  -1   4   0   21.96    0.50
   1  -4   1    9.25    0.41
  -1   4  -1   10.15    0.28
  -1   4  -1    9.33    0.23
   1  -4   2   16.07    0.59
  -1   4  -2   15.48    0.39
  -1   4  -2   16.02    0.38
   1  -4   3   39.17    1.28
  -1   4  -3   39.61    0.78
  -1   4  -3   37.07    0.84
   1  -4   4    0.73    0.14
  -1   4  -4    1.06    0.07
  -1   4  -4    1.05    0.11
   1  -4   5   27.86    1.07
  -1   4  -5   28.74    0.57
  -1   4  -5   27.43    0.83
   1  -4   6   33.76    1.39
  -1   4  -6   32.78    0.64
  -1   4  -6   33.25    1.04
   1  -4   7   13.01    0.78
  -1   4  -7   13.15    0.29
  -1   4  -7   14.33    0.59
   1  -4   8    0.20    0.15
  -1   4  -8    0.40    0.05
   1  -4   9   12.70    0.74
  -1   4  -9   12.32    0.22
  -1   4  -9   12.57    0.60
   1  -4  10    5.32    0.46
  -1   4 -10    4.48    0.40
   1  -4  11   22.75    1.14
  -1   4 -11   23.25    1.10
   1  -4  12   10.88    0.83
  -1   4 -12   11.27    0.76
   1  -4  13    0.36    0.27
  -1   4 -13    0.44    0.23
   1  -4  14   10.56    0.95
  -1   4 -14   10.05    0.78
   1  -4  15   11.75    1.07
  -1   4 -15   11.32    0.83
   1  -4  16    0.80    0.43
  -1   4 -16    1.05    0.35
   1  -4  17   -0.28    0.29
  -1   4 -17    0.03    0.24
   1  -4  18    0.29    0.42
  -1   4 -18    0.60    0.34
   1  -4  19    0.66    0.42
  -1   4 -19    0.34    0.37
   1  -4  20    2.23    0.71
  -1   4 -20    2.03    0.61
   1  -4  21    0.16    0.42
  -1   4 -21    0.34    0.38
   1  -3 -21    0.24    0.34
  -1   3  21    0.49    0.41
   1  -3 -20   -0.07    0.26
  -1   3  20    0.25    0.32
   1  -3 -19    0.30    0.29
  -1   3  19    0.16    0.35
   1  -3 -18    0.11    0.23
  -1   3  18    0.09    0.30
   1  -3 -17    0.33    0.24
  -1   3  17    0.07    0.31
   1  -3 -16    0.20    0.21
  -1   3  16    0.07    0.25
   1  -3 -15   -0.05    0.18
  -1   3  15    0.26    0.21
  -1   3  15   -0.11    0.08
   1  -3 -14    0.58    0.22
  -1   3  14    0.38    0.11
  -1   3  14    0.88    0.27
   1  -3 -13   -0.12    0.16
  -1   3  13    0.12    0.10
  -1   3  13    0.28    0.20
   1  -3 -12    0.20    0.13
  -1   3  12   -0.01    0.09
   1  -3 -11    1.53    0.29
   1  -3 -11    0.86    0.20
  -1   3  11    1.09    0.12
   1  -3 -10    0.65    0.18
   1  -3 -10    1.02    0.21
  -1   3  10    0.40    0.11
   1  -3  -9    0.23    0.13
   1  -3  -9   -0.03    0.17
  -1   3   9    0.43    0.08
   1  -3  -8    1.58    0.18
   1  -3  -8    1.79    0.23
  -1   3   8    1.30    0.12
   1  -3  -7    2.74    0.30
   1  -3  -7    2.40    0.27
  -1   3   7    2.14    0.15
   1  -3  -6    2.08    0.33
   1  -3  -6    3.18    0.25
  -1   3   6    2.65    0.17
   1  -3  -5    1.37    0.20
  -1   3   5    2.41    0.13
   1  -3  -4   28.05    0.65
   1  -3  -4   30.46    0.89
  -1   3   4   30.35    0.66
   1  -3  -3    8.91    0.35
   1  -3  -3    9.13    0.24
  -1   3   3    8.72    0.24
   1  -3  -2   25.60    0.74
   1  -3  -2   25.35    0.43
  -1   3   2   25.60    0.53
   1  -3  -1    3.04    0.22
  -1   3   1    3.20    0.15
   1  -3   0  256.17    6.03
  -1   3   0  251.52    4.48
   1  -3   1   13.56    0.48
  -1   3  -1   12.77    0.34
  -1   3  -1   13.05    0.28
   1  -3   2  608.87   14.89
  -1   3  -2  606.63   10.08
  -1   3  -2  607.71   10.43
   1  -3   3    1.03    0.14
  -1   3  -3    1.29    0.10
  -1   3  -3    1.67    0.10
   1  -3   4    0.56    0.12
  -1   3  -4    0.40    0.04
  -1   3  -4    0.31    0.07
   1  -3   5    2.50    0.21
  -1   3  -5    2.14    0.15
   1  -3   6   -0.02    0.12
  -1   3  -6   -0.07    0.08
   1  -3   7   -0.24    0.11
  -1   3  -7   -0.01    0.03
   1  -3   8    0.48    0.18
  -1   3  -8    0.31    0.14
  -1   3  -8    0.24    0.03
   1  -3   9    0.40    0.15
  -1   3  -9    0.18    0.13
  -1   3  -9    0.13    0.02
   1  -3  10   42.92    1.77
  -1   3 -10   43.76    1.69
   1  -3  11    9.32    0.74
  -1   3 -11   10.82    0.66
   1  -3  12    3.13    0.36
  -1   3 -12    3.21    0.40
   1  -3  13    0.13    0.20
  -1   3 -13   -0.02    0.18
   1  -3  14   20.30    1.41
  -1   3 -14   21.50    1.24
   1  -3  15    0.06    0.25
  -1   3 -15    0.11    0.22
   1  -3  16   15.49    1.33
  -1   3 -16   15.98    1.17
   1  -3  17   -0.05    0.29
  -1   3 -17    0.19    0.24
   1  -3  18    0.23    0.32
  -1   3 -18    0.07    0.27
   1  -3  19    4.59    0.81
  -1   3 -19    4.69    0.73
   1  -3  20    1.52    0.52
  -1   3 -20    0.71    0.49
   1  -3  21    2.22    0.71
  -1   3 -21    1.59    0.56
   1  -3  22   -0.21    0.34
  -1   3 -22    0.15    0.31
   1  -2 -21    2.52    0.61
  -1   2  21    2.94    0.75
   1  -2 -20    0.12    0.32
  -1   2  20    0.28    0.36
   1  -2 -19    7.33    0.85
  -1   2  19    7.22    1.01
   1  -2 -18   -0.07    0.26
  -1   2  18    0.53    0.31
   1  -2 -17    2.87    0.49
  -1   2  17    2.45    0.60
   1  -2 -16    4.40    0.53
  -1   2  16    4.59    0.69
   1  -2 -15   21.13    1.26
  -1   2  15   21.19    1.40
   1  -2 -14    0.36    0.17
  -1   2  14   -0.03    0.07
  -1   2  14    0.38    0.21
   1  -2 -13    1.63    0.29
  -1   2  13    1.65    0.35
   1  -2 -12    0.05    0.14
  -1   2  12    0.06    0.07
  -1   2  12    0.10    0.15
   1  -2 -11    0.04    0.14
  -1   2  11    0.17    0.06
  -1   2  11   -0.04    0.13
   1  -2 -10    0.83    0.16
  -1   2  10    0.76    0.10
   1  -2  -9    3.53    0.27
   1  -2  -9    3.64    0.26
  -1   2   9    3.76    0.17
   1  -2  -8    0.50    0.16
  -1   2   8    0.06    0.06
   1  -2  -7  146.92    4.52
   1  -2  -7  146.99    3.99
  -1   2   7  143.66    2.88
   1  -2  -6    3.40    0.22
   1  -2  -6    2.61    0.28
  -1   2   6    2.85    0.14
   1  -2  -5   27.94    0.84
  -1   2   5   26.78    0.54
   1  -2  -4    2.24    0.12
   1  -2  -4    1.57    0.13
  -1   2   4    1.66    0.08
   1  -2  -3  258.52    5.89
   1  -2  -3  259.06    4.24
  -1   2   3  258.82    4.46
   1  -2  -2    4.27    0.23
  -1   2   2    2.87    0.13
   1  -2  -1  203.71    4.08
   1  -2  -1  199.93    2.23
  -1   2   1  200.13    3.17
   1  -2   0   37.56    0.85
   1  -2   0   37.77    0.36
  -1   2   0   39.40    0.62
   1  -2   1   46.60    1.06
  -1   2  -1   51.43    0.77
  -1   2  -1   50.98    0.60
   1  -2   2   12.74    0.40
  -1   2  -2   13.35    0.24
   1  -2   3  230.51    5.56
  -1   2  -3  229.63    3.22
  -1   2  -3  233.77    4.09
   1  -2   4   30.09    0.86
  -1   2  -4   29.83    0.70
  -1   2  -4   29.94    0.44
   1  -2   5    5.33    0.24
  -1   2  -5    5.40    0.21
   1  -2   6    3.57    0.25
  -1   2  -6    3.34    0.07
  -1   2  -6    3.58    0.20
   1  -2   7    6.87    0.34
  -1   2  -7    5.84    0.11
  -1   2  -7    6.17    0.33
   1  -2   8    1.83    0.25
  -1   2  -8    1.21    0.19
   1  -2   9    0.20    0.19
  -1   2  -9    0.36    0.02
  -1   2  -9    0.39    0.12
   1  -2  10    6.73    0.49
  -1   2 -10    6.76    0.43
   1  -2  11   27.84    1.34
  -1   2 -11   29.10    1.25
   1  -2  12    0.88    0.30
  -1   2 -12    1.51    0.23
   1  -2  13    0.15    0.21
  -1   2 -13    0.09    0.18
   1  -2  14    6.82    0.53
  -1   2 -14    1.11    0.41
   1  -2  15    8.40    0.85
  -1   2 -15    8.77    0.78
   1  -2  16    1.17    0.42
  -1   2 -16    1.16    0.36
   1  -2  17    0.46    0.43
  -1   2 -17    0.88    0.34
   1  -2  18    0.57    0.42
  -1   2 -18    0.80    0.39
   1  -2  19   10.95    1.21
  -1   2 -19    9.42    0.92
   1  -2  20    0.46    0.40
  -1   2 -20    0.20    0.33
   1  -2  21   -0.07    0.30
  -1   2 -21   -0.11    0.32
   1  -2  22    0.15    0.37
  -1   2 -22   -0.27    0.32
   1  -1 -21    0.33    0.25
  -1   1  21   -0.09    0.40
   1  -1 -20   -0.03    0.27
  -1   1  20   -0.17    0.35
   1  -1 -19    2.64    0.59
  -1   1  19    4.13    0.70
   1  -1 -18    0.35    0.36
  -1   1  18    1.59    0.43
   1  -1 -17    9.91    0.92
  -1   1  17   11.43    1.10
   1  -1 -16   -0.24    0.18
  -1   1  16    0.36    0.23
   1  -1 -15    2.11    0.42
  -1   1  15    3.29    0.44
   1  -1 -14   14.35    0.94
  -1   1  14   16.05    0.99
   1  -1 -13    0.19    0.31
  -1   1  13    3.77    0.33
  -1   1  12    0.16    0.15
  -1   1  12    0.05    0.06
   1  -1 -11   14.04    0.72
  -1   1  11   13.35    0.37
  -1   1  11   13.35    0.79
   1  -1 -10   16.26    0.73
  -1   1  10   15.65    0.82
  -1   1  10   15.45    0.38
   1  -1  -9   19.44    0.76
  -1   1   9   20.22    0.46
   1  -1  -8   43.27    1.65
   1  -1  -8   41.60    1.30
  -1   1   8   42.02    0.82
   1  -1  -7    1.32    0.22
   1  -1  -7    1.21    0.18
  -1   1   7    1.47    0.09
   1  -1  -6    0.43    0.09
   1  -1  -6    0.23    0.13
  -1   1   6    0.34    0.05
   1  -1  -5   79.26    2.03
   1  -1  -5   75.19    1.63
  -1   1   5   77.54    1.25
   1  -1  -4   70.69    1.66
   1  -1  -4   70.32    1.36
  -1   1   4   72.37    1.12
   1  -1  -3    0.47    0.06
  -1   1   3    0.50    0.06
   1  -1  -2    9.66    0.16
   1  -1  -2   10.04    0.27
  -1   1   2    9.69    0.18
   1  -1  -1    0.11    0.01
   1  -1  -1    0.23    0.04
  -1   1   1    0.12    0.03
  -1   1   1    0.14    0.02
  -1   1   0   13.59    0.20
   1  -1   1  148.87    2.48
  -1   1  -1  135.12    1.53
   1  -1   2  223.32    3.72
  -1   1  -2  205.87    2.93
  -1   1  -2  215.78    2.65
   1  -1   3  146.97    3.07
   1  -1   3  145.25    2.10
  -1   1  -3  152.77    2.56
   1  -1   4   35.94    0.59
   1  -1   4   38.60    0.96
  -1   1  -4   38.73    0.83
   1  -1   5    5.11    0.27
   1  -1   5    5.25    0.13
  -1   1  -5    6.20    0.24
   1  -1   6    2.40    0.08
   1  -1   6    2.64    0.21
  -1   1  -6    2.61    0.17
   1  -1   7    6.40    0.31
  -1   1  -7    7.96    0.33
   1  -1   8   11.89    0.61
   1  -1   8   12.39    0.24
  -1   1  -8   10.97    0.58
   1  -1   9   14.36    0.71
  -1   1  -9   13.64    0.58
   1  -1  10    1.72    0.26
  -1   1 -10    1.88    0.24
   1  -1  11    3.66    0.31
  -1   1 -11    3.70    0.35
   1  -1  12    0.40    0.17
  -1   1 -12    0.39    0.20
   1  -1  13    0.39    0.27
  -1   1 -13    0.85    0.24
   1  -1  14    1.86    0.40
  -1   1 -14    2.59    0.38
   1  -1  15    1.72    0.39
  -1   1 -15    1.17    0.35
   1  -1  16    0.07    0.20
  -1   1 -16    0.16    0.18
   1  -1  17    0.30    0.32
  -1   1 -17    0.37    0.29
   1  -1  18   -0.05    0.23
  -1   1 -18    0.04    0.21
  -1   1 -19   -0.27    0.31
   1  -1  20    1.99    0.58
  -1   1 -20    1.11    0.51
   1  -1  21    0.01    0.31
  -1   1 -21    0.07    0.28
   1  -1  22    0.49    0.38
  -1   1 -22   -0.08    0.33
   1   0 -21   -0.02    0.32
  -1   0  21    0.45    0.37
   1   0 -20    0.17    0.22
  -1   0  20    0.12    0.36
   1   0 -19    0.41    0.28
  -1   0  19    0.08    0.35
   1   0 -18    0.82    0.36
  -1   0  18    0.71    0.43
   1   0 -17    0.22    0.25
  -1   0  17    0.28    0.34
   1   0 -16    1.28    0.38
  -1   0  16    1.67    0.37
   1   0 -15    0.36    0.21
  -1   0  15   -0.23    0.24
   1   0 -14    0.37    0.24
  -1   0  14    0.56    0.31
   1   0 -13    3.86    0.45
  -1   0  13    3.58    0.45
   1   0 -12   51.13    2.18
  -1   0  12   54.40    2.50
   1   0 -11    0.33    0.16
  -1   0  11    0.16    0.05
  -1   0  11    0.06    0.19
   1   0 -10    4.55    0.33
  -1   0  10    4.12    0.39
  -1   0  10    3.88    0.12
   1   0  -9    0.86    0.17
  -1   0   9    0.77    0.22
   1   0  -8   40.08    1.32
  -1   0   8   41.86    0.66
  -1   0   8   39.31    1.59
   1   0  -7    0.64    0.14
  -1   0   7    0.63    0.05
   1   0  -6   -0.07    0.08
  -1   0   6    0.07    0.03
   1   0  -5    5.61    0.25
   1   0  -5    5.92    0.22
  -1   0   5    5.95    0.11
   1   0  -4    0.49    0.09
  -1   0   4    0.29    0.04
   1   0  -3   35.49    0.67
   1   0  -3   35.07    0.82
  -1   0   3   35.25    0.46
   1   0  -2   92.61    1.60
   1   0  -2   92.93    1.35
  -1   0   2   87.92    1.07
   1   0   3    5.61    0.15
   1   0   3    4.79    0.11
  -1   0  -3    5.47    0.15
   1   0   4   46.45    0.99
  -1   0  -4   44.78    0.95
   1   0   5   22.24    0.61
   1   0   5   23.51    0.44
  -1   0  -5   22.93    0.60
   1   0   6   12.93    0.46
  -1   0  -6   17.61    0.60
   1   0   7    1.59    0.09
   1   0   7    1.30    0.17
  -1   0  -7    2.22    0.20
   1   0   8   16.01    0.37
   1   0   8   17.12    0.72
  -1   0  -8   17.19    0.72
   1   0   9    8.07    0.24
   1   0   9    8.45    0.51
  -1   0  -9    6.44    0.54
   1   0  10   75.70    2.72
   1   0  10   76.71    1.56
  -1   0 -10   81.46    2.78
   1   0  11   -0.08    0.13
   1   0  11    0.06    0.05
  -1   0 -11   -0.15    0.11
   1   0  12    0.34    0.19
   1   0  12    0.30    0.06
  -1   0 -12    0.93    0.18
   1   0  13    0.02    0.17
  -1   0 -13    0.07    0.15
   1   0  14    0.32    0.19
  -1   0 -14    0.18    0.22
   1   0  15    0.09    0.26
  -1   0 -15    0.92    0.25
   1   0  16    0.58    0.35
  -1   0 -16    1.46    0.34
   1   0  17    0.66    0.30
  -1   0 -17    0.19    0.26
   1   0  18    4.20    0.66
  -1   0 -18    3.21    0.57
   1   0  19   -0.07    0.29
  -1   0 -19    0.18    0.25
   1   0  20   -0.12    0.37
  -1   0 -20    0.69    0.33
   1   0  21    0.54    0.35
  -1   0 -21    0.58    0.41
   1   0  22    0.40    0.51
  -1   0 -22    1.02    0.44
   1   1 -21    0.00    0.28
  -1  -1  21   -0.18    0.35
   1   1 -20    0.19    0.29
  -1  -1  20    0.05    0.28
   1   1 -19   -0.11    0.21
  -1  -1  19    0.15    0.26
   1   1 -18   -0.43    0.27
  -1  -1  18   -0.03    0.35
   1   1 -17    0.16    0.23
  -1  -1  17    0.07    0.29
   1   1 -16    0.01    0.21
  -1  -1  16    0.24    0.26
   1   1 -15    0.16    0.26
  -1  -1  15    1.46    0.34
   1   1 -14    0.44    0.22
  -1  -1  14    0.16    0.29
   1   1 -13    6.70    0.59
  -1  -1  13    7.27    0.58
   1   1 -12    3.54    0.35
  -1  -1  12    4.43    0.52
   1   1 -11    9.12    0.58
  -1  -1  11    9.52    0.71
   1   1 -10    4.53    0.37
  -1  -1  10    5.12    0.45
   1   1  -9    2.85    0.27
  -1  -1   9    2.95    0.33
   1   1  -8    5.07    0.34
  -1  -1   8    4.45    0.08
  -1  -1   8    4.65    0.40
   1   1  -7  112.42    3.08
  -1  -1   7  114.64    3.36
  -1  -1   7  107.02    1.18
   1   1  -6    3.77    0.25
  -1  -1   6    3.88    0.28
  -1  -1   6    4.34    0.08
   1   1  -5   19.79    0.51
  -1  -1   5   19.64    0.59
  -1  -1   5   18.53    0.22
   1   1  -4    0.59    0.11
  -1  -1   4    1.84    0.15
   1   1  -3   21.50    0.50
   1   1  -3   20.22    0.31
  -1  -1   3   17.51    0.48
   1   1  -2    0.36    0.04
   1   1  -2    0.30    0.04
   1   1  -2    0.33    0.04
   1   1  -1  611.09    8.23
   1   1  -1  605.61    9.79
   1   1   2   23.45    0.37
  -1  -1  -2   20.09    0.25
   1   1   3   37.74    0.58
   1   1   3   39.46    0.68
  -1  -1  -3   38.33    0.77
   1   1   4   96.80    1.81
   1   1   4   98.19    1.77
  -1  -1  -4   95.23    2.08
   1   1   5 2068.33   44.84
   1   1   6    3.89    0.20
   1   1   6    3.90    0.28
  -1  -1  -6    4.28    0.22
   1   1   7    6.87    0.32
   1   1   7    6.10    0.19
  -1  -1  -7    6.57    0.31
   1   1   8   -0.10    0.13
   1   1   9   51.30    1.86
  -1  -1  -9   64.96    2.29
   1   1  10   36.17    1.39
   1   1  10   33.22    0.84
  -1  -1 -10   42.76    1.80
   1   1  11    0.89    0.21
   1   1  11    0.63    0.10
  -1  -1 -11    0.93    0.17
   1   1  12    0.04    0.07
   1   1  12    0.42    0.17
  -1  -1 -12    0.34    0.17
   1   1  13    2.15    0.17
   1   1  13    2.77    0.37
  -1  -1 -13    2.51    0.32
   1   1  14    0.23    0.18
  -1  -1 -14   -0.09    0.16
   1   1  15    0.57    0.30
  -1  -1 -15    0.65    0.23
   1   1  16    1.55    0.42
  -1  -1 -16    1.81    0.38
   1   1  17    2.41    0.49
  -1  -1 -17    2.36    0.44
   1   1  18    1.12    0.38
  -1  -1 -18    0.74    0.39
   1   1  19   -0.09    0.29
  -1  -1 -19    0.29    0.22
   1   1  20   -0.05    0.30
  -1  -1 -20    0.18    0.26
   1   1  21    0.49    0.36
  -1  -1 -21   -0.04    0.32
   1   1  22    0.25    0.40
  -1  -1 -22    1.26    0.45
   1   2 -21   -0.04    0.27
  -1  -2  21    0.06    0.27
   1   2 -20    0.06    0.33
  -1  -2  20    0.47    0.40
   1   2 -19    0.62    0.34
  -1  -2  19    0.12    0.40
   1   2 -18    0.19    0.29
  -1  -2  18    0.29    0.35
   1   2 -17    0.32    0.25
  -1  -2  17   -0.00    0.25
   1   2 -16    0.12    0.18
  -1  -2  16    0.08    0.28
   1   2 -15    0.94    0.30
  -1  -2  15    0.56    0.34
   1   2 -14    2.09    0.37
  -1  -2  14    1.87    0.45
   1   2 -13    9.48    0.68
  -1  -2  13    7.25    0.79
   1   2 -12   -0.14    0.18
  -1  -2  12   -0.30    0.23
   1   2 -11    0.00    0.14
  -1  -2  11   -0.19    0.18
   1   2 -10    0.61    0.19
  -1  -2  10    0.83    0.23
   1   2  -9    0.44    0.12
  -1  -2   9    0.14    0.17
   1   2  -8    8.67    0.45
  -1  -2   8    8.49    0.54
   1   2  -7   10.58    0.52
  -1  -2   7   10.62    0.58
   1   2  -6   15.39    0.59
  -1  -2   6   16.45    0.65
   1   2  -5    4.63    0.24
  -1  -2   5    4.48    0.26
   1   2  -4    0.35    0.08
   1   2  -4    0.21    0.04
  -1  -2   4    0.15    0.08
   1   2  -3    0.92    0.14
  -1  -2   3    1.61    0.15
   1   2  -2   90.94    1.84
   1   2  -2   90.69    1.35
  -1  -2   2   90.91    1.66
   1   2  -1   11.19    0.21
   1   2  -1   11.15    0.28
  -1  -2   1   11.28    0.21
   1   2   0    2.77    0.09
   1   2   0    2.96    0.12
   1   2   0    2.67    0.06
  -1  -2   0    2.86    0.06
   1   2   1    2.34    0.08
  -1  -2  -1    2.03    0.09
   1   2   2   96.67    1.02
   1   2   2  100.78    1.68
  -1  -2  -2  100.76    1.84
   1   2   3  114.47    2.14
  -1  -2  -3  116.53    2.35
   1   2   5    3.70    0.15
   1   2   5    3.36    0.20
  -1  -2  -5    3.00    0.21
   1   2   6  122.93    2.74
   1   2   6  118.43    2.39
  -1  -2  -6  123.05    3.23
   1   2   7   11.95    0.46
   1   2   7   10.76    0.36
  -1  -2  -7   10.91    0.48
   1   2   8   20.43    0.78
   1   2   8   21.43    0.59
  -1  -2  -8   18.43    0.80
   1   2   9    0.18    0.09
   1   2   9    0.14    0.14
  -1  -2  -9   -0.22    0.15
   1   2  10  486.02   15.66
   1   2  10  474.44   11.53
  -1  -2 -10  477.97   15.69
   1   2  11    6.32    0.55
  -1  -2 -11    8.68    0.69
   1   2  12    8.16    0.58
   1   2  12    7.69    0.34
  -1  -2 -12    9.48    0.78
   1   2  13    0.46    0.22
   1   2  13    0.36    0.10
  -1  -2 -13    0.45    0.23
   1   2  14    5.89    0.29
   1   2  14    7.51    0.62
  -1  -2 -14    8.47    0.64
   1   2  15    0.83    0.22
  -1  -2 -15   -0.02    0.26
   1   2  16    1.93    0.44
  -1  -2 -16    1.88    0.39
   1   2  17    2.20    0.51
  -1  -2 -17    2.31    0.44
   1   2  18    0.10    0.25
  -1  -2 -18    0.05    0.24
   1   2  19    0.84    0.47
  -1  -2 -19    1.64    0.42
   1   2  20    0.72    0.38
  -1  -2 -20    0.33    0.37
   1   2  21    0.41    0.34
  -1  -2 -21    0.10    0.34
   1   2  22    0.37    0.52
  -1  -2 -22    1.22    0.45
   1   3 -21    0.24    0.36
  -1  -3  21    0.27    0.47
   1   3 -20    0.34    0.33
  -1  -3  20    0.00    0.42
   1   3 -19    0.51    0.37
  -1  -3  19    0.43    0.45
   1   3 -18    0.07    0.28
  -1  -3  18    0.18    0.32
   1   3 -17   -0.17    0.29
  -1  -3  17   -0.59    0.36
   1   3 -16    0.06    0.24
  -1  -3  16   -0.32    0.27
   1   3 -15    7.48    0.60
  -1  -3  15    7.92    0.86
   1   3 -14   -0.02    0.21
  -1  -3  14    0.49    0.26
   1   3 -13   10.50    0.80
  -1  -3  13   10.70    0.92
   1   3 -12    9.51    0.68
  -1  -3  12    9.77    0.69
   1   3 -11    2.01    0.25
  -1  -3  11    1.83    0.38
   1   3 -10    2.06    0.26
  -1  -3  10    1.71    0.32
   1   3  -9   -0.01    0.12
  -1  -3   9    0.15    0.14
   1   3  -8   -0.14    0.12
  -1  -3   8   -0.03    0.14
   1   3  -6    2.72    0.21
  -1  -3   6    3.84    0.30
   1   3  -5    0.97    0.14
  -1  -3   5    0.99    0.15
   1   3  -4    0.46    0.05
   1   3  -4    0.31    0.09
  -1  -3   4    0.38    0.10
   1   3  -3   -0.03    0.07
   1   3  -3    0.15    0.04
  -1  -3   3   -0.03    0.06
   1   3  -2    3.48    0.20
   1   3  -2    3.38    0.13
  -1  -3   2    3.51    0.17
   1   3  -1    9.00    0.28
  -1  -3   1    9.53    0.27
   1   3   0    3.18    0.14
   1   3   0    2.91    0.19
  -1  -3   0    2.66    0.10
   1   3   1   10.42    0.29
  -1  -3  -1    8.14    0.26
   1   3   2   30.51    0.71
  -1  -3  -2   28.22    0.70
   1   3   3   21.06    0.52
  -1  -3  -3   18.56    0.51
   1   3   4    2.58    0.13
  -1  -3  -4    2.13    0.11
  -1  -3  -4    2.41    0.15
   1   3   5    1.52    0.12
  -1  -3  -5    1.64    0.15
   1   3   6    5.63    0.23
  -1  -3  -6    5.64    0.31
   1   3   7   36.47    1.00
  -1  -3  -7   36.75    1.21
   1   3   8  100.55    2.80
   1   3   8   97.67    2.43
  -1  -3  -8   97.51    3.11
   1   3   9  434.11   12.78
   1   3   9  438.63   10.97
  -1  -3  -9  443.05   14.20
   1   3  10    4.80    0.40
   1   3  10    5.50    0.29
  -1  -3 -10    5.33    0.45
   1   3  11   47.91    1.50
   1   3  11   45.12    1.86
  -1  -3 -11   45.75    1.85
   1   3  12   12.87    0.51
   1   3  12   12.76    0.77
  -1  -3 -12   13.60    0.80
   1   3  13    5.35    0.52
   1   3  13    4.46    0.30
  -1  -3 -13    7.14    0.66
   1   3  14   -0.14    0.23
  -1  -3 -14   -0.53    0.31
   1   3  15   27.04    1.64
  -1  -3 -15   26.68    1.65
   1   3  16    0.19    0.28
  -1  -3 -16    0.49    0.30
   1   3  17   12.11    1.04
  -1  -3 -17   11.89    1.05
   1   3  18    0.96    0.37
  -1  -3 -18    0.69    0.34
   1   3  19    2.05    0.47
  -1  -3 -19    1.03    0.45
   1   3  20   -0.37    0.27
  -1  -3 -20    0.27    0.25
   1   3  21    0.70    0.42
  -1  -3 -21    0.40    0.39
   1   3  22   -0.37    0.27
  -1  -3 -22    0.33    0.27
   1   4 -21    3.80    0.84
  -1  -4  21    3.24    0.95
   1   4 -20    2.30    0.64
  -1  -4  20    1.93    0.80
   1   4 -19    0.17    0.29
  -1  -4  19    0.35    0.41
   1   4 -18    0.24    0.32
  -1  -4  18    0.31    0.39
   1   4 -17    4.46    0.59
  -1  -4  17    5.39    0.83
   1   4 -16    4.74    0.68
  -1  -4  16    5.50    0.79
   1   4 -15    1.56    0.41
  -1  -4  15    1.33    0.49
   1   4 -14    1.08    0.37
  -1  -4  14    1.43    0.44
   1   4 -13    0.27    0.27
  -1  -4  13    0.69    0.26
   1   4 -12    4.06    0.46
  -1  -4  12    4.34    0.53
   1   4 -11   15.16    0.91
  -1  -4  11   15.66    0.99
   1   4 -10   -0.03    0.14
  -1  -4  10   -0.04    0.16
   1   4  -9    2.42    0.29
  -1  -4   9    2.18    0.29
   1   4  -8    2.21    0.22
  -1  -4   8    2.45    0.27
   1   4  -7   -0.18    0.13
  -1  -4   7   -0.29    0.15
   1   4  -6    8.76    0.22
   1   4  -6    9.50    0.44
  -1  -4   6    9.83    0.51
   1   4  -5   33.03    0.65
   1   4  -5   34.01    1.12
  -1  -4   5   32.49    1.09
   1   4  -4    5.37    0.16
   1   4  -4    5.28    0.29
  -1  -4   4    5.29    0.27
   1   4  -3   14.79    0.34
   1   4  -3   16.11    0.53
  -1  -4   3   16.51    0.52
   1   4  -2    5.10    0.17
   1   4  -2    5.10    0.24
  -1  -4   2    5.55    0.21
   1   4  -1    1.40    0.10
   1   4  -1    1.20    0.12
  -1  -4   1    1.40    0.09
   1   4   0    4.84    0.25
   1   4   0    5.15    0.19
  -1  -4   0    5.05    0.17
   1   4   1   66.65    1.39
  -1  -4  -1   65.34    1.46
  -1  -4  -1   63.70    1.12
   1   4   2    0.88    0.10
  -1  -4  -2    0.77    0.09
   1   4   3   40.07    0.95
  -1  -4  -3   40.65    0.74
  -1  -4  -3   41.11    1.03
   1   4   4   21.41    0.61
  -1  -4  -4   22.38    0.51
  -1  -4  -4   20.23    0.61
   1   4   5   48.56    1.22
  -1  -4  -5   47.91    1.31
   1   4   6    4.64    0.26
  -1  -4  -6    4.39    0.25
  -1  -4  -6    4.27    0.29
   1   4   7   12.11    0.45
  -1  -4  -7   13.05    0.50
  -1  -4  -7   13.99    0.65
   1   4   8   23.65    0.75
  -1  -4  -8   23.67    0.98
   1   4   9    5.57    0.31
   1   4   9    6.34    0.31
  -1  -4  -9    6.23    0.42
   1   4  10    0.63    0.16
   1   4  10    0.61    0.17
  -1  -4 -10    0.95    0.20
   1   4  11    3.86    0.29
   1   4  11    3.85    0.35
  -1  -4 -11    3.69    0.39
   1   4  12    0.84    0.17
   1   4  12    0.77    0.22
  -1  -4 -12    0.86    0.24
   1   4  13   27.90    1.46
   1   4  13   28.35    1.11
  -1  -4 -13   28.99    1.56
   1   4  14   45.89    1.75
   1   4  14   51.08    2.48
  -1  -4 -14   64.97    3.37
   1   4  15    0.42    0.15
   1   4  15    0.31    0.26
  -1  -4 -15    0.42    0.38
   1   4  16   10.70    0.95
   1   4  16    9.82    0.54
  -1  -4 -16   12.85    0.98
   1   4  17    6.05    0.75
  -1  -4 -17    7.17    0.79
   1   4  18    2.16    0.49
  -1  -4 -18    1.82    0.46
   1   4  19    4.16    0.62
  -1  -4 -19    2.28    0.54
   1   4  20    1.75    0.55
  -1  -4 -20    2.11    0.55
   1   4  21   -0.33    0.35
  -1  -4 -21   -0.10    0.33
   1   5 -20    2.02    0.61
  -1  -5  20    2.05    0.78
   1   5 -19    0.15    0.26
  -1  -5  19   -0.09    0.40
   1   5 -18   22.67    1.80
  -1  -5  18   21.61    1.85
   1   5 -17    2.43    0.61
  -1  -5  17    2.75    0.73
   1   5 -16   16.25    1.36
  -1  -5  16   16.29    1.61
   1   5 -15    0.67    0.38
  -1  -5  15    1.31    0.45
   1   5 -14   24.95    1.61
  -1  -5  14   26.74    1.87
   1   5 -13    1.70    0.42
  -1  -5  13    1.75    0.48
   1   5 -12   39.58    2.05
  -1  -5  12   43.61    2.32
   1   5 -11   -0.15    0.18
  -1  -5  11   -0.00    0.21
   1   5 -10    6.70    0.45
  -1  -5  10    7.73    0.63
   1   5  -9    0.11    0.16
  -1  -5   9    0.12    0.17
   1   5  -8    0.87    0.07
   1   5  -8    0.76    0.19
  -1  -5   8    0.65    0.22
   1   5  -7    0.15    0.15
  -1  -5   7    0.69    0.16
   1   5  -6    5.81    0.20
   1   5  -6    5.19    0.36
  -1  -5   6    5.24    0.39
   1   5  -5   -0.12    0.06
  -1  -5   5   -0.11    0.13
   1   5  -4   -0.09    0.06
   1   5  -4    0.11    0.09
  -1  -5   4    0.02    0.10
   1   5  -3    2.07    0.15
   1   5  -3    3.54    0.23
  -1  -5   3    2.12    0.20
   1   5  -2    4.19    0.17
   1   5  -2    3.78    0.25
   1   5  -1   -0.09    0.07
   1   5  -1    0.05    0.05
  -1  -5   1   -0.01    0.05
   1   5   0   34.45    0.83
  -1  -5   0   33.10    0.80
   1   5   1    2.34    0.16
  -1  -5  -1    2.27    0.15
  -1  -5  -1    2.18    0.13
   1   5   2    6.06    0.26
  -1  -5  -2    5.98    0.26
   1   5   3    2.49    0.17
  -1  -5  -3    1.69    0.13
  -1  -5  -3    1.97    0.16
   1   5   4    2.47    0.20
  -1  -5  -4    2.12    0.18
   1   5   5    0.98    0.13
  -1  -5  -5    0.54    0.13
  -1  -5  -5   -0.02    0.14
  -1  -5  -6    0.05    0.09
  -1  -5  -6   -0.23    0.11
   1   5   7    0.01    0.10
  -1  -5  -7    0.75    0.14
   1   5   8    4.72    0.28
  -1  -5  -8    4.91    0.27
  -1  -5  -8    4.78    0.35
   1   5   9    0.22    0.11
  -1  -5  -9    0.18    0.15
  -1  -5  -9    0.15    0.12
   1   5  10   12.47    0.55
  -1  -5 -10   12.10    0.68
   1   5  11    3.83    0.28
   1   5  11    3.23    0.38
  -1  -5 -11    3.74    0.39
   1   5  12   13.92    0.66
   1   5  12   14.20    0.80
  -1  -5 -12   15.14    0.89
   1   5  13    1.30    0.25
   1   5  13    1.01    0.19
  -1  -5 -13    0.88    0.30
  -1  -5 -14    6.65    0.67
   1   5  15    0.09    0.16
   1   5  15    0.20    0.20
  -1  -5 -15    0.12    0.31
   1   5  16    0.59    0.19
   1   5  16    0.71    0.29
  -1  -5 -16    0.83    0.42
   1   5  17    0.59    0.20
   1   5  17    0.98    0.33
  -1  -5 -17    1.48    0.35
   1   5  18    1.82    0.50
  -1  -5 -18    2.27    0.53
   1   5  19    3.87    0.63
  -1  -5 -19    2.63    0.56
   1   5  20    0.35    0.39
  -1  -5 -20    0.18    0.31
   1   5  21    0.93    0.43
  -1  -5 -21    0.35    0.40
   1   6 -20    3.13    0.69
  -1  -6  20    1.87    0.82
   1   6 -19    5.25    0.76
  -1  -6  19    6.38    1.07
   1   6 -18    2.33    0.60
  -1  -6  18    1.95    0.69
   1   6 -17   19.23    1.64
  -1  -6  17   21.90    1.95
   1   6 -16    0.54    0.40
  -1  -6  16    0.83    0.44
   1   6 -15    8.23    0.94
  -1  -6  15    8.89    1.10
   1   6 -14   15.77    1.05
  -1  -6  14   15.96    1.30
   1   6 -13   10.34    0.90
  -1  -6  13   11.31    0.97
   1   6 -12   10.83    0.87
  -1  -6  12   11.37    1.00
   1   6 -11    0.00    0.18
  -1  -6  11    0.08    0.20
   1   6 -10    1.23    0.30
  -1  -6  10    1.39    0.31
   1   6  -9    0.24    0.17
  -1  -6   9    0.79    0.18
   1   6  -8   -0.00    0.12
  -1  -6   8    0.11    0.15
   1   6  -7    0.41    0.17
   1   6  -7    0.46    0.08
  -1  -6   7    0.18    0.18
   1   6  -6    2.72    0.28
  -1  -6   6    2.37    0.29
   1   6  -5   94.00    3.13
  -1  -6   5   92.44    3.12
   1   6  -4    3.12    0.26
   1   6  -4    3.47    0.21
  -1  -6   4    2.97    0.28
   1   6  -3    1.67    0.16
   1   6  -3    2.00    0.23
  -1  -6   3    2.48    0.23
   1   6  -2    9.97    0.50
   1   6  -2    9.75    0.39
  -1  -6   2    8.61    0.40
   1   6  -1   78.19    1.96
   1   6  -1   74.73    2.43
   1   6   0    1.12    0.14
  -1  -6   0    0.28    0.13
  -1  -6   0    0.49    0.11
   1   6   1    1.26    0.15
  -1  -6  -1    0.47    0.12
  -1  -6  -1    0.48    0.11
   1   6   2   13.39    0.50
  -1  -6  -2   10.68    0.36
  -1  -6  -2   10.11    0.42
   1   6   3   24.97    0.87
  -1  -6  -3   23.92    0.81
   1   6   4   11.86    0.50
  -1  -6  -4   11.40    0.44
  -1  -6  -4   10.72    0.47
   1   6   5    0.02    0.10
  -1  -6  -5   -0.10    0.07
   1   6   6    4.66    0.27
  -1  -6  -6    4.34    0.22
  -1  -6  -6    4.64    0.30
   1   6   7    0.34    0.12
  -1  -6  -7    0.25    0.11
  -1  -6  -7    0.18    0.13
   1   6   8    0.18    0.10
  -1  -6  -8   -0.06    0.09
  -1  -6  -8   -0.01    0.13
   1   6   9    0.16    0.12
  -1  -6  -9    0.11    0.14
   1   6  10   10.58    0.57
  -1  -6 -10   10.68    0.68
   1   6  11   12.66    0.65
  -1  -6 -11   13.14    0.84
   1   6  12    0.09    0.12
   1   6  12   -0.13    0.13
  -1  -6 -12    0.16    0.16
   1   6  13    0.69    0.18
   1   6  13    0.70    0.22
  -1  -6 -13    0.13    0.25
   1   6  14    0.69    0.23
   1   6  14    1.64    0.33
  -1  -6 -14    2.45    0.37
   1   6  15    1.80    0.36
   1   6  15    1.63    0.26
  -1  -6 -15    1.93    0.38
   1   6  16    0.68    0.27
   1   6  16    0.18    0.22
  -1  -6 -16    0.56    0.37
   1   6  17    0.12    0.17
   1   6  17    0.45    0.26
  -1  -6 -17    0.24    0.35
   1   6  18    1.10    0.38
  -1  -6 -18    0.83    0.40
   1   6  19   -0.23    0.28
  -1  -6 -19    0.50    0.29
   1   6  20    1.35    0.49
  -1  -6 -20    1.56    0.48
   1   7 -19   -0.14    0.35
  -1  -7  19    0.76    0.42
   1   7 -18   -0.33    0.33
  -1  -7  18    0.03    0.38
   1   7 -17   -0.17    0.29
  -1  -7  17    0.51    0.35
   1   7 -16    2.86    0.51
  -1  -7  16    3.61    0.72
   1   7 -15    5.84    0.77
  -1  -7  15    5.90    0.74
   1   7 -14   -0.06    0.24
  -1  -7  14    0.40    0.29
   1   7 -13    1.18    0.36
  -1  -7  13    1.01    0.44
   1   7 -12   15.54    1.10
  -1  -7  12   13.68    1.15
   1   7 -11    3.20    0.49
  -1  -7  11    3.55    0.50
   1   7 -10   11.13    0.83
  -1  -7  10   10.04    0.90
   1   7  -9   30.10    0.85
   1   7  -9   33.95    1.59
  -1  -7   9   32.96    1.67
   1   7  -8    2.78    0.37
   1   7  -8    2.62    0.17
   1   7  -7    1.52    0.15
   1   7  -7    0.89    0.27
  -1  -7   7    1.76    0.30
   1   7  -6   16.40    0.50
   1   7  -6   17.25    0.88
  -1  -7   6   17.89    0.92
   1   7  -5    3.10    0.25
   1   7  -5    1.99    0.18
  -1  -7   5    2.83    0.29
   1   7  -4    4.32    0.36
   1   7  -4    4.48    0.22
  -1  -7   4    4.84    0.35
   1   7  -3    8.08    0.33
   1   7  -3    7.81    0.45
   1   7  -2   32.89    0.97
   1   7  -2   32.35    1.22
  -1  -7   2   32.66    1.15
   1   7  -1    5.87    0.41
   1   7  -1    6.16    0.32
  -1  -7   1    6.05    0.33
   1   7   0   42.85    1.34
  -1  -7   0   42.72    1.34
  -1  -7   0   44.16    1.42
   1   7   1   47.53    1.48
  -1  -7  -1   46.43    1.48
  -1  -7  -1   45.99    1.36
   1   7   2    0.58    0.12
  -1  -7  -2    0.05    0.10
  -1  -7  -2   -0.09    0.09
   1   7   3    1.18    0.18
  -1  -7  -3    1.14    0.14
  -1  -7  -3    0.93    0.16
   1   7   4   21.29    0.82
  -1  -7  -4   21.45    0.79
   1   7   5   25.75    0.91
  -1  -7  -5   25.31    0.80
  -1  -7  -5   24.60    0.92
   1   7   6    0.17    0.14
  -1  -7  -6    0.36    0.13
  -1  -7  -6    0.40    0.13
   1   7   7    0.33    0.15
  -1  -7  -7    0.23    0.14
   1   7   8    1.17    0.20
  -1  -7  -8    0.76    0.17
  -1  -7  -8    1.75    0.23
   1   7   9    1.65    0.24
  -1  -7  -9    1.99    0.27
  -1  -7  -9    1.76    0.29
   1   7  10    1.31    0.27
  -1  -7 -10    1.81    0.27
  -1  -7 -10    3.47    0.36
   1   7  11   18.81    0.92
  -1  -7 -11   19.18    1.15
  -1  -7 -11   18.13    0.90
   1   7  12    1.53    0.27
  -1  -7 -12    1.61    0.34
   1   7  13   11.01    0.71
   1   7  13   11.80    0.77
  -1  -7 -13   12.74    0.88
   1   7  14    0.51    0.25
   1   7  14    0.87    0.21
  -1  -7 -14    0.41    0.28
   1   7  15    0.49    0.21
   1   7  15    0.56    0.26
  -1  -7 -15    0.63    0.29
   1   7  16    0.00    0.23
   1   7  16    0.42    0.19
   1   7  17    0.25    0.19
   1   7  17    0.12    0.26
  -1  -7 -17    0.28    0.36
   1   7  18   -0.13    0.23
   1   7  18   -0.17    0.20
  -1  -7 -18    0.20    0.25
   1   7  19    1.95    0.52
  -1  -7 -19    2.16    0.56
  -1  -7 -20    0.13    0.27
   1   8 -19   -0.14    0.35
  -1  -8  19   -0.08    0.42
   1   8 -18    0.28    0.43
  -1  -8  18    0.87    0.50
   1   8 -17   -0.05    0.30
  -1  -8  17   -0.15    0.29
   1   8 -16    5.05    0.76
  -1  -8  16    3.83    0.84
   1   8 -15    0.38    0.33
  -1  -8  15    0.43    0.32
   1   8 -14    4.77    0.70
  -1  -8  14    4.87    0.74
   1   8 -13    1.52    0.38
  -1  -8  13    0.74    0.43
   1   8 -12    3.18    0.49
  -1  -8  12    2.89    0.54
   1   8 -11    0.13    0.21
  -1  -8  11   -0.30    0.22
   1   8 -10   17.50    1.06
  -1  -8  10   20.15    1.28
   1   8  -9    0.05    0.08
   1   8  -9   -0.09    0.18
  -1  -8   9   -0.09    0.19
   1   8  -8   16.82    1.03
  -1  -8   8   16.84    1.07
   1   8  -7    0.15    0.08
   1   8  -7    0.03    0.18
  -1  -8   7   -0.01    0.18
   1   8  -6   12.61    0.78
  -1  -8   6   12.75    0.76
   1   8  -5    0.67    0.14
   1   8  -5    0.72    0.22
  -1  -8   5    0.58    0.22
   1   8  -4    6.14    0.29
   1   8  -4    5.71    0.46
  -1  -8   4    5.19    0.39
   1   8  -3    0.02    0.15
   1   8  -3    0.21    0.10
  -1  -8   3    0.35    0.14
   1   8  -2    1.14    0.17
   1   8  -2    1.32    0.24
  -1  -8   2    1.47    0.22
   1   8  -1    6.27    0.35
  -1  -8   1    6.30    0.39
   1   8   0    4.68    0.28
  -1  -8   0    4.91    0.31
   1   8   1   12.42    0.59
  -1  -8  -1   11.16    0.52
  -1  -8  -1   13.56    0.56
   1   8   2   56.13    1.83
  -1  -8  -2   53.03    1.64
  -1  -8  -2   54.03    1.78
   1   8   3   29.69    1.12
  -1  -8  -3   30.10    1.11
  -1  -8  -3   26.06    0.89
   1   8   4    3.18    0.31
  -1  -8  -4    2.64    0.25
  -1  -8  -4    2.97    0.27
   1   8   5   15.43    0.73
  -1  -8  -5   14.28    0.60
  -1  -8  -5   15.69    0.70
   1   8   6   -0.01    0.13
  -1  -8  -6    0.13    0.13
  -1  -8  -6    0.11    0.11
   1   8   7    5.24    0.41
  -1  -8  -7    4.81    0.37
  -1  -8  -7    4.48    0.37
   1   8   8    4.11    0.39
  -1  -8  -8    3.86    0.40
  -1  -8  -8    3.83    0.33
   1   8   9    8.59    0.58
  -1  -8  -9   10.16    0.72
  -1  -8  -9    8.73    0.57
   1   8  10   27.93    1.32
  -1  -8 -10   29.57    1.53
  -1  -8 -10   28.49    1.22
   1   8  11    0.25    0.20
   1   8  12    7.75    0.60
  -1  -8 -12    6.51    0.64
  -1  -8 -12    8.57    0.69
   1   8  13    0.05    0.15
  -1  -8 -13   -0.09    0.17
   1   8  14    0.31    0.20
   1   8  14    0.53    0.22
  -1  -8 -14    0.21    0.24
   1   8  15   -0.07    0.19
   1   8  15   -0.04    0.18
  -1  -8 -15   -0.19    0.22
   1   8  16    0.22    0.26
   1   8  16    0.14    0.20
  -1  -8 -16    0.39    0.27
   1   8  17    0.15    0.29
   1   8  17    1.43    0.33
  -1  -8 -17    1.02    0.46
   1   8  18   -0.27    0.22
   1   8  18   -0.18    0.27
  -1  -8 -18    0.07    0.36
   1   8  19   -0.16    0.23
  -1  -8 -19    0.15    0.25
   1   9 -18    0.05    0.28
  -1  -9  18   -0.12    0.34
   1   9 -17    0.10    0.32
  -1  -9  17    0.39    0.42
   1   9 -16    0.00    0.28
  -1  -9  16    0.12    0.32
   1   9 -15   -0.05    0.27
  -1  -9  15   -0.19    0.32
   1   9 -14    0.65    0.43
  -1  -9  14    2.15    0.49
   1   9 -13   -0.11    0.20
  -1  -9  13   -0.17    0.28
   1   9 -12    0.56    0.30
  -1  -9  12    0.40    0.33
   1   9 -11    0.68    0.30
  -1  -9  11    0.61    0.32
   1   9 -10    0.79    0.25
   1   9  -9    9.01    0.64
   1   9  -9    9.00    0.44
  -1  -9   9    8.29    0.81
   1   9  -8    0.38    0.25
   1   9  -8    0.60    0.12
  -1  -9   8    0.96    0.28
   1   9  -7    5.75    0.31
   1   9  -7    6.62    0.57
  -1  -9   7    6.87    0.63
   1   9  -6    1.24    0.27
   1   9  -6    1.11    0.18
  -1  -9   6    0.55    0.28
   1   9  -5    9.59    0.64
   1   9  -5    9.68    0.47
  -1  -9   5    8.30    0.56
   1   9  -4    1.04    0.23
   1   9  -4    0.86    0.15
  -1  -9   4    0.16    0.26
   1   9  -3    4.09    0.31
   1   9  -3    4.24    0.44
  -1  -9   3    5.13    0.44
   1   9  -2    0.13    0.13
   1   9  -2    0.21    0.18
   1   9  -1    3.95    0.30
  -1  -9   1    3.47    0.31
   1   9   0    0.20    0.16
  -1  -9   0    0.20    0.15
  -1  -9   0    0.48    0.13
   1   9   1   59.49    2.06
  -1  -9  -1   59.40    2.08
  -1  -9  -1   57.39    2.04
   1   9   2   -0.06    0.13
  -1  -9  -2    0.10    0.11
  -1  -9  -2    0.10    0.12
   1   9   3    1.55    0.21
  -1  -9  -3    1.42    0.20
  -1  -9  -3    1.74    0.22
   1   9   4    2.06    0.29
  -1  -9  -4    1.74    0.25
  -1  -9  -4    2.26    0.23
   1   9   5    0.13    0.18
  -1  -9  -5    0.15    0.15
  -1  -9  -5    0.58    0.15
   1   9   6    6.40    0.51
  -1  -9  -6    5.49    0.43
  -1  -9  -6    6.61    0.45
   1   9   7   70.31    2.83
  -1  -9  -7   70.72    2.75
  -1  -9  -7   66.64    2.47
   1   9   8    0.41    0.17
  -1  -9  -8    0.15    0.13
  -1  -9  -8   -0.29    0.16
   1   9   9    0.35    0.24
  -1  -9  -9    1.04    0.27
   1   9  10    4.71    0.48
  -1  -9 -10    5.10    0.55
  -1  -9 -10    5.62    0.43
   1   9  11    6.03    0.52
  -1  -9 -11    4.81    0.60
  -1  -9 -11    4.72    0.46
   1   9  12    3.55    0.47
  -1  -9 -12    5.20    0.58
  -1  -9 -12    4.73    0.49
   1   9  13    3.23    0.42
  -1  -9 -13    2.62    0.45
   1   9  14    0.09    0.18
   1   9  14    0.04    0.15
  -1  -9 -14    0.13    0.20
   1   9  15    0.29    0.25
   1   9  15    0.52    0.24
  -1  -9 -15    0.58    0.29
   1   9  16    0.76    0.28
  -1  -9 -16    0.55    0.32
   1   9  17    0.23    0.27
   1   9  17    0.50    0.27
  -1  -9 -17    0.44    0.32
   1   9  18    2.25    0.49
  -1  -9 -18    3.54    0.76
   1  10 -17    0.03    0.26
  -1 -10  17   -0.02    0.31
   1  10 -16    0.63    0.35
  -1 -10  16   -0.00    0.41
   1  10 -15    0.01    0.23
  -1 -10  15   -0.02    0.26
   1  10 -14    1.46    0.47
  -1 -10  14    1.67    0.55
   1  10 -13    0.48    0.28
  -1 -10  13   -0.26    0.31
   1  10 -12    1.73    0.47
  -1 -10  12    1.90    0.49
   1  10 -11    0.29    0.27
  -1 -10  11    0.36    0.29
   1  10 -10    0.84    0.34
  -1 -10  10    1.45    0.37
   1  10  -9    0.46    0.28
  -1 -10   9    0.52    0.31
   1  10  -8    0.90    0.28
   1  10  -8    0.61    0.16
  -1 -10   8    0.32    0.29
   1  10  -7    0.16    0.24
  -1 -10   7    0.35    0.20
   1  10  -6    0.20    0.16
   1  10  -6    0.41    0.23
  -1 -10   6    0.52    0.19
   1  10  -5    0.62    0.18
   1  10  -5    0.23    0.25
  -1 -10   5    0.52    0.24
   1  10  -4    0.01    0.12
   1  10  -4    0.22    0.19
  -1 -10   4    0.32    0.20
   1  10  -3    0.83    0.19
  -1 -10   3    0.72    0.23
   1  10  -2    3.52    0.32
  -1 -10   2    4.01    0.36
   1  10  -1    1.99    0.26
  -1 -10   1    2.02    0.28
  -1 -10   1    2.27    0.29
   1  10   0    2.12    0.28
  -1 -10   0    2.05    0.26
  -1 -10   0    2.29    0.26
   1  10   1    0.12    0.14
  -1 -10  -1   -0.08    0.12
  -1 -10  -1    0.13    0.12
  -1 -10  -2    0.70    0.16
  -1 -10  -2    0.85    0.19
   1  10   3    0.36    0.18
  -1 -10  -3    0.25    0.15
  -1 -10  -3    0.14    0.15
   1  10   4    1.73    0.25
  -1 -10  -4    2.09    0.24
  -1 -10  -4    2.13    0.26
   1  10   5    0.14    0.13
  -1 -10  -5    0.00    0.11
  -1 -10  -5   -0.10    0.11
   1  10   6   11.98    0.73
  -1 -10  -6   10.44    0.63
  -1 -10  -6   12.79    0.71
   1  10   7   -0.04    0.18
  -1 -10  -7   -0.13    0.16
  -1 -10  -7   -0.21    0.16
   1  10   8    2.63    0.43
  -1 -10  -8    3.39    0.36
  -1 -10  -8    3.54    0.40
   1  10   9    9.45    0.67
  -1 -10  -9    9.79    0.78
  -1 -10  -9    7.19    0.59
   1  10  10    2.18    0.38
  -1 -10 -10    2.60    0.32
   1  10  11    3.09    0.43
  -1 -10 -11    3.17    0.47
  -1 -10 -11    2.72    0.35
   1  10  12    5.90    0.59
  -1 -10 -12    4.90    0.51
  -1 -10 -12    5.99    0.64
   1  10  13    0.38    0.23
  -1 -10 -13    0.18    0.19
  -1 -10 -13    0.32    0.25
   1  10  14    1.10    0.34
  -1 -10 -14    1.36    0.38
   1  10  15    0.42    0.26
   1  10  15    0.30    0.25
  -1 -10 -15    0.64    0.29
   1  10  16    0.35    0.29
  -1 -10 -16    1.12    0.35
   1  10  17   -0.02    0.24
  -1 -10 -17    0.33    0.28
   1  11 -16    0.03    0.30
  -1 -11  16    0.13    0.34
   1  11 -15    0.21    0.45
  -1 -11  15    1.76    0.50
   1  11 -14   -0.12    0.26
  -1 -11  14    0.11    0.27
   1  11 -13    0.10    0.29
  -1 -11  13    0.34    0.33
   1  11 -12   -0.29    0.29
  -1 -11  12   -0.02    0.31
   1  11 -11    0.13    0.25
  -1 -11  11    0.08    0.27
   1  11 -10   -0.15    0.20
  -1 -11  10    0.17    0.21
   1  11  -9    0.71    0.30
   1  11  -9    0.48    0.17
  -1 -11   9    0.06    0.26
   1  11  -8    1.26    0.30
   1  11  -8    0.52    0.16
  -1 -11   8    0.59    0.28
   1  11  -7    1.77    0.23
   1  11  -7    1.95    0.38
  -1 -11   7    1.40    0.48
   1  11  -6    2.11    0.26
   1  11  -6    2.63    0.43
  -1 -11   6    2.75    0.45
   1  11  -5    0.00    0.14
   1  11  -5    0.13    0.21
  -1 -11   5    0.16    0.19
   1  11  -4    1.36    0.36
  -1 -11   4    1.45    0.33
   1  11  -3    1.25    0.21
  -1 -11   3    0.95    0.28
   1  11  -2    1.29    0.25
  -1 -11   2    1.87    0.30
  -1 -11   2    2.11    0.31
   1  11  -1    1.41    0.25
  -1 -11   1    1.18    0.25
  -1 -11   1    1.38    0.24
   1  11   0    2.00    0.30
  -1 -11   0    1.61    0.27
   1  11   1    0.27    0.17
  -1 -11  -1   -0.03    0.15
  -1 -11  -1    0.25    0.14
   1  11   2    0.74    0.21
  -1 -11  -2    0.24    0.19
  -1 -11  -2    0.65    0.19
   1  11   3   -0.14    0.16
  -1 -11  -3   -0.05    0.13
  -1 -11  -3    0.05    0.13
   1  11   4   -0.00    0.16
  -1 -11  -4    0.07    0.14
  -1 -11  -4    0.08    0.13
   1  11   5   -0.04    0.16
  -1 -11  -5   -0.10    0.13
  -1 -11  -5    0.07    0.13
   1  11   6    2.06    0.33
  -1 -11  -6    1.57    0.27
  -1 -11  -6    1.74    0.30
   1  11   7   -0.09    0.19
  -1 -11  -7   -0.18    0.16
  -1 -11  -7   -0.16    0.18
   1  11   8    0.68    0.20
  -1 -11  -8    0.49    0.21
  -1 -11  -8    0.17    0.17
  -1 -11  -8    0.27    0.19
   1  11   9    0.77    0.30
  -1 -11  -9    0.74    0.24
  -1 -11  -9    1.19    0.31
   1  11  10    0.22    0.22
  -1 -11 -10    0.55    0.24
  -1 -11 -10    0.12    0.18
   1  11  11    3.50    0.53
  -1 -11 -11    4.57    0.53
   1  11  12    1.18    0.37
  -1 -11 -12    1.51    0.40
   1  11  13   -0.07    0.20
  -1 -11 -13    0.00    0.20
   1  11  14    0.07    0.21
   1  11  15   -0.12    0.19
  -1 -11 -15    0.15    0.21
   1  11  16    0.28    0.26
  -1 -11 -16   -0.01    0.31
   1  12 -15    2.36    0.63
  -1 -12  15    2.13    0.69
   1  12 -14   -0.37    0.28
  -1 -12  14    0.62    0.32
   1  12 -13    0.13    0.29
  -1 -12  13    0.91    0.39
   1  12 -12   -0.10    0.23
  -1 -12  12    0.07    0.22
   1  12 -11    0.48    0.33
  -1 -12  11    0.52    0.37
   1  12 -10   -0.02    0.23
  -1 -12  10    0.08    0.21
   1  12  -9    0.89    0.24
   1  12  -9    1.27    0.37
  -1 -12   9    1.06    0.42
   1  12  -8    0.06    0.23
   1  12  -8    0.06    0.12
   1  12  -7    1.02    0.20
   1  12  -7    0.82    0.35
  -1 -12   7    0.72    0.35
   1  12  -6    0.76    0.22
   1  12  -6    0.34    0.32
  -1 -12   6    0.30    0.29
   1  12  -5    6.21    0.50
   1  12  -5    6.70    0.71
  -1 -12   5    6.42    0.80
   1  12  -4    0.33    0.24
   1  12  -4    0.17    0.16
  -1 -12   4   -0.17    0.23
   1  12  -3    0.18    0.16
  -1 -12   3    0.10    0.20
  -1 -12   3    0.25    0.22
   1  12  -2   -0.03    0.14
  -1 -12   2    0.12    0.14
  -1 -12   2   -0.03    0.15
   1  12  -1    0.15    0.22
  -1 -12   1    0.71    0.22
  -1 -12   1    0.58    0.21
   1  12   0    0.11    0.18
  -1 -12   0    0.12    0.16
  -1 -12   0    0.08    0.17
   1  12   1    0.10    0.16
  -1 -12  -1    0.60    0.16
  -1 -12  -1    0.05    0.16
   1  12   2    0.01    0.16
  -1 -12  -2   -0.11    0.13
  -1 -12  -2    0.24    0.15
   1  12   3    0.09    0.20
  -1 -12  -3    0.15    0.20
  -1 -12  -3    0.26    0.15
   1  12   4   -0.11    0.17
  -1 -12  -4    0.03    0.14
  -1 -12  -4   -0.01    0.14
   1  12   5    0.31    0.21
  -1 -12  -5    0.33    0.18
  -1 -12  -5    0.03    0.18
   1  12   6    0.50    0.19
  -1 -12  -6    0.01    0.15
  -1 -12  -6   -0.26    0.19
   1  12   7    1.20    0.34
  -1 -12  -7    1.48    0.29
   1  12   8    0.12    0.20
   1  12   9    0.32    0.23
  -1 -12  -9    0.17    0.22
   1  12  10    0.65    0.28
  -1 -12 -10    0.10    0.33
   1  12  11    0.43    0.30
  -1 -12 -11    0.66    0.30
   1  12  12   -0.34    0.20
  -1 -12 -12    0.31    0.19
   1  12  13    0.33    0.28
  -1 -12 -13    0.22    0.31
   1  12  14    0.43    0.27
  -1 -12 -14   -0.02    0.29
   1  12  15    0.11    0.24
   1  13 -13    0.60    0.45
  -1 -13  13    0.98    0.41
   1  13 -12    0.11    0.31
  -1 -13  12    0.13    0.27
   1  13 -11    0.11    0.23
  -1 -13  11   -0.13    0.26
   1  13 -10    4.19    0.69
  -1 -13  10    4.11    0.77
   1  13  -9    0.09    0.28
  -1 -13   9   -0.35    0.31
   1  13  -8    1.01    0.23
   1  13  -8    1.47    0.42
  -1 -13   8    0.51    0.40
   1  13  -7    0.34    0.20
   1  13  -7    0.34    0.30
  -1 -13   7    0.02    0.30
   1  13  -6    0.65    0.24
   1  13  -6    1.23    0.38
  -1 -13   6    1.40    0.41
   1  13  -5   -0.14    0.24
   1  13  -5   -0.07    0.15
  -1 -13   5    0.52    0.22
   1  13  -4    7.15    0.60
  -1 -13   4    8.27    0.73
  -1 -13   4    6.54    0.77
   1  13  -3    2.47    0.38
  -1 -13   3    3.04    0.43
  -1 -13   3    2.23    0.46
   1  13  -2    2.41    0.35
  -1 -13   2    2.27    0.37
  -1 -13   2    2.06    0.45
   1  13  -1    0.15    0.20
  -1 -13   1    0.49    0.20
  -1 -13   1    0.13    0.25
   1  13   0   -0.01    0.16
  -1 -13   0   -0.24    0.15
  -1 -13   0    0.19    0.13
   1  13   1    0.30    0.23
  -1 -13  -1    0.69    0.21
  -1 -13  -1    0.31    0.21
   1  13   2    0.68    0.22
  -1 -13  -2    0.92    0.27
  -1 -13  -2    0.69    0.23
   1  13   3    1.02    0.26
  -1 -13  -3    1.16    0.26
   1  13   4    2.42    0.44
  -1 -13  -4    6.51    0.47
   1  13   5    0.36    0.25
  -1 -13  -5    0.58    0.22
   1  13   6    1.03    0.33
  -1 -13  -6    0.88    0.26
   1  13   7    0.19    0.24
   1  13   8    0.20    0.24
  -1 -13  -8    0.11    0.24
   1  13   9    0.03    0.24
  -1 -13  -9    0.11    0.25
   1  13  10   -0.13    0.21
  -1 -13 -10    0.22    0.24
   1  13  11    0.03    0.22
  -1 -13 -11   -0.07    0.21
   1  13  12    0.48    0.30
  -1 -13 -12    0.21    0.33
  -1 -13 -13   -0.09    0.27
   1  14 -11    0.24    0.32
  -1 -14  11    0.01    0.32
   1  14 -10    0.73    0.35
  -1 -14  10   -0.02    0.37
   1  14  -9    0.73    0.38
  -1 -14   9    0.25    0.38
   1  14  -8    0.89    0.27
   1  14  -8    1.25    0.44
  -1 -14   8    0.69    0.43
   1  14  -7    0.08    0.20
   1  14  -7    0.40    0.30
  -1 -14   7   -0.02    0.27
   1  14  -6    2.99    0.40
  -1 -14   6    2.98    0.56
   1  14  -5    6.85    0.59
  -1 -14   5    7.49    0.76
  -1 -14   5    5.95    0.84
   1  14  -4    6.76    0.65
  -1 -14   4    6.55    0.82
  -1 -14   4    9.01    0.78
   1  14  -3    4.38    0.53
  -1 -14   3    4.66    0.58
  -1 -14   3    5.01    0.56
   1  14  -2    1.04    0.26
  -1 -14   2    0.18    0.26
  -1 -14   2    0.41    0.28
   1  14  -1    0.23    0.24
  -1 -14   1    0.20    0.23
  -1 -14   1    0.31    0.23
   1  14   0    0.16    0.18
  -1 -14   0   -0.06    0.16
   1  14   1    1.06    0.35
  -1 -14  -1    2.02    0.34
   1  14   2    0.46    0.26
  -1 -14  -2    0.27    0.23
   1  14   3    1.98    0.43
  -1 -14  -3    2.44    0.43
   1  14   4    0.83    0.32
  -1 -14  -4    0.86    0.27
   1  14   5    0.86    0.31
  -1 -14  -5    0.42    0.25
   1  14   6   -0.09    0.24
  -1 -14  -6    0.24    0.20
   1  14   7    4.27    0.67
  -1 -14  -7    4.72    0.52
   1  14   8    0.14    0.21
  -1 -14  -8    0.05    0.21
   1  14   9    0.16    0.28
  -1 -14  -9    0.25    0.28
   1  14  10    0.04    0.23
  -1 -14 -10   -0.08    0.24
   1  14  11   -0.11    0.24
  -1 -14 -11    0.16    0.24
   1  15  -9    1.52    0.49
  -1 -15   9    0.35    0.46
   1  15  -8    1.19    0.45
  -1 -15   8    0.53    0.44
   1  15  -7    6.28    0.60
  -1 -15   7    6.67    0.89
   1  15  -6    0.95    0.35
  -1 -15   6    2.99    0.46
   1  15  -5    1.81    0.40
  -1 -15   5    2.83    0.50
   1  15  -4    0.16    0.21
  -1 -15   4    0.02    0.22
   1  15  -3    2.64    0.47
  -1 -15   3    3.17    0.47
   1  15  -2    0.38    0.22
  -1 -15   2   -0.14    0.25
   1  15  -1   -0.06    0.19
  -1 -15   1    0.08    0.17
   1  15   0   -0.15    0.22
  -1 -15   0   -0.00    0.20
   1  15   1   -0.03    0.17
   1  15   2    1.12    0.37
  -1 -15  -2    1.00    0.31
   1  15   3    4.29    0.64
   1  15   4    0.13    0.21
  -1 -15  -4   -0.08    0.16
   1  15   5    0.82    0.38
  -1 -15  -5    0.83    0.32
   1  15   6    2.12    0.49
  -1 -15  -6    1.83    0.41
   1  15   7   -0.02    0.33
  -1 -15  -7    0.44    0.25
   1  15   8    1.31    0.47
   1  15   9    0.06    0.28
   1  16  -5   -0.06    0.20
  -1 -16   5    0.20    0.23
   1  16  -4    5.51    0.68
  -1 -16   4    6.25    0.73
   1  16  -3   -0.41    0.26
  -1 -16   3   -0.12    0.28
   1  16  -2   -0.04    0.19
  -1 -16   2    0.04    0.18
   1  16  -1    0.83    0.31
  -1 -16   1    0.24    0.29
   1  16   0    0.50    0.28
  -1 -16   0    0.00    0.25
   1  16   1    0.37    0.27
  -1 -16  -1    0.02    0.23
   1  16   2    1.81    0.46
  -1 -16  -2    1.75    0.45
   1  16   3    0.33    0.32
   1  16   4   -0.06    0.26
   1  16   5    0.74    0.38
  -2  15   5    0.97    0.43
   2 -15  -4    0.92    0.49
  -2  15   4    1.15    0.40
   2 -15  -3    0.07    0.31
  -2  15   3    0.48    0.31
   2 -15  -2    0.44    0.34
  -2  15   2    0.46    0.32
   2 -15  -1    0.13    0.25
  -2  15   1   -0.06    0.20
   2 -15   0   -0.11    0.28
  -2  15   0   -0.03    0.21
   2 -15   1   -0.17    0.26
  -2  15  -1    0.23    0.21
   2 -15   2    0.56    0.40
  -2  15  -2    0.65    0.31
   2 -15   3    0.02    0.40
  -2  15  -3    0.58    0.27
   2 -15   4    0.18    0.38
  -2  15  -4    0.42    0.27
   2 -15   5    0.37    0.45
  -2  15  -5    0.70    0.29
   2 -15   6    0.48    0.39
  -2  15  -6    0.26    0.24
   2 -15   7    0.04    0.42
  -2  15  -7    0.34    0.22
   2 -15   8    0.45    0.42
  -2  15  -8    0.23    0.21
   2 -14  -8    0.27    0.31
  -2  14   8    0.26    0.31
   2 -14  -7    0.81    0.41
  -2  14   7    1.63    0.42
   2 -14  -6    0.24    0.31
  -2  14   6    0.67    0.33
   2 -14  -5   -0.09    0.24
  -2  14   5    0.09    0.18
   2 -14  -4    0.13    0.26
  -2  14   4    0.12    0.22
   2 -14  -3   -0.20    0.27
  -2  14   3   -0.14    0.23
   2 -14  -2   -0.01    0.23
  -2  14   2   -0.06    0.20
   2 -14  -1   -0.02    0.25
  -2  14   1    0.02    0.18
   2 -14   0    0.17    0.24
  -2  14   0    0.03    0.15
   2 -14   1   -0.12    0.28
  -2  14  -1   -0.10    0.17
   2 -14   2   -0.27    0.27
  -2  14  -2    0.18    0.18
   2 -14   3   -0.54    0.32
  -2  14  -3   -0.05    0.21
   2 -14   4    0.19    0.31
  -2  14  -4   -0.22    0.18
   2 -14   5    0.21    0.29
  -2  14  -5   -0.00    0.17
   2 -14   6    0.61    0.40
  -2  14  -6    0.34    0.23
   2 -14   7    0.18    0.37
  -2  14  -7    0.19    0.19
   2 -14   8    0.46    0.64
  -2  14  -8    1.70    0.30
   2 -14   9    0.15    0.47
  -2  14  -9    0.64    0.23
   2 -14  10   -0.22    0.40
   2 -14  11    0.57    0.49
   2 -13 -10    0.34    0.33
  -2  13  10    0.71    0.34
   2 -13  -9    0.12    0.42
  -2  13   9    0.79    0.34
   2 -13  -8    3.63    0.65
  -2  13   8    3.73    0.61
   2 -13  -7    5.99    0.69
  -2  13   7    2.69    0.58
   2 -13  -6    1.32    0.43
  -2  13   6    1.73    0.42
   2 -13  -5    4.40    0.66
  -2  13   5    5.03    0.59
   2 -13  -4    0.05    0.26
  -2  13   4    0.18    0.19
   2 -13  -3    0.13    0.29
  -2  13   3    0.34    0.23
   2 -13  -2   -0.34    0.20
  -2  13   2    0.16    0.14
   2 -13  -1    0.10    0.27
  -2  13   1    0.31    0.21
   2 -13   0   -0.11    0.24
  -2  13   0   -0.11    0.18
   2 -13   1    2.68    0.52
  -2  13  -1    2.02    0.37
   2 -13   2    0.48    0.31
  -2  13  -2    0.29    0.21
   2 -13   3    3.57    0.62
  -2  13  -3    2.85    0.39
   2 -13   4   -0.08    0.14
   2 -13   4    0.46    0.29
  -2  13  -4    0.31    0.17
   2 -13   5    0.13    0.32
   2 -13   5    0.04    0.18
  -2  13  -5    0.23    0.17
   2 -13   6   -0.04    0.33
  -2  13  -6    0.29    0.17
  -2  13  -6    0.02    0.20
   2 -13   7    0.44    0.33
  -2  13  -7    0.08    0.14
  -2  13  -7   -0.10    0.19
   2 -13   8   -0.10    0.30
  -2  13  -8    0.04    0.14
  -2  13  -8    0.16    0.20
   2 -13   9    0.21    0.33
  -2  13  -9    0.05    0.17
  -2  13  -9    0.13    0.20
   2 -13  10   -0.13    0.31
  -2  13 -10    0.11    0.23
   2 -13  11    1.49    0.65
  -2  13 -11    1.54    0.39
   2 -13  12   -0.06    0.37
  -2  13 -12    0.15    0.23
   2 -13  13    1.36    0.56
  -2  13 -13    0.73    0.37
   2 -12 -12    1.93    0.52
  -2  12  12    2.25    0.47
   2 -12 -11    2.11    0.51
  -2  12  11    2.09    0.47
   2 -12 -10    0.50    0.29
  -2  12  10    0.04    0.24
   2 -12  -9   20.30    1.67
  -2  12   9   22.59    1.50
   2 -12  -8   31.08    2.21
  -2  12   8   29.09    1.87
   2 -12  -7    1.43    0.50
  -2  12   7    1.40    0.39
   2 -12  -6    3.69    0.65
  -2  12   6    4.49    0.54
   2 -12  -5    5.95    0.71
  -2  12   5    6.22    0.62
   2 -12  -4    0.23    0.25
  -2  12   4    0.04    0.20
   2 -12  -3    0.95    0.33
  -2  12   3    0.63    0.21
  -2  12   2   -0.19    0.21
   2 -12  -1    0.21    0.25
  -2  12   1    0.29    0.17
   2 -12   0    1.26    0.36
  -2  12   0    1.12    0.27
   2 -12   1    0.17    0.22
  -2  12  -1   -0.12    0.14
   2 -12   2    1.72    0.24
   2 -12   2    1.80    0.47
  -2  12  -2    2.03    0.31
   2 -12   3    3.73    0.62
   2 -12   3    3.73    0.33
  -2  12  -3    3.24    0.38
   2 -12   4    7.83    0.52
   2 -12   4    7.24    0.93
  -2  12  -4    7.71    0.55
   2 -12   5    0.50    0.36
  -2  12  -5    0.44    0.19
  -2  12  -5    0.77    0.25
   2 -12   6    0.63    0.37
  -2  12  -6    0.36    0.16
  -2  12  -6    0.26    0.22
   2 -12   7   -0.07    0.28
  -2  12  -7   -0.05    0.13
  -2  12  -7    0.40    0.17
   2 -12   8    0.11    0.35
  -2  12  -8    0.40    0.15
  -2  12  -8   -0.05    0.25
   2 -12   9    0.16    0.30
  -2  12  -9    0.03    0.12
  -2  12  -9    0.02    0.17
   2 -12  10    0.96    0.52
  -2  12 -10    0.82    0.22
  -2  12 -10    1.20    0.31
   2 -12  11    1.70    0.55
  -2  12 -11    0.93    0.34
   2 -12  12    0.11    0.32
  -2  12 -12    0.06    0.22
   2 -12  13    0.49    0.40
  -2  12 -13    0.13    0.26
   2 -12  14   -0.53    0.47
  -2  12 -14   -0.32    0.30
   2 -12  15   -0.71    0.45
  -2  12 -15    0.60    0.29
   2 -11 -14    0.75    0.41
  -2  11  14    0.64    0.32
   2 -11 -13   -0.09    0.25
  -2  11  13    0.18    0.21
   2 -11 -12    0.19    0.27
  -2  11  12    0.11    0.23
   2 -11 -11    1.63    0.51
  -2  11  11    3.08    0.46
   2 -11 -10    5.55    0.70
  -2  11  10    4.47    0.56
   2 -11  -9    5.29    0.72
  -2  11   9    5.64    0.64
   2 -11  -8    3.11    0.55
  -2  11   8    1.81    0.41
   2 -11  -7    5.01    0.66
  -2  11   7    5.83    0.62
   2 -11  -6    0.53    0.26
  -2  11   6   -0.00    0.17
   2 -11  -5    9.25    0.85
  -2  11   5    7.96    0.59
   2 -11  -4   26.73    1.65
  -2  11   4   27.09    1.41
   2 -11  -3    0.93    0.29
  -2  11   3    0.25    0.26
   2 -11  -2    1.73    0.39
  -2  11   2    1.95    0.32
   2 -11  -1    3.21    0.27
   2 -11  -1    4.20    0.49
  -2  11   1    4.32    0.42
   2 -11   0    2.83    0.44
   2 -11   0    2.34    0.22
  -2  11   0    2.68    0.35
   2 -11   1    2.75    0.49
  -2  11  -1    2.63    0.34
   2 -11   2    0.12    0.11
   2 -11   2   -0.08    0.27
  -2  11  -2    0.75    0.17
   2 -11   3   -0.02    0.31
   2 -11   3    0.31    0.17
  -2  11  -3    0.76    0.19
   2 -11   4    1.67    0.44
  -2  11  -4    1.42    0.26
   2 -11   5   -0.26    0.28
  -2  11  -5    0.17    0.15
  -2  11  -5   -0.30    0.14
   2 -11   6    2.11    0.55
  -2  11  -6    2.34    0.28
  -2  11  -6    2.52    0.33
   2 -11   7    0.93    0.39
  -2  11  -7    0.70    0.17
  -2  11  -7    0.39    0.22
   2 -11   8    7.45    1.00
  -2  11  -8    7.13    0.43
   2 -11   9    5.80    0.83
  -2  11  -9    4.83    0.51
  -2  11  -9    4.52    0.34
   2 -11  10    5.65    0.72
  -2  11 -10    4.94    0.37
  -2  11 -10    5.09    0.56
   2 -11  11   -0.58    0.30
  -2  11 -11    0.20    0.18
  -2  11 -11    0.04    0.10
   2 -11  12    0.53    0.43
  -2  11 -12    0.45    0.27
   2 -11  13    0.68    0.44
  -2  11 -13    0.43    0.29
   2 -11  14    0.18    0.37
  -2  11 -14   -0.21    0.23
   2 -11  15   -0.45    0.45
  -2  11 -15    0.64    0.30
   2 -11  16    2.24    0.83
  -2  11 -16    2.67    0.58
   2 -10 -15    0.31    0.33
  -2  10  15    0.27    0.25
   2 -10 -14    0.13    0.27
  -2  10  14   -0.07    0.17
   2 -10 -13    0.11    0.27
  -2  10  13    0.14    0.21
   2 -10 -12    0.24    0.27
  -2  10  12    0.34    0.24
   2 -10 -11    0.09    0.21
  -2  10  11   -0.03    0.16
   2 -10 -10   -0.34    0.22
  -2  10  10    0.41    0.18
   2 -10  -9    0.42    0.27
  -2  10   9    0.19    0.21
   2 -10  -8    1.03    0.33
  -2  10   8    0.69    0.26
   2 -10  -7    1.14    0.39
  -2  10   7    1.97    0.31
   2 -10  -6    2.79    0.29
   2 -10  -6    3.71    0.51
  -2  10   6    3.26    0.41
   2 -10  -5    3.37    0.48
   2 -10  -5    3.15    0.31
  -2  10   5    3.05    0.38
   2 -10  -4    2.73    0.41
   2 -10  -4    2.03    0.21
  -2  10   4    2.22    0.31
   2 -10  -3    0.96    0.34
   2 -10  -3    1.47    0.17
  -2  10   3    1.44    0.28
   2 -10  -2    0.96    0.29
  -2  10   2    0.86    0.23
   2 -10  -1    4.66    0.53
   2 -10  -1    5.41    0.29
  -2  10   1    5.91    0.45
   2 -10   0    0.81    0.30
   2 -10   0    0.78    0.13
  -2  10   0    1.19    0.22
   2 -10   1    0.38    0.28
   2 -10   1    0.52    0.11
  -2  10  -1    0.47    0.18
   2 -10   2    1.15    0.14
   2 -10   2    1.53    0.34
  -2  10  -2    1.05    0.22
   2 -10   3    1.52    0.39
  -2  10  -3    1.76    0.24
   2 -10   4    0.56    0.29
  -2  10  -4    0.28    0.14
  -2  10  -4    0.17    0.18
  -2  10  -5    2.18    0.23
  -2  10  -5    1.71    0.30
   2 -10   6    0.34    0.33
  -2  10  -6    0.72    0.17
  -2  10  -6    1.03    0.20
   2 -10   7   10.00    1.01
  -2  10  -7    9.77    0.63
  -2  10  -7    8.69    0.46
   2 -10   8    1.44    0.39
  -2  10  -8    0.51    0.22
  -2  10  -8    0.60    0.16
   2 -10   9    1.35    0.38
  -2  10  -9    1.25    0.27
  -2  10  -9    1.22    0.18
   2 -10  10    0.20    0.30
  -2  10 -10    0.15    0.11
  -2  10 -10    0.12    0.22
   2 -10  11    0.95    0.45
  -2  10 -11    0.66    0.28
  -2  10 -11    0.94    0.15
   2 -10  12   -0.43    0.32
  -2  10 -12    0.05    0.19
   2 -10  13    4.44    0.82
  -2  10 -13    4.22    0.55
   2 -10  14    0.27    0.33
  -2  10 -14    0.33    0.26
   2 -10  15    0.89    0.46
  -2  10 -15    1.03    0.39
   2 -10  16    0.18    0.41
  -2  10 -16    0.86    0.36
   2 -10  17    1.97    0.62
  -2  10 -17    2.28    0.54
   2  -9 -16   -0.09    0.26
  -2   9  16    0.00    0.17
  -2   9  15   -0.14    0.19
   2  -9 -14    0.04    0.29
  -2   9  14    0.24    0.21
   2  -9 -13   -0.02    0.24
  -2   9  13    0.09    0.17
   2  -9 -12   -0.27    0.24
  -2   9  12   -0.02    0.17
   2  -9 -11    0.18    0.25
   2  -9 -11    0.36    0.20
  -2   9  11    0.13    0.18
   2  -9 -10    3.69    0.44
   2  -9 -10    3.53    0.53
  -2   9  10    3.97    0.42
   2  -9  -9    0.18    0.17
   2  -9  -9    0.54    0.27
  -2   9   9    0.34    0.20
   2  -9  -8    2.32    0.31
   2  -9  -8    2.63    0.52
  -2   9   8    3.00    0.34
   2  -9  -7    6.85    0.60
   2  -9  -7    4.82    0.35
  -2   9   7    5.46    0.46
   2  -9  -6    0.94    0.17
   2  -9  -6    1.24    0.29
  -2   9   6    0.85    0.23
   2  -9  -5    1.75    0.17
   2  -9  -5    1.90    0.36
  -2   9   5    1.14    0.22
   2  -9  -4    3.10    0.43
  -2   9   4    2.86    0.34
   2  -9  -3    1.62    0.28
   2  -9  -3    0.84    0.14
  -2   9   3    1.40    0.22
   2  -9  -2    2.23    0.35
   2  -9  -2    1.44    0.13
  -2   9   2    1.94    0.22
   2  -9  -1    0.23    0.09
   2  -9  -1    0.08    0.19
  -2   9   1    0.28    0.16
   2  -9   0    0.45    0.21
  -2   9   0    0.13    0.14
   2  -9   1    0.42    0.19
   2  -9   1    0.12    0.07
  -2   9  -1    0.05    0.14
   2  -9   2    1.09    0.13
   2  -9   2    1.03    0.29
  -2   9  -2    0.55    0.16
   2  -9   3   -0.04    0.22
  -2   9  -3    0.19    0.13
  -2   9  -3    0.27    0.12
   2  -9   4    1.11    0.38
  -2   9  -4    1.13    0.20
  -2   9  -4    1.52    0.20
   2  -9   5    1.25    0.33
  -2   9  -5    0.60    0.17
   2  -9   6    6.37    0.79
  -2   9  -6    6.46    0.38
  -2   9  -6    6.89    0.45
   2  -9   7   -0.05    0.30
  -2   9  -7    0.49    0.13
  -2   9  -7    0.32    0.16
   2  -9   8    1.50    0.39
  -2   9  -8    0.75    0.14
   2  -9   9    2.33    0.49
  -2   9  -9    2.23    0.29
  -2   9  -9    1.62    0.20
   2  -9  10   12.28    1.21
  -2   9 -10   12.15    0.52
  -2   9 -10   12.37    0.76
   2  -9  11   -0.13    0.33
  -2   9 -11    0.19    0.10
  -2   9 -11    0.29    0.20
   2  -9  12   12.18    1.18
  -2   9 -12   15.92    1.02
   2  -9  13    1.32    0.41
  -2   9 -13    0.95    0.32
   2  -9  14    0.24    0.26
   2  -9  15    1.31    0.40
  -2   9 -15    1.04    0.37
   2  -9  16   15.56    1.76
  -2   9 -16   16.13    1.33
   2  -9  17    1.62    0.83
  -2   9 -17    2.82    0.56
   2  -9  18    0.29    0.45
  -2   9 -18    0.30    0.35
   2  -8 -16   -0.25    0.31
  -2   8  16    0.34    0.19
   2  -8 -15   -0.20    0.27
  -2   8  15   -0.00    0.17
   2  -8 -14    2.41    0.33
  -2   8  14    2.41    0.38
   2  -8 -13    0.00    0.24
   2  -8 -13    0.13    0.16
  -2   8  13    0.01    0.16
   2  -8 -12    0.69    0.21
   2  -8 -12    0.27    0.33
  -2   8  12    0.96    0.22
   2  -8 -11    0.12    0.16
   2  -8 -11    0.50    0.28
  -2   8  11    0.21    0.18
   2  -8 -10   -0.32    0.21
   2  -8 -10    0.15    0.15
  -2   8  10   -0.09    0.14
   2  -8  -9    0.12    0.12
   2  -8  -9    0.08    0.23
  -2   8   9    0.34    0.15
   2  -8  -8    0.15    0.12
   2  -8  -8    0.36    0.23
  -2   8   8    0.33    0.16
   2  -8  -7    1.11    0.33
   2  -8  -7    1.43    0.19
  -2   8   7    1.35    0.24
   2  -8  -6    1.34    0.31
  -2   8   6    1.49    0.23
   2  -8  -5    1.41    0.16
   2  -8  -5    1.85    0.39
  -2   8   5    1.35    0.24
   2  -8  -4    0.03    0.07
   2  -8  -4   -0.21    0.17
  -2   8   4   -0.14    0.10
   2  -8  -3    0.79    0.21
   2  -8  -3    0.36    0.10
  -2   8   3    0.33    0.16
   2  -8  -2    0.84    0.25
   2  -8  -2    1.02    0.09
  -2   8   2    0.93    0.20
   2  -8  -1    1.78    0.31
   2  -8  -1    1.71    0.13
  -2   8   1    1.73    0.23
   2  -8   0    0.16    0.07
   2  -8   0    0.43    0.18
  -2   8   0    0.02    0.12
   2  -8   1   11.05    0.38
   2  -8   1   11.86    0.75
  -2   8  -1   12.23    0.53
   2  -8   2    3.91    0.46
  -2   8  -2    4.10    0.29
   2  -8   3   11.75    0.84
  -2   8  -3   10.64    0.48
  -2   8  -3   11.43    0.51
   2  -8   4    0.11    0.20
  -2   8  -4   -0.11    0.10
  -2   8  -4   -0.20    0.10
   2  -8   5    0.99    0.29
  -2   8  -5    0.61    0.13
  -2   8  -5    0.47    0.16
   2  -8   6    1.32    0.33
  -2   8  -6    0.98    0.14
  -2   8  -6    0.82    0.18
   2  -8   7    1.91    0.34
  -2   8  -7    1.73    0.21
  -2   8  -7    2.02    0.25
   2  -8   8    0.35    0.25
  -2   8  -8    0.48    0.11
  -2   8  -8    0.23    0.16
   2  -8   9    2.94    0.54
  -2   8  -9    2.62    0.21
  -2   8  -9    2.55    0.36
   2  -8  10    1.15    0.30
  -2   8 -10    1.25    0.15
  -2   8 -10    1.60    0.26
   2  -8  11    3.90    0.48
  -2   8 -11    4.30    0.23
  -2   8 -11    4.70    0.44
   2  -8  12    0.09    0.21
  -2   8 -12   -0.06    0.16
   2  -8  13   -0.01    0.24
  -2   8 -13    0.21    0.19
   2  -8  14    0.29    0.36
  -2   8 -14    0.31    0.25
   2  -8  15    1.71    0.52
  -2   8 -15    1.02    0.38
   2  -8  16    0.97    0.45
  -2   8 -16    1.25    0.41
   2  -8  17    2.06    0.61
  -2   8 -17    1.21    0.45
   2  -8  18    3.20    0.78
  -2   8 -18    1.58    0.57
   2  -8  19    2.43    0.79
  -2   8 -19    2.03    0.57
  -2   7  18    0.64    0.42
   2  -7 -17    0.30    0.21
  -2   7  17   -0.11    0.24
   2  -7 -16    0.09    0.20
  -2   7  16    0.13    0.16
   2  -7 -15    7.02    0.90
   2  -7 -15    7.39    0.65
  -2   7  15    7.80    0.58
   2  -7 -14    1.10    0.26
   2  -7 -14    0.80    0.40
  -2   7  14    1.03    0.24
   2  -7 -13    0.10    0.23
   2  -7 -13    0.01    0.16
  -2   7  13    0.07    0.14
   2  -7 -12    0.50    0.30
   2  -7 -12    0.10    0.17
  -2   7  12    0.64    0.18
   2  -7 -11    1.34    0.32
   2  -7 -11    1.04    0.26
  -2   7  11    1.03    0.22
   2  -7 -10    0.72    0.29
   2  -7 -10    0.60    0.17
  -2   7  10    0.79    0.19
   2  -7  -9    2.69    0.34
   2  -7  -9    1.61    0.36
  -2   7   9    1.91    0.26
   2  -7  -8    0.01    0.21
  -2   7   8    0.17    0.13
   2  -7  -7    0.90    0.28
  -2   7   7    0.98    0.20
   2  -7  -6    0.15    0.10
   2  -7  -6    0.09    0.20
  -2   7   6    0.46    0.11
   2  -7  -5    2.96    0.19
   2  -7  -5    2.72    0.40
  -2   7   5    2.61    0.28
   2  -7  -4    0.11    0.17
   2  -7  -4    0.10    0.08
  -2   7   4    0.14    0.11
   2  -7  -3    1.31    0.11
   2  -7  -3    1.72    0.28
  -2   7   3    1.72    0.20
   2  -7  -2    2.98    0.27
   2  -7  -2    2.69    0.13
  -2   7   2    2.61    0.23
   2  -7  -1    0.77    0.21
   2  -7  -1    0.70    0.07
  -2   7   1    0.54    0.14
   2  -7   0    1.58    0.10
   2  -7   0    2.15    0.28
  -2   7   0    1.71    0.18
   2  -7   1    6.99    0.23
   2  -7   1    6.43    0.44
  -2   7  -1    6.97    0.34
   2  -7   2    9.32    0.62
  -2   7  -2    9.89    0.36
  -2   7  -2    8.87    0.33
   2  -7   3    1.41    0.29
  -2   7  -3    1.50    0.16
  -2   7  -3    1.27    0.13
   2  -7   4    1.53    0.31
  -2   7  -4    1.45    0.15
  -2   7  -4    1.49    0.16
   2  -7   5    0.02    0.17
  -2   7  -5    0.01    0.09
  -2   7  -5    0.11    0.08
   2  -7   6    0.03    0.18
  -2   7  -6    0.05    0.09
  -2   7  -6    0.02    0.07
   2  -7   7    0.92    0.24
  -2   7  -7    0.46    0.15
  -2   7  -7    0.28    0.10
   2  -7   8    0.27    0.20
  -2   7  -8   -0.00    0.07
  -2   7  -8    0.07    0.11
   2  -7   9    0.44    0.26
  -2   7  -9    0.73    0.18
  -2   7  -9    0.46    0.11
   2  -7  10    0.26    0.21
  -2   7 -10    0.14    0.09
  -2   7 -10    0.26    0.16
   2  -7  11    0.42    0.27
  -2   7 -11    0.14    0.07
  -2   7 -11    0.17    0.17
   2  -7  12    0.26    0.21
  -2   7 -12   -0.08    0.16
   2  -7  13    0.54    0.30
  -2   7 -13   -0.04    0.20
   2  -7  14    0.31    0.37
  -2   7 -14    0.57    0.26
   2  -7  15    2.38    0.61
  -2   7 -15    3.24    0.50
   2  -7  16    2.43    0.73
  -2   7 -16    4.12    0.57
   2  -7  17    3.46    0.83
  -2   7 -17    4.73    0.70
   2  -7  18    0.16    0.29
  -2   7 -18   -0.00    0.28
   2  -7  19    0.40    0.40
  -2   7 -19   -0.02    0.30
   2  -7  20    0.54    0.50
  -2   7 -20    0.38    0.39
   2  -6 -18    0.20    0.23
  -2   6  18   -0.03    0.33
  -2   6  17   -0.34    0.33
   2  -6 -16    7.14    0.63
  -2   6  16    5.77    0.50
   2  -6 -15    2.57    0.37
   2  -6 -15    2.46    0.55
  -2   6  15    2.28    0.32
   2  -6 -14    3.67    0.38
   2  -6 -14    2.56    0.56
  -2   6  14    2.69    0.31
   2  -6 -13    0.00    0.16
   2  -6 -13    0.32    0.24
  -2   6  13    0.18    0.14
   2  -6 -12    1.92    0.39
   2  -6 -12    0.95    0.25
  -2   6  12    1.27    0.22
   2  -6 -11    0.78    0.19
   2  -6 -11    1.26    0.32
  -2   6  11    0.96    0.19
   2  -6 -10   37.83    1.47
   2  -6 -10   35.59    1.83
  -2   6  10   36.64    1.36
   2  -6  -9    1.52    0.30
   2  -6  -9    0.72    0.19
  -2   6   9    1.43    0.19
   2  -6  -8    5.66    0.37
   2  -6  -8    6.01    0.51
  -2   6   8    4.30    0.33
   2  -6  -7    2.59    0.39
   2  -6  -7    2.69    0.21
  -2   6   7    2.81    0.25
   2  -6  -6    1.89    0.32
   2  -6  -6    1.71    0.16
  -2   6   6    1.89    0.21
   2  -6  -5    7.59    0.57
  -2   6   5    6.94    0.37
   2  -6  -4    0.96    0.10
   2  -6  -4    0.77    0.22
  -2   6   4    0.93    0.15
   2  -6  -3    1.09    0.20
  -2   6   3    0.69    0.15
   2  -6  -2    0.54    0.06
   2  -6  -2    0.71    0.18
  -2   6   2    0.82    0.13
   2  -6  -1    0.98    0.07
   2  -6  -1    1.10    0.17
  -2   6   1    1.04    0.12
   2  -6   0    3.76    0.13
   2  -6   0    4.39    0.36
  -2   6   0    3.79    0.24
   2  -6   1    0.81    0.21
  -2   6  -1    0.85    0.11
   2  -6   2    2.75    0.36
  -2   6  -2    3.39    0.22
  -2   6  -2    2.97    0.17
   2  -6   3    0.49    0.18
  -2   6  -3    0.21    0.08
  -2   6  -3    0.31    0.10
   2  -6   4    1.59    0.26
  -2   6  -4    1.24    0.13
  -2   6  -4    1.39    0.12
   2  -6   5    0.31    0.18
  -2   6  -5    0.18    0.10
  -2   6  -5    0.12    0.08
   2  -6   6    1.76    0.26
  -2   6  -6    1.46    0.16
  -2   6  -6    1.66    0.13
   2  -6   7    1.01    0.26
  -2   6  -7    0.70    0.14
  -2   6  -7    0.60    0.09
   2  -6   8    1.91    0.26
  -2   6  -8    1.80    0.22
   2  -6   9    0.12    0.17
  -2   6  -9    0.07    0.10
  -2   6  -9   -0.03    0.06
   2  -6  10    0.05    0.19
  -2   6 -10    0.14    0.16
  -2   6 -10    0.16    0.06
   2  -6  11    0.37    0.24
  -2   6 -11    0.29    0.17
  -2   6 -11    0.16    0.06
   2  -6  12   -0.11    0.25
  -2   6 -12    0.23    0.18
   2  -6  13    0.04    0.25
  -2   6 -13    0.57    0.22
   2  -6  14    0.79    0.25
  -2   6 -14    0.09    0.24
   2  -6  15    0.24    0.27
  -2   6 -15    0.01    0.21
   2  -6  16   -0.22    0.32
  -2   6 -16    0.37    0.23
   2  -6  17    1.77    0.46
  -2   6 -17    0.46    0.28
   2  -6  18    0.02    0.28
  -2   6 -18    0.18    0.27
   2  -6  19    0.37    0.42
  -2   6 -19    0.17    0.33
   2  -6  20   -0.65    0.34
  -2   6 -20    0.26    0.32
   2  -6  21   -0.10    0.41
  -2   6 -21    0.26    0.34
   2  -5 -19    0.45    0.32
  -2   5  19    0.46    0.40
   2  -5 -18   -0.07    0.22
  -2   5  18   -0.05    0.28
   2  -5 -17    1.79    0.41
  -2   5  17    2.97    0.56
  -2   5  16    0.54    0.36
   2  -5 -15    2.55    0.36
  -2   5  15    1.96    0.29
   2  -5 -14    0.83    0.24
   2  -5 -14    0.43    0.35
  -2   5  14    0.77    0.17
   2  -5 -13    2.88    0.45
   2  -5 -13    2.32    0.32
  -2   5  13    1.87    0.23
   2  -5 -12    7.36    0.70
  -2   5  12    6.70    0.40
   2  -5 -11   10.71    0.88
   2  -5 -11   10.23    0.58
  -2   5  11   10.57    0.51
   2  -5 -10   10.04    0.76
   2  -5 -10    9.12    0.48
  -2   5  10    9.88    0.51
   2  -5  -9    1.23    0.29
   2  -5  -9    1.16    0.19
  -2   5   9    1.49    0.18
   2  -5  -8    1.34    0.31
   2  -5  -8    1.64    0.20
  -2   5   8    1.43    0.18
   2  -5  -7   10.13    0.71
   2  -5  -7   11.76    0.54
  -2   5   7    9.68    0.45
   2  -5  -6    0.79    0.22
   2  -5  -6    0.82    0.13
  -2   5   6    0.59    0.14
   2  -5  -5   97.78    3.33
   2  -5  -5   96.61    2.21
  -2   5   5  100.50    2.69
   2  -5  -4    0.23    0.14
  -2   5   4   -0.02    0.08
   2  -5  -3    4.56    0.36
  -2   5   3    3.52    0.24
   2  -5  -2    0.60    0.08
   2  -5  -2    0.74    0.21
   2  -5  -1   17.35    0.80
   2  -5  -1   16.54    0.32
  -2   5   1   17.99    0.59
   2  -5   0    1.32    0.21
  -2   5   0    0.58    0.14
   2  -5   1    0.58    0.15
  -2   5  -1    0.22    0.06
  -2   5  -1    0.35    0.11
   2  -5   2    6.38    0.46
  -2   5  -2    4.87    0.25
  -2   5  -2    4.52    0.18
   2  -5   3    2.27    0.26
  -2   5  -3    0.60    0.12
   2  -5   4   -0.02    0.15
  -2   5  -4   -0.05    0.08
  -2   5  -4    0.05    0.06
   2  -5   5    0.62    0.22
  -2   5  -5    1.32    0.14
  -2   5  -5    1.14    0.11
   2  -5   6    2.23    0.31
  -2   5  -6    1.66    0.12
   2  -5   7    3.30    0.38
  -2   5  -7    4.16    0.25
  -2   5  -7    4.04    0.16
   2  -5   8    0.29    0.19
  -2   5  -8    0.07    0.12
  -2   5  -8    0.17    0.06
   2  -5   9    9.76    0.76
  -2   5  -9    9.24    0.28
  -2   5  -9    9.41    0.50
   2  -5  10    0.06    0.18
  -2   5 -10    0.22    0.14
   2  -5  11    0.90    0.32
  -2   5 -11    1.10    0.22
  -2   5 -11    1.11    0.08
   2  -5  12    2.16    0.41
  -2   5 -12    1.86    0.32
   2  -5  13    4.48    0.64
  -2   5 -13    5.58    0.51
   2  -5  14    0.50    0.28
  -2   5 -14    0.08    0.21
   2  -5  15    2.21    0.58
  -2   5 -15    2.35    0.42
   2  -5  16    0.68    0.35
  -2   5 -16    0.15    0.27
   2  -5  17    0.24    0.33
  -2   5 -17   -0.31    0.25
   2  -5  18    0.03    0.28
  -2   5 -18   -0.28    0.28
   2  -5  19    0.15    0.35
  -2   5 -19    0.44    0.31
   2  -5  20   -0.28    0.46
  -2   5 -20   -0.38    0.34
   2  -5  21    0.44    0.41
  -2   5 -21   -0.42    0.32
   2  -4 -19   -0.09    0.22
  -2   4  19    0.25    0.30
   2  -4 -18    0.64    0.39
  -2   4  18    2.03    0.41
   2  -4 -17    0.28    0.26
  -2   4  17    0.41    0.34
   2  -4 -16    1.37    0.36
  -2   4  16    2.11    0.47
   2  -4 -15    0.34    0.19
  -2   4  15    0.05    0.13
  -2   4  15    0.29    0.21
   2  -4 -14    3.01    0.38
   2  -4 -13    0.68    0.17
   2  -4 -13    0.07    0.23
  -2   4  13   -0.06    0.11
   2  -4 -12    0.05    0.22
   2  -4 -12    0.09    0.15
  -2   4  12    0.13    0.10
   2  -4 -11    3.04    0.44
   2  -4 -11    2.98    0.30
  -2   4  11    2.89    0.22
   2  -4 -10    1.77    0.36
   2  -4 -10    2.28    0.23
  -2   4  10    1.88    0.18
   2  -4  -9    1.19    0.30
  -2   4   9    1.42    0.18
   2  -4  -8    0.26    0.18
  -2   4   8    0.11    0.11
   2  -4  -7    3.50    0.35
   2  -4  -7    3.08    0.20
  -2   4   7    2.78    0.19
   2  -4  -6    7.67    0.29
   2  -4  -6    9.00    0.51
  -2   4   6    7.73    0.33
   2  -4  -5    3.63    0.37
   2  -4  -5    4.25    0.21
  -2   4   5    3.14    0.22
   2  -4  -4    0.36    0.10
  -2   4   4    0.42    0.12
   2  -4  -3    1.04    0.09
   2  -4  -3    0.33    0.24
  -2   4   3    1.03    0.14
   2  -4  -2    0.89    0.17
  -2   4   2    1.35    0.13
   2  -4  -1   10.57    0.47
   2  -4  -1   11.05    0.17
  -2   4   1   11.74    0.39
   2  -4   0   13.07    0.59
   2  -4   0   12.94    0.19
  -2   4   0   13.16    0.41
   2  -4   1    5.35    0.35
  -2   4  -1    5.90    0.23
  -2   4  -1    5.34    0.12
   2  -4   2   70.73    2.32
  -2   4  -2   68.85    1.49
  -2   4  -2   69.65    1.21
   2  -4   3   81.71    2.62
  -2   4  -3   81.24    1.78
   2  -4   4  140.22    4.60
  -2   4  -4  139.78    2.86
   2  -4   5   29.76    1.31
  -2   4  -5   27.53    0.69
  -2   4  -5   28.00    0.81
   2  -4   6   34.86    1.43
  -2   4  -6   38.03    1.08
  -2   4  -6   37.07    0.79
  -2   4  -7   -0.17    0.09
  -2   4  -7   -0.03    0.06
   2  -4   8   -0.12    0.13
  -2   4  -8   -0.09    0.10
   2  -4   9    0.02    0.20
  -2   4  -9    0.23    0.05
  -2   4  -9    0.58    0.14
   2  -4  10   13.75    0.79
  -2   4 -10   13.50    0.62
   2  -4  11    3.07    0.41
  -2   4 -11    2.71    0.35
  -2   4 -11    2.86    0.11
   2  -4  12   24.42    1.35
  -2   4 -12   26.11    1.29
   2  -4  13    0.58    0.26
  -2   4 -13    0.07    0.22
   2  -4  14    0.38    0.28
  -2   4 -14    0.43    0.25
   2  -4  15    0.02    0.31
  -2   4 -15    0.52    0.24
   2  -4  16    0.09    0.23
  -2   4 -16   -0.04    0.15
   2  -4  17   -0.14    0.20
   2  -4  17   -0.06    0.24
  -2   4 -17    0.25    0.21
   2  -4  18   -0.03    0.29
  -2   4 -18    0.17    0.24
   2  -4  19    0.55    0.43
  -2   4 -19    0.63    0.37
   2  -4  20    1.22    0.60
  -2   4 -20    1.62    0.46
   2  -4  21    0.50    0.48
  -2   4 -21    0.55    0.43
  -2   4 -22    0.04    0.32
   2  -3 -20    0.50    0.35
  -2   3  20    0.70    0.49
   2  -3 -19    0.13    0.29
  -2   3  19    0.57    0.39
   2  -3 -18    0.33    0.29
  -2   3  18    0.74    0.41
   2  -3 -17   -0.01    0.21
  -2   3  17   -0.12    0.26
   2  -3 -16    0.18    0.22
  -2   3  16    0.20    0.30
   2  -3 -15   -0.17    0.19
  -2   3  15   -0.11    0.25
   2  -3 -14    0.86    0.25
  -2   3  14    0.76    0.29
   2  -3 -13    0.71    0.21
   2  -3 -12   -0.26    0.23
   2  -3 -12    0.49    0.16
   2  -3 -11   -0.06    0.13
   2  -3 -11   -0.18    0.21
   2  -3 -10    1.00    0.26
   2  -3 -10    0.87    0.15
  -2   3  10    0.50    0.11
   2  -3  -9    1.83    0.20
   2  -3  -9    1.82    0.35
  -2   3   9    1.89    0.15
   2  -3  -8   -0.00    0.11
   2  -3  -8   -0.03    0.09
  -2   3   8   -0.06    0.08
   2  -3  -7    7.23    0.46
   2  -3  -7    6.75    0.30
  -2   3   7    7.48    0.28
   2  -3  -6    6.10    0.46
  -2   3   6    5.08    0.23
   2  -3  -5   10.57    0.63
  -2   3   5    9.75    0.34
   2  -3  -4    2.95    0.30
  -2   3   4    1.93    0.15
   2  -3  -3    0.15    0.04
  -2   3   3    0.05    0.07
   2  -3  -2   10.67    0.46
  -2   3   2   10.17    0.31
   2  -3  -1    0.70    0.12
  -2   3   1    0.35    0.06
   2  -3   0   32.47    1.02
  -2   3   0   33.52    0.74
   2  -3   1   63.04    1.72
  -2   3  -1   52.80    1.18
   2  -3   2  320.98    9.11
  -2   3  -2  331.26    6.43
  -2   3  -2  323.74    4.89
   2  -3   3   48.41    1.54
  -2   3  -3   50.60    1.04
   2  -3   4    0.07    0.12
  -2   3  -4    0.15    0.06
  -2   3  -4    0.09    0.06
   2  -3   5   -0.22    0.11
  -2   3  -5   -0.09    0.05
   2  -3   6   13.11    0.76
  -2   3  -6   13.77    0.33
  -2   3  -6   14.33    0.48
   2  -3   7    0.25    0.19
  -2   3  -7    0.30    0.06
  -2   3  -7   -0.07    0.11
   2  -3   8   19.01    0.96
  -2   3  -8   17.53    0.39
  -2   3  -8   18.76    0.71
   2  -3   9    5.92    0.42
  -2   3  -9    5.66    0.32
  -2   3  -9    5.31    0.16
   2  -3  10   49.94    2.08
  -2   3 -10   53.39    1.92
   2  -3  11   39.56    1.83
  -2   3 -11   37.21    0.69
  -2   3 -11   41.56    1.66
   2  -3  12   41.01    1.90
  -2   3 -12   42.47    1.84
   2  -3  13    0.43    0.24
  -2   3 -13    0.06    0.20
   2  -3  14    0.36    0.34
  -2   3 -14    1.04    0.24
   2  -3  15    3.05    0.56
  -2   3 -15    3.56    0.48
   2  -3  16    2.07    0.45
  -2   3 -16    2.81    0.48
   2  -3  17    3.92    0.57
  -2   3 -17    4.46    0.65
   2  -3  18    0.15    0.26
  -2   3 -18   -0.10    0.22
   2  -3  19    2.15    0.65
  -2   3 -19    2.66    0.55
   2  -3  20    4.41    0.77
  -2   3 -20    3.19    0.60
   2  -3  21    1.88    0.57
  -2   3 -21    0.68    0.52
   2  -3  22    0.12    0.37
  -2   3 -22   -0.22    0.32
   2  -2 -20    0.20    0.25
  -2   2  20   -0.10    0.34
   2  -2 -19    0.32    0.31
  -2   2  19    0.56    0.41
   2  -2 -18    0.24    0.24
  -2   2  18   -0.08    0.34
   2  -2 -17    0.12    0.22
  -2   2  17    0.18    0.30
   2  -2 -16    1.55    0.36
  -2   2  16    1.69    0.46
   2  -2 -15    0.03    0.16
  -2   2  15   -0.07    0.21
   2  -2 -14    1.03    0.29
  -2   2  14    1.67    0.37
   2  -2 -13    0.49    0.18
  -2   2  13   -0.02    0.25
  -2   2  13    0.22    0.09
   2  -2 -12    1.84    0.25
  -2   2  12    1.16    0.15
   2  -2 -11    0.72    0.16
   2  -2 -11    0.15    0.25
  -2   2  11    0.34    0.08
   2  -2 -10   -0.12    0.19
  -2   2  10    0.16    0.08
   2  -2  -9    2.32    0.25
   2  -2  -9    1.99    0.20
  -2   2   9    1.76    0.12
   2  -2  -8    5.46    0.47
   2  -2  -8    5.61    0.30
  -2   2   8    5.80    0.22
   2  -2  -7   38.80    1.43
   2  -2  -7   39.49    1.16
  -2   2   7   40.37    0.93
   2  -2  -6   13.37    0.47
   2  -2  -6   11.85    0.79
  -2   2   6   14.06    0.40
   2  -2  -5    5.55    0.44
   2  -2  -5    4.55    0.19
  -2   2   5    4.82    0.21
   2  -2  -4    0.25    0.06
   2  -2  -4    0.44    0.13
  -2   2   4    0.30    0.06
   2  -2  -3   67.65    1.82
   2  -2  -3   63.88    1.07
  -2   2   3   62.65    1.27
   2  -2  -2    3.80    0.20
  -2   2   2    3.66    0.15
   2  -2  -1   60.94    1.66
  -2   2   1   62.12    1.24
   2  -2   0    0.21    0.11
  -2   2   0    0.11    0.05
   2  -2   1   40.02    1.12
  -2   2  -1   39.97    0.81
   2  -2   2    2.87    0.23
  -2   2  -2    3.15    0.10
  -2   2  -2    3.22    0.15
   2  -2   3  599.90   15.66
  -2   2  -3  603.66   11.11
  -2   2  -3  599.30    9.95
   2  -2   4    0.21    0.09
  -2   2  -4    0.04    0.04
  -2   2  -4   -0.04    0.05
   2  -2   5    5.77    0.32
  -2   2  -5    4.44    0.21
   2  -2   6   -0.22    0.10
  -2   2  -6    0.04    0.07
  -2   2  -6    0.05    0.04
   2  -2   7   65.06    2.31
  -2   2  -7   65.49    1.77
  -2   2  -7   61.99    1.14
   2  -2   8   -0.27    0.17
  -2   2  -8   -0.08    0.13
   2  -2   9   10.55    0.61
  -2   2  -9   10.25    0.50
   2  -2  10   10.31    0.61
  -2   2 -10    9.57    0.22
  -2   2 -10   10.81    0.54
   2  -2  11    8.49    0.60
  -2   2 -11    7.80    0.20
  -2   2 -11    9.39    0.53
   2  -2  12   -0.08    0.19
  -2   2 -12    0.09    0.04
  -2   2 -12    0.29    0.13
   2  -2  13    1.62    0.34
  -2   2 -13    1.29    0.30
   2  -2  14    1.65    0.30
  -2   2 -14    1.02    0.32
   2  -2  15   15.15    1.16
  -2   2 -15   14.98    1.10
   2  -2  16    6.96    0.78
  -2   2 -16    6.01    0.71
   2  -2  17    0.62    0.29
  -2   2 -17    0.53    0.26
   2  -2  18    4.05    0.73
  -2   2 -18    4.50    0.70
   2  -2  19    0.49    0.44
  -2   2 -19    0.89    0.39
   2  -2  20    0.68    0.39
  -2   2 -20    0.11    0.34
   2  -2  21    2.33    0.60
  -2   2 -21    1.24    0.45
   2  -2  22    0.31    0.43
  -2   2 -22    0.33    0.38
   2  -1 -20    1.65    0.51
  -2   1  20    2.55    0.69
   2  -1 -19    0.06    0.24
  -2   1  19   -0.17    0.30
   2  -1 -18    0.12    0.29
  -2   1  18    0.58    0.31
   2  -1 -17    0.97    0.34
  -2   1  17    1.33    0.40
   2  -1 -16    3.06    0.51
  -2   1  16    4.46    0.55
   2  -1 -15    1.86    0.33
  -2   1  15    0.61    0.44
   2  -1 -14    2.52    0.39
  -2   1  14    2.97    0.48
  -2   1  13    0.68    0.31
   2  -1 -12    5.84    0.45
  -2   1  12    5.02    0.22
  -2   1  12    6.11    0.57
   2  -1 -11    1.10    0.24
  -2   1  11    1.36    0.10
   2  -1 -10    4.27    0.32
   2  -1 -10    3.18    0.47
  -2   1  10    4.23    0.18
   2  -1  -9    0.28    0.16
   2  -1  -9    0.24    0.20
  -2   1   9    0.48    0.07
   2  -1  -8    1.45    0.22
   2  -1  -8    0.77    0.17
   2  -1  -7    2.76    0.21
   2  -1  -7    4.01    0.36
  -2   1   7    2.60    0.13
   2  -1  -6    0.30    0.10
   2  -1  -6    0.18    0.18
   2  -1  -5    0.54    0.20
   2  -1  -5    0.90    0.10
  -2   1   5    0.84    0.08
   2  -1  -4   10.87    0.29
   2  -1  -4   11.71    0.48
  -2   1   4   11.09    0.29
   2  -1  -3    8.98    0.22
   2  -1  -3    9.19    0.37
  -2   1   3    8.66    0.21
   2  -1  -2    5.54    0.27
   2  -1  -2    5.08    0.13
  -2   1   2    4.65    0.16
   2  -1  -1    0.63    0.13
  -2   1   1    0.27    0.06
   2  -1   0   96.63    2.20
  -2   1   0   98.83    1.76
   2  -1   1   24.42    0.70
   2  -1   2  480.51    9.66
   2  -1   2  464.72   10.48
  -2   1  -2  470.98    7.44
   2  -1   3   26.11    0.73
   2  -1   3   28.30    0.72
  -2   1  -3   28.40    0.58
   2  -1   4   73.49    1.82
   2  -1   4   83.02    1.68
  -2   1  -4   83.05    1.64
   2  -1   5    2.74    0.15
   2  -1   5    2.81    0.20
  -2   1  -5    3.12    0.15
   2  -1   6    5.97    0.34
   2  -1   6    6.29    0.22
  -2   1  -6    7.71    0.37
   2  -1   7    1.46    0.18
  -2   1  -7    0.88    0.21
   2  -1   8    2.29    0.16
   2  -1   8    4.23    0.31
  -2   1  -8    2.61    0.28
   2  -1   9    3.12    0.30
  -2   1  -9    3.11    0.31
   2  -1  10    0.47    0.08
   2  -1  10    0.44    0.18
  -2   1 -10    0.75    0.17
   2  -1  11    2.84    0.32
   2  -1  11    2.46    0.14
  -2   1 -11    2.52    0.23
   2  -1  12    0.05    0.15
  -2   1 -12   -0.07    0.13
   2  -1  13   -0.07    0.18
  -2   1 -13    0.10    0.15
   2  -1  14    2.71    0.48
  -2   1 -14    4.17    0.47
   2  -1  15    1.90    0.38
  -2   1 -15    1.24    0.37
   2  -1  16    0.38    0.32
  -2   1 -16    0.62    0.29
   2  -1  17    0.19    0.23
  -2   1 -17    0.34    0.27
   2  -1  18    1.15    0.45
  -2   1 -18    1.12    0.36
   2  -1  19    2.70    0.51
  -2   1 -19    1.69    0.53
   2  -1  20   10.66    1.26
  -2   1 -20   10.00    1.12
   2  -1  21    0.00    0.38
  -2   1 -21    0.33    0.28
   2  -1  22    0.13    0.42
  -2   1 -22    0.60    0.41
  -2   0  20   -0.37    0.42
   2   0 -19    2.50    0.41
  -2   0  19    0.27    0.58
   2   0 -18    2.40    0.51
  -2   0  18    3.05    0.64
   2   0 -17    1.75    0.40
  -2   0  17    1.26    0.50
   2   0 -16    1.01    0.33
  -2   0  16    1.07    0.35
   2   0 -15    9.15    0.78
  -2   0  15   10.91    1.01
   2   0 -14    0.25    0.21
  -2   0  14    0.42    0.27
   2   0 -13    0.26    0.20
  -2   0  13    0.39    0.25
   2   0 -12   27.03    1.31
  -2   0  12   29.94    1.61
   2   0 -11    6.08    0.46
  -2   0  11    6.01    0.19
  -2   0  11    6.87    0.48
   2   0 -10    2.46    0.29
  -2   0  10    2.51    0.11
  -2   0  10    2.98    0.37
   2   0  -9   74.53    2.45
  -2   0   9   76.94    1.46
   2   0  -8    4.54    0.42
   2   0  -8    5.14    0.31
  -2   0   8    5.36    0.16
   2   0  -7    0.17    0.09
   2   0  -7   -0.04    0.16
  -2   0   7    0.01    0.05
   2   0  -6   25.70    0.80
   2   0  -6   25.38    1.11
   2   0  -5   44.41    1.13
   2   0  -5   46.22    1.43
   2   0  -4    0.46    0.08
  -2   0   4    0.26    0.05
   2   0  -3   14.24    0.47
   2   0  -3   15.04    0.37
  -2   0   3   14.42    0.29
   2   0  -2   35.60    0.99
   2   0  -2   35.58    0.73
   2   0  -1    4.95    0.15
   2   0  -1    5.65    0.24
   2   0   0    0.34    0.07
   2   0   0    0.56    0.09
  -2   0   0    0.64    0.05
   2   0   1    0.47    0.08
   2   0   1    0.46    0.07
  -2   0  -1    0.54    0.04
   2   0   2    4.59    0.19
   2   0   2    4.08    0.21
  -2   0  -2    4.82    0.13
   2   0   3   49.00    1.10
   2   0   3   49.55    1.14
  -2   0  -3   51.11    1.08
   2   0   4    9.94    0.32
   2   0   4    9.66    0.39
  -2   0  -4   10.09    0.32
   2   0   5    2.46    0.16
   2   0   5    2.28    0.12
  -2   0  -5    2.40    0.15
   2   0   6    0.36    0.08
   2   0   6    0.44    0.11
  -2   0  -6    0.54    0.09
   2   0   7    9.77    0.43
  -2   0  -7    9.63    0.41
   2   0   8    5.71    0.23
   2   0   8    5.22    0.35
  -2   0  -8    3.54    0.36
   2   0   9    3.76    0.18
   2   0   9    3.79    0.32
  -2   0  -9    4.32    0.43
   2   0  10    8.50    0.50
   2   0  10    8.07    0.30
  -2   0 -10   11.34    0.61
   2   0  11    3.87    0.20
   2   0  11    4.36    0.40
  -2   0 -11    4.41    0.39
   2   0  12    1.91    0.29
   2   0  12    1.78    0.14
  -2   0 -12    2.40    0.33
   2   0  13    0.46    0.11
   2   0  13    1.03    0.24
  -2   0 -13    0.87    0.25
   2   0  14    0.43    0.26
  -2   0 -14    0.70    0.24
   2   0  15    1.03    0.36
  -2   0 -15    1.62    0.32
   2   0  16   -0.30    0.28
  -2   0 -16   -0.41    0.25
   2   0  17    1.01    0.36
  -2   0 -17    0.49    0.32
   2   0  18    3.08    0.60
  -2   0 -18    3.09    0.55
   2   0  19    0.26    0.35
  -2   0 -19    0.46    0.26
   2   0  20    1.25    0.51
   2   0  21    0.36    0.41
  -2   0 -21    0.46    0.37
   2   0  22   -0.04    0.29
  -2   0 -22    0.31    0.32
   2   1 -20    0.19    0.35
  -2  -1  20    0.68    0.45
   2   1 -19    0.07    0.31
  -2  -1  19    0.46    0.39
   2   1 -18    0.41    0.28
  -2  -1  18   -0.02    0.37
   2   1 -17    0.07    0.23
  -2  -1  17   -0.51    0.31
   2   1 -16    0.18    0.26
  -2  -1  16    0.68    0.34
   2   1 -15    3.32    0.49
  -2  -1  15    4.41    0.66
   2   1 -14    2.36    0.41
  -2  -1  14    2.61    0.46
   2   1 -13   19.51    1.10
  -2  -1  13   20.93    1.44
   2   1 -12    0.78    0.26
  -2  -1  12    1.29    0.34
   2   1 -11    0.46    0.20
  -2  -1  11    1.02    0.26
   2   1 -10   17.83    0.82
  -2  -1  10   19.28    1.00
  -2  -1  10   16.76    0.32
   2   1  -9    5.07    0.37
  -2  -1   9    5.24    0.13
  -2  -1   9    5.23    0.44
   2   1  -8   22.30    0.84
  -2  -1   8   21.00    0.97
  -2  -1   8   20.83    0.39
   2   1  -7  159.04    4.54
  -2  -1   7  149.72    2.47
   2   1  -6   11.16    0.70
   2   1  -6   12.52    0.51
  -2  -1   6   12.02    0.26
   2   1  -5    2.32    0.18
   2   1  -5    1.70    0.23
   2   1  -4   35.87    0.93
   2   1  -4   38.67    1.05
   2   1  -3    4.61    0.22
   2   1  -3    5.20    0.19
   2   1  -3    4.81    0.17
   2   1  -2    3.33    0.17
   2   1  -2    3.16    0.21
   2   1  -2    3.33    0.17
   2   1  -1   53.27    1.11
   2   1  -1   48.16    1.07
   2   1  -1   47.45    1.07
   2   1   0   18.57    0.39
   2   1   0   19.23    0.47
   2   1   0   19.32    0.50
   2   1   1   19.85    0.52
   2   1   1   20.20    0.39
  -2  -1  -1   20.21    0.40
   2   1   2    0.46    0.09
   2   1   2    0.32    0.06
  -2  -1  -2    0.59    0.07
   2   1   3    3.37    0.13
  -2  -1  -3    0.80    0.09
   2   1   4    7.11    0.26
  -2  -1  -4    6.79    0.27
   2   1   5   13.93    0.41
   2   1   5   14.76    0.38
  -2  -1  -5   14.58    0.47
   2   1   6    0.48    0.10
   2   1   6    0.73    0.09
  -2  -1  -6    0.49    0.11
   2   1   7    4.62    0.21
   2   1   7    5.07    0.26
  -2  -1  -7    4.13    0.28
   2   1   8    5.21    0.31
   2   1   8    4.36    0.22
  -2  -1  -8    3.55    0.33
   2   1   9    7.13    0.39
  -2  -1  -9    5.96    0.36
   2   1  10    0.01    0.06
   2   1  10    0.01    0.10
  -2  -1 -10   -0.00    0.12
   2   1  11    2.31    0.16
   2   1  11    2.28    0.28
  -2  -1 -11    2.60    0.24
   2   1  12    0.25    0.09
   2   1  12   -0.09    0.15
  -2  -1 -12   -0.06    0.22
   2   1  13    4.23    0.44
  -2  -1 -13    3.68    0.49
   2   1  14    1.34    0.34
  -2  -1 -14    2.18    0.37
   2   1  15    0.28    0.25
  -2  -1 -15    0.82    0.29
   2   1  16    0.29    0.27
  -2  -1 -16    0.57    0.27
   2   1  17    0.28    0.29
  -2  -1 -17    0.41    0.28
   2   1  18    1.01    0.37
  -2  -1 -18    0.83    0.38
   2   1  19    0.08    0.26
  -2  -1 -19    0.08    0.20
   2   1  20    0.69    0.36
  -2  -1 -20    0.09    0.34
   2   1  21    0.19    0.32
  -2  -1 -21    0.05    0.30
   2   1  22    0.20    0.30
  -2  -1 -22   -0.14    0.28
   2   2 -20   -0.03    0.29
  -2  -2  20    0.20    0.35
   2   2 -19    0.33    0.29
  -2  -2  19    0.03    0.30
   2   2 -18    0.45    0.31
  -2  -2  18    0.25    0.39
   2   2 -17   -0.00    0.25
  -2  -2  17   -0.21    0.26
   2   2 -16    0.26    0.25
  -2  -2  16    0.14    0.31
   2   2 -15   -0.01    0.20
  -2  -2  15    0.14    0.25
   2   2 -14   -0.30    0.22
  -2  -2  14   -0.09    0.27
   2   2 -13    8.23    0.68
  -2  -2  13    7.96    0.80
   2   2 -12   13.69    0.85
  -2  -2  12   15.11    1.12
   2   2 -11    3.54    0.43
  -2  -2  11    5.19    0.54
   2   2 -10    9.99    0.60
  -2  -2  10   10.00    0.70
   2   2  -9    0.58    0.16
  -2  -2   9    0.15    0.22
  -2  -2   9    0.44    0.04
   2   2  -8   48.74    1.65
  -2  -2   8   47.41    1.77
  -2  -2   8   45.53    0.70
   2   2  -7    2.71    0.24
  -2  -2   7    2.29    0.23
  -2  -2   7    2.04    0.09
   2   2  -6    5.10    0.33
   2   2  -6    5.15    0.19
  -2  -2   6    5.26    0.37
   2   2  -5   30.36    0.95
  -2  -2   5   31.43    1.07
   2   2  -4   17.01    0.56
   2   2  -4   17.84    0.43
  -2  -2   4   17.44    0.58
   2   2  -3    0.08    0.05
   2   2  -3    0.14    0.08
   2   2  -2  418.41    8.23
   2   2  -2  420.14    9.69
   2   2  -2  417.76    8.51
   2   2  -1    4.00    0.19
   2   2  -1    4.55    0.19
   2   2  -1    4.51    0.23
   2   2   0    2.13    0.11
   2   2   0    1.47    0.15
   2   2   0    1.33    0.17
   2   2   1    4.11    0.21
   2   2   1    3.56    0.10
   2   2   2    8.11    0.14
   2   2   2    8.99    0.31
  -2  -2  -2    8.26    0.29
   2   2   3   10.70    0.36
  -2  -2  -3    9.51    0.33
   2   2   4   83.32    1.85
  -2  -2  -4   78.73    1.89
   2   2   5   15.71    0.38
   2   2   5   15.91    0.47
  -2  -2  -5   15.90    0.48
   2   2   6   34.43    0.93
   2   2   6   34.28    0.81
  -2  -2  -6   36.54    1.12
   2   2   7    7.64    0.31
   2   2   7    7.26    0.29
  -2  -2  -7    7.99    0.41
   2   2   8    6.54    0.35
   2   2   8    6.84    0.38
  -2  -2  -8    8.92    0.50
   2   2   9   42.44    1.23
   2   2   9   45.85    1.42
  -2  -2  -9   43.27    1.66
   2   2  10   34.76    1.24
   2   2  10   34.34    1.00
  -2  -2 -10   33.11    1.36
   2   2  11    1.11    0.18
   2   2  11    1.68    0.22
  -2  -2 -11    1.46    0.21
   2   2  12    3.14    0.34
  -2  -2 -12    3.06    0.32
   2   2  13    0.18    0.11
   2   2  13   -0.03    0.16
  -2  -2 -13    0.41    0.25
   2   2  14    0.65    0.15
   2   2  14    0.68    0.24
  -2  -2 -14    0.38    0.34
   2   2  15    2.54    0.40
  -2  -2 -15    2.36    0.46
   2   2  16    6.74    0.69
  -2  -2 -16    7.87    0.67
   2   2  17    0.36    0.25
  -2  -2 -17   -0.01    0.24
   2   2  18    0.61    0.32
  -2  -2 -18    0.66    0.32
   2   2  19    0.65    0.30
  -2  -2 -19   -0.13    0.29
   2   2  20    0.44    0.33
  -2  -2 -20    0.18    0.31
   2   2  21    0.41    0.38
  -2  -2 -21    0.41    0.29
   2   2  22    0.66    0.38
  -2  -2 -22    0.04    0.35
   2   3 -20    0.02    0.35
  -2  -3  20    0.74    0.44
   2   3 -19    1.33    0.54
  -2  -3  19    2.31    0.60
   2   3 -18   -0.15    0.22
  -2  -3  18   -0.14    0.34
   2   3 -17    1.76    0.45
  -2  -3  17    2.14    0.51
   2   3 -16    0.15    0.26
  -2  -3  16    0.16    0.31
   2   3 -15    1.85    0.34
  -2  -3  15    1.46    0.52
   2   3 -14    0.50    0.30
  -2  -3  14    0.69    0.34
   2   3 -13   26.87    1.38
  -2  -3  13   29.89    1.85
   2   3 -12    4.36    0.40
  -2  -3  12    0.17    0.44
   2   3 -11   -0.25    0.18
  -2  -3  11   -0.19    0.24
   2   3 -10    1.55    0.25
  -2  -3  10    1.15    0.31
   2   3  -9    6.68    0.48
  -2  -3   9    7.92    0.59
   2   3  -8    4.41    0.33
  -2  -3   8    4.18    0.38
   2   3  -7    3.12    0.29
   2   3  -7    3.28    0.13
  -2  -3   7    3.48    0.32
   2   3  -6    0.88    0.16
  -2  -3   6    0.01    0.19
   2   3  -5   54.12    1.22
   2   3  -5   52.00    1.64
  -2  -3   5   57.44    1.79
   2   3  -4   27.18    0.93
  -2  -3   4   28.60    0.92
   2   3  -3  505.27   10.77
   2   3  -3  519.75   13.43
  -2  -3   3  504.28   12.32
   2   3  -2   34.45    0.99
  -2  -3   2   34.74    0.82
   2   3  -1    1.13    0.12
   2   3  -1    1.27    0.14
   2   3   0    2.54    0.16
   2   3   0    2.75    0.20
  -2  -3   0    3.01    0.10
  -2  -3  -1    0.07    0.02
   2   3   2    0.64    0.10
  -2  -3  -2    0.79    0.08
   2   3   3   45.07    1.08
  -2  -3  -3   39.72    1.02
   2   3   4   14.29    0.45
  -2  -3  -4   13.70    0.43
   2   3   5   12.13    0.42
  -2  -3  -5   11.92    0.44
   2   3   6    2.34    0.17
  -2  -3  -6    1.84    0.20
   2   3   7   26.56    0.82
   2   3   7   26.46    0.78
  -2  -3  -7   23.78    1.06
   2   3   8    1.57    0.18
   2   3   8    1.77    0.19
  -2  -3  -8    0.63    0.27
   2   3   9  372.79   10.39
   2   3   9  378.87   10.53
  -2  -3  -9  365.88   12.61
   2   3  10   -0.25    0.13
  -2  -3 -10    0.02    0.13
   2   3  11   10.52    0.47
   2   3  11   10.19    0.57
  -2  -3 -11   10.88    0.63
   2   3  12    0.33    0.13
   2   3  12    0.27    0.16
  -2  -3 -12    0.11    0.15
   2   3  13    0.26    0.13
   2   3  13    0.24    0.17
  -2  -3 -13   -0.19    0.17
   2   3  14    9.46    0.54
   2   3  14   10.65    0.76
  -2  -3 -14    9.24    0.83
   2   3  15   46.18    2.29
   2   3  15   41.12    1.67
  -2  -3 -15   59.91    3.26
   2   3  16    1.35    0.41
  -2  -3 -16    4.35    0.66
   2   3  17    0.80    0.34
  -2  -3 -17    1.34    0.40
   2   3  18    0.67    0.35
  -2  -3 -18    1.31    0.40
   2   3  19    0.61    0.33
  -2  -3 -19    0.37    0.33
   2   3  20   -0.11    0.27
  -2  -3 -20   -0.02    0.26
   2   3  21   -0.10    0.26
  -2  -3 -21    0.07    0.27
   2   3  22    0.37    0.41
  -2  -3 -22    0.10    0.33
   2   4 -20    2.03    0.63
  -2  -4  20    1.91    0.75
   2   4 -19    1.79    0.55
  -2  -4  19    1.72    0.53
   2   4 -18    1.68    0.49
  -2  -4  18    1.76    0.59
   2   4 -17    0.14    0.27
  -2  -4  17    0.03    0.31
   2   4 -16    1.57    0.40
  -2  -4  16    0.77    0.49
   2   4 -15    1.12    0.38
  -2  -4  15    2.03    0.47
   2   4 -14    0.37    0.25
  -2  -4  14   -0.05    0.27
   2   4 -13    0.69    0.31
  -2  -4  13    1.18    0.30
   2   4 -12   12.98    0.91
  -2  -4  12   13.49    1.08
   2   4 -11    2.11    0.35
  -2  -4  11    2.57    0.44
   2   4 -10    2.31    0.33
  -2  -4  10    1.82    0.37
   2   4  -9    3.69    0.38
  -2  -4   9    3.58    0.44
   2   4  -8   17.43    0.77
  -2  -4   8   18.95    0.91
   2   4  -7    7.81    0.25
   2   4  -7    8.73    0.48
  -2  -4   7    8.16    0.50
   2   4  -6   12.29    0.62
   2   4  -6   12.35    0.37
  -2  -4   6   13.41    0.63
   2   4  -5   27.30    0.69
   2   4  -5   26.82    0.96
  -2  -4   5   25.93    0.96
   2   4  -4   39.64    1.39
   2   4  -4   41.80    1.06
  -2  -4   4   41.66    1.24
   2   4  -3    2.30    0.14
   2   4  -3    1.99    0.22
  -2  -4   3    1.80    0.17
   2   4  -2    2.96    0.18
   2   4  -2    2.95    0.22
  -2  -4   2    2.81    0.14
   2   4  -1   15.28    0.44
   2   4  -1   14.66    0.57
  -2  -4   1   15.79    0.39
   2   4   0    2.31    0.14
   2   4   1    5.02    0.23
  -2  -4  -1    4.84    0.23
   2   4   2   52.97    1.34
  -2  -4  -2   48.40    1.29
   2   4   3   44.20    1.20
  -2  -4  -3   41.66    1.20
   2   4   4    1.95    0.16
  -2  -4  -4    2.12    0.17
   2   4   5    1.67    0.09
   2   4   5    2.07    0.18
   2   4   6    1.90    0.19
  -2  -4  -6    0.64    0.20
   2   4   7   20.61    0.77
   2   4   7   20.24    0.60
  -2  -4  -7   19.99    0.89
   2   4   8  140.72    4.09
  -2  -4  -8  139.85    4.85
   2   4   9    1.15    0.21
   2   4   9    1.64    0.19
  -2  -4  -9    1.34    0.26
   2   4  10    3.42    0.26
   2   4  10    2.99    0.27
  -2  -4 -10    3.56    0.31
   2   4  11    0.19    0.13
   2   4  11    0.09    0.16
  -2  -4 -11    0.74    0.19
   2   4  12    4.67    0.41
  -2  -4 -12    5.08    0.48
   2   4  13   33.59    1.57
  -2  -4 -13   34.29    1.84
   2   4  14  161.19    5.77
   2   4  14  180.89    7.43
  -2  -4 -14  176.99    7.69
   2   4  15   13.90    0.75
   2   4  15   13.45    1.02
  -2  -4 -15   13.58    1.12
   2   4  16    9.13    0.80
   2   4  16    7.59    0.56
  -2  -4 -16   11.32    1.02
   2   4  17    2.08    0.38
   2   4  17    1.29    0.23
  -2  -4 -17    1.65    0.56
   2   4  18    1.32    0.38
  -2  -4 -18    1.01    0.46
   2   4  19    1.70    0.53
  -2  -4 -19    1.67    0.53
   2   4  20    6.53    0.87
  -2  -4 -20    7.15    0.92
   2   4  21    2.46    0.63
  -2  -4 -21    2.31    0.61
   2   4  22    0.10    0.32
   2   5 -20    0.27    0.31
  -2  -5  20   -0.33    0.36
   2   5 -19    0.16    0.34
  -2  -5  19    0.30    0.41
   2   5 -18    8.45    1.05
  -2  -5  18    9.00    1.21
   2   5 -17   -0.05    0.25
  -2  -5  17    0.19    0.32
   2   5 -16    5.53    0.75
  -2  -5  16    5.86    0.89
   2   5 -15   10.36    0.93
  -2  -5  15    9.95    1.14
   2   5 -14    6.43    0.73
  -2  -5  14    6.30    0.72
   2   5 -13   12.61    1.03
  -2  -5  13   13.20    1.11
   2   5 -12    4.89    0.58
  -2  -5  12    5.60    0.64
   2   5 -11    1.67    0.32
  -2  -5  11    1.46    0.37
   2   5 -10    1.72    0.32
  -2  -5  10    2.13    0.37
   2   5  -9    6.06    0.53
  -2  -5   9    7.65    0.56
   2   5  -8    1.23    0.11
   2   5  -8    1.69    0.26
  -2  -5   8    1.63    0.25
   2   5  -7    2.30    0.13
   2   5  -7    2.53    0.29
  -2  -5   7    2.53    0.28
   2   5  -6   36.51    0.94
   2   5  -6   37.76    1.43
  -2  -5   6   37.43    1.33
   2   5  -5    0.73    0.21
   2   5  -5    1.24    0.11
  -2  -5   5    1.06    0.21
   2   5  -4   11.14    0.58
   2   5  -4   11.28    0.38
  -2  -5   4   11.30    0.48
   2   5  -3    1.80    0.22
   2   5  -3    1.33    0.15
  -2  -5   3    1.60    0.16
   2   5  -2    0.04    0.09
   2   5  -2    0.06    0.13
  -2  -5   2    0.45    0.10
   2   5  -1    1.54    0.15
   2   5  -1    2.07    0.21
  -2  -5   1    1.29    0.11
   2   5   0   12.54    0.47
  -2  -5   0   11.62    0.31
   2   5   1    1.60    0.16
  -2  -5  -1    1.00    0.14
  -2  -5  -1    1.12    0.07
   2   5   2    6.52    0.29
  -2  -5  -2    6.15    0.32
   2   5   3    1.20    0.18
  -2  -5  -3    1.39    0.06
  -2  -5  -3    1.01    0.17
   2   5   4   16.12    0.56
  -2  -5  -4   15.32    0.62
   2   5   5    1.21    0.20
  -2  -5  -5    2.49    0.21
  -2  -5  -5    1.42    0.10
   2   5   6   13.47    0.50
  -2  -5  -6   13.01    0.61
   2   5   7   -0.23    0.09
   2   5   7    0.06    0.06
   2   5   8   21.84    0.85
  -2  -5  -8   21.19    0.99
   2   5   9    6.82    0.42
  -2  -5  -9    6.29    0.46
   2   5  10    2.07    0.22
   2   5  10    2.32    0.26
  -2  -5 -10    2.48    0.33
   2   5  11   13.48    0.69
   2   5  11   13.39    0.64
  -2  -5 -11   12.72    0.83
   2   5  12    2.28    0.30
   2   5  12    2.28    0.34
  -2  -5 -12    2.97    0.36
   2   5  13   38.26    1.58
   2   5  13   38.47    1.69
  -2  -5 -13   36.07    1.91
   2   5  14    3.94    0.40
   2   5  14    4.76    0.53
  -2  -5 -14    3.55    0.56
   2   5  15    9.39    0.63
   2   5  15    9.45    0.75
  -2  -5 -15   10.57    0.97
   2   5  16    0.43    0.19
   2   5  16    0.31    0.27
  -2  -5 -16    0.83    0.32
   2   5  17    0.77    0.25
   2   5  17    0.26    0.32
  -2  -5 -17    2.27    0.49
   2   5  18    4.93    0.66
  -2  -5 -18    4.29    1.00
   2   5  19   21.45    1.62
  -2  -5 -19   21.21    1.56
   2   5  20   -0.35    0.30
  -2  -5 -20    0.05    0.32
   2   5  21   10.26    1.17
  -2  -5 -21   10.73    1.20
   2   6 -19    5.83    0.93
  -2  -6  19    6.57    1.16
   2   6 -18    0.72    0.40
  -2  -6  18    0.06    0.51
   2   6 -17   11.78    1.26
  -2  -6  17   12.97    1.40
   2   6 -16    1.76    0.52
  -2  -6  16    1.73    0.62
   2   6 -15    7.94    0.92
  -2  -6  15    9.17    1.06
   2   6 -14    6.45    0.66
  -2  -6  14    6.37    0.92
   2   6 -13   31.99    1.90
  -2  -6  13   35.34    2.25
   2   6 -12    1.09    0.35
  -2  -6  12    1.33    0.40
   2   6 -11   19.70    1.23
  -2  -6  11   19.23    1.33
   2   6 -10    7.30    0.67
  -2  -6  10    8.22    0.67
   2   6  -9    0.95    0.27
  -2  -6   9    1.21    0.28
   2   6  -8    0.17    0.17
  -2  -6   8    0.10    0.16
   2   6  -7    0.04    0.08
   2   6  -7    0.25    0.12
  -2  -6   7    0.06    0.15
   2   6  -6   -0.06    0.12
   2   6  -6    0.12    0.08
  -2  -6   6   -0.03    0.12
   2   6  -5   29.55    1.23
   2   6  -5   31.16    0.90
  -2  -6   5   30.02    1.11
   2   6  -4    0.27    0.12
   2   6  -4   -0.05    0.08
  -2  -6   4    0.01    0.09
   2   6  -3   10.37    0.37
   2   6  -3    9.63    0.57
  -2  -6   3   11.05    0.45
   2   6  -2    2.83    0.21
   2   6  -2    2.35    0.25
  -2  -6   2    1.64    0.20
   2   6  -1    0.77    0.17
   2   6  -1    0.72    0.21
  -2  -6   1    1.24    0.13
   2   6   0    0.34    0.13
  -2  -6   0    0.75    0.10
  -2  -6   0    0.51    0.14
   2   6   1    5.89    0.35
  -2  -6  -1    6.09    0.34
  -2  -6  -1    6.37    0.22
   2   6   2    0.44    0.12
  -2  -6  -2    0.14    0.12
  -2  -6  -2    0.35    0.06
   2   6   3   91.16    2.68
  -2  -6  -3   92.53    2.92
   2   6   4    3.22    0.28
  -2  -6  -4    3.81    0.14
  -2  -6  -4    3.62    0.25
   2   6   5   22.63    0.81
  -2  -6  -5   22.89    0.85
  -2  -6  -5   19.97    0.46
   2   6   6    2.46    0.24
  -2  -6  -6    2.47    0.14
  -2  -6  -6    2.78    0.25
   2   6   7    7.54    0.37
  -2  -6  -7    7.35    0.43
   2   6   8    0.77    0.17
  -2  -6  -8    0.57    0.18
   2   6   9    4.63    0.36
  -2  -6  -9    5.78    0.45
   2   6  10    1.84    0.22
   2   6  10    1.37    0.20
  -2  -6 -10    1.41    0.28
   2   6  11    3.90    0.32
   2   6  11    4.75    0.41
  -2  -6 -11    4.28    0.51
   2   6  12    6.86    0.52
   2   6  12    6.16    0.51
  -2  -6 -12    5.43    0.64
   2   6  13    1.29    0.27
   2   6  13    1.03    0.30
  -2  -6 -13    1.84    0.36
   2   6  14    7.48    0.54
   2   6  14    7.48    0.64
  -2  -6 -14    7.31    0.73
   2   6  15    0.08    0.24
   2   6  15    0.19    0.18
  -2  -6 -15    0.52    0.25
   2   6  16   -0.04    0.16
   2   6  16    0.43    0.22
  -2  -6 -16    0.03    0.24
   2   6  17    9.67    0.71
   2   6  17   11.12    0.93
  -2  -6 -17    9.97    1.00
   2   6  18    8.65    0.85
   2   6  18    7.96    0.75
  -2  -6 -18   11.00    1.32
   2   6  19    0.68    0.33
  -2  -6 -19    0.27    0.38
   2   6  20    0.25    0.44
  -2  -6 -20    1.44    0.46
   2   6  21    4.32    0.73
  -2  -6 -21    4.82    0.87
   2   7 -19    1.78    0.53
  -2  -7  19    0.02    0.60
   2   7 -18    5.13    0.86
  -2  -7  18    4.38    1.02
   2   7 -17    2.01    0.58
  -2  -7  17    1.60    0.66
   2   7 -16    3.59    0.80
  -2  -7  16    6.40    0.91
   2   7 -15    3.75    0.71
  -2  -7  15    4.31    0.81
   2   7 -14   35.40    2.41
  -2  -7  14   37.47    2.77
   2   7 -13    4.83    0.59
  -2  -7  13    3.63    0.75
   2   7 -12   48.69    2.57
  -2  -7  12   47.78    2.86
   2   7 -11    0.37    0.27
  -2  -7  11    0.10    0.27
   2   7 -10    9.87    0.84
  -2  -7  10    8.52    0.81
   2   7  -9    4.19    0.56
   2   7  -9    4.27    0.24
  -2  -7   9    5.02    0.55
   2   7  -8   59.62    1.77
   2   7  -8   63.10    2.76
  -2  -7   8   61.54    2.75
   2   7  -7    2.77    0.22
   2   7  -7    2.96    0.42
  -2  -7   7    2.89    0.35
   2   7  -6    4.07    0.23
   2   7  -6    4.24    0.43
  -2  -7   6    3.83    0.36
   2   7  -5    2.03    0.16
   2   7  -5    1.67    0.28
  -2  -7   5    1.23    0.23
   2   7  -4   13.47    0.53
   2   7  -4   12.61    0.64
  -2  -7   4   12.90    0.61
   2   7  -3    0.54    0.12
   2   7  -3    0.68    0.18
  -2  -7   3    0.46    0.13
   2   7  -2    0.90    0.21
   2   7  -2    1.12    0.15
  -2  -7   2    0.77    0.14
   2   7  -1    0.12    0.10
   2   7  -1    0.13    0.14
  -2  -7   1    0.22    0.07
   2   7   0   -0.01    0.11
  -2  -7   0    0.07    0.13
  -2  -7   0    0.63    0.10
   2   7   1    6.28    0.35
  -2  -7  -1    5.73    0.34
   2   7   2    8.77    0.41
  -2  -7  -2    7.14    0.23
  -2  -7  -2    7.81    0.39
   2   7   3    0.25    0.14
  -2  -7  -3    0.39    0.07
  -2  -7  -3    0.51    0.14
   2   7   4    0.18    0.11
  -2  -7  -4   -0.04    0.09
  -2  -7  -4    0.07    0.05
   2   7   5    2.81    0.27
  -2  -7  -5    2.44    0.13
  -2  -7  -5    2.64    0.21
   2   7   6    0.40    0.15
  -2  -7  -6    0.37    0.08
  -2  -7  -6    0.27    0.15
   2   7   7    0.61    0.18
  -2  -7  -7    0.64    0.12
  -2  -7  -7    0.68    0.17
   2   7   8    0.27    0.15
  -2  -7  -8    0.54    0.12
  -2  -7  -8    0.72    0.19
   2   7   9    0.20    0.16
  -2  -7  -9    0.09    0.16
   2   7  10   12.81    0.76
  -2  -7 -10   14.07    0.93
   2   7  11   26.08    1.23
  -2  -7 -11   26.37    1.53
   2   7  12    9.75    0.72
   2   7  12    9.76    0.55
  -2  -7 -12    9.55    0.87
   2   7  13    8.64    0.65
   2   7  13   10.37    0.72
  -2  -7 -13    9.17    0.86
   2   7  14    2.42    0.33
   2   7  14    1.68    0.33
  -2  -7 -14    1.58    0.43
   2   7  15    1.35    0.29
   2   7  15    1.48    0.30
  -2  -7 -15    1.54    0.37
   2   7  16    0.22    0.20
  -2  -7 -16    0.50    0.27
   2   7  17    0.16    0.25
   2   7  17    0.21    0.22
  -2  -7 -17    0.76    0.26
   2   7  18   -0.06    0.19
   2   7  18    0.35    0.23
  -2  -7 -18    0.02    0.35
   2   7  19    1.25    0.37
  -2  -7 -19    0.77    0.60
  -2  -7 -20   -0.16    0.32
   2   8 -18    2.24    0.64
  -2  -8  18    1.74    0.73
   2   8 -17    0.04    0.33
  -2  -8  17    0.27    0.38
   2   8 -16    0.30    0.34
  -2  -8  16    0.24    0.38
   2   8 -15    0.15    0.25
  -2  -8  15   -0.32    0.30
   2   8 -14    0.07    0.31
  -2  -8  14    0.45    0.33
   2   8 -13    9.87    1.00
  -2  -8  13   10.32    1.01
   2   8 -12    1.11    0.39
  -2  -8  12    1.06    0.40
   2   8 -11    3.00    0.52
  -2  -8  11    2.34    0.48
   2   8 -10   27.76    1.70
  -2  -8  10   25.08    1.57
   2   8  -9   22.14    0.82
   2   8  -9   25.25    1.40
  -2  -8   9   27.45    1.48
   2   8  -8   11.80    0.92
  -2  -8   8   10.86    0.86
   2   8  -7   40.32    1.99
   2   8  -7   38.79    1.29
  -2  -8   7   38.44    1.84
   2   8  -6    0.08    0.18
   2   8  -6    0.03    0.10
  -2  -8   6    0.18    0.16
   2   8  -5    9.49    0.45
   2   8  -5    9.53    0.70
  -2  -8   5    9.68    0.61
   2   8  -4   10.94    0.50
   2   8  -4   11.88    0.74
  -2  -8   4   10.86    0.63
   2   8  -3   16.84    0.70
   2   8  -3   16.30    0.91
  -2  -8   3   16.97    0.80
   2   8  -2    1.76    0.21
   2   8  -2    2.28    0.32
  -2  -8   2    2.03    0.20
   2   8  -1    6.42    0.37
  -2  -8   1    6.88    0.37
   2   8   0    2.47    0.25
  -2  -8   0    2.72    0.26
  -2  -8   0    2.60    0.17
   2   8   1    6.23    0.36
  -2  -8  -1    5.45    0.27
  -2  -8  -1    6.36    0.38
   2   8   2   16.51    0.66
  -2  -8  -2   14.77    0.47
  -2  -8  -2   15.65    0.69
   2   8   3   20.94    0.87
  -2  -8  -3   18.46    0.55
  -2  -8  -3   21.80    0.91
   2   8   4    3.57    0.33
  -2  -8  -4    3.24    0.18
  -2  -8  -4    2.99    0.30
   2   8   5   11.38    0.63
  -2  -8  -5   10.86    0.61
   2   8   6    5.45    0.43
  -2  -8  -6    5.19    0.40
   2   8   7    0.06    0.13
  -2  -8  -7    0.09    0.09
  -2  -8  -7   -0.09    0.13
   2   8   8    0.74    0.18
  -2  -8  -8    0.59    0.22
   2   8   9    3.32    0.42
  -2  -8  -9    4.81    0.47
   2   8  10   17.03    0.99
  -2  -8 -10   18.22    1.18
   2   8  11   -0.02    0.11
  -2  -8 -11   -0.21    0.19
   2   8  12    1.36    0.29
  -2  -8 -12    1.45    0.38
   2   8  13    0.14    0.19
   2   8  13    0.13    0.14
  -2  -8 -13   -0.21    0.23
   2   8  14    0.27    0.19
   2   8  14    0.06    0.16
  -2  -8 -14   -0.09    0.22
   2   8  15    0.38    0.22
   2   8  15    0.11    0.20
  -2  -8 -15    0.22    0.25
   2   8  16    0.35    0.22
   2   8  16    0.09    0.25
  -2  -8 -16    0.37    0.29
   2   8  17    0.02    0.21
   2   8  17   -0.33    0.20
  -2  -8 -17    0.06    0.26
   2   8  18    0.16    0.24
   2   8  18    0.44    0.25
  -2  -8 -18    0.02    0.31
  -2  -8 -19    0.38    0.47
   2   9 -17    0.84    0.51
  -2  -9  17    1.14    0.57
   2   9 -16    0.08    0.28
  -2  -9  16   -0.02    0.31
   2   9 -15    0.07    0.33
  -2  -9  15    0.49    0.35
   2   9 -14    0.58    0.30
  -2  -9  14    0.40    0.38
   2   9 -13    0.43    0.26
  -2  -9  13    0.13    0.31
   2   9 -12    0.85    0.29
  -2  -9  12    0.71    0.35
   2   9 -11    7.10    0.79
  -2  -9  11    7.06    0.75
   2   9 -10   -0.28    0.26
  -2  -9  10   -0.02    0.23
   2   9  -9    0.53    0.15
   2   9  -9    0.72    0.32
  -2  -9   9    0.70    0.29
   2   9  -8    5.72    0.68
   2   9  -8    5.98    0.38
  -2  -9   8    6.94    0.60
   2   9  -7    4.74    0.53
   2   9  -7    3.49    0.28
  -2  -9   7    4.17    0.46
   2   9  -6    4.35    0.43
   2   9  -6    3.92    0.31
  -2  -9   6    3.69    0.45
   2   9  -5   62.99    2.89
   2   9  -5   60.86    2.10
  -2  -9   5   61.81    2.67
   2   9  -4    6.33    0.58
  -2  -9   4    5.44    0.47
   2   9  -3    0.15    0.13
   2   9  -3    0.20    0.20
  -2  -9   3    0.14    0.12
   2   9  -2   10.24    0.76
   2   9  -2   10.05    0.53
   2   9  -1    5.71    0.40
  -2  -9   1    5.75    0.41
  -2  -9   1    6.34    0.47
   2   9   0    4.37    0.38
  -2  -9   0    4.51    0.28
  -2  -9   0    4.40    0.36
   2   9   1   18.50    0.82
  -2  -9  -1   17.77    0.67
  -2  -9  -1   19.01    0.87
   2   9   2    0.61    0.20
  -2  -9  -2    0.72    0.15
   2   9   3    1.86    0.27
  -2  -9  -3    1.50    0.15
  -2  -9  -3    1.71    0.26
   2   9   4    0.54    0.17
  -2  -9  -4    0.38    0.18
   2   9   5    0.13    0.20
  -2  -9  -5    0.51    0.17
  -2  -9  -5    0.30    0.11
   2   9   6    7.15    0.53
  -2  -9  -6    5.77    0.32
  -2  -9  -6    6.89    0.49
   2   9   7    7.06    0.55
  -2  -9  -7    5.82    0.33
  -2  -9  -7    7.63    0.53
   2   9   8    8.93    0.65
  -2  -9  -8    7.89    0.43
  -2  -9  -8    9.56    0.65
   2   9   9    6.81    0.53
  -2  -9  -9    5.99    0.58
  -2  -9  -9    5.33    0.36
   2   9  10    2.63    0.37
  -2  -9 -10    1.98    0.42
  -2  -9 -10    1.77    0.24
   2   9  11    1.13    0.32
  -2  -9 -11    1.92    0.38
   2   9  12    0.34    0.26
  -2  -9 -12    0.89    0.31
   2   9  13    0.91    0.22
   2   9  13    0.11    0.17
  -2  -9 -13   -0.03    0.27
   2   9  14   -0.06    0.14
   2   9  14   -0.14    0.20
  -2  -9 -14    0.07    0.21
   2   9  15    0.02    0.17
   2   9  15   -0.01    0.16
   2   9  16   -0.01    0.21
  -2  -9 -16   -0.16    0.24
   2   9  17   -0.10    0.18
  -2  -9 -17    0.14    0.22
   2   9  18   -0.14    0.18
  -2  -9 -18    0.28    0.25
  -2  -9 -19    0.26    0.43
   2  10 -16    0.17    0.27
  -2 -10  16    0.02    0.36
   2  10 -15   -0.02    0.30
  -2 -10  15   -0.17    0.31
   2  10 -14   -0.11    0.35
  -2 -10  14   -0.42    0.34
   2  10 -13    0.26    0.38
  -2 -10  13    1.36    0.41
   2  10 -12    2.01    0.48
  -2 -10  12    1.76    0.49
   2  10 -11   -0.17    0.28
  -2 -10  11    0.57    0.27
   2  10 -10    1.03    0.37
  -2 -10  10    1.30    0.38
   2  10  -9   -0.02    0.11
   2  10  -9   -0.25    0.23
  -2 -10   9   -0.21    0.22
   2  10  -8    3.18    0.28
   2  10  -8    2.56    0.55
  -2 -10   8    3.62    0.47
   2  10  -7    1.56    0.38
  -2 -10   7    1.18    0.33
   2  10  -6    7.36    0.46
   2  10  -6    6.95    0.76
  -2 -10   6    7.82    0.66
   2  10  -5    0.54    0.25
   2  10  -5    0.33    0.16
  -2 -10   5    0.15    0.18
   2  10  -4   24.32    1.47
   2  10  -4   23.97    1.16
   2  10  -3    2.68    0.28
   2  10  -3    2.86    0.46
  -2 -10   3    2.52    0.34
   2  10  -2   25.34    0.93
  -2 -10   2   12.70    0.72
   2  10  -1    0.02    0.14
  -2 -10   1    0.14    0.16
  -2 -10   1    0.04    0.13
   2  10   0   32.05    1.38
  -2 -10   0   29.53    1.14
  -2 -10   0   30.96    1.39
   2  10   1    1.10    0.23
  -2 -10  -1    0.56    0.16
  -2 -10  -1    0.60    0.22
   2  10   2   -0.01    0.15
  -2 -10  -2   -0.01    0.08
  -2 -10  -2   -0.06    0.13
   2  10   3    0.11    0.16
  -2 -10  -3    0.52    0.18
  -2 -10  -3    0.41    0.11
   2  10   4    3.63    0.35
  -2 -10  -4    4.43    0.39
  -2 -10  -4    3.53    0.26
   2  10   5    0.10    0.13
  -2 -10  -5   -0.14    0.13
   2  10   6    4.89    0.49
  -2 -10  -6    4.54    0.46
   2  10   7    2.47    0.41
  -2 -10  -7    3.49    0.40
   2  10   8    1.90    0.35
  -2 -10  -8    2.29    0.34
   2  10   9    0.70    0.24
  -2 -10  -9    1.18    0.29
   2  10  10    1.42    0.32
  -2 -10 -10    1.13    0.38
   2  10  11    7.23    0.67
  -2 -10 -11    7.66    0.82
   2  10  12   10.06    0.81
  -2 -10 -12    9.76    0.93
   2  10  13    3.55    0.46
  -2 -10 -13    2.34    0.54
   2  10  14    0.20    0.24
  -2 -10 -14    0.07    0.28
   2  10  15    1.61    0.40
  -2 -10 -15    1.09    0.41
   2  10  16    0.48    0.26
  -2 -10 -16   -0.09    0.29
   2  10  17    0.41    0.27
  -2 -10 -17    0.02    0.33
   2  10  18    0.31    0.34
  -2 -10 -18    0.82    0.38
   2  11 -15    0.22    0.30
  -2 -11  15   -0.02    0.32
   2  11 -14    0.30    0.31
  -2 -11  14   -0.03    0.34
   2  11 -13    0.86    0.43
  -2 -11  13    1.01    0.42
   2  11 -12    0.46    0.41
  -2 -11  12    1.33    0.41
   2  11 -11    1.88    0.50
  -2 -11  11    1.64    0.47
   2  11 -10    0.27    0.26
  -2 -11  10   -0.01    0.24
   2  11  -9   -0.05    0.11
   2  11  -9   -0.01    0.23
  -2 -11   9   -0.08    0.22
   2  11  -8    0.41    0.15
   2  11  -8    0.41    0.29
  -2 -11   8    0.26    0.26
   2  11  -7    1.48    0.42
  -2 -11   7    1.37    0.29
   2  11  -6    0.84    0.20
   2  11  -6    0.71    0.34
  -2 -11   6    0.82    0.25
   2  11  -5   -0.07    0.13
  -2 -11   5    0.12    0.16
   2  11  -4    2.09    0.28
   2  11  -4    2.45    0.42
  -2 -11   4    1.86    0.35
   2  11  -3    2.44    0.35
  -2 -11   3    2.68    0.40
   2  11  -2    3.83    0.32
  -2 -11   2    0.06    0.34
   2  11  -1   -0.08    0.16
  -2 -11   1   -0.14    0.16
  -2 -11   1   -0.04    0.16
   2  11   0    0.95    0.28
  -2 -11   0    1.08    0.21
  -2 -11   0    1.62    0.27
   2  11   1    3.90    0.37
  -2 -11  -1    4.01    0.39
  -2 -11  -1    3.53    0.32
   2  11   2    0.68    0.24
  -2 -11  -2    1.00    0.22
  -2 -11  -2    0.53    0.15
   2  11   3    1.70    0.33
  -2 -11  -3    1.54    0.30
   2  11   4    0.22    0.17
  -2 -11  -4   -0.07    0.15
   2  11   5    0.06    0.17
  -2 -11  -5   -0.08    0.14
   2  11   6    0.42    0.21
  -2 -11  -6   -0.08    0.18
   2  11   7    0.37    0.19
  -2 -11  -7    0.10    0.21
   2  11   8    0.20    0.23
  -2 -11  -8    0.29    0.20
   2  11   9    1.96    0.36
  -2 -11  -9    1.37    0.34
   2  11  10   -0.11    0.16
  -2 -11 -10   -0.08    0.20
   2  11  11   10.86    0.86
  -2 -11 -11   10.18    0.99
   2  11  12    0.25    0.21
  -2 -11 -12    0.05    0.27
   2  11  13   -0.12    0.20
  -2 -11 -13    0.10    0.24
   2  11  14    2.05    0.50
   2  11  15    0.28    0.29
  -2 -11 -15    0.37    0.33
   2  11  16    0.01    0.32
  -2 -11 -16    0.92    0.35
   2  11  17    2.66    0.59
   2  12 -14    0.01    0.31
  -2 -12  14    0.11    0.30
   2  12 -13    0.11    0.27
  -2 -12  13    0.32    0.35
   2  12 -12    2.09    0.58
  -2 -12  12    2.23    0.58
   2  12 -11    2.31    0.58
   2  12 -10    0.88    0.43
  -2 -12  10    1.07    0.40
   2  12  -9    0.98    0.31
  -2 -12   9   -0.21    0.23
   2  12  -8   -0.09    0.14
   2  12  -8    0.23    0.21
  -2 -12   8    0.01    0.16
   2  12  -7    0.33    0.20
   2  12  -7    0.26    0.30
  -2 -12   7    0.37    0.29
   2  12  -6    0.33    0.17
   2  12  -6   -0.17    0.22
  -2 -12   6    0.17    0.25
   2  12  -5    9.11    0.64
   2  12  -5    8.85    0.91
  -2 -12   5    8.44    0.80
   2  12  -4    2.03    0.32
   2  12  -4    3.39    0.50
  -2 -12   4    2.34    0.41
   2  12  -3    0.28    0.17
  -2 -12   3    0.15    0.23
  -2 -12   3    0.03    0.21
   2  12  -2    0.12    0.16
  -2 -12   2    0.09    0.16
  -2 -12   2    0.03    0.18
   2  12  -1    3.24    0.41
  -2 -12   1    4.01    0.44
  -2 -12   1    2.93    0.37
   2  12   0   -0.07    0.13
  -2 -12   0    0.05    0.14
  -2 -12   0   -0.11    0.16
   2  12   1    1.39    0.31
  -2 -12  -1    1.69    0.29
   2  12   2    0.75    0.20
  -2 -12  -2    0.30    0.28
   2  12   3    0.25    0.22
  -2 -12  -3    0.18    0.19
   2  12   4    0.62    0.24
  -2 -12  -4    0.26    0.22
   2  12   5    3.37    0.44
  -2 -12  -5    2.97    0.42
   2  12   6    0.49    0.23
  -2 -12  -6    0.82    0.25
   2  12   7    2.08    0.44
  -2 -12  -7    2.87    0.39
   2  12   8    1.13    0.37
  -2 -12  -8    1.17    0.30
   2  12   9    0.13    0.24
  -2 -12  -9    0.23    0.22
   2  12  10    1.12    0.36
  -2 -12 -10    1.14    0.34
   2  12  11    0.01    0.28
  -2 -12 -11    0.55    0.29
   2  12  12    0.25    0.29
  -2 -12 -12    0.36    0.29
   2  12  13   -0.11    0.22
  -2 -12 -13    0.18    0.24
   2  12  14    0.35    0.41
  -2 -12 -14    1.82    0.47
   2  12  15    0.04    0.33
  -2 -12 -15    0.56    0.33
   2  13 -12   -0.06    0.30
  -2 -13  12    0.11    0.25
   2  13 -11    1.72    0.43
  -2 -13  11    0.17    0.36
   2  13 -10    0.29    0.33
  -2 -13  10    0.16    0.29
   2  13  -9    0.20    0.28
  -2 -13   9   -0.03    0.30
   2  13  -8    0.41    0.32
   2  13  -8    0.37    0.18
  -2 -13   8   -0.14    0.28
   2  13  -7   -0.01    0.17
   2  13  -7    0.25    0.25
  -2 -13   7   -0.08    0.21
   2  13  -6    0.02    0.16
   2  13  -6    0.06    0.27
  -2 -13   6   -0.31    0.22
   2  13  -5    1.16    0.28
   2  13  -5    0.55    0.41
  -2 -13   5    0.95    0.33
   2  13  -4   26.18    1.46
  -2 -13   4   21.85    1.51
  -2 -13   4   28.84    1.71
   2  13  -3    0.85    0.24
  -2 -13   3    0.27    0.31
  -2 -13   3    0.39    0.30
   2  13  -2   10.89    0.77
  -2 -13   2   11.94    0.87
  -2 -13   2    8.84    0.82
   2  13  -1    0.28    0.26
  -2 -13   1    1.07    0.28
   2  13   0    3.44    0.46
  -2 -13   0    3.64    0.47
   2  13   1    0.49    0.29
  -2 -13  -1    0.73    0.24
   2  13   2    0.33    0.22
  -2 -13  -2    0.08    0.21
   2  13   3    0.72    0.28
  -2 -13  -3    0.37    0.24
   2  13   4    2.40    0.42
  -2 -13  -4    2.55    0.38
   2  13   5    0.23    0.21
  -2 -13  -5   -0.09    0.18
   2  13   6    0.18    0.24
  -2 -13  -6    0.12    0.20
   2  13   7    0.59    0.24
  -2 -13  -7    0.48    0.28
   2  13   8   -0.27    0.21
  -2 -13  -8    0.23    0.18
   2  13   9   -0.34    0.26
  -2 -13  -9   -0.09    0.24
   2  13  10    0.20    0.25
  -2 -13 -10   -0.00    0.22
   2  13  11   -0.02    0.22
  -2 -13 -11    0.06    0.23
   2  13  12    0.35    0.31
  -2 -13 -12    0.27    0.32
   2  13  13    0.25    0.34
  -2 -13 -13    0.83    0.39
   2  13  14    0.59    0.33
  -2 -13 -14   -0.08    0.32
   2  14 -11    7.08    1.02
  -2 -14  11    5.71    0.99
   2  14 -10   -0.15    0.35
  -2 -14  10   -0.16    0.32
   2  14  -9    0.30    0.42
  -2 -14   9    0.63    0.36
   2  14  -8    0.45    0.42
  -2 -14   8    0.74    0.37
   2  14  -7    0.68    0.25
   2  14  -7    0.66    0.42
  -2 -14   7    0.76    0.35
   2  14  -6    0.14    0.20
  -2 -14   6    0.27    0.27
   2  14  -5   13.27    0.99
  -2 -14   5   14.61    1.20
   2  14  -4    1.28    0.39
  -2 -14   4    2.25    0.43
   2  14  -3    0.85    0.33
  -2 -14   3    2.13    0.38
   2  14  -2    0.33    0.26
  -2 -14   2    0.66    0.27
   2  14  -1    1.47    0.36
  -2 -14   1    1.21    0.37
   2  14   0    0.13    0.21
  -2 -14   0    0.13    0.21
   2  14   1    0.02    0.21
   2  14   1    0.10    0.21
  -2 -14  -1    0.09    0.21
   2  14   2    0.91    0.34
  -2 -14  -2    1.31    0.34
   2  14   3    0.30    0.28
  -2 -14  -3    0.43    0.25
   2  14   4    1.69    0.41
  -2 -14  -4    1.74    0.38
   2  14   5    1.17    0.38
  -2 -14  -5    1.18    0.33
   2  14   6    1.13    0.37
  -2 -14  -6    1.28    0.33
   2  14   7    0.30    0.36
  -2 -14  -7    1.19    0.31
   2  14   8   -0.03    0.21
  -2 -14  -8   -0.03    0.19
   2  14   9    1.22    0.34
  -2 -14  -9   -0.14    0.30
   2  14  10    0.44    0.33
  -2 -14 -10    0.52    0.32
   2  14  11   -0.12    0.32
  -2 -14 -11    0.93    0.35
   2  14  12    0.18    0.30
  -2 -14 -12    0.18    0.31
   2  15  -8    0.51    0.44
   2  15  -6    1.47    0.37
  -2 -15   6    1.82    0.49
   2  15  -5    0.18    0.30
  -2 -15   5    0.47    0.33
   2  15  -4   -0.08    0.25
  -2 -15   4   -0.45    0.27
   2  15  -3    1.94    0.46
  -2 -15   3    2.08    0.47
   2  15  -2    1.04    0.32
  -2 -15   2    1.23    0.37
   2  15  -1   -0.15    0.24
  -2 -15   1   -0.16    0.27
  -2 -15   0   -0.06    0.21
   2  15   1   -0.49    0.25
  -2 -15  -1    0.17    0.25
   2  15   2    0.37    0.25
  -2 -15  -2   -0.04    0.23
   2  15   3    1.09    0.37
  -2 -15  -3    0.75    0.33
   2  15   4    0.80    0.33
  -2 -15  -4    0.32    0.29
   2  15   5    0.82    0.32
  -2 -15  -5    0.36    0.30
   2  15   6    1.26    0.45
  -2 -15  -6    1.30    0.42
   2  15   7    0.74    0.36
  -2 -15  -7    0.47    0.32
   2  15   8    0.41    0.41
  -2 -15  -8    1.32    0.36
   2  15   9    0.07    0.30
  -2 -15  -9    0.19    0.27
   2  16  -4    0.26    0.24
  -2 -16   4   -0.13    0.24
   2  16  -3    0.26    0.27
  -2 -16   3    0.07    0.28
   2  16  -2   -0.18    0.24
  -2 -16   2    0.22    0.22
   2  16  -1    0.97    0.34
  -2 -16   1    0.73    0.35
   2  16   0    0.55    0.29
  -2 -16   0    0.06    0.31
   2  16   1    0.49    0.34
  -2 -16  -1    0.85    0.35
   2  16   2    0.38    0.30
  -2 -16  -2    0.38    0.29
   2  16   3    0.36    0.30
  -2 -16  -3    0.14    0.26
   2  16   4   -0.06    0.29
  -2 -16  -4    0.51    0.26
   2  16   5    0.01    0.30
  -2 -16  -5    0.39    0.26
   3 -15  -2   -0.21    0.35
  -3  15   2   -0.03    0.23
   3 -15  -1    0.51    0.36
  -3  15   1    0.19    0.28
   3 -15   0    0.44    0.35
  -3  15   0    0.12    0.26
   3 -15   1    0.64    0.47
  -3  15  -1    0.99    0.33
   3 -15   2    2.77    0.67
  -3  15  -2    3.00    0.52
   3 -15   3    1.84    0.59
  -3  15  -3    1.17    0.37
   3 -15   4    0.26    0.45
  -3  15  -4    0.45    0.27
   3 -15   5    2.03    0.64
  -3  15  -5    1.24    0.36
   3 -15   6    2.60    0.70
  -3  15  -6    1.91    0.41
   3 -14  -6    0.09    0.30
  -3  14   6    0.21    0.26
   3 -14  -5    0.33    0.35
  -3  14   5    0.28    0.28
   3 -14  -4   -0.01    0.26
  -3  14   4   -0.01    0.23
   3 -14  -3    2.55    0.75
  -3  14   3    3.46    0.53
   3 -14  -2    1.44    0.42
  -3  14   2    0.50    0.32
   3 -14  -1   -0.08    0.25
  -3  14   1    0.02    0.15
   3 -14   0    1.62    0.52
  -3  14   0    1.80    0.37
   3 -14   1    0.03    0.26
  -3  14  -1    0.05    0.19
   3 -14   2    0.36    0.35
  -3  14  -2    0.12    0.23
   3 -14   3    1.23    0.49
  -3  14  -3    0.96    0.30
   3 -14   4    0.20    0.40
  -3  14  -4    0.27    0.22
   3 -14   5    0.46    0.57
  -3  14  -5    1.32    0.31
   3 -14   6    0.19    0.53
  -3  14  -6    1.37    0.30
   3 -14   7    0.44    0.54
  -3  14  -7    0.94    0.27
   3 -14   8   -0.07    0.34
  -3  14  -8    0.07    0.17
   3 -14   9    0.49    0.60
  -3  14  -9    0.79    0.25
   3 -14  10    2.33    0.84
   3 -13  -9   -0.03    0.27
  -3  13   9   -0.05    0.18
   3 -13  -8    0.81    0.48
  -3  13   8    1.70    0.40
   3 -13  -7    2.34    0.56
  -3  13   7    2.21    0.50
   3 -13  -6    3.05    0.67
  -3  13   6    4.16    0.55
   3 -13  -5    7.48    0.87
  -3  13   5    6.12    0.72
   3 -13  -4    5.61    0.78
  -3  13   4    5.03    0.64
   3 -13  -3    0.82    0.42
  -3  13   3    0.87    0.30
   3 -13  -2    0.06    0.24
  -3  13   2    0.01    0.17
   3 -13  -1    0.15    0.25
  -3  13   1   -0.14    0.18
   3 -13   0    0.04    0.24
  -3  13   0    0.03    0.18
   3 -13   1    2.14    0.53
  -3  13  -1    2.43    0.40
   3 -13   2    0.49    0.40
  -3  13  -2    0.66    0.25
   3 -13   3   -0.07    0.26
  -3  13  -3    0.01    0.16
   3 -13   4    0.18    0.31
  -3  13  -4   -0.17    0.17
   3 -13   5    0.22    0.29
  -3  13  -5   -0.02    0.15
   3 -13   6   -0.19    0.36
  -3  13  -6   -0.21    0.18
   3 -13   7    0.13    0.40
  -3  13  -7    0.30    0.18
   3 -13   8   -0.13    0.34
  -3  13  -8   -0.02    0.14
   3 -13   9    0.22    0.43
  -3  13  -9    0.28    0.17
   3 -13  10   -0.09    0.32
  -3  13 -10    0.02    0.15
   3 -13  11    0.43    0.49
   3 -13  12    0.19    0.45
   3 -12 -11    0.23    0.34
  -3  12  11    0.24    0.26
   3 -12 -10   -0.22    0.41
  -3  12  10    1.11    0.31
   3 -12  -9    6.86    0.94
  -3  12   9    6.27    0.75
   3 -12  -8    8.33    1.00
  -3  12   8    8.29    0.80
   3 -12  -7    3.58    0.65
  -3  12   7    2.92    0.48
   3 -12  -6    4.19    0.65
  -3  12   6    3.43    0.54
   3 -12  -5    2.97    0.55
  -3  12   5    1.60    0.40
   3 -12  -4    0.46    0.35
  -3  12   4    0.56    0.28
   3 -12  -3    1.42    0.40
  -3  12   3    0.92    0.32
   3 -12  -2    1.86    0.47
  -3  12   2    1.76    0.35
   3 -12  -1    0.08    0.28
  -3  12   1    0.19    0.18
   3 -12   0    0.19    0.21
  -3  12   0   -0.11    0.15
   3 -12   1    1.17    0.35
  -3  12  -1    0.38    0.23
   3 -12   2    1.98    0.55
  -3  12  -2    2.26    0.33
   3 -12   3    0.15    0.31
  -3  12  -3    0.24    0.18
   3 -12   4    4.03    0.73
  -3  12  -4    4.64    0.42
   3 -12   5    0.56    0.31
  -3  12  -5    0.01    0.16
   3 -12   6   -0.13    0.28
  -3  12  -6   -0.01    0.13
   3 -12   7   -0.42    0.31
  -3  12  -7   -0.18    0.19
   3 -12   8    0.74    0.50
  -3  12  -8    0.66    0.20
   3 -12   9    0.43    0.31
  -3  12  -9    0.24    0.18
  -3  12  -9    0.11    0.19
   3 -12  10    1.53    0.59
  -3  12 -10    1.24    0.22
   3 -12  11    0.15    0.34
  -3  12 -11   -0.03    0.19
   3 -12  12    5.20    1.03
  -3  12 -12    4.35    0.60
   3 -12  13    0.06    0.34
  -3  12 -13   -0.03    0.19
   3 -12  14    0.35    0.45
  -3  12 -14    0.20    0.26
   3 -11 -12    1.44    0.46
  -3  11  12    1.31    0.37
   3 -11 -11    1.82    0.44
  -3  11  11    0.52    0.35
   3 -11 -10   20.27    1.75
  -3  11  10   19.06    1.35
   3 -11  -9   13.35    1.37
  -3  11   9   13.62    1.03
   3 -11  -8    1.70    0.49
  -3  11   8    1.70    0.40
   3 -11  -7   10.25    1.08
  -3  11   7   10.57    0.85
   3 -11  -6    5.98    0.81
  -3  11   6    6.65    0.64
   3 -11  -5    0.13    0.35
  -3  11   5    0.61    0.28
   3 -11  -4   38.41    2.40
  -3  11   4   35.68    1.87
   3 -11  -3   27.45    1.99
  -3  11   3   28.10    1.49
   3 -11  -2    2.50    0.46
  -3  11   2    1.57    0.33
   3 -11  -1    0.57    0.36
  -3  11   1    1.08    0.28
   3 -11   0    2.97    0.53
  -3  11   0    3.24    0.40
   3 -11   1    2.53    0.55
  -3  11  -1    3.61    0.40
   3 -11   2   -0.23    0.25
  -3  11  -2    0.16    0.13
   3 -11   3    3.93    0.65
  -3  11  -3    3.96    0.41
   3 -11   4    0.02    0.27
  -3  11  -4    0.09    0.15
   3 -11   5    0.21    0.36
  -3  11  -5    0.50    0.19
   3 -11   6   -0.07    0.29
  -3  11  -6   -0.15    0.14
  -3  11  -6   -0.01    0.14
   3 -11   7   -0.36    0.37
  -3  11  -7    0.33    0.15
  -3  11  -7    0.39    0.18
   3 -11   8    0.16    0.30
  -3  11  -8   -0.09    0.14
  -3  11  -8   -0.06    0.12
   3 -11   9    1.58    0.46
  -3  11  -9    0.70    0.18
  -3  11  -9    0.83    0.27
   3 -11  10    1.14    0.41
  -3  11 -10    1.66    0.30
  -3  11 -10    0.54    0.18
   3 -11  11   -0.47    0.30
  -3  11 -11    0.00    0.18
   3 -11  12    0.88    0.58
  -3  11 -12    1.27    0.31
   3 -11  13    2.65    0.70
  -3  11 -13    1.76    0.41
   3 -11  14    0.23    0.39
  -3  11 -14   -0.17    0.22
   3 -11  15   -0.24    0.44
  -3  11 -15   -0.16    0.26
   3 -11  16    1.20    0.75
  -3  11 -16    1.89    0.46
   3 -10 -14   -0.04    0.34
  -3  10  14    0.36    0.24
   3 -10 -13   -0.14    0.27
  -3  10  13    0.04    0.18
   3 -10 -12    0.00    0.27
  -3  10  12    0.14    0.20
   3 -10 -11    2.10    0.55
  -3  10  11    1.97    0.38
   3 -10 -10   -0.04    0.26
  -3  10  10   -0.08    0.19
   3 -10  -9    3.30    0.61
  -3  10   9    3.54    0.45
   3 -10  -8   -0.19    0.23
  -3  10   8    0.05    0.17
   3 -10  -7    0.20    0.30
  -3  10   7    0.33    0.21
   3 -10  -6   11.47    1.02
  -3  10   6   10.79    0.72
   3 -10  -5   63.33    3.60
  -3  10   5   63.64    2.86
   3 -10  -4   18.90    1.39
  -3  10   4   15.83    1.08
   3 -10  -3    4.33    0.63
  -3  10   3    3.98    0.47
   3 -10  -2   10.57    0.97
  -3  10   2   11.37    0.76
   3 -10  -1   15.03    1.11
  -3  10   1   14.74    0.91
   3 -10   0    2.07    0.43
  -3  10   0    1.25    0.30
   3 -10   1   37.45    2.31
  -3  10  -1   40.27    1.75
   3 -10   2   14.02    1.19
  -3  10  -2   14.20    0.84
   3 -10   3    0.36    0.28
  -3  10  -3    0.14    0.17
   3 -10   4    3.19    0.63
  -3  10  -4    3.59    0.28
  -3  10  -4    3.47    0.34
   3 -10   5    7.71    0.89
  -3  10  -5    8.11    0.50
  -3  10  -5    6.87    0.45
   3 -10   6    1.64    0.50
  -3  10  -6    1.15    0.23
   3 -10   7    1.94    0.52
  -3  10  -7    1.69    0.24
  -3  10  -7    1.70    0.24
   3 -10   8    1.86    0.43
  -3  10  -8    1.50    0.22
   3 -10   9    0.96    0.43
  -3  10  -9    1.03    0.22
  -3  10  -9    0.53    0.17
   3 -10  10    0.44    0.29
  -3  10 -10   -0.04    0.10
  -3  10 -10    0.05    0.15
   3 -10  11    2.71    0.66
  -3  10 -11    2.19    0.40
   3 -10  12   -0.59    0.39
  -3  10 -12   -0.17    0.21
   3 -10  13    0.01    0.30
  -3  10 -13   -0.01    0.16
   3 -10  14    0.08    0.34
  -3  10 -14    0.01    0.19
   3 -10  15    0.45    0.39
  -3  10 -15    0.33    0.29
   3 -10  16   -0.01    0.27
  -3  10 -16   -0.02    0.21
   3 -10  17    1.84    0.68
  -3  10 -17    1.27    0.44
   3  -9 -15   -0.00    0.34
  -3   9  15    0.31    0.22
   3  -9 -14   -0.08    0.29
  -3   9  14   -0.08    0.18
   3  -9 -13    0.00    0.29
  -3   9  13   -0.18    0.19
   3  -9 -12    1.46    0.38
  -3   9  12    0.49    0.26
   3  -9 -11    0.34    0.35
  -3   9  11    0.56    0.22
   3  -9 -10    0.69    0.34
   3  -9 -10    1.16    0.33
  -3   9  10    0.29    0.23
   3  -9  -9   -0.08    0.23
  -3   9   9   -0.02    0.16
   3  -9  -8    2.19    0.52
  -3   9   8    2.90    0.34
   3  -9  -7    0.36    0.27
  -3   9   7    0.14    0.18
   3  -9  -6    4.52    0.56
  -3   9   6    3.70    0.42
   3  -9  -5    9.48    0.92
  -3   9   5   10.18    0.64
   3  -9  -4    0.46    0.31
  -3   9   4    0.74    0.23
   3  -9  -3    1.50    0.39
  -3   9   3    1.57    0.29
   3  -9  -2    0.27    0.21
  -3   9   2   -0.02    0.14
   3  -9  -1    1.70    0.38
  -3   9   1    1.54    0.28
   3  -9   0   78.64    3.80
  -3   9   0   75.95    2.82
   3  -9   1    1.58    0.34
  -3   9  -1    0.72    0.20
   3  -9   2    0.98    0.36
  -3   9  -2    0.99    0.22
   3  -9   3    0.49    0.35
  -3   9  -3    0.94    0.20
   3  -9   4   17.07    1.29
  -3   9  -4   15.21    0.75
   3  -9   5    0.09    0.34
  -3   9  -5    0.38    0.15
  -3   9  -5    0.30    0.14
   3  -9   6    7.29    0.81
  -3   9  -6    5.53    0.42
  -3   9  -6    6.28    0.40
  -3   9  -7    0.58    0.15
  -3   9  -7    0.40    0.19
   3  -9   8    9.55    1.07
  -3   9  -8    9.36    0.52
  -3   9  -8    8.72    0.54
   3  -9   9    4.10    0.65
  -3   9  -9    2.39    0.38
  -3   9  -9    3.00    0.29
   3  -9  10    5.58    0.92
  -3   9 -10    5.36    0.34
  -3   9 -10    6.15    0.47
   3  -9  11    2.01    0.51
  -3   9 -11    1.02    0.27
  -3   9 -11    1.09    0.16
   3  -9  12    5.02    0.86
  -3   9 -12    4.76    0.29
  -3   9 -12    5.94    0.51
   3  -9  13    0.81    0.50
  -3   9 -13    1.00    0.29
   3  -9  14    0.54    0.31
  -3   9 -14   -0.15    0.18
   3  -9  15   11.73    0.82
  -3   9 -15    0.32    0.44
   3  -9  16    0.05    0.30
  -3   9 -16    0.06    0.22
   3  -9  17    0.29    0.33
  -3   9 -17    0.03    0.25
   3  -9  18   -0.08    0.34
  -3   9 -18    0.27    0.27
   3  -8 -16   -0.03    0.28
   3  -8 -15    0.23    0.36
  -3   8  15    0.30    0.20
   3  -8 -14    0.28    0.34
  -3   8  14    0.29    0.20
   3  -8 -13   -0.19    0.28
  -3   8  13   -0.04    0.16
   3  -8 -12    0.79    0.38
  -3   8  12    0.92    0.24
   3  -8 -11    2.52    0.51
  -3   8  11    2.81    0.35
   3  -8 -10    0.39    0.36
  -3   8  10    1.08    0.22
   3  -8  -9    1.06    0.34
  -3   8   9    0.62    0.21
   3  -8  -8    0.75    0.29
  -3   8   8    0.27    0.19
   3  -8  -7   -0.18    0.24
  -3   8   7    0.37    0.17
   3  -8  -6    1.11    0.33
  -3   8   6    0.97    0.24
   3  -8  -5    6.91    0.68
  -3   8   5    6.42    0.46
   3  -8  -4   -0.06    0.20
  -3   8   4   -0.02    0.13
   3  -8  -3    4.28    0.51
  -3   8   3    4.15    0.31
   3  -8  -2    0.13    0.22
  -3   8   2    0.29    0.16
   3  -8  -1    0.94    0.32
  -3   8   1    1.56    0.23
   3  -8   0    1.06    0.29
  -3   8   0    0.84    0.19
   3  -8   1    1.79    0.30
   3  -8   2    0.24    0.22
   3  -8   2    0.14    0.06
  -3   8  -2    0.13    0.12
   3  -8   3    3.91    0.50
  -3   8  -3    3.82    0.30
  -3   8  -3    3.55    0.22
   3  -8   4    1.36    0.40
  -3   8  -4    1.27    0.20
  -3   8  -4    1.39    0.15
   3  -8   5    4.59    0.72
  -3   8  -5    5.13    0.36
  -3   8  -5    5.84    0.33
   3  -8   6    1.07    0.31
  -3   8  -6    0.79    0.17
   3  -8   7    6.65    0.84
  -3   8  -7    6.86    0.38
  -3   8  -7    6.91    0.44
  -3   8  -8    0.12    0.10
  -3   8  -8    0.16    0.13
   3  -8   9   14.82    1.28
  -3   8  -9   13.78    0.55
  -3   8  -9   12.63    0.69
   3  -8  10    0.15    0.30
  -3   8 -10    0.16    0.10
  -3   8 -10    0.28    0.18
   3  -8  11    3.19    0.54
  -3   8 -11    1.52    0.17
  -3   8 -11    1.60    0.28
   3  -8  12    0.32    0.34
  -3   8 -12    0.23    0.22
  -3   8 -12    0.16    0.09
   3  -8  13   -0.00    0.22
   3  -8  14    0.54    0.31
  -3   8 -14    0.16    0.23
   3  -8  15   -0.03    0.25
  -3   8 -15   -0.01    0.19
   3  -8  16   -0.07    0.30
  -3   8 -16    0.15    0.23
   3  -8  17    8.74    1.26
  -3   8 -17   13.04    1.12
   3  -8  18    0.04    0.44
  -3   8 -18    0.26    0.31
   3  -8  19    0.25    0.45
  -3   8 -19    0.11    0.30
   3  -7 -16    0.11    0.32
   3  -7 -15    0.52    0.39
  -3   7  15    0.58    0.22
   3  -7 -14    0.08    0.16
   3  -7 -14    0.40    0.30
  -3   7  14    0.22    0.20
   3  -7 -13    1.30    0.41
  -3   7  13    0.76    0.23
   3  -7 -12    1.06    0.23
   3  -7 -12    1.23    0.41
   3  -7 -11   -0.08    0.24
   3  -7 -11    0.01    0.13
  -3   7  11    0.45    0.15
   3  -7 -10   -0.01    0.21
   3  -7 -10    0.04    0.09
  -3   7  10   -0.01    0.13
   3  -7  -9    1.19    0.35
  -3   7   9    0.87    0.21
   3  -7  -8    0.54    0.10
   3  -7  -8    0.39    0.29
  -3   7   8    0.63    0.15
   3  -7  -7   -0.29    0.20
   3  -7  -7    0.11    0.07
  -3   7   7   -0.01    0.09
   3  -7  -6    0.84    0.23
   3  -7  -6    0.17    0.09
  -3   7   6    0.32    0.15
   3  -7  -5    0.63    0.31
  -3   7   5    0.74    0.18
   3  -7  -4   -0.21    0.18
  -3   7   4    0.10    0.11
   3  -7  -3    2.31    0.38
  -3   7   3    2.20    0.24
   3  -7  -2    0.86    0.27
  -3   7   2    0.59    0.18
   3  -7  -1    0.17    0.16
  -3   7   1   -0.01    0.11
   3  -7   0    2.14    0.37
  -3   7   0    2.32    0.24
   3  -7   1    1.20    0.28
  -3   7  -1    1.11    0.19
   3  -7   2    4.68    0.53
  -3   7  -2    5.48    0.33
   3  -7   3    0.19    0.21
  -3   7  -3    0.23    0.08
  -3   7  -3    0.22    0.12
   3  -7   4    8.01    0.71
  -3   7  -4    6.79    0.37
   3  -7   5    4.87    0.55
  -3   7  -5    3.73    0.23
  -3   7  -5    4.28    0.28
   3  -7   6   20.33    1.36
  -3   7  -6   19.92    0.71
  -3   7  -6   21.24    0.72
   3  -7   7    1.86    0.45
  -3   7  -7    2.30    0.20
  -3   7  -7    1.99    0.20
   3  -7   8    2.27    0.48
  -3   7  -8    2.38    0.25
  -3   7  -8    1.60    0.17
   3  -7   9   -0.10    0.28
  -3   7  -9    0.58    0.13
  -3   7  -9   -0.07    0.09
   3  -7  10   -0.10    0.28
  -3   7 -10    0.10    0.09
  -3   7 -10    0.22    0.14
   3  -7  11    0.01    0.28
  -3   7 -11    0.03    0.07
  -3   7 -11    0.16    0.15
   3  -7  12    0.14    0.29
  -3   7 -12    0.37    0.21
  -3   7 -12    0.58    0.12
   3  -7  13    0.21    0.56
  -3   7 -13    5.87    0.46
   3  -7  14    0.15    0.33
  -3   7 -14    0.74    0.25
   3  -7  15    0.47    0.38
  -3   7 -15    0.28    0.25
   3  -7  16    4.83    0.88
  -3   7 -16    4.77    0.66
   3  -7  17    0.02    0.41
  -3   7 -17   -0.34    0.29
   3  -7  18    0.44    0.47
  -3   7 -18    0.59    0.36
   3  -7  19    1.95    0.73
  -3   7 -19    1.58    0.55
   3  -7  20    1.80    0.77
  -3   7 -20    1.46    0.54
   3  -6 -16    2.46    0.68
   3  -6 -16    3.25    0.50
   3  -6 -15    1.54    0.48
   3  -6 -15    1.35    0.28
  -3   6  15    0.89    0.23
   3  -6 -14    1.05    0.31
   3  -6 -14    1.24    0.45
  -3   6  14    1.41    0.23
   3  -6 -13    6.10    0.74
  -3   6  13    5.52    0.44
   3  -6 -12    2.23    0.43
   3  -6 -12    1.62    0.27
  -3   6  12    1.08    0.24
   3  -6 -11    3.21    0.53
   3  -6 -11    3.35    0.34
  -3   6  11    3.21    0.33
   3  -6 -10    9.66    0.74
   3  -6 -10    9.50    0.49
  -3   6  10    9.89    0.55
   3  -6  -9    2.09    0.43
   3  -6  -9    1.89    0.22
  -3   6   9    2.40    0.26
   3  -6  -8    0.05    0.21
   3  -6  -8    0.05    0.09
  -3   6   8    0.02    0.11
   3  -6  -7    0.95    0.25
   3  -6  -7    0.22    0.08
  -3   6   7    0.46    0.15
   3  -6  -6   -0.03    0.22
  -3   6   6   -0.23    0.13
   3  -6  -5    8.87    0.65
  -3   6   5    9.11    0.47
   3  -6  -4    6.52    0.49
   3  -6  -4    5.97    0.19
  -3   6   4    6.55    0.39
   3  -6  -3   10.85    0.75
  -3   6   3   10.45    0.45
   3  -6  -2   10.70    0.76
  -3   6   2   12.23    0.52
   3  -6  -1   -0.33    0.17
  -3   6   1   -0.07    0.09
   3  -6   0   -0.22    0.14
  -3   6   0    0.11    0.09
   3  -6   1    0.80    0.22
  -3   6  -1    0.43    0.13
   3  -6   2   19.73    0.91
  -3   6  -2   18.18    0.41
  -3   6  -2   19.89    0.66
   3  -6   3   11.25    0.72
  -3   6  -3   11.03    0.32
  -3   6  -3   11.62    0.46
   3  -6   4   13.30    0.88
  -3   6  -4   12.89    0.41
  -3   6  -4   12.93    0.50
   3  -6   5    1.16    0.27
  -3   6  -5    0.75    0.13
  -3   6  -5    0.57    0.10
   3  -6   6   14.98    0.89
  -3   6  -6   14.18    0.50
  -3   6  -6   13.85    0.51
   3  -6   7    0.15    0.24
  -3   6  -7    0.28    0.11
  -3   6  -7    0.29    0.10
   3  -6   8   -0.02    0.21
  -3   6  -8   -0.17    0.12
  -3   6  -8    0.01    0.07
   3  -6   9    0.46    0.30
  -3   6  -9    0.07    0.16
  -3   6  -9    0.69    0.12
   3  -6  10    2.28    0.33
  -3   6 -10    0.59    0.20
   3  -6  11    0.67    0.30
  -3   6 -11    0.80    0.12
  -3   6 -11    0.80    0.21
   3  -6  12    1.78    0.37
  -3   6 -12    1.43    0.27
  -3   6 -12    1.23    0.13
  -3   6 -13   -0.07    0.18
   3  -6  14    1.06    0.48
  -3   6 -14    1.42    0.32
   3  -6  15    0.65    0.29
  -3   6 -15   -0.20    0.21
   3  -6  16    1.41    0.45
  -3   6 -16    0.75    0.35
   3  -6  17    0.39    0.30
  -3   6 -17   -0.26    0.22
   3  -6  18    0.52    0.29
  -3   6 -18   -0.31    0.22
   3  -6  19   -0.22    0.33
  -3   6 -19   -0.33    0.33
   3  -6  20    1.17    0.59
  -3   6 -20    0.62    0.44
  -3   6 -21    2.77    0.67
   3  -5 -18    0.45    0.29
  -3   5  18    0.87    0.45
   3  -5 -17    1.03    0.36
  -3   5  17    0.67    0.48
   3  -5 -16    0.12    0.19
   3  -5 -15    0.20    0.20
   3  -5 -15   -0.10    0.32
  -3   5  15    0.36    0.15
   3  -5 -14    0.92    0.31
   3  -5 -14    1.84    0.42
  -3   5  14    1.02    0.20
   3  -5 -13    0.42    0.22
   3  -5 -13    1.19    0.34
  -3   5  13    0.60    0.18
   3  -5 -12    3.51    0.59
   3  -5 -12    2.83    0.32
  -3   5  12    2.82    0.29
   3  -5 -11   26.94    1.73
   3  -5 -11   24.66    1.07
  -3   5  11   26.69    1.04
   3  -5 -10    0.20    0.21
   3  -5 -10   -0.03    0.10
  -3   5  10    0.13    0.12
   3  -5  -9    2.67    0.41
   3  -5  -9    1.91    0.20
  -3   5   9    2.00    0.23
   3  -5  -8    4.09    0.29
   3  -5  -8    6.17    0.57
  -3   5   8    5.50    0.38
   3  -5  -7    0.77    0.30
   3  -5  -7    0.88    0.12
  -3   5   7    0.53    0.16
   3  -5  -6    5.61    0.57
   3  -5  -6    5.56    0.21
  -3   5   6    6.96    0.37
   3  -5  -5    6.37    0.46
  -3   5   5    5.61    0.34
   3  -5  -4    2.88    0.37
   3  -5  -4    2.61    0.10
  -3   5   4    2.70    0.23
   3  -5  -3   -0.10    0.15
  -3   5   3   -0.02    0.09
   3  -5  -2    0.27    0.18
  -3   5   2    0.45    0.12
   3  -5  -1   20.36    0.96
  -3   5   1   20.99    0.68
   3  -5   0   -0.03    0.12
   3  -5   1   17.96    0.90
  -3   5  -1   15.98    0.57
   3  -5   2    2.63    0.33
  -3   5  -2    3.13    0.20
  -3   5  -2    2.56    0.09
   3  -5   3   31.91    1.45
  -3   5  -3   30.90    0.66
  -3   5  -3   30.39    0.90
   3  -5   4    9.89    0.57
  -3   5  -4    8.45    0.38
  -3   5  -4    9.09    0.29
   3  -5   5  181.10    6.78
  -3   5  -5  178.20    4.23
  -3   5  -5  172.35    4.26
   3  -5   6    1.41    0.30
  -3   5  -6    1.17    0.13
  -3   5  -6    1.12    0.14
   3  -5   7    5.68    0.57
  -3   5  -7    5.91    0.25
   3  -5   8    2.35    0.42
  -3   5  -8    2.27    0.21
  -3   5  -8    2.48    0.15
   3  -5   9    2.67    0.36
  -3   5  -9    2.33    0.17
  -3   5  -9    2.31    0.24
   3  -5  10    0.50    0.24
  -3   5 -10    0.69    0.17
  -3   5 -10    0.47    0.10
   3  -5  11    1.52    0.32
  -3   5 -11    1.45    0.23
  -3   5 -11    1.11    0.11
   3  -5  12    0.86    0.38
  -3   5 -12    1.80    0.25
  -3   5 -12    0.86    0.10
   3  -5  13    4.24    0.66
  -3   5 -13    3.96    0.42
   3  -5  14    0.32    0.33
  -3   5 -14    0.54    0.24
   3  -5  15   -0.36    0.30
  -3   5 -15   -0.12    0.18
   3  -5  16    0.59    0.29
  -3   5 -16   -0.16    0.23
   3  -5  17    0.20    0.24
  -3   5 -17   -0.06    0.22
   3  -5  18    0.19    0.34
  -3   5 -18    0.10    0.27
   3  -5  19    0.27    0.37
  -3   5 -19    0.09    0.29
   3  -5  20    0.43    0.44
  -3   5 -20    0.19    0.34
   3  -5  21   -0.38    0.42
  -3   5 -21   -0.09    0.34
   3  -4 -18    0.43    0.25
  -3   4  18   -0.16    0.36
   3  -4 -17    1.84    0.40
  -3   4  17    2.13    0.61
   3  -4 -16    1.00    0.31
  -3   4  16    1.07    0.38
   3  -4 -15    0.30    0.25
  -3   4  15    0.84    0.18
   3  -4 -14    0.19    0.15
   3  -4 -14   -0.16    0.23
  -3   4  14    0.02    0.11
   3  -4 -13    3.44    0.53
   3  -4 -13    2.54    0.34
  -3   4  13    2.61    0.24
   3  -4 -12    8.42    0.54
   3  -4 -12    8.17    0.81
  -3   4  12    7.82    0.42
   3  -4 -11    2.01    0.39
   3  -4 -11    2.62    0.27
  -3   4  11    2.61    0.26
   3  -4 -10    9.47    0.48
   3  -4 -10    8.74    0.73
  -3   4  10    8.18    0.43
   3  -4  -9    0.60    0.17
   3  -4  -9    0.66    0.22
  -3   4   9    0.72    0.15
   3  -4  -8    3.11    0.22
   3  -4  -8    3.00    0.45
  -3   4   8    2.66    0.24
   3  -4  -7   15.57    0.55
   3  -4  -7   16.07    0.86
  -3   4   7   16.07    0.63
   3  -4  -6  123.68    4.73
  -3   4   6  125.71    3.49
   3  -4  -5    2.13    0.32
  -3   4   5    2.14    0.19
   3  -4  -4   70.81    1.30
   3  -4  -4   79.16    2.83
  -3   4   4   72.22    1.97
   3  -4  -3    0.26    0.04
   3  -4  -3    0.20    0.19
  -3   4   3    0.41    0.09
   3  -4  -2    3.57    0.38
  -3   4   2    3.28    0.23
   3  -4  -1    3.74    0.33
  -3   4   1    3.84    0.27
   3  -4   0  110.63    3.90
  -3   4   0  111.32    2.82
   3  -4   1    3.75    0.38
  -3   4  -1    2.13    0.21
   3  -4   2  106.88    3.67
  -3   4  -2   99.66    2.50
   3  -4   3   13.26    0.92
  -3   4  -3   13.99    0.51
   3  -4   4  152.27    5.59
  -3   4  -4  154.80    3.17
  -3   4  -4  162.24    3.83
   3  -4   5    0.05    0.22
  -3   4  -5    0.56    0.09
  -3   4  -5    0.44    0.11
   3  -4   6    1.79    0.20
  -3   4  -6    0.47    0.11
  -3   4  -6    0.57    0.10
   3  -4   7    7.26    0.63
  -3   4  -7    7.78    0.40
  -3   4  -7    8.55    0.31
   3  -4   8    9.95    0.61
  -3   4  -8    9.34    0.44
  -3   4  -8    9.60    0.33
   3  -4   9    2.46    0.33
  -3   4  -9    2.70    0.15
  -3   4  -9    2.54    0.25
   3  -4  10    0.16    0.17
  -3   4 -10    0.20    0.07
  -3   4 -10   -0.14    0.13
   3  -4  11    0.69    0.29
  -3   4 -11    0.50    0.09
   3  -4  12    7.80    0.63
  -3   4 -12    3.02    0.40
   3  -4  13    1.40    0.35
  -3   4 -13    1.04    0.09
  -3   4 -13    1.52    0.30
   3  -4  14    6.77    0.76
  -3   4 -14    7.09    0.63
   3  -4  15    0.43    0.33
  -3   4 -15    0.44    0.26
   3  -4  16    0.19    0.29
  -3   4 -16    0.15    0.23
   3  -4  17    0.33    0.29
  -3   4 -17   -0.10    0.23
   3  -4  18    7.30    0.73
  -3   4 -18    0.62    0.58
   3  -4  19   -0.17    0.38
  -3   4 -19    0.61    0.31
   3  -4  20    0.12    0.43
  -3   4 -20    0.36    0.35
   3  -4  21    0.05    0.51
  -3   4 -21    0.85    0.42
  -3   4 -22   -0.13    0.35
   3  -3 -19   -0.01    0.23
  -3   3  19    0.28    0.35
   3  -3 -18   -0.11    0.24
  -3   3  18    0.51    0.33
   3  -3 -17    0.17    0.18
  -3   3  17   -0.29    0.25
   3  -3 -16    1.45    0.33
  -3   3  16    1.44    0.49
   3  -3 -15    0.21    0.18
  -3   3  15   -0.04    0.24
   3  -3 -14    0.38    0.19
  -3   3  14    0.29    0.12
   3  -3 -13    0.16    0.18
   3  -3 -13    0.24    0.28
  -3   3  13    0.32    0.11
   3  -3 -12    0.58    0.18
   3  -3 -12    0.29    0.30
   3  -3 -11    1.49    0.23
   3  -3 -11    2.22    0.40
  -3   3  11    1.66    0.17
   3  -3 -10   -0.01    0.14
   3  -3 -10    0.15    0.24
  -3   3  10    0.26    0.11
   3  -3  -9    3.58    0.29
   3  -3  -9    3.46    0.38
  -3   3   9    3.37    0.23
   3  -3  -8   12.40    0.54
   3  -3  -8   11.49    0.82
  -3   3   8   13.49    0.48
   3  -3  -7   52.60    2.21
  -3   3   7   55.32    1.51
   3  -3  -6   36.06    1.51
  -3   3   6   34.70    0.98
   3  -3  -5    2.11    0.28
  -3   3   5    1.90    0.16
   3  -3  -4    0.10    0.15
   3  -3  -4    0.04    0.05
  -3   3   4   -0.01    0.08
   3  -3  -3   15.86    0.85
  -3   3   3   14.45    0.53
   3  -3  -2   23.14    0.98
  -3   3   2   25.08    0.71
   3  -3  -1   53.51    1.96
  -3   3   1   52.89    1.40
   3  -3   0   11.50    0.59
  -3   3   0    9.77    0.35
   3  -3   1   15.59    0.72
  -3   3  -1   14.00    0.47
   3  -3   2    3.49    0.32
  -3   3  -2    2.51    0.19
   3  -3   3    2.22    0.29
  -3   3  -3    1.85    0.14
   3  -3   4   10.68    0.79
  -3   3  -4   14.18    0.46
  -3   3  -4   13.84    0.37
   3  -3   5   19.63    0.89
  -3   3  -5   13.87    0.45
  -3   3  -5   14.02    0.46
   3  -3   6   13.44    0.90
  -3   3  -6   14.51    0.44
  -3   3  -6   14.96    0.51
   3  -3   7   -0.03    0.14
  -3   3  -7    0.20    0.09
  -3   3  -7    0.06    0.07
   3  -3   8    8.54    0.56
  -3   3  -8   10.69    0.32
  -3   3  -8   10.45    0.46
   3  -3   9    5.37    0.55
  -3   3  -9    6.46    0.24
  -3   3  -9    6.49    0.38
   3  -3  10    1.43    0.33
  -3   3 -10    1.66    0.24
  -3   3 -10    1.56    0.11
   3  -3  11    1.02    0.28
  -3   3 -11    0.91    0.23
   3  -3  12    7.46    0.72
  -3   3 -12    8.05    0.26
  -3   3 -12    8.64    0.60
   3  -3  13    0.20    0.21
  -3   3 -13    0.02    0.17
   3  -3  14    0.32    0.24
  -3   3 -14    0.03    0.21
   3  -3  15    0.61    0.35
  -3   3 -15    0.87    0.30
   3  -3  16    0.88    0.34
  -3   3 -16    0.38    0.30
   3  -3  17    0.19    0.26
  -3   3 -17    0.00    0.24
   3  -3  18    0.57    0.35
  -3   3 -18    0.09    0.30
   3  -3  19   -0.05    0.38
  -3   3 -19    0.58    0.31
   3  -3  20    3.99    0.82
  -3   3 -20    3.76    0.72
   3  -3  21    0.12    0.37
  -3   3 -21    0.08    0.31
   3  -3  22    0.15    0.41
  -3   3 -22    0.14    0.33
   3  -2 -19    0.16    0.28
  -3   2  19    0.22    0.37
   3  -2 -18    0.34    0.28
  -3   2  18    0.23    0.38
   3  -2 -17    0.69    0.27
  -3   2  17   -0.13    0.38
   3  -2 -16    0.07    0.21
  -3   2  16    0.18    0.28
   3  -2 -15    0.20    0.23
  -3   2  15    0.44    0.25
   3  -2 -14    0.07    0.21
  -3   2  14    1.06    0.27
   3  -2 -13    0.06    0.15
  -3   2  13    0.09    0.09
   3  -2 -12    4.06    0.37
   3  -2 -12    3.55    0.55
   3  -2 -11   -0.12    0.14
   3  -2 -11    0.45    0.24
  -3   2  11    0.22    0.10
   3  -2 -10    1.92    0.40
   3  -2  -9    0.02    0.12
   3  -2  -9    0.02    0.19
  -3   2   9    0.08    0.07
   3  -2  -8    1.80    0.25
   3  -2  -8    1.43    0.16
  -3   2   8    1.25    0.13
   3  -2  -7    1.10    0.27
   3  -2  -7    1.65    0.15
  -3   2   7    1.76    0.13
   3  -2  -6    2.43    0.27
   3  -2  -6    1.79    0.14
  -3   2   6    1.78    0.14
   3  -2  -5   17.33    0.51
   3  -2  -5   18.19    0.81
  -3   2   5   17.97    0.53
   3  -2  -4   -0.04    0.06
   3  -2  -3   22.80    1.09
   3  -2  -3   22.28    0.47
  -3   2   3   22.11    0.65
   3  -2  -2    3.35    0.26
   3  -2  -2    2.82    0.10
  -3   2   2    3.13    0.19
   3  -2  -1    2.92    0.29
  -3   2   1    3.62    0.17
   3  -2   0   -0.13    0.09
  -3   2   0    0.07    0.05
   3  -2   1    4.11    0.31
  -3   2  -1    4.51    0.09
  -3   2  -1    5.10    0.21
   3  -2   2   28.65    0.97
  -3   2  -2   28.21    0.45
  -3   2  -2   30.25    0.74
   3  -2   3  120.09    3.65
  -3   2  -3  124.03    2.71
  -3   2  -3  122.91    2.19
   3  -2   4   38.85    1.35
  -3   2  -4   38.81    0.94
   3  -2   5    2.92    0.29
  -3   2  -5    3.01    0.22
   3  -2   6    8.45    0.58
  -3   2  -6    7.79    0.44
   3  -2   7   12.42    0.67
  -3   2  -7   15.16    0.61
   3  -2   8    1.49    0.26
  -3   2  -8    0.88    0.18
   3  -2   9    4.83    0.43
  -3   2  -9    5.64    0.36
   3  -2  10    0.04    0.16
  -3   2 -10    0.20    0.13
   3  -2  11    4.41    0.39
  -3   2 -11    4.42    0.39
   3  -2  12    0.31    0.18
  -3   2 -12   -0.06    0.16
   3  -2  13    0.78    0.21
  -3   2 -13   -0.01    0.17
   3  -2  14    8.12    0.67
  -3   2 -14    8.30    0.70
   3  -2  15    2.68    0.46
  -3   2 -15    2.02    0.44
   3  -2  16    6.75    0.80
  -3   2 -16    7.81    0.73
   3  -2  17    0.73    0.43
  -3   2 -17    1.34    0.36
   3  -2  18    0.15    0.65
  -3   2 -18    7.15    0.57
   3  -2  19    0.76    0.42
  -3   2 -19    0.70    0.37
   3  -2  20    0.46    0.54
  -3   2 -20    1.84    0.45
   3  -2  21    0.18    0.45
  -3   2 -21    0.77    0.42
   3  -2  22    0.56    0.38
  -3   2 -22   -0.16    0.34
   3  -1 -19    0.04    0.26
  -3   1  19    0.34    0.37
   3  -1 -18    0.38    0.33
  -3   1  18    0.91    0.45
   3  -1 -17    0.62    0.30
  -3   1  17    0.44    0.43
   3  -1 -16   -0.08    0.22
  -3   1  16   -0.21    0.24
   3  -1 -15    0.32    0.21
  -3   1  15    0.12    0.30
   3  -1 -14    0.06    0.18
  -3   1  14   -0.41    0.25
   3  -1 -13    2.25    0.35
  -3   1  13    3.01    0.49
   3  -1 -12   -0.01    0.16
  -3   1  12    0.11    0.07
   3  -1 -11   11.16    0.63
   3  -1 -11   10.37    0.88
  -3   1  11   10.12    0.38
   3  -1 -10    2.48    0.44
   3  -1 -10    2.37    0.27
  -3   1  10    2.76    0.17
   3  -1  -9    0.97    0.19
   3  -1  -9    1.02    0.27
  -3   1   9    0.70    0.10
   3  -1  -8    5.56    0.35
   3  -1  -8    5.73    0.51
  -3   1   8    5.66    0.24
   3  -1  -7   -0.15    0.08
   3  -1  -7   -0.09    0.13
  -3   1   7    0.12    0.05
   3  -1  -6    0.84    0.12
   3  -1  -6    0.88    0.21
  -3   1   6    1.15    0.11
   3  -1  -5    0.11    0.08
   3  -1  -5    0.25    0.13
  -3   1   5    0.02    0.07
   3  -1  -4    9.12    0.51
   3  -1  -4    8.63    0.30
  -3   1   4    8.18    0.30
   3  -1  -3    3.11    0.24
   3  -1  -3    2.13    0.14
  -3   1   3    2.21    0.15
   3  -1  -2    5.40    0.35
  -3   1   2    5.29    0.21
   3  -1  -1    4.80    0.27
   3  -1  -1    4.00    0.13
  -3   1   1    3.93    0.15
   3  -1   0    0.74    0.13
  -3   1   0    0.56    0.08
   3  -1   1    3.43    0.22
   3  -1   1    2.84    0.21
   3  -1   2   20.65    0.66
   3  -1   2   21.11    0.65
   3  -1   3    5.61    0.29
   3  -1   3    5.73    0.24
  -3   1  -3    5.19    0.18
   3  -1   4   19.10    0.61
   3  -1   4   18.07    0.67
  -3   1  -4   19.60    0.50
   3  -1   5    0.63    0.11
   3  -1   5    0.52    0.14
  -3   1  -5    0.57    0.09
   3  -1   6    8.96    0.44
   3  -1   6   10.89    0.42
  -3   1  -6   10.59    0.38
   3  -1   7    3.17    0.26
   3  -1   7    5.12    0.37
  -3   1  -7    3.23    0.27
   3  -1   8    1.80    0.15
   3  -1   8    1.15    0.24
  -3   1  -8    1.08    0.20
   3  -1   9    1.30    0.16
   3  -1   9    1.45    0.24
  -3   1  -9    2.08    0.26
   3  -1  10    2.90    0.20
   3  -1  10    3.15    0.33
  -3   1 -10    4.02    0.39
   3  -1  11    0.95    0.22
   3  -1  11    0.57    0.11
  -3   1 -11    0.80    0.18
   3  -1  12    3.56    0.21
   3  -1  12    3.97    0.42
  -3   1 -12    4.45    0.36
   3  -1  13    0.17    0.09
   3  -1  13   -0.06    0.20
  -3   1 -13    0.08    0.18
   3  -1  14    6.66    0.31
   3  -1  14    7.15    0.68
  -3   1 -14    7.43    0.63
   3  -1  15    2.70    0.46
  -3   1 -15    2.18    0.43
   3  -1  16    0.88    0.35
  -3   1 -16    1.08    0.26
   3  -1  17   -0.23    0.25
  -3   1 -17    0.40    0.24
   3  -1  18    3.54    0.63
  -3   1 -18    3.02    0.56
   3  -1  19    3.94    0.72
  -3   1 -19    4.03    0.71
   3  -1  20    0.50    0.39
  -3   1 -20    0.54    0.35
   3  -1  21    2.57    0.70
   3  -1  22   -0.28    0.37
  -3   1 -22    0.02    0.33
   3   0 -19    0.18    0.32
  -3   0  19    0.50    0.42
   3   0 -18   -0.10    0.24
  -3   0  18    0.05    0.31
   3   0 -17    1.06    0.33
  -3   0  17    0.69    0.40
   3   0 -16    0.35    0.28
  -3   0  16    0.89    0.39
   3   0 -15    3.26    0.51
  -3   0  15    2.47    0.57
   3   0 -14   -0.10    0.19
  -3   0  14    0.46    0.25
   3   0 -13    3.88    0.44
  -3   0  13    3.52    0.57
   3   0 -12    0.07    0.18
  -3   0  12    0.15    0.06
  -3   0  12    0.69    0.24
   3   0 -11   10.15    0.54
  -3   0  11    4.52    0.43
   3   0 -10    0.99    0.32
   3   0 -10    0.80    0.23
  -3   0  10    1.10    0.11
   3   0  -9    0.12    0.12
   3   0  -9   -0.13    0.13
  -3   0   9   -0.01    0.05
   3   0  -8    0.23    0.11
   3   0  -8    0.26    0.14
  -3   0   8    0.08    0.06
   3   0  -7    0.57    0.13
   3   0  -7    1.05    0.20
  -3   0   7    0.59    0.09
   3   0  -6    1.52    0.23
   3   0  -6    0.82    0.14
  -3   0   6    0.92    0.09
   3   0  -5    0.56    0.24
   3   0  -5    0.91    0.13
  -3   0   5    1.05    0.10
   3   0  -4    1.33    0.25
   3   0  -4    1.13    0.13
  -3   0   4    1.30    0.11
   3   0  -3    3.81    0.32
   3   0  -3    3.83    0.18
  -3   0   3    3.52    0.17
   3   0  -2   -0.20    0.10
   3   0  -2   -0.12    0.07
   3   0  -2   -0.08    0.09
   3   0  -1   44.38    1.22
   3   0  -1   43.52    0.97
   3   0  -1   43.20    1.18
   3   0   0    4.18    0.23
   3   0   0    4.10    0.22
  -3   0   0    4.35    0.12
   3   0   1  107.36    2.46
   3   0   1  103.00    2.54
  -3   0  -1  104.57    1.93
   3   0   2   -0.02    0.08
   3   0   2    0.06    0.07
  -3   0  -2    0.09    0.04
   3   0   3   38.97    1.02
   3   0   3   36.87    1.04
  -3   0  -3   36.63    0.80
   3   0   4    3.18    0.19
   3   0   4    3.43    0.21
  -3   0  -4    3.82    0.18
   3   0   5   35.27    0.99
   3   0   5   36.11    1.06
  -3   0  -5   34.54    0.96
   3   0   6    2.15    0.17
   3   0   6    1.33    0.15
  -3   0  -6    1.38    0.16
   3   0   7    6.29    0.32
   3   0   7    6.45    0.38
  -3   0  -7    4.24    0.32
   3   0   8    0.18    0.14
   3   0   8    0.13    0.18
  -3   0  -8    0.80    0.15
   3   0   9   10.78    0.55
  -3   0  -9   10.64    0.50
   3   0  10   -0.08    0.11
   3   0  10    0.03    0.07
  -3   0 -10    0.14    0.11
   3   0  11    0.77    0.16
   3   0  11    0.94    0.21
  -3   0 -11    0.89    0.28
   3   0  12    0.97    0.25
   3   0  12    0.92    0.16
  -3   0 -12    2.09    0.34
   3   0  13    7.56    0.37
   3   0  13    8.02    0.63
  -3   0 -13   10.51    0.74
   3   0  14    3.14    0.40
   3   0  14    2.75    0.24
  -3   0 -14    2.94    0.38
   3   0  15    0.43    0.30
  -3   0 -15    1.44    0.34
   3   0  16    0.11    0.24
  -3   0 -16    0.25    0.18
   3   0  17    2.43    0.52
  -3   0 -17    2.74    0.41
   3   0  18    0.22    0.27
  -3   0 -18    0.17    0.28
   3   0  19    4.27    0.73
  -3   0 -19    4.77    0.70
   3   0  20    1.68    0.54
   3   0  21    0.00    0.31
  -3   0 -21    0.14    0.30
   3   0  22    1.65    0.53
  -3   0 -22    0.66    0.47
   3   1 -20    1.45    0.49
  -3  -1  20    1.13    0.52
   3   1 -19    0.11    0.34
  -3  -1  19    0.88    0.45
   3   1 -18    0.10    0.22
  -3  -1  18   -0.17    0.29
   3   1 -17    0.12    0.24
  -3  -1  17    0.09    0.31
   3   1 -16    0.15    0.19
  -3  -1  16    0.02    0.25
   3   1 -15    0.12    0.21
  -3  -1  15    0.10    0.27
   3   1 -14    0.21    0.22
  -3  -1  14    0.49    0.32
   3   1 -13    0.52    0.21
  -3  -1  13   -0.27    0.26
   3   1 -12   11.76    0.78
  -3  -1  12   11.02    0.94
   3   1 -11    0.74    0.23
  -3  -1  11    0.81    0.30
   3   1 -10    3.09    0.32
  -3  -1  10    2.96    0.35
  -3  -1  10    2.39    0.12
   3   1  -9    7.81    0.47
  -3  -1   9    7.05    0.21
   3   1  -8    4.61    0.34
   3   1  -8    4.50    0.44
   3   1  -7    8.89    0.52
   3   1  -7    8.49    0.43
   3   1  -6    2.64    0.28
   3   1  -6    1.72    0.21
  -3  -1   6    2.49    0.14
   3   1  -5    1.80    0.26
   3   1  -5    2.24    0.22
  -3  -1   5    2.00    0.10
   3   1  -4    0.71    0.16
   3   1  -4    0.49    0.18
   3   1  -4    1.45    0.17
   3   1  -3    6.14    0.33
   3   1  -3    6.19    0.29
   3   1  -3    6.81    0.29
   3   1  -2    5.28    0.28
   3   1  -2    5.87    0.25
   3   1  -2    5.21    0.26
   3   1  -1    0.63    0.10
   3   1  -1    0.20    0.10
   3   1  -1    0.18    0.08
   3   1   0    3.82    0.19
   3   1   0    3.99    0.23
  -3  -1   0    4.30    0.16
   3   1   1    6.04    0.20
   3   1   1    6.16    0.29
  -3  -1  -1    5.84    0.19
   3   1   2    2.11    0.12
   3   1   2    2.35    0.18
  -3  -1  -2    2.28    0.11
   3   1   3    6.70    0.23
   3   1   3    7.74    0.29
  -3  -1  -3    7.05    0.23
   3   1   4    0.74    0.10
   3   1   4    0.31    0.09
  -3  -1  -4    0.10    0.07
   3   1   5    0.92    0.10
   3   1   5    0.82    0.14
  -3  -1  -5    0.77    0.12
   3   1   6    1.64    0.16
   3   1   6    2.15    0.19
  -3  -1  -6    1.70    0.19
   3   1   7    0.36    0.13
   3   1   7    0.56    0.15
   3   1   8    1.53    0.25
   3   1   8    2.08    0.18
  -3  -1  -8    2.28    0.27
   3   1   9    2.08    0.21
  -3  -1  -9    2.49    0.25
   3   1  10    0.37    0.14
   3   1  10    0.78    0.15
  -3  -1 -10    0.40    0.16
   3   1  11    0.70    0.15
   3   1  11    0.97    0.21
  -3  -1 -11    0.81    0.20
   3   1  12    0.13    0.17
   3   1  12    0.10    0.12
  -3  -1 -12    0.99    0.18
   3   1  13    3.66    0.27
   3   1  13    3.53    0.47
  -3  -1 -13    4.58    0.57
   3   1  14    3.57    0.27
   3   1  14    3.64    0.44
  -3  -1 -14    3.99    0.61
   3   1  15    2.00    0.40
  -3  -1 -15    3.04    0.46
   3   1  16    3.61    0.53
  -3  -1 -16    4.95    0.59
   3   1  17    1.93    0.44
  -3  -1 -17    2.00    0.49
   3   1  18    0.54    0.29
  -3  -1 -18    0.21    0.28
   3   1  19   -0.09    0.32
  -3  -1 -19    0.84    0.31
   3   1  20    0.10    0.33
  -3  -1 -20    0.57    0.33
   3   1  21   -0.28    0.32
  -3  -1 -21   -0.02    0.32
   3   1  22    0.21    0.29
  -3  -1 -22   -0.14    0.28
   3   2 -19    1.70    0.48
  -3  -2  19    1.50    0.65
   3   2 -18   -0.10    0.29
  -3  -2  18   -0.24    0.36
   3   2 -17    0.58    0.30
  -3  -2  17   -0.12    0.39
   3   2 -16    0.50    0.30
  -3  -2  16    0.54    0.40
   3   2 -15    0.39    0.25
  -3  -2  15    0.11    0.33
   3   2 -14    0.89    0.30
  -3  -2  14    0.78    0.31
   3   2 -13    9.82    0.80
  -3  -2  13    9.91    0.99
   3   2 -12   21.04    1.23
  -3  -2  12   22.32    1.52
   3   2 -11   52.25    2.34
  -3  -2  11   53.03    2.57
   3   2 -10   13.99    0.79
  -3  -2  10   13.55    0.81
  -3  -2  10   12.66    0.31
   3   2  -9    4.64    0.40
  -3  -2   9    4.45    0.16
  -3  -2   9    4.72    0.40
   3   2  -8   93.96    3.26
  -3  -2   8   96.26    3.50
   3   2  -7   13.80    0.62
  -3  -2   7   15.60    0.66
  -3  -2   7   13.71    0.35
   3   2  -6   12.15    0.54
   3   2  -6   12.05    0.39
   3   2  -5   89.30    2.71
   3   2  -5   87.99    2.86
   3   2  -4   19.88    0.77
   3   2  -4   19.20    0.81
   3   2  -4   18.60    0.61
   3   2  -3   74.39    2.02
   3   2  -3   76.36    2.20
   3   2  -2  348.05    8.76
   3   2  -2  341.15    8.12
   3   2  -2  347.62    9.16
   3   2  -1   65.08    1.46
   3   2  -1   67.14    1.78
   3   2  -1   65.65    1.82
   3   2   0    0.14    0.08
  -3  -2   0    0.03    0.05
   3   2   1   51.64    1.41
  -3  -2  -1   49.72    1.20
   3   2   2   29.67    0.86
   3   2   2   32.52    0.61
  -3  -2  -2   32.11    0.82
   3   2   3    4.70    0.14
   3   2   3    4.91    0.24
  -3  -2  -3    4.48    0.20
   3   2   4    4.41    0.28
   3   2   4    4.99    0.17
  -3  -2  -4    5.22    0.23
   3   2   5    1.41    0.15
   3   2   5    1.55    0.12
  -3  -2  -5    1.46    0.16
   3   2   6   32.91    1.03
   3   2   6   26.95    0.76
  -3  -2  -6   29.68    0.98
   3   2   7    7.53    0.42
   3   2   7    8.79    0.37
  -3  -2  -7    8.57    0.53
   3   2   8    8.11    0.38
   3   2   8   10.54    0.44
  -3  -2  -8    7.58    0.53
   3   2   9    0.08    0.11
   3   2   9    0.16    0.12
  -3  -2  -9    1.18    0.16
   3   2  10    1.72    0.18
   3   2  10    1.40    0.18
  -3  -2 -10    1.30    0.23
   3   2  11    0.90    0.18
   3   2  11    0.74    0.18
  -3  -2 -11    0.84    0.18
   3   2  12    0.19    0.13
   3   2  12    0.33    0.15
  -3  -2 -12   -0.20    0.18
   3   2  13    0.50    0.16
   3   2  13    1.04    0.23
  -3  -2 -13    0.73    0.26
   3   2  14    6.38    0.39
   3   2  14    7.09    0.59
  -3  -2 -14    6.95    0.57
   3   2  15    0.49    0.26
  -3  -2 -15    0.80    0.41
   3   2  16    3.18    0.51
  -3  -2 -16    4.89    0.73
   3   2  17    1.66    0.43
  -3  -2 -17    1.29    0.45
   3   2  18    0.41    0.29
  -3  -2 -18    0.55    0.34
   3   2  19    0.12    0.26
  -3  -2 -19   -0.37    0.26
   3   2  20    0.11    0.29
  -3  -2 -20    0.13    0.28
   3   2  21    0.22    0.28
  -3  -2 -21   -0.14    0.26
   3   2  22    0.16    0.35
  -3  -2 -22    0.19    0.33
   3   3 -19    0.54    0.35
  -3  -3  19    0.38    0.38
   3   3 -18   -0.08    0.26
  -3  -3  18    0.30    0.34
   3   3 -17   -0.11    0.24
  -3  -3  17    0.00    0.31
   3   3 -16    1.19    0.38
  -3  -3  16    0.96    0.47
   3   3 -15    0.35    0.27
  -3  -3  15    0.34    0.33
   3   3 -14    1.26    0.31
  -3  -3  14    0.58    0.43
   3   3 -13   10.99    0.86
  -3  -3  13   12.97    1.06
   3   3 -12    5.76    0.57
  -3  -3  12    6.31    0.63
   3   3 -11    5.33    0.46
  -3  -3  11    5.67    0.63
   3   3 -10    0.12    0.18
  -3  -3  10    0.42    0.23
   3   3  -9    4.78    0.40
  -3  -3   9    3.99    0.15
  -3  -3   9    4.19    0.49
   3   3  -8    0.27    0.19
  -3  -3   8    0.47    0.19
   3   3  -7    2.12    0.14
   3   3  -7    2.16    0.26
  -3  -3   7    1.99    0.26
   3   3  -6    6.57    0.42
   3   3  -6    6.08    0.29
  -3  -3   6    6.70    0.40
   3   3  -5    2.89    0.29
   3   3  -5    2.94    0.20
  -3  -3   5    2.91    0.28
   3   3  -4    1.22    0.22
   3   3  -4    1.63    0.20
  -3  -3   4    2.11    0.20
   3   3  -3   14.85    0.57
   3   3  -3   12.84    0.52
  -3  -3   3   13.61    0.48
   3   3  -2    1.22    0.15
   3   3  -2    1.05    0.19
   3   3  -2    1.58    0.21
   3   3  -1   20.21    0.51
   3   3  -1   17.49    0.59
   3   3  -1   20.90    0.74
   3   3   0  104.13    1.88
   3   3   0  102.31    2.75
  -3  -3   0  100.42    2.68
   3   3   1    0.10    0.04
   3   3   1   -0.18    0.10
  -3  -3  -1    0.04    0.07
   3   3   2   37.82    0.54
   3   3   2   39.92    1.16
  -3  -3  -2   36.82    1.02
   3   3   3  201.96    5.31
  -3  -3  -3  200.57    5.29
   3   3   4    0.62    0.19
   3   3   4    1.18    0.06
  -3  -3  -4    1.31    0.16
   3   3   5   44.92    1.39
  -3  -3  -5   41.76    1.33
   3   3   6    7.00    0.40
   3   3   6    7.50    0.28
  -3  -3  -6    4.80    0.39
   3   3   7    0.23    0.11
   3   3   7   -0.07    0.07
   3   3   8    0.15    0.10
   3   3   8   -0.01    0.07
  -3  -3  -8   -0.26    0.12
   3   3   9   20.98    0.80
   3   3   9   19.97    0.66
  -3  -3  -9   19.63    0.87
   3   3  10    2.47    0.25
   3   3  10    2.42    0.22
  -3  -3 -10    2.63    0.27
   3   3  11    9.27    0.51
   3   3  11    9.46    0.55
  -3  -3 -11    9.70    0.64
   3   3  12    1.29    0.21
   3   3  12    1.02    0.20
  -3  -3 -12    1.03    0.28
   3   3  13    1.70    0.23
   3   3  13    1.59    0.27
  -3  -3 -13    1.24    0.33
   3   3  14   -0.02    0.13
   3   3  14    0.37    0.16
  -3  -3 -14    0.11    0.23
   3   3  15    3.76    0.39
   3   3  15    5.34    0.48
  -3  -3 -15    3.62    0.55
   3   3  16    0.57    0.21
   3   3  16    0.87    0.28
  -3  -3 -16    1.77    0.47
   3   3  17    3.39    0.34
   3   3  17    3.30    0.51
  -3  -3 -17    6.18    0.78
   3   3  18    1.11    0.32
  -3  -3 -18    0.25    0.39
   3   3  19   -0.33    0.22
  -3  -3 -19    0.38    0.25
   3   3  20   -0.16    0.26
  -3  -3 -20    0.05    0.26
   3   3  21   -0.08    0.30
  -3  -3 -21   -0.19    0.30
   3   3  22    0.53    0.33
  -3  -3 -22   -0.29    0.33
   3   4 -19    0.96    0.43
  -3  -4  19    0.55    0.50
   3   4 -18    1.84    0.48
  -3  -4  18    1.01    0.57
   3   4 -17    0.69    0.33
  -3  -4  17   -0.00    0.41
   3   4 -16   -0.13    0.21
  -3  -4  16   -0.18    0.32
   3   4 -15    0.07    0.25
  -3  -4  15    0.31    0.26
   3   4 -14    1.17    0.32
  -3  -4  14    0.61    0.41
   3   4 -13    1.81    0.40
  -3  -4  13    2.11    0.49
   3   4 -12   20.13    1.27
  -3  -4  12   22.59    1.45
   3   4 -11    0.29    0.18
  -3  -4  11   -0.31    0.20
   3   4 -10    2.25    0.36
  -3  -4  10    2.07    0.42
   3   4  -9    2.89    0.31
   3   4  -9    2.65    0.16
  -3  -4   9    3.22    0.39
   3   4  -8    0.98    0.21
  -3  -4   8    1.74    0.27
   3   4  -7   -0.05    0.13
   3   4  -7   -0.02    0.08
  -3  -4   7   -0.05    0.14
   3   4  -6    1.62    0.25
   3   4  -6    1.86    0.18
  -3  -4   6    2.26    0.24
   3   4  -5    7.78    0.47
   3   4  -5    7.84    0.36
  -3  -4   5    8.24    0.49
   3   4  -4   85.77    2.88
   3   4  -4   90.21    2.41
  -3  -4   4   90.73    2.72
   3   4  -3    0.60    0.13
   3   4  -3    0.59    0.17
  -3  -4   3    1.31    0.15
   3   4  -2    5.16    0.35
   3   4  -2    5.10    0.40
  -3  -4   2    5.60    0.27
   3   4  -1    1.53    0.18
   3   4  -1    0.89    0.18
   3   4   0   47.36    1.43
  -3  -4   0   46.46    0.91
  -3  -4   0   46.14    1.40
   3   4   1    7.84    0.36
  -3  -4  -1    6.95    0.31
  -3  -4  -1    6.76    0.16
   3   4   2  325.22    8.78
  -3  -4  -2  335.50    9.05
   3   4   3    8.27    0.42
  -3  -4  -3    8.14    0.40
   3   4   4   62.60    2.02
  -3  -4  -4   64.52    2.01
   3   4   5    6.15    0.35
  -3  -4  -5    3.85    0.31
   3   4   6    0.09    0.05
  -3  -4  -6   -0.21    0.13
   3   4   7    9.43    0.47
  -3  -4  -7    9.39    0.45
   3   4   8    1.50    0.22
  -3  -4  -8    2.35    0.26
   3   4   9    2.03    0.26
  -3  -4  -9    2.81    0.33
   3   4  10   11.73    0.61
   3   4  10   12.23    0.49
  -3  -4 -10   12.36    0.76
   3   4  11   -0.09    0.13
   3   4  11   -0.07    0.12
  -3  -4 -11    0.70    0.18
   3   4  12    0.11    0.14
   3   4  12   -0.21    0.14
  -3  -4 -12    1.29    0.21
   3   4  13   52.62    2.26
   3   4  13   53.66    2.22
  -3  -4 -13   50.98    2.45
   3   4  14    1.15    0.28
   3   4  14    1.93    0.31
  -3  -4 -14    2.72    0.43
   3   4  15    2.67    0.34
   3   4  15    3.48    0.40
  -3  -4 -15    2.74    0.45
   3   4  16    0.58    0.22
   3   4  16    0.28    0.25
  -3  -4 -16    0.92    0.33
   3   4  17    1.00    0.34
   3   4  17    1.14    0.23
  -3  -4 -17    1.69    0.52
   3   4  18    0.05    0.26
  -3  -4 -18   -0.29    0.28
   3   4  19    2.37    0.63
  -3  -4 -19    3.55    0.64
   3   4  20    0.65    0.35
  -3  -4 -20    0.41    0.42
   3   4  21   -0.15    0.34
  -3  -4 -21   -0.53    0.31
   3   4  22   -0.07    0.28
  -3  -4 -22    0.13    0.28
   3   5 -19    0.63    0.30
  -3  -5  19   -0.28    0.47
   3   5 -18    0.10    0.31
  -3  -5  18    0.27    0.38
   3   5 -17    0.33    0.28
  -3  -5  17   -0.05    0.27
   3   5 -16   -0.00    0.24
  -3  -5  16   -0.09    0.24
   3   5 -15    2.50    0.44
  -3  -5  15    3.46    0.54
   3   5 -14    1.79    0.48
  -3  -5  14    2.29    0.51
   3   5 -13    4.71    0.64
  -3  -5  13    6.38    0.71
   3   5 -12    2.08    0.43
  -3  -5  12    2.11    0.48
   3   5 -11    1.88    0.41
  -3  -5  11    2.38    0.43
   3   5 -10    4.12    0.37
  -3  -5  10    1.12    0.43
   3   5  -9    0.55    0.21
   3   5  -9    0.24    0.09
  -3  -5   9    0.51    0.22
   3   5  -8   -0.10    0.18
   3   5  -8    0.08    0.09
  -3  -5   8    0.86    0.18
   3   5  -7    0.62    0.16
   3   5  -7    0.31    0.12
  -3  -5   7    0.66    0.19
   3   5  -6    0.37    0.17
   3   5  -6    0.09    0.10
  -3  -5   6    0.66    0.15
   3   5  -5    0.11    0.09
   3   5  -5    0.23    0.15
  -3  -5   5    0.24    0.11
   3   5  -4    5.57    0.40
   3   5  -4    5.37    0.31
  -3  -5   4    5.24    0.29
   3   5  -3   28.95    1.19
  -3  -5   3   29.04    0.90
   3   5  -2   15.66    0.62
   3   5  -2   15.56    0.68
  -3  -5   2   14.73    0.46
   3   5  -1    4.50    0.32
   3   5  -1    4.74    0.42
  -3  -5   1    4.87    0.21
   3   5   0    5.46    0.34
  -3  -5   0    5.96    0.20
  -3  -5   0    5.36    0.37
   3   5   1   10.50    0.46
  -3  -5  -1   10.39    0.41
  -3  -5  -1    9.24    0.19
   3   5   2    6.20    0.32
  -3  -5  -2    5.38    0.35
   3   5   3   16.44    0.72
  -3  -5  -3   16.97    0.71
   3   5   4   11.76    0.51
  -3  -5  -4   10.44    0.49
   3   5   5    0.44    0.17
  -3  -5  -5    0.42    0.16
   3   5   6    5.01    0.31
  -3  -5  -6    5.49    0.36
   3   5   7   36.41    1.25
   3   5   7   32.62    0.69
  -3  -5  -7   36.81    1.35
   3   5   8   10.34    0.58
  -3  -5  -8   10.59    0.62
   3   5   9    6.40    0.28
   3   5   9    7.11    0.47
  -3  -5  -9    7.19    0.56
   3   5  10    1.95    0.28
   3   5  10    1.60    0.18
  -3  -5 -10    2.65    0.35
   3   5  11    9.94    0.62
   3   5  11   10.08    0.50
  -3  -5 -11   10.34    0.65
   3   5  12   20.69    1.07
   3   5  12   20.84    0.88
  -3  -5 -12   24.83    1.43
   3   5  13   41.00    1.86
   3   5  13   42.87    1.68
  -3  -5 -13   40.75    2.27
   3   5  14    0.00    0.15
   3   5  14    0.14    0.13
  -3  -5 -14   -0.37    0.20
   3   5  15    0.81    0.25
   3   5  15    0.96    0.23
  -3  -5 -15    0.85    0.37
   3   5  16    2.74    0.37
   3   5  16    2.80    0.44
  -3  -5 -16    2.70    0.51
   3   5  17    2.27    0.34
   3   5  17    1.73    0.43
  -3  -5 -17    1.89    0.39
   3   5  18    0.17    0.18
   3   5  18    0.08    0.26
  -3  -5 -18    0.05    0.39
   3   5  19   17.90    1.46
  -3  -5 -19   26.09    2.30
   3   5  20    0.91    0.37
  -3  -5 -20    0.68    0.49
   3   5  21    1.13    0.47
  -3  -5 -21    1.50    0.45
   3   6 -18    0.32    0.36
  -3  -6  18    0.30    0.42
   3   6 -17    1.78    0.56
  -3  -6  17    2.02    0.62
   3   6 -16    2.53    0.58
  -3  -6  16    2.22    0.67
   3   6 -15    2.36    0.52
  -3  -6  15    1.86    0.49
   3   6 -14    0.12    0.31
  -3  -6  14    0.53    0.34
   3   6 -13    4.08    0.54
  -3  -6  13    6.07    0.71
   3   6 -12    0.97    0.31
  -3  -6  12    0.70    0.35
   3   6 -11    0.91    0.26
  -3  -6  11    1.00    0.33
   3   6 -10    0.55    0.25
  -3  -6  10    0.25    0.26
   3   6  -9    0.01    0.14
   3   6  -9    0.01    0.07
  -3  -6   9   -0.36    0.17
   3   6  -8    0.18    0.15
   3   6  -8    0.12    0.10
  -3  -6   8    0.04    0.17
   3   6  -7    0.81    0.18
   3   6  -7    0.01    0.09
  -3  -6   7    0.12    0.15
   3   6  -6    0.30    0.14
   3   6  -6   -0.08    0.08
  -3  -6   6   -0.08    0.11
   3   6  -5    0.22    0.10
   3   6  -5    0.00    0.15
  -3  -6   5    0.11    0.12
   3   6  -4    6.91    0.34
   3   6  -4    6.37    0.48
  -3  -6   4    6.01    0.38
   3   6  -3    3.49    0.25
   3   6  -3    3.07    0.33
  -3  -6   3    3.07    0.20
   3   6  -2    2.20    0.21
   3   6  -2    3.25    0.32
   3   6  -1    2.84    0.24
   3   6  -1    3.55    0.33
  -3  -6   1    2.96    0.16
   3   6   0   -0.08    0.09
  -3  -6   0    0.02    0.09
  -3  -6   0    0.01    0.04
   3   6   1   21.61    0.80
  -3  -6  -1   19.15    0.77
  -3  -6  -1   19.01    0.39
   3   6   2   10.09    0.50
  -3  -6  -2   11.13    0.52
   3   6   3   61.05    2.05
  -3  -6  -3   65.48    2.21
   3   6   4    4.36    0.30
  -3  -6  -4    4.84    0.34
   3   6   5    6.11    0.39
  -3  -6  -5    6.14    0.41
   3   6   6    7.36    0.44
  -3  -6  -6    6.49    0.38
   3   6   7    3.40    0.31
   3   6   7    2.48    0.11
  -3  -6  -7    2.88    0.30
   3   6   8    1.74    0.27
   3   6   8    1.72    0.12
  -3  -6  -8    2.16    0.27
   3   6   9    0.98    0.22
   3   6   9    0.81    0.12
  -3  -6  -9    1.52    0.25
   3   6  10    2.71    0.33
   3   6  10    3.18    0.22
  -3  -6 -10    2.44    0.43
   3   6  11    2.64    0.31
   3   6  11    1.71    0.23
   3   6  12    0.60    0.17
  -3  -6 -12    0.77    0.25
   3   6  13   25.57    1.33
  -3  -6 -13   24.95    1.72
   3   6  14   -0.17    0.22
   3   6  14    0.26    0.17
  -3  -6 -14    1.14    0.24
   3   6  15    5.44    0.55
   3   6  15    4.92    0.46
  -3  -6 -15    5.01    0.56
   3   6  16    5.06    0.50
   3   6  16    5.10    0.55
  -3  -6 -16    5.09    0.57
   3   6  17    0.98    0.26
   3   6  17    0.60    0.31
  -3  -6 -17    0.80    0.38
   3   6  18   21.67    1.44
  -3  -6 -18   22.38    1.82
   3   6  19    1.30    0.36
  -3  -6 -19    0.51    0.66
  -3  -6 -20    5.93    1.22
  -3  -6 -21   -0.09    0.34
   3   7 -18    3.47    0.65
  -3  -7  18    4.48    0.91
   3   7 -17   -0.08    0.30
  -3  -7  17    0.21    0.34
   3   7 -16    0.35    0.36
  -3  -7  16    0.29    0.41
   3   7 -15    0.37    0.36
  -3  -7  15    0.63    0.42
   3   7 -14    4.60    0.74
  -3  -7  14    5.46    0.82
   3   7 -13    1.34    0.35
  -3  -7  13    1.39    0.46
   3   7 -12    7.96    0.77
  -3  -7  12    8.36    0.90
   3   7 -11    4.63    0.67
  -3  -7  11    5.32    0.66
   3   7 -10    0.67    0.36
  -3  -7  10    1.30    0.33
   3   7  -9    2.16    0.45
   3   7  -9    2.40    0.23
  -3  -7   9    3.30    0.40
   3   7  -8    3.99    0.48
   3   7  -8    3.29    0.24
  -3  -7   8    3.28    0.42
   3   7  -7    0.49    0.13
   3   7  -7    0.39    0.24
  -3  -7   7    0.07    0.19
   3   7  -6    0.10    0.09
   3   7  -6    0.19    0.18
  -3  -7   6   -0.09    0.13
   3   7  -5    0.48    0.14
   3   7  -5    0.16    0.22
  -3  -7   5    0.30    0.15
   3   7  -4   10.30    0.48
   3   7  -4   10.31    0.61
  -3  -7   4    9.57    0.52
   3   7  -3    0.04    0.13
   3   7  -3    0.86    0.17
  -3  -7   3    0.11    0.10
   3   7  -2   30.38    1.37
   3   7  -2   32.13    1.13
  -3  -7   2   31.48    0.95
   3   7  -1    1.51    0.20
   3   7   0    0.61    0.14
  -3  -7   0    0.14    0.16
   3   7   1    0.29    0.13
  -3  -7  -1    0.18    0.05
  -3  -7  -1    0.26    0.11
   3   7   2    5.29    0.35
  -3  -7  -2    4.59    0.36
   3   7   3    0.19    0.14
  -3  -7  -3    0.21    0.14
   3   7   4    7.39    0.48
  -3  -7  -4    6.97    0.45
   3   7   5    0.89    0.19
  -3  -7  -5    0.36    0.18
   3   7   6   -0.02    0.15
  -3  -7  -6    0.24    0.15
   3   7   7    0.79    0.18
  -3  -7  -7    0.65    0.21
   3   7   8    0.25    0.15
   3   7   8    0.06    0.06
  -3  -7  -8    0.26    0.15
   3   7   9   -0.03    0.08
   3   7   9    0.42    0.16
  -3  -7  -9    0.23    0.17
   3   7  10    8.03    0.62
  -3  -7 -10    9.35    0.75
   3   7  11    1.75    0.32
   3   7  11    1.35    0.18
  -3  -7 -11    1.35    0.37
   3   7  12    2.89    0.38
   3   7  12    2.67    0.25
  -3  -7 -12    3.13    0.49
   3   7  13    6.90    0.59
   3   7  13    6.73    0.47
  -3  -7 -13    7.39    0.80
   3   7  14    0.51    0.26
   3   7  14    0.51    0.21
  -3  -7 -14    0.70    0.33
   3   7  15    1.07    0.27
   3   7  15    0.88    0.23
  -3  -7 -15    0.91    0.30
   3   7  16    0.17    0.26
   3   7  16    0.39    0.22
  -3  -7 -16    0.36    0.29
   3   7  17    3.41    0.47
   3   7  17    2.75    0.44
  -3  -7 -17    3.74    0.53
   3   7  18    0.01    0.19
   3   7  18   -0.03    0.20
  -3  -7 -18   -0.22    0.26
  -3  -7 -19    0.17    0.34
  -3  -7 -20    1.09    0.68
   3   8 -17    0.21    0.34
  -3  -8  17    0.06    0.39
   3   8 -16    0.35    0.38
  -3  -8  16    0.37    0.44
   3   8 -15    0.93    0.46
  -3  -8  15    1.41    0.53
   3   8 -14   -0.08    0.26
  -3  -8  14    0.02    0.23
   3   8 -13   13.52    1.24
  -3  -8  13   12.76    1.22
   3   8 -12    0.32    0.25
  -3  -8  12   -0.18    0.24
   3   8 -11    8.64    1.02
  -3  -8  11   11.43    1.07
   3   8 -10    0.62    0.34
  -3  -8  10    0.33    0.29
   3   8  -9   50.77    2.80
  -3  -8   9   49.24    2.62
   3   8  -8    3.08    0.30
   3   8  -8    2.46    0.51
   3   8  -7   59.70    3.00
  -3  -8   7   61.36    2.57
   3   8  -6    5.02    0.44
   3   8  -6    7.55    0.67
  -3  -8   6    4.96    0.53
   3   8  -5    4.70    0.34
   3   8  -5    4.25    0.53
  -3  -8   5    3.35    0.38
   3   8  -4    0.17    0.19
   3   8  -4    0.48    0.18
  -3  -8   4    0.40    0.15
   3   8  -3   27.58    1.11
   3   8  -3   27.23    1.41
   3   8  -2    0.47    0.16
   3   8  -2    0.03    0.21
  -3  -8   2    0.55    0.12
   3   8  -1    1.05    0.18
  -3  -8   1    0.62    0.17
  -3  -8   1    0.69    0.11
   3   8   0    0.15    0.13
  -3  -8   0    0.09    0.08
  -3  -8   0    0.35    0.13
   3   8   1    5.88    0.41
  -3  -8  -1    4.79    0.20
  -3  -8  -1    6.08    0.41
   3   8   2    1.67    0.26
  -3  -8  -2    1.72    0.24
   3   8   3    0.09    0.13
  -3  -8  -3   -0.10    0.12
   3   8   4    0.69    0.21
  -3  -8  -4    0.60    0.20
   3   8   5    0.05    0.13
  -3  -8  -5    0.20    0.14
   3   8   6    0.34    0.16
  -3  -8  -6    0.31    0.18
   3   8   7   -0.12    0.19
  -3  -8  -7   -0.21    0.16
   3   8   8    0.55    0.24
  -3  -8  -8    0.80    0.24
   3   8   9    0.48    0.18
  -3  -8  -9    0.14    0.20
   3   8  10    0.29    0.19
  -3  -8 -10    0.00    0.21
   3   8  11    1.27    0.27
  -3  -8 -11    0.61    0.37
   3   8  12    0.32    0.26
  -3  -8 -12    1.59    0.34
   3   8  13   -0.19    0.19
   3   8  13   -0.03    0.13
  -3  -8 -13   -0.11    0.24
   3   8  14    0.11    0.19
  -3  -8 -14   -0.17    0.22
   3   8  15    2.11    0.42
  -3  -8 -15    2.25    0.46
   3   8  16    0.13    0.26
  -3  -8 -16    0.66    0.32
   3   8  17    0.18    0.23
  -3  -8 -17    0.18    0.29
   3   8  18    0.34    0.27
  -3  -8 -19    0.73    0.45
  -3  -8 -20    0.50    0.53
   3   9 -16   -0.03    0.29
  -3  -9  16    0.39    0.35
   3   9 -15    0.96    0.44
  -3  -9  15    0.32    0.44
   3   9 -14    0.36    0.36
  -3  -9  14    0.36    0.35
   3   9 -13    1.46    0.50
  -3  -9  13    1.65    0.47
   3   9 -12    0.09    0.24
  -3  -9  12   -0.16    0.23
   3   9 -11    0.14    0.33
  -3  -9  11    0.62    0.28
   3   9 -10    1.03    0.30
  -3  -9  10    0.34    0.30
   3   9  -9   -0.09    0.13
   3   9  -9    0.04    0.26
  -3  -9   9   -0.21    0.21
   3   9  -8   35.46    1.40
   3   9  -8   39.24    2.23
  -3  -9   8   38.03    2.03
   3   9  -7    0.48    0.19
   3   9  -7    0.80    0.28
  -3  -9   7    0.87    0.25
   3   9  -6   27.12    1.14
   3   9  -6   30.18    1.75
  -3  -9   6   26.50    1.39
   3   9  -5   12.85    0.70
   3   9  -5   12.73    1.06
   3   9  -4   59.72    2.33
   3   9  -4   62.29    3.12
  -3  -9   4   59.16    2.35
   3   9  -3    4.33    0.44
   3   9  -3    4.13    0.57
  -3  -9   3    3.45    0.39
   3   9  -2   47.54    1.79
   3   9  -2   45.63    2.10
  -3  -9   2   39.18    1.40
   3   9  -1    2.55    0.34
  -3  -9   1    2.87    0.25
  -3  -9   1    3.71    0.40
   3   9   0   12.86    0.70
  -3  -9   0   10.23    0.45
  -3  -9   0   11.98    0.67
   3   9   1    4.11    0.43
  -3  -9  -1    3.72    0.38
   3   9   2   12.04    0.69
  -3  -9  -2   12.35    0.62
   3   9   3    0.98    0.25
  -3  -9  -3    0.91    0.24
   3   9   4    2.95    0.31
  -3  -9  -4    2.77    0.33
   3   9   5    2.34    0.37
  -3  -9  -5    2.21    0.32
   3   9   6    0.28    0.21
  -3  -9  -6    0.15    0.15
   3   9   7    0.24    0.15
  -3  -9  -7   -0.11    0.17
   3   9   8    0.06    0.27
  -3  -9  -8    1.56    0.28
   3   9   9    2.58    0.44
  -3  -9  -9    3.17    0.42
   3   9  10    4.23    0.49
  -3  -9 -10    2.94    0.49
   3   9  11    1.67    0.39
  -3  -9 -11    2.79    0.49
   3   9  12    0.23    0.22
  -3  -9 -12    0.14    0.27
   3   9  13    0.24    0.23
  -3  -9 -13    0.16    0.26
   3   9  14    0.05    0.22
  -3  -9 -14    0.20    0.26
   3   9  15   -0.04    0.21
  -3  -9 -15    0.17    0.24
   3   9  16    0.28    0.24
  -3  -9 -16   -0.09    0.27
   3   9  17    0.26    0.28
  -3  -9 -17   -0.01    0.28
   3   9  18   -0.29    0.26
  -3  -9 -18   -0.06    0.33
  -3  -9 -19    0.36    0.37
   3  10 -16   -0.24    0.35
  -3 -10  16   -0.05    0.36
   3  10 -15    0.21    0.38
  -3 -10  15    0.32    0.38
   3  10 -14    0.24    0.37
  -3 -10  14    0.23    0.35
   3  10 -13   -0.00    0.28
  -3 -10  13    0.21    0.29
   3  10 -12    0.06    0.30
  -3 -10  12   -0.40    0.28
   3  10 -11    0.93    0.39
  -3 -10  11    0.53    0.35
   3  10 -10   -0.23    0.23
  -3 -10  10    0.19    0.21
   3  10  -9    0.16    0.38
  -3 -10   9    1.06    0.29
   3  10  -8    2.97    0.31
   3  10  -8    3.39    0.55
  -3 -10   8    2.39    0.43
   3  10  -7    0.96    0.23
   3  10  -7    1.25    0.34
  -3 -10   7    1.36    0.30
   3  10  -6   21.34    1.02
   3  10  -6   21.30    1.47
  -3 -10   6   20.86    1.16
   3  10  -5    1.35    0.30
   3  10  -5    1.37    0.41
  -3 -10   5    1.38    0.29
   3  10  -4    0.82    0.22
   3  10  -4    0.17    0.34
  -3 -10   4    0.72    0.22
   3  10  -3   45.83    1.86
   3  10  -3   47.58    2.53
  -3 -10   3   38.49    1.62
   3  10  -2   18.49    1.01
  -3 -10   2   19.36    1.05
  -3 -10   2   17.27    0.90
   3  10  -1   18.10    1.00
  -3 -10   1   14.56    0.70
  -3 -10   1   18.76    1.10
   3  10   0   16.00    0.97
  -3 -10   0   13.86    0.65
  -3 -10   0   16.40    0.94
   3  10   1   13.65    0.93
  -3 -10  -1   13.89    0.84
   3  10   2    3.51    0.45
  -3 -10  -2    2.96    0.39
   3  10   3   25.15    1.37
  -3 -10  -3   24.55    1.31
   3  10   4    0.05    0.17
  -3 -10  -4   -0.03    0.15
   3  10   5    3.30    0.44
  -3 -10  -5    4.82    0.46
   3  10   6    0.80    0.23
  -3 -10  -6    0.59    0.25
   3  10   8   -0.14    0.22
  -3 -10  -8   -0.09    0.20
   3  10   9    0.12    0.26
  -3 -10  -9    0.41    0.23
   3  10  10    0.15    0.23
  -3 -10 -10   -0.29    0.22
   3  10  11    0.73    0.31
  -3 -10 -11    0.66    0.34
   3  10  12    1.25    0.39
  -3 -10 -12    1.71    0.42
   3  10  13   -0.05    0.23
  -3 -10 -13   -0.22    0.26
   3  10  14    1.75    0.44
  -3 -10 -14    1.79    0.50
   3  10  15    1.38    0.41
  -3 -10 -15    1.33    0.47
   3  10  16   -0.01    0.28
  -3 -10 -16   -0.59    0.33
   3  10  17    0.88    0.39
   3  10  18   -0.26    0.26
  -3 -10 -18    0.36    0.24
   3  11 -14    0.97    0.42
  -3 -11  14   -0.02    0.39
   3  11 -13    0.38    0.33
  -3 -11  13    0.00    0.32
   3  11 -12    0.29    0.37
  -3 -11  12    0.34    0.32
   3  11 -11    0.11    0.32
  -3 -11  11    0.14    0.27
   3  11 -10   -0.30    0.31
  -3 -11  10   -0.12    0.25
   3  11  -9    1.65    0.46
  -3 -11   9    1.36    0.37
   3  11  -8    0.03    0.15
   3  11  -8    0.11    0.26
  -3 -11   8    0.39    0.20
   3  11  -7    1.15    0.27
   3  11  -7    1.37    0.36
  -3 -11   7    1.06    0.32
   3  11  -6    0.18    0.15
   3  11  -6    0.48    0.27
  -3 -11   6   -0.03    0.19
   3  11  -5    5.74    0.46
   3  11  -5    5.42    0.72
  -3 -11   5    4.31    0.41
   3  11  -4    3.37    0.41
   3  11  -4    3.44    0.61
  -3 -11   4    4.33    0.49
   3  11  -3   49.33    2.22
   3  11  -2   -0.20    0.18
  -3 -11   2   -0.05    0.17
  -3 -11   2    0.04    0.13
   3  11  -1   33.57    1.76
  -3 -11   1   34.34    1.84
   3  11   0    9.12    0.75
  -3 -11   0    9.40    0.76
   3  11   1    2.02    0.38
  -3 -11  -1    1.91    0.35
   3  11   2   13.24    0.95
  -3 -11  -2   11.58    0.81
   3  11   3    5.95    0.68
  -3 -11  -3    5.97    0.59
   3  11   4    3.34    0.49
  -3 -11  -4    2.63    0.44
   3  11   5   20.87    1.38
  -3 -11  -5   17.98    1.21
   3  11   6    8.46    0.77
  -3 -11  -6    8.36    0.72
   3  11   7   14.88    0.97
  -3 -11  -7   13.89    1.03
   3  11   8    1.24    0.40
  -3 -11  -8    1.26    0.35
   3  11   9    7.67    0.73
  -3 -11  -9    5.57    0.64
   3  11  10    0.14    0.27
  -3 -11 -10    0.19    0.23
   3  11  11    0.35    0.28
  -3 -11 -11    0.35    0.28
   3  11  12    1.41    0.42
  -3 -11 -12    1.14    0.46
   3  11  13   -0.09    0.27
  -3 -11 -13    0.41    0.28
   3  11  14    0.52    0.31
  -3 -11 -14    0.14    0.33
   3  11  15    1.31    0.37
  -3 -11 -15   -0.13    0.46
   3  11  16    2.27    0.53
  -3 -11 -16    1.85    0.61
   3  11  17    0.07    0.33
  -3 -11 -17    0.50    0.35
   3  12 -13    0.21    0.37
  -3 -12  13    0.15    0.31
   3  12 -12    2.56    0.62
  -3 -12  12    2.00    0.66
   3  12 -11   -0.01    0.28
  -3 -12  11    0.09    0.28
   3  12 -10    0.67    0.44
  -3 -12  10    0.77    0.36
   3  12  -9   -0.11    0.30
  -3 -12   9   -0.17    0.29
   3  12  -8    0.91    0.29
   3  12  -8    1.76    0.47
  -3 -12   8    1.48    0.42
   3  12  -7    0.16    0.19
   3  12  -7    0.42    0.29
  -3 -12   7    0.77    0.21
   3  12  -6    0.02    0.18
   3  12  -6    0.11    0.28
  -3 -12   6    0.12    0.16
   3  12  -5    0.99    0.27
   3  12  -5    1.38    0.44
  -3 -12   5    1.19    0.29
   3  12  -4    0.10    0.18
  -3 -12   4    0.14    0.20
   3  12  -3    4.35    0.45
  -3 -12   3    3.23    0.40
  -3 -12   3    3.91    0.54
   3  12  -2   14.39    0.97
  -3 -12   2   15.42    1.08
   3  12  -1   17.78    1.14
  -3 -12   1   16.04    1.13
   3  12   0   18.75    1.16
  -3 -12   0   20.58    1.30
   3  12   1    0.39    0.31
  -3 -12  -1    1.06    0.27
   3  12   2    3.93    0.56
  -3 -12  -2    3.74    0.45
   3  12   3    1.07    0.30
  -3 -12  -3   -0.05    0.26
   3  12   4   14.46    1.06
  -3 -12  -4   12.81    0.97
   3  12   5    1.54    0.48
  -3 -12  -5    2.65    0.41
   3  12   6    1.62    0.42
  -3 -12  -6    1.92    0.38
   3  12   7    3.10    0.58
  -3 -12  -7    3.31    0.49
   3  12   8   -0.02    0.33
  -3 -12  -8    0.80    0.27
   3  12   9    1.44    0.36
  -3 -12  -9    0.32    0.29
   3  12  10    1.03    0.43
  -3 -12 -10    1.31    0.39
   3  12  11    0.10    0.23
  -3 -12 -11    0.10    0.25
   3  12  12    1.71    0.45
  -3 -12 -12    0.87    0.46
   3  12  13    0.02    0.24
  -3 -12 -13   -0.08    0.26
   3  12  14    2.68    0.65
  -3 -12 -14    4.36    0.74
   3  12  15    0.07    0.34
  -3 -12 -15    0.61    0.39
   3  13 -12    0.36    0.47
  -3 -13  12    0.72    0.39
   3  13 -11    0.74    0.40
  -3 -13  11    0.01    0.35
   3  13 -10    0.52    0.39
  -3 -13  10    0.21    0.25
   3  13  -9    0.25    0.39
  -3 -13   9    0.31    0.24
   3  13  -8   -0.13    0.31
  -3 -13   8    0.14    0.18
   3  13  -7    0.13    0.24
   3  13  -7    1.32    0.36
  -3 -13   7   -0.07    0.31
   3  13  -6    0.23    0.19
   3  13  -6    0.44    0.31
  -3 -13   6   -0.26    0.24
   3  13  -5    0.11    0.18
   3  13  -4    4.38    0.50
  -3 -13   4    5.03    0.64
   3  13  -3    1.22    0.36
  -3 -13   3    2.28    0.42
   3  13  -2    2.71    0.48
  -3 -13   2    3.74    0.51
   3  13  -1   -0.14    0.22
  -3 -13   1   -0.09    0.22
   3  13   0    2.42    0.45
  -3 -13   0    2.15    0.45
   3  13   1    1.20    0.36
  -3 -13  -1    1.36    0.34
   3  13   2    1.06    0.37
  -3 -13  -2    1.31    0.35
   3  13   3    1.69    0.42
  -3 -13  -3    1.33    0.36
   3  13   4    0.17    0.20
  -3 -13  -4   -0.09    0.19
   3  13   5    3.73    0.61
  -3 -13  -5    3.64    0.52
   3  13   6    4.56    0.57
  -3 -13  -6    4.01    0.59
   3  13   7    0.90    0.45
  -3 -13  -7    1.42    0.37
   3  13   8    0.43    0.41
  -3 -13  -8    1.17    0.35
   3  13   9    0.16    0.40
  -3 -13  -9    1.15    0.32
   3  13  10    0.23    0.34
  -3 -13 -10    0.28    0.29
   3  13  11    0.80    0.39
  -3 -13 -11    0.43    0.36
   3  13  12    0.50    0.44
  -3 -13 -12    1.40    0.45
   3  13  13    0.42    0.39
  -3 -13 -13    0.92    0.44
   3  13  14    0.25    0.40
  -3 -13 -14    0.68    0.39
   3  14 -10    0.72    0.53
   3  14  -9    0.35    0.43
   3  14  -8    1.51    0.56
   3  14  -7    0.90    0.29
   3  14  -7    0.50    0.45
   3  14  -6   -0.03    0.19
   3  14  -5    2.22    0.40
  -3 -14   5    2.73    0.51
   3  14  -4    0.25    0.23
  -3 -14   4    0.28    0.28
   3  14  -3    1.12    0.33
  -3 -14   3    0.77    0.35
   3  14  -2   -0.02    0.24
  -3 -14   2    0.50    0.22
   3  14  -1   -0.05    0.26
  -3 -14   1   -0.48    0.27
   3  14   0    1.81    0.42
  -3 -14   0    1.75    0.40
   3  14   1    1.34    0.37
  -3 -14  -1    0.76    0.34
   3  14   2   -0.16    0.33
  -3 -14  -2    1.18    0.31
   3  14   3    0.19    0.35
  -3 -14  -3    1.03    0.31
   3  14   4    0.07    0.26
   3  14   5    1.68    0.47
  -3 -14  -5    1.49    0.39
   3  14   6    1.38    0.43
  -3 -14  -6    0.82    0.36
   3  14   7    0.21    0.34
  -3 -14  -7    0.27    0.26
   3  14   8    0.46    0.30
  -3 -14  -8   -0.06    0.25
   3  14   9    0.21    0.29
  -3 -14  -9   -0.03    0.22
   3  14  10    0.11    0.31
  -3 -14 -10    0.11    0.28
   3  14  11    0.35    0.39
  -3 -14 -11    0.61    0.35
   3  14  12   -0.53    0.27
  -3 -14 -12    0.52    0.28
  -3 -15   7    1.31    0.42
   3  15  -6    0.77    0.35
  -3 -15   6    1.34    0.45
   3  15  -5    0.15    0.19
  -3 -15   5   -0.13    0.25
   3  15  -4    3.34    0.53
  -3 -15   4    3.71    0.61
   3  15  -3    0.59    0.31
  -3 -15   3    0.50    0.33
   3  15  -2    0.69    0.36
  -3 -15   2    1.15    0.39
   3  15  -1    0.22    0.31
  -3 -15   1    0.42    0.30
   3  15   0   -0.21    0.20
  -3 -15   0    0.38    0.22
   3  15   1   -0.14    0.29
  -3 -15  -1    0.75    0.30
   3  15   2    0.32    0.31
  -3 -15  -2    0.32    0.29
   3  15   3    0.90    0.41
  -3 -15  -3    0.77    0.34
   3  15   4   -0.17    0.24
  -3 -15  -4    0.09    0.20
   3  15   5   -0.01    0.22
  -3 -15  -5   -0.08    0.21
   3  15   6    1.19    0.39
  -3 -15  -6    1.33    0.39
   3  15   7    0.78    0.39
  -3 -15  -7    0.27    0.33
   3  15   8    0.30    0.35
  -3 -15  -8    0.15    0.27
   3  15   9    0.31    0.37
  -3 -15  -9   -0.52    0.28
   3  16  -3    1.02    0.35
  -3 -16   3    0.26    0.38
   3  16  -2    0.45    0.28
  -3 -16   2   -0.07    0.31
   3  16  -1    2.54    0.58
  -3 -16   1    3.63    0.59
   3  16   0    0.92    0.44
  -3 -16   0    1.65    0.47
   3  16   1   -0.22    0.37
  -3 -16  -1    1.43    0.37
   3  16   2   -0.18    0.27
  -3 -16  -2    0.00    0.26
   3  16   3   -0.28    0.29
  -3 -16  -3    0.09    0.25
   3  16   4    0.38    0.31
  -3 -16  -4    0.07    0.27
   3  16   5   -0.62    0.37
  -3 -16  -5   -0.14    0.30
   4 -14  -3    1.63    0.67
  -4  14   3    3.03    0.52
   4 -14  -2    0.96    0.51
  -4  14   2    1.15    0.39
   4 -14  -1    0.55    0.37
  -4  14   1    0.17    0.27
   4 -14   0    0.80    0.38
  -4  14   0    0.14    0.20
   4 -14   1    0.52    0.43
  -4  14  -1    0.68    0.29
   4 -14   2    0.24    0.35
  -4  14  -2    0.20    0.23
   4 -14   3    2.30    0.65
  -4  14  -3    1.51    0.40
   4 -14   4    0.02    0.38
  -4  14  -4    0.24    0.23
   4 -14   5    0.43    0.40
  -4  14  -5    0.10    0.22
   4 -14   6    3.38    0.79
  -4  14  -6    1.79    0.40
   4 -14   7    7.77    1.11
  -4  14  -7    7.58    0.66
   4 -14   8   -0.14    0.39
  -4  14  -8   -0.01    0.18
   4 -13  -7    0.63    0.42
  -4  13   7    0.75    0.33
   4 -13  -6    2.86    0.65
  -4  13   6    3.41    0.57
   4 -13  -5    0.20    0.32
  -4  13   5   -0.20    0.23
   4 -13  -4    6.46    0.93
  -4  13   4    5.75    0.71
   4 -13  -3   -0.22    0.33
  -4  13   3    0.31    0.24
   4 -13  -2   -0.07    0.30
  -4  13   2    0.11    0.17
   4 -13  -1    1.65    0.51
  -4  13   1    1.35    0.37
   4 -13   0    0.84    0.46
  -4  13   0    0.81    0.29
   4 -13   1    0.27    0.31
  -4  13  -1    0.06    0.21
   4 -13   2    2.95    0.62
  -4  13  -2    1.83    0.37
   4 -13   3    0.38    0.50
  -4  13  -3    1.22    0.30
   4 -13   4   -0.24    0.28
  -4  13  -4    0.07    0.16
   4 -13   5   -0.02    0.44
  -4  13  -5    0.46    0.22
   4 -13   6    0.11    0.35
  -4  13  -6   -0.11    0.17
   4 -13   7   -0.15    0.34
  -4  13  -7    0.08    0.16
   4 -13   8    0.12    0.43
  -4  13  -8    0.30    0.20
   4 -13   9    1.72    0.57
  -4  13  -9    1.47    0.35
   4 -13  10    0.50    0.45
  -4  13 -10    0.08    0.17
   4 -13  11    1.42    0.80
   4 -12  -9    0.88    0.49
  -4  12   9    1.27    0.38
   4 -12  -8    1.95    0.56
  -4  12   8    1.54    0.40
   4 -12  -7    0.22    0.34
  -4  12   7    0.19    0.24
   4 -12  -6   -0.17    0.32
  -4  12   6    0.36    0.22
   4 -12  -5    1.37    0.52
  -4  12   5    1.32    0.35
   4 -12  -4   -0.02    0.30
  -4  12   4   -0.10    0.20
   4 -12  -3    0.33    0.29
  -4  12   3   -0.01    0.21
   4 -12  -2    0.38    0.37
  -4  12   2    0.51    0.21
   4 -12  -1    0.29    0.37
  -4  12   1    0.54    0.25
   4 -12   0    1.13    0.46
  -4  12   0    1.20    0.30
   4 -12   1    0.10    0.32
  -4  12  -1    0.33    0.21
   4 -12   2    0.56    0.27
  -4  12  -2   -0.10    0.14
   4 -12   3   -0.07    0.31
  -4  12  -3    0.22    0.19
   4 -12   4    0.21    0.39
  -4  12  -4    0.51    0.23
   4 -12   5    0.29    0.43
  -4  12  -5    0.60    0.23
   4 -12   6    0.13    0.28
  -4  12  -6   -0.03    0.14
   4 -12   7   -0.28    0.37
  -4  12  -7    0.24    0.18
   4 -12   8    0.42    0.50
  -4  12  -8    0.77    0.23
   4 -12   9    0.25    0.36
  -4  12  -9   -0.11    0.14
   4 -12  10    0.54    0.44
  -4  12 -10    0.15    0.16
   4 -12  11   -0.37    0.49
   4 -12  12    0.78    0.57
   4 -12  13    0.53    0.56
   4 -11 -11   -0.13    0.32
  -4  11  11    0.20    0.22
   4 -11 -10    0.24    0.44
  -4  11  10    0.78    0.30
   4 -11  -9    6.73    1.02
  -4  11   9    7.64    0.73
   4 -11  -8    0.14    0.34
  -4  11   8    0.22    0.23
   4 -11  -7   -0.29    0.26
  -4  11   7    0.19    0.18
   4 -11  -6    0.15    0.27
  -4  11   6    0.03    0.16
   4 -11  -5    0.98    0.47
  -4  11   5    1.20    0.34
   4 -11  -4    2.31    0.51
  -4  11   4    1.32    0.38
   4 -11  -3    6.01    0.68
  -4  11   3    5.68    0.60
   4 -11  -2    0.79    0.32
  -4  11   2    0.17    0.23
   4 -11  -1    1.24    0.47
  -4  11   1    1.44    0.26
   4 -11   0   -0.24    0.23
  -4  11   0    0.10    0.16
   4 -11   1    0.83    0.39
  -4  11  -1    1.02    0.26
   4 -11   2    0.45    0.29
  -4  11  -2    0.06    0.17
   4 -11   3    0.47    0.33
  -4  11  -3    0.15    0.19
   4 -11   4    0.27    0.36
  -4  11  -4    0.37    0.19
   4 -11   5    2.42    0.61
  -4  11  -5    2.39    0.32
   4 -11   6   -0.04    0.24
  -4  11  -6    0.12    0.15
   4 -11   7    0.23    0.39
  -4  11  -7    0.25    0.16
   4 -11   8    0.00    0.31
  -4  11  -8   -0.02    0.13
   4 -11   9    1.71    0.64
  -4  11  -9    1.15    0.23
   4 -11  10    0.20    0.39
  -4  11 -10    0.25    0.16
   4 -11  11    0.18    0.39
  -4  11 -11    0.09    0.13
   4 -11  12    0.33    0.38
   4 -11  13   -0.64    0.45
  -4  11 -13   -0.12    0.22
   4 -11  14   -0.82    0.62
   4 -11  15    0.06    0.42
   4 -10 -12   -0.08    0.31
  -4  10  12   -0.10    0.20
   4 -10 -11   -0.17    0.31
  -4  10  11   -0.08    0.21
   4 -10 -10    0.08    0.26
  -4  10  10   -0.20    0.20
   4 -10  -9    0.26    0.33
  -4  10   9    0.17    0.22
   4 -10  -8    2.84    0.61
  -4  10   8    2.68    0.34
   4 -10  -7    0.16    0.28
  -4  10   7    0.09    0.20
   4 -10  -6    2.05    0.40
  -4  10   6    0.18    0.30
   4 -10  -5   26.58    1.97
  -4  10   5   25.40    1.46
   4 -10  -4   24.86    1.88
  -4  10   4   23.34    1.42
   4 -10  -3    4.16    0.73
  -4  10   3    4.52    0.51
   4 -10  -2   10.84    1.08
  -4  10   2   10.86    0.76
   4 -10  -1    0.34    0.26
  -4  10   1    0.02    0.19
   4 -10   0    1.14    0.41
  -4  10   0    1.34    0.29
   4 -10   1    8.22    0.93
  -4  10  -1    8.71    0.65
   4 -10   2   12.43    1.12
  -4  10  -2   11.58    0.72
   4 -10   3   -0.35    0.31
  -4  10  -3   -0.15    0.17
   4 -10   4    0.18    0.33
  -4  10  -4    0.28    0.17
   4 -10   5   -0.14    0.23
  -4  10  -5   -0.08    0.15
   4 -10   6    0.05    0.33
  -4  10  -6    0.15    0.15
   4 -10   7    0.14    0.23
  -4  10  -7   -0.01    0.12
   4 -10   8    1.16    0.59
  -4  10  -8    1.58    0.24
   4 -10   9    0.54    0.35
  -4  10  -9    0.07    0.16
   4 -10  10    0.95    0.48
  -4  10 -10    0.65    0.21
  -4  10 -10    0.89    0.22
   4 -10  11   -0.32    0.35
  -4  10 -11    0.03    0.12
  -4  10 -11    0.32    0.17
   4 -10  12    0.69    0.49
  -4  10 -12    0.26    0.19
  -4  10 -12    0.99    0.22
   4 -10  13   -0.39    0.37
  -4  10 -13    0.02    0.21
   4 -10  14    0.06    0.34
  -4  10 -14    0.01    0.18
   4 -10  15   -0.04    0.39
  -4  10 -15   -0.07    0.20
   4 -10  16    1.23    0.68
  -4  10 -16    1.15    0.36
   4 -10  17    0.13    0.50
  -4  10 -17    0.43    0.30
   4  -9 -14    0.07    0.29
  -4   9  14   -0.00    0.16
   4  -9 -13   -0.41    0.52
  -4   9  13    2.33    0.33
   4  -9 -12    0.09    0.32
  -4   9  12    0.27    0.22
   4  -9 -11    0.82    0.50
  -4   9  11    1.76    0.31
   4  -9 -10    0.69    0.36
  -4   9  10    0.40    0.25
   4  -9  -9    0.52    0.44
  -4   9   9    0.92    0.26
   4  -9  -8    0.87    0.36
  -4   9   8    0.36    0.23
   4  -9  -7   -0.02    0.19
  -4   9   7    0.03    0.15
   4  -9  -6   12.02    1.10
  -4   9   6   10.98    0.81
   4  -9  -5    6.10    0.85
  -4   9   5    6.97    0.59
   4  -9  -4    1.50    0.48
  -4   9   4    1.51    0.30
   4  -9  -3    1.10    0.43
  -4   9   3    1.08    0.24
   4  -9  -2    0.97    0.36
  -4   9   2    0.70    0.22
   4  -9  -1    8.22    0.85
  -4   9   1    6.49    0.52
   4  -9   0  104.98    5.41
  -4   9   0  110.52    4.00
   4  -9   1   52.40    3.00
  -4   9  -1   49.52    2.14
   4  -9   2    1.82    0.60
  -4   9  -2    2.85    0.37
   4  -9   3   17.85    1.39
  -4   9  -3   16.51    0.88
   4  -9   4   11.33    1.11
  -4   9  -4   11.08    0.68
   4  -9   5    0.89    0.34
  -4   9  -5    0.17    0.19
   4  -9   6   13.37    1.35
   4  -9   7    5.47    0.80
  -4   9  -7    4.60    0.35
  -4   9  -7    3.52    0.33
   4  -9   8   -0.04    0.25
  -4   9  -8   -0.00    0.12
  -4   9  -8    0.13    0.11
   4  -9   9    2.35    0.56
  -4   9  -9    1.68    0.22
  -4   9  -9    1.58    0.24
   4  -9  10    0.90    0.56
  -4   9 -10    1.07    0.19
  -4   9 -10    1.51    0.23
   4  -9  11    0.26    0.36
  -4   9 -11    0.08    0.16
  -4   9 -11    0.18    0.12
   4  -9  12    0.43    0.48
  -4   9 -12    0.93    0.18
   4  -9  13    2.04    0.47
  -4   9 -13    0.26    0.23
   4  -9  14    0.52    0.41
  -4   9 -14    0.10    0.21
   4  -9  15    0.54    0.41
  -4   9 -15    0.08    0.23
   4  -9  16    0.11    0.42
  -4   9 -16    0.14    0.24
   4  -9  17    0.44    0.65
  -4   9 -17    1.10    0.37
   4  -9  18   -0.55    0.45
  -4   9 -18   -0.01    0.28
   4  -8 -15    0.50    0.42
  -4   8  15    0.57    0.23
   4  -8 -14   -0.06    0.31
  -4   8  14    0.11    0.17
   4  -8 -13    0.10    0.30
  -4   8  13   -0.13    0.16
   4  -8 -12    2.61    0.57
  -4   8  12    2.37    0.35
   4  -8 -11    0.16    0.32
  -4   8  11    0.37    0.20
   4  -8 -10    1.21    0.40
  -4   8  10    0.82    0.26
   4  -8  -9    0.29    0.20
  -4   8   9   -0.24    0.16
   4  -8  -8    0.30    0.29
  -4   8   8    0.21    0.18
   4  -8  -7    0.31    0.23
  -4   8   7   -0.07    0.15
   4  -8  -6    0.70    0.33
  -4   8   6    0.57    0.17
   4  -8  -5    0.93    0.34
  -4   8   5    0.51    0.22
   4  -8  -4    2.77    0.48
  -4   8   4    1.73    0.30
   4  -8  -3    0.16    0.26
  -4   8   3    0.23    0.18
   4  -8  -2    1.37    0.37
  -4   8   2    1.08    0.25
   4  -8  -1   70.95    3.46
  -4   8   1   73.58    2.63
   4  -8   0    0.38    0.31
  -4   8   0    0.72    0.19
   4  -8   1    1.39    0.59
  -4   8  -1    5.19    0.39
   4  -8   2    7.55    0.81
  -4   8  -2    6.88    0.52
   4  -8   3   10.51    0.87
  -4   8  -3   10.97    0.62
   4  -8   4   14.86    1.25
  -4   8  -4   14.17    0.78
   4  -8   5  213.25   10.51
  -4   8  -5  211.11    7.06
   4  -8   6   26.94    1.74
  -4   8  -6   24.34    1.10
  -4   8  -6   22.74    0.90
   4  -8   7    3.94    0.59
  -4   8  -7    1.95    0.28
  -4   8  -7    1.95    0.24
   4  -8   8    6.80    0.93
  -4   8  -8    7.46    0.44
  -4   8  -8    5.93    0.40
   4  -8   9   20.31    1.57
  -4   8  -9   17.65    0.84
  -4   8  -9   19.55    0.82
   4  -8  10    1.54    0.46
  -4   8 -10    0.72    0.16
  -4   8 -10    0.51    0.21
   4  -8  11    3.48    0.72
  -4   8 -11    3.20    0.27
  -4   8 -11    3.43    0.42
   4  -8  12   -0.01    0.31
  -4   8 -12   -0.07    0.16
   4  -8  13    0.33    0.38
  -4   8 -13    0.48    0.12
  -4   8 -13    0.16    0.22
   4  -8  14    2.50    0.52
  -4   8 -14    1.50    0.36
   4  -8  15    0.37    0.39
  -4   8 -15    0.16    0.23
   4  -8  16    0.58    0.38
  -4   8 -16   -0.05    0.24
   4  -8  17    0.31    0.37
  -4   8 -17   -0.21    0.24
   4  -8  18   -0.04    0.32
  -4   8 -18    0.12    0.25
   4  -8  19   -0.10    0.30
  -4   8 -19    0.07    0.28
   4  -7 -15   -0.09    0.33
  -4   7  15    0.28    0.18
   4  -7 -14    0.48    0.38
  -4   7  14    0.41    0.20
   4  -7 -13    0.56    0.33
  -4   7  13    0.09    0.17
   4  -7 -12   -0.21    0.25
  -4   7  12    0.13    0.14
   4  -7 -11    0.08    0.18
  -4   7  11   -0.02    0.13
   4  -7 -10    1.89    0.46
   4  -7  -9    0.22    0.25
  -4   7   9   -0.02    0.14
   4  -7  -8   -0.05    0.24
  -4   7   8    0.11    0.14
   4  -7  -7    0.08    0.26
  -4   7   7   -0.23    0.15
   4  -7  -6    0.31    0.23
  -4   7   6    0.10    0.14
   4  -7  -5    1.50    0.41
  -4   7   5    1.57    0.27
   4  -7  -4    0.55    0.28
  -4   7   4    0.19    0.17
   4  -7  -3    1.90    0.32
  -4   7   3    1.25    0.25
   4  -7  -2   11.50    0.88
  -4   7   2    9.62    0.51
   4  -7  -1    0.73    0.23
  -4   7   1    0.76    0.19
   4  -7   0    4.41    0.58
  -4   7   0    5.42    0.39
   4  -7   1    1.23    0.33
  -4   7  -1    0.96    0.21
   4  -7   2   11.16    0.91
  -4   7  -2   10.78    0.57
   4  -7   3    0.86    0.27
  -4   7  -3    0.99    0.20
   4  -7   4    7.18    0.76
  -4   7  -4    6.50    0.40
   4  -7   5    1.31    0.49
  -4   7  -5    1.76    0.16
  -4   7  -5    1.68    0.23
   4  -7   6   31.15    1.80
  -4   7  -6   26.25    0.90
  -4   7  -6   28.83    1.04
   4  -7   7    2.65    0.55
  -4   7  -7    1.77    0.21
  -4   7  -7    2.01    0.23
   4  -7   8    7.21    0.95
  -4   7  -8    7.78    0.42
  -4   7  -8    8.05    0.43
   4  -7   9    3.48    0.54
  -4   7  -9    1.01    0.23
  -4   7  -9    1.72    0.21
   4  -7  10   52.51    2.97
  -4   7 -10   49.97    1.61
   4  -7  11    2.84    0.58
  -4   7 -11    1.24    0.27
  -4   7 -11    1.46    0.18
   4  -7  12   13.94    1.47
  -4   7 -12   13.26    0.79
  -4   7 -12   12.45    0.52
   4  -7  13    1.57    0.42
  -4   7 -13    1.06    0.15
  -4   7 -13    0.56    0.30
   4  -7  14    8.89    1.15
  -4   7 -14   10.19    0.79
   4  -7  15    1.08    0.55
  -4   7 -15    1.44    0.36
   4  -7  16    0.77    0.36
  -4   7 -16    0.98    0.34
   4  -7  17    0.53    0.38
  -4   7 -17    0.64    0.34
   4  -7  18   -0.19    0.37
  -4   7 -18   -0.48    0.33
   4  -7  19    0.19    0.33
  -4   7 -19    0.10    0.28
   4  -7  20    0.09    0.38
  -4   7 -20   -0.38    0.34
   4  -6 -16    0.28    0.37
   4  -6 -15    0.91    0.38
  -4   6  15    0.40    0.20
   4  -6 -14   -0.24    0.31
  -4   6  14   -0.10    0.15
   4  -6 -13    0.22    0.41
  -4   6  13    0.84    0.20
   4  -6 -12   -0.08    0.26
  -4   6  12    0.13    0.14
   4  -6 -11    3.04    0.56
   4  -6 -10    2.34    0.47
  -4   6  10    1.50    0.25
   4  -6  -9   -0.07    0.24
  -4   6   9    0.11    0.13
   4  -6  -8   -0.13    0.19
  -4   6   8    0.15    0.13
   4  -6  -7    0.17    0.19
  -4   6   7   -0.08    0.12
   4  -6  -6    0.35    0.28
  -4   6   6    0.39    0.13
   4  -6  -5    8.03    0.76
  -4   6   5    6.67    0.39
   4  -6  -4    1.63    0.40
  -4   6   4    1.51    0.19
   4  -6  -3   29.51    1.61
  -4   6   3   27.78    1.08
   4  -6  -2    0.28    0.28
  -4   6   2    0.70    0.17
   4  -6  -1    0.18    0.21
  -4   6   1    0.12    0.10
   4  -6   0    1.04    0.29
  -4   6   0    1.14    0.19
   4  -6   1    0.16    0.19
  -4   6  -1    0.06    0.11
   4  -6   2    3.61    0.48
  -4   6  -2    3.36    0.29
   4  -6   3    4.24    0.41
  -4   6  -3    3.49    0.30
   4  -6   4   11.44    0.83
  -4   6  -4    9.55    0.32
  -4   6  -4    9.79    0.47
   4  -6   5    0.33    0.29
  -4   6  -5    0.36    0.09
  -4   6  -5    0.53    0.14
   4  -6   6    7.70    0.74
  -4   6  -6    6.84    0.38
  -4   6  -6    6.95    0.29
   4  -6   7    9.48    0.87
  -4   6  -7    9.22    0.42
  -4   6  -7    9.13    0.39
   4  -6   8    0.44    0.35
  -4   6  -8    0.68    0.14
  -4   6  -8    0.53    0.14
   4  -6   9   11.60    0.98
  -4   6  -9    9.02    0.49
  -4   6  -9    9.08    0.44
   4  -6  10    0.49    0.39
  -4   6 -10    0.86    0.19
   4  -6  11    1.91    0.56
  -4   6 -11    2.45    0.28
  -4   6 -11    1.78    0.17
   4  -6  12    2.38    0.58
  -4   6 -12    2.35    0.20
   4  -6  13   14.99    1.50
  -4   6 -13   13.82    0.51
  -4   6 -13   15.42    0.90
   4  -6  14   -0.18    0.29
  -4   6 -14    0.38    0.20
   4  -6  15    1.11    0.41
  -4   6 -15    1.03    0.32
   4  -6  16    0.01    0.26
  -4   6 -16    0.07    0.22
   4  -6  17    3.37    0.66
  -4   6 -17    3.20    0.54
   4  -6  18    0.01    0.42
  -4   6 -18   -0.39    0.30
   4  -6  19    1.70    0.70
  -4   6 -19    1.52    0.47
   4  -6  20    0.28    0.45
  -4   6 -20    0.62    0.40
   4  -5 -16    0.09    0.32
   4  -5 -15    1.48    0.45
   4  -5 -14    0.03    0.38
   4  -5 -14    0.79    0.21
  -4   5  14    0.29    0.17
   4  -5 -13    0.14    0.17
   4  -5 -13   -0.57    0.26
  -4   5  13   -0.11    0.12
   4  -5 -12    1.28    0.43
  -4   5  12    1.07    0.20
   4  -5 -11    3.68    0.35
   4  -5 -11    4.36    0.62
  -4   5  11    3.95    0.32
   4  -5 -10    0.24    0.13
   4  -5 -10    0.18    0.21
  -4   5  10    0.16    0.13
   4  -5  -9    1.28    0.16
   4  -5  -9    1.40    0.37
  -4   5   9    1.44    0.21
   4  -5  -8    1.69    0.47
   4  -5  -8    2.27    0.19
  -4   5   8    2.47    0.25
   4  -5  -7    0.12    0.07
   4  -5  -7    0.32    0.18
  -4   5   7    0.08    0.13
   4  -5  -6    0.42    0.26
  -4   5   6    0.38    0.15
   4  -5  -5    2.47    0.44
  -4   5   5    2.45    0.26
   4  -5  -4    3.36    0.41
  -4   5   4    3.72    0.29
   4  -5  -3    3.22    0.49
  -4   5   3    4.05    0.30
   4  -5  -2    0.10    0.16
  -4   5   2   -0.03    0.09
   4  -5  -1    2.16    0.31
  -4   5   1    1.23    0.20
   4  -5   0    0.37    0.14
  -4   5   0    0.03    0.11
   4  -5   1    6.89    0.56
  -4   5  -1    6.59    0.34
   4  -5   2   -0.11    0.19
  -4   5  -2   -0.11    0.11
   4  -5   3    1.00    0.29
  -4   5  -3    1.18    0.17
   4  -5   4   29.57    1.46
  -4   5  -4   28.30    0.63
  -4   5  -4   24.96    0.92
   4  -5   5   87.73    3.82
  -4   5  -5   79.03    1.88
  -4   5  -5   85.18    2.46
   4  -5   6   19.50    1.27
  -4   5  -6   20.68    0.75
   4  -5   7    0.34    0.25
  -4   5  -7    0.31    0.11
  -4   5  -7    0.24    0.12
   4  -5   8    0.62    0.25
  -4   5  -8    0.54    0.13
  -4   5  -8    0.82    0.14
   4  -5   9    2.04    0.40
  -4   5  -9    2.54    0.24
  -4   5  -9    2.75    0.23
   4  -5  10    6.72    0.65
  -4   5 -10    3.07    0.32
  -4   5 -10    3.28    0.23
   4  -5  11   11.87    1.13
  -4   5 -11   14.08    0.68
  -4   5 -11   10.82    0.47
   4  -5  12    1.16    0.25
  -4   5 -12   -0.01    0.18
  -4   5 -12    0.08    0.10
   4  -5  13    0.28    0.31
  -4   5 -13    0.78    0.23
   4  -5  14    0.21    0.34
  -4   5 -14    0.89    0.26
   4  -5  15    2.92    0.56
  -4   5 -15    4.10    0.53
   4  -5  16    0.32    0.38
  -4   5 -16    0.62    0.28
   4  -5  17    0.11    0.26
  -4   5 -17   -0.06    0.19
   4  -5  18    1.26    0.61
  -4   5 -18    1.90    0.46
   4  -5  19   -0.32    0.35
  -4   5 -19   -0.28    0.31
   4  -5  20   -0.25    0.39
  -4   5 -20    0.21    0.28
   4  -5  21    0.08    0.38
  -4   5 -21   -0.14    0.30
  -4   4  17    3.32    0.79
   4  -4 -16   -0.00    0.16
   4  -4 -15    1.33    0.32
   4  -4 -15    1.74    0.54
   4  -4 -14    0.11    0.18
   4  -4 -14    0.06    0.31
  -4   4  14    0.26    0.14
   4  -4 -13    0.05    0.14
   4  -4 -13    0.22    0.26
  -4   4  13    0.06    0.12
   4  -4 -12    1.65    0.25
   4  -4 -12    2.10    0.48
  -4   4  12    1.77    0.22
   4  -4 -11    0.62    0.33
   4  -4 -11    0.17    0.16
  -4   4  11    0.71    0.14
   4  -4 -10    0.43    0.30
  -4   4  10    0.51    0.15
   4  -4  -9    0.25    0.20
   4  -4  -9   -0.10    0.10
  -4   4   9   -0.01    0.10
   4  -4  -8    0.17    0.11
   4  -4  -8    0.36    0.23
  -4   4   8    0.07    0.12
   4  -4  -7    2.81    0.43
  -4   4   7    1.79    0.22
   4  -4  -6   54.53    1.41
   4  -4  -6   60.56    2.64
  -4   4   6   55.59    1.78
   4  -4  -5    2.38    0.45
   4  -4  -5    3.05    0.14
  -4   4   5    3.18    0.27
   4  -4  -4    1.12    0.23
  -4   4   4    0.78    0.15
   4  -4  -3    3.13    0.39
  -4   4   3    2.37    0.23
   4  -4  -2   -0.03    0.14
  -4   4   2    0.22    0.09
   4  -4  -1    0.17    0.15
  -4   4   1    0.04    0.08
   4  -4   0    1.94    0.23
  -4   4   0    2.01    0.19
   4  -4   1    0.22    0.20
  -4   4  -1    0.52    0.12
   4  -4   2   29.18    1.32
  -4   4  -2   29.46    0.95
   4  -4   3    3.22    0.29
  -4   4  -3    2.64    0.09
  -4   4  -3    2.42    0.22
   4  -4   4   65.96    2.64
  -4   4  -4   67.61    1.87
  -4   4  -4   64.89    1.34
   4  -4   5    4.00    0.46
  -4   4  -5    4.24    0.25
  -4   4  -5    3.57    0.18
   4  -4   6   -0.07    0.16
  -4   4  -6    0.36    0.09
  -4   4  -6    0.03    0.10
   4  -4   7    5.44    0.56
  -4   4  -7    6.18    0.30
  -4   4  -7    5.71    0.31
   4  -4   8   -0.19    0.17
  -4   4  -8    0.23    0.10
   4  -4   9    0.21    0.19
  -4   4  -9   -0.04    0.11
  -4   4  -9   -0.14    0.09
   4  -4  10    1.97    0.46
  -4   4 -10    2.51    0.18
  -4   4 -10    2.39    0.27
   4  -4  11    3.07    0.37
  -4   4 -11    0.90    0.25
   4  -4  12   -0.10    0.16
  -4   4 -12   -0.08    0.09
  -4   4 -12    0.07    0.15
   4  -4  13    1.33    0.36
  -4   4 -13    1.32    0.13
  -4   4 -13    1.68    0.30
   4  -4  14    9.03    0.94
  -4   4 -14    7.47    0.33
  -4   4 -14    9.02    0.65
   4  -4  15    1.38    0.42
  -4   4 -15    0.70    0.30
   4  -4  16    2.11    0.62
  -4   4 -16    2.77    0.47
   4  -4  17   -0.04    0.26
  -4   4 -17   -0.01    0.21
   4  -4  18    0.62    0.26
  -4   4 -18   -0.45    0.22
   4  -4  19   -0.32    0.38
  -4   4 -19   -0.18    0.31
   4  -4  20    0.99    0.58
  -4   4 -20    1.10    0.47
   4  -4  21    0.61    0.51
  -4   4 -21    0.45    0.39
   4  -3 -18    1.13    0.36
  -4   3  18    0.78    0.53
   4  -3 -17    0.02    0.19
  -4   3  17   -0.06    0.30
   4  -3 -16    1.06    0.28
  -4   3  16    0.01    0.33
   4  -3 -15    1.01    0.30
   4  -3 -14    4.64    0.77
   4  -3 -14    4.58    0.54
  -4   3  14    4.49    0.36
   4  -3 -13    2.99    0.34
   4  -3 -13    2.72    0.57
  -4   3  13    2.20    0.24
   4  -3 -12    3.72    0.39
   4  -3 -12    5.18    0.63
  -4   3  12    4.03    0.28
   4  -3 -11   -0.32    0.22
   4  -3 -11   -0.01    0.12
  -4   3  11    0.08    0.09
   4  -3 -10    2.23    0.44
   4  -3 -10    1.46    0.22
  -4   3  10    1.92    0.22
   4  -3  -9    0.26    0.14
   4  -3  -9    0.44    0.25
  -4   3   9    0.26    0.12
   4  -3  -8   -0.01    0.10
   4  -3  -8    0.43    0.18
  -4   3   8    0.15    0.10
   4  -3  -7    5.42    0.26
   4  -3  -7    4.94    0.48
  -4   3   7    5.70    0.32
   4  -3  -6    4.17    0.42
   4  -3  -6    3.84    0.20
  -4   3   6    4.02    0.27
   4  -3  -5   18.17    1.03
  -4   3   5   17.75    0.65
   4  -3  -4   12.20    0.75
   4  -3  -4   11.90    0.32
  -4   3   4   13.25    0.51
   4  -3  -3    3.43    0.39
  -4   3   3    3.17    0.24
   4  -3  -2    2.79    0.34
  -4   3   2    2.76    0.22
   4  -3  -1  172.86    6.08
  -4   3   1  177.04    4.68
   4  -3   0    0.77    0.22
  -4   3   0    0.67    0.15
   4  -3   1    9.95    0.61
  -4   3  -1    9.26    0.43
   4  -3   2    0.82    0.23
  -4   3  -2    0.97    0.05
  -4   3  -2    1.56    0.16
   4  -3   3    6.74    0.52
  -4   3  -3    7.08    0.19
  -4   3  -3    6.85    0.34
   4  -3   4    0.02    0.14
  -4   3  -4    0.00    0.05
  -4   3  -4   -0.12    0.09
   4  -3   5   45.20    1.90
  -4   3  -5   46.84    1.16
  -4   3  -5   45.34    1.31
   4  -3   6    0.85    0.27
  -4   3  -6    1.24    0.13
  -4   3  -6    1.32    0.15
   4  -3   7    4.54    0.45
  -4   3  -7    4.66    0.25
  -4   3  -7    4.73    0.24
   4  -3   8    0.41    0.17
  -4   3  -8    0.01    0.10
  -4   3  -8    0.10    0.09
   4  -3   9    0.99    0.32
  -4   3  -9    1.37    0.18
   4  -3  10    0.18    0.17
  -4   3 -10    0.13    0.10
  -4   3 -10    0.19    0.13
   4  -3  11    0.54    0.25
  -4   3 -11    0.82    0.19
   4  -3  12    2.38    0.37
  -4   3 -12    0.40    0.25
   4  -3  13    3.90    0.56
  -4   3 -13    2.99    0.20
  -4   3 -13    3.14    0.41
   4  -3  14   -0.11    0.25
  -4   3 -14   -0.26    0.20
   4  -3  15    1.11    0.39
  -4   3 -15    1.12    0.32
   4  -3  16    0.03    0.32
  -4   3 -16    0.55    0.26
   4  -3  17    0.10    0.39
  -4   3 -17    1.15    0.33
   4  -3  18    0.26    0.25
  -4   3 -18   -0.20    0.21
   4  -3  19    0.61    0.42
  -4   3 -19    0.42    0.34
  -4   3 -20   -0.38    0.37
   4  -3  21    0.44    0.41
  -4   3 -21    1.06    0.45
   4  -3  22   -0.08    0.32
  -4   3 -22    0.06    0.27
   4  -2 -18    0.13    0.24
  -4   2  18    0.02    0.36
   4  -2 -17    0.54    0.33
  -4   2  17    1.39    0.46
   4  -2 -16    0.15    0.18
  -4   2  16   -0.32    0.25
   4  -2 -15    1.16    0.32
  -4   2  15    1.59    0.40
   4  -2 -14    0.01    0.16
   4  -2 -13    4.74    0.53
   4  -2 -13    5.66    0.68
  -4   2  13    4.27    0.31
   4  -2 -12    2.41    0.32
   4  -2 -12    1.56    0.46
  -4   2  12    1.70    0.19
   4  -2 -11   -0.06    0.11
   4  -2 -11   -0.37    0.19
  -4   2  11    0.08    0.07
   4  -2 -10    8.03    0.55
   4  -2 -10    9.56    0.81
  -4   2  10    8.36    0.39
   4  -2  -9    0.35    0.15
   4  -2  -9    0.27    0.26
  -4   2   9    0.22    0.10
   4  -2  -8    1.22    0.32
  -4   2   8    1.47    0.16
   4  -2  -7    1.16    0.34
   4  -2  -7    1.87    0.18
  -4   2   7    1.28    0.16
   4  -2  -6    6.91    0.60
   4  -2  -6    6.83    0.31
  -4   2   6    6.63    0.32
   4  -2  -5   -0.28    0.12
  -4   2   5    0.09    0.07
   4  -2  -4   11.00    0.66
   4  -2  -4   10.95    0.35
  -4   2   4   11.54    0.44
   4  -2  -3   43.82    1.69
  -4   2   3   44.33    1.31
   4  -2  -2  153.58    5.42
  -4   2   2  156.88    4.02
   4  -2  -1   10.73    0.62
  -4   2   1    9.60    0.37
   4  -2   0   75.78    2.65
  -4   2   0   71.11    1.07
  -4   2   0   74.21    2.05
   4  -2   1    2.68    0.32
  -4   2  -1    2.90    0.25
   4  -2   2   -0.05    0.17
  -4   2  -2    0.29    0.06
  -4   2  -2    0.13    0.09
   4  -2   3   20.46    0.98
  -4   2  -3   20.48    0.70
   4  -2   4   81.29    2.98
  -4   2  -4   83.89    1.80
  -4   2  -4   80.59    2.10
   4  -2   5   -0.31    0.17
  -4   2  -5   -0.14    0.08
   4  -2   6   91.19    3.36
  -4   2  -6   90.28    2.38
   4  -2   7    7.35    0.61
   4  -2   7    8.58    0.44
  -4   2  -7   11.35    0.51
   4  -2   8    3.83    0.40
   4  -2   8    2.93    0.26
  -4   2  -8    4.44    0.33
   4  -2   9    0.14    0.16
  -4   2  -9    0.28    0.16
   4  -2  10    2.28    0.23
   4  -2  10    2.29    0.31
  -4   2 -10    2.31    0.29
   4  -2  11    0.37    0.15
   4  -2  11    0.14    0.18
  -4   2 -11    0.34    0.18
   4  -2  12    3.25    0.54
  -4   2 -12    4.02    0.43
   4  -2  13   -0.39    0.22
  -4   2 -13    0.43    0.18
   4  -2  14    1.43    0.38
  -4   2 -14    1.36    0.32
   4  -2  15   -0.08    0.21
  -4   2 -15    0.06    0.06
  -4   2 -15   -0.14    0.17
   4  -2  16   -0.05    0.26
  -4   2 -16    0.24    0.22
   4  -2  17    0.46    0.29
  -4   2 -17    0.00    0.25
   4  -2  18    0.02    0.26
  -4   2 -18    0.06    0.23
   4  -2  19    0.20    0.36
  -4   2 -19    0.37    0.32
   4  -2  20   -0.51    0.33
  -4   2 -20    0.17    0.28
   4  -2  21    1.36    0.51
  -4   2 -21    0.32    0.40
   4  -2  22    0.05    0.33
  -4   2 -22   -0.04    0.22
   4  -1 -18    0.12    0.25
  -4   1  18    0.12    0.39
   4  -1 -17    1.19    0.41
  -4   1  17    1.84    0.46
   4  -1 -16    0.05    0.20
  -4   1  16    0.11    0.29
   4  -1 -15   -0.03    0.17
  -4   1  15    0.08    0.25
   4  -1 -14    0.97    0.28
  -4   1  14    0.84    0.39
   4  -1 -13    0.19    0.19
   4  -1 -12    5.30    0.48
   4  -1 -12    5.54    0.69
  -4   1  12    4.97    0.30
   4  -1 -11   17.47    0.93
   4  -1 -11   15.55    1.02
  -4   1  11   14.78    0.58
   4  -1 -10    1.10    0.21
   4  -1 -10    0.50    0.34
  -4   1  10    0.90    0.13
   4  -1  -9    8.62    0.54
   4  -1  -9    8.70    0.67
  -4   1   9    9.01    0.40
   4  -1  -8   -0.10    0.19
   4  -1  -8    0.16    0.11
  -4   1   8    0.10    0.08
   4  -1  -7    0.69    0.15
   4  -1  -7    0.64    0.25
  -4   1   7    0.69    0.11
   4  -1  -6    3.14    0.36
   4  -1  -6    2.56    0.20
  -4   1   6    2.78    0.19
   4  -1  -5    3.56    0.20
   4  -1  -5    3.41    0.37
  -4   1   5    3.67    0.20
   4  -1  -4   21.95    0.95
   4  -1  -4   21.01    0.61
  -4   1   4   19.97    0.62
   4  -1  -3   -0.06    0.18
   4  -1  -3    0.45    0.09
  -4   1   3    0.27    0.11
   4  -1  -2   25.23    1.14
  -4   1   2   23.92    0.71
   4  -1  -1   22.96    0.99
  -4   1   1   21.68    0.72
  -4   1   1   22.70    0.51
   4  -1   0    1.73    0.25
  -4   1   0    1.46    0.08
   4  -1   1    5.53    0.42
   4  -1   1    5.64    0.37
  -4   1  -1    5.08    0.16
   4  -1   2   49.59    1.67
   4  -1   2   47.69    1.66
  -4   1  -2   48.88    1.04
   4  -1   3   71.23    2.35
   4  -1   3   78.76    2.47
  -4   1  -3   73.11    1.64
   4  -1   4    7.76    0.47
   4  -1   4    7.04    0.45
  -4   1  -4    6.30    0.28
   4  -1   5   20.68    1.02
   4  -1   5   21.16    0.91
  -4   1  -5   22.77    0.76
   4  -1   6   -0.05    0.18
   4  -1   6    0.74    0.16
   4  -1   7    5.95    0.35
   4  -1   7    7.41    0.48
  -4   1  -7    6.12    0.31
   4  -1   8   10.12    0.48
   4  -1   8   10.01    0.60
  -4   1  -8   10.14    0.48
   4  -1   9   13.87    0.59
   4  -1   9   12.13    0.66
  -4   1  -9   14.58    0.62
   4  -1  10    0.92    0.16
   4  -1  10    0.43    0.24
  -4   1 -10    0.68    0.19
   4  -1  11   13.41    0.61
   4  -1  11   13.92    0.92
  -4   1 -11   18.68    1.04
   4  -1  12    1.31    0.22
   4  -1  12    1.60    0.33
  -4   1 -12    2.22    0.38
   4  -1  13    0.24    0.14
   4  -1  13   -0.04    0.23
  -4   1 -13    0.31    0.20
   4  -1  14    1.22    0.34
  -4   1 -14    1.46    0.33
   4  -1  15    0.90    0.19
   4  -1  15    0.92    0.35
  -4   1 -15    1.53    0.26
   4  -1  16    0.16    0.27
  -4   1 -16    0.26    0.24
   4  -1  17    2.04    0.48
  -4   1 -17    1.54    0.39
   4  -1  18    1.46    0.46
  -4   1 -18    1.69    0.43
   4  -1  19    3.57    0.71
  -4   1 -19    3.45    0.52
   4  -1  20    0.17    0.42
  -4   1 -20    0.88    0.38
   4  -1  21    0.54    0.32
  -4   1 -21   -0.28    0.28
   4  -1  22   -0.49    0.40
  -4   1 -22    0.02    0.28
   4   0 -18    1.37    0.42
  -4   0  18    0.92    0.57
   4   0 -17    1.46    0.39
  -4   0  17    0.89    0.58
   4   0 -16    0.49    0.27
  -4   0  16    0.35    0.38
   4   0 -15    1.37    0.36
  -4   0  15    2.19    0.49
   4   0 -14    0.98    0.26
  -4   0  14    0.20    0.36
   4   0 -13    0.62    0.25
  -4   0  13    0.97    0.31
   4   0 -12    1.55    0.29
  -4   0  12    1.39    0.13
   4   0 -11    6.35    0.50
   4   0 -11    6.62    0.72
  -4   0  11    5.73    0.28
   4   0 -10    0.81    0.30
   4   0 -10    0.77    0.21
  -4   0  10    0.72    0.11
   4   0  -9   10.99    0.63
   4   0  -9   10.43    0.72
  -4   0   9   10.79    0.39
   4   0  -8    2.48    0.32
   4   0  -7    4.46    0.49
   4   0  -7    4.75    0.32
  -4   0   7    4.90    0.25
   4   0  -6    1.59    0.26
   4   0  -6    1.43    0.16
  -4   0   6    1.30    0.13
   4   0  -5    5.47    0.40
   4   0  -5    5.42    0.29
  -4   0   5    5.56    0.28
   4   0  -4    0.57    0.19
   4   0  -4    0.62    0.13
  -4   0   4    0.72    0.10
   4   0  -3   14.33    0.64
   4   0  -3   14.68    0.53
  -4   0   3   12.94    0.47
   4   0  -2    0.85    0.23
   4   0  -2    0.88    0.19
   4   0  -1   89.20    2.75
   4   0  -1   98.58    3.01
   4   0   0    4.73    0.43
   4   0   0    4.63    0.40
  -4   0   0    4.85    0.17
   4   0   1   64.67    1.92
   4   0   1   61.61    1.98
  -4   0  -1   61.00    1.37
   4   0   2   10.68    0.48
   4   0   2   10.66    0.56
  -4   0  -2   10.40    0.30
   4   0   3    4.12    0.36
  -4   0  -3    4.62    0.20
   4   0   4    0.60    0.17
   4   0   4    0.11    0.17
  -4   0  -4    0.44    0.11
   4   0   5    1.05    0.17
  -4   0  -5    0.39    0.13
   4   0   6    0.06    0.18
  -4   0  -6    1.30    0.16
   4   0   7    5.21    0.36
   4   0   7    5.79    0.39
  -4   0  -7    5.55    0.35
   4   0   8    2.20    0.22
   4   0   8    1.73    0.23
  -4   0  -8    2.47    0.21
   4   0   9   13.08    0.59
   4   0   9   12.05    0.58
  -4   0  -9   14.27    0.63
   4   0  10    9.27    0.48
   4   0  10    9.46    0.60
  -4   0 -10    9.35    0.53
   4   0  11    4.24    0.39
   4   0  11    3.73    0.30
  -4   0 -11    3.84    0.38
   4   0  12    0.51    0.16
   4   0  12   -0.06    0.18
  -4   0 -12    0.41    0.19
   4   0  13    7.65    0.52
   4   0  13    8.53    0.71
  -4   0 -13   11.83    0.87
   4   0  14    0.64    0.18
   4   0  14    0.81    0.27
  -4   0 -14    0.40    0.36
   4   0  15    0.79    0.17
   4   0  15    0.37    0.29
  -4   0 -15    1.00    0.29
   4   0  16    0.54    0.16
   4   0  16    0.35    0.32
  -4   0 -16    0.96    0.32
   4   0  17    0.78    0.38
  -4   0 -17    1.16    0.40
   4   0  18    0.91    0.36
  -4   0 -18    0.61    0.32
   4   0  19    4.19    0.69
  -4   0 -19    3.51    0.64
   4   0  20    1.03    0.48
   4   0  21    0.19    0.39
  -4   0 -21    0.43    0.37
   4   0  22    0.18    0.42
  -4   0 -22    0.61    0.39
   4   1 -18   -0.11    0.28
  -4  -1  18    0.63    0.38
   4   1 -17    0.04    0.25
  -4  -1  17    0.33    0.37
   4   1 -16    1.48    0.44
  -4  -1  16    3.08    0.63
   4   1 -15    0.46    0.30
  -4  -1  15    1.26    0.39
   4   1 -14    1.60    0.35
  -4  -1  14    1.53    0.44
   4   1 -13    1.42    0.32
  -4  -1  13    1.38    0.41
   4   1 -12    3.13    0.42
  -4  -1  12    3.29    0.54
   4   1 -11    1.44    0.28
  -4  -1  11    1.53    0.39
   4   1 -10   39.41    1.72
   4   1  -9    3.26    0.46
   4   1  -9    2.90    0.31
  -4  -1   9    2.67    0.16
   4   1  -8    2.04    0.37
  -4  -1   8    1.94    0.15
   4   1  -7    4.67    0.42
   4   1  -7    3.83    0.31
  -4  -1   7    3.87    0.20
   4   1  -6    9.23    0.45
   4   1  -6    9.08    0.58
  -4  -1   6    8.87    0.33
   4   1  -5   -0.04    0.11
   4   1  -5    0.02    0.08
  -4  -1   5   -0.00    0.05
   4   1  -4    3.85    0.32
   4   1  -4    4.80    0.28
   4   1  -4    4.82    0.29
   4   1  -3    9.83    0.55
   4   1  -3    9.91    0.43
   4   1  -3   10.27    0.50
   4   1  -2    2.01    0.26
   4   1  -2    1.38    0.23
   4   1  -1    4.12    0.32
   4   1  -1    3.95    0.32
   4   1  -1    3.92    0.30
   4   1   0   19.99    0.75
   4   1   0   17.90    0.78
  -4  -1   0   18.15    0.54
   4   1   1    6.19    0.37
  -4  -1  -1    4.77    0.19
   4   1   2    2.15    0.20
  -4  -1  -2    0.47    0.09
   4   1   3   -0.04    0.09
   4   1   3    0.91    0.15
  -4  -1  -3    0.09    0.09
   4   1   4   -0.23    0.10
  -4  -1  -4    0.03    0.08
   4   1   5    5.00    0.39
   4   1   5    5.71    0.40
   4   1   6   -0.14    0.11
   4   1   6    0.39    0.13
   4   1   7    2.97    0.28
   4   1   7    3.61    0.30
  -4  -1  -7    2.57    0.26
   4   1   8    0.31    0.12
   4   1   8   -0.03    0.10
  -4  -1  -8    0.37    0.13
   4   1   9    1.10    0.18
   4   1   9    0.82    0.21
  -4  -1  -9    1.33    0.20
   4   1  10    0.29    0.14
   4   1  10    0.51    0.17
  -4  -1 -10    0.04    0.15
   4   1  11    0.57    0.18
   4   1  11    0.76    0.22
  -4  -1 -11    1.02    0.20
   4   1  12    0.14    0.18
   4   1  12    0.57    0.15
  -4  -1 -12    0.31    0.19
   4   1  13    3.26    0.32
   4   1  13    4.59    0.45
  -4  -1 -13    3.83    0.45
   4   1  14    2.92    0.38
   4   1  14    1.97    0.26
  -4  -1 -14    2.27    0.41
   4   1  15    1.98    0.28
   4   1  15    1.57    0.36
  -4  -1 -15    1.92    0.52
   4   1  16    6.13    0.45
   4   1  16    6.37    0.70
  -4  -1 -16   11.04    0.86
   4   1  17   -0.06    0.23
  -4  -1 -17    0.34    0.26
   4   1  18    0.28    0.29
  -4  -1 -18    0.45    0.33
   4   1  19    0.56    0.39
  -4  -1 -19    0.92    0.36
   4   1  20    0.33    0.27
  -4  -1 -20   -0.17    0.27
   4   1  21   -0.12    0.37
  -4  -1 -21    0.86    0.36
   4   1  22   -0.20    0.28
  -4  -1 -22    0.24    0.28
   4   2 -18    1.12    0.43
  -4  -2  18    1.15    0.60
   4   2 -17   -0.03    0.21
  -4  -2  17    0.04    0.29
   4   2 -16    0.06    0.31
  -4  -2  16    1.43    0.40
   4   2 -15    0.03    0.24
  -4  -2  15    0.40    0.27
   4   2 -14    8.48    0.60
  -4  -2  14    0.20    0.71
   4   2 -13    4.77    0.54
  -4  -2  13    5.48    0.69
   4   2 -12    1.21    0.33
  -4  -2  12    1.94    0.40
   4   2 -11   15.77    0.95
  -4  -2  11   18.07    1.17
   4   2 -10    0.64    0.25
  -4  -2  10    1.39    0.30
   4   2  -9    1.05    0.26
  -4  -2   9    1.17    0.32
  -4  -2   9    1.23    0.11
   4   2  -8    2.09    0.28
  -4  -2   8    2.02    0.14
   4   2  -7    0.58    0.23
   4   2  -7    0.63    0.19
  -4  -2   7    0.46    0.09
   4   2  -6    3.91    0.39
   4   2  -6    4.49    0.33
   4   2  -6    3.82    0.30
   4   2  -5    5.12    0.32
   4   2  -5    3.71    0.37
   4   2  -5    4.80    0.30
   4   2  -4   12.82    0.60
   4   2  -4   13.08    0.57
   4   2  -4   11.94    0.50
   4   2  -3    7.20    0.40
   4   2  -3    7.42    0.42
   4   2  -3    7.38    0.40
   4   2  -2   23.75    0.89
   4   2  -2   23.53    0.90
   4   2  -2   22.96    0.89
   4   2  -1   71.31    1.97
   4   2  -1   68.00    2.17
   4   2  -1   69.32    2.18
   4   2   0    1.32    0.20
   4   2   0    1.89    0.24
  -4  -2   0    1.74    0.18
   4   2   1    0.08    0.11
  -4  -2  -1    0.05    0.07
   4   2   2    1.06    0.24
   4   2   2    1.62    0.15
  -4  -2  -2    1.93    0.15
   4   2   3    0.04    0.07
   4   2   3   -0.19    0.13
  -4  -2  -3    0.04    0.07
   4   2   4    5.51    0.25
   4   2   4    5.08    0.35
  -4  -2  -4    4.67    0.28
   4   2   5    3.45    0.26
   4   2   5    2.71    0.33
  -4  -2  -5    4.26    0.27
   4   2   6   29.04    0.90
   4   2   6   29.62    1.10
  -4  -2  -6   26.25    1.00
   4   2   7   24.36    0.93
   4   2   7   27.42    0.92
  -4  -2  -7   27.53    1.03
   4   2   8    7.46    0.40
   4   2   8    7.11    0.34
  -4  -2  -8    9.38    0.51
   4   2   9    1.53    0.21
   4   2   9    1.74    0.20
  -4  -2  -9    2.29    0.25
   4   2  10    6.72    0.38
   4   2  10    6.16    0.40
  -4  -2 -10    7.30    0.50
   4   2  11    4.05    0.31
   4   2  11    3.92    0.32
  -4  -2 -11    3.92    0.38
   4   2  12    0.78    0.20
   4   2  12    0.71    0.23
  -4  -2 -12    0.74    0.24
   4   2  13    0.73    0.26
   4   2  13    1.03    0.28
  -4  -2 -13    2.13    0.31
   4   2  14    4.09    0.41
   4   2  14    4.36    0.46
  -4  -2 -14    4.22    0.56
   4   2  15    2.35    0.28
   4   2  15    2.01    0.38
  -4  -2 -15    2.16    0.38
   4   2  16    1.86    0.27
   4   2  16    1.81    0.39
  -4  -2 -16    2.21    0.61
   4   2  17    0.46    0.16
   4   2  17   -0.36    0.23
  -4  -2 -17    0.16    0.28
   4   2  18    3.05    0.52
  -4  -2 -18    2.47    0.55
   4   2  19   -0.02    0.25
  -4  -2 -19    0.18    0.28
   4   2  20    0.52    0.33
  -4  -2 -20    0.24    0.37
   4   2  21    0.24    0.26
  -4  -2 -21   -0.32    0.28
   4   2  22    1.13    0.42
  -4  -2 -22    0.26    0.43
   4   3 -18    0.32    0.37
  -4  -3  18    0.87    0.46
   4   3 -17    0.52    0.35
  -4  -3  17    0.78    0.48
   4   3 -16    0.24    0.28
  -4  -3  16    0.26    0.31
   4   3 -15   -0.02    0.23
  -4  -3  15    0.35    0.31
   4   3 -14   -0.21    0.18
  -4  -3  14    0.13    0.28
   4   3 -13    0.30    0.25
  -4  -3  13    0.55    0.32
   4   3 -12    0.29    0.21
  -4  -3  12   -0.09    0.28
   4   3 -11    5.70    0.53
  -4  -3  11    4.53    0.59
   4   3 -10    2.80    0.35
  -4  -3  10    1.97    0.40
  -4  -3  10    2.20    0.14
   4   3  -9    5.60    0.50
  -4  -3   9    5.68    0.56
  -4  -3   9    5.62    0.24
   4   3  -8    3.20    0.31
  -4  -3   8    4.18    0.41
   4   3  -7    3.30    0.34
   4   3  -7    3.08    0.23
  -4  -3   7    2.89    0.35
   4   3  -6   17.21    0.82
   4   3  -6   15.84    0.66
  -4  -3   6   17.67    0.74
   4   3  -5   -0.00    0.11
   4   3  -4   15.16    0.64
   4   3  -4   16.23    0.77
   4   3  -4   16.66    0.68
   4   3  -3   90.17    2.61
   4   3  -3   92.56    3.13
   4   3  -3   91.86    2.87
   4   3  -2   59.88    1.72
   4   3  -2   60.81    2.02
   4   3  -2   59.67    2.12
   4   3  -1    3.51    0.27
   4   3  -1    2.95    0.30
   4   3  -1    3.89    0.34
   4   3   0    2.49    0.20
   4   3   0    3.12    0.28
  -4  -3   0    2.65    0.22
   4   3   1    0.92    0.13
   4   3   1    1.30    0.20
  -4  -3  -1    0.41    0.13
   4   3   2    5.44    0.30
  -4  -3  -2    5.10    0.27
   4   3   3    2.20    0.22
  -4  -3  -3    2.25    0.20
   4   3   4   -0.14    0.11
  -4  -3  -4    0.04    0.10
   4   3   5   38.44    0.84
   4   3   5   43.67    1.49
  -4  -3  -5   43.91    1.41
   4   3   6   11.37    0.56
  -4  -3  -6   10.67    0.50
   4   3   7    2.51    0.26
   4   3   7    1.81    0.17
  -4  -3  -7    3.39    0.25
   4   3   8    3.87    0.32
   4   3   8    3.74    0.21
  -4  -3  -8    3.86    0.33
   4   3   9    5.41    0.38
   4   3   9    4.67    0.29
  -4  -3  -9    5.19    0.38
   4   3  10   -0.10    0.12
   4   3  10    0.06    0.10
  -4  -3 -10    0.13    0.14
   4   3  11    2.51    0.29
  -4  -3 -11    2.09    0.30
   4   3  12    0.86    0.22
   4   3  12    1.53    0.23
  -4  -3 -12    0.91    0.29
   4   3  13    0.69    0.21
   4   3  13    0.82    0.21
  -4  -3 -13    1.11    0.32
   4   3  14   -0.09    0.15
   4   3  14    0.05    0.19
  -4  -3 -14    1.35    0.24
   4   3  15   20.00    0.99
   4   3  15   22.06    1.23
  -4  -3 -15   22.98    1.40
   4   3  16    0.10    0.13
   4   3  16   -0.01    0.15
  -4  -3 -16   -0.21    0.20
   4   3  17    4.78    0.47
   4   3  17    5.17    0.55
  -4  -3 -17    5.33    0.58
   4   3  18    1.13    0.37
  -4  -3 -18    1.48    0.55
   4   3  19    0.66    0.33
  -4  -3 -19    0.99    0.54
   4   3  20   -0.14    0.26
  -4  -3 -20   -0.03    0.24
   4   3  21    0.35    0.33
  -4  -3 -21    0.14    0.39
   4   3  22    0.02    0.30
  -4  -3 -22    0.20    0.31
   4   4 -18   -0.09    0.27
  -4  -4  18    0.07    0.33
   4   4 -17    1.92    0.47
  -4  -4  17    0.63    0.58
   4   4 -16    0.80    0.35
  -4  -4  16   -0.02    0.44
   4   4 -15    1.46    0.42
  -4  -4  15    1.73    0.53
   4   4 -14    0.33    0.35
  -4  -4  14    1.50    0.40
   4   4 -13    1.17    0.35
  -4  -4  13    1.21    0.41
   4   4 -12    2.54    0.45
  -4  -4  12    3.10    0.47
   4   4 -11    4.63    0.47
  -4  -4  11    4.89    0.64
   4   4 -10    1.08    0.29
  -4  -4  10    0.99    0.33
   4   4  -9    2.91    0.38
  -4  -4   9    2.89    0.43
   4   4  -8    1.60    0.30
   4   4  -8    1.34    0.19
  -4  -4   8    1.25    0.30
   4   4  -7    0.98    0.26
  -4  -4   7    1.28    0.24
   4   4  -6    1.44    0.27
   4   4  -6    1.58    0.20
  -4  -4   6    1.01    0.22
   4   4  -5    3.32    0.37
   4   4  -5    3.74    0.28
  -4  -4   5    3.49    0.31
   4   4  -4   13.78    0.72
   4   4  -4   13.84    0.60
  -4  -4   4   13.96    0.60
   4   4  -3   -0.02    0.10
   4   4  -3   -0.05    0.13
  -4  -4   3   -0.04    0.10
   4   4  -2   10.78    0.52
   4   4  -2   10.93    0.56
  -4  -4   2   11.70    0.43
   4   4  -1   32.23    1.11
   4   4  -1   33.89    1.36
   4   4   0    0.70    0.16
  -4  -4   0    0.80    0.16
   4   4   1   13.18    0.34
   4   4   1   13.72    0.64
  -4  -4  -1   12.77    0.53
   4   4   2   95.81    1.57
   4   4   2  101.16    3.22
  -4  -4  -2   94.52    2.87
   4   4   3    1.34    0.21
  -4  -4  -3    0.77    0.18
   4   4   4    3.98    0.34
  -4  -4  -4    3.68    0.31
   4   4   5   23.48    1.00
  -4  -4  -5   24.09    0.95
   4   4   6   40.25    1.50
   4   4   6   36.89    0.76
  -4  -4  -6   45.26    1.56
   4   4   7   18.97    0.49
   4   4   7   21.32    0.91
  -4  -4  -7   20.59    0.89
   4   4   8    4.21    0.30
   4   4   8    4.05    0.22
  -4  -4  -8    4.67    0.39
   4   4   9    0.42    0.14
   4   4   9    0.06    0.09
  -4  -4  -9    0.16    0.18
   4   4  10    0.90    0.22
   4   4  10    1.17    0.14
  -4  -4 -10    0.98    0.28
   4   4  11    2.97    0.36
   4   4  11    3.20    0.27
  -4  -4 -11    3.57    0.43
   4   4  12   15.41    0.72
   4   4  12   14.48    0.83
  -4  -4 -12   15.91    0.93
   4   4  13    4.28    0.41
   4   4  13    3.79    0.41
  -4  -4 -13    4.74    0.53
   4   4  14   13.25    0.80
   4   4  14   12.85    0.76
  -4  -4 -14   12.80    1.09
   4   4  15   -0.03    0.18
  -4  -4 -15    0.67    0.26
   4   4  16    1.18    0.27
   4   4  16    1.07    0.30
  -4  -4 -16    2.28    0.40
   4   4  17    1.86    0.37
   4   4  17    2.42    0.39
  -4  -4 -17    2.52    0.53
   4   4  18    0.09    0.15
   4   4  18    0.02    0.19
  -4  -4 -18   -0.14    0.25
   4   4  19    0.49    0.36
  -4  -4 -19    0.78    0.51
   4   4  20   -0.10    0.24
  -4  -4 -20    0.51    0.39
   4   4  21    0.32    0.25
  -4  -4 -21   -0.38    0.24
  -4  -4 -22    0.29    0.43
   4   5 -18    0.71    0.47
  -4  -5  18    1.59    0.55
   4   5 -17    0.02    0.28
  -4  -5  17   -0.22    0.35
   4   5 -16    1.51    0.50
  -4  -5  16    1.99    0.57
   4   5 -15   -0.01    0.27
  -4  -5  15    0.26    0.32
   4   5 -14    0.27    0.23
  -4  -5  14   -0.28    0.26
   4   5 -13    0.43    0.31
  -4  -5  13    0.48    0.33
   4   5 -12    0.19    0.26
  -4  -5  12    0.45    0.29
   4   5 -11    0.17    0.19
  -4  -5  11   -0.25    0.21
   4   5 -10    0.61    0.25
  -4  -5  10    0.48    0.28
   4   5  -9    8.25    0.66
   4   5  -9    7.65    0.39
  -4  -5   9    8.18    0.71
   4   5  -8    0.22    0.22
  -4  -5   8    0.39    0.22
   4   5  -7    1.12    0.27
   4   5  -7    1.14    0.19
  -4  -5   7    0.97    0.25
   4   5  -6    0.67    0.21
   4   5  -6    0.38    0.15
  -4  -5   6    0.47    0.21
   4   5  -5   13.46    0.83
   4   5  -5   13.46    0.67
  -4  -5   5   16.14    0.72
   4   5  -4   -0.11    0.13
   4   5  -4    0.72    0.18
  -4  -5   4    0.56    0.15
   4   5  -3    0.86    0.16
   4   5  -3    1.09    0.19
   4   5  -2    0.84    0.16
   4   5  -2    1.02    0.23
  -4  -5   2    0.97    0.12
   4   5  -1    4.47    0.35
   4   5  -1    5.40    0.42
  -4  -5   1    5.49    0.24
   4   5   0    3.65    0.30
  -4  -5   0    4.28    0.31
  -4  -5   0    3.28    0.16
   4   5   1   50.81    1.75
  -4  -5  -1   51.88    1.69
  -4  -5  -1   49.85    0.94
   4   5   2    0.96    0.19
  -4  -5  -2    0.73    0.15
   4   5   3    1.45    0.23
  -4  -5  -3    1.55    0.22
   4   5   4   39.37    1.44
  -4  -5  -4   38.22    1.46
   4   5   5   36.93    1.50
  -4  -5  -5   35.93    1.42
   4   5   6    3.70    0.41
  -4  -5  -6    4.18    0.34
   4   5   7   95.51    3.59
  -4  -5  -7   97.64    3.57
   4   5   8    1.93    0.31
   4   5   8    1.89    0.12
  -4  -5  -8    1.79    0.27
   4   5   9   12.02    0.76
  -4  -5  -9   12.95    0.77
   4   5  10    8.19    0.60
   4   5  10    6.97    0.33
  -4  -5 -10    8.62    0.65
   4   5  11    3.71    0.40
   4   5  11    3.54    0.27
  -4  -5 -11    2.73    0.48
   4   5  12    1.19    0.24
   4   5  12    0.63    0.17
  -4  -5 -12   -0.38    0.29
   4   5  13    1.01    0.30
   4   5  13    0.71    0.24
  -4  -5 -13    2.63    0.38
   4   5  14    1.91    0.32
   4   5  14    1.98    0.29
  -4  -5 -14    0.77    0.35
   4   5  15    6.09    0.54
   4   5  15    5.83    0.48
  -4  -5 -15    4.84    0.62
   4   5  16    0.87    0.25
   4   5  16    0.75    0.26
  -4  -5 -16    1.20    0.37
   4   5  17    0.16    0.20
   4   5  17    0.35    0.22
  -4  -5 -17    0.56    0.30
   4   5  18    2.06    0.41
   4   5  18    1.81    0.45
  -4  -5 -18    2.72    0.52
   4   5  19    0.59    0.29
  -4  -5 -19    0.40    0.42
   4   5  20    0.16    0.22
  -4  -5 -20   -0.39    0.37
  -4  -5 -21    2.08    0.80
   4   6 -17   -0.00    0.25
  -4  -6  17   -0.01    0.29
   4   6 -16    1.00    0.48
  -4  -6  16    1.56    0.51
   4   6 -15    0.76    0.45
  -4  -6  15    1.83    0.49
   4   6 -14    1.52    0.44
  -4  -6  14    1.25    0.39
   4   6 -13    0.61    0.35
  -4  -6  13    0.66    0.36
   4   6 -12    0.27    0.25
  -4  -6  12    0.13    0.27
   4   6 -11   -0.22    0.21
  -4  -6  11    0.21    0.19
   4   6 -10    3.64    0.52
  -4  -6  10    3.88    0.54
   4   6  -9    0.61    0.26
   4   6  -9    0.40    0.14
  -4  -6   9    0.37    0.25
   4   6  -8    0.04    0.11
  -4  -6   8   -0.16    0.16
   4   6  -7    6.52    0.44
  -4  -6   7    0.48    0.31
   4   6  -6   -0.35    0.19
   4   6  -6   -0.11    0.11
  -4  -6   6    0.08    0.13
   4   6  -5    1.05    0.22
   4   6  -5    1.74    0.29
  -4  -6   5    1.41    0.22
   4   6  -4    1.70    0.24
   4   6  -4    1.88    0.25
  -4  -6   4    1.77    0.21
   4   6  -3   -0.04    0.11
   4   6  -3   -0.11    0.13
  -4  -6   3    0.15    0.08
   4   6  -2    6.43    0.40
   4   6  -2    6.22    0.54
   4   6  -1    7.41    0.45
  -4  -6   1    6.94    0.26
   4   6   0    3.13    0.29
  -4  -6   0    3.51    0.32
   4   6   1    0.13    0.12
  -4  -6  -1    0.07    0.11
  -4  -6  -1    0.06    0.04
   4   6   2    2.33    0.23
  -4  -6  -2    2.04    0.26
   4   6   3    2.03    0.27
  -4  -6  -3    2.54    0.24
   4   6   4    7.42    0.51
  -4  -6  -4    8.00    0.49
   4   6   5   10.78    0.58
  -4  -6  -5   11.56    0.63
   4   6   6   46.34    1.89
  -4  -6  -6   49.27    1.96
   4   6   7   -0.08    0.16
  -4  -6  -7    0.25    0.15
   4   6   8   15.28    0.84
  -4  -6  -8   14.17    0.82
   4   6   9    0.54    0.21
  -4  -6  -9    0.38    0.22
   4   6  10    3.77    0.38
  -4  -6 -10    2.98    0.38
   4   6  11    3.56    0.38
   4   6  11    2.43    0.21
  -4  -6 -11    3.39    0.42
   4   6  12   29.48    1.49
   4   6  12   28.70    1.10
  -4  -6 -12   32.90    1.91
   4   6  13    8.03    0.63
   4   6  13    6.70    0.46
  -4  -6 -13    7.51    0.81
   4   6  14    6.05    0.59
   4   6  14    4.99    0.47
  -4  -6 -14    7.48    0.80
   4   6  15    1.85    0.37
   4   6  15    1.60    0.31
  -4  -6 -15    2.25    0.44
   4   6  16    4.20    0.52
   4   6  16    3.42    0.46
  -4  -6 -16    4.44    0.62
   4   6  17    0.30    0.23
   4   6  17    0.24    0.20
  -4  -6 -17    0.41    0.30
   4   6  18    2.17    0.48
  -4  -6 -18    3.05    0.61
   4   6  19   -0.31    0.26
  -4  -6 -19   -0.16    0.28
  -4  -6 -20    0.70    0.62
  -4  -6 -21   -0.38    0.53
   4   7 -17    1.61    0.57
  -4  -7  17    2.06    0.65
   4   7 -16   -0.40    0.31
  -4  -7  16    0.21    0.36
   4   7 -15    0.32    0.30
  -4  -7  15   -0.10    0.34
   4   7 -14    0.51    0.34
  -4  -7  14    0.25    0.37
   4   7 -13    0.24    0.28
  -4  -7  13    0.05    0.28
   4   7 -12   -0.02    0.24
  -4  -7  12    0.14    0.25
   4   7 -11   -0.30    0.24
  -4  -7  11    0.11    0.23
   4   7 -10    0.40    0.25
  -4  -7  10   -0.01    0.23
   4   7  -9   -0.25    0.21
   4   7  -9   -0.04    0.12
  -4  -7   9    0.08    0.17
   4   7  -8    0.31    0.26
   4   7  -8    0.23    0.14
  -4  -7   8    0.93    0.21
   4   7  -7   -0.02    0.20
   4   7  -7    0.04    0.13
  -4  -7   7    0.20    0.15
   4   7  -6   -0.04    0.10
   4   7  -6    0.22    0.18
  -4  -7   6    0.14    0.16
   4   7  -5    0.10    0.16
   4   7  -5    0.45    0.20
  -4  -7   5    0.85    0.18
   4   7  -4    0.21    0.14
   4   7  -4    0.20    0.21
  -4  -7   4    0.27    0.13
   4   7  -3    0.22    0.15
   4   7  -3    0.28    0.17
   4   7  -2    3.23    0.32
   4   7  -2    2.94    0.38
   4   7  -1    4.29    0.38
  -4  -7   1    4.35    0.34
  -4  -7   1    3.76    0.21
   4   7   0    2.23    0.26
  -4  -7   0    1.76    0.25
  -4  -7   0    1.37    0.12
   4   7   1    0.32    0.16
  -4  -7  -1    0.38    0.16
   4   7   2    2.02    0.28
  -4  -7  -2    2.33    0.29
   4   7   3    0.69    0.23
  -4  -7  -3    1.36    0.22
   4   7   4    0.37    0.18
  -4  -7  -4    0.11    0.17
   4   7   5    0.72    0.23
  -4  -7  -5    0.73    0.22
   4   7   6    9.25    0.63
  -4  -7  -6    9.91    0.63
   4   7   7    2.11    0.33
  -4  -7  -7    1.69    0.25
   4   7   8    5.59    0.51
  -4  -7  -8    5.24    0.51
   4   7   9    5.23    0.51
  -4  -7  -9    4.92    0.47
   4   7  10    0.73    0.28
  -4  -7 -10    1.14    0.25
   4   7  11   11.43    0.86
  -4  -7 -11   11.55    0.87
   4   7  12   -0.09    0.19
  -4  -7 -12   -0.11    0.25
   4   7  13    4.67    0.58
  -4  -7 -13    7.41    0.76
   4   7  14    0.14    0.23
  -4  -7 -14    0.55    0.29
   4   7  15    0.48    0.26
  -4  -7 -15    0.49    0.34
   4   7  16    2.02    0.41
  -4  -7 -16    1.58    0.48
   4   7  17    0.14    0.28
  -4  -7 -17    0.77    0.35
   4   7  18    0.42    0.31
  -4  -7 -18    0.28    0.35
   4   7  19    1.14    0.38
  -4  -7 -19    2.11    0.57
  -4  -7 -20    0.13    0.34
   4   8 -16   -0.06    0.32
  -4  -8  16   -0.07    0.34
   4   8 -15    0.43    0.41
  -4  -8  15    0.45    0.43
   4   8 -14   -0.32    0.27
  -4  -8  14    0.01    0.34
   4   8 -13    0.72    0.48
  -4  -8  13    2.13    0.50
   4   8 -12    0.68    0.39
  -4  -8  12    1.25    0.37
   4   8 -11    0.24    0.30
  -4  -8  11    0.22    0.26
   4   8 -10    0.25    0.27
  -4  -8  10    0.18    0.24
   4   8  -9    0.51    0.28
   4   8  -9    0.20    0.14
  -4  -8   9    0.03    0.24
   4   8  -8    0.54    0.33
   4   8  -8    0.69    0.18
  -4  -8   8    0.93    0.27
   4   8  -7    2.74    0.27
   4   8  -7    2.70    0.51
  -4  -8   7    3.36    0.36
   4   8  -6    0.22    0.15
   4   8  -6    0.44    0.27
  -4  -8   6    0.16    0.17
   4   8  -5    2.79    0.32
   4   8  -5    2.46    0.47
  -4  -8   5    3.05    0.29
   4   8  -4    0.25    0.14
   4   8  -4   -0.28    0.23
  -4  -8   4    0.11    0.12
   4   8  -3    5.63    0.44
   4   8  -3    6.31    0.53
  -4  -8   3    4.70    0.36
   4   8  -2    0.84    0.23
   4   8  -2    0.97    0.32
   4   8  -1    4.86    0.39
  -4  -8   1    5.00    0.45
  -4  -8   1    3.95    0.23
   4   8   0    0.24    0.14
  -4  -8   0   -0.14    0.14
   4   8   1    0.12    0.17
  -4  -8  -1    0.36    0.17
   4   8   2    4.13    0.42
  -4  -8  -2    4.19    0.38
   4   8   3    0.95    0.24
  -4  -8  -3    0.71    0.20
   4   8   4   -0.23    0.18
  -4  -8  -4   -0.12    0.16
   4   8   5    3.02    0.39
  -4  -8  -5    3.60    0.31
   4   8   6    0.62    0.21
  -4  -8  -6    0.48    0.21
   4   8   7    2.94    0.39
  -4  -8  -7    2.47    0.30
   4   8   8   -0.01    0.15
  -4  -8  -8    0.00    0.16
   4   8   9    3.02    0.42
  -4  -8  -9    1.93    0.39
   4   8  10    0.68    0.31
  -4  -8 -10    1.08    0.30
   4   8  11    3.12    0.43
  -4  -8 -11    2.04    0.45
   4   8  12   -0.04    0.21
  -4  -8 -12    0.50    0.28
   4   8  13    0.18    0.23
  -4  -8 -13    0.29    0.30
   4   8  14    0.38    0.25
  -4  -8 -14    0.17    0.24
   4   8  15    1.36    0.39
  -4  -8 -15    1.67    0.48
   4   8  16    0.33    0.34
  -4  -8 -16    1.93    0.42
   4   8  17    0.06    0.26
  -4  -8 -17    0.57    0.32
   4   8  18    1.94    0.47
   4   8  19   -0.16    0.24
  -4  -8 -19    0.43    0.31
   4   9 -15    0.76    0.35
  -4  -9  15    0.30    0.45
   4   9 -14    1.90    0.66
  -4  -9  14    2.72    0.63
   4   9 -13    1.57    0.52
  -4  -9  13    1.44    0.50
   4   9 -12    0.20    0.29
  -4  -9  12   -0.31    0.26
   4   9 -11    0.26    0.27
  -4  -9  11   -0.01    0.24
   4   9 -10    9.52    1.04
  -4  -9  10   10.08    0.86
   4   9  -9    1.48    0.37
  -4  -9   9    1.25    0.39
   4   9  -8    2.86    0.57
   4   9  -7    0.28    0.17
   4   9  -7    0.32    0.24
  -4  -9   7    0.28    0.20
   4   9  -6    0.03    0.14
   4   9  -6    0.09    0.22
  -4  -9   6   -0.18    0.15
   4   9  -5    2.09    0.39
  -4  -9   5    1.96    0.32
   4   9  -4   16.36    1.01
   4   9  -4   16.46    1.05
  -4  -9   4   15.50    0.83
   4   9  -3   11.85    0.77
   4   9  -3   11.15    0.97
  -4  -9   3   10.23    0.58
   4   9  -2   18.10    0.92
  -4  -9   2   15.51    0.89
   4   9  -1    2.45    0.36
  -4  -9   1    2.86    0.41
   4   9   0   27.77    1.38
  -4  -9   0   28.59    1.36
   4   9   1   14.67    0.91
  -4  -9  -1   15.13    0.91
   4   9   2    5.11    0.52
  -4  -9  -2    5.18    0.46
   4   9   3    7.70    0.54
  -4  -9  -3    2.49    0.47
   4   9   4    1.90    0.47
  -4  -9  -4    7.11    0.49
   4   9   5   -0.33    0.39
  -4  -9  -5    5.53    0.40
   4   9   6    0.21    0.20
  -4  -9  -6    0.05    0.21
   4   9   7    1.17    0.27
  -4  -9  -7    0.90    0.29
   4   9   8    6.40    0.65
  -4  -9  -8    6.48    0.61
   4   9   9    0.30    0.25
  -4  -9  -9    0.26    0.23
   4   9  10    1.32    0.37
  -4  -9 -10    1.09    0.33
   4   9  11    0.52    0.25
  -4  -9 -11    0.00    0.27
   4   9  12    0.36    0.25
  -4  -9 -12    0.01    0.27
   4   9  13    0.03    0.26
  -4  -9 -13    0.59    0.29
   4   9  14    0.14    0.19
  -4  -9 -14   -0.24    0.23
   4   9  15    0.09    0.31
  -4  -9 -15    1.60    0.40
   4   9  16    0.50    0.30
  -4  -9 -16    0.21    0.30
   4   9  17    0.25    0.26
  -4  -9 -17   -0.01    0.31
   4   9  18    0.73    0.38
  -4  -9 -18    1.45    0.47
   4   9  19    0.28    0.26
  -4  -9 -19   -0.24    0.31
   4  10 -14    0.84    0.42
  -4 -10  14    0.08    0.37
   4  10 -13    0.01    0.28
  -4 -10  13    0.04    0.26
   4  10 -12    2.79    0.63
  -4 -10  12    1.82    0.54
   4  10 -11    0.31    0.38
  -4 -10  11    0.59    0.33
   4  10 -10    1.31    0.36
  -4 -10  10    0.66    0.35
   4  10  -9    0.11    0.23
  -4 -10   9   -0.08    0.18
   4  10  -8    1.44    0.24
   4  10  -8    1.36    0.45
  -4 -10   8    1.42    0.37
   4  10  -7    3.58    0.37
   4  10  -7    4.16    0.60
  -4 -10   7    3.49    0.42
   4  10  -6   -0.06    0.14
   4  10  -6    0.23    0.19
  -4 -10   6   -0.09    0.15
   4  10  -5    9.55    0.69
   4  10  -5    9.75    0.94
  -4 -10   5    8.29    0.62
   4  10  -4    1.36    0.29
   4  10  -4    1.72    0.43
  -4 -10   4    0.86    0.26
   4  10  -3   13.94    0.86
  -4 -10   3   13.62    0.72
   4  10  -2   33.52    1.66
  -4 -10   2   34.82    1.77
   4  10  -1   45.65    2.16
  -4 -10   1   46.14    2.38
   4  10   0    6.59    0.61
  -4 -10   0    5.72    0.64
   4  10   1   39.79    2.07
  -4 -10  -1   40.43    2.05
   4  10   2    0.98    0.32
  -4 -10  -2    0.86    0.28
   4  10   3   20.77    1.17
  -4 -10  -3   22.44    1.33
   4  10   4    0.27    0.24
  -4 -10  -4    0.27    0.24
   4  10   5   -0.10    0.16
  -4 -10  -5    0.15    0.15
   4  10   6   -0.03    0.20
  -4 -10  -6   -0.07    0.18
   4  10   7   -0.02    0.23
  -4 -10  -7   -0.26    0.21
   4  10   8    3.30    0.45
  -4 -10  -8    3.87    0.44
   4  10   9    0.90    0.30
  -4 -10  -9    0.52    0.31
   4  10  10    1.03    0.38
  -4 -10 -10    1.92    0.37
   4  10  11   -0.31    0.27
   4  10  12    1.11    0.36
  -4 -10 -12    0.88    0.34
   4  10  13    0.20    0.24
  -4 -10 -13   -0.12    0.27
   4  10  14   -0.13    0.31
  -4 -10 -14    0.99    0.36
   4  10  15   -0.15    0.24
  -4 -10 -15    0.34    0.28
   4  10  16    0.68    0.36
  -4 -10 -16   -0.12    0.38
   4  10  17   -0.06    0.23
  -4 -10 -17    0.12    0.27
   4  10  18    1.04    0.36
  -4 -10 -18   -0.19    0.43
   4  11 -13    1.57    0.54
  -4 -11  13    2.09    0.53
   4  11 -12    0.56    0.47
  -4 -11  12    0.61    0.36
   4  11 -11    3.53    0.70
  -4 -11  11    2.79    0.58
   4  11 -10   -0.24    0.30
  -4 -11  10    0.21    0.22
   4  11  -9    3.57    0.69
  -4 -11   9    3.23    0.51
   4  11  -8    0.16    0.17
   4  11  -8    0.02    0.30
  -4 -11   8    0.26    0.25
   4  11  -7    0.03    0.16
  -4 -11   7    0.01    0.18
   4  11  -6   -0.01    0.17
   4  11  -6    0.45    0.27
   4  11  -5    0.37    0.25
   4  11  -5    0.18    0.27
  -4 -11   5    0.38    0.19
   4  11  -4    4.16    0.41
   4  11  -4    3.80    0.62
  -4 -11   4    2.96    0.29
   4  11  -3    5.00    0.52
  -4 -11   3    5.12    0.51
   4  11  -2    9.06    0.75
  -4 -11   2    9.93    0.73
   4  11  -1   24.25    1.48
  -4 -11   1   26.24    1.55
   4  11   0    7.00    0.80
  -4 -11   0    8.93    0.79
   4  11   1   19.14    1.29
  -4 -11  -1   17.59    1.22
   4  11   2   44.75    2.32
  -4 -11  -2   42.59    2.11
   4  11   3    1.15    0.35
  -4 -11  -3    2.68    0.42
   4  11   4   24.84    1.58
  -4 -11  -4   25.08    1.55
   4  11   5    8.08    0.87
  -4 -11  -5    9.05    0.85
   4  11   6    8.20    0.75
  -4 -11  -6    9.91    0.86
   4  11   7   14.57    1.20
  -4 -11  -7   14.91    1.16
   4  11   8   11.37    1.01
  -4 -11  -8   11.83    1.01
   4  11   9    0.40    0.26
  -4 -11  -9   -0.08    0.24
   4  11  10    1.57    0.44
  -4 -11 -10    1.72    0.40
   4  11  11    0.04    0.29
  -4 -11 -11    0.54    0.30
   4  11  12    0.18    0.22
  -4 -11 -12   -0.19    0.23
   4  11  13   -0.22    0.28
  -4 -11 -13   -0.20    0.33
   4  11  14   -0.19    0.29
  -4 -11 -14   -0.16    0.31
   4  11  15    0.85    0.46
  -4 -11 -15    2.18    0.57
  -4 -11 -16    0.81    0.53
   4  11  17    0.59    0.39
  -4 -11 -17    0.48    0.41
   4  12 -12   -0.03    0.40
  -4 -12  12   -0.36    0.32
   4  12 -11    0.01    0.31
  -4 -12  11    0.06    0.24
   4  12 -10    1.25    0.53
  -4 -12  10    1.24    0.41
   4  12  -9    0.39    0.48
  -4 -12   9    1.03    0.33
   4  12  -8    2.30    0.58
  -4 -12   8    1.38    0.46
   4  12  -7    0.00    0.18
   4  12  -7   -0.35    0.28
  -4 -12   7    0.01    0.18
   4  12  -6    0.30    0.22
   4  12  -6    0.47    0.29
  -4 -12   6    0.18    0.20
   4  12  -5   -0.03    0.15
   4  12  -5    0.07    0.24
   4  12  -4    1.95    0.35
  -4 -12   4    1.88    0.38
   4  12  -3    0.13    0.17
  -4 -12   3   -0.39    0.23
   4  12  -2    5.65    0.59
  -4 -12   2    5.58    0.62
   4  12  -1    1.41    0.36
  -4 -12   1    1.36    0.37
   4  12   0    2.27    0.43
  -4 -12   0    2.05    0.45
   4  12   1    6.65    0.68
  -4 -12  -1    6.51    0.69
   4  12   2    7.50    0.76
  -4 -12  -2    7.35    0.71
   4  12   3    7.80    0.81
  -4 -12  -3    7.31    0.79
   4  12   4   26.65    1.81
  -4 -12  -4   28.03    1.75
   4  12   5    9.20    0.94
  -4 -12  -5   10.43    0.90
   4  12   6    0.18    0.37
  -4 -12  -6    1.07    0.32
   4  12   7   17.03    1.44
  -4 -12  -7   18.63    1.36
   4  12   8    0.13    0.26
  -4 -12  -8   -0.25    0.24
   4  12   9    4.33    0.76
  -4 -12  -9    5.22    0.69
   4  12  10    5.34    0.79
  -4 -12 -10    5.68    0.71
   4  12  11    1.93    0.51
  -4 -12 -11    1.63    0.50
   4  12  12   -0.01    0.33
  -4 -12 -12    0.59    0.34
   4  12  13    3.40    0.70
  -4 -12 -13    3.31    0.74
   4  12  14    1.01    0.44
  -4 -12 -14    0.85    0.52
   4  12  15    0.47    0.32
  -4 -12 -15   -0.25    0.37
   4  13 -10    1.65    0.62
   4  13  -9   -0.20    0.40
   4  13  -8    0.56    0.45
   4  13  -7    1.22    0.33
   4  13  -7    1.23    0.52
   4  13  -6    0.24    0.25
   4  13  -6    0.08    0.34
   4  13  -5    1.09    0.30
  -4 -13   5    1.03    0.32
   4  13  -4    0.23    0.24
  -4 -13   4    0.31    0.28
   4  13  -3    0.93    0.33
  -4 -13   3    1.60    0.38
   4  13  -2    0.35    0.25
  -4 -13   2    0.34    0.26
   4  13  -1    2.71    0.46
  -4 -13   1    2.94    0.50
   4  13   0    0.09    0.26
  -4 -13   0    0.29    0.26
   4  13   1    3.61    0.52
  -4 -13  -1    2.93    0.51
   4  13   2    0.52    0.29
  -4 -13  -2    0.41    0.30
   4  13   3    5.03    0.74
  -4 -13  -3    6.35    0.70
  -4 -13  -4   -0.27    0.27
   4  13   5   -0.18    0.26
  -4 -13  -5   -0.01    0.20
   4  13   6    2.53    0.58
  -4 -13  -6    2.79    0.50
   4  13   7    4.37    0.71
  -4 -13  -7    4.24    0.55
   4  13   8    4.10    0.72
  -4 -13  -8    4.48    0.69
   4  13   9   14.54    1.35
  -4 -13  -9   14.37    1.33
   4  13  10    1.90    0.54
  -4 -13 -10    2.27    0.50
   4  13  11    1.54    0.52
  -4 -13 -11    1.51    0.50
   4  13  12    4.46    0.81
  -4 -13 -12    6.14    0.95
   4  13  13   -0.03    0.47
  -4 -13 -13    1.52    0.49
   4  13  14    0.71    0.37
  -4 -13 -14   -0.31    0.37
   4  14  -8    0.67    0.52
   4  14  -6   -0.18    0.21
  -4 -14   6    0.10    0.21
   4  14  -5   -0.11    0.21
  -4 -14   5    0.03    0.26
  -4 -14   4    0.25    0.28
   4  14  -3    0.26    0.27
  -4 -14   3    0.56    0.30
   4  14  -2    0.08    0.23
  -4 -14   2    0.03    0.24
   4  14  -1   -0.09    0.41
  -4 -14   1    3.22    0.44
   4  14   0   -0.13    0.24
  -4 -14   0    0.05    0.21
   4  14   1    0.62    0.27
  -4 -14  -1   -0.13    0.26
   4  14   2    0.01    0.30
  -4 -14  -2    0.52    0.28
   4  14   3    2.43    0.51
  -4 -14  -3    1.98    0.47
   4  14   4    2.86    0.60
  -4 -14  -4    3.54    0.56
   4  14   5    1.80    0.48
  -4 -14  -5    1.22    0.41
   4  14   6    3.90    0.65
  -4 -14  -6    2.65    0.57
   4  14   7    1.87    0.53
  -4 -14  -7    1.28    0.45
   4  14   8    2.40    0.56
  -4 -14  -8    1.65    0.51
   4  14   9    0.17    0.35
  -4 -14  -9    0.53    0.32
   4  14  10    0.78    0.35
  -4 -14 -10   -0.15    0.34
   4  14  11    2.02    0.59
  -4 -14 -11    1.80    0.58
  -4 -15   6    1.60    0.54
   4  15  -5    0.08    0.26
  -4 -15   5    0.46    0.31
   4  15  -4    0.22    0.27
  -4 -15   4    0.23    0.29
   4  15  -3    0.40    0.26
  -4 -15   3   -0.01    0.22
   4  15  -2    0.79    0.33
  -4 -15   2    0.24    0.34
   4  15   0    0.67    0.36
   4  15   1    0.64    0.32
  -4 -15  -1    0.15    0.34
   4  15   2    0.15    0.23
  -4 -15  -2    0.16    0.29
   4  15   3   -0.16    0.29
  -4 -15  -3   -0.14    0.27
   4  15   4    0.23    0.24
  -4 -15  -4    0.08    0.27
   4  15   5    0.71    0.40
  -4 -15  -5    0.60    0.36
   4  15   6    0.20    0.31
  -4 -15  -6    0.02    0.27
   4  15   7    0.46    0.43
  -4 -15  -7    1.34    0.39
   4  15   8   -0.14    0.32
   4  15   9    0.49    0.44
  -4 -15  -9    0.74    0.38
   4  16   0    0.61    0.33
  -4 -16   0   -0.05    0.27
   4  16   1    1.06    0.52
  -4 -16  -1    2.15    0.52
   4  16   2   -0.07    0.26
  -4 -16  -2    0.02    0.26
   4  16   3    0.74    0.42
  -4 -16  -3    0.69    0.41
   5 -13  -4    0.05    0.36
  -5  13   4    0.20    0.26
   5 -13  -3    2.07    0.65
  -5  13   3    1.87    0.44
   5 -13  -2   -0.49    0.32
  -5  13   2    0.09    0.18
   5 -13  -1   -0.51    0.39
  -5  13   1   -0.10    0.26
   5 -13   0    0.77    0.55
  -5  13   0    1.25    0.35
   5 -13   1   -0.31    0.32
  -5  13  -1    0.04    0.21
   5 -13   2    0.11    0.35
  -5  13  -2    0.16    0.23
   5 -13   3   -0.42    0.34
  -5  13  -3    0.40    0.23
   5 -13   4    0.58    0.59
  -5  13  -4    1.61    0.36
  -5  13  -5    0.50    0.27
   5 -13   6    8.27    1.41
  -5  13  -6    9.94    0.84
   5 -13   7    0.77    0.52
  -5  13  -7    0.43    0.27
   5 -13   8   -0.19    0.49
  -5  13  -8    0.47    0.24
   5 -13   9    0.08    0.44
  -5  13  -9    0.15    0.21
   5 -12  -7    0.09    0.34
  -5  12   7    0.19    0.24
   5 -12  -6    0.55    0.37
  -5  12   6    0.09    0.25
   5 -12  -5   -0.06    0.29
  -5  12   5    0.02    0.19
   5 -12  -4   -0.19    0.28
  -5  12   4    0.13    0.21
   5 -12  -3    0.64    0.40
  -5  12   3    0.17    0.27
   5 -12  -2    0.25    0.39
  -5  12   2    0.33    0.27
   5 -12  -1    0.93    0.42
  -5  12   1    0.37    0.29
   5 -12   0    0.38    0.34
  -5  12   0   -0.00    0.24
   5 -12   1    1.63    0.50
  -5  12  -1    0.98    0.27
   5 -12   2    1.22    0.50
  -5  12  -2    1.32    0.34
   5 -12   3    0.27    0.34
  -5  12  -3   -0.23    0.19
   5 -12   4    0.51    0.46
  -5  12  -4    0.54    0.25
  -5  12  -5    2.88    0.41
  -5  12  -6   -0.14    0.19
   5 -12   7   -0.15    0.37
  -5  12  -7   -0.05    0.17
   5 -12   8    0.47    0.46
  -5  12  -8    0.29    0.25
   5 -12   9   -0.34    0.35
  -5  12  -9    0.34    0.19
   5 -12  10    2.70    0.74
  -5  12 -10    1.49    0.33
   5 -12  11    5.39    1.21
  -5  12 -11    4.63    0.47
   5 -12  12    0.62    0.66
   5 -11  -9    0.64    0.41
  -5  11   9    0.19    0.25
   5 -11  -8    0.35    0.42
  -5  11   8    0.43    0.26
   5 -11  -7    0.08    0.38
  -5  11   7    0.37    0.26
   5 -11  -6   -0.39    0.26
  -5  11   6    0.24    0.19
   5 -11  -5    0.00    0.34
  -5  11   5    0.18    0.22
   5 -11  -4    0.38    0.33
  -5  11   4    0.05    0.23
   5 -11  -3   -0.42    0.33
  -5  11   3    0.00    0.21
   5 -11  -2    0.85    0.48
  -5  11   2    1.31    0.32
   5 -11  -1   -0.05    0.28
  -5  11   1    0.10    0.19
   5 -11   0   -0.14    0.28
  -5  11   0    0.12    0.17
   5 -11   1    0.26    0.25
  -5  11  -1   -0.06    0.18
   5 -11   2    0.27    0.29
  -5  11  -2    0.08    0.15
   5 -11   3    0.23    0.34
  -5  11  -3    0.13    0.20
   5 -11   4    0.26    0.30
  -5  11  -4   -0.01    0.16
   5 -11   5    0.44    0.44
  -5  11  -5    0.45    0.22
   5 -11   6    2.14    0.68
  -5  11  -6    2.24    0.35
   5 -11   7    2.89    0.72
  -5  11  -7    1.93    0.33
   5 -11   8    0.33    0.40
  -5  11  -8    0.16    0.21
   5 -11   9    0.05    0.42
  -5  11  -9    0.23    0.17
   5 -11  10   -0.35    0.41
  -5  11 -10   -0.08    0.16
   5 -11  11    0.45    0.54
  -5  11 -11    0.40    0.18
   5 -11  12    1.16    0.58
  -5  11 -12    0.70    0.21
   5 -11  13    0.83    0.63
   5 -11  14   -0.23    0.51
   5 -10 -10    0.86    0.49
  -5  10  10    1.22    0.34
   5 -10  -9    0.11    0.31
  -5  10   9    0.05    0.21
   5 -10  -8    0.23    0.34
  -5  10   8    0.15    0.23
   5 -10  -7    0.15    0.27
  -5  10   7   -0.02    0.19
   5 -10  -6   -0.11    0.30
  -5  10   6   -0.07    0.19
   5 -10  -5    0.86    0.45
  -5  10   5    0.71    0.28
   5 -10  -4    0.19    0.42
  -5  10   4    0.90    0.28
   5 -10  -3    1.02    0.47
  -5  10   3    0.98    0.29
   5 -10  -2    2.74    0.58
  -5  10   2    2.08    0.39
   5 -10  -1    1.34    0.45
  -5  10   1    1.17    0.28
   5 -10   0    2.99    0.61
  -5  10   0    3.12    0.40
   5 -10   1   -0.10    0.29
  -5  10  -1    0.29    0.20
   5 -10   2    0.88    0.43
  -5  10  -2    0.90    0.25
   5 -10   3    0.13    0.24
  -5  10  -3    0.11    0.17
   5 -10   4    3.60    0.75
  -5  10  -4    4.44    0.45
   5 -10   5    0.13    0.33
  -5  10  -5    0.21    0.19
   5 -10   6    4.25    0.78
  -5  10  -6    3.54    0.40
   5 -10   7    0.30    0.41
  -5  10  -7    0.39    0.19
   5 -10   8    1.06    0.50
  -5  10  -8    0.73    0.23
   5 -10   9    0.25    0.40
  -5  10  -9    0.12    0.16
   5 -10  10    0.27    0.43
  -5  10 -10    0.24    0.17
   5 -10  11   -0.34    0.34
  -5  10 -11    0.02    0.13
   5 -10  12   -0.09    0.55
  -5  10 -12    0.77    0.22
   5 -10  13   -0.48    0.50
   5 -10  14    2.44    0.89
   5 -10  15    0.65    0.58
   5 -10  16    0.05    0.43
   5  -9 -12    1.70    0.50
  -5   9  12    2.05    0.37
   5  -9 -11    0.28    0.31
  -5   9  11    0.20    0.21
   5  -9 -10    2.63    0.60
  -5   9  10    1.66    0.38
   5  -9  -9    6.37    1.01
  -5   9   9    7.13    0.66
   5  -9  -8    0.78    0.42
  -5   9   8    0.60    0.27
   5  -9  -7   -0.03    0.23
  -5   9   7    0.11    0.17
   5  -9  -6   -0.25    0.25
  -5   9   6    0.10    0.13
   5  -9  -5    0.20    0.32
  -5   9   5   -0.26    0.19
   5  -9  -4    0.53    0.36
  -5   9   4    0.36    0.23
   5  -9  -3    3.86    0.66
  -5   9   3    3.80    0.45
   5  -9  -2    0.08    0.26
  -5   9   2    0.50    0.22
   5  -9  -1    0.37    0.38
  -5   9   1    0.55    0.24
   5  -9   0    6.65    0.79
  -5   9   0    5.72    0.54
   5  -9   1   15.01    1.15
  -5   9  -1   16.59    0.94
   5  -9   2    1.67    0.56
  -5   9  -2    2.38    0.36
   5  -9   3    0.03    0.26
  -5   9  -3    0.07    0.16
   5  -9   4    0.79    0.39
  -5   9  -4    0.32    0.20
   5  -9   5    0.43    0.41
  -5   9  -5    0.72    0.22
   5  -9   6   -0.35    0.30
  -5   9  -6   -0.06    0.17
   5  -9   7    5.17    0.84
  -5   9  -7    4.57    0.43
   5  -9   8    3.18    0.67
  -5   9  -8    1.84    0.30
   5  -9   9    9.87    1.28
  -5   9  -9    9.58    0.60
   5  -9  10    1.02    0.47
  -5   9 -10    0.74    0.20
   5  -9  11    2.04    0.64
  -5   9 -11    1.72    0.26
  -5   9 -11    1.54    0.28
   5  -9  12    0.18    0.37
  -5   9 -12   -0.03    0.14
  -5   9 -12    0.17    0.13
   5  -9  13    0.78    0.41
  -5   9 -13    0.06    0.20
  -5   9 -13    0.18    0.13
   5  -9  14   -0.13    0.28
  -5   9 -14    0.03    0.15
   5  -9  15    0.32    0.39
  -5   9 -15    0.03    0.20
   5  -9  16    0.35    0.48
  -5   9 -16    0.15    0.23
   5  -9  17    0.15    0.45
  -5   9 -17    0.09    0.23
   5  -8 -13    2.13    0.73
  -5   8  13    2.73    0.39
   5  -8 -12    0.25    0.38
  -5   8  12    0.41    0.23
   5  -8 -11    0.36    0.44
  -5   8  11    0.63    0.24
   5  -8 -10    0.17    0.32
  -5   8  10   -0.17    0.18
   5  -8  -9    0.13    0.40
  -5   8   9    0.59    0.23
   5  -8  -8   -0.11    0.24
  -5   8   8    0.17    0.17
   5  -8  -7    4.91    0.73
  -5   8   7    4.20    0.46
   5  -8  -6    0.55    0.33
  -5   8   6    1.11    0.26
   5  -8  -5    0.68    0.28
  -5   8   5   -0.17    0.18
   5  -8  -4    0.93    0.44
  -5   8   4    1.15    0.27
   5  -8  -3    1.50    0.47
  -5   8   3    1.72    0.29
   5  -8  -2    0.38    0.29
  -5   8   2    0.58    0.22
   5  -8  -1    6.43    0.84
  -5   8   1    6.49    0.54
   5  -8   0    4.09    0.59
  -5   8   0    3.36    0.40
   5  -8   1    1.43    0.32
  -5   8  -1    0.07    0.20
   5  -8   2    4.60    0.69
  -5   8  -2    5.20    0.45
   5  -8   3    3.01    0.45
  -5   8  -3    1.74    0.33
   5  -8   4    2.17    0.48
  -5   8  -4    1.17    0.27
   5  -8   5   12.16    1.24
  -5   8  -5   12.08    0.72
   5  -8   6    6.33    0.84
  -5   8  -6    4.64    0.42
   5  -8   7    6.53    0.87
  -5   8  -7    5.28    0.46
   5  -8   8   17.77    1.72
  -5   8  -8   15.68    0.82
   5  -8   9    0.05    0.37
  -5   8  -9    0.26    0.12
  -5   8  -9    0.14    0.15
   5  -8  10   -0.22    0.30
  -5   8 -10    0.07    0.11
  -5   8 -10   -0.01    0.13
   5  -8  11    0.87    0.45
  -5   8 -11    0.54    0.19
   5  -8  12    0.09    0.34
  -5   8 -12    0.10    0.16
   5  -8  13    1.03    0.47
  -5   8 -13    0.43    0.21
  -5   8 -13    0.53    0.15
   5  -8  14   -0.50    0.38
  -5   8 -14   -0.12    0.20
   5  -8  15    0.53    0.39
  -5   8 -15   -0.01    0.20
  -5   8 -16    0.11    0.23
   5  -8  17    0.75    0.43
  -5   8 -17    0.22    0.29
   5  -8  18    0.65    0.38
  -5   8 -18    0.01    0.29
   5  -7 -14    0.28    0.36
  -5   7  14    0.12    0.18
   5  -7 -13    0.30    0.40
  -5   7  13    0.30    0.20
   5  -7 -12    0.80    0.45
  -5   7  12    0.99    0.26
   5  -7 -11   -0.16    0.31
   5  -7 -10    1.94    0.52
  -5   7  10    1.60    0.29
   5  -7  -9    1.27    0.44
  -5   7   9    0.95    0.25
   5  -7  -8    3.40    0.51
  -5   7   8    2.93    0.36
   5  -7  -7    0.36    0.31
  -5   7   7    0.24    0.19
   5  -7  -6    0.38    0.39
  -5   7   6    0.74    0.22
   5  -7  -5    3.11    0.58
  -5   7   5    2.92    0.35
   5  -7  -4    0.01    0.30
  -5   7   4    0.32    0.19
   5  -7  -3    1.33    0.41
  -5   7   3    0.94    0.25
   5  -7  -2    6.07    0.76
  -5   7   2    6.42    0.50
   5  -7  -1    2.78    0.51
  -5   7   1    2.08    0.30
   5  -7   0    4.06    0.58
  -5   7   0    4.14    0.38
   5  -7   1    0.44    0.28
  -5   7  -1    0.44    0.16
   5  -7   2    0.39    0.23
  -5   7  -2   -0.12    0.11
   5  -7   3    3.69    0.68
  -5   7  -3    4.13    0.42
   5  -7   4  184.96    9.00
  -5   7  -4  182.24    6.32
   5  -7   5   22.85    1.69
  -5   7  -5   19.58    0.92
   5  -7   6   12.66    1.16
  -5   7  -6   10.62    0.64
   5  -7   7   11.36    1.25
  -5   7  -7   10.74    0.66
   5  -7   8   40.10    2.68
  -5   7  -8   33.33    1.26
  -5   7  -8   37.24    1.42
   5  -7   9    8.02    0.94
  -5   7  -9    6.67    0.47
  -5   7  -9    7.24    0.48
   5  -7  10   40.68    2.98
  -5   7 -10   36.78    1.56
  -5   7 -10   38.78    1.48
   5  -7  11    7.23    0.87
  -5   7 -11    6.95    0.57
  -5   7 -11    6.13    0.47
   5  -7  12    0.27    0.41
  -5   7 -12    0.85    0.26
  -5   7 -12    0.93    0.19
   5  -7  13    9.59    1.15
  -5   7 -13    8.02    0.63
  -5   7 -13    7.69    0.43
   5  -7  14   14.71    1.70
  -5   7 -14   17.54    1.01
  -5   7 -14   12.47    0.63
   5  -7  15    0.18    0.37
  -5   7 -15    0.49    0.25
   5  -7  16    0.46    0.59
  -5   7 -16    1.40    0.35
   5  -7  17   -0.49    0.40
  -5   7 -17    0.44    0.26
   5  -7  18    0.65    0.64
  -5   7 -18    1.47    0.44
   5  -7  19    0.20    0.39
  -5   7 -19    0.02    0.28
   5  -6 -15    0.16    0.35
   5  -6 -14    0.15    0.29
  -5   6  14   -0.06    0.13
   5  -6 -13    0.00    0.27
  -5   6  13    0.10    0.15
   5  -6 -12    0.25    0.43
  -5   6  12    0.90    0.25
   5  -6 -11   -0.13    0.28
  -5   6  11    0.24    0.16
   5  -6 -10    3.01    0.47
  -5   6  10    2.61    0.33
   5  -6  -9    0.43    0.28
  -5   6   9    0.07    0.16
   5  -6  -8    1.60    0.44
  -5   6   8    1.37    0.27
   5  -6  -7    0.08    0.32
  -5   6   7    0.36    0.17
   5  -6  -6   -0.18    0.22
  -5   6   6   -0.15    0.16
   5  -6  -5    2.67    0.50
  -5   6   5    2.39    0.30
   5  -6  -4   -0.32    0.23
  -5   6   4    0.04    0.13
   5  -6  -3    7.09    0.74
  -5   6   3    7.02    0.49
   5  -6  -2    2.26    0.37
  -5   6   2    1.91    0.28
   5  -6  -1    3.94    0.55
  -5   6   1    3.63    0.34
   5  -6   0    1.20    0.35
  -5   6   0    0.79    0.21
   5  -6   1    7.76    0.70
  -5   6  -1    7.49    0.44
   5  -6   2    0.26    0.22
  -5   6  -2   -0.00    0.13
   5  -6   3    2.71    0.46
  -5   6  -3    1.78    0.28
   5  -6   4    2.06    0.39
  -5   6  -4    0.99    0.23
   5  -6   5   18.69    1.36
  -5   6  -5   18.51    0.82
   5  -6   6    4.41    0.64
  -5   6  -6    3.67    0.19
  -5   6  -6    3.79    0.35
   5  -6   7   54.85    3.21
  -5   6  -7   49.52    1.54
  -5   6  -7   51.75    1.83
   5  -6   8    0.18    0.30
  -5   6  -8   -0.02    0.12
  -5   6  -8    0.19    0.15
   5  -6   9  141.62    7.57
  -5   6  -9  130.78    4.44
  -5   6  -9  139.88    4.45
   5  -6  10   11.81    1.29
  -5   6 -10   11.03    0.61
  -5   6 -10   11.80    0.67
   5  -6  11   12.35    1.07
  -5   6 -11    9.46    0.62
  -5   6 -11    9.79    0.51
   5  -6  12    7.59    1.18
  -5   6 -12    8.96    0.68
  -5   6 -12    8.92    0.47
   5  -6  13    9.30    0.99
  -5   6 -13    8.59    0.66
   5  -6  14   -0.40    0.32
  -5   6 -14    0.10    0.11
   5  -6  15   33.90    2.91
  -5   6 -15   35.47    2.07
   5  -6  16    1.11    0.55
  -5   6 -16    0.70    0.34
   5  -6  17    1.88    0.82
  -5   6 -17    4.07    0.58
   5  -6  18    2.17    0.77
  -5   6 -18    2.45    0.52
   5  -6  19    3.21    0.84
  -5   6 -19    4.34    0.69
   5  -6  20    0.16    0.44
  -5   6 -20    0.54    0.36
   5  -5 -15    0.37    0.41
   5  -5 -14    0.89    0.49
  -5   5  14    1.09    0.23
   5  -5 -13    0.23    0.27
  -5   5  13   -0.07    0.12
   5  -5 -12    1.60    0.34
  -5   5  12    0.05    0.17
   5  -5 -11    0.29    0.34
  -5   5  11    0.66    0.18
   5  -5 -10    0.07    0.32
  -5   5  10    0.48    0.17
   5  -5  -9    1.10    0.39
  -5   5   9    0.66    0.20
   5  -5  -8    0.44    0.43
  -5   5   8    1.24    0.22
   5  -5  -7    0.72    0.34
  -5   5   7    0.50    0.18
   5  -5  -6    0.28    0.32
  -5   5   6    0.58    0.18
   5  -5  -5   -0.25    0.21
  -5   5   5   -0.03    0.13
   5  -5  -4    1.28    0.33
  -5   5   4    0.30    0.18
   5  -5  -3    2.20    0.44
  -5   5   3    1.71    0.24
   5  -5  -2    1.33    0.31
  -5   5   2    1.13    0.22
   5  -5  -1   -0.01    0.19
  -5   5   1    0.07    0.12
   5  -5   0    0.71    0.26
  -5   5   0    1.09    0.19
   5  -5   1    0.70    0.25
  -5   5  -1    0.59    0.18
   5  -5   2    0.15    0.16
  -5   5  -2    0.03    0.13
   5  -5   3    0.32    0.22
  -5   5  -3    0.05    0.13
   5  -5   4    0.33    0.21
  -5   5  -4    0.34    0.15
   5  -5   5    0.56    0.27
  -5   5  -5    0.31    0.08
  -5   5  -5    0.85    0.16
   5  -5   6    4.22    0.54
  -5   5  -6    3.39    0.30
   5  -5   7    1.37    0.37
  -5   5  -7    1.38    0.16
  -5   5  -7    1.43    0.21
  -5   5  -8    3.78    0.27
  -5   5  -8    4.04    0.32
   5  -5   9    7.11    0.54
  -5   5  -9    1.21    0.23
   5  -5  10    1.44    0.27
  -5   5 -10   -0.08    0.12
  -5   5 -10   -0.07    0.11
   5  -5  11   -0.24    0.25
  -5   5 -11    0.30    0.15
  -5   5 -11    0.23    0.12
   5  -5  12    0.66    0.34
  -5   5 -12    0.33    0.18
  -5   5 -12    0.18    0.15
   5  -5  13    0.01    0.48
  -5   5 -13    1.04    0.26
  -5   5 -13    0.66    0.17
   5  -5  14   52.60    3.55
  -5   5 -14   52.82    2.70
  -5   5 -14   50.27    1.73
   5  -5  15   -0.25    0.33
  -5   5 -15    0.22    0.22
   5  -5  16    7.01    1.13
  -5   5 -16    9.60    0.85
   5  -5  17    0.04    0.31
  -5   5 -17    0.16    0.26
   5  -5  18    6.99    1.02
  -5   5 -18    9.62    0.98
   5  -5  19    0.69    0.37
  -5   5 -19   -0.11    0.33
   5  -5  20    3.83    0.78
  -5   5 -20    3.18    0.71
   5  -4 -15    6.56    1.05
   5  -4 -14   -0.29    0.38
   5  -4 -13    0.46    0.36
  -5   4  13    0.28    0.15
   5  -4 -12    5.06    0.80
  -5   4  12    4.25    0.35
   5  -4 -11    1.62    0.50
  -5   4  11    1.60    0.23
   5  -4 -10    0.50    0.33
  -5   4  10    0.65    0.18
   5  -4  -9    0.35    0.22
  -5   4   9   -0.05    0.12
   5  -4  -8    0.81    0.36
  -5   4   8    0.86    0.19
   5  -4  -7    0.20    0.22
  -5   4   7   -0.14    0.12
   5  -4  -6   -0.03    0.31
  -5   4   6    0.87    0.18
   5  -4  -5    1.64    0.44
  -5   4   5    1.91    0.23
   5  -4  -4    1.12    0.29
  -5   4   4    0.53    0.18
   5  -4  -3    0.98    0.32
  -5   4   3    0.88    0.19
   5  -4  -2    0.63    0.28
  -5   4   2    0.77    0.18
   5  -4  -1    0.01    0.14
  -5   4   1   -0.05    0.11
   5  -4   0    3.47    0.45
  -5   4   0    3.50    0.30
   5  -4   1   -0.08    0.16
  -5   4  -1    0.08    0.09
   5  -4   2    0.57    0.28
  -5   4  -2    0.92    0.18
   5  -4   3    2.18    0.36
  -5   4  -3    2.01    0.23
   5  -4   4    0.46    0.19
  -5   4  -4    0.11    0.05
  -5   4  -4    0.18    0.10
   5  -4   5    0.07    0.22
  -5   4  -5    0.30    0.13
   5  -4   6   -0.03    0.22
  -5   4  -6    0.00    0.11
  -5   4  -6    0.17    0.08
   5  -4   7    0.02    0.21
  -5   4  -7    0.26    0.11
  -5   4  -7    0.04    0.09
   5  -4   8   -0.17    0.21
  -5   4  -8   -0.03    0.11
  -5   4  -8   -0.02    0.09
   5  -4   9    6.17    0.72
  -5   4  -9    6.00    0.35
  -5   4  -9    5.79    0.35
   5  -4  10    1.81    0.54
  -5   4 -10    3.02    0.23
  -5   4 -10    2.21    0.27
   5  -4  11    0.86    0.32
  -5   4 -11    0.20    0.13
  -5   4 -11    0.66    0.18
   5  -4  12   -0.17    0.24
  -5   4 -12    0.07    0.09
  -5   4 -12   -0.06    0.13
   5  -4  13    2.16    0.43
  -5   4 -13    0.74    0.15
  -5   4 -13    0.59    0.25
   5  -4  14    4.13    0.77
  -5   4 -14    4.51    0.50
   5  -4  15    0.37    0.32
  -5   4 -15    0.49    0.26
   5  -4  16    0.41    0.32
  -5   4 -16    0.61    0.28
   5  -4  17    1.78    0.47
  -5   4 -17    1.39    0.42
   5  -4  18    1.09    0.46
  -5   4 -18    1.27    0.42
   5  -4  19    4.96    0.89
  -5   4 -19    6.94    0.86
   5  -4  20   -0.25    0.34
  -5   4 -20    0.35    0.31
   5  -4  21    2.62    0.90
  -5   4 -21    3.27    0.70
   5  -3 -15    1.04    0.53
   5  -3 -14    1.13    0.57
   5  -3 -14    1.91    0.39
   5  -3 -13   31.78    2.28
   5  -3 -13   29.70    1.61
  -5   3  13   30.16    1.21
   5  -3 -12    1.09    0.24
   5  -3 -12    1.22    0.45
  -5   3  12    1.00    0.23
   5  -3 -11    4.38    0.38
   5  -3 -11    4.83    0.58
  -5   3  11    4.78    0.33
   5  -3 -10    3.95    0.66
   5  -3 -10    4.20    0.33
  -5   3  10    3.81    0.34
   5  -3  -9    0.01    0.25
   5  -3  -9    0.14    0.12
  -5   3   9    0.22    0.13
   5  -3  -8   15.02    1.12
   5  -3  -8   12.93    0.59
  -5   3   8   14.54    0.66
   5  -3  -7   10.76    0.95
   5  -3  -7    9.95    0.46
  -5   3   7   10.76    0.53
   5  -3  -6    0.40    0.21
  -5   3   6    0.26    0.15
   5  -3  -5    3.42    0.45
   5  -3  -5    2.56    0.18
  -5   3   5    2.55    0.26
   5  -3  -4    0.04    0.20
  -5   3   4    0.17    0.12
   5  -3  -3   -0.21    0.26
  -5   3   3    0.54    0.12
   5  -3  -2   -0.21    0.19
  -5   3   2    0.18    0.12
   5  -3  -1    4.21    0.48
  -5   3   1    4.64    0.31
   5  -3   0    1.21    0.26
  -5   3   0    0.69    0.17
   5  -3   1    8.35    0.58
  -5   3  -1    8.34    0.43
   5  -3   2    2.72    0.35
  -5   3  -2    2.64    0.24
   5  -3   3    5.79    0.53
  -5   3  -3    7.02    0.23
  -5   3  -3    5.78    0.38
   5  -3   4    2.85    0.30
  -5   3  -4    3.43    0.18
  -5   3  -4    2.98    0.27
   5  -3   5    1.10    0.23
  -5   3  -5    1.05    0.16
  -5   3  -5    1.34    0.16
   5  -3   6    1.15    0.33
  -5   3  -6    1.90    0.16
  -5   3  -6    1.39    0.21
   5  -3   7    0.19    0.18
  -5   3  -7    0.05    0.09
  -5   3  -7   -0.03    0.10
   5  -3   8    0.43    0.30
  -5   3  -8    0.86    0.17
  -5   3  -8    1.19    0.17
   5  -3   9   -0.38    0.17
  -5   3  -9   -0.01    0.09
  -5   3  -9    0.17    0.11
   5  -3  10    1.43    0.28
  -5   3 -10    0.15    0.12
  -5   3 -10    0.24    0.14
   5  -3  11    2.08    0.49
  -5   3 -11    2.95    0.27
  -5   3 -11    2.64    0.31
   5  -3  12    2.71    0.51
  -5   3 -12    2.11    0.21
  -5   3 -12    2.61    0.35
   5  -3  13    2.38    0.40
  -5   3 -13    0.43    0.25
   5  -3  14    1.23    0.30
  -5   3 -14    0.26    0.14
  -5   3 -14    0.51    0.23
   5  -3  15    3.02    0.54
  -5   3 -15    3.97    0.27
  -5   3 -15    4.54    0.50
   5  -3  16    0.08    0.22
  -5   3 -16    0.00    0.20
   5  -3  17    0.57    0.31
  -5   3 -17    0.37    0.31
   5  -3  18    2.08    0.53
  -5   3 -18    0.89    0.42
   5  -3  19   -0.49    0.38
  -5   3 -19   -0.07    0.30
   5  -3  20    1.42    0.52
  -5   3 -20    0.30    0.37
   5  -3  21   -0.01    0.51
  -5   3 -21    0.78    0.33
  -5   2  17    0.19    0.38
   5  -2 -16   -0.13    0.22
  -5   2  16   -0.17    0.30
   5  -2 -15    2.72    0.41
   5  -2 -14    6.80    1.00
   5  -2 -14    6.37    0.59
   5  -2 -13    4.82    0.72
   5  -2 -13    6.48    0.55
  -5   2  13    5.52    0.37
   5  -2 -12    1.04    0.26
   5  -2 -12    2.13    0.47
  -5   2  12    1.41    0.21
   5  -2 -11    7.49    0.93
   5  -2 -11    8.11    0.63
  -5   2  11    8.70    0.44
   5  -2 -10    0.83    0.39
   5  -2 -10    0.64    0.20
  -5   2  10    1.00    0.17
   5  -2  -9   10.83    0.96
   5  -2  -9   10.72    0.63
   5  -2  -8    1.42    0.34
   5  -2  -8    0.86    0.17
  -5   2   8    0.98    0.17
   5  -2  -7    4.07    0.53
   5  -2  -7    3.04    0.25
  -5   2   7    3.69    0.28
   5  -2  -6    7.29    0.61
   5  -2  -6    6.82    0.34
  -5   2   6    7.99    0.41
   5  -2  -5    3.29    0.47
   5  -2  -5    3.01    0.22
  -5   2   5    3.01    0.26
   5  -2  -4    0.50    0.17
   5  -2  -4    0.18    0.09
  -5   2   4    0.52    0.13
   5  -2  -3    0.10    0.20
   5  -2  -3    0.33    0.09
  -5   2   3    0.06    0.12
   5  -2  -2   14.02    0.82
  -5   2   2   12.20    0.31
  -5   2   2   13.26    0.55
   5  -2  -1    6.87    0.53
  -5   2   1    6.16    0.31
   5  -2   0    8.60    0.57
  -5   2   0    7.92    0.42
   5  -2   1    6.37    0.46
  -5   2  -1    6.15    0.36
   5  -2   2    2.90    0.28
  -5   2  -2    2.31    0.23
   5  -2   3    5.52    0.45
  -5   2  -3    5.53    0.20
  -5   2  -3    5.24    0.33
   5  -2   4   28.82    1.28
  -5   2  -4   28.55    0.76
  -5   2  -4   29.27    0.91
   5  -2   5    0.31    0.18
  -5   2  -5    0.25    0.09
   5  -2   6    4.36    0.44
  -5   2  -6    4.26    0.25
   5  -2   7    1.00    0.26
  -5   2  -7    0.94    0.16
   5  -2   8    8.11    0.62
   5  -2   8    7.28    0.52
  -5   2  -8    7.90    0.39
   5  -2   9    0.27    0.25
   5  -2   9    0.19    0.19
  -5   2  -9    1.17    0.21
   5  -2  10   -0.18    0.17
   5  -2  10    0.09    0.12
  -5   2 -10    0.06    0.15
   5  -2  11    0.03    0.17
   5  -2  11    1.56    0.27
  -5   2 -11    0.04    0.24
   5  -2  12    1.01    0.33
  -5   2 -12    0.79    0.25
   5  -2  13    1.06    0.27
  -5   2 -13    0.25    0.26
   5  -2  14    0.64    0.34
  -5   2 -14    1.44    0.29
   5  -2  15    0.04    0.22
  -5   2 -15   -0.30    0.21
   5  -2  16    1.90    0.46
  -5   2 -16    1.79    0.38
   5  -2  17    0.37    0.40
  -5   2 -17    0.87    0.34
   5  -2  18    0.89    0.40
  -5   2 -18    0.25    0.32
   5  -2  19    0.77    0.45
  -5   2 -19    0.66    0.37
   5  -2  20    0.32    0.31
  -5   2 -20   -0.18    0.21
   5  -2  21    1.03    0.45
  -5   2 -21   -0.03    0.36
   5  -1 -17    2.01    0.43
  -5   1  17    1.89    0.67
  -5   1  16    1.88    0.60
   5  -1 -15   -0.13    0.20
  -5   1  15    0.06    0.32
   5  -1 -14    1.60    0.39
   5  -1 -13    0.51    0.48
   5  -1 -13    1.61    0.30
   5  -1 -12    1.25    0.30
   5  -1 -12    1.15    0.34
  -5   1  12    1.15    0.18
   5  -1 -11   12.46    1.07
   5  -1 -11   10.94    0.80
   5  -1 -10   16.85    1.31
   5  -1 -10   17.44    0.91
  -5   1  10   17.62    0.72
   5  -1  -9   22.42    1.55
   5  -1  -9   24.44    1.17
  -5   1   9   23.52    0.88
   5  -1  -8    6.39    0.74
   5  -1  -8    7.92    0.51
  -5   1   8    7.98    0.40
   5  -1  -7   18.06    1.01
   5  -1  -7   12.98    0.68
  -5   1   7   14.03    0.59
   5  -1  -6    1.87    0.41
   5  -1  -6    2.56    0.25
  -5   1   6    3.02    0.23
   5  -1  -5    1.07    0.34
   5  -1  -5    1.13    0.19
  -5   1   5    1.75    0.18
   5  -1  -4    4.63    0.45
   5  -1  -4    4.23    0.26
  -5   1   4    4.01    0.28
   5  -1  -3    5.74    0.48
  -5   1   3    5.50    0.33
   5  -1  -2    0.67    0.20
  -5   1   2    0.57    0.14
   5  -1  -1   21.75    0.99
  -5   1   1   19.68    0.73
   5  -1   0   22.40    0.95
  -5   1   0   19.58    0.51
  -5   1   0   20.94    0.69
   5  -1   1   61.17    2.18
  -5   1  -1   57.86    1.30
   5  -1   2   11.82    0.62
   5  -1   2   11.94    0.64
  -5   1  -2   11.80    0.36
   5  -1   3  143.09    4.82
   5  -1   3  139.67    4.54
   5  -1   4    1.79    0.24
   5  -1   4    1.63    0.26
  -5   1  -4    1.62    0.17
   5  -1   5   42.02    1.61
   5  -1   5   42.59    1.55
  -5   1  -5   44.32    1.28
   5  -1   6   -0.04    0.14
   5  -1   6   -0.10    0.13
  -5   1  -6   -0.03    0.08
   5  -1   7    2.97    0.34
   5  -1   7    2.94    0.33
  -5   1  -7    3.35    0.23
   5  -1   8    1.56    0.31
   5  -1   8    1.51    0.25
  -5   1  -8    1.25    0.18
   5  -1   9   11.91    0.79
   5  -1   9   11.19    0.71
  -5   1  -9   12.07    0.57
   5  -1  10    1.36    0.21
   5  -1  10    0.73    0.30
  -5   1 -10    0.40    0.20
   5  -1  11    4.60    0.52
   5  -1  11    4.05    0.38
  -5   1 -11    4.42    0.39
   5  -1  12    0.14    0.14
  -5   1 -12   -0.08    0.21
   5  -1  13    1.18    0.29
   5  -1  13    0.84    0.25
  -5   1 -13    1.59    0.38
   5  -1  14    0.03    0.12
  -5   1 -14   -0.14    0.18
   5  -1  15    0.43    0.22
   5  -1  15    1.01    0.35
  -5   1 -15    0.94    0.30
   5  -1  16   -0.06    0.14
   5  -1  16   -0.09    0.24
  -5   1 -16    0.71    0.24
   5  -1  17    0.29    0.28
  -5   1 -17    0.10    0.24
   5  -1  18    0.97    0.37
  -5   1 -18    0.07    0.30
   5  -1  19   -0.09    0.30
  -5   1 -19   -0.11    0.25
   5  -1  20    0.85    0.46
  -5   1 -20    0.83    0.42
   5  -1  21    0.46    0.43
  -5   1 -21    0.35    0.38
   5  -1  22   -0.40    0.41
  -5   1 -22    0.79    0.36
   5   0 -17    0.23    0.25
  -5   0  17    0.05    0.31
   5   0 -16    0.23    0.23
  -5   0  16    0.07    0.28
   5   0 -15    1.66    0.37
  -5   0  15    1.73    0.53
   5   0 -14    0.86    0.29
  -5   0  14    1.30    0.44
   5   0 -13    0.34    0.28
  -5   0  13    1.55    0.33
  -5   0  12    0.91    0.13
   5   0 -11    0.20    0.27
   5   0 -11    0.36    0.17
  -5   0  11    0.09    0.10
   5   0 -10    0.62    0.27
   5   0 -10    0.74    0.22
  -5   0  10    0.65    0.16
   5   0  -9   32.95    1.89
   5   0  -9   33.36    1.60
  -5   0   9   36.74    1.21
   5   0  -8   31.03    1.34
   5   0  -8   31.94    1.75
  -5   0   8   32.49    1.09
   5   0  -7   26.34    1.49
   5   0  -7   25.68    1.14
  -5   0   7   26.40    0.94
   5   0  -6    0.11    0.21
   5   0  -6    0.38    0.13
  -5   0   6    0.17    0.11
   5   0  -5    0.11    0.18
  -5   0   5    0.21    0.11
   5   0  -4    2.39    0.35
   5   0  -4    2.40    0.24
  -5   0   4    2.16    0.21
   5   0  -3    6.99    0.51
   5   0  -3    6.68    0.33
  -5   0   3    6.57    0.33
   5   0  -2    7.54    0.48
   5   0  -2    7.88    0.39
   5   0  -1   12.60    0.63
   5   0  -1   11.38    0.60
  -5   0   1   11.30    0.38
   5   0   0    0.25    0.15
  -5   0   0    0.23    0.08
   5   0   1   47.03    1.67
   5   0   1   48.16    1.77
   5   0   2    8.57    0.46
   5   0   2    8.12    0.45
  -5   0  -2    8.43    0.30
   5   0   3   13.62    0.64
   5   0   3   14.20    0.64
  -5   0  -3   15.18    0.50
   5   0   4    9.77    0.50
   5   0   4   10.64    0.56
  -5   0  -4    9.48    0.36
   5   0   5    4.78    0.33
   5   0   5    5.31    0.40
  -5   0  -5    4.99    0.27
   5   0   6   19.15    0.91
   5   0   6   20.64    0.88
  -5   0  -6   19.62    0.83
   5   0   7   59.33    2.25
   5   0   7   62.05    2.29
  -5   0  -7   63.44    2.13
   5   0   8   83.32    3.11
   5   0   8   81.97    3.00
  -5   0  -8   86.69    2.97
   5   0   9    0.42    0.17
   5   0   9    0.84    0.19
  -5   0  -9    0.05    0.15
   5   0  10   27.23    1.22
   5   0  10   27.32    1.37
  -5   0 -10   28.21    1.24
   5   0  11    7.20    0.53
   5   0  11    7.40    0.62
  -5   0 -11    7.96    0.54
   5   0  12    0.02    0.17
   5   0  12    0.09    0.16
  -5   0 -12    0.16    0.17
   5   0  13    1.87    0.26
   5   0  13    1.14    0.34
  -5   0 -13    0.97    0.31
   5   0  14    3.69    0.37
   5   0  14    3.70    0.57
  -5   0 -14    5.06    0.67
   5   0  15    0.68    0.22
   5   0  15    1.30    0.35
  -5   0 -15    1.08    0.35
   5   0  16    0.93    0.26
   5   0  16    1.07    0.38
  -5   0 -16    1.83    0.38
   5   0  17    8.82    0.98
  -5   0 -17   10.16    0.96
   5   0  18    0.27    0.25
  -5   0 -18   -0.14    0.25
   5   0  19    2.36    0.56
  -5   0 -19    2.35    0.53
   5   0  20   -0.08    0.29
   5   0  21   -0.50    0.40
  -5   0 -21   -0.40    0.30
   5   0  22    0.04    0.43
  -5   0 -22    0.94    0.42
   5   1 -17    0.42    0.29
  -5  -1  17    0.06    0.41
   5   1 -16    0.03    0.21
  -5  -1  16   -0.01    0.29
   5   1 -15    0.44    0.30
  -5  -1  15    1.01    0.42
   5   1 -14    1.31    0.36
  -5  -1  14    1.59    0.48
   5   1 -13    0.32    0.26
  -5  -1  13    0.86    0.35
   5   1 -12    0.10    0.19
  -5  -1  12    0.20    0.26
   5   1 -11    2.70    0.42
  -5  -1  11    2.60    0.19
   5   1 -10    8.43    0.64
   5   1 -10    8.38    0.82
  -5  -1  10    8.84    0.38
   5   1  -9   18.08    1.21
   5   1  -9   19.12    1.07
  -5  -1   9   17.97    0.69
   5   1  -8    1.09    0.35
   5   1  -8    0.96    0.24
  -5  -1   8    1.34    0.15
   5   1  -7    7.88    0.69
   5   1  -7    7.96    0.53
  -5  -1   7    8.11    0.41
   5   1  -6    9.11    0.72
   5   1  -6   10.22    0.56
  -5  -1   6    9.64    0.43
   5   1  -5    0.42    0.21
   5   1  -5    0.60    0.16
  -5  -1   5    0.51    0.12
   5   1  -4    0.07    0.14
   5   1  -4   -0.00    0.10
   5   1  -3    2.11    0.26
   5   1  -3    2.15    0.22
   5   1  -3    2.16    0.25
   5   1  -2    0.02    0.11
   5   1  -2    0.02    0.09
   5   1  -2   -0.12    0.11
   5   1  -1    0.14    0.12
   5   1  -1    0.21    0.14
  -5  -1   1    0.18    0.09
   5   1   0    8.51    0.44
   5   1   0    7.54    0.47
  -5  -1   0    8.41    0.34
   5   1   1   -0.22    0.11
  -5  -1  -1   -0.11    0.08
   5   1   2    4.10    0.30
   5   1   2    3.70    0.26
   5   1   3    0.54    0.17
  -5  -1  -3    0.99    0.12
   5   1   4   17.64    0.70
   5   1   4   17.81    0.83
  -5  -1  -4   17.88    0.62
   5   1   5   21.78    0.83
   5   1   5   22.82    0.93
  -5  -1  -5   22.09    0.77
   5   1   6   49.40    1.60
   5   1   6   50.00    1.90
  -5  -1  -6   50.30    1.71
   5   1   7   11.76    0.56
   5   1   7   11.39    0.68
  -5  -1  -7   12.49    0.62
   5   1   8   30.61    1.33
   5   1   8   29.55    1.18
  -5  -1  -8   30.95    1.24
   5   1   9   16.35    0.86
   5   1   9   16.55    0.87
  -5  -1  -9   16.71    0.83
   5   1  10    1.41    0.23
   5   1  10    0.78    0.22
  -5  -1 -10    0.98    0.26
   5   1  11    6.49    0.47
   5   1  11    5.31    0.42
  -5  -1 -11    6.13    0.48
   5   1  12    4.02    0.47
   5   1  12    4.30    0.41
  -5  -1 -12    4.83    0.45
   5   1  13    5.87    0.49
   5   1  13    5.94    0.55
  -5  -1 -13    4.78    0.57
   5   1  14   -0.07    0.16
   5   1  14    0.35    0.19
  -5  -1 -14    0.10    0.21
   5   1  15   20.37    1.11
   5   1  15   21.07    1.39
  -5  -1 -15   23.71    1.43
   5   1  16    0.69    0.25
   5   1  16    0.41    0.29
  -5  -1 -16    0.34    0.43
   5   1  17    1.16    0.26
   5   1  17    1.12    0.39
  -5  -1 -17    2.38    0.57
   5   1  18    0.88    0.39
  -5  -1 -18    1.53    0.44
   5   1  19    3.80    0.67
  -5  -1 -19    3.80    0.73
   5   1  20    0.05    0.29
  -5  -1 -20   -0.08    0.22
   5   1  21    0.14    0.42
  -5  -1 -21    0.25    0.27
   5   1  22    0.44    0.33
  -5  -1 -22   -0.08    0.25
   5   2 -17    1.72    0.47
  -5  -2  17    1.62    0.63
   5   2 -16   -0.09    0.26
  -5  -2  16   -0.18    0.35
   5   2 -15    0.46    0.30
  -5  -2  15    0.52    0.40
   5   2 -14    1.30    0.37
  -5  -2  14    1.37    0.36
   5   2 -13    0.74    0.32
  -5  -2  13    1.38    0.41
   5   2 -12    0.61    0.27
  -5  -2  12    0.69    0.32
   5   2 -11    0.25    0.18
  -5  -2  11   -0.06    0.19
   5   2 -10    3.24    0.39
  -5  -2  10    3.00    0.41
  -5  -2  10    2.70    0.19
   5   2  -9    0.17    0.18
  -5  -2   9    0.19    0.10
   5   2  -8    2.34    0.45
   5   2  -8    3.54    0.36
  -5  -2   8    3.01    0.24
   5   2  -7    0.46    0.21
   5   2  -7    0.47    0.26
  -5  -2   7    0.68    0.12
   5   2  -6    0.46    0.22
   5   2  -6    0.47    0.22
   5   2  -5    0.08    0.20
   5   2  -5    0.68    0.17
   5   2  -4    0.05    0.19
   5   2  -4    0.95    0.20
   5   2  -3    0.97    0.21
   5   2  -3    1.80    0.22
   5   2  -3    1.24    0.21
   5   2  -2    0.21    0.13
   5   2  -2    0.31    0.15
   5   2  -2    0.48    0.15
   5   2  -1   28.71    1.01
   5   2  -1   28.03    1.12
  -5  -2   1   29.31    0.98
   5   2   0    1.51    0.16
   5   2   0    1.21    0.22
  -5  -2   0    1.30    0.14
   5   2   1    9.17    0.41
   5   2   1   10.53    0.56
  -5  -2  -1    9.51    0.39
   5   2   2    0.18    0.09
   5   2   2    0.18    0.14
  -5  -2  -2    0.09    0.09
   5   2   3    2.90    0.18
   5   2   3    2.53    0.30
  -5  -2  -3    2.71    0.20
   5   2   4    1.26    0.13
   5   2   4    2.15    0.25
  -5  -2  -4    1.53    0.17
   5   2   5    0.09    0.08
   5   2   5   -0.04    0.14
  -5  -2  -5    0.09    0.10
   5   2   6    5.85    0.44
  -5  -2  -6    5.80    0.35
   5   2   7   15.30    0.63
   5   2   7   14.38    0.76
  -5  -2  -7   15.87    0.70
   5   2   8    0.13    0.13
   5   2   8    0.19    0.17
  -5  -2  -8    0.19    0.15
   5   2   9    1.59    0.24
  -5  -2  -9    1.10    0.25
   5   2  10    3.84    0.41
   5   2  10    3.99    0.35
  -5  -2 -10    5.00    0.44
   5   2  11   12.03    0.72
   5   2  11   10.02    0.57
[truncated: 209,325 more chars]
