# Supplementary material for: Quaternary cocrystals: combinatorial synthetic strategies based on long-range synthon Aufbau modules (LSAM)
Source: IUCrJ. 2016 Jan 5;3(Pt 2):102–7. doi: 10.1107/S2052252515023957 (PMC4775158; doi:10.1107/S2052252515023957)
Supplement: Supplementary file 2 [file m-03-00102-sup3.zip › Checkcif Folder/5. TS ORC TMP ACR.cif]

 
data_shelx
 
_audit_creation_method            SHELXL-2013
_chemical_name_systematic
;
 ?
;
_chemical_name_common             ?
_chemical_melting_point           ?
_chemical_formula_moiety          ?
_chemical_formula_sum
 'C24 H23 N2 O2' 
_chemical_formula_weight          371.44

loop_
 _atom_type_symbol
 _atom_type_description
 _atom_type_scat_dispersion_real
 _atom_type_scat_dispersion_imag
 _atom_type_scat_source
 'C'  'C'   0.0033   0.0016
 'International Tables Vol C Tables 4.2.6.8 and 6.1.1.4'
 'H'  'H'   0.0000   0.0000
 'International Tables Vol C Tables 4.2.6.8 and 6.1.1.4'
 'N'  'N'   0.0061   0.0033
 'International Tables Vol C Tables 4.2.6.8 and 6.1.1.4'
 'O'  'O'   0.0106   0.0060
 'International Tables Vol C Tables 4.2.6.8 and 6.1.1.4'
 
_space_group_crystal_system       triclinic
_space_group_IT_number            2
_space_group_name_H-M_alt         'P -1'
_space_group_name_Hall            '-P 1'
 
_shelx_space_group_comment
;
The symmetry employed for this shelxl refinement is uniquely defined
by the following loop, which should always be used as a source of
symmetry information in preference to the above space-group names.
They are only intended as comments.
;
 
loop_
 _space_group_symop_operation_xyz
 'x, y, z'
 '-x, -y, -z'
 
_cell_length_a                    8.971(4)
_cell_length_b                    10.078(4)
_cell_length_c                    11.666(5)
_cell_angle_alpha                 109.665(8)
_cell_angle_beta                  94.353(7)
_cell_angle_gamma                 90.742(7)
_cell_volume                      989.5(7)
_cell_formula_units_Z             2
_cell_measurement_temperature     293(2)
_cell_measurement_reflns_used     ? 
_cell_measurement_theta_min       ? 
_cell_measurement_theta_max       ? 
 
_exptl_crystal_description        'Plate' 
_exptl_crystal_colour             'Colorless'
_exptl_crystal_density_meas       ? 
_exptl_crystal_density_method     ?              
_exptl_crystal_density_diffrn     1.247          
_exptl_crystal_F_000              394
_exptl_transmission_factor_min    ?                                             
_exptl_transmission_factor_max    ?                                             
_exptl_crystal_size_max           0.250
_exptl_crystal_size_mid           0.250
_exptl_crystal_size_min           0.100
_exptl_absorpt_coefficient_mu     0.080
_shelx_estimated_absorpt_T_min    0.980
_shelx_estimated_absorpt_T_max    0.992
_exptl_absorpt_correction_type    'Multi-scan' 
_exptl_absorpt_correction_T_min   0.591 
_exptl_absorpt_correction_T_max   1.000 
_exptl_absorpt_process_details    'Jacobson, R. (1998) Private communication'
 
_exptl_special_details
;
 ?
;
 
_diffrn_ambient_temperature       293(2)
_diffrn_radiation_wavelength      0.71073
_diffrn_radiation_type            MoK\a
_diffrn_source                    'Sealed Tube'                       
_diffrn_measurement_device_type   'Rigaku Mercury375R (2x2 bin mode)'
_diffrn_measurement_method        'profile data from \w-scans'
_diffrn_detector_area_resol_mean  ? 
_diffrn_reflns_number             9373
_diffrn_reflns_av_unetI/netI      0.1681
_diffrn_reflns_av_R_equivalents   0.1280
_diffrn_reflns_limit_h_min        -11
_diffrn_reflns_limit_h_max        11
_diffrn_reflns_limit_k_min        -12
_diffrn_reflns_limit_k_max        12
_diffrn_reflns_limit_l_min        -14
_diffrn_reflns_limit_l_max        14
_diffrn_reflns_theta_min          3.063
_diffrn_reflns_theta_max          26.999
_diffrn_reflns_theta_full         25.242
_diffrn_measured_fraction_theta_max   0.994
_diffrn_measured_fraction_theta_full  0.997
_diffrn_reflns_Laue_measured_fraction_max    0.994
_diffrn_reflns_Laue_measured_fraction_full   0.997
_diffrn_reflns_point_group_measured_fraction_max   0.994
_diffrn_reflns_point_group_measured_fraction_full  0.997
_reflns_number_total              4291
_reflns_number_gt                 1683
_reflns_threshold_expression      'I > 2\s(I)'
_reflns_Friedel_coverage          0.000
_reflns_Friedel_fraction_max      .
_reflns_Friedel_fraction_full     .
 
_reflns_special_details
;
 Reflections were merged by SHELXL according to the crystal
 class for the calculation of statistics and refinement.
 
 _reflns_Friedel_fraction is defined as the number of unique
 Friedel pairs measured divided by the number that would be
 possible theoretically, ignoring centric projections and
 systematic absences.
;
 
_computing_data_collection        ?
_computing_cell_refinement        ?
_computing_data_reduction         ?
_computing_structure_solution     ?
_computing_structure_refinement   'SHELXL-2013 (Sheldrick, 2013)'
_computing_molecular_graphics     ?
_computing_publication_material   ?
 
_refine_special_details
;
 ?
;
_refine_ls_structure_factor_coef  Fsqd
_refine_ls_matrix_type            full
_refine_ls_weighting_scheme       calc
_refine_ls_weighting_details
;
 w=1/[\s^2^(Fo^2^)+(0.1142P)^2^]
 where P=(Fo^2^+2Fc^2^)/3
;
_atom_sites_solution_primary      ?
_atom_sites_solution_secondary    ?
_atom_sites_solution_hydrogens    geom
_refine_ls_hydrogen_treatment     constr
_refine_ls_extinction_method      SHELXL
_refine_ls_extinction_coef        0.029(6)
_refine_ls_extinction_expression
 'Fc^*^=kFc[1+0.001xFc^2^\l^3^/sin(2\q)]^-1/4^'
_refine_ls_number_reflns          4291
_refine_ls_number_parameters      259
_refine_ls_number_restraints      0
_refine_ls_R_factor_all           0.2240
_refine_ls_R_factor_gt            0.0953
_refine_ls_wR_factor_ref          0.2760
_refine_ls_wR_factor_gt           0.2195
_refine_ls_goodness_of_fit_ref    0.967
_refine_ls_restrained_S_all       0.967
_refine_ls_shift/su_max           0.001
_refine_ls_shift/su_mean          0.000
 
loop_
 _atom_site_label
 _atom_site_type_symbol
 _atom_site_fract_x
 _atom_site_fract_y
 _atom_site_fract_z
 _atom_site_U_iso_or_equiv
 _atom_site_adp_type
 _atom_site_occupancy
 _atom_site_site_symmetry_order  
 _atom_site_calc_flag
 _atom_site_refinement_flags_posn
 _atom_site_refinement_flags_adp
 _atom_site_refinement_flags_occupancy
 _atom_site_disorder_assembly
 _atom_site_disorder_group
O1 O 0.1924(3) 0.3176(3) 0.5288(3) 0.0427(9) Uani 1 1 d . . . . .
H1O H 0.2524 0.2566 0.5279 0.064 Uiso 1 1 calc R U . . .
N2 N -0.6554(4) 0.1035(4) 0.8671(3) 0.0349(9) Uani 1 1 d . . . . .
O2 O 0.0956(3) 0.2644(3) 0.9121(3) 0.0431(9) Uani 1 1 d . . . . .
H2O H 0.1699 0.2169 0.8982 0.065 Uiso 1 1 calc R U . . .
C4 C 0.1493(4) 0.2869(4) 0.7207(4) 0.0307(10) Uani 1 1 d . . . . .
H4 H 0.2233 0.2210 0.7106 0.037 Uiso 1 1 calc R U . . .
C23 C -0.5482(5) -0.1214(4) 0.7609(4) 0.0335(10) Uani 1 1 d . . . . .
C18 C -0.6702(4) -0.0291(5) 0.7914(4) 0.0346(11) Uani 1 1 d . . . . .
C12 C -0.3896(4) 0.0711(5) 0.8993(4) 0.0345(11) Uani 1 1 d . . . . .
C24 C -0.4063(5) -0.0647(5) 0.8206(4) 0.0423(12) Uani 1 1 d . . . . .
H24 H -0.3235 -0.1207 0.8059 0.051 Uiso 1 1 calc R U . . .
C2 C 0.0083(4) 0.4502(4) 0.6483(4) 0.0346(10) Uani 1 1 d . . . . .
H2 H -0.0121 0.4921 0.5892 0.041 Uiso 1 1 calc R U . . .
C1 C -0.0695(4) 0.4871(4) 0.7518(4) 0.0314(10) Uani 1 1 d . . . . .
C3 C 0.1177(4) 0.3498(4) 0.6332(4) 0.0306(10) Uani 1 1 d . . . . .
C16 C -0.5016(5) 0.2976(5) 1.0011(4) 0.0443(12) Uani 1 1 d . . . . .
H16 H -0.5845 0.3536 1.0138 0.053 Uiso 1 1 calc R U . . .
C5 C 0.0688(4) 0.3232(4) 0.8248(4) 0.0310(10) Uani 1 1 d . . . . .
C6 C -0.0402(4) 0.4236(4) 0.8391(4) 0.0351(11) Uani 1 1 d . . . . .
H6 H -0.0938 0.4481 0.9080 0.042 Uiso 1 1 calc R U . . .
C17 C -0.5176(4) 0.1556(5) 0.9223(4) 0.0332(10) Uani 1 1 d . . . . .
C19 C -0.8152(5) -0.0832(5) 0.7307(4) 0.0415(12) Uani 1 1 d . . . . .
H19 H -0.8964 -0.0253 0.7469 0.050 Uiso 1 1 calc R U . . .
C22 C -0.5738(5) -0.2610(5) 0.6781(5) 0.0481(13) Uani 1 1 d . . . . .
H22 H -0.4947 -0.3213 0.6595 0.058 Uiso 1 1 calc R U . . .
C20 C -0.8360(5) -0.2154(5) 0.6515(4) 0.0456(12) Uani 1 1 d . . . . .
H20 H -0.9308 -0.2471 0.6131 0.055 Uiso 1 1 calc R U . . .
C21 C -0.7154(5) -0.3071(5) 0.6257(5) 0.0517(14) Uani 1 1 d . . . . .
H21 H -0.7323 -0.3994 0.5727 0.062 Uiso 1 1 calc R U . . .
C13 C -0.2477(5) 0.1333(6) 0.9612(5) 0.0515(14) Uani 1 1 d . . . . .
H13 H -0.1630 0.0798 0.9487 0.062 Uiso 1 1 calc R U . . .
C14 C -0.2360(5) 0.2701(6) 1.0380(5) 0.0544(14) Uani 1 1 d . . . . .
H14 H -0.1435 0.3092 1.0770 0.065 Uiso 1 1 calc R U . . .
C7 C -0.1832(5) 0.6018(5) 0.7701(4) 0.0437(12) Uani 1 1 d . . . . .
H7A H -0.1927 0.6304 0.6994 0.066 Uiso 1 1 calc R U . . .
H7B H -0.1501 0.6813 0.8408 0.066 Uiso 1 1 calc R U . . .
H7C H -0.2784 0.5658 0.7818 0.066 Uiso 1 1 calc R U . . .
C15 C -0.3648(6) 0.3532(5) 1.0585(4) 0.0520(14) Uani 1 1 d . . . . .
H15 H -0.3559 0.4460 1.1115 0.062 Uiso 1 1 calc R U . . .
N1 N 0.3945(3) 0.1024(4) 0.5190(3) 0.0332(9) Uani 1 1 d . . . . .
C9 C 0.3584(4) -0.0295(5) 0.4474(4) 0.0339(11) Uani 1 1 d . . . . .
C10 C 0.5350(4) 0.1342(4) 0.5741(4) 0.0335(11) Uani 1 1 d . . . . .
C8 C 0.2004(4) -0.0630(5) 0.3899(5) 0.0506(14) Uani 1 1 d . . . . .
H8A H 0.1445 0.0212 0.4133 0.076 Uiso 1 1 calc R U . . .
H8B H 0.1546 -0.1325 0.4170 0.076 Uiso 1 1 calc R U . . .
H8C H 0.2013 -0.0989 0.3026 0.076 Uiso 1 1 calc R U . . .
C11 C 0.5713(5) 0.2820(5) 0.6543(4) 0.0471(13) Uani 1 1 d . . . . .
H11A H 0.4863 0.3383 0.6525 0.071 Uiso 1 1 calc R U . . .
H11B H 0.6548 0.3188 0.6258 0.071 Uiso 1 1 calc R U . . .
H11C H 0.5965 0.2845 0.7365 0.071 Uiso 1 1 calc R U . . .
 
loop_
 _atom_site_aniso_label
 _atom_site_aniso_U_11
 _atom_site_aniso_U_22
 _atom_site_aniso_U_33
 _atom_site_aniso_U_23
 _atom_site_aniso_U_13
 _atom_site_aniso_U_12
O1 0.0400(19) 0.051(2) 0.0397(19) 0.0147(17) 0.0202(15) 0.0148(15)
N2 0.0295(19) 0.036(2) 0.038(2) 0.0095(19) 0.0067(16) 0.0037(17)
O2 0.0325(17) 0.058(2) 0.046(2) 0.0240(18) 0.0152(14) 0.0189(15)
C4 0.022(2) 0.031(2) 0.036(2) 0.007(2) 0.0065(18) 0.0043(18)
C23 0.032(2) 0.031(3) 0.037(3) 0.011(2) 0.006(2) 0.003(2)
C18 0.027(2) 0.040(3) 0.037(3) 0.013(2) 0.0029(19) 0.000(2)
C12 0.029(2) 0.037(3) 0.036(3) 0.011(2) 0.0034(19) -0.001(2)
C24 0.027(2) 0.048(3) 0.055(3) 0.021(3) 0.009(2) 0.007(2)
C2 0.030(2) 0.038(3) 0.034(3) 0.010(2) 0.0054(19) 0.004(2)
C1 0.023(2) 0.032(2) 0.038(3) 0.011(2) 0.0035(18) 0.0040(18)
C3 0.022(2) 0.036(2) 0.034(3) 0.011(2) 0.0072(18) -0.0001(19)
C16 0.048(3) 0.043(3) 0.040(3) 0.012(3) 0.004(2) 0.000(2)
C5 0.026(2) 0.035(3) 0.033(2) 0.011(2) 0.0060(18) 0.0027(19)
C6 0.028(2) 0.039(3) 0.035(3) 0.007(2) 0.0078(19) 0.001(2)
C17 0.029(2) 0.040(3) 0.034(3) 0.016(2) 0.0037(19) 0.002(2)
C19 0.028(2) 0.045(3) 0.053(3) 0.020(3) 0.002(2) 0.004(2)
C22 0.043(3) 0.046(3) 0.055(3) 0.015(3) 0.010(2) 0.007(2)
C20 0.036(3) 0.046(3) 0.050(3) 0.012(3) -0.005(2) -0.002(2)
C21 0.053(3) 0.047(3) 0.050(3) 0.011(3) -0.002(3) -0.010(3)
C13 0.027(2) 0.069(4) 0.055(3) 0.020(3) -0.006(2) -0.014(2)
C14 0.035(3) 0.066(4) 0.061(4) 0.023(3) -0.005(2) -0.017(3)
C7 0.038(3) 0.042(3) 0.047(3) 0.008(2) 0.006(2) 0.014(2)
C15 0.061(3) 0.043(3) 0.041(3) 0.004(3) -0.002(3) -0.018(3)
N1 0.0250(19) 0.035(2) 0.036(2) 0.0047(19) 0.0098(16) -0.0012(16)
C9 0.023(2) 0.044(3) 0.032(3) 0.009(2) 0.0086(18) 0.001(2)
C10 0.029(2) 0.028(2) 0.042(3) 0.008(2) 0.013(2) 0.0019(19)
C8 0.024(2) 0.055(3) 0.066(4) 0.011(3) 0.005(2) 0.003(2)
C11 0.042(3) 0.046(3) 0.045(3) 0.003(3) 0.009(2) 0.001(2)
 
_geom_special_details
;
 All esds (except the esd in the dihedral angle between two l.s. planes)
 are estimated using the full covariance matrix.  The cell esds are taken
 into account individually in the estimation of esds in distances, angles
 and torsion angles; correlations between esds in cell parameters are only
 used when they are defined by crystal symmetry.  An approximate (isotropic)
 treatment of cell esds is used for estimating esds involving l.s. planes.
;
 
loop_
 _geom_bond_atom_site_label_1
 _geom_bond_atom_site_label_2
 _geom_bond_distance
 _geom_bond_site_symmetry_2
 _geom_bond_publ_flag
O1 C3 1.379(5) . ?
O1 H1O 0.8200 . ?
N2 C18 1.329(5) . ?
N2 C17 1.362(5) . ?
O2 C5 1.349(5) . ?
O2 H2O 0.8200 . ?
C4 C3 1.386(6) . ?
C4 C5 1.404(5) . ?
C4 H4 0.9300 . ?
C23 C24 1.418(6) . ?
C23 C22 1.418(6) . ?
C23 C18 1.432(6) . ?
C18 C19 1.440(6) . ?
C12 C24 1.366(6) . ?
C12 C17 1.426(6) . ?
C12 C13 1.438(6) . ?
C24 H24 0.9300 . ?
C2 C1 1.384(6) . ?
C2 C3 1.397(6) . ?
C2 H2 0.9300 . ?
C1 C6 1.386(6) . ?
C1 C7 1.523(5) . ?
C16 C15 1.369(6) . ?
C16 C17 1.415(6) . ?
C16 H16 0.9300 . ?
C5 C6 1.394(5) . ?
C6 H6 0.9300 . ?
C19 C20 1.343(6) . ?
C19 H19 0.9300 . ?
C22 C21 1.371(6) . ?
C22 H22 0.9300 . ?
C20 C21 1.415(6) . ?
C20 H20 0.9300 . ?
C21 H21 0.9300 . ?
C13 C14 1.366(7) . ?
C13 H13 0.9300 . ?
C14 C15 1.422(7) . ?
C14 H14 0.9300 . ?
C7 H7A 0.9600 . ?
C7 H7B 0.9600 . ?
C7 H7C 0.9600 . ?
C15 H15 0.9300 . ?
N1 C9 1.331(5) . ?
N1 C10 1.353(5) . ?
C9 C10 1.405(6) 2_656 ?
C9 C8 1.505(6) . ?
C10 C9 1.405(6) 2_656 ?
C10 C11 1.485(6) . ?
C8 H8A 0.9600 . ?
C8 H8B 0.9600 . ?
C8 H8C 0.9600 . ?
C11 H11A 0.9600 . ?
C11 H11B 0.9600 . ?
C11 H11C 0.9600 . ?
 
loop_
 _geom_angle_atom_site_label_1
 _geom_angle_atom_site_label_2
 _geom_angle_atom_site_label_3
 _geom_angle
 _geom_angle_site_symmetry_1
 _geom_angle_site_symmetry_3
 _geom_angle_publ_flag
C3 O1 H1O 109.5 . . ?
C18 N2 C17 119.0(4) . . ?
C5 O2 H2O 109.5 . . ?
C3 C4 C5 119.5(4) . . ?
C3 C4 H4 120.2 . . ?
C5 C4 H4 120.2 . . ?
C24 C23 C22 124.0(4) . . ?
C24 C23 C18 115.8(4) . . ?
C22 C23 C18 120.2(4) . . ?
N2 C18 C23 123.9(4) . . ?
N2 C18 C19 119.0(4) . . ?
C23 C18 C19 117.0(4) . . ?
C24 C12 C17 119.1(4) . . ?
C24 C12 C13 122.8(4) . . ?
C17 C12 C13 118.0(4) . . ?
C12 C24 C23 120.9(4) . . ?
C12 C24 H24 119.6 . . ?
C23 C24 H24 119.6 . . ?
C1 C2 C3 119.5(4) . . ?
C1 C2 H2 120.2 . . ?
C3 C2 H2 120.2 . . ?
C2 C1 C6 120.2(4) . . ?
C2 C1 C7 119.0(4) . . ?
C6 C1 C7 120.7(4) . . ?
O1 C3 C4 122.1(4) . . ?
O1 C3 C2 117.2(4) . . ?
C4 C3 C2 120.7(4) . . ?
C15 C16 C17 120.4(5) . . ?
C15 C16 H16 119.8 . . ?
C17 C16 H16 119.8 . . ?
O2 C5 C6 119.1(4) . . ?
O2 C5 C4 121.5(4) . . ?
C6 C5 C4 119.4(4) . . ?
C1 C6 C5 120.6(4) . . ?
C1 C6 H6 119.7 . . ?
C5 C6 H6 119.7 . . ?
N2 C17 C16 118.9(4) . . ?
N2 C17 C12 121.2(4) . . ?
C16 C17 C12 119.9(4) . . ?
C20 C19 C18 121.5(4) . . ?
C20 C19 H19 119.2 . . ?
C18 C19 H19 119.2 . . ?
C21 C22 C23 119.9(5) . . ?
C21 C22 H22 120.1 . . ?
C23 C22 H22 120.1 . . ?
C19 C20 C21 120.8(4) . . ?
C19 C20 H20 119.6 . . ?
C21 C20 H20 119.6 . . ?
C22 C21 C20 120.5(5) . . ?
C22 C21 H21 119.7 . . ?
C20 C21 H21 119.7 . . ?
C14 C13 C12 120.8(5) . . ?
C14 C13 H13 119.6 . . ?
C12 C13 H13 119.6 . . ?
C13 C14 C15 120.3(5) . . ?
C13 C14 H14 119.9 . . ?
C15 C14 H14 119.9 . . ?
C1 C7 H7A 109.5 . . ?
C1 C7 H7B 109.5 . . ?
H7A C7 H7B 109.5 . . ?
C1 C7 H7C 109.5 . . ?
H7A C7 H7C 109.5 . . ?
H7B C7 H7C 109.5 . . ?
C16 C15 C14 120.6(5) . . ?
C16 C15 H15 119.7 . . ?
C14 C15 H15 119.7 . . ?
C9 N1 C10 119.1(4) . . ?
N1 C9 C10 120.9(4) . 2_656 ?
N1 C9 C8 118.0(4) . . ?
C10 C9 C8 121.1(4) 2_656 . ?
N1 C10 C9 120.0(4) . 2_656 ?
N1 C10 C11 117.7(4) . . ?
C9 C10 C11 122.2(4) 2_656 . ?
C9 C8 H8A 109.5 . . ?
C9 C8 H8B 109.5 . . ?
H8A C8 H8B 109.5 . . ?
C9 C8 H8C 109.5 . . ?
H8A C8 H8C 109.5 . . ?
H8B C8 H8C 109.5 . . ?
C10 C11 H11A 109.5 . . ?
C10 C11 H11B 109.5 . . ?
H11A C11 H11B 109.5 . . ?
C10 C11 H11C 109.5 . . ?
H11A C11 H11C 109.5 . . ?
H11B C11 H11C 109.5 . . ?
 
loop_
 _geom_hbond_atom_site_label_D 
 _geom_hbond_atom_site_label_H 
 _geom_hbond_atom_site_label_A 
 _geom_hbond_distance_DH 
 _geom_hbond_distance_HA 
 _geom_hbond_distance_DA 
 _geom_hbond_angle_DHA 
 _geom_hbond_site_symmetry_A 
C4 H4 N2  0.93 2.67 3.340(5) 129.9 1_655
 
_refine_diff_density_max    0.348
_refine_diff_density_min   -0.355
_refine_diff_density_rms    0.086

_shelxl_version_number 2013-2

_shelx_res_file
;
TITL datam in P-1
CELL  0.71073   8.9706  10.0781  11.6662  109.665   94.353   90.742
ZERR     2.00   0.0036   0.0041   0.0047    0.008    0.007    0.007
LATT   1
SFAC  C    H    N    O
UNIT  48 46 4 4
MERG   2
EQIV $1 x+1, y, z
HTAB C4 N2_$1
FMAP   2
PLAN   20
OMIT 0 54
SIZE     0.100   0.250   0.250
ACTA
BOND   $H
L.S.  10
WGHT    0.114200
EXTI    0.028780
FVAR       0.39930
MOLE    1
O1    4    0.192417    0.317556    0.528781    11.00000    0.04004    0.05085 =
         0.03969    0.01467    0.02017    0.01481
AFIX 147
H1O   2    0.252353    0.256552    0.527923    11.00000   -1.50000
AFIX   0
N2    3   -0.655421    0.103471    0.867136    11.00000    0.02946    0.03568 =
         0.03792    0.00946    0.00670    0.00367
O2    4    0.095604    0.264351    0.912099    11.00000    0.03248    0.05781 =
         0.04627    0.02402    0.01523    0.01890
AFIX 147
H2O   2    0.169931    0.216858    0.898198    11.00000   -1.50000
AFIX   0
C4    1    0.149284    0.286865    0.720708    11.00000    0.02237    0.03113 =
         0.03573    0.00650    0.00647    0.00435
AFIX  43
H4    2    0.223266    0.221050    0.710552    11.00000   -1.20000
AFIX   0
C23   1   -0.548182   -0.121355    0.760896    11.00000    0.03233    0.03109 =
         0.03729    0.01117    0.00642    0.00251
C18   1   -0.670192   -0.029092    0.791353    11.00000    0.02732    0.03981 =
         0.03653    0.01282    0.00295    0.00021
C12   1   -0.389570    0.071085    0.899286    11.00000    0.02917    0.03743 =
         0.03590    0.01094    0.00337   -0.00133
C24   1   -0.406284   -0.064728    0.820550    11.00000    0.02689    0.04821 =
         0.05523    0.02077    0.00919    0.00712
AFIX  43
H24   2   -0.323481   -0.120749    0.805905    11.00000   -1.20000
AFIX   0
C2    1    0.008320    0.450242    0.648284    11.00000    0.03038    0.03779 =
         0.03435    0.01002    0.00540    0.00396
AFIX  43
H2    2   -0.012084    0.492102    0.589214    11.00000   -1.20000
AFIX   0
C1    1   -0.069473    0.487077    0.751774    11.00000    0.02253    0.03248 =
         0.03832    0.01058    0.00349    0.00396
C3    1    0.117688    0.349761    0.633173    11.00000    0.02235    0.03565 =
         0.03390    0.01107    0.00715   -0.00006
C16   1   -0.501594    0.297634    1.001060    11.00000    0.04845    0.04312 =
         0.03965    0.01185    0.00372   -0.00018
AFIX  43
H16   2   -0.584540    0.353580    1.013821    11.00000   -1.20000
AFIX   0
C5    1    0.068805    0.323230    0.824789    11.00000    0.02597    0.03474 =
         0.03288    0.01145    0.00602    0.00269
C6    1   -0.040225    0.423563    0.839137    11.00000    0.02835    0.03877 =
         0.03489    0.00705    0.00779    0.00132
AFIX  43
H6    2   -0.093808    0.448087    0.907960    11.00000   -1.20000
AFIX   0
C17   1   -0.517563    0.155588    0.922339    11.00000    0.02920    0.03961 =
         0.03389    0.01637    0.00373    0.00151
C19   1   -0.815238   -0.083241    0.730733    11.00000    0.02839    0.04495 =
         0.05345    0.01985    0.00168    0.00416
AFIX  43
H19   2   -0.896449   -0.025308    0.746851    11.00000   -1.20000
AFIX   0
C22   1   -0.573821   -0.261018    0.678135    11.00000    0.04314    0.04588 =
         0.05488    0.01507    0.00970    0.00655
AFIX  43
H22   2   -0.494735   -0.321256    0.659483    11.00000   -1.20000
AFIX   0
C20   1   -0.835979   -0.215423    0.651477    11.00000    0.03591    0.04600 =
         0.05008    0.01191   -0.00480   -0.00153
AFIX  43
H20   2   -0.930782   -0.247132    0.613066    11.00000   -1.20000
AFIX   0
C21   1   -0.715383   -0.307108    0.625655    11.00000    0.05331    0.04702 =
         0.04977    0.01149   -0.00160   -0.00971
AFIX  43
H21   2   -0.732323   -0.399358    0.572660    11.00000   -1.20000
AFIX   0
C13   1   -0.247721    0.133306    0.961163    11.00000    0.02737    0.06949 =
         0.05478    0.01986   -0.00552   -0.01368
AFIX  43
H13   2   -0.162976    0.079756    0.948727    11.00000   -1.20000
AFIX   0
C14   1   -0.236027    0.270115    1.037970    11.00000    0.03538    0.06591 =
         0.06110    0.02297   -0.00517   -0.01676
AFIX  43
H14   2   -0.143486    0.309156    1.077005    11.00000   -1.20000
AFIX   0
C7    1   -0.183193    0.601763    0.770129    11.00000    0.03763    0.04189 =
         0.04681    0.00785    0.00588    0.01386
AFIX 137
H7A   2   -0.192732    0.630443    0.699426    11.00000   -1.50000
H7B   2   -0.150138    0.681305    0.840753    11.00000   -1.50000
H7C   2   -0.278390    0.565832    0.781777    11.00000   -1.50000
AFIX   0
C15   1   -0.364754    0.353153    1.058527    11.00000    0.06126    0.04349 =
         0.04135    0.00356   -0.00219   -0.01830
AFIX  43
H15   2   -0.355879    0.445987    1.111479    11.00000   -1.20000
AFIX   0
MOLE    2
N1    3    0.394537    0.102395    0.519043    11.00000    0.02502    0.03473 =
         0.03562    0.00474    0.00977   -0.00117
C9    1    0.358396   -0.029522    0.447450    11.00000    0.02305    0.04423 =
         0.03249    0.00924    0.00861    0.00140
C10   1    0.534981    0.134158    0.574124    11.00000    0.02918    0.02822 =
         0.04155    0.00766    0.01266    0.00191
C8    1    0.200390   -0.062967    0.389894    11.00000    0.02370    0.05461 =
         0.06646    0.01074    0.00536    0.00329
AFIX 137
H8A   2    0.144467    0.021195    0.413322    11.00000   -1.50000
H8B   2    0.154620   -0.132493    0.417050    11.00000   -1.50000
H8C   2    0.201279   -0.098939    0.302592    11.00000   -1.50000
AFIX   0
C11   1    0.571348    0.281999    0.654312    11.00000    0.04170    0.04597 =
         0.04457    0.00250    0.00886    0.00068
AFIX 137
H11A  2    0.486259    0.338267    0.652470    11.00000   -1.50000
H11B  2    0.654752    0.318830    0.625824    11.00000   -1.50000
H11C  2    0.596547    0.284487    0.736489    11.00000   -1.50000
AFIX   0
HKLF    4

REM  datam in P-1
REM R1 =  0.0953 for    1683 Fo > 4sig(Fo)  and  0.2240 for all    4291 data
REM    259 parameters refined using      0 restraints

END

WGHT      0.1088      0.0000

REM Highest difference peak  0.348,  deepest hole -0.355,  1-sigma level  0.086
Q1    1  -0.7291  0.1585  0.8031  11.00000  0.05    0.35
Q2    1  -0.4522  0.4605  1.0604  11.00000  0.05    0.31
Q3    1  -0.1027  0.0059  0.9669  11.00000  0.05    0.30
Q4    1  -0.0958 -0.0790  0.9222  11.00000  0.05    0.29
Q5    1  -0.2611 -0.1208  0.8250  11.00000  0.05    0.29
Q6    1   0.1486  0.0112  0.3818  11.00000  0.05    0.29
Q7    1   0.2839  0.0085  0.4351  11.00000  0.05    0.28
Q8    1  -0.0396  0.8187  0.9005  11.00000  0.05    0.27
Q9    1  -0.1303  0.7582  0.7850  11.00000  0.05    0.27
Q10   1  -0.5831  0.3831  0.9787  11.00000  0.05    0.27
Q11   1   0.0285  0.1112  0.3999  11.00000  0.05    0.27
Q12   1  -0.6227  0.1034  0.8584  11.00000  0.05    0.27
Q13   1  -0.3493  0.5375  1.0511  11.00000  0.05    0.26
Q14   1  -0.3170 -0.1910  0.8419  11.00000  0.05    0.26
Q15   1  -0.2833 -0.0550  0.8908  11.00000  0.05    0.25
Q16   1  -0.3580 -0.1903  0.7903  11.00000  0.05    0.25
Q17   1   0.5660  0.1154  0.5469  11.00000  0.05    0.25
Q18   1   0.5670  0.1002  0.5744  11.00000  0.05    0.24
Q19   1   0.2634  0.1734  0.5327  11.00000  0.05    0.24
Q20   1   0.4802  0.3613  0.6120  11.00000  0.05    0.24
;
_shelx_res_checksum   95063

_shelx_hkl_file
;
   0   0   2    1.46    0.27
   0   0   2    1.45    0.34
   0   0  -2    1.80    0.56
   0   0   3   20.07    1.14
   0   0   3   24.56    1.50
   0   0  -3   19.75    2.11
   0   0   4    2.69    0.73
   0   0   4    4.68    0.89
   0   0  -4    9.13    1.22
   0   0   5    0.31    1.02
   0   0   6    0.59    1.00
   0   0  -6    8.95    1.69
   0   0   7   47.57    3.23
   0   0   7   47.15    3.92
   0   0  -7   47.59    4.83
   0   0   8    4.98    1.29
   0   0   8    2.37    1.51
   0   0  -8    1.59    2.35
   0   0   9    0.31    0.98
   0   0   9    0.32    1.21
   0   0  10    5.97    1.96
   0   0  10   15.71    3.38
   0   0 -10   14.49    4.03
   0   0  11    5.11    1.84
   0   0 -11   16.60    3.75
   0   0  12    3.69    2.82
   0   0 -12    7.63    3.77
   0   0  13    2.47    3.25
   0   0 -13   -2.72    2.67
   0   1 -14   -7.53    5.14
   0   1 -13    0.00    3.54
   0  -1  13   -1.35    2.13
   0   1 -12   11.64    3.74
   0  -1  12    4.90    2.28
   0  -1  12    6.77    3.87
   0   1 -11    1.36    2.36
   0  -1  11    2.91    2.15
   0  -1  11    0.06    1.37
   0   1 -10   54.71    7.00
   0  -1  10   44.13    4.27
   0   1  -9   23.41    3.18
   0  -1   9    4.65    1.53
   0  -1   9    1.63    1.88
   0   1  -8    0.93    1.34
   0  -1   8   -0.45    0.74
   0  -1   8    0.44    0.99
   0   1  -7    3.40    1.93
   0  -1   7    5.69    1.30
   0   1  -6   16.82    2.88
   0  -1   6   16.84    2.01
   0  -1   6   19.76    1.69
   0   1  -5   16.95    2.29
   0  -1   5   10.22    1.51
   0   1  -4   15.54    1.92
   0  -1   4   22.09    1.35
   0   1  -3  864.71   20.47
   0  -1   3  865.68   16.95
   0  -1   3  858.28   18.59
   0   1  -2    3.55    0.58
   0  -1   2    2.83    0.29
   0  -1   2    3.53    0.44
   0   1   1   43.86    1.37
   0  -1  -1   38.62    1.34
   0   1   2  114.60    3.53
   0  -1  -2  117.12    4.42
   0   1   3   33.03    1.13
   0   1   3   37.21    2.12
   0  -1  -3   36.56    2.19
   0   1   4    2.59    1.00
   0  -1  -4    1.47    1.26
   0   1   5    0.63    0.58
   0  -1  -5    1.67    1.52
   0   1   6  181.89    6.37
   0  -1  -6  188.63    9.95
   0   1   7    6.40    1.34
   0   1   7    6.36    2.23
   0  -1  -7    8.50    2.33
   0   1   8    7.88    1.62
   0   1   8   14.01    2.97
   0  -1  -8    9.18    3.17
   0   1   9    0.29    1.14
   0   1   9    2.48    1.79
   0  -1  -9    5.87    2.24
   0   1  10   -1.77    1.69
   0   1  10   -0.18    1.03
   0  -1 -10   -1.08    2.44
   0   1  11   -0.01    2.60
   0  -1 -11    4.83    2.96
   0   1  12   -3.72    1.96
   0  -1 -12    4.89    2.29
   0   1  13    6.72    3.48
   0  -1 -13    1.42    4.62
   0   2 -14    4.46    4.18
   0   2 -13   -4.44    3.13
   0  -2  13    3.27    1.68
   0   2 -12    5.53    3.27
   0  -2  12    5.00    1.83
   0  -2  12    2.97    2.33
   0   2 -11    6.48    3.71
   0  -2  11    8.35    2.16
   0   2 -10   34.62    4.60
   0  -2  10   21.66    2.88
   0  -2  10   19.16    2.81
   0   2  -9   16.07    3.21
   0  -2   9    6.95    1.80
   0  -2   9    9.30    1.82
   0   2  -8    1.07    1.78
   0  -2   8    0.67    1.25
   0  -2   8    2.25    0.98
   0   2  -7   23.60    3.14
   0  -2   7   25.38    2.20
   0   2  -6   15.61    2.95
   0  -2   6   20.00    1.87
   0  -2   6   16.58    1.53
   0   2  -5   17.01    1.99
   0  -2   5    9.14    1.24
   0  -2   5    8.63    1.12
   0   2  -4    6.95    1.46
   0  -2   4   12.49    1.14
   0  -2   4   12.75    0.87
   0   2  -3 1746.51   42.06
   0  -2   3 1753.67   35.26
   0   2  -2  282.69    6.82
   0  -2   2  293.36    5.82
   0   2  -1    3.53    0.61
   0  -2   1    4.41    0.50
   0   2   0  111.86    3.05
   0   2   0  115.05    3.16
   0  -2   0  117.03    2.43
   0   2   1   89.50    3.69
   0  -2  -1   83.25    3.52
   0   2   2   12.87    1.57
   0  -2  -2   16.37    1.54
   0  -2  -2   11.74    0.68
   0   2   3    4.72    1.30
   0  -2  -3    7.56    1.46
   0  -2  -3    5.15    0.58
   0   2   4   55.75    4.15
   0   2   4   47.35    1.82
   0  -2  -4   59.27    4.32
   0   2   5  145.84    4.70
   0  -2  -5  147.47    7.50
   0   2   6   29.60    1.77
   0   2   6   35.11    3.51
   0  -2  -6   31.54    3.70
   0   2   7    0.24    1.32
   0  -2  -7   -0.66    1.46
   0   2   8    2.96    1.02
   0   2   8    3.37    2.36
   0  -2  -8    1.03    2.41
   0   2   9    0.96    1.94
   0  -2  -9    1.57    2.35
   0   2  10    8.28    3.03
   0  -2 -10    3.37    3.48
   0   2  11   -3.92    3.18
   0  -2 -11   -1.19    3.30
   0   2  12    5.65    3.84
   0  -2 -12    1.76    4.16
   0   2  13    1.37    3.41
   0  -2 -13    1.02    3.82
   0   3 -15   -0.04    2.50
   0   3 -14    2.99    3.31
   0  -3  14    2.51    2.83
   0   3 -13    5.22    3.45
   0  -3  13    2.92    2.76
   0   3 -12    6.19    2.69
   0  -3  12    0.53    2.07
   0   3 -11   14.10    3.63
   0  -3  11    7.42    2.20
   0   3 -10   16.37    2.41
   0  -3  10    1.10    1.51
   0  -3  10   -0.08    1.52
   0   3  -9   29.98    3.88
   0  -3   9   21.46    3.08
   0  -3   9   21.93    2.37
   0   3  -8    7.99    2.41
   0  -3   8    7.70    1.32
   0  -3   8    5.55    1.56
   0   3  -7   28.10    2.91
   0  -3   7   23.40    2.23
   0  -3   7   23.24    1.77
   0   3  -6   39.40    3.79
   0  -3   6   32.46    2.46
   0   3  -5  198.73    9.15
   0   3  -5  165.05    4.60
   0  -3   5  173.27    6.16
   0   3  -4    1.51    1.19
   0  -3   4    2.41    0.76
   0   3  -3  358.48    9.87
   0  -3   3  360.21    8.69
   0   3  -2  118.63    4.96
   0  -3   2  130.17    4.10
   0   3  -1    9.02    1.22
   0   3  -1    8.09    1.07
   0   3   0  248.74    7.26
   0   3   1   18.14    1.85
   0  -3  -1   17.13    1.79
   0  -3  -1   11.97    0.87
   0   3   2    8.75    2.01
   0  -3  -2    7.37    2.43
   0  -3  -2   12.39    0.82
   0   3   3  326.71   12.56
   0  -3  -3  305.88   13.12
   0   3   4   -1.60    1.22
   0  -3  -4    0.59    1.33
   0   3   5   10.16    2.52
   0  -3  -5    9.75    2.26
   0   3   6    7.35    0.89
   0   3   6   10.49    2.66
   0  -3  -6   15.76    2.57
   0   3   7    2.62    3.84
   0  -3  -7   69.41    4.93
   0  -3  -8   -3.92    2.61
   0   3   9    3.03    3.09
   0  -3  -9    4.36    2.88
   0   3  10    8.86    3.32
   0  -3 -10    1.96    3.50
   0   3  11   10.38    4.53
   0  -3 -11    9.42    4.72
   0   3  12    6.59    5.06
   0  -3 -12   11.26    5.76
   0   4 -15   -4.17    2.97
   0  -4  15    2.30    1.99
   0   4 -14   -3.95    3.45
   0  -4  14   -0.15    2.56
   0   4 -13    1.97    3.01
   0  -4  13    0.70    2.22
   0  -4  12   -0.74    1.59
   0   4 -10   15.03    2.73
   0  -4  10    0.53    1.63
   0  -4  10    2.73    1.26
   0   4  -9   -0.61    1.62
   0  -4   9    0.71    1.09
   0   4  -8    9.44    2.64
   0   4  -8    4.78    1.01
   0  -4   8    5.93    1.63
   0   4  -7   -1.04    0.61
   0   4  -7    1.13    1.39
   0  -4   7   -0.49    0.94
   0   4  -6   53.86    2.35
   0  -4   6   68.87    3.43
   0   4  -5    6.93    1.19
   0   4  -5    7.65    1.91
   0  -4   5    6.23    1.38
   0   4  -4   14.84    1.55
   0  -4   4   -0.13    1.17
   0   4  -3    6.47    1.99
   0  -4   3   11.08    1.52
   0   4  -2    0.90    0.75
   0   4  -2    1.02    0.83
   0  -4   2    0.06    0.60
   0   4  -1    4.54    1.20
   0   4  -1    4.98    1.05
   0   4   0    6.73    1.36
   0  -4  -1   -0.44    1.34
   0  -4  -1    0.69    0.56
   0   4   2   78.73    6.05
   0  -4  -2   94.34    6.18
   0   4   3  136.53    7.38
   0  -4  -3  148.07    8.16
   0   4   4    9.57    2.55
   0  -4  -4   11.95    2.73
   0   4   5    1.30    1.95
   0  -4  -5    3.81    2.05
   0   4   6   11.99    3.58
   0  -4  -6   17.82    3.35
   0   4   7   -0.06    1.61
   0  -4  -7   -0.03    1.58
   0   4   8   11.06    4.08
   0  -4  -8   17.88    4.96
   0   4   9   14.09    4.35
   0  -4  -9    4.88    4.41
   0   4  10    2.77    4.49
   0  -4 -10   10.19    4.73
   0   4  11    3.69    4.36
   0  -4 -11   10.12    4.93
   0   5 -15   -7.57    4.34
   0  -5  15   -0.47    2.93
   0   5 -14    4.09    3.77
   0  -5  14    1.30    3.14
   0   5 -13   -0.74    2.54
   0  -5  13    0.84    2.02
   0   5 -12   -2.69    2.38
   0  -5  12    2.52    1.97
   0   5 -11   -0.74    2.55
   0  -5  11    1.78    1.61
   0   5 -10    0.47    2.32
   0  -5  10    1.78    1.56
   0   5  -9    4.76    2.26
   0   5  -9    0.09    0.94
   0  -5   9    5.71    1.47
   0   5  -8   12.88    2.94
   0  -5   8    5.16    1.68
   0   5  -7   16.39    1.79
   0   5  -7   18.74    3.21
   0  -5   7   18.66    2.08
   0   5  -6    7.70    2.07
   0  -5   6    7.16    1.43
   0   5  -5   16.22    1.52
   0  -5   5   11.83    2.25
   0   5  -4   49.71    3.44
   0   5  -4   66.28    4.79
   0  -5   4   56.87    3.90
   0   5  -3   -0.67    1.71
   0   5  -3    9.59    1.73
   0  -5   3   10.22    1.38
   0   5  -2   32.99    2.66
   0   5  -2   24.12    2.72
   0  -5   2   23.53    2.40
   0   5  -1   -0.88    1.10
   0   5   0  428.59   14.96
   0  -5   0  381.07   14.97
   0   5   1    0.03    1.29
   0  -5  -1    1.38    1.22
   0  -5  -1    0.33    0.61
   0   5   2    7.07    1.63
   0  -5  -2    0.49    0.67
   0  -5  -2    1.36    1.67
   0   5   3   -2.02    1.42
   0  -5  -3   -0.29    0.51
   0   5   4    9.57    2.29
   0  -5  -4   -1.25    2.58
   0   5   5    9.74    3.36
   0  -5  -5   11.64    3.73
   0   5   6    0.18    2.85
   0  -5  -6    6.90    2.88
   0   5   7   14.11    4.62
   0  -5  -7   12.68    4.26
   0   5   8    6.99    4.02
   0  -5  -8    8.99    4.07
   0   5   9    3.64    2.98
   0  -5  -9   -4.39    2.75
   0   5  10   -1.70    2.66
   0  -5 -10    1.43    2.47
   0  -5 -11    5.46    4.92
   0   6 -14    8.23    4.46
   0  -6  14    3.66    3.13
   0   6 -13    3.06    3.95
   0  -6  13    1.29    2.84
   0   6 -12   -2.17    2.30
   0  -6  12    2.53    2.24
   0   6 -11    0.55    2.62
   0  -6  11   -1.34    2.05
   0  -6  10    6.17    2.87
   0   6  -9    1.57    2.10
   0  -6   9    1.64    1.84
   0   6  -8   10.01    3.77
   0   6  -8   11.44    1.67
   0  -6   8   11.69    2.70
   0   6  -7    5.96    1.24
   0   6  -7    9.98    2.34
   0  -6   7    6.80    2.20
   0   6  -6    4.39    1.96
   0   6  -6    2.98    1.31
   0  -6   6    5.15    1.69
   0   6  -5   39.16    4.71
   0  -6   5   34.33    3.01
   0   6  -4   11.64    1.60
   0   6  -4   20.32    2.20
   0  -6   4    9.33    1.80
   0   6  -3    4.77    1.38
   0   6  -3    7.73    1.57
   0  -6   3    1.43    1.40
   0   6  -2   40.19    3.43
   0  -6   2   37.92    2.75
   0   6  -1   24.89    2.51
   0  -6   1   22.00    2.36
   0   6   0   17.15    3.00
   0  -6   0   18.55    2.76
   0  -6   0   14.66    1.89
   0   6   1  102.75    7.78
   0   6   2    2.33    1.95
   0  -6  -2    5.75    2.10
   0  -6  -2    0.55    0.93
   0   6   3    4.91    2.70
   0  -6  -3   10.20    3.17
   0   6   4    0.16    1.91
   0  -6  -4   -1.00    1.96
   0   6   5    6.17    3.44
   0  -6  -5    7.00    3.59
   0   6   6    2.55    2.82
   0  -6  -6    1.26    2.80
   0   6   7    7.69    3.95
   0  -6  -7    4.08    3.76
   0   6   8   -3.01    3.67
   0  -6  -8   -4.03    4.13
   0   6   9   -1.56    3.89
   0  -6  -9    4.19    3.51
   0   6  10   -1.15    4.16
   0   7 -14   -0.47    4.14
   0  -7  14    2.60    2.78
   0   7 -13    4.55    2.66
   0  -7  13   -1.91    2.02
   0   7 -12   -1.34    3.09
   0  -7  12   -0.55    2.00
   0   7 -11    2.68    2.70
   0  -7  11   -4.62    2.40
   0   7 -10   -2.58    2.99
   0  -7  10   -3.81    2.34
   0   7  -9    0.22    1.92
   0  -7   9   -2.56    1.97
   0   7  -8    1.32    2.03
   0  -7   8    1.38    1.89
   0   7  -7    2.16    2.09
   0   7  -7    6.55    1.21
   0  -7   7    1.69    1.78
   0   7  -6   -3.56    1.60
   0   7  -6    0.60    0.75
   0  -7   6    1.65    1.15
   0   7  -5    5.02    1.46
   0   7  -5    8.58    2.10
   0  -7   5    4.99    1.71
   0   7  -4    8.41    2.23
   0   7  -4   11.06    1.83
   0  -7   4    7.21    2.14
   0   7  -3   34.96    3.45
   0   7  -3   26.52    3.74
   0  -7   3   19.61    2.75
   0   7  -2   58.70    5.09
   0  -7   2   40.00    4.13
   0   7  -1    2.89    1.54
   0   7  -1    1.07    1.51
   0  -7   1    4.47    1.48
   0   7   0   17.02    3.48
   0  -7   0   12.32    3.22
   0   7   1   29.35    4.84
   0  -7  -1   21.64    4.36
   0   7   2   82.63    6.63
   0  -7  -2   10.73    6.03
   0   7   3    0.51    1.97
   0  -7  -3    0.14    2.15
   0   7   4    2.28    2.93
   0  -7  -4    3.16    3.20
   0   7   5    2.60    3.04
   0  -7  -5    2.72    3.23
   0   7   6   -0.21    2.95
   0  -7  -6    3.59    3.56
   0   7   7    2.54    3.90
   0  -7  -7    4.15    3.68
   0   7   8    0.05    3.69
   0  -7  -8    4.33    3.87
   0  -7  -9   -5.14    4.88
   0   8 -14    1.92    4.52
   0  -8  14    5.45    3.46
   0   8 -13    4.16    3.92
   0  -8  13    3.22    2.93
   0   8 -12    0.47    3.36
   0  -8  12    5.32    2.76
   0   8 -11   -0.83    2.17
   0  -8  11    1.42    1.80
   0   8 -10    3.61    2.28
   0  -8  10   -0.73    1.58
   0   8  -9   22.01    4.53
   0  -8   9   14.72    3.27
   0   8  -8    3.94    2.42
   0  -8   8    4.47    2.06
   0   8  -7    0.53    1.67
   0   8  -7   -1.11    0.89
   0  -8   7    1.23    1.12
   0   8  -6    9.98    2.55
   0  -8   6    4.52    2.54
   0   8  -5   17.31    3.40
   0   8  -5   11.43    2.12
   0  -8   5   13.06    2.78
   0   8  -4   -0.18    1.42
   0   8  -4    2.09    1.60
   0  -8   4    1.68    1.48
   0   8  -3   -1.65    1.18
   0   8  -3    2.12    1.24
   0  -8   3    0.21    1.31
   0   8  -2   -0.69    1.24
   0   8  -2    0.59    1.13
   0  -8   2   -0.15    0.94
   0   8  -1    5.31    2.50
   0  -8   1    3.12    2.78
   0  -8   1    3.90    1.80
   0   8   0    2.23    2.30
   0  -8   0    1.53    2.21
   0   8   1   -0.08    1.92
   0  -8  -1   -0.12    0.91
   0  -8  -1    1.88    1.77
   0   8   2    0.96    2.21
   0  -8  -2    1.30    2.62
   0   8   3   -0.85    2.45
   0  -8  -3    3.23    2.75
   0  -8  -4   18.54    5.87
   0   8   5   -0.27    2.83
   0  -8  -5   -0.50    2.73
   0   8   6    5.14    4.59
   0   8   7    0.35    3.96
   0  -8  -7   -3.93    3.63
   0   8   8   -2.07    4.01
   0   9 -13   -0.77    2.77
   0  -9  13    0.98    2.43
   0   9 -12   16.97    4.90
   0  -9  12    2.48    4.30
   0   9 -11   -0.03    2.77
   0  -9  11   -3.87    2.64
   0   9 -10    2.93    2.44
   0  -9  10    0.84    2.53
   0   9  -9    3.33    2.91
   0  -9   9    1.89    2.38
   0   9  -8    1.99    2.23
   0   9  -7   11.22    3.08
   0   9  -7    8.04    2.24
   0  -9   7    4.58    2.92
   0   9  -6    9.87    2.80
   0   9  -6    7.54    2.11
   0  -9   6    2.46    2.46
   0   9  -5    1.49    1.54
   0   9  -5   -1.17    1.35
   0  -9   5   -1.99    1.55
   0   9  -4    3.59    1.85
   0   9  -4    4.24    2.28
   0  -9   4    4.84    2.08
   0   9  -3   22.28    4.23
   0   9  -3   16.68    3.07
   0  -9   3   11.52    2.87
   0   9  -2   22.63    4.11
   0  -9   2   18.06    3.78
   0   9  -1   11.16    3.69
   0  -9   1    2.62    2.22
   0  -9   1   10.84    3.13
   0   9   0    0.24    2.06
   0  -9   0   -1.15    2.31
   0   9   1    4.67    2.99
   0  -9  -1    5.21    3.27
   0   9   2    1.43    3.10
   0   9   3    0.09    2.80
   0  -9  -3    3.02    3.26
   0   9   4    1.14    3.87
   0  -9  -4    5.86    3.95
   0   9   5    3.16    2.88
   0  -9  -5   -4.85    3.21
   0   9   6    3.52    5.49
   0  -9  -6   10.63    5.56
   0  10 -13    8.55    4.84
   0  10 -12    5.42    3.25
   0 -10  12   -0.40    3.29
   0  10 -11    3.41    3.35
   0 -10  11   -0.97    2.31
   0  10 -10    0.14    2.22
   0 -10  10   -1.02    2.09
   0  10  -9   -0.76    3.02
   0 -10   9    4.84    2.67
   0  10  -8    0.73    2.08
   0 -10   8   -1.50    1.81
   0  10  -7    8.87    3.39
   0 -10   7    8.64    2.89
   0  10  -6    6.77    2.42
   0  10  -6   10.02    2.97
   0 -10   6    7.83    2.96
   0  10  -5   -0.63    1.81
   0  10  -5   -1.60    2.26
   0 -10   5   -2.69    2.06
   0  10  -4   47.30    5.88
   0  10  -4   48.01    6.15
   0 -10   4   25.71    5.02
   0  10  -3   12.72    3.28
   0  10  -3   11.13    3.53
   0 -10   3    8.24    3.34
   0  10  -2    4.24    3.08
   0 -10   2    7.50    3.07
   0 -10   2    3.50    2.34
   0  10  -1   -0.16    1.88
   0 -10   1    0.56    1.29
   0 -10   1   -0.75    1.84
   0  10   0    2.96    2.79
   0 -10   0    2.04    3.18
   0  10   1    0.65    2.10
   0 -10  -1   -0.66    2.38
   0  10   2    2.70    3.33
   0 -10  -2   -4.76    3.21
   0  10   3   -4.58    3.29
   0 -10  -3    2.73    3.50
   0  10   4   -0.50    3.93
   0 -10  -4    6.25    4.24
   0  10   5   -1.92    2.92
   0 -10  -5    2.14    3.20
   0  11 -11    2.23    2.72
   0 -11  11    0.01    2.42
   0  11 -10   -2.50    2.59
   0 -11  10    0.25    2.19
   0  11  -9    4.13    2.66
   0 -11   9   -0.54    2.40
   0  11  -8    3.67    3.05
   0 -11   8    3.83    2.79
   0  11  -7    9.60    3.17
   0 -11   7    4.45    3.49
   0  11  -6   24.45    4.89
   0 -11   6   13.07    4.55
   0  11  -5   16.08    5.00
   0  11  -5   26.54    4.74
   0 -11   5   19.40    4.23
   0  11  -4    1.12    2.15
   0  11  -4    2.62    2.30
   0 -11   4    0.67    2.41
   0  11  -3   13.96    4.16
   0 -11   3   13.82    4.20
   0 -11   3    4.97    4.24
   0  11  -2    0.90    2.86
   0 -11   2    1.76    1.91
   0 -11   2    3.63    3.00
   0  11  -1    3.77    2.49
   0 -11   1   -2.58    2.77
   0  11   0   -0.07    2.74
   0 -11   0    2.63    2.98
   0  11   1    0.72    2.70
   0 -11  -1   -1.86    3.15
   0  11   2    3.93    4.18
   0 -11  -2    4.35    4.71
   0  11   3    2.47    4.26
   0 -11  -3    4.17    4.55
   0  12 -10   13.40    4.00
   0 -12  10   -0.74    4.40
   0  12  -9    5.08    3.19
   0 -12   9    2.49    3.46
   0  12  -8    1.83    2.84
   0 -12   8    1.72    2.79
   0  12  -7    4.33    3.35
   0 -12   7    1.34    3.03
   0  12  -6   -0.36    2.63
   0 -12   6    3.56    2.45
   0  12  -5    1.07    2.65
   0  12  -4    0.25    2.82
   0 -12   4    3.84    2.87
   0 -12   3    8.84    3.51
   0 -12   3    5.44    5.19
   0  12  -2    1.89    2.45
   0 -12   2   -3.65    2.82
   0  12  -1   -5.90    2.99
   0 -12   1    3.44    3.21
   0  12   0   -6.00    2.89
   0 -12   0    7.31    3.44
   0  13  -6   -1.34    3.13
   0 -13   5    0.32    2.84
   0  13  -4    2.60    3.04
   0 -13   4    1.21    3.38
   1 -13   5    0.56    2.63
   1 -13   6    5.04    4.26
   1 -12   0    4.05    5.11
  -1  12   0   11.46    5.24
   1 -12   1    0.63    3.29
  -1  12  -1    4.12    3.43
   1 -12   2    0.41    3.76
  -1  12  -2    4.36    3.52
   1 -12   3   -0.48    2.23
   1 -12   3    0.63    2.38
  -1  12  -3   -1.29    2.39
   1 -12   4   12.77    4.76
   1 -12   4    8.28    4.29
  -1  12  -4   12.82    4.59
   1 -12   5    2.33    2.95
  -1  12  -5   -0.38    2.35
  -1  12  -5    3.52    2.38
   1 -12   6    2.83    3.88
  -1  12  -6    5.12    3.61
  -1  12  -6   11.20    3.37
   1 -12   7    3.76    3.17
  -1  12  -7    4.91    3.47
   1 -12   8   11.65    4.68
  -1  12  -8   17.06    4.53
   1 -12   9   -0.57    1.87
  -1  12  -9    0.64    1.95
   1 -12  10    5.26    3.68
   1 -11  -3    2.63    3.76
  -1  11   3    0.40    3.64
  -1  11   2    4.53    4.82
   1 -11  -1    0.17    3.76
  -1  11   1    4.93    3.75
   1 -11   0    1.72    3.41
   1 -11   1   -1.82    3.79
   1 -11   1    7.73    2.31
  -1  11  -1    2.85    3.69
   1 -11   2   -0.35    2.64
   1 -11   2    2.23    2.27
  -1  11  -2    5.43    3.41
   1 -11   3    4.32    3.08
   1 -11   3    1.94    3.07
  -1  11  -3    8.91    2.86
   1 -11   4    3.83    2.61
  -1  11  -4   -0.70    2.25
  -1  11  -4    4.80    2.34
   1 -11   5    8.25    3.69
  -1  11  -5    5.57    2.72
  -1  11  -5    4.14    3.10
   1 -11   6    6.11    3.15
  -1  11  -6    3.88    3.00
  -1  11  -6    9.93    2.96
   1 -11   7   13.24    3.94
  -1  11  -7   18.57    4.74
  -1  11  -7   11.14    3.32
   1 -11   8    8.21    3.54
  -1  11  -8    5.70    3.36
   1 -11   9    1.91    2.41
  -1  11  -9    0.19    2.36
   1 -11  10    2.01    2.69
  -1  11 -10    1.00    2.69
  -1  11 -11    0.04    2.29
   1 -10  -5    6.50    5.74
  -1  10   5    7.79    5.81
   1 -10  -4    1.27    3.18
  -1  10   4    0.01    2.41
   1 -10  -3    2.53    4.47
  -1  10   3    3.83    3.71
   1 -10  -2    7.10    4.98
  -1  10   2    7.09    4.73
   1 -10  -1    1.19    2.13
  -1  10   1   -1.23    2.16
   1 -10   0   -0.66    2.14
   1 -10   0   -2.88    2.91
  -1  10   0   -4.12    3.41
   1 -10   1    2.67    2.25
   1 -10   1    0.19    1.88
  -1  10  -1    0.36    2.55
   1 -10   2   17.21    3.52
   1 -10   2    4.94    2.80
  -1  10  -2    9.59    3.06
   1 -10   3    5.78    2.34
  -1  10  -3    1.08    2.21
   1 -10   4    1.32    1.91
  -1  10  -4   -1.43    1.71
  -1  10  -4   -0.49    1.80
   1 -10   5   -0.03    1.68
  -1  10  -5   -0.77    1.60
   1 -10   6   17.27    4.33
  -1  10  -6   24.29    3.91
  -1  10  -6   29.63    4.22
   1 -10   7    0.76    2.16
  -1  10  -7    2.35    2.05
  -1  10  -7    0.93    1.81
   1 -10   8    0.36    1.96
  -1  10  -8   -0.55    1.86
  -1  10  -8   -0.79    1.41
   1 -10   9   -0.43    2.40
  -1  10  -9    5.01    2.37
   1 -10  10   -2.25    2.46
  -1  10 -10   -0.56    2.87
   1 -10  11   -0.22    1.92
  -1  10 -11    0.11    2.37
   1 -10  12    3.36    3.06
  -1  10 -12    2.59    3.22
   1  -9  -6    7.15    4.17
  -1   9   6    1.51    5.17
   1  -9  -5    0.54    3.24
  -1   9   5    1.65    3.26
  -1   9   4   11.21    5.75
   1  -9  -3    0.15    2.32
   1  -9  -2    0.70    2.41
   1  -9  -1   -1.04    2.43
   1  -9   0   -0.35    1.31
   1  -9   0   -0.22    1.71
   1  -9   1    8.76    3.13
  -1   9  -1   11.90    3.28
   1  -9   2    0.22    1.91
   1  -9   2    0.45    1.71
  -1   9  -2    1.77    1.87
   1  -9   3   47.34    5.49
  -1   9  -3   47.61    5.49
  -1   9  -3   35.49    5.49
   1  -9   4  140.63   10.00
  -1   9  -4  161.37   10.09
  -1   9  -4  154.59    9.56
   1  -9   5    1.40    1.69
  -1   9  -5    1.70    1.54
  -1   9  -5   -0.18    1.82
   1  -9   6    5.92    2.93
  -1   9  -6   17.25    3.34
  -1   9  -6    9.05    2.87
   1  -9   7    3.16    1.86
  -1   9  -7   -0.26    1.52
   1  -9   8    0.68    2.02
  -1   9  -8    0.36    1.19
  -1   9  -8    2.88    1.81
   1  -9   9    1.89    2.23
  -1   9  -9    3.14    2.77
   1  -9  10   -4.17    2.80
   1  -9  11    7.99    4.08
  -1   9 -11   25.90    5.61
   1  -9  12   -1.51    2.24
  -1   9 -12    1.25    2.49
   1  -9  13    5.53    3.29
  -1   9 -13    0.27    3.48
   1  -8  -8    0.39    3.26
   1  -8  -7   -0.39    2.68
  -1   8   7    0.91    2.97
   1  -8  -6   23.62    6.12
  -1   8   6   19.13    6.94
   1  -8  -5   -0.85    2.97
  -1   8   5    1.44    2.60
   1  -8  -4    1.74    2.52
  -1   8   4   -0.37    2.59
   1  -8  -3   -0.28    2.77
  -1   8   3    2.48    2.73
   1  -8  -2    2.24    2.53
   1  -8  -2    1.10    1.35
  -1   8   2    3.18    2.71
   1  -8  -1   12.09    2.97
   1  -8  -1    1.84    2.19
  -1   8   1   15.17    3.48
   1  -8   0   19.27    3.70
   1  -8   0   11.78    2.97
  -1   8   0   23.60    3.74
   1  -8   1   25.17    3.89
   1  -8   1   21.30    3.22
  -1   8  -1   26.59    4.85
   1  -8   2    0.64    1.51
  -1   8  -2   -2.37    1.65
  -1   8  -2   -0.32    1.41
   1  -8   3   28.13    3.59
  -1   8  -3   39.37    3.80
   1  -8   4    5.62    2.11
  -1   8  -4    7.45    2.24
  -1   8  -4    9.12    2.40
   1  -8   5    5.60    2.46
  -1   8  -5    7.82    2.27
  -1   8  -5    6.76    2.12
   1  -8   6    3.51    1.94
  -1   8  -6    2.76    1.66
  -1   8  -6    2.56    2.20
   1  -8   7    3.94    1.87
  -1   8  -7   -0.79    1.71
  -1   8  -7    4.70    2.20
   1  -8   8   -0.36    2.18
  -1   8  -8   -1.58    1.77
  -1   8  -8    7.58    1.82
   1  -8   9    2.99    2.23
  -1   8  -9    0.92    2.29
   1  -8  10    3.74    3.15
  -1   8 -10   10.38    3.21
   1  -8  11    2.25    2.16
  -1   8 -11   -1.33    2.47
   1  -8  12    8.28    4.00
   1  -8  13    4.49    3.75
  -1   8 -13    5.33    4.00
   1  -8  14    5.75    4.43
  -1   8 -14    8.90    5.04
   1  -7  -9   -2.01    4.22
  -1   7   9   -2.52    4.20
   1  -7  -8   -4.83    3.80
  -1   7   8   -0.38    4.65
   1  -7  -7    6.14    4.21
  -1   7   7    5.77    4.29
   1  -7  -6   15.05    4.52
  -1   7   6    8.75    5.11
   1  -7  -5   16.46    4.88
  -1   7   5   17.16    4.98
   1  -7  -4    3.88    3.08
  -1   7   4    5.37    3.60
   1  -7  -3    1.71    1.30
   1  -7  -3    4.78    2.45
  -1   7   3    2.92    2.80
   1  -7  -2   -1.41    1.76
   1  -7  -2    0.12    0.91
  -1   7   2   -0.67    1.99
   1  -7  -1   16.85    2.79
   1  -7  -1   23.42    3.53
  -1   7   1   21.61    3.70
   1  -7   0   16.34    2.45
   1  -7   0   23.37    3.36
  -1   7   0   22.76    3.75
   1  -7   1    2.41    1.47
   1  -7   1    0.80    1.37
  -1   7  -1   -1.10    1.83
   1  -7   2   15.87    2.78
  -1   7  -2   14.15    2.57
  -1   7  -2   16.38    2.41
   1  -7   3    3.14    1.56
  -1   7  -3    7.67    2.06
   1  -7   4    9.84    2.19
  -1   7  -4   14.71    2.46
  -1   7  -4    9.36    1.74
   1  -7   5   -1.36    1.11
  -1   7  -5    0.62    1.19
  -1   7  -5    1.97    1.27
   1  -7   6    3.44    1.98
  -1   7  -6    3.32    1.89
  -1   7  -6    7.80    2.29
   1  -7   7    8.51    2.13
  -1   7  -7    0.67    1.80
  -1   7  -7    3.38    1.83
  -1   7  -8   22.35    2.98
  -1   7  -8   16.12    3.28
   1  -7   9   75.58    6.95
  -1   7  -9   61.00    5.03
  -1   7  -9   62.59    6.41
   1  -7  10    1.14    2.35
  -1   7 -10    2.80    2.45
   1  -7  11   -0.09    2.08
  -1   7 -11    1.02    2.18
   1  -7  12    3.11    2.59
  -1   7 -12   -0.58    3.08
  -1   7 -13   -2.14    3.95
   1  -7  14    5.59    4.01
   1  -6 -10    0.18    3.85
  -1   6  10    4.54    3.99
   1  -6  -9   -2.90    2.96
  -1   6   9    1.68    2.80
   1  -6  -8   17.27    4.92
  -1   6   8    9.28    5.59
   1  -6  -7    1.84    2.82
  -1   6   7    3.64    3.09
   1  -6  -6    0.06    1.96
  -1   6   6    1.12    2.22
   1  -6  -5    2.23    3.10
  -1   6   5   10.14    3.09
   1  -6  -4    2.49    2.24
   1  -6  -4    1.18    0.98
  -1   6   4    3.27    2.51
   1  -6  -3    9.15    1.79
   1  -6  -3   15.67    3.68
  -1   6   3   12.96    3.50
   1  -6  -2    4.93    1.42
   1  -6  -2    7.44    2.50
  -1   6   2    9.61    2.29
   1  -6  -1   24.99    3.19
  -1   6   1   23.20    3.34
   1  -6   0    4.19    1.35
   1  -6   0    8.11    1.78
  -1   6   0    5.31    2.04
   1  -6   1    8.63    1.75
  -1   6  -1    8.63    1.66
  -1   6  -1    5.76    1.80
   1  -6   2   23.63    2.49
  -1   6  -2   27.01    2.82
   1  -6   3   -0.79    0.77
  -1   6  -3    1.63    0.83
  -1   6  -3   -0.73    0.96
   1  -6   4   -0.23    0.98
  -1   6  -4    1.84    1.16
   1  -6   5    8.04    1.99
  -1   6  -5    6.87    1.60
  -1   6  -5    8.26    1.77
   1  -6   6   47.22    4.59
  -1   6  -6   53.47    4.00
  -1   6  -6   51.58    4.40
   1  -6   7    1.79    1.41
  -1   6  -7    0.53    1.63
  -1   6  -7    0.28    1.14
   1  -6   8   10.99    2.14
  -1   6  -8    0.56    2.50
   1  -6   9   -0.30    1.40
  -1   6  -9   -1.11    1.04
  -1   6  -9    0.59    2.03
   1  -6  10   12.69    2.59
  -1   6 -10    2.97    2.04
  -1   6 -10   10.42    3.35
   1  -6  11    3.21    2.29
  -1   6 -11    4.54    3.17
   1  -6  12   -0.69    1.88
  -1   6 -12    3.13    2.52
   1  -6  13    1.62    2.32
  -1   6 -13   -0.67    3.38
   1  -6  14    2.82    3.58
  -1   6 -14    7.73    4.12
   1  -5 -11   -1.32    3.57
   1  -5 -10   -4.51    3.72
  -1   5  10   -1.34    3.71
   1  -5  -9    0.85    2.89
  -1   5   9   -3.79    2.95
   1  -5  -8    3.08    3.16
  -1   5   8    4.48    3.33
   1  -5  -7   -1.02    2.37
  -1   5   7    4.03    2.48
   1  -5  -6    2.44    2.70
  -1   5   6    6.01    2.72
   1  -5  -5    2.46    1.00
   1  -5  -5    4.49    2.31
  -1   5   5    4.78    2.37
   1  -5  -4    2.34    2.22
   1  -5  -4    4.42    1.08
  -1   5   4    3.81    2.60
   1  -5  -3    7.37    2.16
   1  -5  -3    4.09    1.17
  -1   5   3    9.04    2.52
   1  -5  -2   23.61    3.25
  -1   5   2   16.08    2.73
   1  -5  -1  166.19    7.76
  -1   5   1  173.51    9.53
   1  -5   0   -2.01    1.23
   1  -5   1   17.63    2.42
  -1   5  -1    8.84    2.77
   1  -5   2   -0.93    1.04
  -1   5  -2   -1.12    0.82
   1  -5   3    6.06    1.30
  -1   5  -3    6.10    1.31
  -1   5  -3    1.13    1.71
   1  -5   4   -1.18    1.08
  -1   5  -4   -1.34    1.09
   1  -5   5    7.22    1.74
  -1   5  -5    4.61    1.51
  -1   5  -5    8.41    1.52
   1  -5   6   72.18    4.61
  -1   5  -6   79.99    5.15
  -1   5  -6   77.94    4.29
   1  -5   7    2.39    1.22
  -1   5  -7   -0.52    1.48
  -1   5  -7    0.97    1.14
   1  -5   8    2.21    1.47
  -1   5  -8    5.07    2.17
  -1   5  -8    1.44    1.20
   1  -5   9    0.37    1.50
  -1   5  -9    3.82    2.20
  -1   5  -9    1.73    1.03
   1  -5  10    3.20    2.06
  -1   5 -10    7.06    2.83
   1  -5  11    0.61    1.91
  -1   5 -11    1.45    1.47
  -1   5 -11    5.51    2.69
   1  -5  12   11.36    3.77
  -1   5 -12   13.75    4.68
   1  -5  13   -0.66    2.03
  -1   5 -13   -3.60    3.45
   1  -5  14    3.08    3.55
  -1   5 -14    8.06    4.42
   1  -4 -11    4.99    4.07
  -1   4  11    5.60    4.64
   1  -4 -10    1.51    3.29
  -1   4  10    3.65    3.34
   1  -4  -9   -1.76    2.08
  -1   4   9    2.79    2.25
   1  -4  -8   -1.26    2.23
  -1   4   8   -0.44    2.19
   1  -4  -7   -0.47    1.80
  -1   4   7    1.04    1.93
  -1   4   7    1.04    0.82
   1  -4  -6   17.27    2.98
  -1   4   6    5.77    3.13
   1  -4  -5   22.06    3.63
  -1   4   5   26.88    4.23
   1  -4  -4   -0.69    1.53
   1  -4  -4    1.81    0.81
  -1   4   4    5.34    1.85
   1  -4  -3   60.83    4.71
  -1   4   3   74.49    5.33
   1  -4  -2   22.09    1.93
   1  -4  -2   34.20    3.39
  -1   4   2   28.70    3.23
   1  -4  -1    2.63    1.20
   1  -4  -1   -0.39    0.83
   1  -4   0   79.29    3.60
   1  -4   0   64.21    3.72
  -1   4   0   83.00    4.58
   1  -4   1    8.66    1.72
  -1   4  -1    5.88    1.70
  -1   4  -1    9.31    1.21
   1  -4   2   47.62    2.79
  -1   4  -2   49.68    2.86
   1  -4   3  132.29    5.25
  -1   4  -3  120.77    5.05
   1  -4   4   74.50    4.12
  -1   4  -4   65.64    3.88
   1  -4   5   78.87    4.26
  -1   4  -5   80.98    4.64
   1  -4   6    3.51    1.37
  -1   4  -6    1.56    1.06
  -1   4  -6    5.06    1.51
   1  -4   7    2.34    1.29
  -1   4  -7    1.89    1.37
  -1   4  -7    0.47    0.80
   1  -4   8    2.98    1.62
  -1   4  -8    0.81    1.78
   1  -4   9   -2.85    1.52
  -1   4  -9    2.44    1.84
   1  -4  10    8.53    1.89
   1  -4  10   -0.09    2.47
  -1   4 -10    4.09    2.56
   1  -4  11    0.35    1.25
   1  -4  11   -0.78    1.13
  -1   4 -11    1.03    1.49
   1  -4  12   11.13    3.02
  -1   4 -12   12.50    3.93
   1  -4  13   -0.78    1.73
  -1   4 -13   -0.04    2.35
   1  -4  14    4.51    3.23
  -1   4 -14    4.60    4.20
   1  -3 -12   -0.60    6.82
  -1   3  12   36.95    6.29
   1  -3 -11    9.32    5.55
  -1   3  11   20.26    5.46
   1  -3 -10    3.32    2.98
  -1   3  10    1.54    3.03
   1  -3  -9   -0.42    2.15
  -1   3   9    1.73    2.05
   1  -3  -8   -3.11    1.95
  -1   3   8    1.49    1.05
  -1   3   8    0.86    1.80
   1  -3  -7   16.35    2.99
  -1   3   7    2.86    2.73
   1  -3  -6   45.37    4.81
  -1   3   6   42.86    2.59
  -1   3   6   56.98    4.80
  -1   3   5   83.62    5.77
   1  -3  -4   47.26    3.60
   1  -3  -3  179.99    7.51
  -1   3   3  156.96    7.26
   1  -3  -2   14.60    1.69
   1  -3  -2    8.18    1.36
  -1   3   2    6.57    1.87
   1  -3  -1   29.61    1.79
   1  -3  -1   34.17    2.05
  -1   3   1   34.39    2.62
   1  -3   0    7.25    0.86
   1  -3   0    6.94    0.94
  -1   3   0    6.31    1.41
   1  -3   1   -0.05    0.48
  -1   3  -1   -0.78    0.60
  -1   3  -1    0.20    0.48
   1  -3   2   12.33    1.15
   1  -3   3    1.69    0.64
  -1   3  -3   -0.43    0.60
  -1   3  -3    0.14    0.68
   1  -3   4   -1.09    0.74
  -1   3  -4   -0.71    1.05
   1  -3   5  187.45    6.65
  -1   3  -5  174.10    7.98
   1  -3   6    1.05    0.93
  -1   3  -6   -0.18    1.02
   1  -3   7    5.61    1.28
   1  -3   7    6.83    1.64
  -1   3  -7    7.89    2.21
   1  -3   8   -0.21    0.99
  -1   3  -8    0.34    1.23
   1  -3   9    6.19    2.18
   1  -3   9   10.65    2.46
  -1   3  -9   12.95    2.88
   1  -3  10   10.22    2.56
  -1   3 -10   10.00    3.52
   1  -3  11    2.69    1.95
  -1   3 -11    4.38    2.79
   1  -3  12    0.58    1.89
  -1   3 -12    6.83    2.81
   1  -3  13   -3.76    2.33
  -1   3 -13   -0.09    3.16
   1  -3  14    2.46    2.78
  -1   3 -14   -0.12    3.08
   1  -2 -13   -3.07    3.64
  -1   2  13    6.86    3.53
   1  -2 -12    4.23    3.80
  -1   2  12    2.81    3.00
  -1   2  11    3.41    2.89
   1  -2 -10    2.70    2.53
  -1   2  10    0.33    1.34
  -1   2  10    1.02    2.27
   1  -2  -9    2.78    1.90
  -1   2   9   -0.31    0.98
  -1   2   9   -0.78    1.74
   1  -2  -8   -3.06    2.05
  -1   2   8    5.69    2.02
   1  -2  -7   -1.92    1.58
  -1   2   7    0.06    0.95
  -1   2   7   -0.58    1.36
   1  -2  -6   85.91    5.83
  -1   2   6   67.77    3.79
  -1   2   6   90.21    5.68
   1  -2  -5   23.41    2.72
  -1   2   5   13.13    2.46
   1  -2  -4   24.88    2.65
  -1   2   4   15.48    2.78
   1  -2  -3   17.28    1.27
   1  -2  -3   17.69    1.77
  -1   2   3   13.31    1.67
   1  -2  -2   35.22    1.88
   1  -2  -2   31.43    1.65
  -1   2   2   32.88    2.06
   1  -2  -1   31.62    1.74
   1  -2  -1   34.19    1.97
   1  -2   0  103.94    3.05
  -1   2   0  107.85    3.83
   1  -2   1    0.60    0.51
  -1   2  -1   -0.01    0.63
  -1   2  -1    0.85    0.34
   1  -2   2   50.63    2.09
  -1   2  -2   43.45    1.99
  -1   2  -2   49.54    2.34
   1  -2   3  206.77    5.13
   1  -2   4   45.10    2.16
   1  -2   4   50.81    2.35
  -1   2  -4   51.75    2.89
   1  -2   5   11.77    1.50
   1  -2   5    6.29    1.49
  -1   2  -5    7.25    2.04
   1  -2   6    2.96    1.34
   1  -2   6    5.25    1.15
  -1   2  -6    2.64    1.57
   1  -2   7    6.58    1.41
   1  -2   7    5.29    1.26
  -1   2  -7    4.60    1.89
   1  -2   8    8.83    1.88
   1  -2   8    9.43    1.76
  -1   2  -8    8.96    2.58
   1  -2   9    4.82    2.12
   1  -2   9    6.70    2.06
  -1   2  -9    9.65    2.73
   1  -2  10   13.55    2.64
   1  -2  10    5.85    2.49
  -1   2 -10    7.54    3.40
   1  -2  11   11.10    3.43
   1  -2  11   10.27    3.29
  -1   2 -11   18.91    4.12
   1  -2  12    3.82    2.33
   1  -2  12    6.07    2.69
  -1   2 -12    3.25    3.39
   1  -2  13    3.52    2.32
   1  -2  13    2.32    2.63
  -1   2 -13    7.48    3.67
  -1   2 -14    4.42    4.52
   1  -1 -13    9.99    5.16
  -1   1  13    7.77    4.94
   1  -1 -12   -2.44    3.24
  -1   1  12   -2.93    2.39
   1  -1 -11    0.91    2.80
  -1   1  11    2.07    1.70
   1  -1 -10   -2.31    2.27
  -1   1  10   -0.53    1.05
  -1   1  10    1.80    1.62
  -1   1   9    7.10    2.57
  -1   1   9    2.39    1.41
   1  -1  -8    5.41    3.32
  -1   1   8   12.03    2.83
  -1   1   8   10.02    1.65
   1  -1  -7   53.80    5.67
  -1   1   7   59.71    4.53
  -1   1   7   64.45    3.89
   1  -1  -6   18.68    3.01
  -1   1   6   21.49    2.70
   1  -1  -5   61.92    4.72
  -1   1   5   58.40    3.08
  -1   1   5   53.76    3.49
   1  -1  -4   65.47    3.86
  -1   1   4   61.02    3.92
   1  -1  -3   92.87    2.90
   1  -1  -3   97.90    3.96
  -1   1   3   84.00    2.96
   1  -1  -2    5.14    0.91
   1  -1  -2    8.02    1.14
  -1   1   2    8.10    1.24
   1  -1  -1   13.28    0.89
   1  -1  -1   12.41    0.69
  -1   1   1   13.34    1.00
   1  -1   0  740.86   11.19
  -1   1   0  723.53   13.32
   1  -1   1   39.02    0.86
  -1   1  -1   47.01    1.35
  -1   1  -1   38.36    0.76
   1  -1   2   23.62    0.98
   1  -1   2   25.11    1.23
   1  -1   3  288.99    6.06
  -1   1  -3  289.54    7.90
   1  -1   4   15.77    1.39
   1  -1   4   15.62    1.36
  -1   1  -4   15.11    1.63
   1  -1   5   40.36    3.21
  -1   1  -5   26.29    3.20
   1  -1   6    5.18    1.66
  -1   1  -6    4.36    1.76
   1  -1   7   -0.11    1.11
   1  -1   7   -0.08    0.58
  -1   1  -7    0.86    1.16
   1  -1   8    3.13    2.32
   1  -1   8    3.73    1.23
  -1   1  -8    1.82    2.23
   1  -1   9    2.66    1.62
   1  -1   9   -1.41    1.05
   1  -1  10   83.90    8.34
   1  -1  10   41.22    5.65
  -1   1 -10   61.99    7.39
   1  -1  11   -0.60    1.66
   1  -1  11    0.58    1.60
  -1   1 -11    2.11    2.18
   1  -1  12    2.00    1.57
   1  -1  12    1.03    2.16
  -1   1 -12    2.63    3.04
  -1   1 -13    0.14    2.48
  -1   1 -14    0.39    2.85
   1   0 -14    1.74    3.68
   1   0 -13   -0.52    2.43
   1   0 -12    0.18    2.58
  -1   0  12    1.06    1.96
   1   0 -11   -1.39    2.28
  -1   0  11   -0.68    1.27
  -1   0  11    0.20    1.68
   1   0 -10    0.52    2.78
  -1   0  10    3.48    1.67
   1   0  -9   53.72    6.96
   1   0  -8   26.03    4.04
  -1   0   8   19.50    3.45
   1   0  -7   13.88    2.91
  -1   0   7   11.59    1.99
  -1   0   7    8.97    1.57
   1   0  -6   15.46    2.56
  -1   0   6    8.25    1.72
  -1   0   5   -0.36    0.86
  -1   0   5   -1.98    1.01
   1   0  -4  129.44    5.88
  -1   0   4  138.09    4.43
  -1   0   4  156.69    4.93
   1   0  -3   10.74    1.62
  -1   0   3   13.84    1.12
  -1   0   3    9.64    0.78
   1   0  -2  180.59    4.48
   1   0  -2  178.27    4.17
  -1   0   2  178.09    3.37
   1   0   1   57.80    1.03
  -1   0  -1   54.08    1.25
   1   0   2  189.96    4.58
   1   0   2  187.76    3.07
  -1   0  -2  194.67    5.04
   1   0   3   13.38    1.40
   1   0   3   12.61    0.75
  -1   0  -3   11.52    1.41
   1   0   4    6.14    1.20
   1   0   4    5.05    0.55
  -1   0  -4    7.38    1.35
   1   0   5    3.42    0.83
   1   0   5    1.24    1.43
  -1   0  -5   11.09    1.96
   1   0   6    9.04    2.47
  -1   0  -6   22.21    2.69
   1   0   7    7.04    1.60
   1   0   7   -0.14    0.80
  -1   0  -7    2.06    1.55
   1   0   8   -0.18    0.70
   1   0   8   -1.04    1.37
  -1   0  -8   -1.09    1.67
   1   0   9    4.65    2.02
  -1   0  -9    0.96    2.65
   1   0  10   16.06    3.14
  -1   0 -10   53.48    5.69
   1   0  11    6.42    2.26
  -1   0 -11   23.39    4.35
   1   0  12   -0.68    3.65
  -1   0 -12    3.49    3.11
   1   0  13    0.49    2.91
  -1   0 -14    2.93    4.14
   1   1 -14    5.33    4.69
   1   1 -13    7.16    3.59
  -1  -1  13    2.81    2.10
   1   1 -12    0.20    2.71
  -1  -1  12    2.53    1.88
  -1  -1  12    0.39    1.87
   1   1 -11    5.03    3.13
  -1  -1  11    3.56    2.27
   1   1 -10   -3.45    2.60
  -1  -1  10   -1.27    1.47
  -1  -1  10   -1.78    1.88
   1   1  -9   22.36    3.56
  -1  -1   9    6.57    2.38
   1   1  -8    3.68    1.85
  -1  -1   8   -0.22    1.47
   1   1  -7    2.88    1.47
  -1  -1   7    1.06    0.92
   1   1  -6   -0.13    1.34
  -1  -1   6   -0.81    0.82
   1   1  -5   82.82    4.64
  -1  -1   5   65.93    3.15
   1   1  -4    7.79    1.42
  -1  -1   4    7.88    1.31
  -1  -1   4    6.73    0.65
   1   1  -3 3481.71   75.94
  -1  -1   3 3479.41   68.95
  -1  -1   3 3478.65   41.88
   1   1  -2   19.00    1.24
  -1  -1   2   17.97    1.11
   1   1  -1   55.60    1.54
  -1  -1   1   52.12    0.82
  -1  -1   1   53.23    1.19
   1   1   0  632.12   10.40
   1   1   0  633.94    9.22
   1   1   1  263.61    5.38
  -1  -1  -1  257.37    6.17
   1   1   2  355.59    9.68
  -1  -1  -2  356.40   10.89
   1   1   3   85.31    3.64
  -1  -1  -3   97.55    4.64
   1   1   4   15.61    2.21
  -1  -1  -4   26.69    2.60
   1   1   5   12.40    0.85
   1   1   5   19.97    2.05
  -1  -1  -5   14.58    2.63
   1   1   6    0.69    1.09
  -1  -1  -6    0.11    1.29
   1   1   7   -0.20    1.14
   1   1   7   -0.20    0.56
  -1  -1  -7   -0.66    1.54
   1   1   8    1.80    0.94
   1   1   8    2.42    1.87
  -1  -1  -8   10.76    2.29
   1   1   9   -0.81    0.98
   1   1   9   -0.42    1.85
  -1  -1  -9    1.38    1.87
   1   1  10    3.97    2.81
  -1  -1 -10    2.36    3.11
   1   1  11    6.66    3.44
  -1  -1 -11    7.44    4.02
   1   1  12   12.14    4.22
  -1  -1 -12    5.64    4.58
   1   1  13    2.56    3.57
  -1  -1 -13   -5.52    3.87
   1   2 -14   10.21    3.98
  -1  -2  14    2.84    2.39
   1   2 -13   -1.34    2.86
  -1  -2  13   -0.85    1.93
   1   2 -12    6.53    2.90
  -1  -2  12   -0.21    1.92
   1   2 -11   -1.34    2.41
  -1  -2  11   -0.89    1.77
  -1  -2  11   -0.19    1.46
   1   2 -10   84.39    8.74
  -1  -2  10   77.28    6.65
  -1  -2  10   71.06    6.07
   1   2  -9   20.78    3.71
  -1  -2   9   11.37    2.76
  -1  -2   9    8.63    2.50
  -1  -2   8    3.46    1.10
  -1  -2   8    6.17    1.68
   1   2  -7   15.02    2.50
  -1  -2   7   11.29    1.29
  -1  -2   7   16.50    2.12
   1   2  -6   31.24    3.42
  -1  -2   6   32.84    2.70
   1   2  -5  102.86    5.95
  -1  -2   5   98.33    4.55
   1   2  -4  218.23    8.50
  -1  -2   4  227.88    6.87
   1   2  -3 2406.47   58.39
  -1  -2   3 2417.38   50.23
   1   2  -2  123.92    4.99
  -1  -2   2  133.77    3.55
   1   2  -1  226.30    6.25
   1   2  -1  237.14    4.29
  -1  -2   1  232.89    4.45
   1   2   0  210.68    5.31
   1   2   0  223.68    6.24
  -1  -2   0  214.95    3.51
   1   2   1  910.92   21.34
  -1  -2  -1  904.63   23.55
   1   2   2   29.22    2.11
  -1  -2  -2   27.47    2.55
   1   2   3   56.89    3.99
  -1  -2  -3   65.33    4.68
   1   2   4    3.19    1.75
  -1  -2  -4    6.52    2.16
   1   2   5    7.54    2.03
  -1  -2  -5    5.45    2.08
   1   2   6   10.35    2.64
  -1  -2  -6   10.49    2.58
   1   2   7   10.10    2.82
  -1  -2  -7   10.40    3.00
   1   2   8   10.80    3.09
  -1  -2  -8   11.13    3.36
   1   2   9    4.08    3.33
  -1  -2  -9   10.91    3.44
   1   2  10   17.10    4.02
  -1  -2 -10   10.54    4.91
   1   2  11   -1.16    4.13
  -1  -2 -11   15.81    4.21
   1   2  12    0.63    3.07
  -1  -2 -12   -1.65    2.93
  -1  -2 -13   -1.12    3.92
   1   3 -15    1.66    3.81
   1   3 -14    4.79    4.54
  -1  -3  14    6.54    3.17
   1   3 -13    2.98    3.39
  -1  -3  13    1.44    1.95
   1   3 -12   -2.40    1.83
  -1  -3  12    1.06    1.24
   1   3 -11   10.63    3.83
  -1  -3  11   11.39    2.75
   1   3 -10   43.23    5.18
  -1  -3  10   24.03    3.92
   1   3  -9   82.14    8.02
  -1  -3   9   85.28    6.34
   1   3  -8   32.81    4.71
  -1  -3   8   31.74    3.34
  -1  -3   7    5.37    1.56
   1   3  -6  799.18   31.70
  -1  -3   6  814.18   27.06
   1   3  -5    8.72    2.52
   1   3  -4    9.57    1.85
  -1  -3   4   13.08    1.49
   1   3  -3   35.93    2.82
  -1  -3   3   41.92    2.17
   1   3  -2   22.99    1.98
  -1  -3   2   25.88    1.33
   1   3  -1   44.87    2.31
   1   3  -1   39.68    1.81
  -1  -3   1   42.65    1.42
   1   3   0    8.21    1.09
   1   3   0   13.35    1.39
  -1  -3   0    7.24    0.51
   1   3   1   63.89    3.30
  -1  -3  -1   60.10    3.64
   1   3   2   24.48    2.73
  -1  -3  -2   33.89    3.12
   1   3   3  130.42    7.78
  -1  -3  -3  154.22    8.91
   1   3   4    1.04    1.60
  -1  -3  -4    7.14    1.95
   1   3   5   30.52    3.83
  -1  -3  -5   34.20    4.29
   1   3   6    2.39    1.75
  -1  -3  -6   -0.73    1.70
   1   3   7   21.65    4.49
  -1  -3  -7   21.72    4.22
   1   3   8   -0.63    2.24
  -1  -3  -8   -2.34    2.45
   1   3   9    2.86    2.47
  -1  -3  -9    0.29    2.58
   1   3  10    3.05    2.74
  -1  -3 -10   -1.09    2.68
   1   3  11    2.39    3.26
  -1  -3 -11    4.47    3.78
   1   3  12    3.05    3.67
  -1  -3 -12    0.08    3.47
   1   4 -15   -2.48    5.01
  -1  -4  15    5.96    2.76
   1   4 -14    4.43    3.47
  -1  -4  14    0.10    2.48
   1   4 -13   -5.41    3.46
  -1  -4  13   -0.79    2.02
   1   4 -12    1.36    2.49
  -1  -4  12    0.13    1.59
   1   4 -11   20.06    3.70
  -1  -4  11   -0.61    2.24
   1   4 -10   -0.45    2.33
  -1  -4  10    1.55    1.57
   1   4  -9   39.94    5.49
  -1  -4   9   29.49    3.74
   1   4  -8    1.69    1.84
  -1  -4   8   -1.32    1.13
   1   4  -7   69.62    5.68
  -1  -4   7   53.36    3.95
   1   4  -6  600.04   24.32
  -1  -4   6  611.77   20.25
   1   4  -5   28.49    3.37
  -1  -4   5   29.97    2.34
   1   4  -4    4.63    2.41
  -1  -4   4    7.85    1.35
   1   4  -3   35.08    3.70
  -1  -4   3   30.14    1.97
   1   4  -2    5.70    1.13
   1   4  -2    6.58    1.38
  -1  -4   2    4.72    0.79
   1   4  -1   -0.24    0.95
   1   4  -1   -1.33    1.01
  -1  -4   1   -0.83    0.52
   1   4   0  152.12    5.98
   1   4   0  134.77    5.78
  -1  -4   0  141.84    4.01
   1   4   1   68.03    4.27
  -1  -4  -1   68.92    5.05
   1   4   2   17.20    2.62
  -1  -4  -2    9.84    2.63
   1   4   3    0.10    1.12
  -1  -4  -3    0.45    1.43
   1   4   4    7.31    2.48
  -1  -4  -4   10.44    2.95
   1   4   5    9.44    2.54
  -1  -4  -5    1.52    3.04
   1   4   6   13.25    3.91
  -1  -4  -6   20.98    4.56
   1   4   7   -0.32    2.10
  -1  -4  -7    1.30    2.05
   1   4   8    3.12    4.01
  -1  -4  -8   13.33    3.98
   1   4   9   13.60    4.62
  -1  -4  -9   14.35    5.06
   1   4  10   -2.47    3.29
  -1  -4 -10   -3.51    3.73
   1   4  11    0.47    2.65
  -1  -4 -11   -1.38    3.02
   1   5 -15    5.06    4.51
  -1  -5  15    2.78    3.79
   1   5 -14    1.40    3.60
  -1  -5  14   -2.13    2.10
   1   5 -13   -0.80    5.44
  -1  -5  13   11.92    3.11
   1   5 -12    1.73    2.89
  -1  -5  12    1.34    1.91
   1   5 -11    2.21    3.84
  -1  -5  11    7.49    2.41
   1   5 -10    7.64    3.60
  -1  -5  10    5.24    2.16
   1   5  -9  175.72   13.60
  -1  -5   9  158.38    9.15
  -1  -5   8   21.02    2.66
   1   5  -7    0.28    1.83
  -1  -5   7    0.59    1.09
   1   5  -6    9.04    0.72
   1   5  -6   10.46    2.19
  -1  -5   6   11.06    1.57
   1   5  -5   59.16    4.52
  -1  -5   5   50.51    3.02
   1   5  -4   60.94    4.96
  -1  -5   4   43.98    2.94
   1   5  -3    1.59    1.05
   1   5  -3    3.82    1.56
  -1  -5   3    4.97    1.07
   1   5  -2    2.53    1.02
   1   5  -2    0.84    1.20
  -1  -5   2    1.09    0.98
   1   5  -1   26.60    2.68
   1   5  -1   28.14    2.55
  -1  -5   1   19.19    1.79
   1   5   1   26.17    3.47
  -1  -5  -1   29.03    3.45
   1   5   2    2.83    1.49
  -1  -5  -2    1.03    0.46
  -1  -5  -2    2.57    1.68
   1   5   3    4.66    2.03
  -1  -5  -3    0.36    2.39
   1   5   4    0.83    2.00
  -1  -5  -4    2.49    2.42
   1   5   5    3.94    4.93
  -1  -5  -5   88.05    6.58
   1   5   6   29.20    5.93
  -1  -5  -6   48.80    6.45
   1   5   7   -1.89    2.87
   1   5   8    4.88    3.27
  -1  -5  -8    0.13    3.19
   1   5   9    5.35    3.55
  -1  -5  -9    0.65    3.67
   1   5  10    0.34    3.60
  -1  -5 -10    4.62    4.15
   1   6 -14   -2.36    3.88
  -1  -6  14    4.42    3.14
   1   6 -13   -0.97    3.14
  -1  -6  13    2.39    2.20
   1   6 -12    1.30    3.63
  -1  -6  12    5.79    2.85
   1   6 -11    2.14    2.18
  -1  -6  11   -1.27    1.47
   1   6 -10   18.07    4.06
  -1  -6  10    8.25    2.89
   1   6  -9   14.02    3.88
  -1  -6   9   11.10    2.48
  -1  -6   8    4.29    1.66
   1   6  -7    1.16    1.77
  -1  -6   7    0.40    1.08
   1   6  -6   -0.46    0.49
   1   6  -6    1.15    1.20
  -1  -6   6    1.16    0.82
   1   6  -5    0.80    1.66
   1   6  -5    0.80    0.58
  -1  -6   5    0.15    0.84
  -1  -6   4   38.03    2.62
   1   6  -3  168.34    6.99
   1   6  -3  160.71    8.70
  -1  -6   3  162.42    7.46
   1   6  -2    5.13    1.50
   1   6  -2    6.35    1.87
  -1  -6   2    3.86    1.21
   1   6  -1   13.17    2.65
   1   6  -1   11.61    2.34
  -1  -6   1   12.39    1.57
   1   6   0   13.16    2.29
  -1  -6   0   18.78    2.75
  -1  -6   0    7.75    1.34
   1   6   1   50.11    4.45
  -1  -6  -1   29.19    1.93
   1   6   2    8.33    2.41
  -1  -6  -2    1.21    2.38
   1   6   3    5.43    2.71
  -1  -6  -3    3.79    3.12
   1   6   4    3.98    2.70
  -1  -6  -4    6.56    3.81
   1   6   5   19.40    5.04
  -1  -6  -5   17.40    5.81
   1   6   6   15.89    5.72
  -1  -6  -6   33.55    6.53
   1   6   7   -0.29    2.89
  -1  -6  -7    2.09    3.18
   1   6   8    2.58    4.45
  -1  -6  -8    7.63    4.03
   1   6   9    5.06    4.64
  -1  -6  -9    7.25    5.04
   1   7 -14    5.57    4.22
  -1  -7  14   -1.57    3.58
   1   7 -13   -1.73    3.52
  -1  -7  13    4.05    2.97
   1   7 -12    5.92    3.74
  -1  -7  12    2.99    2.45
   1   7 -11   14.32    4.47
  -1  -7  11    3.45    2.57
   1   7 -10   14.25    3.90
  -1  -7  10    8.38    2.85
   1   7  -9    1.74    2.31
   1   7  -8    1.62    1.95
  -1  -7   8    0.12    1.18
   1   7  -7    2.28    1.85
  -1  -7   7    1.78    1.43
   1   7  -6    0.08    0.63
   1   7  -6   -0.25    1.73
  -1  -7   6    0.78    1.21
   1   7  -5   -0.13    1.28
   1   7  -5    2.28    2.14
  -1  -7   5   14.66    2.07
   1   7  -4   -0.87    1.05
   1   7  -4   -0.43    1.57
  -1  -7   4    0.51    1.17
   1   7  -3   40.83    4.63
   1   7  -3   44.21    3.77
  -1  -7   3   40.26    3.35
   1   7  -2    1.66    1.20
   1   7  -2    0.19    1.11
  -1  -7   2   -0.97    0.83
   1   7  -1    3.50    1.67
   1   7  -1    2.11    1.50
  -1  -7   1    0.42    0.99
  -1  -7   0   -1.53    1.89
   1   7   1   35.52    4.89
  -1  -7  -1   36.54    5.31
   1   7   2   -0.98    1.97
  -1  -7  -2   -1.14    2.13
   1   7   3   27.20    5.36
  -1  -7  -3   40.86    6.83
   1   7   4   13.41    5.21
  -1  -7  -4   23.95    5.99
   1   7   5    1.74    2.90
  -1  -7  -5    3.04    3.48
   1   7   6    2.41    4.40
  -1  -7  -6   15.43    4.86
   1   7   7   -1.90    2.88
  -1  -7  -7    2.25    2.84
   1   7   8   -3.25    4.09
  -1  -7  -8   -0.66    3.86
   1   8 -14   -3.24    3.74
  -1  -8  14   -0.62    3.58
   1   8 -13    1.83    2.81
  -1  -8  13    0.01    2.30
   1   8 -12    1.28    3.66
  -1  -8  12    5.83    3.36
   1   8 -11    2.89    3.32
  -1  -8  11    1.89    2.85
   1   8 -10    3.17    2.54
  -1  -8  10   -3.50    2.08
   1   8  -9   14.41    3.85
  -1  -8   9    9.61    3.53
   1   8  -8   -3.37    2.73
  -1  -8   8    0.42    1.59
   1   8  -7    1.69    2.05
  -1  -8   7    1.35    1.78
   1   8  -6   29.23    3.93
   1   8  -6   15.12    2.35
  -1  -8   6   15.69    3.31
   1   8  -5   33.52    4.43
  -1  -8   5   24.93    3.23
   1   8  -4    3.60    2.16
   1   8  -4    6.84    2.10
  -1  -8   4    5.30    2.01
   1   8  -3    1.63    1.83
   1   8  -3    1.63    1.71
  -1  -8   3    2.50    1.56
   1   8  -2    0.03    1.55
   1   8  -2   -0.95    1.50
  -1  -8   2    1.01    1.18
   1   8  -1    1.85    1.64
  -1  -8   1   -0.42    1.64
  -1  -8   1    1.35    1.23
   1   8   0    2.53    1.82
  -1  -8   0    1.01    1.07
  -1  -8   0   -1.90    2.07
   1   8   1    0.31    1.96
  -1  -8  -1   -1.87    2.20
   1   8   2   38.60    6.37
  -1  -8  -2   40.48    6.50
   1   8   3   -3.00    3.07
  -1  -8  -3   -3.35    3.58
   1   8   4    3.81    3.37
  -1  -8  -4    3.45    3.96
   1   8   5    0.75    3.19
  -1  -8  -5    3.38    3.80
   1   8   6   -0.97    2.97
  -1  -8  -6    2.07    3.18
   1   8   7   -5.49    3.08
  -1  -8  -7    5.59    3.21
   1   9 -13    3.93    4.51
  -1  -9  13    5.27    3.50
   1   9 -12   -6.83    3.25
  -1  -9  12    2.07    2.22
   1   9 -11   -0.16    2.85
  -1  -9  11   -1.02    2.24
   1   9 -10    7.62    4.10
  -1  -9  10    0.28    2.66
   1   9  -9   15.39    4.15
  -1  -9   9    3.54    2.45
   1   9  -8    2.58    1.82
  -1  -9   8   -2.09    1.41
   1   9  -7    0.28    1.61
  -1  -9   7   -0.11    1.17
   1   9  -6   18.71    3.77
  -1  -9   6    9.50    2.65
   1   9  -5    8.58    2.60
   1   9  -5   11.23    2.97
  -1  -9   5    5.75    2.67
   1   9  -4    1.53    1.70
   1   9  -4   -1.14    2.23
  -1  -9   4    2.62    1.64
   1   9  -3   -1.81    2.13
   1   9  -3   -2.74    2.19
  -1  -9   3   -1.45    1.88
   1   9  -2    3.28    2.39
   1   9  -2    9.19    2.19
  -1  -9   2   -0.09    1.55
   1   9  -1   16.06    3.56
  -1  -9   1   12.37    3.60
  -1  -9   1    2.85    2.22
   1   9   0   12.27    3.21
  -1  -9   0    2.16    1.55
   1   9   1   16.87    4.94
  -1  -9  -1   23.38    5.26
   1   9   2    2.27    2.43
  -1  -9  -2   -1.67    2.87
   1   9   3    2.72    3.62
  -1  -9  -3    4.59    4.23
   1   9   4   -0.81    3.20
  -1  -9  -4    3.54    3.53
   1   9   5    1.87    2.71
  -1  -9  -5   -2.33    3.20
   1   9   6   10.77    6.49
  -1  -9  -6   10.81    6.45
   1  10 -13    9.39    3.72
  -1 -10  13   -2.31    3.22
   1  10 -12   -3.03    3.70
  -1 -10  12   -0.32    2.35
   1  10 -11    8.01    4.18
  -1 -10  11   -0.53    2.29
   1  10 -10    0.30    2.29
  -1 -10  10   -0.77    1.82
   1  10  -9    5.79    2.82
  -1 -10   9    0.87    2.16
   1  10  -8   31.52    5.75
  -1 -10   8   20.24    4.56
   1  10  -7    0.06    1.92
  -1 -10   7    0.40    1.67
   1  10  -6    5.88    2.40
   1  10  -6    0.98    1.99
  -1 -10   6    1.99    2.33
   1  10  -5    3.64    2.53
   1  10  -5    4.30    3.01
   1  10  -4    8.33    2.86
   1  10  -4   10.45    3.38
  -1 -10   4    6.21    2.80
   1  10  -3    5.28    2.27
  -1 -10   3   -0.10    1.96
   1  10  -2   12.60    3.28
  -1 -10   2   10.30    3.35
  -1 -10   2    9.19    4.38
   1  10  -1   -0.78    2.20
  -1 -10   1   -0.19    1.56
  -1 -10   1   -0.37    2.38
   1  10   0   -0.47    2.62
  -1 -10   0   -2.26    2.96
  -1 -10  -1   -0.60    3.15
   1  10   2    3.71    4.64
  -1 -10  -2    6.30    4.73
   1  10   3    2.71    4.78
  -1 -10  -3   11.59    5.40
   1  10   4    1.47    3.68
  -1 -10  -4    2.46    4.44
   1  10   5   -1.43    4.04
   1  11 -11   11.14    3.89
  -1 -11  11   -0.49    3.46
   1  11 -10    0.29    2.94
  -1 -11  10    0.93    2.32
   1  11  -9    3.21    3.38
  -1 -11   9    4.53    3.53
   1  11  -8    5.52    3.25
  -1 -11   8    0.80    2.75
   1  11  -7    3.74    2.59
  -1 -11   7    2.05    2.49
   1  11  -6   -0.42    2.76
  -1 -11   6    2.36    2.12
   1  11  -5    2.70    2.48
   1  11  -5    4.75    3.35
  -1 -11   5    3.01    2.56
   1  11  -4    8.28    3.26
   1  11  -4    3.40    2.70
  -1 -11   4    0.53    2.30
   1  11  -3   13.21    4.00
  -1 -11   3    5.23    3.75
   1  11  -2    2.83    2.18
  -1 -11   2    1.20    2.51
  -1 -11   2   -1.79    1.89
   1  11  -1    2.88    2.85
  -1 -11   1    0.28    3.63
   1  11   0    0.28    3.08
  -1 -11   0   -3.68    3.29
   1  11   1    2.25    3.38
  -1 -11  -1    0.87    3.80
   1  11   2   10.11    4.64
  -1 -11  -2   -0.38    5.15
   1  11   3    5.34    5.28
   1  12 -10    8.78    4.39
  -1 -12  10    6.55    3.65
   1  12  -9    2.43    3.08
   1  12  -8   -4.13    3.19
  -1 -12   8    0.01    2.50
   1  12  -7   -4.91    2.99
  -1 -12   7    1.11    2.47
   1  12  -6   -0.99    3.14
  -1 -12   6    2.96    2.74
   1  12  -5    3.32    2.40
  -1 -12   5   -2.32    1.84
   1  12  -4    1.47    2.77
  -1 -12   4    2.83    2.71
  -1 -12   3   -0.18    2.61
   1  12  -2   -2.30    3.27
  -1 -12   2   -0.32    3.47
   1  12  -1    2.93    3.47
  -1 -12   1    1.67    3.96
   1  12   0    7.70    4.49
  -1 -12   0   -0.87    4.27
   1  13  -6   -3.95    4.00
   1  13  -5   -1.87    3.04
  -2  12   0    2.20    3.81
  -2  12  -1   -5.00    4.26
   2 -12   2   -0.45    1.97
  -2  12  -2    0.98    2.54
   2 -12   3   -0.98    2.77
  -2  12  -3    2.59    2.50
   2 -12   4   -0.17    2.35
  -2  12  -4    2.50    2.44
  -2  12  -5    0.78    2.54
   2 -12   6   -1.91    2.63
  -2  12  -6    0.72    2.34
   2 -12   7    5.37    4.24
   2 -12   8    3.15    4.49
   2 -12   9    5.55    4.27
   2 -11  -3    1.39    4.25
  -2  11   3    7.86    5.00
   2 -11  -2   78.18    9.61
  -2  11   2    5.38    8.98
   2 -11  -1   -2.63    3.64
  -2  11   1   -0.43    3.61
   2 -11   0   -0.89    2.73
  -2  11   0   -0.47    2.92
   2 -11   1   12.52    3.25
   2 -11   1   -0.12    2.61
  -2  11  -1   -1.03    3.25
   2 -11   2    0.66    2.38
  -2  11  -2   -1.56    2.01
   2 -11   3    0.64    2.02
   2 -11   3   -0.78    2.53
  -2  11  -3    4.20    2.60
   2 -11   4    9.79    3.18
   2 -11   4    2.82    2.44
  -2  11  -4   11.97    4.25
   2 -11   5    4.29    3.54
  -2  11  -5    6.03    3.18
   2 -11   6    3.13    2.62
  -2  11  -6   -0.59    1.78
  -2  11  -6    1.69    2.06
   2 -11   7   13.53    5.59
  -2  11  -7   22.86    4.73
  -2  11  -7   16.78    4.93
   2 -11   8    0.82    1.86
  -2  11  -8   -3.38    1.91
  -2  11  -8    1.31    1.47
   2 -11   9    2.14    2.57
  -2  11  -9    1.88    2.33
   2 -11  10    2.53    2.80
   2 -11  11    3.89    3.39
   2 -10  -5    5.28    3.97
  -2  10   5   -1.35    4.01
  -2  10   4    4.83    4.43
   2 -10  -3    3.65    2.57
  -2  10   3   -3.98    2.92
   2 -10  -2    1.05    2.56
  -2  10   2    0.04    3.00
   2 -10  -1    0.90    1.91
   2 -10  -1   -1.61    3.09
  -2  10   1    7.63    3.33
   2 -10   0    0.80    2.06
   2 -10   0    1.50    2.58
  -2  10   0    3.20    2.54
   2 -10   1    0.53    2.01
   2 -10   1   -0.54    1.54
  -2  10  -1    2.14    1.93
   2 -10   2   -0.61    1.64
  -2  10  -2    0.99    1.73
   2 -10   3   11.26    3.30
  -2  10  -3   13.53    3.35
   2 -10   4   72.68    9.12
  -2  10  -4   86.49    7.08
  -2  10  -4   79.60    7.95
   2 -10   5   74.51    9.56
  -2  10  -5  106.84    8.13
  -2  10  -5   80.97    8.40
   2 -10   6   -2.54    2.58
  -2  10  -6   -2.10    1.82
  -2  10  -6    0.05    2.11
   2 -10   7    5.13    2.94
  -2  10  -7    6.38    2.75
  -2  10  -7    8.81    2.70
   2 -10   8   -0.51    1.98
  -2  10  -8   -0.41    2.00
   2 -10   9   -2.41    2.45
  -2  10  -9   -1.20    2.13
   2 -10  10    1.45    2.02
  -2  10 -10   -1.79    2.00
   2 -10  11    3.86    2.75
  -2  10 -11   -1.23    2.77
   2 -10  12    5.72    3.58
  -2  10 -12    1.94    3.10
   2  -9  -6    6.35    4.05
  -2   9   6    1.64    4.79
   2  -9  -5   12.25    4.18
  -2   9   5    2.02    5.00
   2  -9  -4   10.34    4.41
  -2   9   4    1.64    4.81
   2  -9  -3   -2.03    2.90
  -2   9   3   -1.83    3.43
   2  -9  -2    1.90    1.78
   2  -9  -2   -1.55    2.72
  -2   9   2    2.19    2.87
   2  -9  -1    3.16    2.33
   2  -9  -1    0.00    1.75
  -2   9   1    1.85    2.35
   2  -9   0    8.04    2.94
   2  -9   0   13.99    4.07
  -2   9   0   11.17    3.86
   2  -9   1    2.41    1.70
  -2   9  -1   -3.13    1.85
   2  -9   2   20.76    3.92
  -2   9  -2   39.72    4.64
   2  -9   3   11.73    3.57
  -2   9  -3   32.68    3.97
  -2   9  -3   12.51    2.49
   2  -9   4    3.65    2.54
  -2   9  -4    1.49    1.81
  -2   9  -4   11.98    2.91
   2  -9   5   -1.26    2.82
  -2   9  -5    1.35    2.10
  -2   9  -5   15.40    2.36
   2  -9   6   10.32    3.15
  -2   9  -6   15.19    2.98
  -2   9  -6    0.89    4.16
   2  -9   7   -1.32    1.51
  -2   9  -7    1.24    1.31
  -2   9  -7    0.06    1.79
   2  -9   8    1.32    2.02
  -2   9  -8    2.85    1.64
  -2   9  -8   -2.29    1.94
   2  -9   9    2.87    2.09
  -2   9  -9   -0.26    1.66
   2  -9  10    1.40    2.47
  -2   9 -10    1.96    2.10
  -2   9 -11    1.87    2.71
   2  -9  12    0.47    2.95
  -2   9 -12    4.78    3.22
   2  -9  13   11.12    4.14
  -2   9 -13    3.06    4.24
  -2   8   8    0.89    3.57
   2  -8  -7    1.79    2.41
  -2   8   7   -1.89    2.61
   2  -8  -6    8.76    3.99
  -2   8   6    6.36    4.86
   2  -8  -5    0.91    2.45
  -2   8   5    2.67    3.33
   2  -8  -4    3.81    3.05
  -2   8   4    0.31    3.59
   2  -8  -3   -0.65    2.89
   2  -8  -3    1.26    1.53
  -2   8   3    6.91    2.92
   2  -8  -2   -0.19    1.36
   2  -8  -2   -0.80    1.72
  -2   8   2    2.33    1.87
   2  -8  -1    7.03    2.87
   2  -8  -1    2.30    2.44
  -2   8   1    4.60    2.80
   2  -8   0   39.34    4.83
   2  -8   0   53.11    5.63
  -2   8   0   48.97    6.18
   2  -8   1  120.81    8.56
   2  -8   1  133.56    8.51
  -2   8  -1   97.06    8.71
   2  -8   2   44.51    4.04
   2  -8   2   40.19    4.73
   2  -8   3    2.37    1.70
  -2   8  -3    1.52    1.35
  -2   8  -3   -1.56    1.30
   2  -8   4   16.94    3.80
  -2   8  -4   23.43    2.89
   2  -8   5   21.86    3.50
  -2   8  -5   25.88    3.10
   2  -8   6   12.02    3.14
  -2   8  -6   16.09    2.78
  -2   8  -7   -2.71    1.81
  -2   8  -7    0.01    1.78
   2  -8   8    4.58    3.44
  -2   8  -8   14.93    3.05
  -2   8  -8   16.62    3.06
   2  -8   9   10.31    2.95
  -2   8  -9    3.66    2.95
   2  -8  10   -1.73    1.79
  -2   8 -10    0.06    1.64
  -2   8 -10    1.54    1.45
   2  -8  11   -0.91    2.39
  -2   8 -11   -2.22    2.58
   2  -8  12    4.41    3.07
  -2   8 -12    4.27    3.47
  -2   8 -13    2.66    3.26
   2  -7  -9   -1.09    4.20
  -2   7   9   -3.73    4.11
   2  -7  -8   -2.55    3.59
  -2   7   8   -3.39    3.75
   2  -7  -7    0.83    2.83
  -2   7   7    0.79    2.85
   2  -7  -6   27.43    5.67
   2  -7  -5   21.47    4.84
  -2   7   5   20.33    6.43
   2  -7  -4    3.99    2.58
   2  -7  -4    3.74    1.70
  -2   7   4    7.01    3.47
   2  -7  -3    9.60    2.39
   2  -7  -3   13.36    3.70
  -2   7   3    9.55    3.38
   2  -7  -2   15.33    3.71
  -2   7   2   14.95    3.71
   2  -7  -1   -1.05    1.69
   2  -7  -1    2.27    1.90
  -2   7   1   11.99    2.70
   2  -7   0   56.95    4.80
   2  -7   0   49.42    4.08
  -2   7   0   41.67    5.49
   2  -7   1   64.90    4.85
   2  -7   1   58.55    5.31
  -2   7  -1   53.45    6.56
   2  -7   2    1.61    1.59
  -2   7  -2    1.61    1.04
  -2   7  -2    1.66    1.41
   2  -7   3    1.98    1.59
  -2   7  -3    1.12    1.48
  -2   7  -3    0.41    1.00
   2  -7   4    5.64    1.75
  -2   7  -4    9.78    1.68
  -2   7  -4    3.27    2.26
   2  -7   5   47.68    4.47
  -2   7  -5   54.64    5.25
   2  -7   6    5.64    2.02
  -2   7  -6    0.66    2.22
  -2   7  -6    3.59    2.30
   2  -7   7    2.52    2.36
  -2   7  -7    7.40    2.07
   2  -7   8    3.99    2.84
  -2   7  -8    5.47    2.35
  -2   7  -8    5.38    2.11
   2  -7   9    0.25    1.96
  -2   7  -9   -0.74    1.55
   2  -7  10    0.36    1.99
  -2   7 -10    2.47    1.58
   2  -7  11    3.62    2.64
  -2   7 -11    3.49    2.85
   2  -7  12    0.40    2.41
  -2   7 -12    2.28    2.66
   2  -7  13   -3.45    2.42
  -2   7 -13    2.29    2.80
   2  -7  14   -2.10    3.01
  -2   7 -14   -3.24    4.18
   2  -6 -10   -1.57    3.40
  -2   6  10    6.48    4.02
   2  -6  -9   -0.29    3.01
  -2   6   9   -0.82    2.98
   2  -6  -8    6.21    3.23
  -2   6   8   -0.00    3.63
   2  -6  -7    3.44    2.93
  -2   6   7    5.41    3.39
   2  -6  -6   13.24    3.63
  -2   6   6    9.01    4.68
   2  -6  -5   19.11    3.99
  -2   6   5   27.45    5.49
   2  -6  -4   28.61    2.88
   2  -6  -4   44.25    4.57
  -2   6   4   50.38    5.96
   2  -6  -3   51.66    5.80
  -2   6   3   45.11    5.37
   2  -6  -2   42.87    4.15
  -2   6   2   43.84    5.32
   2  -6  -1    9.71    2.49
   2  -6  -1    9.31    2.59
  -2   6   1   11.44    2.61
   2  -6   0    0.42    0.92
   2  -6   0    0.41    1.08
   2  -6   1   23.48    2.63
  -2   6  -1   22.19    2.58
   2  -6   2   33.64    3.65
  -2   6  -2   36.37    2.77
   2  -6   3    8.56    2.12
  -2   6  -3    6.85    1.41
  -2   6  -3   12.93    2.01
   2  -6   4    6.00    1.45
  -2   6  -4    5.08    1.28
  -2   6  -4    6.73    1.94
   2  -6   5   14.44    2.43
  -2   6  -5   14.07    2.39
  -2   6  -5   17.55    2.27
   2  -6   6   32.06    3.75
  -2   6  -6   38.71    4.11
   2  -6   7   16.92    3.16
  -2   6  -7   19.78    3.08
  -2   6  -7   18.63    3.24
   2  -6   8   -0.82    1.65
  -2   6  -8    3.86    1.68
  -2   6  -8    1.64    1.47
   2  -6   9    4.69    2.51
  -2   6  -9    7.48    2.37
  -2   6  -9    5.36    2.68
   2  -6  10    0.93    1.75
  -2   6 -10   -0.03    1.47
  -2   6 -10    2.36    2.04
   2  -6  11    0.60    2.24
  -2   6 -11    7.81    2.73
  -2   6 -11    1.21    1.56
   2  -6  12    0.19    1.83
   2  -6  13    0.08    2.25
  -2   6 -13   -2.02    2.77
   2  -6  14   -4.08    3.12
  -2   6 -14   -1.35    3.75
   2  -5 -11   -4.26    4.12
  -2   5  11   -1.92    4.19
   2  -5 -10   -3.09    3.60
  -2   5  10   -3.68    3.84
   2  -5  -9    3.61    2.47
  -2   5   9   -2.78    2.87
   2  -5  -8    6.29    2.70
  -2   5   8   -0.02    3.21
   2  -5  -7    6.75    3.67
  -2   5   7    8.65    3.59
   2  -5  -6    0.84    1.59
   2  -5  -6    0.10    0.99
  -2   5   6    0.51    1.89
   2  -5  -5   19.03    3.58
   2  -5  -5   22.29    2.41
  -2   5   5   31.47    4.77
   2  -5  -4   -1.14    1.18
   2  -5  -4    1.21    0.98
  -2   5   4   -2.45    1.48
   2  -5  -3   16.02    2.08
   2  -5  -3   15.42    2.48
  -2   5   3   17.12    3.38
   2  -5  -2   55.21    3.73
   2  -5  -2   67.12    4.20
  -2   5   2   68.93    4.96
   2  -5  -1   45.48    3.75
  -2   5   1   41.88    4.22
   2  -5   0   20.24    2.23
  -2   5   0   24.43    2.55
   2  -5   1    5.61    1.63
  -2   5  -1   10.61    2.54
   2  -5   2   -2.38    1.06
  -2   5  -2    0.28    0.74
   2  -5   3   11.93    1.82
  -2   5  -3   13.94    2.60
  -2   5  -3   13.06    1.64
   2  -5   4   36.16    2.81
  -2   5  -4   35.21    2.46
  -2   5  -4   46.92    3.78
   2  -5   5  143.59    6.95
  -2   5  -5  146.81    7.42
   2  -5   6   16.34    2.60
  -2   5  -6   17.75    2.40
  -2   5  -6   22.06    2.62
   2  -5   7    3.19    1.48
  -2   5  -7    0.57    1.80
  -2   5  -7    2.55    1.46
   2  -5   8    7.41    1.71
  -2   5  -8    0.02    2.07
  -2   5  -8   -1.09    1.24
   2  -5   9    9.20    2.36
  -2   5  -9    2.41    2.70
   2  -5  10   15.83    3.30
  -2   5 -10   10.00    3.41
  -2   5 -10    8.64    2.27
   2  -5  11   -0.80    1.54
  -2   5 -11    1.50    1.79
  -2   5 -11   -0.00    1.24
   2  -5  12   47.55    5.76
  -2   5 -12   24.28    6.23
   2  -5  13   -0.06    1.55
  -2   5 -13    0.09    1.87
   2  -5  14   -0.39    2.14
  -2   5 -14    1.85    2.76
   2  -4 -11   15.81    5.13
  -2   4  11    2.21    4.74
   2  -4 -10   -1.16    2.85
  -2   4  10   -2.54    3.06
   2  -4  -9    0.02    2.38
  -2   4   9    3.21    2.50
   2  -4  -8    8.68    2.76
  -2   4   8    3.67    3.01
  -2   4   8    2.88    1.84
   2  -4  -7    8.50    2.69
  -2   4   7    5.72    3.02
   2  -4  -6   17.06    3.76
  -2   4   6   22.54    4.37
   2  -4  -5   28.16    2.88
   2  -4  -5   23.78    3.34
  -2   4   5   21.87    4.41
   2  -4  -4    6.11    1.49
  -2   4   4    2.04    1.81
   2  -4  -3    4.61    1.36
   2  -4  -3    4.20    1.62
  -2   4   3    8.79    2.19
   2  -4  -2   15.17    1.76
   2  -4  -2   11.95    1.74
  -2   4   2   17.65    2.77
   2  -4  -1   41.30    3.25
  -2   4   1   54.80    3.90
   2  -4   0  118.39    4.64
   2  -4   0  131.62    5.50
  -2   4   0  134.10    8.11
   2  -4   1   62.25    3.49
  -2   4  -1   51.84    4.08
   2  -4   2   -0.50    0.89
  -2   4  -2    0.50    0.87
   2  -4   3  212.99    7.88
  -2   4  -3  206.45    8.54
   2  -4   4    6.11    1.41
  -2   4  -4    5.13    1.18
  -2   4  -4    6.84    1.77
   2  -4   5    2.75    1.06
  -2   4  -5    1.78    1.07
  -2   4  -5    1.19    1.17
   2  -4   6   12.74    1.98
  -2   4  -6   16.21    2.36
  -2   4  -6   11.64    2.10
   2  -4   7    6.43    1.65
  -2   4  -7    2.45    1.70
  -2   4  -7    1.86    1.43
   2  -4   8   14.34    2.53
  -2   4  -8    8.15    2.31
   2  -4   9    9.44    3.01
   2  -4   9   16.04    2.71
  -2   4  -9   11.58    2.95
   2  -4  10   -1.38    2.06
   2  -4  10    3.83    1.89
  -2   4 -10    4.13    2.05
   2  -4  11   -0.21    1.54
   2  -4  11   -0.08    1.43
  -2   4 -11    0.81    1.61
  -2   4 -12    1.71    2.38
   2  -4  13    4.00    2.23
  -2   4 -13   -2.64    2.27
   2  -4  14   -1.14    2.38
  -2   4 -14    4.99    2.85
   2  -3 -12    1.79    3.46
  -2   3  12   -6.33    3.71
   2  -3 -11    1.89    3.28
  -2   3  11    3.28    3.13
   2  -3 -10    4.57    3.28
  -2   3  10    4.08    3.03
   2  -3  -9   -0.40    2.48
  -2   3   9    2.93    2.45
  -2   3   9    2.89    1.55
  -2   3   8    1.86    1.31
  -2   3   8    1.47    2.01
   2  -3  -7   -4.34    1.78
  -2   3   7    1.15    0.82
   2  -3  -6    7.09    2.34
   2  -3  -6    7.83    1.87
   2  -3  -5   27.72    3.39
   2  -3  -5   23.83    2.40
  -2   3   5   25.84    3.76
   2  -3  -4   -0.73    0.97
   2  -3  -4    1.05    0.73
   2  -3  -3    0.40    1.06
   2  -3  -3    3.26    0.92
  -2   3   3   -1.20    1.44
   2  -3  -2   -0.68    0.97
   2  -3  -1   24.02    2.17
  -2   3   1   29.95    2.82
   2  -3   0  530.22   10.84
   2  -3   0  511.10   13.70
  -2   3   0  545.33   16.28
   2  -3   1  165.06    5.62
  -2   3  -1  174.72    6.51
   2  -3   2   24.74    2.04
  -2   3  -2   24.78    2.10
  -2   3  -2   20.53    1.06
   2  -3   3  174.61    5.85
  -2   3  -3  156.67    4.63
  -2   3  -3  169.88    6.31
   2  -3   5   83.26    4.37
  -2   3  -5   71.45    4.03
   2  -3   6    5.00    1.44
   2  -3   6    7.39    1.41
  -2   3  -6    6.24    1.48
   2  -3   7    0.40    1.13
   2  -3   7    0.05    1.05
  -2   3  -7    1.70    1.16
   2  -3   8    0.27    1.31
   2  -3   8    2.97    1.42
  -2   3  -8   -0.46    1.38
   2  -3   9   51.87    5.07
   2  -3   9   52.63    5.18
  -2   3  -9   50.78    5.39
   2  -3  10    0.49    2.00
   2  -3  10    5.79    2.21
  -2   3 -10    2.70    2.22
   2  -3  11   -0.35    1.86
   2  -3  11    2.20    1.98
  -2   3 -11    2.77    2.30
   2  -3  12   -0.01    2.31
   2  -3  12   -2.36    2.02
  -2   3 -12   -1.50    2.53
   2  -3  13    0.10    2.11
   2  -3  13   -1.99    2.41
  -2   3 -13   -1.10    2.79
  -2   3 -14    2.91    3.94
   2  -2 -12   -0.80    3.09
  -2   2  12    4.62    2.90
   2  -2 -11    0.81    2.61
   2  -2 -10   19.48    4.89
  -2   2  10   11.61    2.69
  -2   2  10   27.63    4.67
  -2   2   9   -0.10    1.57
  -2   2   9   -0.54    1.40
   2  -2  -8   14.77    4.36
  -2   2   8   12.07    3.33
  -2   2   8   20.16    2.50
   2  -2  -7   -1.84    1.58
  -2   2   7   -0.50    0.90
  -2   2   7    0.40    1.26
   2  -2  -6   54.39    4.98
   2  -2  -5   40.37    3.69
   2  -2  -5   43.81    3.21
  -2   2   5   44.78    3.88
   2  -2  -4   10.38    2.66
   2  -2  -4   15.53    1.85
  -2   2   4   14.64    2.80
   2  -2  -3    8.03    1.75
   2  -2  -3   11.61    1.54
  -2   2   3   12.84    1.86
   2  -2  -2   -0.49    0.71
   2  -2  -2    2.53    0.92
  -2   2   2    5.46    1.12
   2  -2  -1    5.79    1.00
   2  -2  -1    5.14    0.69
  -2   2   1    5.76    1.24
   2  -2   0  550.00   14.15
   2  -2   0  545.50    6.98
  -2   2   0  557.25   15.67
   2  -2   1   -0.23    0.18
   2  -2   1   -0.90    0.63
  -2   2  -1   -1.57    0.80
   2  -2   2   21.08    1.68
  -2   2  -2   20.13    1.85
   2  -2   3   11.40    1.05
  -2   2  -3    7.50    0.92
   2  -2   4    4.40    1.05
   2  -2   4    6.71    1.28
   2  -2   5   18.80    2.32
   2  -2   5   14.80    1.92
  -2   2  -5   33.53    2.65
   2  -2   6    0.82    1.14
   2  -2   6    2.95    1.15
  -2   2  -6    2.73    1.36
   2  -2   7   19.92    2.56
  -2   2  -7   18.51    3.26
   2  -2   8   15.15    2.59
   2  -2   8   13.34    2.37
   2  -2   9    7.84    2.39
   2  -2   9    7.57    2.14
  -2   2  -9    9.03    2.73
   2  -2  10    2.50    1.37
   2  -2  10   -1.47    1.49
  -2   2 -10   -2.38    1.68
   2  -2  11   -0.54    2.13
   2  -2  11    1.82    1.89
  -2   2 -11    2.98    2.85
  -2   2 -12   -1.26    2.68
   2  -2  13    0.83    3.17
  -2   2 -13    6.62    3.65
  -2   2 -14    5.48    5.20
   2  -1 -12   -4.96    3.25
  -2   1  12   -2.41    2.18
  -2   1  12   -1.37    2.87
   2  -1 -11    4.95    3.04
  -2   1  11    1.97    2.26
   2  -1 -10   -4.56    2.28
  -2   1  10   -1.57    1.77
  -2   1  10    0.94    1.59
   2  -1  -9    0.95    2.46
  -2   1   9    3.64    1.85
  -2   1   9    0.81    1.82
   2  -1  -8   44.24    4.54
  -2   1   8   18.52    3.30
  -2   1   8   19.70    3.05
   2  -1  -7   26.51    4.65
  -2   1   7   26.30    2.59
  -2   1   7   19.04    3.19
   2  -1  -6    2.91    1.73
  -2   1   6    1.78    1.33
  -2   1   6    3.72    1.18
   2  -1  -5  181.04    9.55
   2  -1  -5  211.09    8.34
  -2   1   5  170.03    8.04
   2  -1  -4   21.11    2.16
  -2   1   4   17.63    1.90
   2  -1  -3   53.24    2.65
   2  -1  -3   58.10    3.00
  -2   1   3   51.11    2.66
   2  -1  -2    0.84    0.72
  -2   1   2    0.66    0.69
   2  -1  -1    9.34    1.46
  -2   1   1    9.39    1.36
   2  -1   0   91.92    3.24
  -2   1   0   88.99    3.42
   2  -1   1   56.09    2.12
  -2   1  -1   58.84    2.63
  -2   1  -1   53.13    1.21
   2  -1   2   18.72    1.78
   2  -1   2   17.68    1.36
   2  -1   3   90.01    3.48
   2  -1   3   81.34    2.57
  -2   1  -3   75.40    2.82
   2  -1   4   -0.32    0.93
  -2   1  -4    1.48    0.93
   2  -1   5    1.03    1.56
  -2   1  -5   19.64    2.23
   2  -1   6  176.41    6.75
   2  -1   6  173.53    7.48
  -2   1  -6  168.65    8.02
   2  -1   7   19.88    2.46
   2  -1   7   15.48    1.95
  -2   1  -7   19.66    3.01
   2  -1   8    0.62    1.04
   2  -1   8   -0.79    1.20
  -2   1  -8    1.31    1.59
   2  -1   9    1.69    1.53
   2  -1   9    1.72    1.38
  -2   1  -9   -0.93    2.16
   2  -1  10    8.91    2.95
   2  -1  10    9.58    2.96
  -2   1 -10   28.52    4.87
   2  -1  11    0.78    1.54
   2  -1  11    0.02    1.27
  -2   1 -11   -0.77    1.99
   2  -1  12    0.79    2.25
  -2   1 -12    3.65    3.20
   2  -1  13   -0.07    2.86
  -2   1 -13    7.73    3.69
  -2   1 -14    2.31    3.89
   2   0 -14    0.43    2.87
   2   0 -13    3.31    2.79
  -2   0  13   -2.28    1.82
   2   0 -12    2.33    2.77
  -2   0  12    2.23    1.89
  -2   0  12   -0.59    1.87
   2   0 -11    4.64    2.97
  -2   0  11    1.50    2.22
  -2   0  11    4.26    2.13
   2   0 -10   39.03    5.07
  -2   0  10   15.66    3.36
  -2   0  10   18.10    3.67
   2   0  -9   10.18    4.26
  -2   0   9   16.36    2.90
  -2   0   9   19.82    2.66
   2   0  -8    0.33    1.43
  -2   0   8   -0.94    0.89
  -2   0   8    0.87    1.05
   2   0  -7    3.95    2.13
  -2   0   7    5.14    1.50
  -2   0   7    5.13    1.34
   2   0  -6   33.01    3.74
  -2   0   6   29.97    2.40
  -2   0   6   40.57    2.88
   2   0  -5   40.83    3.23
  -2   0   5    5.50    1.82
   2   0  -4   84.32    4.17
   2   0  -4   96.18    4.32
  -2   0   4   80.76    2.92
   2   0  -3   65.47    3.07
   2   0  -3   58.39    2.45
   2   0  -2   12.69    1.37
   2   0  -2    6.46    1.32
  -2   0   2    7.55    0.95
   2   0  -1    0.95    0.49
   2   0   0    6.70    0.95
   2   0   0    7.30    1.02
   2   0   0    9.31    0.59
   2   0   1   88.67    2.86
   2   0   1   92.56    3.58
  -2   0  -1   89.31    2.88
   2   0   2  116.38    4.31
  -2   0  -2  116.68    3.90
   2   0   3   41.14    2.33
   2   0   3   35.78    1.59
  -2   0  -3   37.08    2.31
   2   0   4   19.18    2.60
  -2   0  -4   13.40    2.27
   2   0   5   12.05    2.01
   2   0   5    2.44    0.91
  -2   0  -5    5.02    1.78
   2   0   6    0.87    1.40
  -2   0  -6   -1.27    1.25
   2   0   7    2.75    1.03
   2   0   7    2.71    2.18
  -2   0  -7    4.02    2.06
   2   0   8    5.62    2.68
   2   0   8    1.98    1.20
  -2   0  -8    9.00    2.53
   2   0   9   -0.33    2.27
   2   0   9   -0.51    0.99
  -2   0  -9    0.41    1.94
   2   0  10    8.12    2.21
   2   0  10   12.34    4.33
  -2   0 -10   14.62    3.99
   2   0  11    3.21    2.99
  -2   0 -11   -0.12    2.97
   2   0  12   99.85   11.31
  -2   0 -12  136.41   14.74
   2   1 -14   19.03    5.21
  -2  -1  14    5.38    3.86
  -2  -1  13   -1.20    2.04
   2   1 -12    7.85    4.09
  -2  -1  12    2.31    2.48
   2   1 -11    5.73    3.02
  -2  -1  11    1.77    1.70
  -2  -1  11    0.81    2.44
   2   1 -10    4.41    2.47
  -2  -1  10    2.64    1.82
  -2  -1  10    0.84    1.42
   2   1  -9   11.50    3.95
  -2  -1   9   12.72    2.53
   2   1  -8   -1.08    1.64
  -2  -1   8    0.90    1.28
  -2  -1   8    0.84    0.88
   2   1  -7   22.57    3.33
  -2  -1   7   20.00    1.83
  -2  -1   7   21.68    2.98
   2   1  -6   15.89    2.71
  -2  -1   6   11.98    1.34
  -2  -1   6   14.92    1.81
   2   1  -5   -0.55    1.15
  -2  -1   5   -0.01    0.49
  -2  -1   5    0.19    0.81
   2   1  -4    5.80    1.51
  -2  -1   4    6.47    1.13
  -2  -1   4    5.49    0.58
   2   1  -3  272.37    8.25
  -2  -1   3  249.12    4.61
   2   1  -2    5.16    1.17
   2   1  -2    5.22    1.16
  -2  -1   2    4.27    0.61
   2   1  -1  191.27    5.02
   2   1   0  754.68   13.96
   2   1   0  741.44   14.90
   2   1   0  749.89   15.85
   2   1   1   88.36    3.51
   2   1   2  151.04    5.06
  -2  -1  -2  148.17    5.53
   2   1   3   21.71    2.27
   2   1   4   52.89    3.97
  -2  -1  -4   44.29    4.40
   2   1   5    3.76    1.68
  -2  -1  -5    7.81    1.79
   2   1   6   11.87    2.37
   2   1   6    6.45    0.97
  -2  -1  -6   11.95    2.42
   2   1   7   -0.12    0.63
   2   1   7   -0.91    1.53
  -2  -1  -7   -2.44    1.59
   2   1   8   -0.36    1.25
  -2  -1  -8    0.54    1.51
   2   1   9    2.09    2.13
  -2  -1  -9    2.18    2.77
   2   1  10   -1.40    2.17
  -2  -1 -10   -1.42    2.60
   2   1  11   29.28    8.52
  -2  -1 -11   39.48    7.67
   2   1  12    5.89    5.45
  -2  -1 -12   10.99    5.10
   2   1  13    3.26    4.05
  -2  -1 -13   -0.16    4.32
   2   2 -14   -1.54    3.15
   2   2 -13   -3.16    2.13
  -2  -2  13    1.41    1.41
   2   2 -12   11.89    3.48
  -2  -2  12    0.80    2.48
   2   2 -11   -1.52    2.30
  -2  -2  11   -0.17    2.08
   2   2 -10   12.48    4.75
  -2  -2  10   26.15    4.35
   2   2  -9    8.67    2.28
  -2  -2   9    1.09    2.16
  -2  -2   9    1.78    1.22
   2   2  -8   13.06    2.83
  -2  -2   8    7.14    1.23
  -2  -2   8   16.19    2.59
   2   2  -7   51.57    5.09
  -2  -2   7   57.80    4.03
   2   2  -6  308.37   14.98
  -2  -2   6  308.47   13.00
   2   2  -5  101.58    6.72
  -2  -2   5   94.36    5.27
   2   2  -4    0.43    1.08
  -2  -2   4    1.15    0.78
   2   2  -3   11.86    1.43
  -2  -2   3    8.87    1.17
   2   2  -2   21.53    0.95
   2   2  -2   13.32    1.80
  -2  -2   2   27.15    1.45
   2   2  -1  204.62    6.44
   2   2  -1  208.00    5.25
   2   2   0  523.89   11.67
   2   2   0  550.53   13.34
   2   2   1  694.24   16.43
   2   2   1  666.60   10.88
  -2  -2  -1  675.47   18.40
   2   2   2    4.48    1.08
   2   2   2    3.64    0.29
  -2  -2  -2    5.09    1.42
   2   2   3   -2.57    1.33
  -2  -2  -3   10.46    1.79
   2   2   4   -0.02    1.12
  -2  -2  -4    2.60    1.41
   2   2   5    1.75    1.36
  -2  -2  -5    2.53    1.76
   2   2   6   10.51    2.38
  -2  -2  -6    7.11    2.55
   2   2   7    7.73    2.66
  -2  -2  -7   10.78    3.03
   2   2   8    6.78    3.60
  -2  -2  -8    8.42    3.09
   2   2   9   89.49   10.01
  -2  -2  -9   68.98    9.44
   2   2  10    9.36    4.30
  -2  -2 -10   14.66    4.49
   2   2  11    0.76    2.29
  -2  -2 -11   -1.38    2.50
   2   2  12    1.90    3.48
  -2  -2 -12    5.00    3.87
   2   3 -14    4.07    3.32
  -2  -3  14   -0.83    2.20
   2   3 -13   13.44    4.31
  -2  -3  13    2.21    2.99
   2   3 -12   -2.99    2.93
  -2  -3  12   -0.05    1.94
   2   3 -11    4.52    3.03
  -2  -3  11    0.81    2.02
   2   3 -10   39.74    6.36
   2   3  -9   42.90    6.31
  -2  -3   9   46.64    5.18
   2   3  -8   17.24    3.62
  -2  -3   8   11.14    2.68
   2   3  -7   23.19    4.11
  -2  -3   7   25.75    3.05
   2   3  -6  548.77   22.92
  -2  -3   6  560.62   20.22
   2   3  -5   63.72    5.18
  -2  -3   5   58.56    3.66
   2   3  -4   42.12    2.99
  -2  -3   4   22.86    2.33
   2   3  -3   20.54    0.85
   2   3  -3   22.30    2.22
  -2  -3   3   22.43    1.78
   2   3  -2    0.21    0.41
   2   3  -2    1.29    0.85
  -2  -3   2    0.36    0.43
   2   3  -1    5.64    0.99
   2   3  -1   11.27    1.29
   2   3   0    8.47    1.26
   2   3   0    7.22    1.52
  -2  -3   0    8.33    0.60
   2   3   1  302.27   10.60
  -2  -3  -1  300.48   11.44
   2   3   2   20.68    2.51
  -2  -3  -2   10.39    3.10
   2   3   3    8.67    2.08
  -2  -3  -3    9.12    2.52
   2   3   4   32.14    3.38
  -2  -3  -4   25.44    3.93
   2   3   5    5.99    2.27
  -2  -3  -5    6.29    3.31
   2   3   6    2.47    2.29
  -2  -3  -6    4.01    2.55
   2   3   7   17.32    4.69
  -2  -3  -7   26.85    4.32
   2   3   8    3.52    2.99
  -2  -3  -8    3.04    3.09
   2   3   9    1.67    3.49
  -2  -3  -9    5.09    3.10
   2   3  10    0.63    3.22
  -2  -3 -10    2.18    3.17
   2   3  11    5.28    4.45
  -2  -3 -11    3.65    4.14
  -2  -3 -12   -1.41    3.67
   2   4 -15    0.17    3.21
   2   4 -14    6.92    3.95
  -2  -4  14    0.80    2.43
   2   4 -13    1.36    7.00
  -2  -4  13   35.59    4.86
   2   4 -12   -0.89    2.53
  -2  -4  12    0.77    1.68
   2   4 -11   19.81    5.22
  -2  -4  11   10.68    3.68
   2   4 -10    4.12    3.11
  -2  -4  10    3.94    2.28
   2   4  -9   -1.05    2.57
  -2  -4   9   -1.59    1.78
   2   4  -8   20.05    3.94
  -2  -4   8   13.12    3.09
   2   4  -7   26.27    3.98
  -2  -4   7   22.25    3.09
   2   4  -6    6.37    2.23
   2   4  -5   13.18    2.26
  -2  -4   5    8.30    1.79
   2   4  -4    3.52    0.46
   2   4  -4    3.52    1.76
  -2  -4   4    6.81    1.23
   2   4  -3    1.26    0.60
   2   4  -3    0.09    1.26
  -2  -4   3    2.00    0.84
   2   4  -2   73.30    2.86
   2   4  -2   84.08    4.80
  -2  -4   2   73.80    3.12
   2   4  -1    6.46    1.57
   2   4  -1    9.98    2.04
  -2  -4   1    7.43    0.96
   2   4   0   99.20    4.77
   2   4   0  105.47    4.90
  -2  -4   0   96.34    2.85
   2   4   1   24.18    3.00
  -2  -4  -1   23.82    3.39
   2   4   2    9.89    2.12
  -2  -4  -2   12.58    2.68
   2   4   3   12.30    2.81
  -2  -4  -3   14.39    3.42
   2   4   4   37.82    5.17
  -2  -4  -4   40.80    5.62
   2   4   5   10.41    3.30
  -2  -4  -5    6.98    3.62
   2   4   6   -0.22    1.81
  -2  -4  -6    1.45    2.09
   2   4   7    6.85    3.84
  -2  -4  -7   14.39    4.33
   2   4   8    4.66    2.97
  -2  -4  -8    2.67    3.26
   2   4   9    2.19    2.70
  -2  -4  -9    0.18    2.85
   2   4  10    2.95    3.74
  -2  -4 -10    0.34    4.15
   2   4  11   -5.02    3.21
  -2  -4 -11    3.84    2.99
   2   5 -15    1.20    4.17
   2   5 -14   -1.01    6.97
  -2  -5  14   35.50    5.75
   2   5 -13   -4.01    3.23
  -2  -5  13    0.58    2.07
   2   5 -12   -0.12    2.75
  -2  -5  12   -0.79    2.02
   2   5 -11   -1.09    2.43
  -2  -5  11   -0.12    1.60
   2   5 -10   68.34    7.92
  -2  -5  10   48.36    5.98
   2   5  -9  342.43   21.01
  -2  -5   9  305.26   17.38
   2   5  -8    6.69    3.57
  -2  -5   8   13.42    2.64
   2   5  -7    0.25    1.65
  -2  -5   7    1.04    1.25
   2   5  -6    7.95    2.48
  -2  -5   6    6.16    1.64
   2   5  -5   12.28    0.70
  -2  -5   5   12.82    1.78
   2   5  -4   20.48    1.09
   2   5  -4   21.34    2.79
  -2  -5   4   23.96    2.12
   2   5  -3    0.11    0.52
   2   5  -3   -1.35    1.21
  -2  -5   3   -0.43    0.65
   2   5  -2    7.12    1.34
   2   5  -2    7.74    1.70
  -2  -5   2    5.34    1.19
   2   5  -1    1.08    0.93
   2   5  -1    0.33    1.16
  -2  -5   1    0.98    0.59
   2   5   0    0.46    1.02
   2   5   0   -1.00    0.98
   2   5   1    6.10    1.59
  -2  -5  -1    3.87    0.65
  -2  -5  -1    6.47    2.01
   2   5   2   -0.96    1.41
  -2  -5  -2    0.04    1.65
   2   5   3    2.75    1.88
  -2  -5  -3    2.74    2.62
   2   5   4    3.94    2.33
  -2  -5  -4    0.37    2.66
   2   5   5    2.62    3.38
  -2  -5  -5   12.39    3.82
   2   5   6    7.52    3.59
  -2  -5  -6    2.77    3.73
   2   5   7   -4.67    2.79
  -2  -5  -7    3.43    2.82
   2   5   8    1.73    3.24
  -2  -5  -8    2.14    3.24
   2   5   9    7.00    3.01
  -2  -5  -9   -5.30    3.32
   2   5  10   -2.97    3.05
  -2  -5 -10    2.07    3.77
   2   6 -14   -1.00    4.46
  -2  -6  14   -5.90    3.57
   2   6 -13    1.86    3.63
   2   6 -12   43.45    7.39
  -2  -6  12   22.64    5.09
   2   6 -11   -2.82    2.65
  -2  -6  11    1.78    1.68
   2   6 -10    5.69    3.54
  -2  -6  10    5.37    2.54
   2   6  -9   39.13    5.53
  -2  -6   9   25.53    4.24
   2   6  -8   -2.40    1.47
  -2  -6   8    1.33    1.08
   2   6  -7   10.05    3.12
  -2  -6   7    7.62    2.10
   2   6  -6   -1.96    1.32
  -2  -6   6    1.45    0.94
   2   6  -5    3.07    1.63
   2   6  -5   -0.24    0.60
  -2  -6   5    4.28    1.04
   2   6  -4   42.48    4.24
  -2  -6   4   29.55    2.69
   2   6  -3  102.10    5.88
  -2  -6   3   92.90    4.21
   2   6  -2   15.52    2.09
   2   6  -2   17.59    2.79
  -2  -6   2   10.23    1.52
   2   6  -1    7.54    1.99
   2   6  -1    7.98    2.07
  -2  -6   1    3.64    1.35
   2   6   0    3.23    1.63
  -2  -6   0    1.77    1.54
   2   6   1    2.98    1.93
  -2  -6  -1    3.83    2.31
   2   6   2   15.55    3.46
  -2  -6  -2   20.32    3.97
   2   6   3   77.54    6.08
  -2  -6  -3    8.26    6.87
   2   6   4    5.69    3.44
  -2  -6  -4   10.35    4.16
   2   6   5   -0.61    2.12
  -2  -6  -5    1.09    2.42
   2   6   6   11.52    5.16
  -2  -6  -6   18.33    5.98
   2   6   7    5.51    3.99
  -2  -6  -7    4.60    4.28
   2   6   8    2.91    3.99
  -2  -6  -8    5.87    4.57
   2   6   9   -4.89    3.34
  -2  -6  -9    2.64    3.90
   2   7 -14    0.58    4.08
  -2  -7  14   -3.81    2.83
   2   7 -13   16.35    5.26
  -2  -7  13    5.31    3.45
   2   7 -12   41.68    8.67
  -2  -7  12   37.55    5.65
   2   7 -11    5.14    3.20
  -2  -7  11    1.74    2.25
   2   7 -10    2.28    2.68
  -2  -7  10    1.46    1.88
   2   7  -9   11.63    3.91
  -2  -7   9    6.23    2.38
   2   7  -8   -0.85    2.18
  -2  -7   8   -2.43    1.46
   2   7  -7    6.42    3.06
  -2  -7   7    2.08    1.47
   2   7  -6   30.79    3.92
  -2  -7   6   15.40    2.84
   2   7  -5    1.17    1.04
   2   7  -5    8.99    2.15
  -2  -7   5    4.72    1.30
   2   7  -4   28.01    2.75
   2   7  -4   37.17    4.45
  -2  -7   4   27.45    2.64
   2   7  -3   48.14    3.62
   2   7  -3   53.17    5.30
  -2  -7   3   45.76    4.19
   2   7  -2   10.60    2.00
   2   7  -2   11.49    2.42
  -2  -7   2    5.40    1.63
   2   7  -1   -1.05    1.27
   2   7  -1   -0.14    1.35
  -2  -7   1    0.13    0.93
   2   7   0    0.43    1.84
  -2  -7   0    3.49    2.41
   2   7   1   10.83    4.58
  -2  -7  -1   79.76    6.12
   2   7   2    5.82    2.87
  -2  -7  -2   10.19    3.44
   2   7   3   13.31    4.07
  -2  -7  -3   17.68    5.52
   2   7   4   -2.78    2.66
  -2  -7  -4    0.02    3.11
   2   7   5   -0.90    2.82
  -2  -7  -5    1.94    2.84
   2   7   6    5.74    3.69
  -2  -7  -6    1.20    4.27
   2   7   7    3.16    3.82
  -2  -7  -7    4.54    4.55
   2   7   8    9.70    4.57
  -2  -7  -8   -1.67    4.73
   2   8 -14   10.76    5.04
  -2  -8  14    3.79    3.68
   2   8 -13   14.52    5.44
  -2  -8  13    7.94    3.94
   2   8 -12    1.14    3.22
  -2  -8  12   -1.67    2.14
   2   8 -11   -0.97    2.40
  -2  -8  11    0.53    1.56
   2   8 -10   -0.11    2.48
  -2  -8  10    1.78    1.73
   2   8  -9   -5.44    2.91
  -2  -8   9   -0.85    1.65
   2   8  -8    3.25    3.12
  -2  -8   8    2.57    1.66
   2   8  -7   -1.98    1.77
  -2  -8   7    1.25    1.09
   2   8  -6   55.00    5.42
  -2  -8   6   28.43    3.29
   2   8  -5   -1.29    1.02
   2   8  -5    2.03    1.81
  -2  -8   5   -0.95    1.38
   2   8  -4    1.16    1.57
   2   8  -4    3.53    2.02
  -2  -8   4    4.74    2.01
   2   8  -3    7.58    2.39
   2   8  -3   16.53    3.00
  -2  -8   3    9.55    2.22
   2   8  -2    5.40    1.91
   2   8  -2    2.49    1.38
  -2  -8   2   -2.30    1.14
   2   8  -1   -0.12    1.35
  -2  -8   1    0.29    0.92
   2   8   0   13.95    3.72
  -2  -8   0   17.06    4.26
   2   8   1   21.68    4.51
   2   8   2    1.08    3.09
  -2  -8  -2    8.26    3.45
   2   8   3   11.39    4.40
  -2  -8  -3   14.28    5.46
   2   8   4    4.05    3.70
  -2  -8  -4    5.80    4.39
   2   8   5    3.14    3.83
   2   8   6   10.91    5.94
   2   8   7   -4.07    3.39
  -2  -8  -7    6.56    3.85
   2   9 -13   -0.66    4.58
  -2  -9  13    3.00    3.36
   2   9 -12   -0.33    2.52
  -2  -9  12   -0.06    2.39
   2   9 -11    0.20    2.04
  -2  -9  11   -0.13    1.84
   2   9 -10    0.70    2.99
   2   9  -9   -1.62    2.07
  -2  -9   9    0.74    1.68
   2   9  -8   25.48    4.56
  -2  -9   8   12.79    3.62
   2   9  -7    4.20    2.38
  -2  -9   7   -0.49    1.84
   2   9  -6   10.60    3.27
  -2  -9   6    4.44    2.61
   2   9  -5    0.51    1.04
   2   9  -5   -2.33    1.60
  -2  -9   5    0.48    1.24
   2   9  -4   10.77    2.36
   2   9  -4    8.58    3.32
  -2  -9   4    2.77    2.01
   2   9  -3    3.15    1.68
   2   9  -3    1.25    2.44
  -2  -9   3    0.79    1.63
   2   9  -2    3.19    2.15
   2   9  -2    2.08    1.89
  -2  -9   2   -0.01    1.54
   2   9  -1   -0.62    1.70
  -2  -9   1   -0.47    1.10
  -2  -9   1    4.38    2.10
   2   9   0    3.53    2.94
  -2  -9   0    4.47    3.34
   2   9   1    2.35    2.98
  -2  -9  -1    3.08    3.35
   2   9   2    9.72    4.12
  -2  -9  -2    6.74    4.60
   2   9   3   -0.13    2.81
  -2  -9  -3   -0.19    3.02
  -2  -9  -4    1.57    4.27
   2   9   5   -0.28    5.83
  -2  -9  -5   12.74    5.47
  -2  -9  -6   -2.37    5.02
   2  10 -12   -0.89    3.62
  -2 -10  12   -0.38    2.42
   2  10 -11    4.41    3.84
  -2 -10  11    0.64    2.93
   2  10 -10    2.38    2.62
  -2 -10  10   -0.73    2.21
   2  10  -9   13.65    4.84
  -2 -10   9   11.85    3.97
   2  10  -8    7.99    2.78
  -2 -10   8   -1.65    1.89
   2  10  -7    3.39    2.43
  -2 -10   7   -0.21    1.55
  -2 -10   6   -0.52    1.48
   2  10  -5    0.12    1.61
   2  10  -5    5.50    2.92
  -2 -10   5    0.19    1.83
   2  10  -4    1.50    1.90
   2  10  -4    1.48    2.21
  -2 -10   4   -0.01    1.87
   2  10  -3    7.40    2.74
   2  10  -3   13.01    3.61
  -2 -10   3    2.58    2.18
   2  10  -2    5.84    2.65
  -2 -10   2    3.05    2.65
  -2 -10   2    1.23    1.94
   2  10  -1    4.02    3.06
  -2 -10   1    6.42    3.86
   2  10   0    5.26    3.90
  -2 -10   0    3.92    4.16
   2  10   1    2.21    3.09
  -2 -10  -1    3.25    3.79
   2  10   2    1.22    3.38
  -2 -10  -2   -6.71    4.35
   2  10   3    5.04    3.93
  -2 -10  -3   -0.19    4.96
   2  10   4   -2.75    4.57
  -2 -10  -4   -2.54    5.92
   2  11 -11    2.16    3.32
  -2 -11  11    0.77    2.36
   2  11 -10   -2.53    6.71
  -2 -11  10   23.27    4.14
   2  11  -9    8.20    3.51
  -2 -11   9    0.72    2.49
   2  11  -8    6.58    3.16
  -2 -11   8    2.53    2.54
   2  11  -7   -2.65    2.52
  -2 -11   7   -0.19    2.25
   2  11  -6    2.89    3.82
   2  11  -5   -0.07    1.95
   2  11  -5    7.16    2.80
  -2 -11   5    0.60    2.03
   2  11  -4    8.02    3.61
   2  11  -4    5.29    2.72
  -2 -11   4    2.31    2.54
   2  11  -3   15.08    4.13
   2  11  -2    8.53    4.67
  -2 -11   2   14.32    5.11
   2  11  -1    1.51    2.77
  -2 -11   1   -2.56    2.95
   2  11   0    1.54    2.87
  -2 -11   0    0.02    3.92
   2  11   1   -6.18    3.65
  -2 -11  -1    2.53    3.98
  -2 -11  -2   -0.74    4.09
   2  12  -9    2.75    3.35
  -2 -12   9    2.39    2.94
   2  12  -8   -4.59    3.72
  -2 -12   8   -2.49    2.99
   2  12  -7   -1.31    3.03
  -2 -12   7   -0.40    2.19
   2  12  -6    0.60    2.41
  -2 -12   6    0.02    1.74
   2  12  -5    6.17    3.93
  -2 -12   5    3.89    3.17
   2  12  -4   -0.81    2.36
   2  12  -4    4.10    2.80
   2  12  -3    0.85    4.93
  -2 -12   3   24.30    5.54
   2  12  -2   -0.21    2.43
  -2 -12   2   -0.61    2.91
   2  12  -1    0.26    2.81
  -2 -12   1    1.59    3.62
   2  12   0    0.61    4.12
  -2 -12   0    2.71    4.10
  -3  12  -1  120.88   14.08
   3 -12   2   -0.74    2.43
  -3  12  -2    1.48    2.54
   3 -12   3    1.12    2.66
  -3  12  -3   -0.15    2.90
   3 -12   4    2.20    3.74
  -3  12  -4    3.63    3.64
  -3  12  -5    0.86    2.64
   3 -12   6    4.31    3.42
  -3  12  -6    3.96    3.96
   3 -12   7    4.30    6.81
  -3  12  -7   51.59    7.41
   3 -12   8    0.01    2.31
  -3  11   2    3.22    5.12
  -3  11   1   -0.30    3.46
  -3  11   0    0.88    2.88
   3 -11   1   -0.71    3.02
  -3  11  -1    4.19    2.92
   3 -11   2    1.26    2.15
  -3  11  -2    0.68    2.77
   3 -11   3    0.18    2.69
  -3  11  -3   -4.47    2.71
   3 -11   4    0.80    2.55
  -3  11  -4    3.63    2.68
   3 -11   5    2.33    2.64
  -3  11  -5    2.52    3.53
   3 -11   6    0.90    2.97
  -3  11  -6    3.15    2.87
   3 -11   7   -2.28    2.88
  -3  11  -7    2.75    1.97
   3 -11   8    0.66    2.60
  -3  11  -8    0.84    2.19
   3 -11   9   -2.57    3.39
   3 -11  10   -1.35    3.20
  -3  10   4   -1.41    3.96
   3 -10  -3   -1.46    2.39
  -3  10   3   -0.31    3.96
   3 -10  -2   -2.36    2.61
  -3  10   2    0.71    2.62
   3 -10  -1   -0.15    2.27
   3 -10  -1    6.02    2.75
  -3  10   1    1.19    2.80
   3 -10   0   -0.95    2.21
  -3  10   0   -0.58    2.58
   3 -10   1    4.29    2.62
   3 -10   1    1.78    2.65
  -3  10  -1    2.86    2.76
   3 -10   2    1.39    2.01
   3 -10   2    4.20    2.14
  -3  10  -2   -1.18    2.46
   3 -10   3   -0.66    2.54
   3 -10   3    2.67    1.84
  -3  10  -3    4.21    2.70
   3 -10   4   38.86    5.84
  -3  10  -4   47.58    6.86
   3 -10   5    1.02    2.80
  -3  10  -5    1.77    1.94
   3 -10   6   -1.83    2.13
  -3  10  -6    2.39    2.16
   3 -10   7    1.97    2.53
  -3  10  -7    0.07    2.82
   3 -10   8    1.48    2.36
  -3  10  -8   -2.12    2.11
   3 -10   9   -0.66    3.42
  -3  10  -9    6.01    2.94
   3 -10  10    4.12    3.17
   3 -10  11    5.44    3.40
   3  -9  -6    1.12    2.06
  -3   9   6   -2.03    2.67
   3  -9  -4   -0.04    1.58
  -3   9   4    0.28    2.68
   3  -9  -3    0.17    1.93
   3  -9  -3    9.10    2.86
   3  -9  -2   -0.32    2.24
   3  -9  -2    7.47    2.72
  -3   9   2    3.56    2.81
  -3   9   1    0.07    1.98
   3  -9   0    4.48    2.69
   3  -9   0    4.32    2.65
  -3   9   0    3.71    2.86
   3  -9   1   43.55    5.68
   3  -9   1   53.32    4.74
  -3   9  -1   43.78    6.00
   3  -9   2   23.26    3.30
   3  -9   2   25.86    5.10
   3  -9   3    0.35    1.67
   3  -9   4    5.89    2.77
  -3   9  -4   12.83    2.45
  -3   9  -4    8.01    4.16
   3  -9   5    0.93    2.71
  -3   9  -5    4.71    1.83
  -3   9  -5    8.01    3.00
   3  -9   6    5.57    3.12
  -3   9  -6    6.06    1.80
  -3   9  -6    5.65    3.38
   3  -9   7    2.56    2.19
  -3   9  -7   -0.01    1.82
  -3   9  -7    1.58    2.27
   3  -9   8    2.49    1.65
  -3   9  -8   -4.01    1.94
   3  -9   9   -2.63    1.80
  -3   9  -9    4.89    2.09
  -3   9  -9    0.33    1.91
   3  -9  10    1.51    2.32
  -3   9 -10    0.56    2.35
   3  -9  11    6.25    2.73
  -3   9 -11   -1.54    2.52
   3  -9  12    2.07    2.89
   3  -8  -7    0.36    2.67
  -3   8   7    1.03    3.12
   3  -8  -6    0.42    1.80
  -3   8   6   -1.19    2.78
   3  -8  -5    1.18    2.26
  -3   8   5   -0.35    3.02
   3  -8  -4    1.80    1.68
   3  -8  -4   -1.75    1.17
  -3   8   4    2.89    2.42
   3  -8  -3    1.88    1.75
   3  -8  -3    1.98    1.52
  -3   8   3   -2.01    2.55
   3  -8  -2    1.25    1.63
   3  -8  -2    1.49    1.96
  -3   8   2   -0.01    2.43
   3  -8  -1    5.02    2.73
   3  -8  -1    4.97    2.95
  -3   8   1   23.42    3.63
   3  -8   0    5.17    2.34
   3  -8   0    3.90    2.11
  -3   8   0    0.30    2.84
   3  -8   1   80.38    5.75
   3  -8   1   71.78    6.35
  -3   8  -1   75.90    7.58
   3  -8   2   27.44    4.85
   3  -8   2   26.50    3.38
  -3   8  -2   33.91    3.91
   3  -8   3   -0.58    2.36
  -3   8  -3   14.35    3.09
  -3   8  -3    6.36    1.53
   3  -8   4   49.69    5.50
  -3   8  -4   61.54    6.42
   3  -8   5    9.20    2.89
  -3   8  -5    9.04    3.10
   3  -8   6   16.52    4.15
   3  -8   7    0.60    1.80
  -3   8  -7   -3.16    2.24
   3  -8   8    1.54    2.15
  -3   8  -8    2.50    2.06
  -3   8  -8    3.03    1.87
   3  -8   9   -0.81    1.95
  -3   8  -9    0.24    1.70
  -3   8  -9    3.20    2.01
   3  -8  10   -0.23    1.95
  -3   8 -10   -1.88    1.77
  -3   8 -10   -0.38    1.87
   3  -8  11    3.05    2.23
  -3   8 -11   -1.01    1.92
   3  -8  12   -0.99    2.13
  -3   8 -12    1.77    2.42
   3  -8  13    0.60    3.47
  -3   8 -13    4.20    3.23
  -3   7   9    8.15    5.82
   3  -7  -8    1.50    3.15
  -3   7   8    4.18    3.74
   3  -7  -7    0.26    2.04
  -3   7   7   -2.32    3.05
   3  -7  -6    0.47    2.98
  -3   7   6   15.42    4.35
   3  -7  -5    0.60    1.75
   3  -7  -5   -1.16    1.30
  -3   7   5    0.89    2.53
   3  -7  -4   23.07    3.70
   3  -7  -4   19.15    3.24
  -3   7   4   23.56    5.36
   3  -7  -3   24.55    3.75
   3  -7  -3   27.56    4.22
  -3   7   3   37.24    5.69
   3  -7  -2  133.62    9.53
  -3   7   2  143.54   10.74
   3  -7  -1   69.51    6.26
   3  -7  -1   64.68    5.21
  -3   7   1   57.72    7.79
   3  -7   0    3.32    2.18
   3  -7   0    4.16    1.58
   3  -7   1    3.32    1.29
   3  -7   1    3.16    1.58
  -3   7  -1   -1.02    1.71
   3  -7   2   -0.99    1.68
   3  -7   2    2.99    1.09
  -3   7  -2   -0.67    1.95
   3  -7   3    1.55    1.82
  -3   7  -3    3.14    1.22
  -3   7  -3    2.14    2.55
   3  -7   4   24.71    3.73
  -3   7  -4   29.86    2.64
  -3   7  -4   40.05    4.38
   3  -7   5  100.40    7.79
  -3   7  -5  112.17    8.71
   3  -7   6   13.20    2.80
  -3   7  -6   15.54    2.79
  -3   7  -6   12.27    3.09
   3  -7   7    7.98    3.05
  -3   7  -7   24.40    3.36
  -3   7  -7   11.30    2.42
   3  -7   8    2.60    2.37
  -3   7  -8    4.63    1.68
  -3   7  -8    0.16    2.15
   3  -7   9   -0.05    1.80
  -3   7  -9    0.57    1.77
  -3   7  -9   -2.06    1.64
   3  -7  10   -2.04    2.48
  -3   7 -10   -1.03    2.30
   3  -7  11    5.41    2.58
  -3   7 -11    1.01    2.55
  -3   7 -11    0.83    2.62
   3  -7  12    5.07    3.03
  -3   7 -12    3.26    3.30
   3  -7  13   -1.12    3.11
  -3   7 -13   -1.61    2.99
  -3   6  10   -6.50    4.76
   3  -6  -9    6.36    3.67
  -3   6   9    1.65    4.07
   3  -6  -8    2.59    2.33
  -3   6   8   -0.53    2.17
   3  -6  -7    0.46    2.05
  -3   6   7    2.38    2.88
   3  -6  -6   29.10    4.67
   3  -6  -6   28.47    3.73
  -3   6   6   42.22    6.84
   3  -6  -5   74.47    6.81
  -3   6   5   69.18    8.04
   3  -6  -4    4.15    1.61
  -3   6   4    3.26    2.55
   3  -6  -3    7.03    2.24
   3  -6  -3   11.56    2.16
  -3   6   3   12.65    3.64
   3  -6  -2  157.63    9.76
  -3   6   2  168.62   10.98
   3  -6  -1   23.12    3.05
   3  -6  -1   13.22    2.25
  -3   6   1   12.95    3.53
   3  -6   0   -1.17    1.98
   3  -6   0    1.50    1.19
  -3   6   0   10.11    2.26
   3  -6   1    7.64    1.57
   3  -6   1   12.91    2.22
  -3   6  -1   14.65    2.66
   3  -6   2    4.39    1.76
  -3   6  -2    4.16    2.40
   3  -6   3    6.60    2.29
  -3   6  -3    7.51    1.31
  -3   6  -3   12.41    2.62
   3  -6   4    2.01    2.10
  -3   6  -4    7.37    2.35
  -3   6  -4    5.10    1.30
   3  -6   5    2.11    1.79
  -3   6  -5    4.12    1.26
   3  -6   6    8.55    2.32
  -3   6  -6   16.61    2.96
  -3   6  -6    7.54    1.92
   3  -6   7    1.98    1.67
  -3   6  -7    2.30    1.63
  -3   6  -7    5.19    2.01
   3  -6   8   11.84    3.18
  -3   6  -8   13.85    2.71
  -3   6  -8   19.24    3.22
   3  -6   9   -0.03    2.07
  -3   6  -9    4.58    2.01
  -3   6  -9    2.31    1.74
   3  -6  10   -0.71    1.65
  -3   6 -10    1.32    1.96
  -3   6 -10    0.38    1.55
   3  -6  11   -2.73    1.89
  -3   6 -11    2.86    1.75
  -3   6 -11   -2.09    1.98
   3  -6  12    0.74    2.00
  -3   6 -12   -1.54    2.27
   3  -6  13    2.84    2.64
  -3   6 -13   -0.54    3.56
   3  -6  14    0.88    2.85
  -3   6 -14   -5.82    3.79
   3  -5 -10   19.00    4.56
  -3   5  10    0.02    4.04
   3  -5  -9   -1.03    2.42
   3  -5  -8    5.32    2.96
  -3   5   8    6.56    3.51
   3  -5  -7   28.49    3.81
   3  -5  -7   31.52    4.72
   3  -5  -6   17.67    3.85
  -3   5   6   22.96    4.99
   3  -5  -5   10.14    2.09
   3  -5  -5    1.56    1.53
  -3   5   5    4.08    2.40
   3  -5  -4   42.81    4.30
  -3   5   4   46.62    5.82
   3  -5  -3   17.85    2.62
  -3   5   3   23.82    3.38
   3  -5  -2   11.97    2.15
   3  -5  -2   10.82    1.91
  -3   5   2   18.86    3.03
   3  -5  -1    3.70    1.49
  -3   5   1    0.99    1.41
   3  -5   0    5.44    1.75
   3  -5   0    3.75    1.02
  -3   5   0    7.07    1.93
   3  -5   1    3.57    0.83
   3  -5   1    3.89    1.37
  -3   5  -1    5.71    1.69
   3  -5   2   10.90    2.00
  -3   5  -2   16.48    2.82
   3  -5   3   84.15    5.09
  -3   5  -3   78.91    5.51
  -3   5  -3   64.45    2.77
   3  -5   4   49.99    4.02
  -3   5  -4   46.42    4.30
   3  -5   5   -0.88    1.46
  -3   5  -5    4.02    1.00
   3  -5   6    2.72    1.39
  -3   5  -6    1.42    1.31
  -3   5  -6    2.03    1.67
   3  -5   7    1.17    1.46
  -3   5  -7    2.13    1.43
   3  -5   8    1.17    1.75
  -3   5  -8    3.03    1.94
  -3   5  -8    1.18    1.58
   3  -5   9   -0.20    1.94
  -3   5  -9    3.20    1.72
  -3   5  -9    1.36    1.90
   3  -5  10    8.27    2.92
  -3   5 -10    8.18    2.53
  -3   5 -10    9.36    3.08
   3  -5  11   13.18    4.30
  -3   5 -11   19.91    4.01
  -3   5 -11   10.97    3.37
   3  -5  12    0.95    1.74
  -3   5 -12   -0.14    2.04
  -3   5 -12   -0.40    1.65
   3  -5  13   -0.85    2.00
  -3   5 -13    0.51    2.35
   3  -5  14    2.04    2.12
  -3   5 -14   -2.52    2.49
  -3   4  11    0.47    2.89
   3  -4 -10    0.79    2.58
  -3   4  10   -2.47    2.67
   3  -4  -9    0.22    1.69
  -3   4   9   -1.43    1.36
  -3   4   9    2.18    1.77
   3  -4  -8    1.54    1.94
  -3   4   8   -1.05    1.78
   3  -4  -7    0.86    1.91
  -3   4   7    0.51    2.23
   3  -4  -6    8.77    1.94
   3  -4  -6    8.41    3.16
  -3   4   6   11.06    3.41
   3  -4  -5  126.36    6.99
   3  -4  -5  130.65    8.15
  -3   4   5  127.96    8.82
   3  -4  -4    3.31    1.50
   3  -4  -4    1.98    1.63
  -3   4   4    2.92    1.72
   3  -4  -3   19.21    2.43
   3  -4  -3   19.23    2.65
  -3   4   3   26.11    3.24
   3  -4  -2    1.17    0.73
   3  -4  -2    2.18    1.16
  -3   4   2   -0.91    1.13
   3  -4  -1   30.31    1.77
   3  -4  -1   31.84    2.70
  -3   4   1   39.13    3.59
   3  -4   0  113.82    5.77
   3  -4   0  100.38    3.05
  -3   4   0   99.24    6.38
   3  -4   1    7.01    0.63
   3  -4   1    6.55    1.55
  -3   4  -1    9.50    1.98
   3  -4   2  222.92    9.07
  -3   4  -2  252.07   11.32
  -3   4  -2  228.84    5.03
   3  -4   3    8.80    1.88
  -3   4  -3    7.75    0.90
  -3   4  -3    7.56    2.11
   3  -4   4    4.99    1.35
  -3   4  -4    1.38    0.80
  -3   4  -4    3.30    1.33
   3  -4   5    4.90    1.33
  -3   4  -5    4.96    1.81
   3  -4   6    6.72    1.79
  -3   4  -6   13.65    2.37
   3  -4   7    0.32    1.31
  -3   4  -7    1.84    1.28
   3  -4   8    4.50    2.27
   3  -4   9   25.87    3.78
   3  -4   9   25.87    3.86
   3  -4  10    5.42    2.33
  -3   4 -10    4.57    2.64
   3  -4  11   -0.27    2.41
  -3   4 -11    3.79    2.27
   3  -4  12    0.13    2.01
   3  -4  12    0.73    1.98
  -3   4 -12    1.85    2.12
   3  -4  13   -0.59    1.63
   3  -4  13    0.67    1.59
  -3   4 -13   -0.11    1.81
  -3   4 -14   -0.66    2.53
   3  -3 -12   -1.21    2.86
  -3   3  12   -0.53    2.83
   3  -3 -11    0.14    2.11
   3  -3 -10    3.23    2.67
  -3   3  10    1.01    2.97
  -3   3  10    1.82    2.05
   3  -3  -9   10.76    4.44
  -3   3   9   20.30    3.37
  -3   3   9   11.85    3.90
   3  -3  -8   56.93    6.61
  -3   3   8   30.70    5.31
   3  -3  -7    2.70    2.16
   3  -3  -7    1.58    2.61
  -3   3   7    6.28    2.78
   3  -3  -6    8.55    2.60
   3  -3  -6    8.97    1.80
  -3   3   6    5.18    2.29
   3  -3  -5   16.61    2.79
   3  -3  -5   16.66    2.63
  -3   3   5   24.13    3.03
   3  -3  -4    1.03    1.15
  -3   3   4    2.49    1.50
   3  -3  -3   12.58    1.59
   3  -3  -3    0.61    1.42
  -3   3   3    5.14    1.45
   3  -3  -2   10.15    1.77
  -3   3   2   -0.22    2.55
   3  -3  -1    4.22    1.41
  -3   3   1    2.93    1.82
   3  -3   0    7.30    1.87
  -3   3   0   12.78    2.18
   3  -3   1  178.78    6.90
  -3   3  -1  195.49    8.60
   3  -3   2   12.60    1.83
  -3   3  -2   10.42    0.61
  -3   3  -2   12.79    2.36
   3  -3   3    8.16    1.61
  -3   3  -3    1.20    1.59
   3  -3   4    5.00    1.30
  -3   3  -4    1.69    0.98
  -3   3  -4    1.65    1.30
   3  -3   5    0.26    0.78
  -3   3  -5    0.51    0.78
  -3   3  -5    0.15    0.75
   3  -3   6   79.21    5.10
   3  -3   6   77.88    4.47
  -3   3  -6   77.08    4.61
   3  -3   7    5.10    1.70
   3  -3   7   11.41    2.26
  -3   3  -7    7.49    1.74
   3  -3   8    9.49    2.24
   3  -3   8    8.33    2.38
  -3   3  -8    4.07    2.22
   3  -3   9   26.65    3.83
   3  -3   9   33.29    4.66
  -3   3  -9   31.88    4.28
   3  -3  10    3.30    1.69
   3  -3  10   -2.69    1.45
  -3   3 -10    0.39    1.43
   3  -3  11    3.68    2.35
   3  -3  11   -0.26    2.13
  -3   3 -11    5.56    2.45
   3  -3  12   -0.10    1.61
   3  -3  12    1.63    2.15
  -3   3 -12   -0.42    2.04
   3  -3  13    0.52    1.93
   3  -3  13    0.41    1.65
  -3   3 -13   -0.86    2.19
  -3   3 -14   -4.67    4.09
   3  -2 -13   -3.22    3.71
   3  -2 -12    1.80    3.17
   3  -2 -11   13.99    3.49
  -3   2  11    0.19    2.89
  -3   2  11   -0.80    1.96
   3  -2 -10   13.35    4.50
  -3   2  10   13.50    4.36
  -3   2  10   15.88    3.55
  -3   2   9    1.97    1.96
  -3   2   9    4.00    2.48
   3  -2  -8   15.85    3.16
  -3   2   8    5.29    2.41
  -3   2   8    5.52    2.48
   3  -2  -7   25.85    4.30
   3  -2  -6    8.82    1.93
   3  -2  -6    1.12    1.78
  -3   2   6    0.01    1.68
   3  -2  -5    5.98    1.84
   3  -2  -5    6.36    1.91
  -3   2   5    8.80    1.86
   3  -2  -4  104.11    5.72
   3  -2  -4   79.33    4.44
  -3   2   4   82.65    5.11
   3  -2  -3   18.08    3.25
  -3   2   3   30.04    3.35
   3  -2  -2  184.18    7.20
   3  -2  -2  181.88    5.91
  -3   2   2  189.22    7.84
   3  -2  -1   99.28    2.40
   3  -2  -1  100.36    4.63
  -3   2   1   95.27    4.97
   3  -2   0  608.96   17.41
  -3   2   0  609.68   18.69
   3  -2   1   66.53    3.32
  -3   2  -1   63.41    3.61
   3  -2   2    4.19    0.97
  -3   2  -2    2.76    0.44
  -3   2  -2    4.41    1.33
   3  -2   3   18.73    1.69
  -3   2  -3   14.09    1.25
   3  -2   4   -0.15    1.39
   3  -2   4    0.89    1.20
  -3   2  -4    6.37    1.08
   3  -2   5   48.40    3.64
  -3   2  -5   49.61    3.33
   3  -2   6  205.07    9.53
   3  -2   6  191.78    7.71
  -3   2  -6  193.31    9.56
   3  -2   7   -1.09    0.85
   3  -2   7   -0.65    1.30
  -3   2  -7    1.73    1.20
   3  -2   8    0.49    1.17
   3  -2   8   -1.44    1.26
  -3   2  -8    2.07    1.46
   3  -2   9    0.69    1.27
   3  -2   9   -0.36    0.99
  -3   2  -9   -0.05    1.44
   3  -2  10    3.39    1.64
   3  -2  10    0.95    2.08
  -3   2 -10    0.20    2.38
   3  -2  11   -0.77    1.61
  -3   2 -11   -2.78    2.74
   3  -2  12   -0.17    2.05
   3  -2  12    1.16    1.69
  -3   2 -12   -5.17    2.55
   3  -2  13    3.38    3.06
  -3   2 -13    3.69    3.66
  -3   2 -14    2.82    4.09
   3  -1 -13    1.69    3.53
   3  -1 -12    2.94    3.06
  -3   1  12    0.91    3.02
   3  -1 -11    0.33    2.39
  -3   1  11    0.76    2.07
  -3   1  11    0.98    1.67
   3  -1 -10   42.85    6.29
  -3   1  10   21.77    5.41
  -3   1  10   45.26    5.77
   3  -1  -9   -1.60    2.35
  -3   1   9    2.35    1.79
  -3   1   9    3.89    1.95
   3  -1  -8   -0.60    2.01
  -3   1   8    1.79    1.41
  -3   1   8    2.18    1.58
   3  -1  -7    0.16    1.54
  -3   1   7    1.36    1.16
  -3   1   7    0.53    1.52
   3  -1  -6    7.83    2.00
   3  -1  -6    1.95    2.23
  -3   1   6    5.53    1.35
   3  -1  -5   57.63    3.75
   3  -1  -5   55.73    4.31
  -3   1   5   58.68    3.21
   3  -1  -4    0.66    1.75
  -3   1   4    7.63    1.27
   3  -1  -3  232.27    8.50
   3  -1  -3  224.29    7.90
  -3   1   3  219.85    8.38
   3  -1  -2  210.71    7.61
   3  -1  -2  208.39    5.65
  -3   1   2  209.46    7.49
   3  -1  -1  132.65    5.17
   3  -1  -1  144.01    3.35
  -3   1   1  135.84    5.42
   3  -1   0   24.60    1.92
  -3   1   0   22.97    1.99
   3  -1   1  117.77    4.23
  -3   1  -1   98.33    4.30
   3  -1   2    5.34    1.39
   3  -1   2    7.84    0.92
   3  -1   3   36.55    2.49
   3  -1   3   17.32    1.61
  -3   1  -3   21.21    1.83
   3  -1   4   17.95    1.60
   3  -1   4   12.80    2.40
  -3   1  -4   19.56    2.29
   3  -1   5   91.39    4.29
   3  -1   5   82.62    4.89
  -3   1  -5   89.74    5.48
   3  -1   6   10.60    1.81
   3  -1   6    7.15    2.04
  -3   1  -6    9.89    2.08
   3  -1   7    7.26    2.02
  -3   1  -7    6.32    2.26
   3  -1   8    3.63    1.65
   3  -1   8    1.01    1.25
  -3   1  -8   -0.27    1.83
   3  -1   9    0.60    1.25
   3  -1   9    8.84    1.93
  -3   1  -9   -2.11    2.38
  -3   1 -10    1.31    2.49
   3  -1  11   -0.46    1.95
   3  -1  11    9.08    2.65
  -3   1 -11    6.99    3.37
   3  -1  12   30.50    6.18
  -3   1 -12   31.81    7.21
   3  -1  13    0.50    3.94
  -3   1 -13    8.88    4.35
   3   0 -14    0.23    2.76
   3   0 -13   -3.00    3.08
  -3   0  13    7.84    3.13
   3   0 -12    0.03    4.04
  -3   0  12    6.86    2.82
   3   0 -11    6.16    3.21
  -3   0  11    3.02    2.38
  -3   0  11    4.99    2.40
   3   0 -10   -5.19    2.53
  -3   0  10    1.03    2.25
  -3   0  10   -0.63    1.38
   3   0  -9   23.13    2.92
  -3   0   9    0.55    1.65
  -3   0   9    1.58    1.96
   3   0  -8   14.74    2.69
  -3   0   8    0.04    1.46
  -3   0   8    2.87    1.59
   3   0  -7    3.16    1.46
  -3   0   7    0.26    0.88
  -3   0   7   -1.43    1.11
   3   0  -6    5.29    1.82
  -3   0   6    4.29    0.98
  -3   0   6    4.45    1.18
   3   0  -5    5.44    1.59
   3   0  -5    2.71    1.41
  -3   0   5    2.21    0.87
   3   0  -4  301.56   11.45
   3   0  -4  301.44   11.23
  -3   0   4  291.36    9.93
   3   0  -3  220.33    7.76
   3   0  -3  225.15    8.67
  -3   0   3  214.57    6.94
   3   0  -2   10.65    1.08
   3   0  -2   10.46    1.35
  -3   0   2   11.79    1.13
   3   0  -1   17.88    1.74
   3   0  -1   20.62    1.48
  -3   0   1   17.22    1.33
   3   0   0  133.57    4.47
   3   0   0  128.96    4.70
   3   0   1   44.99    2.77
   3   0   1   49.63    2.34
  -3   0  -1   46.12    1.97
   3   0   2    7.85    1.08
   3   0   2    6.23    1.39
  -3   0  -2    3.92    1.16
   3   0   3  127.50    5.81
  -3   0  -3  121.19    5.97
   3   0   4    9.79    1.56
   3   0   4    3.77    0.93
   3   0   5    4.10    1.30
   3   0   5    1.78    0.84
  -3   0  -5    1.18    1.37
   3   0   6   38.22    3.55
  -3   0  -6   30.68    3.84
   3   0   7    0.74    1.30
   3   0   7   -0.59    0.80
  -3   0  -7   -1.14    1.51
   3   0   8   11.05    2.53
   3   0   8    4.44    1.87
  -3   0  -8   10.13    3.37
   3   0   9   -0.48    1.84
   3   0   9    2.72    1.16
  -3   0  -9   -1.29    2.28
   3   0  10    3.97    2.94
  -3   0 -10    8.69    3.50
   3   0  11    0.43    2.23
  -3   0 -11    1.34    2.61
   3   0  12    3.27    3.73
  -3   0 -12   15.14    5.01
   3   0  13   -1.12    2.38
  -3   0 -13    3.53    3.30
   3   1 -14    0.25    2.48
  -3  -1  14   -0.14    2.19
   3   1 -13   -1.49    2.97
  -3  -1  13    4.59    2.98
   3   1 -12   -0.85    2.43
  -3  -1  12    0.31    1.75
   3   1 -11   -0.63    2.03
  -3  -1  11    0.56    1.60
   3   1 -10   19.37    3.95
  -3  -1  10    8.55    2.28
   3   1  -9   -0.76    1.90
  -3  -1   9    6.08    1.67
  -3  -1   9   -1.11    1.05
   3   1  -8   -1.48    1.27
  -3  -1   8   -0.09    1.13
  -3  -1   8    0.51    0.72
   3   1  -7    8.19    2.57
  -3  -1   7    7.62    1.25
  -3  -1   7   13.49    2.25
   3   1  -6    8.91    2.43
  -3  -1   6   12.89    2.04
   3   1  -5    8.89    1.73
  -3  -1   5    1.96    1.15
  -3  -1   5    2.31    0.87
   3   1  -4   57.05    4.29
   3   1  -4   57.16    4.48
  -3  -1   4   52.00    2.28
   3   1  -3    0.16    0.82
   3   1  -3   -1.04    0.99
  -3  -1   3   -1.03    0.53
   3   1  -2   43.76    2.24
   3   1  -2   41.67    2.45
  -3  -1   2   40.40    1.91
   3   1  -1   80.54    3.17
   3   1  -1   90.03    3.33
   3   1  -1   85.24    3.10
   3   1   0   49.93    2.61
   3   1   0   49.47    2.20
   3   1   1   31.66    2.22
   3   1   1   33.90    1.84
  -3  -1  -1   29.75    1.90
   3   1   2    3.89    1.12
   3   1   2    7.79    1.59
  -3  -1  -2   14.84    1.80
   3   1   3  322.88   14.41
   3   1   4   10.65    0.95
   3   1   4   15.41    2.66
  -3  -1  -4   17.29    2.26
   3   1   5   18.43    3.27
  -3  -1  -5   17.26    2.89
   3   1   6    5.13    2.83
  -3  -1  -6    7.52    2.33
   3   1   7    0.84    2.13
   3   1   7    0.75    0.73
  -3  -1  -7    3.59    1.85
   3   1   8   -0.13    2.24
  -3  -1  -8   -1.02    1.90
   3   1   9  172.43   15.26
  -3  -1  -9  145.76   15.11
  -3  -1 -10   13.96    4.56
   3   1  11   11.73    4.32
  -3  -1 -11   11.41    5.06
   3   1  12    2.29    4.05
  -3  -1 -12    6.73    3.96
   3   2 -14   25.31    6.99
  -3  -2  14   11.08    5.72
   3   2 -13    3.80    3.59
  -3  -2  13    1.25    2.75
   3   2 -12   -1.02    2.51
  -3  -2  12    1.31    2.07
   3   2 -11    2.71    3.13
   3   2 -10   -0.35    2.12
  -3  -2  10    0.54    1.45
   3   2  -9   80.83    5.65
  -3  -2   9    7.49    3.73
   3   2  -8    1.42    1.90
  -3  -2   8   -0.21    1.42
   3   2  -7   -1.03    1.47
  -3  -2   7    0.68    1.06
   3   2  -6    7.12    2.23
  -3  -2   6    5.78    1.71
   3   2  -5    1.64    1.21
  -3  -2   5   -1.03    0.95
  -3  -2   5   -0.45    0.35
   3   2  -4   36.48    3.65
  -3  -2   4   43.72    2.80
  -3  -2   4   39.51    1.48
   3   2  -3    1.75    1.49
  -3  -2   3    2.47    0.86
  -3  -2   3    4.22    0.67
   3   2  -2   67.07    2.43
   3   2  -2   71.81    4.04
   3   2  -2   85.73    4.06
   3   2  -1   20.75    1.64
   3   2  -1   22.96    1.72
   3   2   0  265.05    9.25
   3   2   0  214.31    7.69
   3   2   1   55.22    3.38
  -3  -2  -1   58.68    3.53
   3   2   2  103.62    5.22
  -3  -2  -2  108.35    6.07
   3   2   3   11.84    2.05
  -3  -2  -3    7.49    2.56
   3   2   4    0.16    0.29
   3   2   4    2.44    1.19
  -3  -2  -4    1.47    1.33
   3   2   5    1.16    1.89
  -3  -2  -5    3.19    1.93
   3   2   6    0.91    1.59
   3   2   7   -0.47    1.48
  -3  -2  -7    0.43    1.51
   3   2   8    1.53    2.05
  -3  -2  -8    0.52    2.37
   3   2   9   84.15    9.04
  -3  -2  -9   84.46    9.88
   3   2  10    2.26    3.56
  -3  -2 -10    1.10    3.00
   3   2  11   26.60    9.88
  -3  -2 -11   26.81    6.49
   3   2  12   -1.47    4.27
  -3  -2 -12   -1.20    3.95
   3   3 -14   -0.10    4.43
  -3  -3  14    3.89    3.00
   3   3 -13   -3.57    3.35
  -3  -3  13    0.37    2.39
   3   3 -12   -2.22    2.74
  -3  -3  12    0.30    2.26
   3   3 -11   22.30    4.45
  -3  -3  11    0.93    3.31
   3   3 -10    2.47    3.23
  -3  -3  10    4.26    2.47
   3   3  -9    0.63    2.41
  -3  -3   9    1.27    1.71
   3   3  -8   65.41    7.00
  -3  -3   8   54.15    5.04
   3   3  -7   15.23    3.34
  -3  -3   7   13.63    2.90
   3   3  -6   63.84    5.63
  -3  -3   6   74.38    5.27
   3   3  -5    2.87    1.63
  -3  -3   5    5.58    1.62
   3   3  -4    1.34    2.24
  -3  -3   4   10.00    1.55
   3   3  -3    2.99    2.31
  -3  -3   3    8.16    1.25
   3   3  -2   23.21    1.84
   3   3  -2   21.74    2.65
  -3  -3   2   21.05    1.78
   3   3  -1   16.27    1.80
   3   3  -1   17.93    2.28
  -3  -3   1   17.70    1.45
   3   3   0   -0.83    1.05
   3   3   0   -2.33    1.00
  -3  -3   0    0.01    0.54
  -3  -3  -1  376.01   13.98
  -3  -3  -1  352.43    7.74
   3   3   2   11.26    1.95
  -3  -3  -2   14.88    2.44
   3   3   3   57.14    4.23
  -3  -3  -3   76.70    5.74
   3   3   4   13.48    2.40
  -3  -3  -4   10.48    3.47
   3   3   5    0.23    1.72
  -3  -3  -5    1.41    2.01
   3   3   6  163.40   13.42
  -3  -3  -6  180.71   13.03
   3   3   7   15.92    4.47
  -3  -3  -7   14.94    4.61
   3   3   8    9.13    4.24
  -3  -3  -8   12.69    4.32
   3   3   9   -0.88    3.81
  -3  -3  -9   15.97    4.05
   3   3  10    1.83    3.18
  -3  -3 -10    2.02    3.52
   3   3  11    0.71    3.60
  -3  -3 -11    5.29    3.81
   3   4 -14    1.93    3.30
  -3  -4  14   -0.13    2.36
   3   4 -13    1.57    3.06
  -3  -4  13    0.43    2.24
   3   4 -12   10.12    5.27
   3   4 -11    0.90    2.55
  -3  -4  11    0.60    2.04
   3   4 -10   12.42    4.26
  -3  -4  10    7.99    3.27
   3   4  -9  289.77   19.36
  -3  -4   9  268.12   16.89
   3   4  -8   16.40    3.72
  -3  -4   8    8.06    2.76
   3   4  -7    0.07    1.99
  -3  -4   7    2.08    1.56
   3   4  -6    5.80    2.17
  -3  -4   6    5.84    1.71
   3   4  -5   -1.07    1.32
  -3  -4   5    1.03    0.96
   3   4  -4   11.28    2.54
  -3  -4   4    6.00    1.44
   3   4  -3   -1.92    1.29
  -3  -4   3   -0.63    0.78
   3   4  -2   41.62    2.75
   3   4  -2   40.20    3.34
   3   4  -1   10.13    1.35
   3   4  -1   11.43    1.77
  -3  -4   1    6.67    0.93
   3   4   0   16.00    1.88
   3   4   0   20.03    2.26
  -3  -4   0   16.64    0.96
   3   4   1  154.81    6.90
  -3  -4  -1  154.73    3.99
  -3  -4  -1  167.71    8.47
   3   4   2   38.09    3.51
  -3  -4  -2   30.07    4.22
   3   4   3   11.39    2.48
  -3  -4  -3   14.89    3.63
   3   4   4    7.10    2.58
  -3  -4  -4    9.88    3.23
   3   4   5   -0.65    1.82
  -3  -4  -5    3.09    2.31
   3   4   6  133.52   11.49
  -3  -4  -6  169.24   14.63
   3   4   7    9.63    4.37
   3   4   8   -2.10    3.26
  -3  -4  -8   -1.72    2.86
   3   4   9   -0.72    4.46
  -3  -4  -9   11.12    4.10
   3   4  10    6.53    4.42
  -3  -4 -10    5.15    4.85
  -3  -4 -11    1.20    3.75
   3   5 -14    3.82    3.51
  -3  -5  14   -0.93    2.50
   3   5 -13   -0.72    3.61
  -3  -5  13   -1.86    2.71
  -3  -5  12   -1.09    2.50
   3   5 -11   32.27    6.65
  -3  -5  11   25.01    5.26
   3   5 -10    2.76    2.74
  -3  -5  10    0.32    2.39
   3   5  -9    6.28    3.43
  -3  -5   9    5.16    2.84
   3   5  -8    1.54    2.87
  -3  -5   8    4.06    2.18
   3   5  -7   11.49    3.58
  -3  -5   7   12.76    2.78
   3   5  -6    0.99    1.91
  -3  -5   6    3.64    1.55
   3   5  -5    3.16    2.22
  -3  -5   5    2.64    1.43
   3   5  -4    0.82    0.52
   3   5  -4   -0.76    1.27
  -3  -5   4   -0.50    0.86
   3   5  -3    9.65    2.23
   3   5  -3    9.28    1.15
  -3  -5   3    8.48    1.35
   3   5  -2   27.01    1.98
   3   5  -2   33.89    3.19
  -3  -5   2   26.32    1.90
   3   5  -1   33.64    3.16
   3   5  -1   29.26    2.43
  -3  -5   1   28.67    1.86
   3   5   0   17.87    2.26
   3   5   0   13.51    2.30
  -3  -5   0   16.12    1.20
   3   5   1    0.58    1.48
  -3  -5  -1    5.56    1.90
  -3  -5  -1    1.63    0.44
   3   5   2   24.25    3.59
  -3  -5  -2   33.37    4.65
   3   5   3   50.69    5.85
   3   5   4   24.88    4.94
  -3  -5  -4   42.33    6.38
   3   5   5    1.55    2.05
  -3  -5  -5   -0.80    2.38
   3   5   6    6.28    3.63
  -3  -5  -6   14.01    4.85
   3   5   7    3.85    3.24
  -3  -5  -7    4.75    3.93
   3   5   8    3.78    5.23
  -3  -5  -8   12.30    4.68
   3   5   9    5.10    5.73
  -3  -5  -9    4.30    4.51
   3   5  10   -6.61    5.08
  -3  -5 -10   -2.32    5.18
   3   6 -14    3.96    3.74
  -3  -6  14   -0.05    2.64
   3   6 -13   -1.61    4.21
  -3  -6  13    2.54    2.76
   3   6 -12   37.40    7.33
  -3  -6  12   16.46    5.64
   3   6 -11   -1.86    3.55
  -3  -6  11   -3.50    2.95
   3   6 -10    7.54    4.05
  -3  -6  10   11.58    3.33
   3   6  -9    0.81    2.14
  -3  -6   9    0.60    1.77
   3   6  -8   21.50    4.83
  -3  -6   8   16.81    3.35
   3   6  -7   19.83    3.90
  -3  -6   7   16.72    2.98
   3   6  -6    9.66    3.54
  -3  -6   6    8.52    2.11
   3   6  -5    0.21    0.53
   3   6  -5   -2.57    1.43
   3   6  -4   21.04    3.23
  -3  -6   4   13.73    2.01
   3   6  -3    1.30    0.94
   3   6  -3    8.54    1.77
   3   6  -2   -1.49    0.94
   3   6  -2    0.19    1.50
  -3  -6   2    0.07    0.66
   3   6  -1   13.38    2.29
   3   6  -1   14.69    2.62
  -3  -6   1    4.90    1.16
   3   6   0    4.34    1.79
  -3  -6   0    0.99    0.82
   3   6   1   10.97    2.84
  -3  -6  -1    7.39    3.26
   3   6   2    4.78    2.29
  -3  -6  -2   -0.76    2.54
   3   6   3   19.61    4.33
  -3  -6  -3   21.00    5.47
   3   6   4    7.66    4.00
  -3  -6  -4   20.83    5.82
   3   6   5    1.09    2.00
  -3  -6  -5   -1.11    2.73
   3   6   6    4.30    3.57
  -3  -6  -6    7.06    4.55
   3   6   7    2.50    2.87
  -3  -6  -7   -0.97    3.56
   3   6   8   -3.16    3.45
  -3  -6  -8   -1.26    3.87
   3   6   9   19.61    8.01
  -3  -6  -9    8.75    6.69
   3   7 -14    5.11    3.69
  -3  -7  14   -1.22    2.53
   3   7 -13    7.57    4.13
  -3  -7  13    1.63    3.31
   3   7 -12   31.94    6.82
  -3  -7  12   18.60    5.35
   3   7 -11    7.95    3.75
  -3  -7  11    2.78    2.92
   3   7 -10    4.78    3.69
  -3  -7  10    3.05    2.51
   3   7  -9   13.10    3.77
  -3  -7   9    7.92    2.94
   3   7  -8   10.26    3.05
  -3  -7   8    5.02    2.39
   3   7  -7   -0.19    2.00
  -3  -7   7    0.28    1.18
   3   7  -6   12.05    3.34
  -3  -7   6   10.47    2.20
   3   7  -5    6.40    1.25
   3   7  -5   15.65    3.24
  -3  -7   5    9.96    1.77
   3   7  -4    1.69    1.43
   3   7  -4   11.61    2.32
  -3  -7   4    5.39    1.43
   3   7  -3    1.45    2.08
   3   7  -3    2.49    1.41
  -3  -7   3    1.47    1.16
   3   7  -2    0.54    1.37
   3   7  -2   -0.35    1.42
  -3  -7   2   -0.60    0.79
   3   7  -1    3.05    1.97
   3   7  -1    4.09    1.76
  -3  -7   1    0.60    1.15
   3   7   0    3.98    2.21
  -3  -7   0    2.78    2.55
   3   7   1   27.30    4.78
  -3  -7  -1   25.20    5.51
   3   7   2   11.73    4.10
  -3  -7  -2   12.06    4.12
   3   7   3    4.52    3.51
  -3  -7  -3    8.26    4.20
  -3  -7  -4    0.23    2.61
   3   7   5    3.87    3.45
  -3  -7  -5    3.09    4.26
   3   7   6    1.25    2.70
  -3  -7  -6   -0.83    3.49
   3   7   7    6.91    3.94
  -3  -7  -7    0.60    5.14
   3   7   8   -0.24    3.81
  -3  -7  -8    3.15    3.95
   3   8 -14   -1.91    4.12
   3   8 -13    1.03    2.97
  -3  -8  13   -0.33    1.91
   3   8 -11   -0.56    2.96
  -3  -8  11    1.85    1.99
   3   8 -10   -1.06    2.14
  -3  -8  10    0.36    1.40
   3   8  -9   -0.35    3.41
  -3  -8   9    2.84    1.86
   3   8  -8    6.76    3.24
  -3  -8   8    5.93    2.25
   3   8  -7    2.41    2.33
  -3  -8   7   -2.34    1.38
   3   8  -6   19.66    4.09
  -3  -8   6   10.29    2.28
   3   8  -5    1.74    0.99
   3   8  -5    0.77    1.88
  -3  -8   5   -0.84    1.28
   3   8  -4    0.00    1.29
   3   8  -4    0.22    2.51
  -3  -8   4    4.82    1.19
   3   8  -3   13.39    2.81
   3   8  -3   12.70    3.47
  -3  -8   3   10.32    1.95
   3   8  -2   -2.19    2.57
  -3  -8   2    1.91    1.23
   3   8  -1    7.74    3.14
   3   8   0    1.56    2.46
  -3  -8   0    4.53    2.85
   3   8   1   10.96    4.28
  -3  -8  -1   15.38    5.06
   3   8   2    3.28    3.18
  -3  -8  -2    3.29    3.21
   3   8   3    2.62    3.01
  -3  -8  -3    0.13    3.55
   3   8   4    0.64    2.21
  -3  -8  -4   -0.87    2.85
   3   8   5    5.24    3.63
  -3  -8  -5   -1.58    4.13
   3   8   6    2.11    4.61
  -3  -8  -6    7.64    5.69
   3   9 -13    1.24    5.03
  -3  -9  13   10.16    3.72
   3   9 -12    3.04    3.15
  -3  -9  12   -0.33    2.25
  -3  -9  11   -0.02    1.42
   3   9 -10   -2.62    3.50
  -3  -9  10    2.26    1.89
   3   9  -9   30.79    5.28
  -3  -9   9   13.01    3.57
   3   9  -8    4.41    2.46
  -3  -9   8   -0.06    1.59
   3   9  -7    0.68    1.85
  -3  -9   7   -0.38    1.12
   3   9  -6    4.88    2.42
  -3  -9   6   -0.13    1.57
   3   9  -5    0.06    1.96
   3   9  -5   -1.11    1.18
  -3  -9   5    0.49    1.59
   3   9  -4    1.16    1.69
   3   9  -4    2.90    2.69
  -3  -9   4    6.13    2.20
   3   9  -3   -1.93    1.19
   3   9  -3    0.39    1.81
  -3  -9   3    1.68    1.14
   3   9  -2    0.86    1.64
  -3  -9   2   -0.26    1.02
  -3  -9   1    1.98    2.89
   3   9   0   13.24    4.35
  -3  -9   0   14.91    5.11
   3   9   1   -0.11    2.22
  -3  -9  -1    0.59    2.50
   3   9   2    5.17    4.57
  -3  -9  -2   10.28    4.50
   3   9   3    2.78    2.64
  -3  -9  -3   -3.18    2.93
  -3  -9  -4    8.43    6.06
   3   9   5    4.65    3.57
  -3  -9  -5   -3.31    4.33
   3  10 -12   -2.00    4.00
  -3 -10  12   -0.74    2.07
   3  10 -11   -2.92    2.81
  -3 -10  11    0.68    1.82
   3  10 -10   -0.25    2.31
  -3 -10  10   -0.08    1.64
   3  10  -9   -0.49    3.21
  -3 -10   9    2.27    1.90
   3  10  -8    6.53    3.56
  -3 -10   8    3.20    2.78
   3  10  -7    1.16    2.02
  -3 -10   7   -0.28    1.73
   3  10  -6   -0.97    1.97
  -3 -10   6    0.35    1.53
   3  10  -5    0.31    2.31
  -3 -10   5   -0.47    1.26
   3  10  -4   -1.21    2.22
   3  10  -4    1.54    1.51
  -3 -10   4    0.23    1.29
   3  10  -3    1.09    2.71
  -3 -10   3   -2.35    1.85
   3  10  -2    0.74    2.38
   3  10  -1    0.59    2.20
  -3 -10   1   -0.06    2.76
   3  10   0    0.09    2.41
  -3 -10   0   -1.04    2.94
   3  10   1    0.98    4.34
  -3 -10  -1   11.92    4.59
   3  10   2    2.08    4.50
  -3 -10  -2    7.19    5.24
   3  10   3    8.35    5.57
  -3 -10  -3    6.58    6.31
   3  11 -11    4.93    3.83
  -3 -11  11    0.12    3.16
   3  11 -10    7.45    4.40
  -3 -11  10    2.76    3.45
   3  11  -9    0.55    3.22
  -3 -11   9    2.08    2.62
   3  11  -8    4.80    3.22
  -3 -11   8    2.04    2.41
   3  11  -7    0.46    2.53
  -3 -11   7    0.41    1.82
   3  11  -6    0.48    2.89
  -3 -11   6    0.92    1.67
   3  11  -5   -0.94    2.61
  -3 -11   5    1.46    2.05
   3  11  -4   -1.03    2.28
   3  11  -4   -1.07    2.89
  -3 -11   4   -0.49    1.91
   3  11  -3    6.33    3.40
   3  11  -3    5.91    3.85
   3  11  -2    1.58    3.23
  -3 -11   2    5.75    4.03
   3  11  -1    1.57    3.11
  -3 -11   1    0.97    3.51
   3  11   0    1.97    5.18
  -3 -11   0   10.37    5.17
   3  11   1    0.01    4.04
  -3 -11  -1    5.15    4.39
  -3 -11  -2    6.19    6.33
   3  12  -9    4.55    3.85
  -3 -12   9    4.07    2.91
   3  12  -8   -1.71    3.53
  -3 -12   8    3.10    2.58
   3  12  -7    0.13    2.95
  -3 -12   7   -0.78    2.03
   3  12  -6   12.28    4.18
  -3 -12   6    1.27    3.13
   3  12  -5   14.62    6.23
   3  12  -4   -0.56    2.75
  -3 -12   3    2.27    4.08
   3  12  -2    5.64    4.29
  -3 -12   2    0.81    4.68
  -3 -12   1    0.33    3.53
   4 -12   2   10.20    5.58
  -4  12  -2    6.82    4.75
   4 -12   3    7.54    4.78
   4 -12   4    0.69    2.17
  -4  12  -4   -1.47    2.49
   4 -12   5    1.05    2.91
  -4  12  -5   -3.83    3.23
   4 -12   6    2.91    3.20
  -4  12  -6    0.03    3.35
   4 -12   7    0.78    2.46
  -4  12  -7   -1.56    2.25
  -4  11   2    0.33    2.55
  -4  11   1    1.27    3.49
   4 -11   0    5.20    3.56
   4 -11   1   -0.35    2.41
  -4  11  -1    0.94    2.54
   4 -11   2    3.23    3.38
   4 -11   3   -0.93    2.48
  -4  11  -3    5.99    3.52
   4 -11   4    7.64    2.94
  -4  11  -4   -4.07    3.31
   4 -11   5    2.18    2.70
  -4  11  -5    0.91    2.46
   4 -11   6   -0.12    1.90
  -4  11  -6    0.29    2.05
   4 -11   7    2.76    2.36
  -4  11  -7   -2.52    2.97
   4 -11   8    6.40    4.04
  -4  11  -8    7.51    4.52
   4 -11   9    3.10    3.97
  -4  10   4    0.02    2.79
  -4  10   3   -0.45    3.14
   4 -10  -2    0.76    2.57
  -4  10   2    1.33    2.87
   4 -10  -1    0.58    4.02
  -4  10   1   13.78    4.33
   4 -10   0    1.62    2.18
  -4  10   0   -0.63    2.40
   4 -10   1    0.11    2.61
  -4  10  -1    2.10    2.58
   4 -10   2    1.74    2.68
  -4  10  -2    0.68    2.90
   4 -10   3   -0.76    1.86
  -4  10  -3    1.47    2.11
   4 -10   4    2.55    2.22
  -4  10  -4    0.76    2.23
   4 -10   5    0.16    2.08
  -4  10  -5    2.61    2.83
   4 -10   6   -2.98    2.18
  -4  10  -6    3.24    3.15
   4 -10   7    4.70    2.58
  -4  10  -7   -2.25    2.60
   4 -10   8    1.79    3.54
  -4  10  -8    8.32    3.70
   4 -10   9   -1.49    3.28
  -4  10  -9    5.15    2.82
   4 -10  10    3.64    3.71
   4 -10  11    2.23    3.67
  -4   9   6    0.41    3.41
  -4   9   5   -0.30    3.14
  -4   9   4   -0.30    2.55
   4  -9  -3    0.91    1.81
  -4   9   3    0.08    2.62
   4  -9  -2    2.60    2.51
  -4   9   2   -4.26    2.69
   4  -9  -1    1.64    1.78
  -4   9   1   -1.52    2.01
   4  -9   0    1.64    2.42
  -4   9   0   -2.19    2.26
   4  -9   1    7.21    3.53
  -4   9  -1    8.87    3.48
   4  -9   2    2.49    2.14
  -4   9  -2    0.89    2.23
   4  -9   3    1.73    2.99
  -4   9  -3    9.81    3.56
   4  -9   4    2.70    2.30
  -4   9  -4   -0.36    2.81
   4  -9   5    2.80    2.04
  -4   9  -5    0.23    2.51
   4  -9   6   -1.89    2.11
  -4   9  -6    0.22    2.12
   4  -9   7   -0.37    2.23
  -4   9  -7    2.10    2.10
   4  -9   8   -0.32    1.96
  -4   9  -8    0.16    1.88
   4  -9   9    3.03    2.64
  -4   9  -9    0.01    2.41
   4  -9  10   -0.59    2.10
  -4   9 -10    0.34    2.10
   4  -9  11   -6.30    4.35
  -4   8   7    0.19    3.16
   4  -8  -6    2.71    2.73
  -4   8   6    0.45    3.86
   4  -8  -5    2.07    2.28
  -4   8   5   -0.82    3.46
   4  -8  -4   -0.47    1.62
   4  -8  -4   -1.16    1.65
  -4   8   4   -0.14    2.44
   4  -8  -3   -0.09    1.33
   4  -8  -3    0.95    1.74
  -4   8   3    2.93    2.46
   4  -8  -2    3.36    1.99
   4  -8  -2    6.31    3.57
  -4   8   2   10.91    3.22
   4  -8  -1    1.86    1.51
   4  -8  -1    0.65    2.10
  -4   8   1    6.25    2.92
  -4   8   0   21.67    5.75
   4  -8   1    6.50    3.45
  -4   8  -1   12.91    2.95
   4  -8   2    2.69    2.09
  -4   8  -2    1.41    2.64
   4  -8   3    0.61    1.76
  -4   8  -3   -0.70    1.73
   4  -8   4    3.91    2.22
  -4   8  -4    3.45    2.86
   4  -8   5   -0.89    1.95
  -4   8  -5   14.72    3.04
   4  -8   6    9.70    3.42
  -4   8  -6   13.96    3.94
   4  -8   7   10.52    3.43
  -4   8  -7    8.06    3.96
   4  -8   8    2.72    2.80
  -4   8  -8    4.37    3.08
   4  -8   9    0.21    1.96
  -4   8  -9    0.05    1.91
  -4   8 -10    0.26    1.90
   4  -8  11    2.59    4.00
   4  -8  12   13.59    5.56
   4  -7  -8    1.13    3.03
   4  -7  -7    0.11    1.98
  -4   7   7   -0.55    3.14
   4  -7  -6    1.03    1.84
   4  -7  -6    0.25    1.43
  -4   7   6    1.76    2.89
   4  -7  -5   -0.12    1.49
   4  -7  -5    1.61    1.38
  -4   7   5   -0.73    2.23
   4  -7  -4   -0.93    1.79
   4  -7  -4    2.83    1.64
  -4   7   4    2.20    2.60
   4  -7  -3   -0.46    1.51
  -4   7   3   -1.74    2.25
   4  -7  -2   26.50    3.11
  -4   7   2   26.44    6.03
   4  -7  -1   15.16    3.63
   4  -7  -1   10.01    1.98
  -4   7   1   10.68    3.30
   4  -7   0   -2.02    2.16
  -4   7   0   -1.55    2.19
   4  -7   1    4.54    2.96
  -4   7  -1   12.59    3.18
   4  -7   2    4.32    2.59
  -4   7  -2   12.74    3.11
   4  -7   3    0.53    1.22
  -4   7  -3   -0.72    1.44
   4  -7   4    3.02    2.35
  -4   7  -4    4.23    2.67
   4  -7   5   20.90    3.73
  -4   7  -5   35.36    4.53
   4  -7   6   12.55    2.97
  -4   7  -6    8.33    2.20
  -4   7  -6   13.86    3.57
   4  -7   7    9.77    3.05
  -4   7  -7    6.52    1.88
  -4   7  -7   13.47    3.27
   4  -7   8   -3.07    1.88
  -4   7  -8    0.34    1.23
  -4   7  -8    0.76    2.00
   4  -7   9   -3.59    2.06
  -4   7  -9    2.48    1.58
  -4   7  -9   -1.68    1.85
   4  -7  10   -2.42    2.19
  -4   7 -10    1.09    1.62
  -4   7 -10    1.62    2.00
   4  -7  11   -1.35    2.54
  -4   7 -11   -0.91    2.25
  -4   7 -11    0.14    2.30
   4  -7  12    8.05    4.49
  -4   7 -12    0.52    2.94
  -4   7 -12    6.50    3.21
   4  -7  13   -2.32    3.55
   4  -6  -9    1.44    2.31
  -4   6   9   -1.73    2.45
   4  -6  -8    0.51    2.46
  -4   6   8    2.59    3.09
   4  -6  -7   10.51    3.49
   4  -6  -7    3.75    2.35
  -4   6   7   10.64    4.92
   4  -6  -6    0.63    2.26
   4  -6  -6    7.32    1.91
  -4   6   6   -1.08    2.80
   4  -6  -5    7.75    2.25
   4  -6  -5    1.54    2.23
  -4   6   5    5.65    3.19
   4  -6  -4   -2.35    1.44
   4  -6  -4    0.68    1.30
  -4   6   4    0.67    1.97
   4  -6  -3    4.63    2.02
   4  -6  -3    0.35    2.29
  -4   6   3   14.87    3.16
   4  -6  -2   32.23    3.14
   4  -6  -2   61.35    5.91
  -4   6   2   32.97    4.86
   4  -6  -1    5.24    1.27
   4  -6  -1    1.46    2.12
  -4   6   1    3.13    2.86
   4  -6   0    0.12    0.62
   4  -6   0   -0.25    1.71
  -4   6   0    1.08    1.50
   4  -6   1    9.10    2.73
  -4   6  -1    7.63    2.70
   4  -6   2   -1.60    1.52
  -4   6  -2   -0.54    1.98
   4  -6   3   -0.24    1.50
  -4   6  -3   -2.17    1.78
   4  -6   4    7.78    2.20
  -4   6  -4    7.57    3.32
   4  -6   5   79.23    6.34
  -4   6  -5   79.28    4.60
  -4   6  -5   89.20    6.93
   4  -6   6   -1.63    1.25
  -4   6  -6    0.66    0.75
  -4   6  -6   -0.62    1.44
   4  -6   7   12.81    3.30
   4  -6   8   18.54    4.85
  -4   6  -8   20.63    3.22
   4  -6   9    1.69    2.58
  -4   6  -9    3.03    2.40
  -4   6  -9    2.39    1.95
   4  -6  10    4.05    4.42
  -4   6 -10   19.38    3.48
  -4   6 -10    1.37    3.54
   4  -6  11    1.23    1.99
  -4   6 -11    0.27    1.86
  -4   6 -11    0.14    2.07
   4  -6  12   -1.50    2.78
  -4   6 -12   11.89    3.25
  -4   6 -12    2.53    2.82
   4  -6  13   -0.42    3.22
  -4   6 -13    1.51    2.74
   4  -5 -10    8.22    3.57
  -4   5  10   -2.42    3.88
  -4   5   9    0.53    2.56
   4  -5  -8    3.73    3.49
   4  -5  -8   11.52    3.07
  -4   5   8    5.48    4.26
   4  -5  -7    1.26    1.92
   4  -5  -7    2.03    2.25
  -4   5   7    2.41    3.34
   4  -5  -6    6.52    3.79
  -4   5   6   17.83    4.15
   4  -5  -5  456.23   23.41
   4  -5  -5  427.83   20.01
  -4   5   5  447.38   25.48
   4  -5  -4   21.08    3.13
   4  -5  -4   26.06    3.38
  -4   5   4   23.54    4.15
   4  -5  -3   12.49    2.33
   4  -5  -3   14.08    2.44
  -4   5   3    9.46    3.45
   4  -5  -2    2.59    1.31
   4  -5  -2    6.89    2.32
  -4   5   2    3.50    1.89
   4  -5  -1    0.14    0.65
   4  -5  -1    0.56    1.16
  -4   5   1   -0.59    1.47
   4  -5   0   14.12    2.86
  -4   5   0   10.50    2.81
   4  -5   1    0.78    1.43
  -4   5  -1    0.47    1.57
   4  -5   2   33.30    3.56
  -4   5  -2   47.42    4.29
   4  -5   3    1.25    1.46
  -4   5  -3    1.82    1.88
   4  -5   4    0.03    1.27
  -4   5  -4    0.18    0.71
  -4   5  -4   -2.54    1.38
   4  -5   5   43.86    3.87
  -4   5  -5   29.84    2.28
  -4   5  -5   44.22    4.68
   4  -5   6   18.17    2.84
  -4   5  -6   15.09    3.12
   4  -5   7   13.33    2.97
  -4   5  -7    7.17    2.17
  -4   5  -7   17.10    3.23
   4  -5   8    2.25    1.52
  -4   5  -8   -2.00    1.34
  -4   5  -8   -0.55    1.65
   4  -5   9    5.17    2.71
  -4   5  -9    3.55    2.56
  -4   5 -10   -0.66    3.01
  -4   5 -10   10.35    3.02
   4  -5  11   -0.72    1.80
  -4   5 -11    0.30    2.07
  -4   5 -11    2.27    1.84
  -4   5 -12    1.08    2.47
  -4   5 -12    1.16    2.36
   4  -5  13    0.54    2.58
  -4   5 -13   -1.07    2.89
  -4   5 -13    1.43    2.03
   4  -4 -11    1.14    3.15
  -4   4  11    2.99    3.35
   4  -4 -10   -1.53    2.84
  -4   4  10    4.87    2.82
   4  -4  -9    7.69    3.78
  -4   4   9    9.50    2.68
  -4   4   9    8.17    3.62
   4  -4  -8   33.34    5.73
   4  -4  -8   40.10    5.36
  -4   4   8   38.07    6.68
   4  -4  -7   -1.35    1.35
  -4   4   7    3.96    1.97
   4  -4  -6    3.03    3.00
   4  -4  -6    6.14    2.28
  -4   4   6    5.16    2.79
   4  -4  -5    5.96    2.24
   4  -4  -4   35.16    3.78
   4  -4  -4   35.38    3.90
  -4   4   4   37.71    4.51
   4  -4  -3   18.16    2.28
   4  -4  -3   16.86    2.64
  -4   4   3   13.77    2.74
   4  -4  -2    8.60    1.36
   4  -4  -2    9.38    2.43
  -4   4   2    9.98    2.63
   4  -4  -1    1.86    1.19
   4  -4  -1    0.07    0.51
  -4   4   1    3.10    1.36
   4  -4   0    2.01    1.36
  -4   4   0   -1.16    1.20
   4  -4   1  104.65    6.34
  -4   4  -1  111.50    7.13
   4  -4   2    1.08    1.07
  -4   4  -2    0.98    1.47
   4  -4   3   36.01    3.36
  -4   4  -3   42.59    4.33
   4  -4   4    0.35    1.06
  -4   4  -4    0.21    1.33
  -4   4  -4   -0.99    0.60
   4  -4   5    1.14    1.10
  -4   4  -5    0.05    0.74
  -4   4  -5   -0.48    1.20
   4  -4   6    4.96    1.85
  -4   4  -6    3.04    1.82
  -4   4  -6    3.48    1.26
   4  -4   7   -0.36    1.23
  -4   4  -7    1.14    1.00
  -4   4  -7   -1.63    1.16
   4  -4   8   -0.65    1.92
  -4   4  -8   -0.72    1.62
  -4   4  -8    7.42    1.83
  -4   4  -9    9.01    2.99
   4  -4  10   12.67    3.76
   4  -4  10   18.25    3.73
  -4   4 -10   14.43    3.94
   4  -4  11   -1.86    1.99
   4  -4  11    2.23    1.96
  -4   4 -11    1.24    1.90
   4  -4  12    2.70    2.84
   4  -4  12    0.48    2.79
  -4   4 -12    5.19    2.84
   4  -4  13   -1.68    2.81
  -4   4 -13   -2.45    2.60
   4  -3 -12   -1.49    3.06
   4  -3 -11   -2.03    3.04
  -4   3  11   -1.44    2.16
  -4   3  11    1.34    2.87
   4  -3 -10    3.86    2.82
  -4   3  10    1.09    3.03
  -4   3  10    1.45    2.29
   4  -3  -9    3.96    3.21
  -4   3   9    4.32    2.97
  -4   3   9    2.69    2.06
   4  -3  -8   67.23    7.95
   4  -3  -8   88.50    8.70
  -4   3   8   75.35    8.62
   4  -3  -7   62.23    5.67
  -4   3   7   50.07    5.78
   4  -3  -6    9.04    2.48
   4  -3  -6    2.08    2.82
  -4   3   6    8.30    2.57
   4  -3  -5    8.27    2.00
   4  -3  -5   10.04    2.20
  -4   3   5    7.49    2.19
   4  -3  -4   14.30    2.33
   4  -3  -4   16.79    2.16
  -4   3   4   12.08    2.41
   4  -3  -3   16.43    2.51
   4  -3  -3   16.18    1.91
  -4   3   3   28.18    3.11
   4  -3  -2   -0.34    0.55
   4  -3  -2   -0.42    1.01
  -4   3   2    0.34    1.16
   4  -3  -1  103.36    5.76
  -4   3   1   97.31    6.46
   4  -3   0  181.03    8.12
  -4   3   0  187.55    9.78
   4  -3   1    5.79    1.57
  -4   3  -1    0.53    1.92
   4  -3   2    6.42    1.48
  -4   3  -2    6.80    1.88
   4  -3   3   11.69    1.70
  -4   3  -3    9.59    0.74
  -4   3  -3   14.96    2.19
   4  -3   4   -0.45    0.90
  -4   3  -4    1.58    1.12
   4  -3   5   11.30    1.93
  -4   3  -5    6.02    1.47
  -4   3  -5    9.80    2.04
   4  -3   6   -0.29    1.44
   4  -3   6    1.34    1.28
  -4   3  -6    1.11    0.94
   4  -3   7   10.28    2.38
   4  -3   7    6.20    2.30
  -4   3  -7    6.98    1.95
   4  -3   8    7.41    2.53
   4  -3   8   11.43    2.62
  -4   3  -8    4.44    2.58
   4  -3   9   -2.16    1.70
   4  -3   9   -0.68    1.68
  -4   3  -9    0.65    1.58
   4  -3  10    3.51    2.44
   4  -3  10    1.14    2.19
  -4   3 -10    5.83    2.35
   4  -3  11    2.77    2.05
   4  -3  11   -0.35    1.91
  -4   3 -11   -1.02    2.27
   4  -3  12    3.99    2.77
   4  -3  12   -1.09    3.06
  -4   3 -12    4.76    2.84
   4  -3  13    1.96    3.82
  -4   3 -13    4.84    4.00
   4  -2 -12   14.37    4.68
  -4   2  12    3.44    3.66
  -4   2  11    5.17    3.57
  -4   2  11   12.18    4.12
   4  -2 -10   15.70    4.11
  -4   2  10   13.36    3.58
  -4   2  10    5.91    3.67
   4  -2  -9    3.26    3.32
  -4   2   9    6.05    3.05
  -4   2   9    9.36    2.49
   4  -2  -8   26.38    5.67
  -4   2   8   29.50    5.20
   4  -2  -7    3.57    2.07
   4  -2  -7    4.67    2.12
  -4   2   7    2.27    1.62
   4  -2  -6   -2.43    1.26
   4  -2  -6    1.64    1.35
  -4   2   6    0.51    1.39
   4  -2  -5    7.10    1.97
  -4   2   5    2.91    1.84
   4  -2  -4    0.94    1.13
   4  -2  -4    0.38    0.93
  -4   2   4    0.85    1.47
   4  -2  -3   18.71    2.37
   4  -2  -3   13.29    1.67
  -4   2   3   18.63    2.48
   4  -2  -2   99.73    3.26
   4  -2  -2  103.02    5.69
  -4   2   2  101.42    6.42
   4  -2  -1   19.78    0.99
   4  -2  -1   18.68    2.85
  -4   2   1   23.29    3.22
   4  -2   0   99.62    5.46
  -4   2   0  107.76    6.59
   4  -2   1   49.06    3.74
  -4   2  -1   47.89    3.88
   4  -2   2   48.35    3.46
  -4   2  -2   52.25    4.17
   4  -2   3    6.98    1.30
  -4   2  -3    6.32    0.91
  -4   2  -3    6.69    1.39
   4  -2   4   26.50    3.05
   4  -2   4   20.45    2.13
   4  -2   5   18.34    2.99
   4  -2   5   13.30    1.81
  -4   2  -5   15.05    1.87
   4  -2   6   73.07    6.32
   4  -2   6   76.39    5.44
  -4   2  -7    5.26    1.94
   4  -2   8   -0.49    1.61
   4  -2   8    2.16    1.47
  -4   2  -8   -0.53    1.51
   4  -2   9   -1.15    1.61
   4  -2   9    0.94    1.64
  -4   2  -9   -0.81    1.77
   4  -2  10    0.78    1.65
   4  -2  10   -0.86    1.27
  -4   2 -10    1.02    1.75
   4  -2  11    1.64    2.19
  -4   2 -11    0.08    2.36
   4  -2  12   -0.74    2.45
  -4   2 -12    3.29    2.72
   4  -2  13   -3.90    2.90
  -4   2 -13    7.36    3.18
   4  -1 -13   -0.56    2.80
   4  -1 -12    1.06    2.84
  -4   1  12    1.47    2.62
   4  -1 -11   18.39    5.45
  -4   1  11   14.98    4.59
   4  -1 -10    1.94    2.59
  -4   1  10    1.67    1.88
  -4   1  10    0.89    2.01
   4  -1  -9   -6.03    2.32
  -4   1   9    1.54    1.28
   4  -1  -8   20.02    4.16
  -4   1   8    6.84    2.83
  -4   1   8    8.96    2.59
   4  -1  -7   10.86    2.38
   4  -1  -7    3.83    2.39
  -4   1   7    2.04    1.50
   4  -1  -6    1.37    1.86
   4  -1  -6    5.04    1.99
  -4   1   6    4.61    1.63
   4  -1  -5   11.48    2.17
   4  -1  -5   15.83    2.15
  -4   1   5    9.91    1.59
   4  -1  -4    1.75    1.50
   4  -1  -4    4.90    1.50
  -4   1   4    6.21    1.40
   4  -1  -3   86.21    4.06
   4  -1  -3   85.21    5.00
  -4   1   3   94.35    5.55
   4  -1  -2   69.65    4.67
   4  -1  -2   70.70    3.01
   4  -1  -1   -2.35    1.08
   4  -1  -1   -0.23    0.67
  -4   1   1   -1.42    1.24
   4  -1   0    3.55    1.48
  -4   1   0    2.00    1.42
   4  -1   1  148.94    6.21
  -4   1  -1  147.90    6.78
  -4   1  -1  141.00    3.89
   4  -1   2    3.32    1.10
   4  -1   2   -0.54    1.33
  -4   1  -2    0.84    0.83
   4  -1   3  238.89   10.01
   4  -1   3  222.34    8.02
  -4   1  -3  219.68    8.01
   4  -1   4   49.16    4.13
  -4   1  -4   48.77    3.25
   4  -1   5    3.84    1.59
   4  -1   5    2.13    1.19
  -4   1  -5    2.42    1.41
   4  -1   6   32.01    3.35
   4  -1   6   22.81    2.33
  -4   1  -6   24.09    3.31
   4  -1   7   15.80    3.03
   4  -1   7   10.50    2.19
  -4   1  -7   16.97    3.02
   4  -1   8    0.98    1.74
  -4   1  -8    1.12    1.81
   4  -1   9    1.20    2.44
   4  -1   9    2.39    1.69
  -4   1  -9   -0.05    2.25
   4  -1  10    1.95    2.30
   4  -1  10    0.80    1.78
  -4   1 -10    2.38    2.90
   4  -1  11    2.08    2.41
  -4   1 -11   -0.56    2.75
   4  -1  12    3.59    3.03
  -4   1 -12    0.01    4.18
   4  -1  13   -0.97    2.88
  -4   1 -13    3.83    3.33
   4   0 -13   -0.32    3.35
  -4   0  13    3.92    3.02
   4   0 -12   -1.80    2.86
  -4   0  12   -1.28    2.35
   4   0 -11   12.52    3.76
  -4   0  11    3.70    3.68
   4   0 -10    8.04    3.05
  -4   0  10    1.72    2.23
  -4   0  10    4.39    2.39
   4   0  -9   15.51    3.74
  -4   0   9    7.56    2.50
  -4   0   9   18.40    3.52
   4   0  -8   -3.40    1.74
  -4   0   8   -0.01    1.41
  -4   0   8    1.22    1.88
   4   0  -7   21.86    3.66
  -4   0   7   26.01    2.81
  -4   0   7   26.37    2.57
   4   0  -6   40.61    3.95
   4   0  -6   49.48    4.64
  -4   0   6   25.02    2.56
   4   0  -5  301.73   13.64
   4   0  -5  286.34   13.27
  -4   0   5  297.07   10.89
   4   0  -4   36.70    3.00
   4   0  -4   39.10    3.19
  -4   0   4   38.16    2.52
   4   0  -3   -0.76    0.84
   4   0  -3   -0.96    0.95
  -4   0   3    0.73    0.89
   4   0  -2   -1.17    1.10
  -4   0   2   -0.47    1.03
   4   0  -1    1.87    0.76
  -4   0   1   -1.02    0.97
   4   0   0   76.40    4.37
   4   0   0   74.17    3.90
   4   0   0   70.14    2.71
   4   0   1    9.97    2.43
   4   0   1   20.60    2.19
  -4   0  -1   16.79    1.72
   4   0   2   63.31    3.69
   4   0   2   56.25    4.41
  -4   0  -2   62.87    3.80
   4   0   3  227.73    8.11
   4   0   3  233.14   10.08
  -4   0  -3  238.35    9.35
   4   0   4    0.65    1.32
  -4   0  -4    1.78    1.20
   4   0   5    0.49    1.17
   4   0   5   -0.90    0.65
  -4   0  -5    0.38    1.12
   4   0   6   59.59    5.15
   4   0   6   52.75    3.42
  -4   0  -6   60.61    5.26
   4   0   7   -1.80    1.69
   4   0   7    0.22    1.04
  -4   0  -7    9.49    1.88
   4   0   8   -0.00    0.88
   4   0   8    1.47    1.45
  -4   0  -8   -1.23    1.99
   4   0   9   14.64    3.64
  -4   0  -9   16.05    4.24
   4   0  10    0.26    2.06
  -4   0 -10   -0.06    1.94
   4   0  11    1.83    1.85
  -4   0 -11   -2.46    2.21
   4   0  12    0.47    4.06
  -4   0 -12    6.35    3.93
   4   1 -14   -4.07    4.59
   4   1 -13   16.93    5.06
  -4  -1  13    0.74    4.86
   4   1 -12   -1.07    2.90
  -4  -1  12   -0.43    2.19
   4   1 -11   -2.11    3.41
  -4  -1  11   -4.57    2.69
   4   1 -10    1.63    2.66
  -4  -1  10    1.40    2.36
   4   1  -9   -0.43    2.93
  -4  -1   9    4.76    1.50
  -4  -1   9    4.78    2.29
   4   1  -8    5.38    2.50
  -4  -1   8    2.43    2.28
  -4  -1   7   20.55    2.89
  -4  -1   7   16.30    1.67
   4   1  -6   46.03    4.17
  -4  -1   6   33.04    2.95
  -4  -1   6   35.69    2.37
   4   1  -5    5.20    1.97
   4   1  -5    5.58    2.02
  -4  -1   5    4.55    1.03
   4   1  -4  196.26    8.92
   4   1  -4  192.57    8.93
  -4  -1   4  194.57    6.23
   4   1  -3    0.33    1.30
  -4  -1   3    3.23    1.09
   4   1  -2   -0.93    1.15
   4   1  -2    3.81    1.26
  -4  -1   2    1.36    0.82
   4   1  -1    0.31    0.99
   4   1  -1    0.62    0.77
   4   1   0  169.59    6.51
   4   1   0  167.88    7.41
   4   1   1    4.98    1.36
   4   1   1    2.46    1.07
  -4  -1  -1   -0.20    1.03
   4   1   2   57.40    3.82
  -4  -1  -2   48.00    3.39
   4   1   3    8.51    1.88
   4   1   4    7.54    1.88
  -4  -1  -4    7.40    2.02
   4   1   5   -1.66    0.80
   4   1   5    0.10    1.36
  -4  -1  -5    1.53    1.47
   4   1   6    5.35    1.10
   4   1   6    6.02    2.41
  -4  -1  -6   13.53    2.79
   4   1   7    3.15    2.07
  -4  -1  -7    2.54    2.24
   4   1   8    4.99    2.67
  -4  -1  -8    5.21    3.07
   4   1   9   22.94    5.09
  -4  -1  -9   26.43    5.42
   4   1  10    6.93    3.54
   4   1  11    1.02    3.32
  -4  -1 -11    7.46    3.69
   4   1  12    0.92    3.79
  -4  -1 -12    8.04    4.09
   4   2 -14   -2.59    4.70
  -4  -2  14    7.52    3.84
   4   2 -13    1.12    3.80
  -4  -2  13    1.96    2.95
   4   2 -12    0.34    2.97
  -4  -2  12   -0.95    2.26
   4   2 -11    4.13    3.64
   4   2 -10    1.90    2.48
  -4  -2  10   -0.01    2.07
   4   2  -9   -1.38    2.34
  -4  -2   9    0.36    1.64
   4   2  -8   32.88    4.98
  -4  -2   8   25.86    3.65
   4   2  -7   68.75    6.99
  -4  -2   7   63.26    5.47
  -4  -2   7   50.85    2.50
   4   2  -6    3.64    1.77
  -4  -2   6    0.63    1.51
  -4  -2   6    1.59    0.62
   4   2  -5    8.48    2.04
  -4  -2   5    6.32    1.87
  -4  -2   5    9.89    0.91
   4   2  -4  104.33    5.81
  -4  -2   4   84.46    3.12
   4   2  -3   22.69    3.28
   4   2  -3   34.31    3.16
  -4  -2   3   22.69    1.84
   4   2  -2   10.88    1.84
   4   2  -2    9.52    1.93
   4   2  -1   10.18    1.64
   4   2  -1    6.07    1.57
   4   2  -1    5.28    1.31
   4   2   0  196.34    7.91
   4   2   0  193.63    7.02
   4   2   0  210.75    7.98
   4   2   1    5.50    0.94
   4   2   1   11.51    1.85
  -4  -2  -1    1.85    1.49
   4   2   2   72.94    4.57
  -4  -2  -2   80.82    4.77
   4   2   3    3.78    0.78
   4   2   3    8.65    2.21
  -4  -2  -3    9.77    2.02
   4   2   4   14.06    3.32
  -4  -2  -4   11.70    3.04
   4   2   5   11.23    3.36
  -4  -2  -5    9.93    3.26
   4   2   6   56.53    7.94
  -4  -2  -6   72.28    6.91
   4   2   7    2.26    3.32
  -4  -2  -7    4.05    2.93
   4   2   8    6.23    3.46
  -4  -2  -8    0.56    2.95
   4   2   9   16.48    5.66
  -4  -2  -9   12.31    4.74
   4   2  10   -0.17    2.83
  -4  -2 -10   -2.58    3.45
   4   2  11    2.65    4.50
  -4  -2 -11   11.97    4.72
   4   3 -14    6.35    5.07
  -4  -3  14    3.99    4.40
   4   3 -13    1.67    4.99
  -4  -3  13    9.20    4.02
   4   3 -12   -0.53    2.81
  -4  -3  12   -0.28    2.25
   4   3 -11    5.36    3.59
  -4  -3  11    2.31    2.83
   4   3 -10   30.22    5.26
  -4  -3  10   12.82    4.09
   4   3  -9   28.89    5.73
  -4  -3   9   24.07    4.83
   4   3  -8   10.90    3.35
  -4  -3   8    9.00    2.89
   4   3  -7   -0.26    1.59
  -4  -3   7   -0.11    1.23
   4   3  -6   12.37    3.51
  -4  -3   6   41.48    3.38
   4   3  -5    1.78    1.71
  -4  -3   5    4.21    1.64
  -4  -3   5    2.63    0.61
   4   3  -4    7.56    1.72
  -4  -3   4   10.18    1.78
  -4  -3   4    4.35    0.85
   4   3  -3    0.29    0.74
   4   3  -3    1.03    1.34
  -4  -3   3    1.52    0.88
   4   3  -2   29.61    2.44
  -4  -3   2   28.88    2.15
   4   3  -1  107.47    5.40
   4   3  -1  108.45    5.92
   4   3   0   37.02    2.69
   4   3   0   33.97    3.35
   4   3   0   32.78    3.63
   4   3   1  103.90    7.36
  -4  -3  -1  122.53    6.20
   4   3   2    3.74    1.64
   4   3   2    3.74    0.84
  -4  -3  -2   10.03    1.93
  -4  -3  -3   25.66    4.19
   4   3   4   10.03    2.70
  -4  -3  -4   10.11    3.43
   4   3   5    0.64    1.54
  -4  -3  -5   -1.61    1.93
  -4  -3  -6  257.81   18.69
   4   3   7    1.93    2.80
  -4  -3  -7    4.98    3.18
   4   3   8    1.13    2.54
  -4  -3  -8    1.85    2.71
   4   3   9   -4.35    4.86
   4   3  10   -0.74    4.55
  -4  -3 -10   -3.95    3.90
   4   3  11    1.44    4.73
  -4  -3 -11    1.86    3.89
   4   4 -14    2.51    4.53
   4   4 -13    0.92    3.27
  -4  -4  13   -2.22    3.11
   4   4 -12    3.50    3.58
  -4  -4  12    1.74    3.07
   4   4 -11    1.13    3.20
  -4  -4  11    2.23    2.64
   4   4 -10    4.07    3.46
  -4  -4  10    3.20    2.76
   4   4  -9    5.32    3.29
   4   4  -8  116.07    7.68
  -4  -4   8   15.60    4.44
  -4  -4   7    4.02    2.25
   4   4  -6    8.79    3.24
  -4  -4   6   20.63    3.13
   4   4  -5    2.41    1.60
  -4  -4   5    1.06    1.57
   4   4  -4   43.49    2.39
   4   4  -4   52.84    4.14
  -4  -4   4   47.37    3.59
   4   4  -3   32.42    3.52
   4   4  -3   27.30    1.89
  -4  -4   3   28.77    2.44
   4   4  -2    6.78    1.53
   4   4  -2   11.72    1.83
  -4  -4   2    6.94    1.44
   4   4  -1    3.59    1.83
   4   4  -1    5.81    1.46
  -4  -4   1    3.84    0.90
   4   4   0   11.65    1.82
   4   4   0   13.11    2.06
  -4  -4   0    9.86    1.12
   4   4   1  133.69    7.29
  -4  -4  -1  126.57    4.05
  -4  -4  -1  126.54    7.86
   4   4   2   72.16    6.08
  -4  -4  -2   78.90    6.69
   4   4   3   21.54    3.70
  -4  -4  -3   22.50    4.19
   4   4   4    1.30    2.03
  -4  -4  -4    0.60    2.40
   4   4   5   -3.17    2.06
  -4  -4  -5    4.73    2.28
   4   4   6   27.40    5.70
  -4  -4  -6   26.27    6.69
   4   4   7    1.76    3.14
  -4  -4  -7    4.74    3.38
   4   4   8    3.98    3.06
  -4  -4  -8   -0.84    2.87
   4   4   9    6.17    3.62
  -4  -4  -9   -0.59    4.05
   4   4  10    4.18    4.92
  -4  -4 -10   -0.04    3.94
  -4  -5  14    1.56    3.11
   4   5 -13   -2.36    2.77
  -4  -5  13    1.57    2.18
   4   5 -12    1.52    3.80
  -4  -5  12    3.83    3.40
   4   5 -11    6.20    3.94
  -4  -5  11    3.02    3.42
   4   5 -10   -2.79    2.10
  -4  -5  10    1.99    1.75
   4   5  -9   53.43    7.16
  -4  -5   9   51.48    6.43
   4   5  -8   11.15    3.37
  -4  -5   8    4.12    2.84
   4   5  -7   25.54    4.73
  -4  -5   7   17.93    3.46
   4   5  -6   -1.78    1.49
  -4  -5   6    0.16    1.37
   4   5  -5    1.28    1.30
  -4  -5   5   -0.85    1.00
   4   5  -4   31.55    2.13
   4   5  -4   38.43    4.19
  -4  -5   4   26.80    2.90
   4   5  -3    4.58    1.68
   4   5  -3    2.89    1.96
  -4  -5   3    4.34    1.18
   4   5  -2   -0.69    0.98
   4   5  -2    0.44    1.41
   4   5  -1   -0.02    1.22
   4   5  -1   -0.15    1.55
  -4  -5   1   -1.61    0.76
   4   5   0    2.34    1.29
  -4  -5   0    0.27    0.59
   4   5   1    7.55    2.23
  -4  -5  -1    4.35    0.79
  -4  -5  -1    3.57    2.50
   4   5   2  113.08    9.03
  -4  -5  -2  104.80    9.00
   4   5   3  364.80   20.98
  -4  -5  -3  363.41   21.56
   4   5   4    2.78    3.28
  -4  -5  -4    9.00    3.70
   4   5   5    0.49    2.58
  -4  -5  -5   -1.83    2.54
   4   5   6    2.64    4.04
  -4  -5  -6    9.97    4.19
   4   5   7   -1.49    2.60
  -4  -5  -7    1.06    2.46
   4   5   8    4.00    4.01
   4   5   9    3.09    3.49
  -4  -5  -9   -0.09    3.68
   4   6 -14    2.73    4.60
  -4  -6  14    2.91    3.46
   4   6 -13    2.40    3.50
  -4  -6  13   -2.33    2.68
   4   6 -12    5.01    4.10
  -4  -6  12    6.11    3.74
   4   6 -11    6.83    4.24
  -4  -6  11    5.52    3.30
   4   6 -10   12.94    4.61
   4   6  -9   19.41    5.66
  -4  -6   9   18.58    4.38
   4   6  -8   29.50    5.76
  -4  -6   8   43.29    5.62
   4   6  -7    7.51    3.77
  -4  -6   7   10.03    2.84
   4   6  -6   12.24    3.55
  -4  -6   6   15.52    2.82
   4   6  -5    0.36    0.67
   4   6  -5   -1.73    1.82
  -4  -6   5    3.35    1.32
   4   6  -4   -1.88    1.19
   4   6  -4    0.92    1.67
  -4  -6   4   -0.24    1.32
   4   6  -3    0.71    1.08
   4   6  -3    2.03    1.64
  -4  -6   3    0.91    1.20
   4   6  -2    1.89    1.46
   4   6  -2    2.57    1.96
  -4  -6   2    3.74    1.22
   4   6  -1    1.25    1.22
   4   6  -1    1.95    1.91
  -4  -6   1    1.55    0.74
   4   6   0   24.38    2.89
  -4  -6   0   12.95    1.48
  -4  -6   0   16.25    3.13
   4   6   1   23.07    3.49
  -4  -6  -1   28.27    4.64
   4   6   2   -0.95    1.67
  -4  -6  -2   -0.63    2.29
   4   6   3   39.51    5.53
  -4  -6  -3   38.09    6.40
  -4  -6  -4    0.29    2.39
   4   6   5   -1.41    3.28
  -4  -6  -5   13.98    4.11
   4   6   6   -0.23    3.07
  -4  -6  -6    1.85    3.33
   4   6   7   -1.99    4.46
  -4  -6  -7    9.28    4.66
   4   6   8    7.13    5.62
  -4  -6  -8    6.08    5.55
   4   7 -14    2.71    4.51
   4   7 -13    2.85    3.75
  -4  -7  13   -0.18    2.61
   4   7 -12    0.29    3.92
  -4  -7  12   -2.70    2.67
   4   7 -11    4.64    4.07
  -4  -7  11    2.01    3.08
   4   7 -10    3.74    3.42
   4   7  -9    2.86    2.25
  -4  -7   9   -1.68    2.06
   4   7  -8   18.28    5.64
  -4  -7   8   15.02    3.75
   4   7  -7    2.37    2.50
  -4  -7   7    2.74    1.96
   4   7  -6    2.35    2.37
  -4  -7   6    1.62    1.98
   4   7  -5   -0.03    1.38
   4   7  -5    0.71    2.48
  -4  -7   5    7.19    1.58
   4   7  -4    9.65    2.51
   4   7  -4    3.75    1.66
   4   7  -3    2.92    1.78
   4   7  -3    4.64    2.80
  -4  -7   3    4.66    1.39
   4   7  -2    8.38    1.81
   4   7  -2   13.66    3.28
  -4  -7   2    7.93    1.62
   4   7  -1    1.29    1.45
   4   7  -1   -2.23    1.63
  -4  -7   1    1.04    0.78
   4   7   0  108.73    7.88
  -4  -7   0  114.91   10.24
   4   7   1   11.29    3.35
  -4  -7  -1   22.07    4.52
   4   7   2    3.27    3.10
  -4  -7  -2    4.84    3.30
   4   7   3    2.19    2.31
  -4  -7  -3    0.18    3.29
   4   7   4   -0.90    1.94
  -4  -7  -4    1.98    2.61
   4   7   5    3.92    2.94
  -4  -7  -5   -2.19    3.74
   4   7   6    6.09    5.18
  -4  -7  -6   10.40    5.83
   4   7   7    7.74    6.46
  -4  -7  -7   12.72    6.42
   4   8 -13   -3.19    4.44
  -4  -8  13   -0.81    2.82
   4   8 -12   -0.87    3.30
  -4  -8  12   -0.97    2.88
   4   8 -11    4.83    3.63
  -4  -8  11    1.60    2.86
   4   8 -10    2.00    5.33
  -4  -8  10   10.75    3.49
   4   8  -9   -1.79    2.24
  -4  -8   9    0.88    1.50
   4   8  -8   -1.35    2.30
  -4  -8   8   -0.16    1.66
   4   8  -7    8.43    3.13
  -4  -8   7    1.19    1.96
   4   8  -6    4.07    2.40
  -4  -8   6   -0.10    1.76
   4   8  -5    4.59    2.17
  -4  -8   5    0.54    1.35
   4   8  -4    9.61    3.44
  -4  -8   4    4.50    1.75
   4   8  -3   10.90    2.10
   4   8  -3   19.65    3.47
  -4  -8   3    9.68    2.09
   4   8  -2   21.11    3.28
   4   8  -2   32.68    4.67
  -4  -8   2   13.86    2.35
   4   8  -1    9.53    3.09
  -4  -8   1   12.17    2.17
   4   8   0    3.05    2.27
  -4  -8   0    2.63    3.23
   4   8   1    0.83    2.01
  -4  -8  -1    0.30    2.69
   4   8   2   -1.60    2.60
  -4  -8  -2    3.27    2.68
   4   8   3   -3.04    2.78
  -4  -8  -3    0.36    3.87
   4   8   4    8.84    5.15
  -4  -8  -4    8.11    5.79
   4   8   5   -1.63    3.11
  -4  -8  -5    5.42    3.92
   4   8   6   -1.99    3.90
  -4  -8  -6    7.63    4.75
   4   9 -12    0.20    3.36
  -4  -9  12   -0.14    2.04
   4   9 -11    0.59    3.84
  -4  -9  11   -1.13    2.11
   4   9 -10    0.60    2.71
  -4  -9  10    0.34    1.83
   4   9  -9    8.88    3.50
  -4  -9   9    1.12    2.36
  -4  -9   8    1.61    1.92
   4   9  -7    2.26    2.07
  -4  -9   7   -0.90    1.49
   4   9  -6    2.87    2.37
  -4  -9   6    1.64    1.81
   4   9  -5    3.42    2.72
  -4  -9   5    0.83    1.39
   4   9  -4    1.79    1.73
   4   9  -4    5.78    3.16
  -4  -9   4    5.89    1.52
   4   9  -3    0.12    1.74
   4   9  -3    3.32    2.75
  -4  -9   3    3.55    1.79
   4   9  -2   24.68    5.19
   4   9  -2   58.20    6.41
   4   9  -1   -0.50    1.62
  -4  -9   1    2.04    2.33
   4   9   0    3.53    2.45
  -4  -9   0   -1.42    3.47
   4   9   1    0.11    2.96
  -4  -9  -1    2.36    3.19
   4   9   2    2.78    3.17
   4   9   3    2.10    3.58
  -4  -9  -3    5.45    4.98
   4   9   4    7.52    5.50
  -4  -9  -4   14.68    6.63
   4  10 -11    0.93    2.35
  -4 -10  11   -0.45    1.67
   4  10 -10   -1.41    3.78
  -4 -10  10   -2.14    2.41
   4  10  -9   -0.04    3.17
  -4 -10   9   -1.13    1.93
   4  10  -8    2.55    2.32
  -4 -10   8   -0.80    1.37
   4  10  -7    1.26    2.59
  -4 -10   7   -2.14    1.63
   4  10  -6   -2.31    2.51
  -4 -10   6    0.40    1.45
   4  10  -5    6.10    3.05
  -4 -10   5    1.73    2.13
   4  10  -4    4.32    2.27
   4  10  -4   21.89    4.55
   4  10  -3   -2.20    1.77
   4  10  -3    2.22    2.17
  -4 -10   3    0.76    1.14
   4  10  -2   -0.75    1.79
  -4 -10   2    2.11    2.23
   4  10  -1    1.06    2.30
  -4 -10   1    1.41    3.18
   4  10   0    2.07    3.09
  -4 -10   0    5.41    4.34
   4  10   1    0.03    2.95
  -4 -10  -1   -0.80    3.07
   4  10   2    4.97    3.68
  -4 -10  -2   -1.45    4.13
  -4 -10  -3    2.37    5.07
   4  11 -10   -0.82    4.17
  -4 -11  10   -4.62    4.00
   4  11  -9   -2.01    4.13
  -4 -11   9    6.22    3.18
   4  11  -8    3.06    2.31
  -4 -11   8   -1.74    1.85
   4  11  -7    0.08    2.47
   4  11  -6   -0.20    2.61
  -4 -11   6   -0.55    1.76
  -4 -11   5    0.55    1.57
   4  11  -4   -2.88    3.71
   4  11  -3   -1.50    2.48
   4  11  -2    3.05    2.95
  -4 -11   2    4.11    4.28
   4  11  -1   -2.49    2.04
  -4 -11   1    4.47    2.79
   4  11   0   -5.07    4.14
  -4 -11   0   -1.14    4.53
  -4 -11  -1    0.67    3.56
   4  12  -7   -1.57    2.63
  -4 -12   7    0.84    1.63
   4  12  -6   -0.60    2.82
   4  12  -5    2.14    3.99
   4  12  -4    0.23    2.57
  -4 -12   3    1.11    3.64
   5 -11  -1    1.07    2.49
  -5  11   1   -1.43    2.65
   5 -11   0   -1.33    2.94
  -5  11   0   -0.62    2.98
   5 -11   1   10.00    4.28
  -5  11  -1    1.89    4.42
   5 -11   2   -3.35    4.01
  -5  11  -2   -4.32    4.42
   5 -11   3    7.00    4.61
  -5  11  -3    7.07    4.82
   5 -11   4    1.53    2.71
  -5  11  -4    4.61    3.31
   5 -11   5    7.92    3.31
  -5  11  -5    1.35    4.25
   5 -11   6    2.97    3.01
  -5  11  -6    0.60    4.08
   5 -11   7    5.76    3.52
  -5  11  -7    1.43    4.37
   5 -11   8    2.57    2.25
  -5  11  -8   -3.79    2.92
  -5  10   3   -0.27    2.74
   5 -10  -2   -0.30    2.30
  -5  10   2    0.74    3.08
   5 -10  -1   -2.53    2.91
  -5  10   1   -0.25    3.03
   5 -10   0    0.49    2.44
  -5  10   0    0.56    2.40
   5 -10   1   10.87    5.51
  -5  10  -1   20.83    5.54
  -5  10  -2   -2.09    2.82
   5 -10   3    2.09    2.44
  -5  10  -3   -0.93    2.03
   5 -10   4    0.77    2.13
  -5  10  -4   -2.13    2.67
   5 -10   5   10.24    3.71
  -5  10  -5    7.84    4.71
   5 -10   6    0.01    2.80
  -5  10  -6    3.42    2.96
   5 -10   7    8.54    3.70
  -5  10  -7    7.97    4.87
   5 -10   8   -3.50    2.34
  -5  10  -8    2.30    2.75
   5 -10   9    6.86    3.48
  -5  10  -9    1.04    3.95
   5 -10  10   -0.34    2.58
  -5  10 -10   -0.27    2.63
  -5   9   5    0.98    3.10
  -5   9   4   -1.18    3.20
   5  -9  -3    0.63    2.46
  -5   9   3    0.74    2.96
   5  -9  -2   20.00    4.61
  -5   9   2    1.27    4.53
   5  -9  -1    0.81    2.49
  -5   9   1    1.88    2.94
   5  -9   0    1.51    2.50
  -5   9   0    1.54    2.77
   5  -9   1    1.54    2.49
  -5   9  -1    0.16    1.96
   5  -9   2    3.36    3.14
  -5   9  -2    1.72    3.29
   5  -9   3    0.90    2.37
  -5   9  -3    2.71    3.21
   5  -9   4   -0.30    1.98
  -5   9  -4   -1.39    2.39
   5  -9   5    2.91    2.19
  -5   9  -5    0.46    2.92
   5  -9   6   -2.43    2.02
  -5   9  -6    1.41    2.11
   5  -9   7    3.10    2.84
  -5   9  -7    4.89    3.43
   5  -9   8    2.86    2.20
  -5   9  -8   -1.30    2.48
   5  -9   9    4.52    3.00
  -5   9  -9   -0.35    2.84
   5  -9  10    0.04    2.37
  -5   9 -10   -0.26    2.10
   5  -9  11   -0.98    2.98
  -5   8   6    0.44    3.23
   5  -8  -5   -1.20    3.84
  -5   8   5   95.77    6.45
   5  -8  -4    0.08    1.92
  -5   8   4   -0.49    2.41
   5  -8  -3    0.57    1.69
  -5   8   3   -0.43    2.17
   5  -8  -2    0.35    2.18
  -5   8   2   -1.30    2.31
   5  -8  -1   -1.79    2.14
  -5   8   1    1.02    2.42
   5  -8   0   15.45    4.14
  -5   8   0   13.56    3.54
   5  -8   1    0.05    2.35
  -5   8  -1   -1.95    2.66
   5  -8   2    4.82    3.19
  -5   8  -2    5.78    3.71
   5  -8   3    2.13    2.22
  -5   8  -3    2.88    2.72
   5  -8   4    4.49    3.07
  -5   8  -4   11.15    3.58
   5  -8   5    2.43    2.37
   5  -8   6    2.42    1.87
  -5   8  -6   -0.39    2.47
   5  -8   7   -2.33    1.93
  -5   8  -7    1.06    2.26
   5  -8   8    1.31    2.55
  -5   8  -8    2.24    2.74
   5  -8   9    4.45    2.89
  -5   8  -9    0.21    3.04
   5  -8  10    2.51    2.78
  -5   8 -10    0.13    2.60
   5  -8  11    1.94    6.83
  -5   8 -11   63.05    7.49
   5  -8  12    3.19    3.82
  -5   7   8   -0.96    3.54
  -5   7   7    1.85    3.71
   5  -7  -6    0.84    1.96
   5  -7  -5    1.40    1.84
  -5   7   5    2.37    3.14
   5  -7  -4   -1.44    1.94
  -5   7   4   -0.04    2.66
   5  -7  -3   -0.93    1.62
  -5   7   3    0.60    2.29
   5  -7  -2   16.17    3.98
  -5   7   2    6.83    5.07
   5  -7  -1    0.30    2.44
  -5   7   1    3.74    2.24
   5  -7   0    0.78    1.83
  -5   7   0    0.12    2.19
   5  -7   1   11.97    4.07
  -5   7  -1   13.36    3.87
   5  -7   2    1.08    2.15
  -5   7  -2    1.46    2.19
   5  -7   3    1.85    2.13
  -5   7  -3    6.66    3.06
   5  -7   4   -0.93    1.49
  -5   7  -4    0.91    1.72
   5  -7   5    1.22    2.44
  -5   7  -5    3.23    2.54
   5  -7   6   15.75    3.24
  -5   7  -6   24.42    4.61
   5  -7   7    0.69    1.83
  -5   7  -7    2.38    2.32
   5  -7   8   -0.48    1.93
  -5   7  -8   -0.48    2.12
   5  -7   9    4.09    4.26
  -5   7  -9   12.48    3.84
   5  -7  10   11.85    4.66
  -5   7 -10   15.02    4.87
   5  -7  11    9.01    4.00
  -5   7 -11    1.63    4.54
   5  -7  12    2.22    7.11
  -5   7 -12   55.75    6.51
   5  -6  -9    1.20    2.62
  -5   6   9    1.05    3.51
   5  -6  -8    4.20    3.66
  -5   6   8    1.74    3.99
   5  -6  -7    0.29    1.92
   5  -6  -7    1.25    1.88
  -5   6   7   -4.37    2.27
   5  -6  -6   -0.47    1.72
   5  -6  -6    1.57    1.47
  -5   6   6   -0.78    2.08
   5  -6  -5    2.41    1.93
   5  -6  -5    0.55    2.24
  -5   6   5    3.38    2.70
   5  -6  -4   16.06    3.43
  -5   6   4   17.52    4.22
   5  -6  -3    1.27    2.52
   5  -6  -3   11.78    2.12
  -5   6   3    1.93    3.34
   5  -6  -2   19.82    3.92
  -5   6   2    9.59    3.01
   5  -6  -1    2.47    2.42
  -5   6   1    3.85    2.64
   5  -6   0    4.91    2.22
  -5   6   0    1.18    2.52
   5  -6   1    2.02    2.07
  -5   6  -1    0.78    1.98
   5  -6   2    0.62    1.81
   5  -6   3   -0.11    1.51
  -5   6  -3   -1.43    1.79
   5  -6   4    0.76    1.49
  -5   6  -4   -0.05    1.82
   5  -6   5   50.80    5.70
  -5   6  -5   60.18    6.49
   5  -6   6    3.63    2.09
   5  -6   7   17.53    3.32
   5  -6   8   -0.90    1.65
  -5   6  -8    1.79    2.03
   5  -6   9   21.09    4.96
  -5   6  -9   24.35    4.79
   5  -6  10   23.84    5.91
  -5   6 -10   18.39    4.73
  -5   6 -10   25.85    5.42
   5  -6  11   -1.31    2.14
  -5   6 -11    0.22    2.17
  -5   6 -11    0.49    1.97
   5  -6  12   -3.21    2.62
  -5   6 -12    1.80    2.72
   5  -5 -10    1.43    2.66
  -5   5  10    0.50    2.89
   5  -5  -9    1.84    2.47
  -5   5   9   -0.94    3.06
   5  -5  -8    2.00    2.43
   5  -5  -8    1.80    2.26
  -5   5   8   -1.95    2.78
   5  -5  -7    0.41    1.45
  -5   5   7   -1.27    1.83
   5  -5  -6    9.05    2.33
   5  -5  -6   -2.38    2.88
  -5   5   6    9.33    3.20
   5  -5  -5    2.74    1.69
  -5   5   5   -0.68    2.49
   5  -5  -4    3.32    2.05
  -5   5   4    1.13    2.38
   5  -5  -3    9.97    2.71
   5  -5  -3    8.79    1.89
  -5   5   3    5.36    2.60
   5  -5  -2    3.95    2.48
  -5   5   2    4.40    2.70
   5  -5  -1    1.58    2.49
  -5   5   1    9.49    2.61
   5  -5   0    0.51    1.41
  -5   5   0   -1.29    1.67
   5  -5   1    0.84    1.36
  -5   5  -1   -0.97    1.41
   5  -5   2   -1.28    1.69
  -5   5  -2   -0.47    1.92
   5  -5   3   -0.76    1.42
  -5   5  -3    1.49    1.57
   5  -5   4    0.58    1.22
  -5   5  -4   -0.72    1.61
   5  -5   5  170.24    9.31
  -5   5  -5   99.96    9.26
   5  -5   6   72.32    5.53
  -5   5  -6   47.79    3.62
  -5   5  -6   83.81    7.19
   5  -5   7   -0.28    1.67
  -5   5  -7    0.32    1.22
  -5   5  -7   -3.61    2.06
   5  -5   8   12.63    3.41
  -5   5  -8    9.84    2.33
  -5   5  -8   14.94    3.48
   5  -5   9   21.73    4.68
  -5   5  -9   27.69    4.92
   5  -5  10   -0.87    2.25
  -5   5 -10   -1.07    2.17
   5  -5  11    0.73    2.35
  -5   5 -11   -0.95    2.07
   5  -5  12   -0.14    2.95
  -5   5 -12   -0.25    2.86
  -5   5 -12    2.68    2.55
   5  -5  13    7.97    3.49
  -5   5 -13   -3.04    3.96
   5  -4 -11   -4.39    3.52
  -5   4  11   12.00    4.04
   5  -4 -10    2.97    2.93
  -5   4  10    0.57    3.35
  -5   4  10    2.02    2.31
   5  -4  -9    0.73    1.71
  -5   4   9   -1.03    2.00
   5  -4  -8   42.95    7.35
   5  -4  -8   60.43    6.60
   5  -4  -7    0.00    2.09
   5  -4  -7    3.32    2.24
  -5   4   7    4.08    2.30
   5  -4  -6    2.63    2.19
  -5   4   6    2.86    2.19
   5  -4  -5   42.99    4.99
   5  -4  -5   55.32    5.19
  -5   4   5   62.26    6.50
   5  -4  -4   23.57    3.51
   5  -4  -4   12.90    2.40
  -5   4   4   11.22    2.93
   5  -4  -3   27.45    3.58
  -5   4   3   32.11    4.75
   5  -4  -2   13.00    2.39
   5  -4  -2    8.07    1.03
  -5   4   2   11.13    2.70
   5  -4  -1    1.95    1.67
  -5   4   1    1.11    1.95
   5  -4   0    5.16    1.97
  -5   4   0    5.84    2.35
   5  -4   1    1.50    1.56
  -5   4  -1    0.21    1.90
   5  -4   2    1.89    2.11
  -5   4  -2   11.66    2.56
   5  -4   3    8.42    2.12
  -5   4  -3   17.24    3.06
   5  -4   4    2.75    1.36
  -5   4  -4    0.75    1.89
  -5   4  -5   -0.19    0.69
  -5   4  -5    1.91    1.43
   5  -4   6    0.30    1.20
  -5   4  -6    0.83    1.83
   5  -4   7   44.43    4.64
  -5   4  -7   31.47    3.34
  -5   4  -7   52.90    5.35
   5  -4   8    6.45    2.48
   5  -4   9    1.33    2.34
  -5   4  -9    2.95    2.15
  -5   4  -9    1.88    2.12
   5  -4  10   -1.55    1.84
  -5   4 -10    0.67    1.89
   5  -4  11    1.16    2.58
  -5   4 -11    0.70    2.01
   5  -4  12   -0.23    1.98
  -5   4 -12   -0.08    2.04
  -5   4 -13    3.21    3.16
   5  -3 -11    1.57    6.72
  -5   3  11   57.06    6.33
   5  -3 -10    3.24    2.50
  -5   3  10   -0.63    2.26
  -5   3  10    0.68    1.99
   5  -3  -9   -0.37    1.83
  -5   3   9    0.18    2.27
   5  -3  -8   55.83    6.22
   5  -3  -8   48.12    6.38
  -5   3   8   38.73    5.84
   5  -3  -7    4.20    2.11
  -5   3   7    1.82    2.63
   5  -3  -6    2.72    2.50
  -5   3   6    6.51    2.28
   5  -3  -5   29.39    3.80
  -5   3   5   30.94    4.88
   5  -3  -4   76.04    4.78
   5  -3  -4   92.92    6.23
  -5   3   4   93.28    7.99
   5  -3  -3   14.43    1.57
   5  -3  -3   10.22    2.81
   5  -3  -2    8.25    2.17
   5  -3  -2    6.76    1.07
  -5   3   2    9.38    2.59
   5  -3  -1    8.60    2.16
  -5   3   1    2.60    2.22
   5  -3   0   -0.73    1.34
  -5   3   0   -0.97    1.49
   5  -3   1    0.46    1.33
  -5   3  -1    3.64    1.79
   5  -3   2    3.98    1.75
  -5   3  -2    3.65    1.90
   5  -3   3    8.92    2.01
  -5   3  -3    5.40    2.34
   5  -3   4    1.36    0.98
  -5   3  -4    0.08    0.62
   5  -3   5   12.59    2.19
  -5   3  -5   11.65    2.69
   5  -3   6   18.80    3.00
  -5   3  -6   18.15    2.49
   5  -3   7    0.20    1.80
   5  -3   7    0.98    1.49
  -5   3  -7    1.80    1.26
   5  -3   8    3.50    2.06
   5  -3   8    0.32    1.96
  -5   3  -8    1.68    1.60
   5  -3   9    2.51    1.73
   5  -3   9    0.45    2.25
   5  -3  10    1.87    2.33
   5  -3  10   -0.25    2.11
  -5   3 -10    1.99    1.94
   5  -3  11   -0.42    2.27
   5  -3  11    0.25    1.88
  -5   3 -11    1.87    2.05
   5  -3  12    1.91    2.21
  -5   3 -12   -1.86    2.00
   5  -3  13    5.40    3.17
  -5   3 -13   -0.80    3.02
   5  -2 -12   -1.27    2.85
  -5   2  12    2.80    2.74
   5  -2 -11   36.50    6.32
  -5   2  11   21.17    6.53
  -5   2  11   31.91    6.16
   5  -2 -10    6.08    3.54
  -5   2  10    5.10    3.42
  -5   2  10    8.28    3.87
   5  -2  -9    2.23    2.32
  -5   2   9   -0.52    2.25
  -5   2   9    4.42    2.11
   5  -2  -8    2.32    2.50
  -5   2   8    5.25    2.30
   5  -2  -7   14.17    3.37
   5  -2  -7   12.57    2.88
  -5   2   7   13.24    3.38
   5  -2  -6    6.56    2.40
   5  -2  -6    9.26    2.49
   5  -2  -5    2.11    1.00
   5  -2  -5   -1.69    1.35
  -5   2   5   -0.70    1.25
   5  -2  -4   33.15    2.93
   5  -2  -4   35.19    3.81
  -5   2   4   43.40    4.00
   5  -2  -3    5.29    1.16
   5  -2  -3    1.92    1.83
  -5   2   3    1.93    1.81
   5  -2  -2   45.72    3.69
   5  -2  -2   46.45    2.09
  -5   2   2   44.80    4.02
   5  -2  -1    8.34    1.98
  -5   2   1    8.70    2.30
   5  -2   0   47.24    4.25
  -5   2   0   47.10    4.54
   5  -2   1    8.48    1.72
  -5   2  -1    8.88    2.08
   5  -2   2   64.89    4.27
  -5   2  -2   62.66    4.73
   5  -2   3   16.96    2.11
  -5   2  -3   12.01    1.22
  -5   2  -3   12.03    2.49
   5  -2   4   12.98    2.66
   5  -2   4   12.19    2.13
   5  -2   5    2.99    1.68
   5  -2   5    1.79    1.11
  -5   2  -5    0.48    1.19
   5  -2   6   15.10    3.28
   5  -2   6   15.28    2.43
  -5   2  -6   17.69    2.39
   5  -2   7   -0.21    1.55
   5  -2   7    0.82    1.21
   5  -2   8    2.29    2.33
  -5   2  -8    1.83    2.20
   5  -2   9   -1.06    2.86
  -5   2  -9    4.21    2.27
   5  -2  10    0.98    1.97
   5  -2  10   -0.52    1.49
  -5   2 -10    0.70    1.86
   5  -2  11   19.49    4.87
  -5   2 -11   12.25    4.75
   5  -2  12    4.65    4.27
  -5   2 -12    7.22    3.96
   5  -1 -12    1.35    2.98
  -5   1  12    0.27    2.69
   5  -1 -11   34.20    6.80
  -5   1  11   36.08    6.36
   5  -1 -10   21.52    3.87
  -5   1  10    2.88    2.99
  -5   1  10   16.65    4.10
   5  -1  -9    5.01    2.16
  -5   1   9   -1.58    1.90
   5  -1  -8    1.35    1.91
  -5   1   8   -1.90    1.42
   5  -1  -7    5.07    1.61
   5  -1  -7    0.66    1.71
  -5   1   7   -2.71    1.24
   5  -1  -6    1.75    1.52
   5  -1  -6    0.84    1.71
  -5   1   6    0.64    1.35
   5  -1  -5   19.31    2.69
   5  -1  -5   14.20    3.29
  -5   1   5   16.91    2.60
   5  -1  -4   51.42    3.32
   5  -1  -4   53.12    4.38
  -5   1   4   47.70    4.30
   5  -1  -3    9.49    1.54
   5  -1  -3    6.51    2.01
  -5   1   3    9.78    1.88
   5  -1  -2    7.27    2.06
   5  -1  -2   10.67    1.17
  -5   1   2   13.40    2.34
   5  -1  -1   17.70    2.24
   5  -1  -1   14.44    1.16
  -5   1   1   10.50    2.22
   5  -1   0    9.54    1.87
   5  -1   0    8.72    0.78
  -5   1   0    7.70    1.92
   5  -1   1   24.18    2.47
  -5   1  -1   22.19    2.54
  -5   1  -1   18.10    1.29
   5  -1   2   37.40    2.87
   5  -1   2   35.26    3.62
   5  -1   3    5.36    1.52
   5  -1   3    4.95    1.91
  -5   1  -3    4.27    1.25
   5  -1   4    6.79    1.98
   5  -1   4   10.28    2.09
  -5   1  -4    5.02    1.66
   5  -1   5    1.45    1.73
   5  -1   5    3.07    1.45
   5  -1   6    2.21    2.17
   5  -1   6    0.19    1.41
  -5   1  -6    9.23    1.85
   5  -1   7    5.54    2.42
   5  -1   7    4.96    1.47
  -5   1  -7    4.24    2.81
   5  -1   8   -0.22    1.88
   5  -1   8    0.76    1.34
  -5   1  -8    2.45    2.01
   5  -1   9   17.73    3.78
   5  -1   9    6.01    2.68
  -5   1  -9   14.32    3.77
   5  -1  10    1.16    2.45
  -5   1 -10    1.35    2.82
   5  -1  11    0.73    4.23
  -5   1 -11   24.90    4.96
   5  -1  12    1.18    2.60
  -5   1 -12   -0.46    2.87
   5   0 -13    1.13    3.33
  -5   0  13    0.32    2.60
   5   0 -12    1.03    2.53
  -5   0  12   -1.02    2.25
   5   0 -11    3.93    3.07
  -5   0  11    0.09    2.46
   5   0 -10    2.27    3.68
  -5   0  10   12.04    3.53
   5   0  -9    5.23    2.87
  -5   0   9    1.22    2.12
  -5   0   9    5.66    2.55
   5   0  -8    7.26    3.21
  -5   0   8    8.24    2.49
  -5   0   8    6.47    1.55
   5   0  -7   -0.14    1.97
   5   0  -7   -1.18    2.57
  -5   0   7   -2.00    1.20
   5   0  -6   21.62    3.64
   5   0  -6   20.24    3.37
  -5   0   6   13.20    2.04
   5   0  -5   35.39    3.27
   5   0  -5   38.08    4.07
  -5   0   5   32.49    3.23
   5   0  -4   19.94    3.10
  -5   0   4   20.72    2.61
   5   0  -3    5.15    1.60
   5   0  -3    6.79    1.64
  -5   0   3    8.67    1.81
   5   0  -2    2.18    1.25
  -5   0   2    1.77    1.14
   5   0  -1   18.61    2.26
   5   0  -1   12.16    1.20
  -5   0   1   13.78    2.05
   5   0   0   45.53    3.21
   5   0   0   47.64    2.44
  -5   0   0   41.48    3.26
   5   0   1  191.72    9.03
   5   0   1  205.43    8.26
  -5   0  -1  203.87    7.13
   5   0   2    2.56    1.24
   5   0   2   -0.63    1.24
  -5   0  -2    0.44    1.03
   5   0   3    2.77    1.43
   5   0   3    1.47    1.79
  -5   0  -3    6.13    1.50
   5   0   4   -0.36    0.79
   5   0   4    0.20    1.27
  -5   0  -4    1.41    1.09
   5   0   5    5.61    1.50
   5   0   5    1.19    2.08
  -5   0  -5    3.02    1.82
   5   0   6   11.37    2.22
   5   0   6   14.65    3.11
   5   0   7    0.19    1.67
  -5   0  -7    0.29    1.58
   5   0   8    5.08    2.49
   5   0   8    0.92    1.34
  -5   0  -8    7.37    2.60
   5   0   9    6.60    3.35
  -5   0  -9    6.57    3.33
   5   0  10   -1.16    2.22
  -5   0 -10   -0.00    2.39
   5   0  11   -0.09    3.31
  -5   0 -11   -5.52    3.30
   5   0  12    2.00    2.63
  -5   0 -12   -1.85    2.45
   5   1 -13    1.59    2.76
  -5  -1  13   -1.36    2.32
   5   1 -12   -0.20    3.27
  -5  -1  12   -1.82    2.54
   5   1 -11    2.21    2.89
  -5  -1  11    0.52    2.80
   5   1 -10   12.98    4.02
  -5  -1  10    5.59    3.39
   5   1  -9   51.27    6.64
  -5  -1   9   36.19    6.51
   5   1  -8   45.96    5.92
  -5  -1   8   39.21    5.12
   5   1  -7    9.89    4.34
  -5  -1   7   41.94    3.73
   5   1  -6   18.10    3.57
   5   1  -6   16.69    4.15
   5   1  -5    8.33    2.10
   5   1  -5   10.91    2.60
   5   1  -4   29.67    2.97
   5   1  -4   22.18    2.80
   5   1  -3    6.98    1.68
   5   1  -3    4.62    1.83
  -5  -1   3    4.41    1.20
   5   1  -2   33.50    3.02
   5   1  -2   43.22    3.09
  -5  -1   2   34.66    2.66
   5   1  -1   -2.19    0.99
   5   1  -1   -0.15    1.17
   5   1  -1    0.67    0.92
   5   1   0  147.51    7.32
   5   1   0  154.49    7.10
   5   1   1   35.78    3.45
   5   1   1   40.36    3.11
   5   1   2   35.56    3.50
  -5  -1  -2   33.79    3.31
   5   1   3    3.19    1.24
   5   1   3   -1.19    0.71
  -5  -1  -3    1.88    1.35
   5   1   4    4.76    1.65
   5   1   4   -1.18    1.16
  -5  -1  -4    4.61    1.90
   5   1   5    3.20    2.05
  -5  -1  -5    5.64    2.24
   5   1   6    2.80    1.26
   5   1   6    9.46    2.38
  -5  -1  -6    8.52    2.52
   5   1   7    8.75    2.84
  -5  -1  -7    9.45    3.20
   5   1   8    5.98    2.99
  -5  -1  -8    7.63    3.19
   5   1   9    0.50    2.13
  -5  -1  -9    0.98    2.41
   5   1  10    0.14    2.18
  -5  -1 -10    0.60    2.39
   5   1  11    1.28    2.70
  -5  -1 -11    0.76    2.99
   5   2 -13   -0.06    4.15
  -5  -2  13    1.73    3.08
   5   2 -12    2.62    2.85
  -5  -2  12   -1.05    2.26
   5   2 -11    1.93    3.56
  -5  -2  11    3.50    3.33
   5   2 -10    3.48    3.21
  -5  -2  10    0.20    2.67
   5   2  -9    4.33    2.95
  -5  -2   9    1.58    2.43
   5   2  -8   14.00    3.88
  -5  -2   8   12.90    3.54
   5   2  -7   10.95    3.03
  -5  -2   7    8.35    2.64
   5   2  -6    6.69    2.05
  -5  -2   6    1.12    1.71
  -5  -2   5    0.99    0.83
   5   2  -4   46.89    3.89
   5   2  -4   58.98    4.98
  -5  -2   4   50.90    2.93
   5   2  -3   17.86    2.39
   5   2  -3   28.11    2.66
  -5  -2   3   15.41    1.98
   5   2  -2  130.05    6.08
   5   2  -2  115.52    5.69
   5   2  -2  122.79    6.00
   5   2  -1   65.00    4.33
   5   2  -1   71.77    4.36
   5   2  -1   74.85    4.36
   5   2   0   41.22    2.71
   5   2   0   37.68    3.02
   5   2   0   37.59    3.32
   5   2   1   18.13    2.56
  -5  -2  -1   16.07    2.28
   5   2   2    0.89    1.04
   5   2   2   -0.28    0.55
  -5  -2  -2   -0.08    1.04
   5   2   3    2.17    1.45
   5   2   3    0.90    0.84
   5   2   4    3.29    1.84
   5   2   4    2.07    0.88
  -5  -2  -4    1.22    2.05
   5   2   5    5.26    2.45
  -5  -2  -5    7.19    2.92
  -5  -2  -6    2.89    2.55
   5   2   7    2.80    2.13
  -5  -2  -7   -0.64    2.71
   5   2   8    1.72    2.61
  -5  -2  -8    1.87    2.57
   5   2   9    2.97    2.89
  -5  -2  -9    0.78    2.95
   5   2  10    1.37    4.13
  -5  -2 -10    6.58    4.03
   5   2  11    0.37    3.35
  -5  -2 -11    3.94    3.68
   5   3 -14    2.08    4.45
   5   3 -13    0.16    4.21
  -5  -3  13    3.69    3.57
   5   3 -12    1.42    3.14
  -5  -3  12    0.84    2.65
   5   3 -11    9.92    4.92
  -5  -3  11   10.71    3.93
   5   3 -10   25.18    5.69
  -5  -3  10   17.78    5.25
   5   3  -9    3.59    2.24
  -5  -3   9   -1.76    2.02
   5   3  -8    2.31    2.39
  -5  -3   8    0.87    2.20
   5   3  -7    2.75    1.66
  -5  -3   7   -1.18    1.42
   5   3  -6    1.07    1.61
  -5  -3   6    0.32    1.63
   5   3  -5    1.00    1.31
  -5  -3   5   -1.84    1.17
  -5  -3   5    1.39    0.69
   5   3  -4    1.09    2.10
  -5  -3   4    1.56    0.97
  -5  -3   4    6.71    1.44
   5   3  -3  341.25   16.18
   5   3  -2    2.28    1.20
   5   3  -2   -0.22    1.15
   5   3  -2    1.46    1.41
   5   3  -1   -1.28    1.34
   5   3  -1   -1.41    1.15
   5   3  -1   -0.66    1.12
   5   3   0    0.73    0.89
   5   3   0   -0.21    1.16
   5   3   1    8.60    2.00
   5   3   1    6.99    1.47
  -5  -3  -1    8.78    2.06
   5   3   2    0.18    1.40
   5   3   2    0.74    0.75
  -5  -3  -2    2.28    1.57
   5   3   3   -1.22    0.68
   5   3   3    1.83    1.47
  -5  -3  -3   -0.51    2.12
   5   3   4   -3.03    2.67
  -5  -3  -4   -3.50    2.73
   5   3   5    0.47    3.29
  -5  -3  -5    5.49    2.97
   5   3   6   13.60    5.29
  -5  -3  -6   15.59    4.76
   5   3   7   19.94    5.75
  -5  -3  -7   12.59    5.06
   5   3   8    1.17    2.76
  -5  -3  -8    3.82    3.50
   5   3   9    4.30    3.92
  -5  -3  -9    7.00    4.26
   5   3  10    0.39    3.24
  -5  -3 -10    3.36    4.16
   5   4 -14    2.53    4.46
   5   4 -13    1.40    3.44
  -5  -4  13    0.18    3.09
   5   4 -12   -0.81    3.70
  -5  -4  12   -2.65    2.92
   5   4 -11   14.65    5.06
  -5  -4  11    6.96    4.10
   5   4 -10   11.08    4.30
  -5  -4  10   10.03    3.69
   5   4  -9    0.08    2.33
  -5  -4   9    1.13    2.24
   5   4  -8    5.42    3.12
  -5  -4   8    2.52    2.76
   5   4  -7    5.13    3.29
  -5  -4   7   10.27    3.07
   5   4  -6   34.75    4.32
  -5  -4   6   37.50    4.56
   5   4  -5   30.14    4.42
  -5  -4   5   18.67    1.74
  -5  -4   5   29.87    3.50
   5   4  -4   48.73    5.26
  -5  -4   4   53.03    4.76
   5   4  -3    8.79    1.81
   5   4  -3    9.77    2.57
  -5  -4   3   12.57    2.14
   5   4  -2    6.51    1.57
   5   4  -2    3.70    2.09
  -5  -4   2    6.81    1.71
   5   4  -1   16.83    2.80
  -5  -4   1   21.42    2.32
   5   4   0    3.92    2.07
   5   4   0    5.53    1.75
   5   4   1   34.50    4.44
  -5  -4  -1   24.16    2.03
  -5  -4  -1   29.89    4.00
   5   4   2    1.12    2.19
  -5  -4  -2    1.89    2.01
   5   4   3  183.57   15.98
  -5  -4  -3  284.95   15.38
   5   4   4   22.69    5.46
  -5  -4  -4   28.07    5.73
   5   4   5   -2.39    2.74
  -5  -4  -5    0.62    2.49
   5   4   6   -0.45    2.54
  -5  -4  -6    0.20    2.35
   5   4   7    1.04    2.59
  -5  -4  -7   -0.82    2.24
   5   4   8    0.95    3.82
  -5  -4  -8    0.87    2.84
   5   4   9    7.53    4.38
  -5  -4  -9   -1.93    3.42
   5   5 -14   -1.69    4.37
   5   5 -13   23.34    8.03
  -5  -5  13   19.95    6.47
   5   5 -12    2.62    3.37
  -5  -5  12    0.46    3.16
   5   5 -11   -0.83    2.56
  -5  -5  11   -0.17    2.41
   5   5 -10    1.32    2.91
  -5  -5  10    2.22    2.59
   5   5  -9   10.85    4.51
  -5  -5   9    7.60    3.34
   5   5  -8    3.08    2.55
  -5  -5   8    0.33    2.06
   5   5  -7   21.12    4.67
  -5  -5   7   20.81    3.79
   5   5  -6    0.94    2.48
  -5  -5   6    2.14    2.07
   5   5  -5    1.75    1.85
   5   5  -5    0.70    0.80
  -5  -5   5    1.76    1.68
   5   5  -4    2.83    1.24
   5   5  -4    1.56    2.27
  -5  -5   4    7.13    1.87
   5   5  -3    1.44    0.97
   5   5  -3   -0.04    1.48
  -5  -5   3    0.41    1.23
   5   5  -2   -1.16    1.04
   5   5  -2    2.77    1.56
  -5  -5   2    1.29    1.18
   5   5  -1   15.90    3.19
   5   5  -1   20.12    3.35
  -5  -5   1   14.34    2.17
   5   5   0    5.14    2.57
  -5  -5   0    4.99    1.18
   5   5   1   59.88    5.76
  -5  -5  -1   68.76    6.88
  -5  -5  -2   16.72    4.02
   5   5   3   16.09    3.90
  -5  -5  -3   25.33    4.67
   5   5   4    1.44    2.33
  -5  -5  -4    2.06    2.93
  -5  -5  -5    5.13    3.83
   5   5   6   -1.87    2.37
  -5  -5  -6    1.67    2.78
   5   5   7    0.62    2.18
  -5  -5  -7   -0.88    2.76
   5   5   8   -4.58    4.36
  -5  -5  -8    4.28    3.43
   5   5   9    5.47    6.47
   5   6 -13    4.43    4.48
  -5  -6  13    3.44    4.09
   5   6 -12    1.13    3.90
  -5  -6  12    5.27    3.83
   5   6 -11    1.87    4.19
  -5  -6  11    4.29    3.54
   5   6 -10    2.98    4.61
  -5  -6  10    8.74    3.75
   5   6  -9   17.52    4.47
  -5  -6   9   12.43    4.43
   5   6  -8   17.40    5.46
  -5  -6   8   11.96    3.97
   5   6  -7    3.76    3.54
  -5  -6   7    7.27    2.80
   5   6  -6   14.89    3.73
  -5  -6   6   11.63    3.39
   5   6  -5    1.96    2.27
  -5  -6   5    2.79    1.72
   5   6  -4    0.68    1.03
  -5  -6   4    0.71    1.24
   5   6  -3    4.01    1.78
  -5  -6   3    7.86    1.94
   5   6  -2    2.70    1.72
  -5  -6   2    0.59    1.21
   5   6  -1    1.40    1.44
   5   6  -1    2.70    1.99
   5   6   0  211.36   12.30
  -5  -6   0  234.39   14.80
   5   6   1   -0.91    2.16
  -5  -6  -1   -2.39    2.54
   5   6   2   30.16    5.07
  -5  -6  -2   30.85    5.92
   5   6   3   -0.60    2.24
  -5  -6  -3    4.20    2.70
   5   6   4    4.88    3.52
  -5  -6  -4   11.59    4.55
   5   6   5    1.79    2.79
   5   6   6    4.21    3.87
  -5  -6  -6    3.15    4.40
  -5  -6  -7    2.11    4.16
   5   6   8    1.95    3.91
   5   7 -13    1.04    3.89
  -5  -7  13    0.71    2.95
  -5  -7  12   -0.39    2.54
   5   7 -11   -5.43    3.32
  -5  -7  11    0.93    2.76
   5   7 -10    4.91    4.23
  -5  -7  10    8.82    4.13
  -5  -7   9   10.97    4.94
   5   7  -8   40.97    6.63
  -5  -7   8   40.97    6.59
   5   7  -7    4.62    2.64
  -5  -7   7    0.34    2.47
   5   7  -6    4.87    2.75
  -5  -7   6    1.47    2.27
   5   7  -5    6.69    3.22
  -5  -7   5    4.52    2.26
   5   7  -4    3.63    1.26
  -5  -7   4    2.01    1.70
   5   7  -3    0.59    1.80
   5   7  -3    4.91    2.32
   5   7  -2   -0.95    1.09
   5   7  -2    1.68    1.79
  -5  -7   2    0.39    0.90
   5   7  -1   32.16    3.57
   5   7  -1   29.62    4.38
  -5  -7   1   14.30    2.34
   5   7   0   60.38    6.67
  -5  -7   0   64.66    8.09
   5   7   1    2.70    1.82
  -5  -7  -1   -3.09    2.12
   5   7   2   10.52    4.03
  -5  -7  -2   10.66    4.42
   5   7   3   13.72    4.80
  -5  -7  -3   10.41    5.53
   5   7   4    2.95    3.13
  -5  -7  -4   -0.70    3.52
  -5  -7  -5   11.83    6.25
   5   7   6    0.08    3.12
   5   8 -13   48.58   11.53
   5   8 -12   -1.19    2.99
  -5  -8  12    0.21    2.62
   5   8 -11    4.79    4.06
  -5  -8  11   -0.72    2.94
   5   8 -10   -0.91    3.30
  -5  -8  10   -0.01    2.30
   5   8  -9   17.34    5.12
  -5  -8   9   12.30    4.45
   5   8  -8    8.58    3.96
  -5  -8   8    6.06    3.37
   5   8  -7    0.55    3.00
  -5  -8   7    3.51    2.19
   5   8  -6   17.03    3.94
  -5  -8   6    5.48    2.87
   5   8  -5    6.24    3.17
  -5  -8   5    4.68    2.05
   5   8  -4   -2.24    1.72
   5   8  -4    5.48    2.90
  -5  -8   4    3.96    1.47
   5   8  -3   61.94    6.21
  -5  -8   3   27.52    3.71
   5   8  -2    1.54    1.47
   5   8  -2   -2.17    2.19
  -5  -8   2    0.36    0.94
   5   8  -1    1.29    1.72
  -5  -8   1   -0.37    1.77
   5   8   0   -1.67    1.94
  -5  -8   0    1.80    2.55
   5   8   1    4.99    3.78
  -5  -8  -1    3.53    4.01
   5   8   2    1.21    2.63
  -5  -8  -2    0.25    2.85
   5   8   3    2.08    2.67
  -5  -8  -3   -2.17    3.02
   5   8   4   -0.43    3.55
  -5  -8  -4   -2.54    3.96
   5   8   5   -1.61    4.23
  -5  -8  -5   -1.59    4.33
   5   9 -12   -2.42    3.85
  -5  -9  12    0.76    2.57
   5   9 -11    0.12    2.82
  -5  -9  11   -0.18    2.16
   5   9 -10   -3.55    2.74
  -5  -9  10    1.80    2.24
   5   9  -9    2.31    3.26
  -5  -9   9   -3.66    2.44
   5   9  -8    2.22    2.49
  -5  -9   8   -1.87    1.85
   5   9  -7    0.42    2.33
  -5  -9   7    0.12    1.55
   5   9  -6    1.80    2.59
  -5  -9   6    1.66    1.80
   5   9  -5    3.29    3.00
  -5  -9   5    1.57    1.52
  -5  -9   4    9.14    2.13
   5   9  -3   46.32    5.47
   5   9  -3   62.79    8.78
   5   9  -2    3.57    2.51
   5   9  -2   -0.07    2.68
   5   9  -1    0.24    2.60
  -5  -9   1    5.48    3.30
   5   9   0   -3.10    3.18
  -5  -9   0   -2.45    3.82
   5   9   1   -1.78    2.37
  -5  -9  -1    2.68    2.77
   5   9   2   -0.88    3.20
  -5  -9  -2   -0.79    3.12
   5   9   3   25.81    8.34
  -5  -9  -3   13.03    8.09
   5  10 -11   -0.86    3.87
   5  10 -10   -1.26    3.73
  -5 -10  10    2.41    2.53
   5  10  -9    1.95    4.13
  -5 -10   9    5.40    2.91
   5  10  -8   -0.63    3.08
  -5 -10   8   -0.97    1.94
   5  10  -7    3.24    2.85
  -5 -10   7    0.30    1.84
   5  10  -6   25.18    4.87
  -5 -10   6    3.59    2.61
   5  10  -5    8.89    4.09
  -5 -10   5    4.83    2.39
   5  10  -4    0.47    2.76
  -5 -10   4   -0.55    1.21
   5  10  -3   -1.20    1.56
   5  10  -3    2.54    2.17
   5  10  -2   -0.49    2.12
   5  10  -1   -0.47    2.54
  -5 -10   1    1.12    2.93
   5  10   0    0.63    2.80
  -5 -10  -1    3.10    4.56
  -5 -10  -2    2.68    4.47
   5  11  -9   -0.56    3.16
  -5 -11   9    2.02    2.27
   5  11  -8   -0.79    2.55
  -5 -11   8    1.37    2.06
   5  11  -7    4.80    4.52
  -5 -11   7    2.00    2.12
  -5 -11   6    2.52    2.86
   5  11  -5    0.02    2.49
   5  11  -4    1.67    3.28
   5  11  -2    0.25    2.42
  -5 -11   2   -2.08    3.39
  -5 -11   1    9.81    6.18
   6 -11   1   13.22    5.93
  -6  11  -1    4.22    5.49
   6 -11   2    6.07    4.40
  -6  11  -2   -0.83    4.11
   6 -11   3    5.26    3.59
  -6  11  -3   -1.49    2.84
   6 -11   4   -0.28    2.87
   6 -11   5    1.21    3.53
  -6  11  -5   -7.74    4.29
   6 -11   6    2.55    4.01
  -6  11  -6    7.37    4.53
   6 -10  -2   -1.72    3.04
  -6  10   2   -1.17    3.93
   6 -10  -1   -2.12    3.10
  -6  10   1    0.70    2.67
   6 -10   0   -0.42    3.95
  -6  10   0    8.58    4.31
  -6  10  -1    3.35    3.48
  -6  10  -2   -0.64    2.36
   6 -10   3    4.90    4.16
  -6  10  -3    3.76    4.39
   6 -10   4    8.52    3.92
  -6  10  -4   -2.16    3.76
   6 -10   5    1.27    2.71
  -6  10  -5    9.87    4.01
   6 -10   6    0.27    2.28
  -6  10  -6    3.33    3.09
   6 -10   7    8.45    4.20
  -6  10  -7   11.25    5.03
   6 -10   8    6.73    3.87
  -6  10  -8    2.06    4.44
  -6   9   4    0.41    3.01
   6  -9  -3   -1.32    2.67
  -6   9   3   -1.81    3.26
   6  -9  -2    9.59    3.63
  -6   9   2    0.68    4.09
   6  -9  -1    1.49    2.89
  -6   9   1   -0.05    2.88
  -6   9   0   -1.95    2.67
   6  -9   1    5.64    4.34
  -6   9  -1   14.80    5.18
   6  -9   2   -1.00    3.08
  -6   9  -2    3.44    3.17
   6  -9   3    0.15    3.56
  -6   9  -3    8.08    3.76
  -6   9  -4    6.78    4.89
   6  -9   5    0.07    2.04
  -6   9  -5    0.39    2.29
   6  -9   6   -0.19    2.16
  -6   9  -6   -5.85    3.58
   6  -9   7   -1.79    2.57
  -6   9  -7   -1.60    3.18
   6  -9   8   -1.52    2.20
  -6   9  -8    1.85    2.89
   6  -9   9    4.05    3.04
  -6   9  -9   -0.87    3.80
   6  -9  10   -3.07    3.27
  -6   9 -10   -1.48    3.53
  -6   8   6    1.64    3.22
   6  -8  -5    4.84    3.22
  -6   8   5    1.39    3.98
   6  -8  -4   -2.17    2.67
  -6   8   4   -1.82    2.95
   6  -8  -3    6.91    3.10
  -6   8   3    0.07    4.16
   6  -8  -2    9.28    4.01
  -6   8   2    3.67    4.07
   6  -8  -1    2.90    3.80
   6  -8   0    8.16    4.04
   6  -8   1   -2.49    2.89
  -6   8  -1   -2.40    3.41
   6  -8   2    3.14    3.02
  -6   8  -2    0.96    2.87
   6  -8   3   -0.27    2.58
  -6   8  -3    2.79    2.61
   6  -8   4    6.35    4.18
  -6   8  -4   17.60    4.65
   6  -8   5    0.62    1.71
  -6   8  -5   -0.25    2.30
   6  -8   6    2.53    2.31
  -6   8  -6    3.34    3.15
   6  -8   7    0.15    2.14
  -6   8  -7    2.52    3.20
   6  -8   8    4.69    2.70
  -6   8  -8   -1.37    3.26
   6  -8   9    1.16    1.82
  -6   8  -9   -1.45    2.11
   6  -8  10    3.31    3.58
  -6   8 -10    7.66    4.03
   6  -8  11   -1.72    2.55
  -6   8 -11    0.53    2.82
  -6   7   7    2.88    3.37
   6  -7  -6   -0.50    1.87
  -6   7   6   -0.67    2.85
   6  -7  -5    3.37    2.96
  -6   7   5   15.23    4.69
   6  -7  -4    1.02    3.20
  -6   7   4    5.51    3.15
   6  -7  -3    2.43    2.71
  -6   7   3    4.40    3.20
   6  -7  -2    1.49    2.48
  -6   7   2   -2.13    1.95
  -6   7   1    0.11    2.17
   6  -7   0   -0.45    2.18
  -6   7   0    1.91    2.30
   6  -7   1    0.31    2.24
  -6   7  -1    2.14    2.36
   6  -7   2    1.64    2.47
  -6   7  -2    1.09    2.85
   6  -7   3   -0.33    2.49
  -6   7  -3    4.37    2.75
   6  -7   4    2.64    1.80
  -6   7  -4   -1.78    2.37
   6  -7   5   12.77    2.94
  -6   7  -5    5.98    4.35
   6  -7   6    4.72    3.04
  -6   7  -6    9.19    3.81
  -6   7  -7   -1.38    2.78
   6  -7   8   -0.90    2.60
  -6   7  -8    6.97    3.18
   6  -7   9    5.09    3.05
  -6   7  -9    3.54    3.91
   6  -7  10    5.77    4.19
  -6   7 -10   17.13    5.20
   6  -7  11    1.20    4.17
  -6   7 -11   14.37    4.35
  -6   6   8    6.60    5.53
   6  -6  -7    0.17    2.94
  -6   6   7   -3.87    2.84
   6  -6  -6   -0.63    1.78
  -6   6   6    0.67    2.05
   6  -6  -5    3.74    2.29
  -6   6   5    0.61    2.63
   6  -6  -4    4.73    2.76
  -6   6   4    4.45    3.24
   6  -6  -3   -0.01    1.81
  -6   6   3   -0.84    1.78
   6  -6  -2   -0.58    2.02
  -6   6   2   -2.44    2.99
   6  -6  -1    0.91    2.31
  -6   6   1    0.28    2.05
   6  -6   0    1.66    2.72
  -6   6   0    5.08    2.70
   6  -6   1   49.58    6.35
  -6   6  -1   60.79    7.61
   6  -6   2    3.99    2.88
  -6   6  -2    7.50    3.33
   6  -6   3    0.23    1.76
  -6   6  -4    0.29    2.46
   6  -6   5   14.69    4.11
  -6   6  -5   23.73    5.01
   6  -6   6    3.29    2.22
  -6   6  -6    2.11    2.85
   6  -6   7    4.12    2.41
  -6   6  -7    3.26    3.32
   6  -6   8   22.53    4.78
  -6   6  -8   23.49    5.27
   6  -6   9   -2.03    1.99
  -6   6  -9    1.28    2.28
   6  -6  10    6.00    3.68
  -6   6 -10    8.98    3.90
   6  -6  11   -2.58    2.84
  -6   6 -11   -1.91    3.07
  -6   6 -12    4.00    3.75
   6  -5  -9    1.09    2.65
  -6   5   9    0.10    2.94
   6  -5  -8    2.07    2.30
  -6   5   8   -0.08    2.41
   6  -5  -7    0.59    1.89
   6  -5  -7    0.84    1.67
  -6   5   7   -1.26    2.16
   6  -5  -6   -0.36    1.73
  -6   5   6   -1.42    2.11
   6  -5  -5   -1.49    1.56
   6  -5  -5   -0.28    2.31
  -6   5   5   -2.69    2.41
   6  -5  -4   18.99    4.16
  -6   5   4   17.13    3.73
   6  -5  -3   13.38    3.20
  -6   5   3    5.83    4.08
   6  -5  -2   12.65    3.45
  -6   5   2   16.40    3.97
   6  -5  -1    7.38    2.97
  -6   5   1    4.21    2.95
   6  -5   0    1.13    1.74
  -6   5   0    0.27    2.09
  -6   5  -1   -3.12    2.60
   6  -5   2    0.70    1.73
  -6   5  -2   -2.13    2.07
   6  -5   3    0.24    2.04
  -6   5  -3    4.12    2.26
   6  -5   4    4.14    2.43
   6  -5   5    2.87    2.17
  -6   5  -5    8.35    2.84
   6  -5   6    8.11    2.67
  -6   5  -6    7.19    3.31
   6  -5   7  198.70   13.85
  -6   5  -7  203.98   14.72
   6  -5   8   14.98    4.44
  -6   5  -8   21.37    4.51
   6  -5   9    1.17    2.40
  -6   5  -9    3.29    2.58
   6  -5  10   -1.03    1.90
  -6   5 -10    2.52    2.26
   6  -5  11    0.23    1.99
  -6   5 -11    0.26    2.24
   6  -5  12   11.30    4.30
  -6   5 -12    4.48    4.62
   6  -4 -10   -0.38    2.15
  -6   4  10    0.10    2.55
  -6   4  10    0.75    1.93
   6  -4  -9    1.83    2.06
   6  -4  -9    2.60    1.61
  -6   4   9   -5.83    2.01
   6  -4  -8    1.01    2.12
   6  -4  -8    1.39    2.07
  -6   4   8   -0.59    2.05
   6  -4  -7   -2.16    1.62
   6  -4  -7    1.28    1.58
  -6   4   7    0.11    2.24
   6  -4  -6    1.87    2.29
   6  -4  -6    2.82    3.21
  -6   4   6   10.37    2.54
   6  -4  -5   17.14    3.02
   6  -4  -5   37.65    4.09
  -6   4   5   23.97    4.19
   6  -4  -4   -0.82    1.03
  -6   4   4    1.20    1.93
   6  -4  -3   10.98    3.19
  -6   4   3   18.90    3.68
   6  -4  -2    1.59    1.92
  -6   4   2    2.99    2.09
   6  -4  -1    6.27    3.01
  -6   4   1    7.34    3.03
   6  -4   0    7.90    2.45
  -6   4   0    6.41    3.01
   6  -4   1   15.73    3.11
  -6   4  -1   14.53    3.80
   6  -4   2    8.89    2.99
  -6   4  -2   12.84    3.70
   6  -4   3  103.83    6.51
  -6   4  -3   26.03    5.93
   6  -4   4   17.44    3.55
  -6   4  -4   25.83    4.26
   6  -4   5    0.63    1.31
  -6   4  -5   -2.14    1.73
   6  -4   6  105.05    8.00
  -6   4  -6  123.75    9.83
   6  -4   7    3.99    2.18
  -6   4  -7    1.08    1.52
  -6   4  -7    3.22    2.56
   6  -4   8   13.99    3.06
  -6   4  -8    5.06    2.49
  -6   4  -8    7.86    3.26
   6  -4   9    0.49    2.01
  -6   4  -9    0.64    1.52
  -6   4  -9    0.94    2.12
   6  -4  10   -0.84    2.22
  -6   4 -10   -0.40    1.67
  -6   4 -10    0.23    2.37
   6  -4  11    2.76    2.66
  -6   4 -11    2.47    2.50
  -6   4 -11    2.73    2.98
  -6   4 -12   -0.85    2.84
   6  -3 -11    5.29    3.56
  -6   3  11    4.55    4.21
   6  -3 -10    2.20    2.58
  -6   3  10    0.44    2.77
  -6   3  10    1.31    2.86
   6  -3  -9   -0.09    2.58
   6  -3  -9    3.36    3.71
  -6   3   9    7.97    2.99
   6  -3  -8    2.23    2.10
   6  -3  -8    1.60    2.47
  -6   3   8    1.27    2.23
   6  -3  -7    0.05    1.52
   6  -3  -7    1.12    1.75
  -6   3   7    1.00    1.71
   6  -3  -6    2.75    1.98
   6  -3  -6    1.98    2.76
  -6   3   6    2.35    2.50
   6  -3  -5   35.83    4.44
  -6   3   5   34.41    4.00
   6  -3  -4   74.25    4.75
   6  -3  -4   69.90    6.51
  -6   3   4   74.99    6.86
   6  -3  -3   16.75    1.92
   6  -3  -3   16.91    3.54
  -6   3   3   17.96    3.91
   6  -3  -2    2.72    2.10
  -6   3   2    4.68    2.43
   6  -3  -1    1.21    1.66
  -6   3   1    1.34    1.98
   6  -3   0   -0.97    1.81
  -6   3   0   -2.05    1.95
   6  -3   1    3.22    2.33
  -6   3  -1    5.07    2.54
   6  -3   2   16.18    2.71
  -6   3  -2   16.95    3.56
   6  -3   3   74.52    6.38
  -6   3  -3   81.42    6.43
   6  -3   4  152.73    9.59
  -6   3  -4  164.56   10.86
   6  -3   5   67.50    5.92
   6  -3   6    5.18    1.96
  -6   3  -6    2.77    1.66
  -6   3  -6   12.25    2.66
   6  -3   7    0.66    2.00
  -6   3  -7    7.67    1.75
   6  -3   8    2.90    3.01
   6  -3   8    6.88    2.47
  -6   3  -8    4.64    2.08
   6  -3   9    6.92    2.61
   6  -3   9   -1.92    2.35
  -6   3  -9    1.19    2.09
   6  -3  10   -2.30    2.32
  -6   3 -10    0.73    1.76
   6  -3  11    1.56    2.95
   6  -3  11   -1.16    1.93
  -6   3 -11    2.14    2.09
   6  -3  12    2.85    5.66
  -6   3 -12   16.12    4.33
   6  -2 -11    7.85    6.46
  -6   2  11   21.72    5.40
   6  -2 -10    2.40    3.13
  -6   2  10    1.96    2.27
  -6   2  10   -0.99    2.76
   6  -2  -9   -0.56    2.15
   6  -2  -8    0.39    2.59
   6  -2  -8    2.18    2.58
  -6   2   8    3.24    2.07
   6  -2  -7    0.40    1.75
   6  -2  -7    0.04    1.83
  -6   2   7    1.62    1.55
   6  -2  -6   -0.87    1.85
   6  -2  -6    5.35    2.14
  -6   2   6    1.27    1.45
   6  -2  -5   -2.60    1.24
   6  -2  -5    2.98    1.40
  -6   2   5    1.45    1.65
   6  -2  -4  100.60    5.50
   6  -2  -4   90.98    6.81
  -6   2   4   89.25    6.98
   6  -2  -3    1.77    1.95
  -6   2   3    8.10    2.50
   6  -2  -2   13.23    2.98
   6  -2  -2   19.79    1.77
  -6   2   2   21.97    3.70
   6  -2  -1   11.87    2.64
  -6   2   1   14.88    3.14
   6  -2   0   24.25    3.85
  -6   2   0   28.15    4.33
   6  -2   1    8.07    2.14
  -6   2  -1    5.99    2.40
   6  -2   2   34.88    3.76
  -6   2  -2   36.68    4.48
   6  -2   3    4.23    1.67
  -6   2  -3    3.72    0.90
  -6   2  -3    2.19    2.09
   6  -2   4   19.61    2.53
  -6   2  -4    5.60    1.56
  -6   2  -4   13.47    2.36
   6  -2   5    6.54    1.85
   6  -2   5    5.04    2.89
  -6   2  -5    3.11    1.55
   6  -2   6    0.18    1.57
   6  -2   6    1.92    1.74
  -6   2  -6   -0.27    1.27
   6  -2   7    0.38    2.25
   6  -2   7    1.35    1.95
  -6   2  -7    2.62    1.67
   6  -2   8    4.23    2.89
  -6   2  -8    6.02    2.74
   6  -2   9    2.01    1.95
   6  -2   9   -0.51    1.28
  -6   2  -9   -1.33    1.74
   6  -2  10    4.25    3.42
   6  -2  10    0.56    2.23
  -6   2 -10    4.15    2.82
   6  -2  11   -0.43    2.99
  -6   2 -11   -2.03    2.67
   6  -2  12    1.80    3.39
  -6   2 -12    2.90    3.28
   6  -1 -12    2.69    4.03
  -6   1  12    2.89    3.23
   6  -1 -11   -3.40    2.62
  -6   1  11    2.26    2.41
   6  -1 -10    0.28    2.71
  -6   1  10    2.06    2.84
   6  -1  -9   -2.12    1.94
  -6   1   9    1.46    1.44
  -6   1   9    0.24    1.26
   6  -1  -8    1.84    2.10
   6  -1  -8   -1.13    2.53
  -6   1   8    1.53    1.80
   6  -1  -7    9.58    3.28
   6  -1  -7   11.65    3.23
  -6   1   7    5.70    2.57
   6  -1  -6    4.76    1.93
   6  -1  -6    4.06    2.31
   6  -1  -5   14.25    2.75
   6  -1  -5   19.77    3.61
  -6   1   5   12.02    2.72
   6  -1  -4    1.52    1.47
   6  -1  -4    2.57    1.90
  -6   1   4    8.25    1.93
   6  -1  -3    7.27    2.36
   6  -1  -3    7.97    1.49
  -6   1   3   11.55    2.44
   6  -1  -2   12.20    2.78
   6  -1  -2   15.16    1.68
  -6   1   2   14.18    2.97
   6  -1  -1   56.60    4.56
   6  -1  -1   46.98    2.54
  -6   1   1   56.81    4.64
   6  -1   0    4.28    1.77
  -6   1   0    3.71    0.78
  -6   1   0    4.22    1.83
   6  -1   1   14.62    2.99
  -6   1  -1   15.27    2.84
  -6   1  -1    9.54    1.25
   6  -1   2    5.34    1.70
  -6   1  -2    4.64    1.90
  -6   1  -2    3.57    1.22
   6  -1   3   34.92    3.52
   6  -1   3   39.74    4.37
  -6   1  -3   26.48    2.66
   6  -1   4    0.09    1.09
   6  -1   4    1.17    1.46
  -6   1  -4    0.25    1.09
   6  -1   5    2.25    1.34
   6  -1   5   -0.52    1.78
  -6   1  -5    0.19    1.45
   6  -1   6    1.57    1.31
   6  -1   6   -1.23    1.76
   6  -1   7   -0.86    1.27
   6  -1   7    1.67    1.90
  -6   1  -7    2.38    1.85
   6  -1   8    0.06    1.76
   6  -1   8    0.04    2.29
  -6   1  -8    3.58    2.01
   6  -1   9   13.50    4.25
  -6   1  -9    9.33    3.66
   6  -1  10   -0.29    2.69
  -6   1 -10    0.69    2.24
   6  -1  11   -1.28    3.42
  -6   1 -11    7.06    3.52
   6   0 -12   -3.43    2.62
  -6   0  12    2.70    2.40
   6   0 -11   -0.64    3.82
  -6   0  11    3.54    2.82
   6   0 -10    2.05    3.10
  -6   0  10    1.45    2.73
   6   0  -9   -1.88    2.18
  -6   0   9   -0.07    1.59
  -6   0   9    0.28    0.99
   6   0  -8   -0.11    1.74
   6   0  -7   10.40    2.92
   6   0  -7   11.69    3.84
   6   0  -6    3.48    1.93
   6   0  -6    3.34    2.47
  -6   0   6    4.05    1.73
   6   0  -5    1.92    1.46
   6   0  -5    1.99    1.62
  -6   0   5   -0.21    1.18
   6   0  -4    4.35    2.33
  -6   0   4    6.64    2.01
   6   0  -3    1.10    1.17
   6   0  -3   -0.91    0.96
  -6   0   3   -0.39    1.16
   6   0  -2    2.88    1.52
   6   0  -2    2.11    1.09
  -6   0   2    1.86    1.68
   6   0  -1   11.31    2.35
  -6   0   1    9.34    2.24
   6   0   0    3.60    1.69
  -6   0   0    3.56    1.63
   6   0   1   83.53    6.39
   6   0   1   86.00    5.93
  -6   0  -1   90.90    4.87
   6   0   2    4.95    2.01
   6   0   2    2.90    1.53
   6   0   3    1.58    1.61
   6   0   3    0.37    1.69
  -6   0  -3    1.97    1.40
   6   0   4   -0.18    0.94
   6   0   4   -0.71    1.30
  -6   0  -4    1.09    1.20
   6   0   5    2.02    1.37
   6   0   5    1.18    2.03
  -6   0  -5    3.70    1.93
   6   0   6    8.39    2.19
   6   0   6    9.02    3.19
  -6   0  -6   10.69    2.87
   6   0   7    7.64    2.90
   6   0   7   31.23    4.19
  -6   0  -7   25.68    3.98
   6   0   8    7.32    3.76
  -6   0  -8   18.17    4.37
   6   0   9    4.61    3.46
  -6   0  -9    7.83    3.45
   6   0  10    2.14    3.20
  -6   0 -10    3.95    3.55
   6   0  11   -0.22    2.16
  -6   0 -11    0.24    2.20
   6   1 -13   -2.66    3.05
  -6  -1  13    1.45    2.45
   6   1 -12    6.36    5.01
  -6  -1  12    7.42    5.19
   6   1 -11   -2.26    3.57
  -6  -1  11   -0.52    2.55
   6   1 -10   -2.53    3.04
  -6  -1  10    0.26    2.41
   6   1  -9   11.11    3.78
  -6  -1   9    8.40    3.84
   6   1  -8   26.39    4.74
  -6  -1   8   24.95    4.40
  -6  -1   8   19.14    2.18
   6   1  -7   -1.72    2.07
  -6  -1   7    4.54    1.21
   6   1  -6    7.73    2.50
   6   1  -6    8.54    2.99
  -6  -1   6    6.32    1.72
   6   1  -5    3.02    1.41
   6   1  -5   -1.99    1.60
  -6  -1   5    0.28    0.96
   6   1  -4    2.23    1.85
   6   1  -4    4.34    2.01
  -6  -1   4    5.69    1.48
   6   1  -3   27.24    2.72
   6   1  -3   27.17    3.74
  -6  -1   3   27.14    3.19
   6   1  -2   -0.34    1.18
   6   1  -2   -0.92    1.03
  -6  -1   2    0.50    1.01
   6   1  -1   45.17    3.78
   6   1  -1   38.69    2.84
  -6  -1   1   43.63    3.41
   6   1   0    2.69    1.54
   6   1   0    1.79    1.30
   6   1   0    1.37    1.00
   6   1   1   16.62    3.20
   6   1   1   21.51    2.58
   6   1   2   17.18    3.08
  -6  -1  -2   17.32    2.87
   6   1   3    1.09    1.53
   6   1   3   -1.44    0.92
  -6  -1  -3    0.85    1.39
   6   1   4   10.62    2.78
   6   1   4    5.64    1.77
  -6  -1  -4   12.73    3.07
   6   1   5    2.87    2.05
   6   1   5    0.92    1.20
  -6  -1  -5    2.23    2.36
   6   1   6   46.13    5.84
   6   1   6   20.71    3.50
  -6  -1  -6   55.21    5.60
   6   1   7   -1.16    2.49
  -6  -1  -7   -2.11    2.37
   6   1   8    8.16    3.75
  -6  -1  -8   10.11    4.33
   6   1   9    0.64    3.10
  -6  -1  -9    3.98    2.91
   6   1  10   -0.61    2.68
  -6  -1 -10   -0.65    2.75
   6   1  11   -1.17    3.64
  -6  -1 -11   -5.44    4.28
   6   2 -13    0.10    3.62
  -6  -2  13   -2.04    3.04
   6   2 -12    5.67    3.97
  -6  -2  12    0.33    3.70
   6   2 -11   15.32    4.86
  -6  -2  11    5.26    4.95
   6   2 -10    0.41    2.31
  -6  -2  10   -0.76    2.08
   6   2  -9   30.52    5.91
  -6  -2   9   29.41    5.92
   6   2  -8    6.83    3.73
  -6  -2   8   14.72    3.80
   6   2  -7    2.08    1.83
  -6  -2   7    1.21    1.99
   6   2  -6    0.00    1.51
   6   2  -5   11.21    2.79
   6   2  -5   14.83    3.45
  -6  -2   5    8.52    1.96
   6   2  -4   28.54    4.00
   6   2  -4   43.26    4.45
   6   2  -3    8.40    2.27
   6   2  -3   11.72    2.63
  -6  -2   3   11.55    2.08
   6   2  -2   10.63    1.97
   6   2  -2    5.31    1.69
   6   2  -1   -1.86    1.04
   6   2  -1    0.66    1.01
   6   2  -1    0.71    0.86
   6   2   0    3.43    1.66
   6   2   0    2.81    1.53
   6   2   0    0.73    1.20
   6   2   1    9.62    2.02
   6   2   1   -0.18    1.45
  -6  -2  -1    6.14    1.72
   6   2   2    8.17    2.45
   6   2   2    6.90    1.55
   6   2   3    1.35    0.91
  -6  -2  -3    3.76    2.02
   6   2   4    6.20    2.40
   6   2   4    4.63    1.31
  -6  -2  -4    3.65    2.67
   6   2   5    6.00    2.79
  -6  -2  -5    9.14    3.31
   6   2   6    1.21    2.15
  -6  -2  -6    1.51    2.48
   6   2   7   19.41    4.35
  -6  -2  -7   21.65    5.45
   6   2   8    0.77    2.34
  -6  -2  -8    1.40    2.97
   6   2   9    0.16    3.40
  -6  -2  -9   10.85    4.27
   6   2  10    0.38    2.23
  -6  -2 -10   -0.34    2.51
   6   3 -13    4.08    3.77
  -6  -3  13   -0.95    3.39
   6   3 -12    2.36    5.54
  -6  -3  12   14.60    4.61
   6   3 -11   19.23    5.94
  -6  -3  11   15.13    6.08
   6   3 -10    0.61    2.49
  -6  -3  10   -1.12    2.33
  -6  -3   9   -0.03    1.70
  -6  -3   8    9.59    3.14
  -6  -3   7    3.11    2.41
   6   3  -6    2.51    2.09
  -6  -3   6    3.96    2.01
   6   3  -5   26.72    4.23
  -6  -3   5   20.31    2.49
  -6  -3   5   19.03    3.34
   6   3  -4   12.09    2.73
  -6  -3   4   14.13    2.10
   6   3  -3    1.10    1.83
   6   3  -3    1.37    1.75
   6   3  -2   22.39    3.10
   6   3  -2   19.26    3.11
   6   3  -2   19.53    3.02
   6   3  -1    0.17    1.27
   6   3  -1    2.18    1.39
   6   3   0    3.64    2.16
   6   3   0    2.77    1.66
   6   3   1    2.31    1.76
   6   3   1    1.18    1.22
  -6  -3  -1    4.35    2.18
   6   3   2   19.21    3.15
   6   3   2   13.31    1.87
  -6  -3  -2   17.92    3.51
   6   3   3    2.49    1.00
   6   3   3    0.98    1.95
  -6  -3  -3    3.15    2.38
   6   3   4    7.41    2.50
  -6  -3  -4    5.75    3.49
   6   3   5    2.34    2.37
  -6  -3  -5    2.30    2.82
   6   3   6    2.22    2.04
  -6  -3  -6   -2.03    2.55
   6   3   7    3.09    3.19
  -6  -3  -7    5.45    3.62
   6   3   8    2.59    3.09
  -6  -3  -8    2.02    3.41
   6   3   9    3.17    3.08
  -6  -3  -9   -1.25    3.48
   6   4 -13    1.69    3.02
  -6  -4  13   -1.45    2.70
   6   4 -12   -0.05    3.15
  -6  -4  12   -1.19    2.87
   6   4 -11    0.21    2.53
  -6  -4  11   -0.34    1.88
   6   4 -10   -0.63    2.42
  -6  -4  10   -0.40    2.25
   6   4  -9    0.20    3.21
  -6  -4   9    6.02    3.09
   6   4  -8    3.24    2.33
  -6  -4   8    0.15    2.23
   6   4  -7    0.11    1.73
  -6  -4   7    1.70    2.05
   6   4  -6   14.11    4.18
  -6  -4   6   13.11    3.58
   6   4  -5   23.76    3.27
  -6  -4   5   21.54    3.24
  -6  -4   5    8.95    1.85
   6   4  -4    2.55    1.55
  -6  -4   4   -1.40    1.42
   6   4  -3   39.77    3.90
   6   4  -3   41.10    4.32
  -6  -4   3   38.15    4.08
   6   4  -2    4.07    2.25
   6   4  -2    4.44    2.02
  -6  -4   2    5.22    1.55
   6   4  -1    3.26    2.27
  -6  -4   1    4.59    1.28
   6   4   0    1.97    1.66
  -6  -4   0    2.24    0.87
   6   4   1    8.76    2.74
  -6  -4  -1    4.35    2.85
   6   4   2   -0.74    1.96
  -6  -4  -2    1.07    0.70
  -6  -4  -2    3.60    2.10
   6   4   3    0.39    1.88
  -6  -4  -3    2.99    2.27
  -6  -4  -4    0.12    2.14
   6   4   5   -1.96    2.29
  -6  -4  -5   -0.13    2.85
   6   4   6    0.69    2.68
  -6  -4  -6    3.84    3.76
   6   4   7   -0.52    2.25
  -6  -4  -7    0.27    2.73
   6   4   8    0.49    3.18
  -6  -4  -8    2.81    3.39
   6   4   9    1.82    3.90
   6   5 -13    2.16    4.08
  -6  -5  13    1.69    3.48
   6   5 -12    0.24    3.76
  -6  -5  12    3.15    3.07
   6   5 -11    1.54    3.84
  -6  -5  11    2.39    2.97
   6   5 -10    1.56    3.79
  -6  -5  10    4.37    2.96
  -6  -5   9    1.94    2.72
   6   5  -8   28.61    4.94
  -6  -5   8   26.94    6.18
   6   5  -7   10.46    3.95
  -6  -5   7    5.39    3.32
   6   5  -6   39.56    5.87
  -6  -5   6   48.04    6.00
   6   5  -5   14.95    3.73
  -6  -5   5   11.16    3.06
   6   5  -4    4.87    2.63
  -6  -5   4    5.54    2.06
   6   5  -3    7.07    2.17
   6   5  -3   15.10    3.49
  -6  -5   3    7.13    2.34
   6   5  -2    1.49    1.99
   6   5  -2    2.36    2.25
  -6  -5   2    5.73    1.47
   6   5  -1    8.72    2.46
  -6  -5   1    3.19    1.33
   6   5   0   40.86    4.68
  -6  -5   0   43.97    3.19
   6   5   1   -1.18    1.39
  -6  -5  -1    1.62    1.82
   6   5   2    8.06    2.61
  -6  -5  -2    4.10    3.40
   6   5   3   10.06    4.47
  -6  -5  -3   11.70    4.08
   6   5   4    2.25    4.72
  -6  -5  -4   12.80    4.20
   6   5   5   -2.12    2.64
  -6  -5  -5    1.57    2.54
   6   5   6    2.17    4.12
  -6  -5  -6    1.87    3.84
   6   5   7    2.49    6.11
  -6  -5  -7   13.89    5.69
   6   5   8   -2.13    3.51
  -6  -5  -8    5.04    3.87
   6   6 -13    3.61    5.04
   6   6 -12    0.68    3.45
  -6  -6  12   -1.20    2.90
   6   6 -11    8.34    3.87
  -6  -6  11   -0.42    4.02
   6   6 -10    1.05    2.10
  -6  -6  10   -1.10    2.13
   6   6  -9   25.47    6.32
  -6  -6   9   14.41    5.39
   6   6  -8   12.50    4.65
  -6  -6   8   10.52    3.61
   6   6  -7   25.90    5.39
  -6  -6   7   28.20    4.94
   6   6  -6   -3.05    2.48
  -6  -6   6    0.24    1.80
   6   6  -5    2.31    2.58
   6   6  -4    0.79    1.25
   6   6  -4    0.91    1.89
  -6  -6   4    1.13    1.42
   6   6  -3    2.21    2.63
  -6  -6   3    3.69    1.58
   6   6  -2    6.32    2.08
   6   6  -2    9.63    3.11
  -6  -6   2    6.73    1.88
   6   6  -1    4.30    2.03
   6   6  -1    0.36    2.14
  -6  -6   1    2.10    1.25
   6   6   0   27.45    5.37
  -6  -6   0   27.16    5.20
   6   6   1   18.85    4.84
  -6  -6  -1   13.29    4.59
   6   6   2   49.29    8.41
  -6  -6  -2   57.50    8.07
   6   6   3    0.09    2.94
  -6  -6  -3   -2.79    3.47
   6   6   4   10.21    6.20
  -6  -6  -4   18.81    5.90
   6   6   5   -5.11    4.90
   6   6   6   -0.88    4.71
  -6  -6  -6    4.13    3.91
   6   6   7   -1.21    4.85
  -6  -6  -7    4.27    4.42
   6   7 -12   -0.99    3.16
  -6  -7  12   -0.16    3.32
   6   7 -11    2.26    3.21
  -6  -7  11    0.55    3.32
   6   7 -10   12.99    5.28
  -6  -7  10    0.77    5.03
   6   7  -9   -2.70    3.48
  -6  -7   9   -4.77    3.36
   6   7  -8   28.12    6.06
  -6  -7   8   16.71    5.33
   6   7  -7    7.36    3.48
  -6  -7   7   -0.86    3.18
   6   7  -6    7.46    3.23
  -6  -7   6    2.92    2.67
   6   7  -5   -1.56    1.66
  -6  -7   5    1.38    1.43
   6   7  -4    5.99    3.06
  -6  -7   4    2.82    2.04
   6   7  -3   23.17    4.04
   6   7  -3   48.09    6.19
  -6  -7   3   31.37    4.36
   6   7  -2   10.47    2.83
   6   7  -2   17.88    3.86
  -6  -7   2    5.29    2.03
   6   7  -1   -1.26    1.85
  -6  -7   1   -0.01    1.03
   6   7   0   -1.39    2.46
  -6  -7   0   -0.86    2.51
   6   7   1    4.10    3.47
  -6  -7  -1    3.54    3.49
   6   7   2   15.24    6.61
  -6  -7  -2   15.24    5.15
   6   7   3    1.63    2.74
  -6  -7  -3    3.50    3.95
   6   7   4    7.95    3.93
  -6  -7  -4    1.77    5.00
   6   7   5    3.43    4.11
  -6  -7  -5   -0.70    3.78
   6   7   6    5.32    6.12
   6   8 -12    1.61    5.72
   6   8 -11    7.72    4.90
  -6  -8  11    0.19    3.71
   6   8 -10    5.50    3.73
  -6  -8  10    0.73    3.39
   6   8  -9   -4.50    4.13
  -6  -8   9   -5.43    3.69
   6   8  -8   24.55    6.39
   6   8  -7    1.33    2.94
  -6  -8   7    1.52    2.44
   6   8  -6    4.25    2.94
  -6  -8   6    2.39    2.64
   6   8  -5    5.88    3.34
  -6  -8   5    2.35    2.32
   6   8  -4    6.68    2.04
   6   8  -4   11.56    3.46
  -6  -8   4    2.64    2.12
   6   8  -3   36.27    5.21
   6   8  -3   87.07    8.38
  -6  -8   3   43.00    4.39
   6   8  -2    1.12    2.14
   6   8  -2   -1.76    1.99
  -6  -8   2    0.67    0.96
   6   8  -1   -1.99    2.25
  -6  -8   1    1.27    2.61
   6   8   0    0.64    1.94
  -6  -8   0    1.45    2.91
   6   8   1    0.60    2.50
  -6  -8  -1    3.90    3.53
   6   8   2    1.22    2.64
   6   8   3    3.26    2.64
  -6  -8  -3   -4.14    3.75
   6   8   4    0.93    3.23
  -6  -8  -4    2.62    4.07
   6   9 -11    2.84    3.86
  -6  -9  11   -0.05    2.96
   6   9 -10    1.04    3.82
  -6  -9  10    2.26    3.23
   6   9  -9    4.44    4.07
  -6  -9   9    2.20    3.30
   6   9  -8   -4.30    3.59
  -6  -9   8   -1.96    2.94
   6   9  -7   19.65    4.37
  -6  -9   7    5.76    3.89
   6   9  -6   17.83    5.37
  -6  -9   6   14.28    4.15
   6   9  -5    8.96    3.21
  -6  -9   5    0.60    1.90
   6   9  -4    6.55    3.69
  -6  -9   4    4.10    2.24
   6   9  -3   -4.10    2.44
   6   9  -3    2.83    3.17
   6   9  -2    2.30    2.71
   6   9  -1   -1.11    2.33
  -6  -9   1   -0.91    3.00
   6   9   0   14.26    4.32
  -6  -9   0    4.56    5.59
  -6  -9  -1    1.72    3.94
   6   9   2    0.65    2.74
  -6  -9  -2    0.78    3.50
   6  10  -9   -0.14    2.58
   6  10  -8    6.13    3.65
  -6 -10   8    1.22    2.95
   6  10  -7   22.07    5.45
  -6 -10   7    4.64    3.23
   6  10  -6   33.53    6.67
  -6 -10   6   12.80    3.62
   6  10  -5   -5.75    2.88
  -6 -10   5    1.16    1.69
   6  10  -4    5.63    4.56
   6  10  -3    3.04    3.44
   6  10  -2    1.02    1.66
  -6 -10   2   -2.01    2.75
   6  10  -1    4.69    3.48
  -6 -10   1    3.80    4.96
   6  10   0    4.96    3.47
  -6 -10   0    2.10    4.94
   6  11  -6    2.24    3.69
   6  11  -5   -0.71    3.29
   6  11  -4    2.62    3.84
   7 -10   0    1.18    3.44
  -7  10   0   -0.49    2.37
   7 -10   1    1.57    3.36
  -7  10  -1    0.47    2.74
   7 -10   2   -1.48    2.25
  -7  10  -2    2.50    2.90
   7 -10   3    8.15    5.43
  -7  10  -3    7.72    5.82
   7 -10   4   -1.63    3.16
  -7  10  -4    0.41    3.28
   7 -10   5    3.19    4.41
  -7  10  -5    9.68    4.97
   7 -10   6    1.58    4.16
  -7  10  -6   15.21    5.04
   7  -9  -3   11.45    4.23
  -7   9   3    0.75    4.52
   7  -9  -2   -1.98    3.32
  -7   9   2    3.69    3.30
   7  -9  -1   -0.78    3.34
   7  -9   0    4.70    3.61
  -7   9   0    1.33    3.27
   7  -9   1    0.28    3.88
  -7   9  -1    7.01    4.13
   7  -9   2   -2.91    3.67
  -7   9  -2   -4.22    3.87
   7  -9   3    4.25    3.53
  -7   9  -3    0.25    3.46
   7  -9   4   12.12    4.30
  -7   9  -4    0.50    4.21
   7  -9   5   -0.86    4.40
  -7   9  -5   17.90    5.16
   7  -9   6    2.43    2.83
  -7   9  -6    1.13    3.67
   7  -9   7    4.84    3.16
  -7   9  -7    7.81    4.53
   7  -9   8    4.25    2.96
  -7   9  -8    0.10    4.26
  -7   8   5    0.57    3.20
   7  -8  -4    7.30    3.51
  -7   8   4   -0.24    3.83
   7  -8  -3   -0.37    2.31
   7  -8  -2    2.26    2.91
  -7   8   2    0.64    2.55
   7  -8  -1    1.16    4.47
  -7   8   1    4.82    4.02
   7  -8   0   -1.78    2.66
  -7   8   0    0.80    2.87
   7  -8   1   15.99    5.80
  -7   8  -1   22.24    5.92
   7  -8   2   -2.66    3.21
  -7   8  -2   -2.50    3.42
   7  -8   3    2.98    4.48
  -7   8  -3   16.58    5.01
   7  -8   4    5.84    4.78
  -7   8  -4   15.81    5.21
   7  -8   5    4.71    2.77
  -7   8  -5   -2.60    3.04
   7  -8   6    2.72    3.30
  -7   8  -6    5.40    3.83
   7  -8   7   -0.84    1.92
  -7   8  -7    3.38    2.83
   7  -8   8    2.46    2.41
  -7   8  -8    0.66    3.68
   7  -8   9    0.89    2.37
  -7   8  -9    0.27    3.52
  -7   7   6    2.31    3.63
   7  -7  -5   17.33    5.05
  -7   7   5   25.48    5.92
   7  -7  -4    3.21    2.28
  -7   7   4   -4.79    2.60
   7  -7  -3   -1.02    2.66
  -7   7   3    3.03    2.48
   7  -7  -2    3.94    3.78
  -7   7   2   13.83    4.54
   7  -7  -1    5.48    4.18
  -7   7   1    6.23    3.73
   7  -7   0    6.42    3.99
  -7   7   0    8.49    4.09
   7  -7   1   15.77    5.21
  -7   7  -1   26.22    5.59
   7  -7   2   12.01    3.77
  -7   7  -2    3.93    4.44
   7  -7   3   -1.09    2.21
  -7   7  -3    0.01    2.44
   7  -7   4   -2.03    2.58
  -7   7  -4   -0.52    2.78
   7  -7   5    0.33    2.49
  -7   7  -5    2.31    2.91
   7  -7   6    1.03    3.40
  -7   7  -6   16.38    4.27
   7  -7   7    4.02    2.51
  -7   7  -7   -0.48    4.04
   7  -7   8    4.84    2.72
  -7   7  -8    0.16    3.99
   7  -7   9   -0.60    2.28
   7  -7  10    0.22    3.34
  -7   7 -10    7.61    4.17
   7  -6  -7    3.28    3.13
  -7   6   7    2.86    3.61
   7  -6  -6    6.92    2.92
  -7   6   6    0.50    3.35
   7  -6  -5    1.00    2.29
  -7   6   5   -0.40    2.35
   7  -6  -4    1.01    2.37
   7  -6  -3    1.30    2.69
  -7   6   3    4.60    3.40
   7  -6  -2   11.29    3.68
  -7   6   2    4.46    3.95
   7  -6  -1   -0.43    2.57
  -7   6   1   -1.11    2.43
   7  -6   0   10.99    3.79
  -7   6   0    7.32    3.89
   7  -6   1   -0.90    2.07
  -7   6  -1   -0.31    2.52
   7  -6   2    1.89    2.12
  -7   6  -2   -0.45    2.25
   7  -6   3    0.91    2.51
  -7   6  -3    1.67    2.89
   7  -6   4   -3.06    2.35
  -7   6  -4    0.90    2.63
   7  -6   5   -2.40    2.18
  -7   6  -5   -0.33    2.74
   7  -6   6    7.04    3.72
  -7   6  -6   16.19    4.75
   7  -6   7   10.49    3.48
   7  -6   8    0.15    1.96
  -7   6  -8   -1.39    2.43
   7  -6   9    1.09    2.25
  -7   6  -9    0.76    3.04
   7  -6  10   -1.10    2.52
  -7   6 -10   -1.26    2.90
   7  -5  -8    8.61    3.39
  -7   5   8    4.65    3.69
   7  -5  -7    0.31    2.45
  -7   5   7    2.21    2.68
   7  -5  -6    1.10    2.56
  -7   5   6    1.36    2.37
   7  -5  -5   -1.52    2.34
  -7   5   5   -1.86    3.01
   7  -5  -4    0.53    2.48
  -7   5   4    3.92    2.83
   7  -5  -3    7.45    3.31
  -7   5   3    7.67    3.46
   7  -5  -2   14.99    3.85
  -7   5   2   13.53    4.28
   7  -5  -1    4.62    3.02
  -7   5   1    0.79    3.15
   7  -5   0    2.96    3.31
  -7   5   0    8.12    3.38
   7  -5   1    5.25    3.58
  -7   5  -1   23.41    4.38
   7  -5   2   -0.09    1.76
  -7   5  -2    1.23    2.26
   7  -5   3   16.89    4.46
  -7   5  -3   19.10    5.10
   7  -5   4    0.22    1.80
   7  -5   5    0.92    1.78
  -7   5  -5   -2.16    2.08
   7  -5   6   -2.09    2.22
  -7   5  -6    0.42    2.75
   7  -5   7    5.55    2.64
  -7   5  -7    3.08    3.25
   7  -5   8    3.30    2.73
  -7   5  -8    4.48    3.32
   7  -5   9    0.03    2.20
  -7   5  -9   -0.60    2.56
   7  -5  10   -0.98    2.03
  -7   5 -10    0.76    2.55
   7  -5  11   -3.69    3.29
  -7   5 -11   -1.75    3.60
   7  -4  -9    3.83    2.98
  -7   4   9   -0.48    2.40
   7  -4  -8    0.23    2.43
  -7   4   8   -0.62    2.02
   7  -4  -7   -2.20    2.26
  -7   4   7   -0.90    2.13
   7  -4  -6   11.44    3.78
  -7   4   6    7.12    4.38
   7  -4  -5    2.38    1.82
  -7   4   5   -1.15    1.63
   7  -4  -4   11.72    3.53
  -7   4   4   15.20    4.20
   7  -4  -3    4.94    2.87
  -7   4   3    3.88    2.76
   7  -4  -2   19.04    4.12
  -7   4   2   24.11    5.03
   7  -4  -1    3.40    2.37
  -7   4   1    3.29    2.85
   7  -4   0    1.60    1.92
  -7   4   0   -1.21    2.01
   7  -4   1   -0.10    3.31
  -7   4  -1   36.55    4.38
   7  -4   2   11.77    3.11
  -7   4  -2   12.59    4.40
   7  -4   3    5.67    3.07
  -7   4  -3    7.09    3.56
   7  -4   4  110.71   10.00
  -7   4  -4  130.37   10.42
   7  -4   5   63.44    7.35
  -7   4  -5   58.78    7.14
   7  -4   6   11.26    3.84
  -7   4  -6   14.49    4.08
   7  -4   7   11.37    3.88
  -7   4  -7   16.03    4.24
   7  -4   8    4.81    3.54
  -7   4  -8    4.78    3.24
  -7   4  -9    2.04    2.90
   7  -4  10    0.65    1.84
  -7   4 -10   -1.53    2.19
   7  -4  11    1.31    1.95
  -7   4 -11   -1.61    2.17
  -7   3  10    1.26    2.10
   7  -3  -9    3.16    3.69
   7  -3  -9    0.24    3.55
  -7   3   9    6.78    3.05
   7  -3  -8   -2.27    2.37
   7  -3  -8    0.80    2.50
  -7   3   8   -0.77    2.11
   7  -3  -7    3.47    3.34
   7  -3  -7   12.82    3.37
  -7   3   7   10.33    3.40
   7  -3  -6    1.36    1.96
   7  -3  -6    0.93    2.51
  -7   3   6    2.67    1.84
   7  -3  -5   26.41    4.91
  -7   3   5   38.64    5.95
   7  -3  -4    4.25    2.46
  -7   3   4    3.81    2.66
   7  -3  -3   26.29    4.54
  -7   3   3   24.61    5.06
   7  -3  -2    8.43    2.89
  -7   3   2    7.76    3.21
   7  -3  -1   18.12    3.41
  -7   3   1   14.14    4.08
   7  -3   0   15.17    3.85
  -7   3   0   18.19    4.23
   7  -3   1   18.80    4.02
  -7   3  -1   23.40    4.83
   7  -3   2    1.67    1.71
  -7   3  -2   -0.01    2.07
   7  -3   3    6.25    2.57
  -7   3  -3   12.07    3.12
   7  -3   4   93.06    7.76
   7  -3   5    3.76    2.54
  -7   3  -5    5.43    2.85
   7  -3   6   49.21    7.59
  -7   3  -6  121.36    8.33
   7  -3   7    2.83    2.97
  -7   3  -7    6.23    2.79
   7  -3   8   12.68    3.60
  -7   3  -8    8.73    3.20
   7  -3   9   -0.36    1.99
   7  -3  10   -0.91    2.58
   7  -2 -11   76.56    8.36
  -7   2  11    1.16    7.65
   7  -2 -10   -0.99    3.10
  -7   2  10   -3.05    2.81
   7  -2  -9    0.33    2.75
   7  -2  -9   -1.21    3.83
  -7   2   9    4.29    2.05
   7  -2  -8    0.18    2.32
   7  -2  -8    0.23    2.81
  -7   2   8    5.08    2.08
   7  -2  -7    3.72    2.45
   7  -2  -7    7.00    2.90
   7  -2  -6    1.01    1.32
   7  -2  -6   -1.10    2.04
   7  -2  -5    0.19    1.41
   7  -2  -5   -2.28    1.74
   7  -2  -4   84.44    6.97
  -7   2   4   76.84    7.05
   7  -2  -3    5.41    2.54
   7  -2  -2    8.74    3.07
  -7   2   2   12.57    3.37
   7  -2  -1   31.13    4.38
  -7   2   1   35.98    4.80
   7  -2   0  102.76    6.45
  -7   2   0   45.97    7.64
   7  -2   1  215.53   13.14
  -7   2  -1  202.88   13.49
   7  -2   2   75.62    7.30
  -7   2  -2   86.96    7.76
   7  -2   3   68.53    4.81
  -7   2  -3    9.10    4.98
   7  -2   4    0.84    1.63
  -7   2  -4    2.31    2.01
   7  -2   5   -1.26    1.59
  -7   2  -5   -1.77    1.24
  -7   2  -5    0.01    1.66
   7  -2   6   11.12    3.11
   7  -2   6   14.09    3.57
  -7   2  -6    8.12    2.49
   7  -2   7   -1.35    2.08
   7  -2   7    3.75    2.43
  -7   2  -7    2.41    1.66
   7  -2   8   -0.05    3.10
   7  -2   8    4.84    3.21
  -7   2  -8    7.47    2.75
   7  -2   9   -0.35    1.93
   7  -2   9    1.98    2.37
  -7   2  -9   -0.13    1.92
   7  -2  10    1.79    3.29
  -7   2 -10    3.28    3.25
   7  -2  11   -1.35    3.13
   7  -1 -11   -0.29    3.24
  -7   1  11    3.14    3.25
   7  -1 -10   13.22    3.69
  -7   1  10   -1.88    3.42
   7  -1  -9   -2.01    2.17
  -7   1   9    1.87    1.71
   7  -1  -8    1.27    2.02
   7  -1  -8    0.86    2.50
  -7   1   8    0.69    1.47
   7  -1  -7    0.12    1.58
   7  -1  -7    1.12    2.06
  -7   1   7    0.33    1.22
   7  -1  -6    1.41    2.02
   7  -1  -6    2.99    2.22
   7  -1  -5    1.92    1.27
   7  -1  -5   -1.47    2.03
   7  -1  -4   58.94    6.07
  -7   1   4   66.89    6.66
   7  -1  -3    4.08    2.17
   7  -1  -3    3.16    1.30
  -7   1   3    6.16    2.37
   7  -1  -2   49.70    5.52
   7  -1  -2   45.01    2.67
  -7   1   2   60.91    5.68
   7  -1  -1    7.37    2.49
  -7   1   1    5.23    2.61
   7  -1   0   12.22    2.86
  -7   1   0   13.23    3.02
   7  -1   1  167.41   10.70
  -7   1  -1  184.91   11.74
  -7   1  -1  165.14    7.79
   7  -1   2   65.13    5.96
  -7   1  -2   59.84    6.09
   7  -1   3    4.06    1.94
  -7   1  -3    0.73    1.70
   7  -1   4   15.97    2.57
   7  -1   4   12.05    3.51
  -7   1  -4    8.15    2.25
   7  -1   5   11.58    2.82
  -7   1  -5    1.17    2.10
   7  -1   6   -0.60    1.31
   7  -1   6   -0.41    1.74
  -7   1  -6    0.49    1.33
   7  -1   7   -0.15    1.62
   7  -1   7   -1.82    2.11
  -7   1  -7    0.49    1.90
   7  -1   8    2.35    2.30
   7  -1   8    3.73    2.80
  -7   1  -8    2.05    2.44
   7  -1   9    0.66    2.61
   7  -1  10   17.29    4.88
  -7   1 -10    4.08    4.22
   7   0 -12    1.34    4.98
  -7   0  12   10.06    4.25
   7   0 -11    0.27    3.87
  -7   0  11    3.99    3.99
   7   0 -10   -0.17    2.64
  -7   0  10   -0.31    2.38
   7   0  -9   -0.99    2.58
  -7   0   9    3.44    2.44
   7   0  -8    1.90    2.18
   7   0  -8    2.02    3.07
  -7   0   8    0.99    1.80
   7   0  -7    5.92    2.94
   7   0  -7   12.63    3.73
   7   0  -6   15.30    2.82
   7   0  -6   11.16    3.99
  -7   0   6   13.85    2.59
   7   0  -5    1.23    1.65
   7   0  -5    1.01    2.06
  -7   0   5    4.08    1.78
   7   0  -4   21.14    3.47
   7   0  -4   16.70    4.01
  -7   0   4   20.99    3.83
   7   0  -3   72.60    6.54
   7   0  -3   86.53    5.33
  -7   0   3   86.98    7.40
   7   0  -2   51.05    5.40
   7   0  -2   48.12    3.42
  -7   0   2   57.86    5.12
   7   0  -1   57.53    5.13
   7   0  -1   55.27    3.83
   7   0   0   19.61    3.29
  -7   0   0   14.04    2.31
  -7   0   0   18.16    3.37
   7   0   1    9.90    2.46
  -7   0  -1   12.21    2.79
  -7   0  -1    9.78    1.86
   7   0   2    3.58    2.13
   7   0   2    4.98    2.36
  -7   0  -2    4.38    1.91
   7   0   3   11.17    2.99
   7   0   3    6.70    2.44
  -7   0  -3    9.48    2.42
   7   0   4    1.34    1.99
   7   0   4    2.01    1.49
  -7   0  -4   -0.35    1.46
   7   0   5    2.89    1.78
   7   0   5   -1.97    1.38
  -7   0  -5   -0.06    1.41
   7   0   6    5.34    2.21
   7   0   6    3.16    2.76
  -7   0  -6    0.76    2.36
   7   0   7   -0.96    1.47
   7   0   7    3.54    2.24
  -7   0  -7    2.92    1.95
   7   0   8    0.24    2.23
  -7   0  -8    0.67    1.97
   7   0   9   -1.21    2.97
  -7   0  -9    5.33    2.83
   7   0  10    1.93    3.78
  -7   0 -10    5.64    3.46
   7   1 -12    4.71    4.03
  -7  -1  12    0.77    3.43
   7   1 -11    1.83    2.74
  -7  -1  11   -0.66    2.53
   7   1 -10   -3.31    2.59
  -7  -1  10    2.09    2.77
   7   1  -9    4.05    2.79
  -7  -1   9    3.01    2.92
   7   1  -8    5.68    2.42
  -7  -1   8   -0.68    1.86
   7   1  -7    0.39    1.56
   7   1  -7   -1.80    2.66
  -7  -1   7    0.66    1.25
   7   1  -6   13.19    3.23
   7   1  -6   13.38    3.74
   7   1  -5   -1.73    1.22
   7   1  -5    0.93    1.69
  -7  -1   5    0.18    1.14
   7   1  -4    1.20    1.57
  -7  -1   4    3.35    1.88
   7   1  -3    2.95    2.45
   7   1  -3    8.24    1.94
  -7  -1   3    2.77    2.02
   7   1  -2   57.85    6.49
  -7  -1   2   59.04    5.68
   7   1  -1   13.86    2.75
   7   1  -1   15.85    2.50
  -7  -1   1   12.03    2.69
   7   1   0   -0.96    1.42
  -7  -1   0   -0.73    1.00
   7   1   1    3.27    2.67
   7   1   1    5.63    2.14
  -7  -1  -1    7.17    2.15
   7   1   2   -1.65    1.29
   7   1   2    1.17    1.09
   7   1   3   32.51    4.49
   7   1   3   18.36    2.75
  -7  -1  -3   28.59    4.53
   7   1   4   23.42    3.81
   7   1   4   10.45    2.48
   7   1   5   14.41    3.87
  -7  -1  -5    7.85    3.30
   7   1   6    4.53    2.81
  -7  -1  -6    2.98    2.62
   7   1   7    0.98    2.34
  -7  -1  -7    1.12    2.53
   7   1   8    0.75    3.14
  -7  -1  -8    6.69    3.26
   7   1   9    0.27    2.80
  -7  -1  -9    2.17    3.24
   7   1  10    1.59    3.31
  -7  -1 -10    3.16    3.52
   7   2 -12    3.27    3.77
  -7  -2  12    0.61    4.02
   7   2 -11   -1.06    2.96
  -7  -2  11   -0.22    2.65
   7   2 -10   -0.29    3.37
  -7  -2  10    5.04    3.07
   7   2  -9    3.26    2.77
  -7  -2   9    2.56    3.27
  -7  -2   8    3.59    2.69
   7   2  -7   -0.37    2.07
  -7  -2   7   -1.25    1.43
   7   2  -6   -1.21    1.50
   7   2  -6    2.05    2.14
  -7  -2   6   -0.59    1.19
   7   2  -5    2.61    2.26
   7   2  -5    2.31    2.49
  -7  -2   5    3.26    1.87
   7   2  -4   64.50    5.48
   7   2  -4   57.84    6.38
  -7  -2   4   57.85    5.55
   7   2  -3    5.85    2.03
   7   2  -3    4.87    2.30
  -7  -2   3    4.78    2.14
   7   2  -2    0.18    1.34
   7   2  -2    1.42    1.48
  -7  -2   2    0.44    1.28
   7   2  -1   -0.83    1.44
   7   2  -1   -1.72    1.44
   7   2  -1    1.15    1.44
   7   2   0    1.53    1.68
   7   2   0    1.31    1.43
  -7  -2   0    0.25    1.16
   7   2   1    3.50    2.66
   7   2   1    4.62    1.93
  -7  -2  -1    8.52    2.31
   7   2   2   25.92    4.44
   7   2   2   18.21    2.74
  -7  -2  -2   20.29    3.48
   7   2   3   11.04    3.78
   7   2   3   14.04    2.31
  -7  -2  -3   18.99    3.73
   7   2   4    5.81    1.57
   7   2   4   14.35    3.03
  -7  -2  -4   10.86    3.52
   7   2   5    3.70    3.02
  -7  -2  -5    7.36    3.82
   7   2   6    1.89    2.33
  -7  -2  -6    0.32    2.45
   7   2   7    1.67    2.42
  -7  -2  -7   -0.49    2.66
   7   2   8    0.62    2.56
  -7  -2  -8   -1.44    2.49
   7   2   9    1.66    3.97
  -7  -2  -9    8.08    4.39
   7   3 -12    5.49    4.05
  -7  -3  12    1.27    4.47
   7   3 -11    4.90    3.57
  -7  -3  11    0.32    4.17
   7   3 -10    3.75    2.95
  -7  -3  10    0.44    3.16
   7   3  -9    4.00    3.09
  -7  -3   9    2.77    2.77
   7   3  -8   17.04    4.80
  -7  -3   8   18.74    4.34
  -7  -3   7    2.49    2.57
  -7  -3   6    8.62    2.76
   7   3  -5    2.93    1.81
  -7  -3   5    0.54    1.27
   7   3  -4   32.78    4.70
  -7  -3   4   20.91    3.19
   7   3  -3    1.92    1.73
   7   3  -3    2.58    1.96
  -7  -3   3    0.29    1.28
   7   3  -2    6.79    2.05
   7   3  -2    3.58    2.28
   7   3  -1    3.00    1.90
   7   3  -1    2.23    1.72
   7   3  -1    1.80    1.88
   7   3   0    3.38    2.40
   7   3   0    3.30    1.44
  -7  -3   0    1.43    1.59
   7   3   1   26.86    4.17
  -7  -3  -1   26.50    4.35
   7   3   2   17.08    3.69
   7   3   2   10.91    2.04
  -7  -3  -2   22.35    3.67
   7   3   3    2.91    2.26
   7   3   3    1.07    1.19
  -7  -3  -3    2.77    2.54
   7   3   4   -2.56    2.25
  -7  -3  -4   -0.45    2.81
   7   3   5   -0.06    1.70
   7   3   6   -0.63    2.30
  -7  -3  -6    2.47    2.81
   7   3   7    9.94    3.97
  -7  -3  -7    2.51    4.57
   7   3   8    0.72    3.42
  -7  -3  -8    3.87    4.05
   7   4 -12    2.39    3.72
  -7  -4  12   -0.51    3.80
   7   4 -11    0.55    3.68
  -7  -4  11    2.46    3.77
   7   4 -10   -7.70    4.28
  -7  -4  10    0.67    3.80
   7   4  -9    2.51    2.78
  -7  -4   9    1.32    2.56
   7   4  -8    0.38    1.76
  -7  -4   8   -0.73    1.99
   7   4  -7    2.90    4.03
  -7  -4   7   13.50    3.59
   7   4  -6    0.65    1.92
  -7  -4   6   -2.17    1.99
   7   4  -5    0.36    1.62
  -7  -4   5   -1.33    1.49
  -7  -4   5    0.27    0.99
   7   4  -4    4.77    2.82
  -7  -4   4    7.66    2.17
   7   4  -3   34.44    4.69
   7   4  -3   27.19    3.96
   7   4  -2    0.67    1.81
   7   4  -2    3.22    1.72
  -7  -4   2    0.93    1.07
   7   4  -1    0.91    1.40
   7   4  -1   -1.36    1.39
   7   4   0    1.95    1.88
  -7  -4   0    0.79    2.04
   7   4   1    0.62    2.00
  -7  -4  -1    2.48    2.19
   7   4   2   22.17    4.22
   7   4   3    1.98    2.23
  -7  -4  -3    1.73    2.87
   7   4   4    0.75    2.12
  -7  -4  -4    0.92    2.67
   7   4   5    1.42    2.16
  -7  -4  -5   -0.39    2.81
   7   4   6    5.31    3.38
  -7  -4  -6    3.03    4.38
   7   4   7    5.15    3.52
  -7  -4  -7   -0.03    4.14
   7   4   8    3.21    4.18
   7   5 -12   -3.21    5.26
  -7  -5  12    5.47    3.88
   7   5 -11   -1.86    2.64
  -7  -5  11    1.00    2.28
   7   5 -10    1.14    2.61
  -7  -5  10    0.03    2.51
   7   5  -9    0.67    2.94
  -7  -5   9    1.12    2.64
   7   5  -8   -0.82    3.81
  -7  -5   8    4.74    3.00
   7   5  -7    3.22    2.79
  -7  -5   7    0.25    2.22
   7   5  -6   -0.88    2.18
  -7  -5   6   -0.40    2.16
   7   5  -5   -0.73    1.67
  -7  -5   5    0.66    1.45
   7   5  -4    0.66    1.31
   7   5  -4    2.26    1.91
  -7  -5   4    1.21    1.63
   7   5  -3    8.18    2.83
   7   5  -3   14.78    3.54
  -7  -5   3    8.92    2.66
   7   5  -2    8.89    2.38
   7   5  -2    5.56    3.11
  -7  -5   2    8.07    2.39
   7   5  -1   35.52    5.99
   7   5  -1   43.38    6.20
  -7  -5   1   47.74    4.24
  -7  -5   0    7.67    2.01
  -7  -5   0    5.30    3.76
   7   5   1    3.35    2.63
  -7  -5  -1   12.15    3.35
   7   5   2    0.00    1.53
  -7  -5  -2   -0.24    2.16
   7   5   3    1.59    2.38
  -7  -5  -3    2.59    3.33
   7   5   4    2.38    2.65
   7   5   5    0.91    2.39
  -7  -5  -5    0.65    3.35
   7   5   6   -1.52    2.43
  -7  -5  -6    2.72    3.03
   7   5   7    7.75    3.80
  -7  -5  -7   -5.16    4.53
   7   6 -12    3.40    3.92
  -7  -6  12    1.57    4.03
   7   6 -11   -1.31    2.92
  -7  -6  11    0.39    3.04
   7   6 -10    7.00    4.64
  -7  -6  10    1.02    3.45
  -7  -6   9    2.43    2.99
   7   6  -8   14.69    4.11
  -7  -6   8    4.63    3.94
   7   6  -7    1.40    2.66
   7   6  -6    0.09    2.17
  -7  -6   6   -1.20    2.10
   7   6  -5    1.35    2.29
   7   6  -4    1.17    1.54
   7   6  -4    2.50    2.87
  -7  -6   4    2.50    2.07
   7   6  -3    1.74    2.14
   7   6  -3    5.32    2.67
  -7  -6   3    2.90    2.44
   7   6  -2   10.13    3.27
   7   6  -2   14.18    4.21
   7   6  -1    2.26    1.87
  -7  -6   1    1.07    1.48
   7   6   0   -0.65    1.63
  -7  -6   0   -0.13    2.21
   7   6   1    1.68    2.39
  -7  -6  -1    1.55    2.85
   7   6   2    7.78    3.60
  -7  -6  -2   13.73    4.56
   7   6   3    3.67    3.04
  -7  -6  -3    3.81    4.10
   7   6   4    8.90    4.31
   7   6   5    2.34    3.41
  -7  -6  -5    2.44    4.13
   7   6   6    4.53    4.12
   7   7 -11    7.07    4.98
  -7  -7  11   -0.38    4.69
   7   7 -10    4.76    3.64
  -7  -7  10    0.81    4.00
   7   7  -9    4.59    3.31
  -7  -7   9    0.43    3.52
   7   7  -8    4.59    3.28
  -7  -7   8   -0.17    3.00
   7   7  -7    1.50    2.99
  -7  -7   7    2.62    2.73
   7   7  -6    5.78    3.10
  -7  -7   6    3.85    2.77
   7   7  -5   11.83    3.66
  -7  -7   5    2.29    2.64
   7   7  -4    5.09    2.30
   7   7  -4   14.82    3.82
  -7  -7   4   14.24    2.97
   7   7  -3   10.12    3.04
   7   7  -3   19.75    4.39
  -7  -7   3    7.93    2.78
   7   7  -2    4.99    2.81
   7   7  -2    7.16    3.21
   7   7  -1   -0.45    1.49
  -7  -7   1    0.49    1.67
   7   7   0   -1.14    1.96
  -7  -7   0   -1.02    2.85
   7   7   1    1.73    2.20
  -7  -7  -1   -0.05    3.17
   7   7   2    3.44    3.89
  -7  -7  -2   19.14    5.05
   7   7   3    1.92    3.46
  -7  -7  -3    4.00    4.37
   7   7   4    0.48    4.72
  -7  -7  -4   23.51    6.32
   7   8 -11    1.72    3.79
   7   8 -10   -0.68    3.43
  -7  -8  10    2.20    3.26
   7   8  -9    4.73    2.66
  -7  -8   9   -5.69    2.72
   7   8  -8   15.90    5.26
  -7  -8   8   10.04    5.20
   7   8  -7    6.57    3.62
  -7  -8   7    4.98    3.87
   7   8  -6   -2.29    3.03
   7   8  -5    7.57    3.94
  -7  -8   5    3.85    3.01
   7   8  -4   -1.36    2.21
  -7  -8   4    1.20    1.79
   7   8  -3   -0.06    1.87
   7   8  -3    3.22    2.85
   7   8  -2    5.27    2.12
   7   8  -2   -0.75    3.04
   7   8  -1    0.98    1.97
  -7  -8   1    1.03    3.00
   7   8   0    3.35    2.55
  -7  -8   0    0.84    3.96
   7   8   1   -1.87    2.54
  -7  -8  -1   -2.03    3.61
   7   8   2    0.70    3.35
   7   8   3    8.26    7.05
  -7  -8  -3   17.16    7.30
   7   9  -9   -3.59    3.56
  -7  -9   9    5.54    3.23
   7   9  -8   -1.97    3.22
  -7  -9   8    6.63    3.25
   7   9  -7   10.53    4.39
  -7  -9   7    5.08    3.72
   7   9  -6   47.99    7.40
  -7  -9   6    7.63    5.61
   7   9  -5    9.46    4.17
  -7  -9   5    3.05    3.26
   7   9  -4    6.19    4.47
   7   9  -3   -5.99    4.05
   7   9  -2    5.29    2.38
  -7  -9   2    1.85    3.40
   7   9  -1    5.23    2.77
  -7  -9   1    1.70    4.45
   7   9   0    5.51    3.50
  -7  -9   0    1.04    4.52
   7   9   1    2.87    4.27
  -7  -9  -1    3.62    4.87
   7  10  -7    6.19    2.91
  -7 -10   7   -2.29    1.81
   7  10  -6    4.40    4.05
  -7 -10   6    1.36    2.33
   7  10  -5    2.11    4.76
   7  10  -4    0.91    3.02
  -7 -10   2    3.27    4.58
   8  -9  -1   -0.69    4.61
  -8   9   1   11.40    4.16
   8  -9   0   -1.22    5.30
  -8   9   0   11.98    5.52
   8  -9   1    7.20    5.09
  -8   9  -1    6.51    5.35
   8  -9   2   -1.08    3.41
   8  -9   3   -0.98    2.89
  -8   9  -3   -0.50    3.35
  -8   9  -4  121.41   16.35
   8  -9   5    3.20    4.15
  -8   9  -5    4.32    4.79
   8  -9   6   -0.13    2.54
  -8   9  -6    0.81    3.14
  -8   8   3   -5.76    4.81
   8  -8  -2   -6.44    2.49
  -8   8   2    4.91    2.22
   8  -8  -1    4.10    3.98
  -8   8   1    6.38    4.62
   8  -8   0   -0.50    4.36
  -8   8   0   -6.13    4.21
   8  -8   1    2.83    3.45
  -8   8  -1    0.49    3.44
   8  -8   2   -0.08    3.37
  -8   8  -2   -3.08    3.49
   8  -8   3    1.61    3.01
  -8   8  -3    2.24    3.64
  -8   8  -4   -0.27    2.98
   8  -8   5    1.43    3.08
  -8   8  -5    0.57    3.22
   8  -8   6    3.20    3.79
  -8   8  -6    3.12    4.06
   8  -8   7    5.19    4.09
  -8   8  -7    7.89    5.24
   8  -8   8   -2.74    3.42
  -8   8  -8   -2.24    4.32
  -8   7   5    2.98    3.98
   8  -7  -4    9.96    3.59
  -8   7   4   -4.94    3.89
   8  -7  -3    6.60    2.27
  -8   7   3   -5.28    2.04
   8  -7  -2    0.43    2.25
  -8   7   2   -0.83    2.62
   8  -7  -1    1.70    3.12
  -8   7   1   -6.57    3.43
   8  -7   0    2.37    4.40
  -8   7   0    6.45    4.02
   8  -7   1    3.10    4.00
  -8   7  -1    6.36    4.01
   8  -7   2    1.02    2.83
  -8   7  -2    0.68    3.10
   8  -7   3   -1.29    2.53
  -8   7  -3   -0.34    3.07
  -8   7  -4    0.56    3.33
   8  -7   5    0.96    2.75
  -8   7  -5    1.73    3.43
   8  -7   6    5.95    4.00
  -8   7  -6    4.51    4.37
   8  -7   7    5.45    3.32
  -8   7  -7   -0.63    3.80
   8  -7   8    3.25    3.35
  -8   7  -8    0.60    3.66
   8  -7   9    6.03    3.82
  -8   7  -9    0.59    4.83
   8  -6  -6    9.65    4.03
  -8   6   6    1.28    3.70
   8  -6  -5    0.65    2.86
  -8   6   5    2.80    3.14
   8  -6  -4    9.93    4.07
  -8   6   4    4.08    3.45
   8  -6  -3    2.72    3.26
  -8   6   3    4.08    3.76
   8  -6  -2    9.38    4.60
  -8   6   2   13.69    4.88
   8  -6  -1    3.80    2.99
  -8   6   1    0.76    2.99
   8  -6   0    2.40    3.49
  -8   6   0    1.54    3.32
   8  -6   1    5.11    3.43
  -8   6  -1    2.67    3.60
   8  -6   2    4.11    3.75
  -8   6  -2   10.11    4.13
   8  -6   3    3.00    3.07
  -8   6  -3    5.21    3.77
   8  -6   4    3.45    2.73
  -8   6  -4    2.38    3.63
   8  -6   5    2.05    2.26
  -8   6  -5   -3.35    2.61
   8  -6   6    1.95    2.72
  -8   6  -6    0.04    3.23
   8  -6   7    2.14    3.06
  -8   6  -7    3.72    4.00
   8  -6   8    5.41    4.82
  -8   6  -8    8.31    4.48
   8  -6   9   -0.09    4.47
  -8   6  -9    5.02    3.72
   8  -5  -7   -0.30    2.14
  -8   5   7    0.31    1.96
   8  -5  -6    0.03    2.46
  -8   5   6    0.64    2.38
   8  -5  -5    6.44    3.63
  -8   5   5    2.55    2.83
   8  -5  -4    1.43    2.08
  -8   5   4   -2.73    2.41
   8  -5  -3    2.69    3.09
  -8   5   3    3.05    3.15
   8  -5  -2   13.13    4.44
  -8   5   2   18.56    4.77
   8  -5  -1    1.65    3.21
  -8   5   1    7.37    3.79
   8  -5   0    1.72    2.84
  -8   5   0    1.45    2.78
   8  -5   1   15.35    5.68
  -8   5  -1   27.69    5.75
   8  -5   2   -0.24    1.98
  -8   5  -2   -0.43    2.49
   8  -5   3    1.05    2.12
  -8   5  -3    1.81    2.94
   8  -5   4    2.13    2.72
  -8   5  -4    5.87    3.81
   8  -5   5    1.59    2.61
  -8   5  -5    1.93    3.39
   8  -5   6    4.84    4.02
  -8   5  -6   15.98    4.52
   8  -5   7    6.56    3.68
  -8   5  -7    3.14    3.71
   8  -5   8    2.43    3.22
  -8   5  -8    3.01    3.38
  -8   5  -9   -3.80    3.74
   8  -4  -8    3.17    2.87
  -8   4   8   -3.02    2.39
   8  -4  -7    6.94    2.95
  -8   4   7   -0.81    3.10
   8  -4  -6    0.68    2.67
  -8   4   6    1.23    1.98
   8  -4  -5    7.84    3.97
  -8   4   5   17.22    4.67
   8  -4  -4    5.80    3.07
  -8   4   4    5.41    3.34
   8  -4  -3    2.30    2.85
  -8   4   3    5.20    3.48
   8  -4  -2   -1.68    2.15
  -8   4   2   -0.02    2.56
   8  -4  -1    3.67    2.70
  -8   4   1    2.60    2.96
   8  -4   0    1.73    2.27
  -8   4   0    2.38    3.50
   8  -4   1   -1.23    1.93
  -8   4  -1    1.31    2.11
   8  -4   2    1.63    2.20
  -8   4  -2    0.90    2.81
   8  -4   3    5.51    2.91
   8  -4   4    9.76    3.45
  -8   4  -4   10.59    4.04
   8  -4   5   -0.73    1.81
  -8   4  -5    2.11    2.29
   8  -4   6    2.65    2.83
  -8   4  -6    2.56    2.93
  -8   4  -7    5.14    3.76
   8  -4   8    1.51    3.48
  -8   4  -8    5.28    3.54
   8  -4   9   -0.76    3.28
  -8   4  -9    7.23    3.59
   8  -4  10   80.46    9.03
  -8   4 -10    0.85    7.37
   8  -3  -9    9.48    5.36
   8  -3  -8    7.39    4.25
  -8   3   8    7.19    3.20
   8  -3  -7    2.55    2.36
  -8   3   7   -0.12    2.29
   8  -3  -6    3.74    2.51
  -8   3   6   -0.49    1.74
   8  -3  -5   11.88    3.88
  -8   3   5   14.65    4.05
   8  -3  -4   -0.57    1.87
  -8   3   4   -0.13    1.99
   8  -3  -3    8.18    3.13
  -8   3   3    4.52    4.17
   8  -3  -2   -0.73    2.16
  -8   3   2    2.90    2.30
   8  -3  -1    0.75    1.90
  -8   3   1    0.93    2.49
   8  -3   0   13.15    3.36
  -8   3   0    8.50    4.16
   8  -3   1   35.01    5.70
  -8   3  -1   35.27    6.70
   8  -3   2    3.31    2.65
  -8   3  -2    1.95    2.90
   8  -3   3    5.70    2.77
   8  -3   4    4.15    2.81
  -8   3  -4    2.57    2.79
   8  -3   5   -0.15    1.84
  -8   3  -5   -1.62    2.24
   8  -3   6   10.64    3.96
  -8   3  -6   18.75    4.77
   8  -3   7    6.86    3.50
  -8   3  -7   12.56    3.80
   8  -3   8   16.44    4.64
  -8   3  -8   13.43    4.61
  -8   3  -9    5.30    3.63
  -8   3 -10   -1.69    3.19
  -8   2  10    0.52    2.06
   8  -2  -9    0.11    2.60
   8  -2  -8    6.17    3.31
  -8   2   8    1.29    2.26
   8  -2  -7    6.59    2.76
  -8   2   7    0.69    1.94
   8  -2  -6    9.75    3.68
  -8   2   6    4.23    3.56
   8  -2  -5    0.42    1.96
  -8   2   5   -0.07    1.63
   8  -2  -4   11.61    3.41
  -8   2   4    9.17    3.70
   8  -2  -3   22.47    4.36
  -8   2   3   24.88    4.79
   8  -2  -2   34.60    5.24
  -8   2   2   36.08    6.12
   8  -2  -1   16.66    3.79
  -8   2   1   17.17    4.26
   8  -2   0    1.22    2.45
  -8   2   0   11.52    3.32
   8  -2   1   92.57    8.09
  -8   2  -1  114.21    9.83
   8  -2   2    5.39    3.07
  -8   2  -2    7.32    3.31
   8  -2   3   -0.58    1.71
  -8   2  -3    1.40    2.12
   8  -2   4    3.67    2.05
  -8   2  -4   -0.21    2.65
   8  -2   5    0.07    2.12
  -8   2  -5   -1.31    1.98
   8  -2   6   19.92    4.55
  -8   2  -6   25.85    4.95
   8  -2   7    4.82    2.72
   8  -2   8    1.64    1.60
   8  -2   8   -2.53    2.01
   8  -2   9    0.05    2.48
   8  -1 -10   -2.79    2.21
  -8   1  10    2.44    2.27
   8  -1  -9    0.16    1.94
   8  -1  -8   14.91    3.26
   8  -1  -8   -2.07    4.18
  -8   1   8    1.63    2.87
   8  -1  -7    2.95    1.92
   8  -1  -7   -1.16    3.00
  -8   1   7    2.65    1.69
   8  -1  -6   -1.06    1.38
   8  -1  -6    0.52    1.79
  -8   1   6    0.28    1.75
   8  -1  -5    0.43    1.42
   8  -1  -5   -1.88    2.39
  -8   1   5    3.01    1.78
   8  -1  -4   89.59    8.74
   8  -1  -4   92.02    5.38
  -8   1   4  106.72    8.78
   8  -1  -3   47.61    6.50
  -8   1   3   70.32    8.17
  -8   1   2   12.49    3.83
   8  -1  -1    6.79    2.99
  -8   1   1    6.09    3.34
   8  -1   0   -0.91    2.30
  -8   1   0   -2.57    2.57
   8  -1   1   15.72    3.41
  -8   1  -1   19.61    4.36
   8  -1   2   -1.03    1.46
  -8   1  -2    0.97    1.78
   8  -1   3    2.28    1.97
  -8   1  -3   -0.32    2.17
  -8   1  -4    6.23    2.35
   8  -1   5    1.37    2.50
   8  -1   6    6.00    3.16
   8  -1   6    4.47    3.44
   8  -1   7   14.71    4.10
   8  -1   7   30.09    5.51
   8  -1   8    1.81    2.82
   8  -1   9   -3.92    3.80
   8   0 -11   -0.84    3.54
  -8   0  11   -4.62    3.82
   8   0 -10   -2.49    3.07
   8   0  -9    3.63    2.41
  -8   0   9   -1.23    1.88
   8   0  -8    1.82    2.64
   8   0  -8    4.82    3.62
   8   0  -7    1.28    2.98
   8   0  -7    3.16    3.39
  -8   0   7    7.03    2.51
   8   0  -6    1.54    2.06
   8   0  -6    0.62    2.87
  -8   0   6    4.49    1.83
   8   0  -5    9.99    2.86
   8   0  -5    9.60    3.38
  -8   0   5    9.97    3.00
   8   0  -4    2.33    1.80
   8   0  -4    3.13    2.59
  -8   0   4    2.46    2.68
   8   0  -3   12.86    3.52
   8   0  -3   13.34    2.02
  -8   0   3   15.22    4.12
   8   0  -2  265.24   16.22
   8   0  -2  261.10   11.58
  -8   0   2  309.50   17.03
   8   0  -1   28.26    3.85
   8   0  -1   20.89    2.47
   8   0   0    1.83    1.72
  -8   0   0    1.71    1.93
  -8   0   0   -0.00    1.33
   8   0   1   -2.22    1.54
  -8   0  -1    1.68    1.67
  -8   0  -1   -0.38    1.22
   8   0   2    4.23    2.09
  -8   0  -2    3.38    2.05
   8   0   3    5.32    2.73
   8   0   3    4.74    1.97
  -8   0  -3    0.17    1.80
   8   0   4    3.67    2.37
   8   0   4    1.43    1.58
  -8   0  -4    0.37    2.00
   8   0   5    1.34    2.14
   8   0   5   -1.79    1.52
  -8   0  -5   -0.89    1.61
   8   0   6    1.03    2.54
   8   0   6    1.09    1.87
  -8   0  -6    2.06    2.00
   8   0   7    0.52    2.82
  -8   0  -7   -3.36    2.44
   8   0   8    2.05    3.08
  -8   0  -8    2.85    3.01
   8   0   9   -0.21    2.48
   8   1 -11   -1.68    2.92
  -8  -1  11    0.68    3.01
   8   1 -10   -0.89    2.45
  -8  -1  10   -0.71    3.05
   8   1  -9   -1.94    2.60
  -8  -1   9    0.17    2.31
   8   1  -8    0.26    2.17
   8   1  -7    1.87    1.85
   8   1  -7    3.31    2.75
  -8  -1   7   -0.16    1.69
   8   1  -6    1.54    2.70
   8   1  -6   -1.55    2.89
  -8  -1   6    9.38    2.28
   8   1  -5   25.21    3.99
   8   1  -5   30.62    5.56
  -8  -1   5   30.75    3.96
   8   1  -4   14.36    3.06
   8   1  -4   19.76    3.87
  -8  -1   4   16.79    4.00
   8   1  -3   25.67    4.18
   8   1  -3   15.80    2.89
  -8  -1   3   12.25    3.41
   8   1  -2   40.01    6.24
   8   1  -2   36.26    3.71
  -8  -1   2   32.91    4.56
   8   1  -1    5.91    2.58
   8   1  -1    8.14    1.94
  -8  -1   1    6.36    2.79
   8   1   0    3.17    2.23
  -8  -1   0    3.78    2.49
  -8  -1   0    8.39    2.21
   8   1   1    7.88    2.97
   8   1   1    4.56    2.14
  -8  -1  -1    7.36    2.23
   8   1   2    6.19    2.89
   8   1   2    4.92    2.05
  -8  -1  -2    3.48    2.84
   8   1   3    1.02    2.10
   8   1   3    1.45    1.47
  -8  -1  -3   -0.30    2.21
   8   1   4    0.86    1.58
   8   1   4    2.89    2.41
  -8  -1  -4    1.84    2.46
   8   1   5    1.07    2.12
   8   1   5   -1.32    1.35
  -8  -1  -5    4.38    2.09
   8   1   6    9.09    2.91
  -8  -1  -6   -3.48    2.67
   8   1   7    1.22    3.13
  -8  -1  -7    3.34    3.13
   8   1   8    1.07    2.26
  -8  -1  -8   -0.86    2.28
   8   2 -11   19.48    4.91
  -8  -2  11    0.57    5.08
   8   2 -10    1.13    2.73
  -8  -2  10    0.15    3.04
   8   2  -9    1.94    2.91
  -8  -2   9   -0.04    2.62
   8   2  -8   -0.57    1.88
  -8  -2   8   -0.46    1.97
   8   2  -7   11.66    4.08
   8   2  -6   10.77    3.06
   8   2  -6   15.62    4.29
  -8  -2   6    5.45    2.46
   8   2  -5  129.81    9.82
   8   2  -5  149.74   12.00
  -8  -2   5  129.79    8.69
   8   2  -4   22.79    4.28
   8   2  -4   18.07    5.00
  -8  -2   4   29.75    4.64
   8   2  -3    5.56    2.50
  -8  -2   3    3.97    2.25
   8   2  -2   11.26    2.77
   8   2  -2    8.56    2.29
   8   2  -1   -3.41    1.34
   8   2  -1    1.39    0.99
  -8  -2   1    0.86    1.29
   8   2   0    6.91    3.06
   8   2   0   11.94    3.16
  -8  -2   0    7.97    2.80
   8   2   1   -0.37    2.01
   8   2   1   -1.41    1.52
  -8  -2  -1    2.22    1.54
   8   2   2   17.94    4.10
   8   2   2   13.62    2.94
  -8  -2  -2   14.98    3.53
   8   2   3   12.41    3.70
   8   2   3    7.50    2.12
  -8  -2  -3   17.44    4.16
   8   2   4    8.79    3.18
  -8  -2  -4    1.84    3.37
   8   2   5   -1.93    2.51
  -8  -2  -5   -1.10    2.69
   8   2   6    5.64    3.12
  -8  -2  -6    0.82    3.36
   8   2   7    0.49    2.67
  -8  -2  -7    2.19    2.88
   8   2   8   -0.36    2.56
  -8  -2  -8   -0.35    3.05
   8   3 -11   -0.14    3.02
  -8  -3  11    0.05    2.50
   8   3 -10    0.13    2.82
  -8  -3  10    1.39    2.70
   8   3  -9    7.72    3.52
  -8  -3   9    7.43    3.95
   8   3  -8   25.21    5.65
  -8  -3   8   14.39    4.89
   8   3  -7   28.26    6.41
  -8  -3   7   34.88    5.63
   8   3  -6    3.49    2.52
  -8  -3   6    3.60    2.69
   8   3  -5   14.62    4.10
   8   3  -4    2.70    1.95
   8   3  -4    7.36    2.71
  -8  -3   4    0.53    1.76
   8   3  -3    1.45    2.62
   8   3  -3    8.83    2.72
  -8  -3   3    2.12    2.39
   8   3  -2    7.64    2.29
   8   3  -2    4.05    2.63
  -8  -3   2    1.69    1.60
   8   3  -1    3.73    2.64
   8   3  -1    7.93    2.30
   8   3  -1    4.29    2.20
   8   3   0   12.02    3.34
   8   3   0    9.69    2.39
  -8  -3   0   11.44    3.72
   8   3   1   17.75    2.64
   8   3   2   -0.57    1.77
   8   3   2   -0.52    0.99
  -8  -3  -2    1.11    1.71
   8   3   3    2.59    2.22
  -8  -3  -3   -0.82    2.52
   8   3   4    1.27    2.35
  -8  -3  -4    1.18    2.90
   8   3   5    3.66    2.93
  -8  -3  -5    1.07    4.10
   8   3   6    6.30    3.19
  -8  -3  -6   -1.11    4.13
   8   3   7    4.19    3.66
  -8  -3  -7    4.52    4.26
   8   4 -11   -1.93    3.17
  -8  -4  11   -0.16    3.63
   8   4 -10   -0.56    1.86
  -8  -4  10    0.67    2.03
   8   4  -9   -0.27    3.52
  -8  -4   9    3.81    2.93
   8   4  -8    4.46    3.13
  -8  -4   8    0.08    2.59
  -8  -4   7   19.50    5.17
   8   4  -6   -0.79    1.96
  -8  -4   6    1.39    1.92
   8   4  -5    4.19    2.42
  -8  -4   5    0.48    2.05
   8   4  -4    0.31    1.61
  -8  -4   4    0.19    1.46
  -8  -4   4    0.36    1.43
   8   4  -3    6.13    2.15
  -8  -4   3    1.26    1.52
   8   4  -2    2.15    2.63
   8   4  -1    1.76    2.35
   8   4  -1    1.71    1.95
   8   4   0    3.64    2.95
  -8  -4   0    7.04    3.00
   8   4   1    2.77    2.46
   8   4   1    2.93    2.12
  -8  -4  -1    1.37    2.82
   8   4   2   -0.19    2.10
  -8  -4  -2    2.98    2.42
   8   4   3    6.71    3.83
  -8  -4  -3   16.38    4.97
   8   4   4   -0.18    1.97
  -8  -4  -4    0.47    2.46
   8   4   5    3.18    2.98
  -8  -4  -5    1.13    3.76
   8   4   6    1.82    3.98
  -8  -4  -6   16.41    5.48
   8   5 -11   -2.59    3.02
  -8  -5  11    0.95    2.85
   8   5 -10    7.25    4.93
  -8  -5  10    7.75    4.82
   8   5  -9    3.89    3.01
  -8  -5   9   -0.51    3.26
   8   5  -8    5.18    3.74
  -8  -5   8    7.36    3.56
   8   5  -7    6.82    3.11
  -8  -5   7    0.34    2.92
   8   5  -6    0.57    2.60
  -8  -5   6    2.91    2.36
   8   5  -5   -0.38    1.87
   8   5  -4   -0.48    1.98
  -8  -5   4   -0.91    1.75
  -8  -5   4    1.11    1.21
   8   5  -3    1.04    2.16
   8   5  -3    2.96    2.31
   8   5  -2    3.11    3.02
   8   5  -2   18.92    4.09
  -8  -5   2    8.84    3.08
   8   5  -1    8.25    2.76
  -8  -5   1    3.43    2.28
   8   5   0    2.77    2.33
  -8  -5   0   -1.13    2.38
   8   5   1    1.89    2.65
  -8  -5  -1    4.34    3.22
   8   5   2   -1.58    2.41
   8   5   3   -0.25    2.12
  -8  -5  -3   -0.27    2.87
   8   5   4   -0.65    2.01
  -8  -5  -4    1.44    3.24
   8   5   5    4.13    4.16
  -8  -5  -5    8.19    5.19
   8   6 -11   -0.12    3.31
   8   6 -10    1.76    3.21
  -8  -6  10    2.69    3.36
   8   6  -9   -0.62    2.31
  -8  -6   9    0.35    2.24
   8   6  -8    0.67    2.43
  -8  -6   8   -0.26    2.54
   8   6  -7   -0.05    2.17
  -8  -6   7    0.40    2.32
   8   6  -6    4.57    2.83
  -8  -6   6    1.42    3.05
   8   6  -5    2.41    2.43
  -8  -6   5   -0.60    2.35
   8   6  -4   10.81    3.87
   8   6  -4    6.06    3.14
  -8  -6   4   15.26    3.58
   8   6  -3    9.02    4.63
  -8  -6   3   15.23    3.98
   8   6  -2    2.77    3.18
   8   6  -2    9.21    3.16
  -8  -6   2    4.98    2.80
   8   6  -1   -0.01    2.43
  -8  -6   1    4.12    2.26
  -8  -6   1    6.37    3.28
   8   6   0    0.32    2.02
  -8  -6   0    1.02    2.60
   8   6   1    1.82    2.07
  -8  -6  -1   -2.58    3.23
   8   6   2    1.59    2.31
  -8  -6  -2    0.65    3.11
   8   6   3    4.43    4.28
  -8  -6  -3   20.70    6.22
   8   6   4   -1.23    2.76
  -8  -6  -4    7.50    4.64
   8   7 -10    0.67    2.82
  -8  -7  10   -0.48    2.76
   8   7  -9    0.12    4.22
  -8  -7   9    3.78    3.49
   8   7  -8   -0.60    2.64
  -8  -7   8    1.48    2.54
   8   7  -7   -1.16    2.27
  -8  -7   7    2.32    2.36
   8   7  -6   -0.09    2.06
  -8  -7   6    0.27    1.87
   8   7  -5   -0.22    2.88
  -8  -7   5    1.94    2.15
   8   7  -4   13.74    4.57
  -8  -7   4   11.73    3.26
   8   7  -3    1.83    1.97
   8   7  -3   -3.59    2.51
  -8  -7   3   -0.91    1.80
   8   7  -2    4.84    2.88
   8   7  -2    3.75    3.20
   8   7  -1    2.94    2.68
  -8  -7   1    3.26    3.54
   8   7   0    4.77    2.77
  -8  -7   0    1.78    3.88
   8   7   1    0.25    2.14
  -8  -7  -1    1.31    2.98
   8   7   2   -0.35    2.30
  -8  -7  -2   -1.32    3.24
   8   7   3    3.09    3.37
   8   8  -9    2.30    4.22
  -8  -8   9    6.92    4.35
   8   8  -8   -5.08    2.83
  -8  -8   8    3.46    3.09
   8   8  -7   13.11    4.80
  -8  -8   7   10.21    4.82
   8   8  -6    9.98    4.39
  -8  -8   6    2.61    3.63
   8   8  -5    8.25    5.24
   8   8  -4    6.16    3.85
  -8  -8   4    1.94    2.70
   8   8  -3   -3.52    3.77
   8   8  -2    3.80    2.88
  -8  -8   2    3.11    3.39
   8   8  -1   -1.33    2.12
  -8  -8   1    0.25    3.33
   8   8   0    5.53    2.83
  -8  -8   0   -1.24    4.42
   8   8   1    1.77    2.51
  -8  -8  -1   -1.02    3.60
   8   9  -7   23.11    7.36
   8   9  -6   -3.70    2.59
  -8  -9   6    2.52    2.22
   8   9  -5   -0.13    2.80
   8   9  -4    1.38    3.54
   8   9  -3   -0.57    2.80
  -8  -9   2   -0.32    3.02
   9  -8   0    2.55    4.62
  -9   8   0    9.69    5.08
   9  -8   1    2.33    6.37
  -9   8  -1   13.29    5.42
   9  -8   2    0.10    5.26
  -9   8  -2   16.03    5.21
   9  -8   3    2.13    3.47
  -9   8  -3    1.92    4.75
   9  -8   4   -3.25    2.80
  -9   8  -4    3.24    3.33
   9  -8   5    1.72    3.60
  -9   8  -5    4.97    4.34
  -9   7   3    5.93    5.33
   9  -7  -2   16.31    6.34
   9  -7  -1   -2.88    2.68
  -9   7   1    2.63    2.84
   9  -7   0    5.61    4.40
  -9   7   0    7.42    4.88
   9  -7   1    3.73    3.94
  -9   7  -1    1.44    4.08
   9  -7   2   -0.71    3.05
  -9   7  -2   -2.17    3.77
   9  -7   3   -0.85    2.32
  -9   7  -3    1.06    2.53
   9  -7   4    1.58    2.95
  -9   7  -4    1.29    4.10
   9  -7   5    0.11    2.55
  -9   7  -5    1.11    3.39
   9  -7   6    5.69    5.10
  -9   7  -6   23.87    6.31
   9  -6  -4    8.91    4.31
  -9   6   4    3.67    3.75
   9  -6  -3    0.85    2.90
  -9   6   3    0.14    3.22
   9  -6  -2   -0.01    2.65
  -9   6   2   -0.86    2.84
   9  -6  -1   -1.81    3.32
  -9   6   1   -3.06    3.43
   9  -6   0    0.88    2.95
  -9   6   0    1.93    3.53
   9  -6   1   14.99    7.03
  -9   6  -1   43.83    7.61
   9  -6   2   19.36    6.22
   9  -6   3   -0.03    2.07
  -9   6  -3   -0.38    2.75
   9  -6   4    6.28    4.44
  -9   6  -4   14.14    5.24
   9  -6   5    2.62    3.01
  -9   6  -5    1.37    3.99
   9  -6   6   -0.14    2.20
  -9   6  -6    0.54    2.76
  -9   6  -7    2.40    4.37
  -9   5   6    0.88    3.25
   9  -5  -5   -2.00    2.92
  -9   5   5   -0.65    2.69
   9  -5  -4    1.30    4.33
  -9   5   4   16.39    4.97
   9  -5  -3    1.84    2.23
  -9   5   3   -2.21    2.35
   9  -5  -2    0.80    4.03
  -9   5   2   10.54    4.09
   9  -5  -1    2.52    3.37
  -9   5   1    1.81    3.70
   9  -5   0    0.02    3.24
  -9   5   0    8.24    3.79
   9  -5   1    6.28    4.35
  -9   5  -1    9.60    5.07
   9  -5   2    1.14    2.74
  -9   5  -2    1.14    3.21
   9  -5   3    4.55    3.32
  -9   5  -3   -0.07    3.60
   9  -5   4    3.68    4.65
  -9   5  -4   34.62    6.41
   9  -5   5    0.75    2.89
  -9   5  -5    4.90    3.67
   9  -5   6    1.11    2.44
  -9   5  -6   -3.01    2.92
   9  -5   7   -2.08    2.90
  -9   5  -7   -0.82    3.27
   9  -5   8    0.32    3.38
  -9   5  -8    1.47    3.29
  -9   4   7    7.68    4.56
   9  -4  -6   -4.48    3.10
  -9   4   6   -0.08    2.31
   9  -4  -5    0.92    2.79
  -9   4   5    2.85    3.14
   9  -4  -4   -0.97    2.54
  -9   4   4    4.87    3.25
   9  -4  -2   -2.16    3.03
  -9   4   2   -2.96    3.94
   9  -4  -1    2.04    2.41
  -9   4   1   -0.32    2.94
   9  -4   0   -3.18    2.47
  -9   4   0    0.91    3.26
   9  -4   1    0.66    1.85
  -9   4  -1   -0.55    2.51
   9  -4   2    5.51    3.52
  -9   4  -2    4.96    4.10
   9  -4   3    1.92    2.39
  -9   4  -3   -1.23    3.07
   9  -4   4   -0.01    2.19
  -9   4  -4    1.93    2.62
   9  -4   5   -1.69    2.13
  -9   4  -5    1.22    2.39
   9  -4   6   -0.99    2.65
  -9   4  -6    5.77    3.20
   9  -4   7    2.52    3.27
  -9   4  -7    4.52    3.56
   9  -4   8    6.75    3.96
  -9   4  -8    4.96    4.56
   9  -3  -7   -0.12    2.19
  -9   3   7    0.35    1.62
   9  -3  -6    2.14    3.64
  -9   3   6    3.33    3.70
   9  -3  -5    0.32    2.06
  -9   3   5   -0.71    2.06
   9  -3  -4   13.29    4.25
  -9   3   4   11.23    4.32
   9  -3  -3    0.68    2.14
  -9   3   3    0.31    2.63
   9  -3  -2    3.81    2.73
  -9   3   2    0.11    2.94
   9  -3  -1   11.05    3.66
  -9   3   1    1.97    4.20
   9  -3   0    2.45    2.08
  -9   3   0   -1.47    2.81
   9  -3   1    1.96    2.39
  -9   3  -1    1.05    3.23
   9  -3   2    1.63    2.20
  -9   3  -2    0.01    3.57
   9  -3   3    3.42    2.90
  -9   3  -3    2.81    3.29
   9  -3   4    0.91    2.91
  -9   3  -4    1.25    2.63
   9  -3   5    2.54    3.32
  -9   3  -5    2.70    3.17
   9  -3   6    1.97    2.52
  -9   3  -6   -4.60    2.74
   9  -3   7    5.43    4.78
  -9   3  -7   12.43    4.63
   9  -3   8    0.25    3.14
  -9   3  -8    1.72    3.07
   9  -2  -8   26.69    7.20
   9  -2  -7   -0.83    2.41
  -9   2   7    1.48    1.73
   9  -2  -6    2.22    2.55
  -9   2   6    0.36    2.43
   9  -2  -5   14.03    4.20
  -9   2   5    1.63    3.94
   9  -2  -4   -0.24    1.89
  -9   2   4    0.77    2.34
   9  -2  -3    4.62    3.51
  -9   2   3   11.95    3.77
   9  -2  -2    0.64    2.17
   9  -2  -1    0.18    1.89
   9  -2   0   -1.54    1.81
  -9   2   0    3.20    2.34
   9  -2   1    5.66    2.80
  -9   2  -1    4.99    3.44
   9  -2   2   -1.24    1.96
  -9   2  -2    0.02    2.35
   9  -2   3   -0.83    1.43
  -9   2  -3    1.34    1.81
   9  -2   4    1.40    2.53
  -9   2  -4    2.32    2.83
   9  -2   5    0.82    2.28
  -9   2  -5    0.12    2.43
   9  -2   6    5.72    4.26
  -9   2  -6    5.92    3.69
   9  -2   7    3.75    3.10
  -9   2  -7    3.85    3.31
  -9   2  -8   10.93    4.75
   9  -1  -9   -0.47    3.19
   9  -1  -7   -0.47    2.18
  -9   1   7    0.30    1.84
   9  -1  -6    0.39    2.09
  -9   1   6   -0.74    1.69
   9  -1  -5    7.84    4.21
  -9   1   5   10.94    3.68
   9  -1  -4    8.22    3.49
  -9   1   4    2.90    3.15
   9  -1  -3    5.94    3.18
  -9   1   3    8.01    3.67
   9  -1  -2   89.81    8.50
  -9   1   2   94.23   10.11
   9  -1  -1    3.01    2.58
  -9   1   1   -0.02    2.88
   9  -1   0   -0.17    1.86
  -9   1   0    1.17    2.10
   9  -1   1    2.53    2.33
  -9   1  -1    1.72    2.67
   9  -1   2   -2.29    1.80
  -9   1  -2    1.78    2.23
   9  -1   3   -0.59    1.78
  -9   1  -3   -1.10    2.42
   9  -1   4    1.65    1.93
  -9   1  -4    0.90    2.55
   9  -1   5   -1.48    2.06
  -9   1  -5    2.59    2.23
   9  -1   6   -0.76    1.97
   9  -1   7    5.47    3.94
   9  -1   8   14.46    5.44
   9   0  -8    0.59    2.94
   9   0  -7    0.26    2.65
  -9   0   7    0.83    1.76
   9   0  -6   14.50    5.11
  -9   0   6   16.67    4.06
   9   0  -5    7.74    3.19
  -9   0   5    3.83    3.53
   9   0  -4   30.28    6.21
  -9   0   4   37.63    6.70
   9   0  -3   17.54    4.90
  -9   0   3   20.50    4.80
   9   0  -2   -1.16    1.88
  -9   0   2    3.52    2.58
   9   0  -1    5.77    2.65
  -9   0   1    4.53    3.17
   9   0   0    3.58    2.34
  -9   0   0    1.86    2.69
   9   0   1   -1.93    1.79
  -9   0  -1    1.86    1.98
   9   0   2    0.68    1.74
  -9   0  -2    0.04    2.02
  -9   0  -3   -1.49    2.40
   9   0   4    0.51    1.60
   9   0   5    2.86    3.16
   9   0   6    6.47    4.14
   9   0   7    1.68    3.09
  -9  -1  10    0.09    2.54
   9   1  -9    1.80    2.65
  -9  -1   9    0.23    2.64
   9   1  -8    2.13    2.36
   9   1  -7   11.03    3.96
   9   1  -7    7.76    5.89
   9   1  -6    3.96    2.96
   9   1  -6    9.42    3.85
  -9  -1   6    7.16    2.78
   9   1  -5   91.75    8.18
   9   1  -5   94.80   10.49
  -9  -1   5   85.18    8.92
   9   1  -4   12.95    4.49
   9   1  -4   11.31    2.91
  -9  -1   4   15.63    3.65
   9   1  -3   54.23    6.56
   9   1  -3   39.98    4.93
  -9  -1   3   61.47    7.03
   9   1  -2    1.35    2.29
   9   1  -2   -0.12    1.65
  -9  -1   2    2.56    2.06
   9   1  -1    9.38    3.31
  -9  -1   1    2.85    2.03
  -9  -1   1    3.77    2.82
   9   1   0    5.45    2.31
  -9  -1   0    7.46    3.38
  -9  -1   0    1.25    2.06
   9   1   1    7.06    2.43
  -9  -1  -1    1.04    3.05
  -9  -1  -1    9.41    2.74
   9   1   2   -0.06    1.48
  -9  -1  -2    1.23    2.04
   9   1   3    3.59    3.63
   9   1   3   15.57    2.83
  -9  -1  -3    0.37    2.94
   9   1   4    4.69    3.11
   9   1   4   -0.40    2.19
  -9  -1  -4    8.46    3.17
   9   1   5    3.71    4.38
  -9  -1  -5   18.87    4.12
   9   1   6   -0.05    2.08
   9   1   7    1.59    2.98
   9   2 -10   -0.52    2.43
  -9  -2  10   -0.56    3.06
   9   2  -9    6.35    3.16
  -9  -2   9    0.52    4.00
   9   2  -8    1.03    4.53
  -9  -2   8    8.12    3.40
   9   2  -7    0.39    1.86
   9   2  -6    6.20    2.61
   9   2  -6   -0.08    3.84
   9   2  -5   27.04    5.33
   9   2  -5   38.54    7.71
  -9  -2   5   26.90    5.40
   9   2  -4   12.95    3.76
  -9  -2   4    4.35    3.20
   9   2  -3    8.60    4.30
   9   2  -3    9.91    2.51
  -9  -2   3    7.87    3.12
   9   2  -2    6.24    2.44
   9   2  -2    1.99    2.18
  -9  -2   2    3.06    2.83
   9   2  -1   10.33    2.90
  -9  -2   1    7.46    2.36
  -9  -2   1   12.72    3.85
  -9  -2   0    2.75    2.17
  -9  -2   0    3.93    2.52
   9   2   1    3.66    3.03
   9   2   1    0.57    2.49
  -9  -2  -1    5.79    2.64
   9   2   2    1.38    2.33
   9   2   2   -0.58    1.68
  -9  -2  -2    2.57    2.26
   9   2   3    1.14    2.56
   9   2   3    0.21    1.56
  -9  -2  -3    5.51    2.90
   9   2   4   -0.87    2.44
   9   2   5    3.35    2.90
  -9  -2  -5   -2.58    3.00
   9   2   6   -3.69    3.86
  -9  -2  -6   -0.47    3.43
   9   3 -10   -4.09    4.43
  -9  -3  10    6.16    3.35
   9   3  -9    4.20    4.52
  -9  -3   9    3.54    3.84
   9   3  -8   35.61    6.52
  -9  -3   8   41.48    8.09
   9   3  -7    5.11    3.01
  -9  -3   7    1.56    3.06
   9   3  -6    3.86    2.34
  -9  -3   6    0.16    2.00
   9   3  -5    0.67    1.83
  -9  -3   5    1.84    1.86
   9   3  -4   -0.95    2.16
  -9  -3   4    0.81    1.69
   9   3  -3    0.68    1.75
   9   3  -3   -1.44    2.07
  -9  -3   3   -0.40    1.58
   9   3  -2    0.43    1.90
   9   3  -2    0.37    1.75
   9   3  -1    2.74    2.24
  -9  -3   1    0.74    1.75
   9   3   0    4.18    3.27
  -9  -3   0    3.32    2.78
   9   3   1    0.22    2.42
   9   3   1    0.51    1.54
  -9  -3  -1    2.41    2.27
   9   3   2    2.44    2.62
   9   3   2    0.09    1.76
  -9  -3  -2    3.72    2.59
   9   3   3   -1.38    2.96
  -9  -3  -3   -3.14    3.24
   9   3   4    8.31    3.34
  -9  -3  -4   -3.17    3.88
   9   3   5    7.59    4.07
  -9  -3  -5    3.59    4.70
   9   3   6    2.85    4.14
  -9  -3  -6    9.69    4.74
   9   4 -10    0.67    3.36
  -9  -4  10    0.94    2.82
   9   4  -9    1.33    2.58
  -9  -4   9    0.21    2.72
   9   4  -8   67.58   10.14
  -9  -4   8   53.27   10.17
   9   4  -7   13.81    5.68
  -9  -4   7   17.63    5.50
   9   4  -6    2.77    2.51
  -9  -4   6    0.03    2.64
  -9  -4   5    0.14    1.68
   9   4  -4    1.20    2.19
  -9  -4   4    0.53    1.76
   9   4  -3    5.31    3.80
  -9  -4   3    6.21    2.01
  -9  -4   3    7.68    3.16
   9   4  -2   13.87    4.15
   9   4  -1    2.01    2.36
  -9  -4   1    1.91    2.51
   9   4   0    3.09    2.20
  -9  -4   0   -0.86    2.42
   9   4   1    1.33    2.34
  -9  -4  -1    0.18    2.55
   9   4   2    2.69    3.69
  -9  -4  -2   15.02    4.55
   9   4   3    7.56    3.74
  -9  -4  -3    5.21    4.88
   9   4   4    9.70    4.15
  -9  -4  -4    5.84    5.24
   9   4   5    7.39    4.19
   9   5  -9   -0.59    3.01
  -9  -5   9    1.11    2.89
   9   5  -8    1.50    3.06
  -9  -5   8    1.08    2.87
   9   5  -7    1.56    2.63
  -9  -5   7    0.89    2.60
   9   5  -6   -2.99    2.43
  -9  -5   6   -0.42    2.34
   9   5  -5    3.01    3.06
   9   5  -4    0.45    2.02
  -9  -5   4    0.20    1.87
   9   5  -3   13.25    4.98
   9   5  -2   -0.75    2.38
   9   5  -2    1.01    2.06
  -9  -5   2    1.84    1.86
   9   5  -1    1.02    2.31
  -9  -5   1   -0.02    1.76
  -9  -5   0   -2.14    3.11
   9   5   1    0.00    2.16
  -9  -5  -1    0.98    2.65
   9   5   2   -0.78    2.31
  -9  -5  -2    3.15    3.21
   9   5   3    4.75    3.49
  -9  -5  -3    3.04    5.34
   9   6  -9   -1.20    3.28
  -9  -6   9   -1.20    3.46
   9   6  -8    1.04    3.83
  -9  -6   8    4.92    4.50
   9   6  -7    1.25    3.18
  -9  -6   7    5.88    3.62
   9   6  -6    0.66    4.03
  -9  -6   6    3.91    3.13
   9   6  -5    7.64    3.65
  -9  -6   5    1.50    2.99
   9   6  -4    6.75    3.52
  -9  -6   4    3.84    3.18
   9   6  -3    5.05    2.39
   9   6  -3    3.22    3.14
  -9  -6   3    0.34    2.34
   9   6  -2    3.14    3.08
  -9  -6   2    4.07    2.55
   9   6  -1    2.86    2.39
  -9  -6   1   -1.69    3.33
   9   6   0    5.09    2.74
  -9  -6   0   -1.90    3.72
   9   6   1    1.02    2.44
  -9  -6  -1    0.80    3.31
   9   6   2    1.50    2.93
  -9  -6  -2    2.75    3.84
   9   7  -8    1.86    2.43
  -9  -7   8   -1.31    2.59
   9   7  -7    0.36    3.61
  -9  -7   7    2.53    2.89
   9   7  -6    1.37    4.76
  -9  -7   6    5.90    3.25
   9   7  -5   -0.53    2.61
  -9  -7   4   10.06    3.49
   9   7  -3    0.33    2.40
   9   7  -2    0.46    2.27
  -9  -7   2    1.88    2.65
   9   7  -1   -0.81    2.29
  -9  -7   1    0.41    2.85
   9   7   0    0.95    2.39
  -9  -7   0    0.64    3.41
   9   8  -5   -0.21    2.81
   9   8  -4    5.53    4.63
   9   8  -3    1.17    3.04
 -10   6   2    0.72    3.46
  10  -6  -1   -0.70    2.80
 -10   6   1    0.41    2.84
  10  -6   0   -2.54    3.45
 -10   6   0   -1.29    4.22
  10  -6   1   -0.01    2.87
 -10   6  -1   -1.50    3.18
  10  -6   2   -3.37    3.70
 -10   6  -2   -0.31    4.01
  10  -6   3   -4.80    3.62
 -10   6  -3    1.88    4.11
 -10   6  -4    9.06    6.11
 -10   5   4    9.19    5.53
  10  -5  -3    0.42    3.66
 -10   5   3    2.51    3.61
  10  -5  -2   13.57    4.81
 -10   5   2    5.14    5.34
  10  -5  -1    0.73    2.63
 -10   5   1   -0.24    2.99
  10  -5   0    0.29    2.70
 -10   5   0    1.39    3.29
  10  -5   1   13.13    5.28
 -10   5  -1   19.00    6.67
  10  -5   2   15.25    4.51
 -10   5  -2    1.87    6.43
  10  -5   3   14.66    5.68
 -10   5  -3   17.98    6.73
  10  -5   4    1.35    2.97
 -10   5  -4    0.38    3.33
  10  -5   5   -0.75    2.79
 -10   5  -5   -0.55    3.56
 -10   4   5   -2.00    3.75
  10  -4  -4   -0.70    3.19
 -10   4   4    7.33    3.79
  10  -4  -3   -0.61    2.78
 -10   4   3    2.54    3.02
  10  -4  -2   -1.55    2.24
 -10   4   2    2.04    2.63
  10  -4  -1    6.02    4.96
 -10   4   1   19.97    5.60
  10  -4   0    1.20    2.81
 -10   4   0    2.25    3.79
  10  -4   1   18.86    6.36
 -10   4  -1   25.93    7.24
  10  -4   2    3.36    2.83
 -10   4  -2    0.58    3.65
  10  -4   3    1.46    3.19
 -10   4  -3    5.71    4.21
  10  -4   4    3.82    3.72
 -10   4  -4    3.34    4.54
  10  -4   5   -0.19    3.31
 -10   4  -5   -3.04    3.36
  10  -4   6    4.18    5.17
 -10   4  -6    4.98    4.29
 -10   3   6   -2.03    3.39
  10  -3  -5    1.44    2.70
 -10   3   5   -0.73    2.39
  10  -3  -4   -1.37    2.47
 -10   3   4    0.31    2.60
  10  -3  -3   -0.91    2.57
 -10   3   3   -0.46    3.57
  10  -3  -2   10.04    4.56
 -10   3   2    5.01    4.44
  10  -3  -1    3.00    3.82
 -10   3   1    4.36    3.99
  10  -3   0   12.10    4.62
 -10   3   0   15.33    5.92
  10  -3   1    0.37    1.81
 -10   3  -1   -0.79    2.71
 -10   3  -2   23.03    7.42
  10  -3   3   11.16    3.64
 -10   3  -3    2.73    4.70
  10  -3   4    2.27    2.72
 -10   3  -4    0.68    3.36
  10  -3   5    1.00    2.99
 -10   3  -5   -1.97    2.85
  10  -3   6    0.55    2.57
 -10   3  -6   -1.10    2.65
  10  -2  -6   -0.92    2.45
 -10   2   6   -0.26    2.38
 -10   2   5    0.47    2.38
  10  -2  -4    1.88    2.73
 -10   2   4    1.92    3.22
  10  -2  -3   -0.04    2.51
 -10   2   3    2.47    2.82
  10  -2  -2    6.06    4.11
 -10   2   2   16.94    5.12
  10  -2  -1    1.09    2.75
 -10   2   1    5.65    3.96
 -10   2   0    6.44    4.78
  10  -2   1    0.14    1.90
 -10   2  -1   -0.05    2.56
  10  -2   2    4.50    2.97
 -10   2  -2    3.81    3.84
  10  -2   3    2.32    2.64
 -10   2  -3    2.01    3.19
  10  -2   4    1.50    2.49
 -10   2  -4   -0.45    2.83
  10  -2   5   -0.32    1.99
 -10   2  -5    1.03    2.55
  10  -2   6    3.15    2.91
 -10   2  -6    0.70    3.38
  10  -1  -7   -0.50    2.75
  10  -1  -6   -1.51    2.65
 -10   1   6   -0.47    2.23
  10  -1  -5    0.40    3.05
 -10   1   5    6.17    3.75
  10  -1  -4    3.68    3.28
 -10   1   4    2.49    3.03
  10  -1  -3   -3.11    2.67
 -10   1   3   -0.17    3.15
  10  -1  -2    4.75    2.77
 -10   1   2   -0.84    3.31
  10  -1  -1    0.16    2.36
 -10   1   1    2.76    3.50
  10  -1   0   -0.73    1.81
 -10   1   0    0.53    2.37
  10  -1   1    2.25    2.52
 -10   1  -1    1.09    2.95
  10  -1   2    1.43    2.24
 -10   1  -2   -3.84    2.65
  10  -1   3    2.00    2.94
 -10   1  -3    1.66    3.01
  10  -1   4   16.61    4.79
 -10   1  -4   15.40    5.61
  10  -1   5    1.63    1.97
 -10   1  -5   -1.67    2.34
 -10   1  -6    1.08    3.26
  10   0  -7   -0.30    2.62
  10   0  -6    0.10    2.43
 -10   0   6    0.38    1.87
  10   0  -5    5.78    3.55
 -10   0   5    5.01    3.89
  10   0  -4    1.09    1.86
 -10   0   4   -1.20    2.12
  10   0  -3    0.14    2.81
 -10   0   3    2.09    3.06
  10   0  -2   10.80    5.17
 -10   0   2   11.54    4.72
  10   0  -1    2.30    2.47
 -10   0   1    2.45    2.97
  10   0   0   -1.87    2.20
 -10   0   0   -0.73    3.10
  10   0   1    1.39    2.42
 -10   0  -1    4.43    3.06
  10   0   2   -0.77    1.80
 -10   0  -2    0.54    2.49
  10   0   3   -0.62    2.09
 -10   0  -3   -0.94    2.52
  10   0   4    0.12    2.26
 -10   0  -4    3.09    2.78
 -10   0  -5   -1.64    2.33
  10   1  -7    0.57    3.09
  10   1  -6   -2.43    3.45
  10   1  -5    4.31    3.36
 -10  -1   5    1.18    2.59
  10   1  -4    6.78    3.28
 -10  -1   4    0.99    3.61
  10   1  -3   27.11    5.49
 -10  -1   3   25.55    5.99
  10   1  -2    0.74    2.53
 -10  -1   2    1.64    2.72
  10   1  -1   10.25    4.27
 -10  -1   1    6.30    3.49
  10   1   0    3.94    3.12
 -10  -1   0    1.27    3.00
  10   1   1   -0.94    2.31
 -10  -1  -1    8.92    3.16
  10   1   2   -0.25    1.75
 -10  -1  -2    2.06    2.37
 -10  -1  -3    1.97    2.37
  10   1   4    5.95    4.22
  10   1   5    1.06    2.97
 -10  -2   8   12.84    4.84
  10   2  -6   -0.96    3.41
  10   2  -5   -4.00    3.91
  10   2  -4    1.70    3.21
 -10  -2   4    3.50    2.94
  10   2  -3   21.63    5.94
 -10  -2   3   20.78    4.80
  10   2  -2    0.72    2.48
 -10  -2   2    1.13    2.58
  10   2  -1   11.75    3.37
 -10  -2   1    5.73    3.95
  10   2   0    0.29    1.62
 -10  -2   0   -0.73    1.93
  10   2   1   -0.06    2.30
 -10  -2  -1    4.32    2.73
  10   2   2    0.15    1.63
  10   2   3    0.25    2.49
  10   2   4    5.01    3.88
  10   3  -8   14.47    5.42
 -10  -3   8   19.83    6.28
  10   3  -7   -3.07    2.81
 -10  -3   7   -0.75    3.08
  10   3  -6   -2.46    2.47
 -10  -3   6   -3.52    2.97
  10   3  -5   12.54    4.01
  10   3  -4    0.28    2.10
  10   3  -4    2.69    3.21
 -10  -3   4    2.41    2.33
  10   3  -3   -2.27    2.91
  10   3  -3   -1.14    2.06
 -10  -3   3    0.85    2.02
  10   3  -2    2.15    2.36
 -10  -3   2    0.07    2.31
  10   3  -1    0.59    2.55
 -10  -3   1    1.31    2.50
 -10  -3   1    0.80    2.64
  10   3   0   -0.64    2.33
 -10  -3   0    1.98    1.97
 -10  -3   0    1.59    2.74
  10   3   1    0.72    2.68
  10   3   1    0.77    2.17
 -10  -3  -1    1.07    2.71
  10   3   2    0.26    2.86
 -10  -3  -2   -0.67    2.49
  10   3   4   -0.17    2.45
  10   4  -8    1.87    2.68
 -10  -4   8   -4.50    3.28
  10   4  -7   -1.12    3.00
 -10  -4   7   -4.88    3.69
  10   4  -6    0.96    3.02
 -10  -4   6    3.40    3.20
  10   4  -5    2.17    2.79
 -10  -4   5    1.95    2.55
  10   4  -4   -0.09    2.13
 -10  -4   4   -0.23    1.96
  10   4  -3    1.23    2.18
 -10  -4   3   -0.65    1.42
 -10  -4   3    2.16    2.21
 -10  -4   2    1.21    2.56
 -10  -4   1    4.60    3.36
  10   4   0    2.12    2.35
 -10  -4   0   -2.16    2.83
  10   4   1   -0.20    2.98
 -10  -4  -1    3.80    3.00
  10   4   2   -0.81    3.25
 -10  -4  -2    7.07    3.90
  10   4   3   -0.73    2.82
  10   5  -7    1.35    2.67
 -10  -5   7    0.91    2.85
  10   5  -6    7.28    4.19
 -10  -5   6    5.77    4.16
  10   5  -5    0.38    2.86
 -10  -5   5    3.64    2.86
  10   5  -4   -2.70    2.61
 -10  -5   4    1.13    1.96
  10   5  -3    0.67    2.60
 -10  -5   3    0.49    2.14
 -10  -5   2   -0.66    2.04
 -10  -5   2   -0.33    1.92
  10   5  -1    3.45    3.17
 -10  -5   1    3.97    4.23
  10   5   0    8.34    3.22
 -10  -5   0   -5.47    3.32
  10   5   1    0.33    3.12
 -10  -5  -1    5.31    3.57
  10   6  -6    4.62    4.15
 -10  -6   6    6.60    4.80
  10   6  -5   -3.27    2.73
 -10  -6   5    4.71    2.48
  10   6  -4    6.37    2.85
 -10  -6   4   -2.21    2.09
  10   6  -3   -3.84    3.46
 -10  -6   2   -4.18    3.94
 -10  -6   1    2.62    3.83
 -11   4   1   -1.19    3.58
 -11   4   0    8.23    5.99
  11  -4   1    4.67    3.67
 -11   4  -1    4.11    5.11
  11  -4   2    0.80    2.78
 -11   4  -2    0.97    4.11
 -11   3   3    4.75    4.74
 -11   3   2    6.09    5.54
  11  -3  -1    2.46    3.08
  11  -3   0   -2.13    3.04
 -11   3   0   -1.70    4.20
  11  -3   1   -2.27    2.61
 -11   3  -1    5.22    3.37
  11  -3   2   -3.02    2.72
 -11   3  -2    2.88    4.02
  11  -3   3    1.94    3.03
 -11   3  -3    1.63    4.24
 -11   2   4   -4.62    5.14
  11  -2  -3   14.09    5.18
 -11   2   3   21.67    6.39
  11  -2  -2   -4.53    3.10
 -11   2   2    1.69    3.94
  11  -2  -1    2.22    2.78
 -11   2   1    0.24    3.60
  11  -2   0   -3.10    2.82
 -11   2   0    0.45    3.89
  11  -2   1    8.16    4.45
 -11   2  -1    4.70    5.26
  11  -2   2    5.16    3.35
 -11   2  -2    1.88    4.20
 -11   2  -3    4.03    4.34
 -11   1   5   -0.90    3.05
  11  -1  -4    0.80    3.03
 -11   1   4    1.01    3.37
  11  -1  -3   14.25    5.75
 -11   1   3   21.88    6.54
  11  -1  -2   -0.14    2.36
 -11   1   2    1.23    2.81
  11  -1  -1    4.44    2.98
 -11   1   1   -1.81    4.41
  11  -1   0    0.96    2.70
 -11   1   0    3.55    3.83
  11  -1   1    7.29    3.75
 -11   1  -1    8.76    4.92
  11  -1   2    3.89    3.33
 -11   1  -2    7.96    4.54
 -11   1  -3   -1.81    4.19
  11   0  -4   -0.14    2.44
 -11   0   4   -0.29    2.59
  11   0  -3    0.82    2.87
 -11   0   3    0.34    2.73
  11   0  -2   -3.07    2.73
 -11   0   2    2.43    3.08
  11   0  -1    5.74    3.81
 -11   0   1    3.24    4.45
  11   0   0    2.60    3.05
 -11   0   0    5.58    3.92
  11   0   1    7.01    3.59
 -11   0  -1    7.42    4.65
  11   0   2    0.84    3.11
 -11   0  -2    4.17    3.55
  11   1  -5    1.92    3.47
  11   1  -4    0.86    2.80
 -11  -1   4    0.50    2.84
  11   1  -3   13.35    4.38
 -11  -1   3    5.98    4.80
  11   1  -2    5.19    3.56
 -11  -1   2    5.95    4.29
  11   1  -1    3.16    3.77
 -11  -1   1    7.30    3.91
  11   1   0    4.52    3.79
 -11  -1   0    7.57    4.10
  11   1   1   10.01    3.91
 -11  -1  -1    5.40    4.74
 -11  -1  -2    6.26    4.38
  11   2  -4   -1.35    3.25
  11   2  -3   19.88    6.03
 -11  -2   3   19.41    6.83
  11   2  -2    2.00    3.35
 -11  -2   2    3.17    3.12
  11   2  -1    2.14    2.86
 -11  -2   1    4.18    3.70
 -11  -2   0    0.17    2.48
 -11  -2  -1    5.25    3.94
 -11  -2  -2    2.45    3.47
  11   3  -3    0.12    2.41
 -11  -3   2   20.90    6.38
  11   3  -1   -0.83    2.68
 -11  -3   1    4.61    3.26
 -11  -3   0    0.84    2.56
 -11  -4   3    1.09    2.19
 -11  -4   2    4.88    2.31
   0   0   0    0.00    0.00
;
_shelx_hkl_checksum   52943
