# Supplementary material for: Quaternary cocrystals: combinatorial synthetic strategies based on long-range synthon Aufbau modules (LSAM)
Source: IUCrJ. 2016 Jan 5;3(Pt 2):102–7. doi: 10.1107/S2052252515023957 (PMC4775158; doi:10.1107/S2052252515023957)
Supplement: Supplementary file 2 [file m-03-00102-sup3.zip › Checkcif Folder/6. TS ORC TMP PHEN.cif]

 
data_shelx
 
_audit_creation_method            SHELXL-2013
_chemical_name_systematic
;
 ?
;
_chemical_name_common             ?
_chemical_melting_point           ?
_chemical_formula_moiety          ?
_chemical_formula_sum
 'C23 H22 N3 O2' 
_chemical_formula_weight          372.43

loop_
 _atom_type_symbol
 _atom_type_description
 _atom_type_scat_dispersion_real
 _atom_type_scat_dispersion_imag
 _atom_type_scat_source
 'C'  'C'   0.0033   0.0016
 'International Tables Vol C Tables 4.2.6.8 and 6.1.1.4'
 'H'  'H'   0.0000   0.0000
 'International Tables Vol C Tables 4.2.6.8 and 6.1.1.4'
 'N'  'N'   0.0061   0.0033
 'International Tables Vol C Tables 4.2.6.8 and 6.1.1.4'
 'O'  'O'   0.0106   0.0060
 'International Tables Vol C Tables 4.2.6.8 and 6.1.1.4'
 
_space_group_crystal_system       triclinic
_space_group_IT_number            2
_space_group_name_H-M_alt         'P -1'
_space_group_name_Hall            '-P 1'
 
_shelx_space_group_comment
;
The symmetry employed for this shelxl refinement is uniquely defined
by the following loop, which should always be used as a source of
symmetry information in preference to the above space-group names.
They are only intended as comments.
;
 
loop_
 _space_group_symop_operation_xyz
 'x, y, z'
 '-x, -y, -z'
 
_cell_length_a                    8.778(2)
_cell_length_b                    10.491(2)
_cell_length_c                    12.095(3)
_cell_angle_alpha                 66.387(5)
_cell_angle_beta                  81.548(6)
_cell_angle_gamma                 69.631(5)
_cell_volume                      956.7(4)
_cell_formula_units_Z             2
_cell_measurement_temperature     293(2)
_cell_measurement_reflns_used     ? 
_cell_measurement_theta_min       ? 
_cell_measurement_theta_max       ? 
 
_exptl_crystal_description        'Plate' 
_exptl_crystal_colour             'Light brown' 
_exptl_crystal_density_meas       ? 
_exptl_crystal_density_method     ?              
_exptl_crystal_density_diffrn     1.293          
_exptl_crystal_F_000              394
_exptl_transmission_factor_min    ?                                             
_exptl_transmission_factor_max    ?                                             
_exptl_crystal_size_max           0.120
_exptl_crystal_size_mid           0.120
_exptl_crystal_size_min           0.100
_exptl_absorpt_coefficient_mu     0.084
_shelx_estimated_absorpt_T_min    0.990
_shelx_estimated_absorpt_T_max    0.992
_exptl_absorpt_correction_type    'Multi-scan' 
_exptl_absorpt_correction_T_min   0.769 
_exptl_absorpt_correction_T_max   1.000 
_exptl_absorpt_process_details    'Jacobson, R. (1998) Private communication'
 
_exptl_special_details
;
 ?
;
 
_diffrn_ambient_temperature       293(2)
_diffrn_radiation_wavelength      0.71073
_diffrn_radiation_type            MoK\a
_diffrn_source                    'Sealed Tube'                       
_diffrn_measurement_device_type   'Rigaku Mercury375R (2x2 bin mode)'
_diffrn_measurement_method        'profile data from \w-scans'
_diffrn_detector_area_resol_mean  ? 
_diffrn_reflns_number             10145
_diffrn_reflns_av_unetI/netI      0.0591
_diffrn_reflns_av_R_equivalents   0.0461
_diffrn_reflns_limit_h_min        -11
_diffrn_reflns_limit_h_max        11
_diffrn_reflns_limit_k_min        -13
_diffrn_reflns_limit_k_max        13
_diffrn_reflns_limit_l_min        -15
_diffrn_reflns_limit_l_max        15
_diffrn_reflns_theta_min          3.070
_diffrn_reflns_theta_max          27.475
_diffrn_reflns_theta_full         25.242
_diffrn_measured_fraction_theta_max   0.997
_diffrn_measured_fraction_theta_full  0.998
_diffrn_reflns_Laue_measured_fraction_max    0.997
_diffrn_reflns_Laue_measured_fraction_full   0.998
_diffrn_reflns_point_group_measured_fraction_max   0.997
_diffrn_reflns_point_group_measured_fraction_full  0.998
_reflns_number_total              4377
_reflns_number_gt                 2911
_reflns_threshold_expression      'I > 2\s(I)'
_reflns_Friedel_coverage          0.000
_reflns_Friedel_fraction_max      .
_reflns_Friedel_fraction_full     .
 
_reflns_special_details
;
 Reflections were merged by SHELXL according to the crystal
 class for the calculation of statistics and refinement.
 
 _reflns_Friedel_fraction is defined as the number of unique
 Friedel pairs measured divided by the number that would be
 possible theoretically, ignoring centric projections and
 systematic absences.
;
 
_computing_data_collection        ?
_computing_cell_refinement        ?
_computing_data_reduction         ?
_computing_structure_solution     ?
_computing_structure_refinement   'SHELXL-2013 (Sheldrick, 2013)'
_computing_molecular_graphics     ?
_computing_publication_material   ?
 
_refine_special_details
;
 ?
;
_refine_ls_structure_factor_coef  Fsqd
_refine_ls_matrix_type            full
_refine_ls_weighting_scheme       calc
_refine_ls_weighting_details
;
 w=1/[\s^2^(Fo^2^)+(0.0668P)^2^+0.2488P]
 where P=(Fo^2^+2Fc^2^)/3
;
_atom_sites_solution_primary      ?
_atom_sites_solution_secondary    ?
_atom_sites_solution_hydrogens    geom
_refine_ls_hydrogen_treatment     constr
_refine_ls_extinction_method      none
_refine_ls_extinction_coef        .
_refine_ls_number_reflns          4377
_refine_ls_number_parameters      258
_refine_ls_number_restraints      0
_refine_ls_R_factor_all           0.0959
_refine_ls_R_factor_gt            0.0597
_refine_ls_wR_factor_ref          0.1559
_refine_ls_wR_factor_gt           0.1388
_refine_ls_goodness_of_fit_ref    1.031
_refine_ls_restrained_S_all       1.031
_refine_ls_shift/su_max           0.000
_refine_ls_shift/su_mean          0.000
 
loop_
 _atom_site_label
 _atom_site_type_symbol
 _atom_site_fract_x
 _atom_site_fract_y
 _atom_site_fract_z
 _atom_site_U_iso_or_equiv
 _atom_site_adp_type
 _atom_site_occupancy
 _atom_site_site_symmetry_order  
 _atom_site_calc_flag
 _atom_site_refinement_flags_posn
 _atom_site_refinement_flags_adp
 _atom_site_refinement_flags_occupancy
 _atom_site_disorder_assembly
 _atom_site_disorder_group
N1 N 0.37176(19) 0.99018(17) 0.07961(14) 0.0273(4) Uani 1 1 d . . . . .
C22 C 0.3461(2) 1.0490(2) -0.03939(17) 0.0263(4) Uani 1 1 d . . . . .
C21 C 0.5239(2) 0.9394(2) 0.12057(17) 0.0272(4) Uani 1 1 d . . . . .
C23 C 0.1748(2) 1.0995(2) -0.0805(2) 0.0363(5) Uani 1 1 d . . . . .
H23A H 0.1047 1.0774 -0.0116 0.054 Uiso 1 1 calc R U . . .
H23B H 0.1690 1.0499 -0.1307 0.054 Uiso 1 1 calc R U . . .
H23C H 0.1410 1.2035 -0.1257 0.054 Uiso 1 1 calc R U . . .
C20 C 0.5473(3) 0.8710(2) 0.25490(18) 0.0378(5) Uani 1 1 d . . . . .
H20A H 0.4435 0.8895 0.2946 0.057 Uiso 1 1 calc R U . . .
H20B H 0.6138 0.9127 0.2770 0.057 Uiso 1 1 calc R U . . .
H20C H 0.5995 0.7670 0.2789 0.057 Uiso 1 1 calc R U . . .
O2 O 0.12150(19) 0.05129(16) 0.23849(14) 0.0393(4) Uani 1 1 d . . . . .
H2 H 0.1956 0.0309 0.1924 0.059 Uiso 1 1 calc R U . . .
C4 C 0.1265(2) -0.1924(2) 0.27225(16) 0.0256(4) Uani 1 1 d . . . . .
H4 H 0.2080 -0.2000 0.2145 0.031 Uiso 1 1 calc R U . . .
O1 O 0.11383(18) -0.43073(17) 0.30803(14) 0.0395(4) Uani 1 1 d . . . . .
H1 H 0.2022 -0.4377 0.2734 0.059 Uiso 1 1 calc R U . . .
C3 C 0.0628(2) -0.3069(2) 0.33287(17) 0.0284(4) Uani 1 1 d . . . . .
C2 C -0.0594(2) -0.2949(2) 0.41932(18) 0.0324(5) Uani 1 1 d . . . . .
H2A H -0.1032 -0.3708 0.4587 0.039 Uiso 1 1 calc R U . . .
C1 C -0.1156(2) -0.1703(3) 0.44675(18) 0.0338(5) Uani 1 1 d . . . . .
C5 C 0.0672(2) -0.0667(2) 0.29879(17) 0.0281(4) Uani 1 1 d . . . . .
C6 C -0.0525(2) -0.0555(2) 0.38667(18) 0.0328(5) Uani 1 1 d . . . . .
H6 H -0.0902 0.0283 0.4051 0.039 Uiso 1 1 calc R U . . .
C7 C -0.2452(3) -0.1593(3) 0.5436(2) 0.0493(6) Uani 1 1 d . . . . .
H7A H -0.3475 -0.0945 0.5062 0.074 Uiso 1 1 calc R U . . .
H7B H -0.2157 -0.1216 0.5948 0.074 Uiso 1 1 calc R U . . .
H7C H -0.2542 -0.2548 0.5909 0.074 Uiso 1 1 calc R U . . .
N2 N 0.4601(2) 0.5004(2) 0.28208(15) 0.0342(4) Uani 1 1 d . . . . .
N3 N 0.3243(2) 0.65428(19) 0.05862(16) 0.0348(4) Uani 1 1 d . . . . .
C19 C 0.4857(2) 0.6267(2) 0.06822(18) 0.0293(4) Uani 1 1 d . . . . .
C8 C 0.5577(2) 0.5456(2) 0.18707(18) 0.0290(4) Uani 1 1 d . . . . .
C12 C 0.7260(2) 0.5141(2) 0.1995(2) 0.0337(5) Uani 1 1 d . . . . .
C15 C 0.5869(3) 0.6712(2) -0.03243(19) 0.0336(5) Uani 1 1 d . . . . .
C18 C 0.2625(3) 0.7244(2) -0.0512(2) 0.0421(6) Uani 1 1 d . . . . .
H18 H 0.1520 0.7439 -0.0589 0.051 Uiso 1 1 calc R U . . .
C16 C 0.5137(3) 0.7447(2) -0.1462(2) 0.0451(6) Uani 1 1 d . . . . .
H16 H 0.5755 0.7757 -0.2149 0.054 Uiso 1 1 calc R U . . .
C13 C 0.8221(3) 0.5642(2) 0.0951(2) 0.0396(5) Uani 1 1 d . . . . .
H13 H 0.9324 0.5450 0.1037 0.047 Uiso 1 1 calc R U . . .
C14 C 0.7558(3) 0.6385(2) -0.0148(2) 0.0406(6) Uani 1 1 d . . . . .
H14 H 0.8212 0.6695 -0.0812 0.049 Uiso 1 1 calc R U . . .
C9 C 0.5290(3) 0.4223(3) 0.3892(2) 0.0441(6) Uani 1 1 d . . . . .
H9 H 0.4634 0.3896 0.4549 0.053 Uiso 1 1 calc R U . . .
C17 C 0.3518(3) 0.7708(3) -0.1559(2) 0.0491(7) Uani 1 1 d . . . . .
H17 H 0.3022 0.8186 -0.2310 0.059 Uiso 1 1 calc R U . . .
C11 C 0.7915(3) 0.4321(3) 0.3159(2) 0.0453(6) Uani 1 1 d . . . . .
H11 H 0.9015 0.4099 0.3281 0.054 Uiso 1 1 calc R U . . .
C10 C 0.6937(3) 0.3858(3) 0.4099(2) 0.0501(6) Uani 1 1 d . . . . .
H10 H 0.7356 0.3305 0.4872 0.060 Uiso 1 1 calc R U . . .
 
loop_
 _atom_site_aniso_label
 _atom_site_aniso_U_11
 _atom_site_aniso_U_22
 _atom_site_aniso_U_33
 _atom_site_aniso_U_23
 _atom_site_aniso_U_13
 _atom_site_aniso_U_12
N1 0.0252(9) 0.0272(9) 0.0302(9) -0.0099(7) 0.0007(7) -0.0108(7)
C22 0.0236(10) 0.0248(10) 0.0322(11) -0.0105(8) -0.0045(8) -0.0083(8)
C21 0.0276(10) 0.0262(10) 0.0296(10) -0.0096(8) -0.0036(8) -0.0104(8)
C23 0.0259(11) 0.0393(13) 0.0451(13) -0.0171(10) -0.0071(9) -0.0081(9)
C20 0.0435(13) 0.0385(13) 0.0280(11) -0.0081(9) -0.0043(9) -0.0127(10)
O2 0.0414(9) 0.0355(9) 0.0451(10) -0.0206(7) 0.0126(7) -0.0158(7)
C4 0.0195(9) 0.0340(11) 0.0211(9) -0.0094(8) 0.0015(7) -0.0079(8)
O1 0.0328(9) 0.0395(9) 0.0515(10) -0.0217(7) 0.0145(7) -0.0183(7)
C3 0.0213(10) 0.0361(12) 0.0265(10) -0.0102(8) -0.0013(8) -0.0093(8)
C2 0.0222(10) 0.0414(13) 0.0293(11) -0.0077(9) 0.0012(8) -0.0125(9)
C1 0.0236(10) 0.0501(14) 0.0241(10) -0.0126(9) -0.0005(8) -0.0090(9)
C5 0.0238(10) 0.0340(11) 0.0248(10) -0.0089(8) -0.0029(8) -0.0086(8)
C6 0.0269(10) 0.0408(12) 0.0305(11) -0.0190(9) -0.0026(8) -0.0030(9)
C7 0.0334(13) 0.0730(18) 0.0393(13) -0.0252(12) 0.0123(10) -0.0144(12)
N2 0.0343(10) 0.0391(10) 0.0329(10) -0.0182(8) 0.0032(8) -0.0119(8)
N3 0.0282(9) 0.0351(10) 0.0461(11) -0.0244(9) -0.0046(8) -0.0036(8)
C19 0.0282(11) 0.0253(10) 0.0372(11) -0.0182(9) 0.0003(8) -0.0047(8)
C8 0.0266(10) 0.0283(11) 0.0366(11) -0.0182(9) 0.0013(8) -0.0075(8)
C12 0.0277(11) 0.0302(11) 0.0479(13) -0.0216(10) -0.0023(9) -0.0060(9)
C15 0.0402(12) 0.0234(10) 0.0365(12) -0.0147(9) 0.0035(9) -0.0068(9)
C18 0.0414(13) 0.0325(12) 0.0533(15) -0.0240(11) -0.0164(11) 0.0029(10)
C16 0.0650(17) 0.0275(12) 0.0375(13) -0.0135(10) 0.0048(11) -0.0090(11)
C13 0.0229(11) 0.0345(12) 0.0645(16) -0.0247(11) 0.0064(10) -0.0085(9)
C14 0.0369(13) 0.0316(12) 0.0527(15) -0.0198(11) 0.0172(11) -0.0126(10)
C9 0.0540(15) 0.0497(15) 0.0309(12) -0.0166(11) 0.0017(10) -0.0185(12)
C17 0.0697(18) 0.0303(12) 0.0413(14) -0.0162(10) -0.0178(12) 0.0012(12)
C11 0.0359(13) 0.0449(14) 0.0565(16) -0.0224(12) -0.0152(11) -0.0048(11)
C10 0.0555(16) 0.0542(16) 0.0385(14) -0.0138(11) -0.0161(12) -0.0131(13)
 
_geom_special_details
;
 All esds (except the esd in the dihedral angle between two l.s. planes)
 are estimated using the full covariance matrix.  The cell esds are taken
 into account individually in the estimation of esds in distances, angles
 and torsion angles; correlations between esds in cell parameters are only
 used when they are defined by crystal symmetry.  An approximate (isotropic)
 treatment of cell esds is used for estimating esds involving l.s. planes.
;
 
loop_
 _geom_bond_atom_site_label_1
 _geom_bond_atom_site_label_2
 _geom_bond_distance
 _geom_bond_site_symmetry_2
 _geom_bond_publ_flag
N1 C22 1.338(2) . ?
N1 C21 1.342(2) . ?
C22 C21 1.397(3) 2_675 ?
C22 C23 1.497(3) . ?
C21 C22 1.397(3) 2_675 ?
C21 C20 1.503(3) . ?
C23 H23A 0.9600 . ?
C23 H23B 0.9600 . ?
C23 H23C 0.9600 . ?
C20 H20A 0.9600 . ?
C20 H20B 0.9600 . ?
C20 H20C 0.9600 . ?
O2 C5 1.370(2) . ?
O2 H2 0.8200 . ?
C4 C5 1.388(3) . ?
C4 C3 1.390(3) . ?
C4 H4 0.9300 . ?
O1 C3 1.359(2) . ?
O1 H1 0.8200 . ?
C3 C2 1.393(3) . ?
C2 C1 1.383(3) . ?
C2 H2A 0.9300 . ?
C1 C6 1.389(3) . ?
C1 C7 1.518(3) . ?
C5 C6 1.390(3) . ?
C6 H6 0.9300 . ?
C7 H7A 0.9600 . ?
C7 H7B 0.9600 . ?
C7 H7C 0.9600 . ?
N2 C9 1.323(3) . ?
N2 C8 1.355(3) . ?
N3 C18 1.323(3) . ?
N3 C19 1.357(3) . ?
C19 C15 1.416(3) . ?
C19 C8 1.450(3) . ?
C8 C12 1.414(3) . ?
C12 C11 1.406(3) . ?
C12 C13 1.430(3) . ?
C15 C16 1.402(3) . ?
C15 C14 1.429(3) . ?
C18 C17 1.391(4) . ?
C18 H18 0.9300 . ?
C16 C17 1.364(4) . ?
C16 H16 0.9300 . ?
C13 C14 1.340(3) . ?
C13 H13 0.9300 . ?
C14 H14 0.9300 . ?
C9 C10 1.394(4) . ?
C9 H9 0.9300 . ?
C17 H17 0.9300 . ?
C11 C10 1.352(4) . ?
C11 H11 0.9300 . ?
C10 H10 0.9300 . ?
 
loop_
 _geom_angle_atom_site_label_1
 _geom_angle_atom_site_label_2
 _geom_angle_atom_site_label_3
 _geom_angle
 _geom_angle_site_symmetry_1
 _geom_angle_site_symmetry_3
 _geom_angle_publ_flag
C22 N1 C21 119.48(17) . . ?
N1 C22 C21 120.35(16) . 2_675 ?
N1 C22 C23 117.45(18) . . ?
C21 C22 C23 122.19(18) 2_675 . ?
N1 C21 C22 120.15(17) . 2_675 ?
N1 C21 C20 117.59(18) . . ?
C22 C21 C20 122.25(18) 2_675 . ?
C22 C23 H23A 109.5 . . ?
C22 C23 H23B 109.5 . . ?
H23A C23 H23B 109.5 . . ?
C22 C23 H23C 109.5 . . ?
H23A C23 H23C 109.5 . . ?
H23B C23 H23C 109.5 . . ?
C21 C20 H20A 109.5 . . ?
C21 C20 H20B 109.5 . . ?
H20A C20 H20B 109.5 . . ?
C21 C20 H20C 109.5 . . ?
H20A C20 H20C 109.5 . . ?
H20B C20 H20C 109.5 . . ?
C5 O2 H2 109.5 . . ?
C5 C4 C3 119.38(18) . . ?
C5 C4 H4 120.3 . . ?
C3 C4 H4 120.3 . . ?
C3 O1 H1 109.5 . . ?
O1 C3 C4 121.64(17) . . ?
O1 C3 C2 118.28(18) . . ?
C4 C3 C2 120.06(19) . . ?
C1 C2 C3 120.15(19) . . ?
C1 C2 H2A 119.9 . . ?
C3 C2 H2A 119.9 . . ?
C2 C1 C6 120.12(19) . . ?
C2 C1 C7 120.1(2) . . ?
C6 C1 C7 119.8(2) . . ?
O2 C5 C4 121.63(17) . . ?
O2 C5 C6 117.70(19) . . ?
C4 C5 C6 120.66(19) . . ?
C1 C6 C5 119.6(2) . . ?
C1 C6 H6 120.2 . . ?
C5 C6 H6 120.2 . . ?
C1 C7 H7A 109.5 . . ?
C1 C7 H7B 109.5 . . ?
H7A C7 H7B 109.5 . . ?
C1 C7 H7C 109.5 . . ?
H7A C7 H7C 109.5 . . ?
H7B C7 H7C 109.5 . . ?
C9 N2 C8 117.24(19) . . ?
C18 N3 C19 117.0(2) . . ?
N3 C19 C15 123.04(19) . . ?
N3 C19 C8 118.18(18) . . ?
C15 C19 C8 118.77(18) . . ?
N2 C8 C12 122.54(19) . . ?
N2 C8 C19 118.09(17) . . ?
C12 C8 C19 119.36(18) . . ?
C11 C12 C8 117.5(2) . . ?
C11 C12 C13 122.9(2) . . ?
C8 C12 C13 119.63(19) . . ?
C16 C15 C19 117.0(2) . . ?
C16 C15 C14 123.3(2) . . ?
C19 C15 C14 119.69(19) . . ?
N3 C18 C17 124.4(2) . . ?
N3 C18 H18 117.8 . . ?
C17 C18 H18 117.8 . . ?
C17 C16 C15 119.9(2) . . ?
C17 C16 H16 120.0 . . ?
C15 C16 H16 120.0 . . ?
C14 C13 C12 121.0(2) . . ?
C14 C13 H13 119.5 . . ?
C12 C13 H13 119.5 . . ?
C13 C14 C15 121.5(2) . . ?
C13 C14 H14 119.2 . . ?
C15 C14 H14 119.2 . . ?
N2 C9 C10 124.1(2) . . ?
N2 C9 H9 117.9 . . ?
C10 C9 H9 117.9 . . ?
C16 C17 C18 118.6(2) . . ?
C16 C17 H17 120.7 . . ?
C18 C17 H17 120.7 . . ?
C10 C11 C12 119.5(2) . . ?
C10 C11 H11 120.2 . . ?
C12 C11 H11 120.2 . . ?
C11 C10 C9 119.0(2) . . ?
C11 C10 H10 120.5 . . ?
C9 C10 H10 120.5 . . ?
 
_refine_diff_density_max    0.273
_refine_diff_density_min   -0.277
_refine_diff_density_rms    0.055

_shelxl_version_number 2013-2

_shelx_res_file
;
TITL datam in P-1
CELL  0.71073   8.7778  10.4911  12.0948   66.387   81.548   69.631
ZERR     2.00   0.0020   0.0024   0.0028    0.005    0.006    0.005
LATT   1
SFAC  C    H    N    O
UNIT  46 44 6 4
MERG   2
FMAP   2
PLAN   20
ACTA
BOND   $H
L.S.  10
SIZE 0.12 0.12 0.10
WGHT    0.066800    0.248800
FVAR       0.54843
MOLE    1
N1    3    0.371762    0.990175    0.079614    11.00000    0.02524    0.02724 =
         0.03024   -0.00986    0.00066   -0.01080
C22   1    0.346062    1.049019   -0.039387    11.00000    0.02363    0.02477 =
         0.03222   -0.01047   -0.00446   -0.00831
C21   1    0.523923    0.939415    0.120571    11.00000    0.02759    0.02620 =
         0.02959   -0.00959   -0.00365   -0.01040
C23   1    0.174843    1.099469   -0.080509    11.00000    0.02592    0.03933 =
         0.04514   -0.01711   -0.00706   -0.00810
AFIX 137
H23A  2    0.104731    1.077373   -0.011554    11.00000   -1.50000
H23B  2    0.168991    1.049918   -0.130682    11.00000   -1.50000
H23C  2    0.141017    1.203466   -0.125661    11.00000   -1.50000
AFIX   0
C20   1    0.547280    0.870997    0.254895    11.00000    0.04351    0.03852 =
         0.02797   -0.00810   -0.00428   -0.01274
AFIX 137
H20A  2    0.443473    0.889504    0.294611    11.00000   -1.50000
H20B  2    0.613758    0.912747    0.277013    11.00000   -1.50000
H20C  2    0.599530    0.767029    0.278879    11.00000   -1.50000
AFIX   0
MOLE    2
O2    4    0.121501    0.051285    0.238485    11.00000    0.04138    0.03553 =
         0.04506   -0.02060    0.01260   -0.01577
AFIX 147
H2    2    0.195629    0.030894    0.192359    11.00000   -1.50000
AFIX   0
C4    1    0.126458   -0.192428    0.272246    11.00000    0.01954    0.03403 =
         0.02110   -0.00939    0.00145   -0.00790
AFIX  43
H4    2    0.207985   -0.200043    0.214459    11.00000   -1.20000
AFIX   0
O1    4    0.113826   -0.430727    0.308031    11.00000    0.03283    0.03953 =
         0.05146   -0.02174    0.01452   -0.01826
AFIX 147
H1    2    0.202203   -0.437706    0.273364    11.00000   -1.50000
AFIX   0
C3    1    0.062815   -0.306915    0.332865    11.00000    0.02127    0.03614 =
         0.02653   -0.01019   -0.00133   -0.00927
C2    1   -0.059367   -0.294875    0.419316    11.00000    0.02218    0.04142 =
         0.02929   -0.00771    0.00125   -0.01247
AFIX  43
H2A   2   -0.103208   -0.370800    0.458659    11.00000   -1.20000
AFIX   0
C1    1   -0.115586   -0.170308    0.446750    11.00000    0.02361    0.05005 =
         0.02412   -0.01257   -0.00051   -0.00896
C5    1    0.067168   -0.066656    0.298787    11.00000    0.02375    0.03405 =
         0.02477   -0.00887   -0.00287   -0.00865
C6    1   -0.052533   -0.055528    0.386670    11.00000    0.02692    0.04081 =
         0.03053   -0.01899   -0.00256   -0.00301
AFIX  43
H6    2   -0.090153    0.028263    0.405112    11.00000   -1.20000
AFIX   0
C7    1   -0.245162   -0.159283    0.543562    11.00000    0.03337    0.07298 =
         0.03925   -0.02519    0.01227   -0.01441
AFIX 137
H7A   2   -0.347533   -0.094457    0.506244    11.00000   -1.50000
H7B   2   -0.215689   -0.121572    0.594765    11.00000   -1.50000
H7C   2   -0.254225   -0.254846    0.590912    11.00000   -1.50000
AFIX   0
MOLE    3
N2    3    0.460125    0.500440    0.282083    11.00000    0.03426    0.03910 =
         0.03289   -0.01825    0.00320   -0.01189
N3    3    0.324259    0.654284    0.058616    11.00000    0.02816    0.03514 =
         0.04611   -0.02443   -0.00459   -0.00358
C19   1    0.485695    0.626684    0.068222    11.00000    0.02821    0.02532 =
         0.03724   -0.01816    0.00032   -0.00471
C8    1    0.557666    0.545612    0.187066    11.00000    0.02656    0.02828 =
         0.03662   -0.01816    0.00134   -0.00753
C12   1    0.725975    0.514080    0.199502    11.00000    0.02773    0.03024 =
         0.04795   -0.02158   -0.00226   -0.00602
C15   1    0.586895    0.671167   -0.032432    11.00000    0.04023    0.02341 =
         0.03653   -0.01470    0.00355   -0.00684
C18   1    0.262521    0.724365   -0.051224    11.00000    0.04141    0.03252 =
         0.05327   -0.02397   -0.01645    0.00291
AFIX  43
H18   2    0.151990    0.743909   -0.058946    11.00000   -1.20000
AFIX   0
C16   1    0.513735    0.744723   -0.146184    11.00000    0.06500    0.02750 =
         0.03749   -0.01352    0.00478   -0.00903
AFIX  43
H16   2    0.575507    0.775735   -0.214940    11.00000   -1.20000
AFIX   0
C13   1    0.822135    0.564232    0.095148    11.00000    0.02294    0.03454 =
         0.06447   -0.02473    0.00635   -0.00846
AFIX  43
H13   2    0.932385    0.545017    0.103723    11.00000   -1.20000
AFIX   0
C14   1    0.755760    0.638504   -0.014812    11.00000    0.03690    0.03159 =
         0.05268   -0.01978    0.01721   -0.01259
AFIX  43
H14   2    0.821165    0.669487   -0.081172    11.00000   -1.20000
AFIX   0
C9    1    0.528986    0.422268    0.389230    11.00000    0.05405    0.04968 =
         0.03095   -0.01656    0.00171   -0.01848
AFIX  43
H9    2    0.463364    0.389586    0.454889    11.00000   -1.20000
AFIX   0
C17   1    0.351845    0.770778   -0.155942    11.00000    0.06966    0.03025 =
         0.04129   -0.01619   -0.01776    0.00120
AFIX  43
H17   2    0.302234    0.818558   -0.231009    11.00000   -1.20000
AFIX   0
C11   1    0.791535    0.432097    0.315885    11.00000    0.03592    0.04490 =
         0.05648   -0.02240   -0.01519   -0.00476
AFIX  43
H11   2    0.901457    0.409859    0.328117    11.00000   -1.20000
AFIX   0
C10   1    0.693683    0.385805    0.409908    11.00000    0.05548    0.05416 =
         0.03847   -0.01376   -0.01612   -0.01308
AFIX  43
H10   2    0.735619    0.330451    0.487244    11.00000   -1.20000
AFIX   0
HKLF    4

REM  datam in P-1
REM R1 =  0.0597 for    2911 Fo > 4sig(Fo)  and  0.0959 for all    4377 data
REM    258 parameters refined using      0 restraints

END

WGHT      0.0567      0.2482

REM Highest difference peak  0.273,  deepest hole -0.277,  1-sigma level  0.055
Q1    1  -0.3492 -0.1878  0.5320  11.00000  0.05    0.27
Q2    1   0.9434  0.5579  0.1317  11.00000  0.05    0.20
Q3    1   0.6476  0.5282  0.1913  11.00000  0.05    0.20
Q4    1   0.3831  0.4288  0.4520  11.00000  0.05    0.20
Q5    1   0.0882  0.9955  0.0138  11.00000  0.05    0.19
Q6    1   0.0324  1.1562  0.0167  11.00000  0.05    0.18
Q7    1   0.5565  0.6484  0.0218  11.00000  0.05    0.17
Q8    1   0.7265  0.7767  0.2618  11.00000  0.05    0.17
Q9    1   0.5161  0.9609  0.3031  11.00000  0.05    0.17
Q10   1   0.7590  0.5202  0.1360  11.00000  0.05    0.17
Q11   1  -0.0252  1.0630  0.0832  11.00000  0.05    0.17
Q12   1   0.0902  1.2544 -0.0171  11.00000  0.05    0.17
Q13   1   0.4608  0.8028  0.3036  11.00000  0.05    0.16
Q14   1  -0.4674 -0.1656  0.5468  11.00000  0.05    0.16
Q15   1   0.5972  0.9330  0.0942  11.00000  0.05    0.15
Q16   1   0.6476  0.4677  0.5174  11.00000  0.05    0.15
Q17   1   0.6601  0.6579 -0.0175  11.00000  0.05    0.15
Q18   1   0.5256  0.5871  0.1286  11.00000  0.05    0.15
Q19   1   0.1310  1.1582 -0.0489  11.00000  0.05    0.15
Q20   1   0.6234  0.8425  0.4018  11.00000  0.05    0.15
;
_shelx_res_checksum   90144

_shelx_hkl_file
;
   0   0   2    0.32    0.09
   0   0   2    0.18    0.20
   0   0  -2    0.48    0.10
   0   0  -2    0.09    0.20
   0   0   3  329.43    6.47
   0   0  -3  327.33    6.40
   0   0   4   13.29    0.86
   0   0  -4    9.18    0.32
   0   0  -4    9.29    0.71
   0   0   5   77.69    2.87
   0   0  -5   78.99    2.71
   0   0  -5   81.95    1.59
   0   0   6  218.68    6.74
   0   0  -6  216.01    6.53
   0   0   7   20.34    1.50
   0   0  -7   21.57    0.78
   0   0  -7   24.55    1.61
   0   0   8   93.50    4.22
   0   0  -8   87.49    4.19
   0   0   9   33.82    2.47
   0   0  -9   32.12    2.81
   0   0  10    2.24    1.14
   0   0 -10    0.95    1.26
   0   0  11    1.66    1.54
   0   0 -11    1.06    1.37
   0   0  12    2.73    1.94
   0   0 -12    1.34    1.30
   0   0  13    1.17    1.90
   0   0 -13    0.38    1.44
   0   0  14    0.99    1.99
   0   0 -14    0.05    1.79
   0   1 -13    4.65    2.24
   0  -1  13    5.83    2.82
   0   1 -12    9.65    2.68
   0  -1  12   14.70    3.17
   0   1 -11    9.02    1.82
   0  -1  11   11.04    2.49
   0   1 -10    6.41    2.02
   0  -1  10   14.00    2.26
   0   1  -9   56.68    3.25
   0  -1   9   58.69    4.28
   0   1  -8  112.46    4.87
   0  -1   8  127.00    5.97
   0   1  -7    2.09    0.46
   0   1  -7    2.97    0.81
   0  -1   7    5.15    1.03
   0   1  -6   20.27    1.36
   0   1  -6   22.74    0.84
   0  -1   6   25.23    1.78
   0   1  -5  102.10    3.33
   0  -1   5  111.59    3.99
   0   1  -4  102.45    1.96
   0   1  -4   99.28    2.71
   0  -1   4  100.62    3.14
   0   1  -3   54.03    1.49
   0   1  -3   51.50    1.08
   0  -1   3   52.26    1.66
   0   1  -2  134.60    2.91
   0   1  -2  138.25    2.13
   0  -1   2  134.78    2.84
   0   1  -1  129.92    1.80
   0   1  -1  131.65    2.13
   0  -1   1  128.50    1.95
   0   1   2   19.09    0.43
   0   1   2   20.88    0.57
   0  -1  -2   20.90    0.41
   0   1   3  268.06    5.15
   0   1   3  283.11    5.00
   0  -1  -3  276.51    3.75
   0   1   4  377.60    7.91
   0  -1  -4  388.67    7.97
   0   1   5   15.64    0.88
   0  -1  -5   13.64    0.52
   0  -1  -5   13.86    0.92
   0   1   6  353.62    9.68
   0  -1  -6  352.91    9.85
   0   1   7   30.31    1.89
   0  -1  -7   27.41    1.66
   0  -1  -7   25.99    0.84
   0   1   8   25.69    1.81
   0  -1  -8   26.46    1.99
   0   1   9   25.99    2.15
   0  -1  -9   25.26    2.19
   0   1  10   68.66    4.14
   0  -1 -10   76.30    4.38
   0   1  11   -0.68    1.31
   0  -1 -11    1.32    1.14
   0   1  12    3.94    2.14
   0  -1 -12    5.82    1.59
   0   1  13    1.81    2.02
   0  -1 -13    2.11    1.83
   0   1  14   16.51    3.43
   0  -1 -14   10.40    2.82
   0   2 -13    0.65    1.65
   0  -2  13    0.13    2.16
   0   2 -12   11.79    2.34
   0  -2  12   16.79    3.46
   0   2 -11    6.36    1.94
   0  -2  11    4.45    2.40
   0   2 -10   51.48    4.18
   0  -2  10   51.70    4.48
   0   2  -9   14.53    1.71
   0  -2   9   14.08    2.30
   0   2  -8   54.34    3.38
   0  -2   8   50.14    3.63
   0   2  -7    0.56    0.70
   0   2  -7    0.42    0.38
   0  -2   7    0.55    0.99
   0   2  -6   20.39    1.69
   0   2  -6   19.70    0.98
   0  -2   6   17.24    1.70
   0   2  -5   65.62    1.89
   0   2  -5   60.65    2.48
   0  -2   5   66.88    2.82
   0   2  -4   13.75    1.03
   0   2  -4   14.05    0.74
   0  -2   4   14.54    1.01
   0   2  -3    0.45    0.53
   0   2  -3    1.08    0.37
   0  -2   3    1.59    0.41
   0   2  -2   85.15    1.88
   0   2  -2   77.44    2.04
   0  -2   2   82.12    2.02
   0   2  -1   16.66    0.82
   0  -2   1   14.42    0.59
   0   2   0  443.91    7.56
   0  -2   0  457.61    7.54
   0  -2   0  448.03    4.94
   0   2   1  138.03    2.50
   0  -2  -1  133.62    2.48
   0   2   2 1171.50   20.01
   0  -2  -2 1160.23   19.46
   0   2   3  213.08    3.58
   0   2   3  205.47    4.21
   0  -2  -3  221.52    3.99
   0   2   4   26.16    1.01
   0   2   4   25.11    0.90
   0  -2  -4   25.92    0.77
   0   2   5   13.67    0.88
   0   2   5   11.91    0.90
   0  -2  -5   13.36    0.57
   0   2   6   52.48    2.13
   0   2   7  168.46    5.12
   0  -2  -7  149.83    4.96
   0  -2  -7  151.40    3.41
   0   2   8  101.67    4.24
   0  -2  -8  101.11    4.20
   0  -2  -8   91.89    2.30
   0   2   9   10.69    1.23
   0  -2  -9    9.10    1.20
   0  -2  -9    7.05    0.69
   0   2  10  156.38    7.72
   0  -2 -10  168.41    7.32
   0   2  11   53.54    3.62
   0  -2 -11   47.40    3.17
   0   2  12   -0.18    1.20
   0  -2 -12   -1.12    1.01
   0   2  13    9.52    2.37
   0  -2 -13    4.64    1.86
   0   2  14    1.31    1.80
   0  -2 -14    0.02    1.39
   0   2  15    2.60    2.63
   0  -2 -15    2.54    1.90
   0   3 -12    5.28    2.56
   0  -3  12   10.52    2.52
   0   3 -11   43.19    4.55
   0  -3  11   49.21    4.53
   0   3 -10    7.81    2.08
   0  -3  10    5.46    1.85
   0   3  -9    0.89    1.04
   0  -3   9   -0.56    0.99
   0   3  -8    4.54    1.19
   0  -3   8    4.04    1.36
   0   3  -7   79.36    4.21
   0  -3   7   78.51    2.77
   0  -3   7   82.07    4.30
   0   3  -6    2.43    0.89
   0  -3   6    0.45    0.83
   0  -3   6    0.13    0.38
   0   3  -5   17.25    1.39
   0  -3   5   17.69    1.55
   0   3  -4  329.70    9.53
   0  -3   4  318.22    9.16
   0   3  -3   25.76    1.53
   0  -3   3   24.32    1.24
   0   3  -2    5.05    0.71
   0  -3   2    7.36    0.69
   0  -3   2    5.14    0.59
   0   3  -1   12.75    0.71
   0  -3   1    8.99    0.60
   0  -3   1    9.67    0.52
   0   3   0   91.52    2.44
   0  -3   0   87.08    1.34
   0  -3   0   88.31    2.18
   0   3   1 1884.43   37.34
   0  -3  -1 1868.35   37.42
   0   3   2 4456.19   90.46
   0  -3  -2 4497.11   89.53
   0   3   3 1290.50   25.90
   0   3   3 1275.63   17.53
   0  -3  -3 1266.65   25.55
   0   3   4   83.76    2.53
   0   3   4   80.32    1.76
   0  -3  -4   79.69    1.97
   0   3   5   13.12    0.84
   0   3   5   21.27    1.28
   0  -3  -5   14.61    0.88
   0   3   6   49.01    2.05
   0   3   6   53.84    1.86
   0  -3  -6   53.78    1.85
   0   3   7   11.73    1.04
   0   3   7   11.50    1.19
   0  -3  -7   10.75    0.75
   0   3   8    5.19    0.92
   0  -3  -8    3.38    0.56
   0  -3  -8    2.42    0.66
   0   3   9    7.72    1.46
   0  -3  -9   11.14    1.33
   0  -3  -9    9.39    0.85
   0   3  10   36.39    2.77
   0  -3 -10   31.77    1.55
   0  -3 -10   35.91    2.90
   0   3  11   64.56    4.50
   0  -3 -11   63.76    4.33
   0   3  12    8.01    1.61
   0  -3 -12    3.53    1.82
   0   3  13    4.98    2.30
   0  -3 -13    8.58    2.04
   0   3  14    0.72    1.91
   0  -3 -14    0.97    1.36
   0   3  15    3.97    1.93
   0  -3 -15    0.96    2.13
   0   4 -11   -0.17    1.63
   0  -4  11    1.72    1.94
   0   4 -10   -0.76    1.07
   0  -4  10    1.07    1.56
   0   4  -9   -2.10    1.28
   0  -4   9    0.89    1.24
   0   4  -8    1.89    1.14
   0  -4   8    3.51    1.25
   0   4  -7    0.01    1.15
   0  -4   7    2.63    0.76
   0  -4   7    3.56    1.34
   0   4  -6    7.04    1.50
   0  -4   6    9.58    1.59
   0  -4   6    9.22    0.98
   0   4  -5   32.82    2.40
   0  -4   5   29.80    1.69
   0  -4   5   30.55    1.90
   0   4  -4   48.33    2.72
   0  -4   4   49.42    2.13
   0  -4   4   50.81    2.42
   0   4  -3  466.90   13.63
   0  -4   3  447.65   11.98
   0  -4   3  453.58   12.07
   0   4  -2   15.57    1.25
   0  -4   2   17.92    1.03
   0  -4   2   19.79    1.13
   0   4  -1   37.88    1.73
   0  -4   1   27.48    1.00
   0  -4   1   30.43    1.49
   0   4   0    7.21    0.88
   0  -4   0    9.11    0.93
   0   4   1   31.74    1.62
   0  -4  -1   34.89    1.37
   0   4   2  878.47   20.71
   0  -4  -2  877.72   20.39
   0   4   3   71.53    2.51
   0  -4  -3   81.13    2.82
   0   4   4    3.16    0.36
   0  -4  -4    3.69    0.76
   0   4   5   90.71    3.12
   0   4   5   92.03    2.26
   0  -4  -5   89.12    2.72
   0   4   6   37.95    1.46
   0   4   6   34.30    1.69
   0  -4  -6   36.16    1.54
   0   4   7    0.23    0.55
   0   4   7   -0.28    0.51
   0  -4  -7    0.52    0.44
   0   4   8    6.11    0.89
   0   4   8    3.33    1.17
   0  -4  -8    3.33    0.67
   0   4   9   25.99    1.99
   0   4   9   26.88    1.88
   0  -4  -9   23.20    1.36
   0   4  10    1.91    1.00
   0  -4 -10    3.04    0.75
   0  -4 -10    1.85    1.03
   0   4  11   -0.28    0.96
   0  -4 -11    3.35    1.28
   0   4  12   47.98    4.08
   0  -4 -12   48.27    4.15
   0   4  13    2.11    1.34
   0  -4 -13    0.52    1.48
   0   4  14    1.48    2.01
   0  -4 -14    2.65    1.91
   0   4  15   -2.43    1.39
   0  -4 -15    1.74    1.39
   0   5 -10    1.62    2.29
   0  -5  10    7.91    2.10
   0   5  -9   -1.46    1.37
   0  -5   9    2.69    1.57
   0   5  -8   -0.26    0.99
   0  -5   8    1.19    1.29
   0   5  -7    1.24    1.07
   0  -5   7    2.19    1.37
   0  -5   7    2.10    0.90
   0   5  -6    0.06    1.27
   0  -5   6    2.23    1.17
   0  -5   6    2.26    0.89
   0   5  -5   -2.08    0.97
   0  -5   5    0.96    0.77
   0  -5   5    0.44    0.65
   0   5  -4   17.35    1.70
   0  -5   4   17.50    1.50
   0  -5   4   16.58    1.50
   0   5  -3   26.66    2.13
   0  -5   3   27.31    1.62
   0  -5   3   30.14    1.80
   0   5  -2   17.33    1.66
   0  -5   2   16.60    1.30
   0  -5   2   14.45    0.97
   0   5  -1    4.47    0.83
   0  -5   1    6.52    0.78
   0  -5   1    5.03    0.49
   0  -5   0    0.18    0.24
   0  -5   0   -0.84    0.46
   0   5   1   11.12    1.38
   0  -5  -1   11.81    1.23
   0   5   2    3.68    0.95
   0  -5  -2    3.37    0.87
   0   5   3    9.18    1.67
   0  -5  -3   16.88    1.48
   0   5   4   13.74    1.30
   0  -5  -4    2.15    0.75
   0   5   5   29.66    0.94
   0   5   5   35.55    1.95
   0  -5  -5   27.03    1.47
   0   5   6   17.31    0.87
   0   5   6   15.50    1.27
   0  -5  -6   17.16    1.21
   0   5   7   30.96    2.18
   0   5   7   26.20    1.53
   0  -5  -7   26.08    1.63
   0   5   8    3.29    0.91
   0   5   8    2.57    0.76
   0  -5  -8    1.98    0.76
   0   5   9   26.15    1.99
   0   5   9   29.21    1.98
   0  -5  -9   25.26    1.64
   0   5  10    7.60    1.38
   0   5  10    8.40    1.61
   0  -5 -10    5.80    0.98
   0   5  11  198.45    8.64
   0   5  12   53.41    4.17
   0  -5 -12   48.10    4.34
   0   5  13   45.15    3.64
   0  -5 -13   42.49    4.34
   0   5  14   -0.44    1.59
   0  -5 -14    1.34    1.58
   0   5  15   -0.12    1.70
   0  -5 -15    0.96    1.72
   0   6  -9    1.20    1.57
   0  -6   9   -0.29    1.39
   0   6  -8    6.47    1.78
   0  -6   8    9.18    2.38
   0   6  -7    4.08    1.78
   0  -6   7    4.60    1.28
   0  -6   7    4.12    1.77
   0   6  -6    1.24    1.17
   0  -6   6    2.47    1.33
   0  -6   6    1.61    1.00
   0   6  -5    0.83    0.97
   0  -6   5    0.35    0.83
   0  -6   5   -1.83    0.94
   0   6  -4    1.49    1.08
   0  -6   4    0.10    0.85
   0  -6   4    0.18    0.72
   0   6  -3   30.85    2.16
   0  -6   3   28.10    1.89
   0  -6   3   25.04    1.66
   0   6  -2    8.25    1.24
   0  -6   2    8.57    1.12
   0  -6   2    7.19    0.81
   0   6  -1   32.47    2.15
   0  -6   1   31.70    1.87
   0  -6   1   30.23    1.21
   0   6   0    8.55    1.44
   0  -6   0   10.12    1.27
   0   6   1   23.19    2.05
   0  -6  -1   23.64    1.52
   0   6   2   97.33    3.81
   0  -6  -2  101.51    4.04
   0   6   3   91.34    4.26
   0  -6  -3  104.20    4.48
   0   6   4  642.79   19.90
   0  -6  -4  675.44   20.22
   0   6   5   39.23    2.56
   0  -6  -5   43.21    2.16
   0   6   6   10.41    0.60
   0   6   6   10.69    1.21
   0  -6  -6    9.46    1.34
   0   6   7    1.14    0.47
   0   6   7    1.29    0.81
   0  -6  -7    0.95    0.73
   0   6   8    1.02    1.02
   0   6   8    0.43    0.53
   0  -6  -8    0.56    0.60
   0   6   9   17.31    2.16
   0   6   9   18.80    1.43
   0  -6  -9   14.60    1.50
   0   6  10   73.24    3.67
   0   6  10   66.63    3.94
   0  -6 -10   65.10    3.25
   0   6  11   95.58    4.94
   0   6  11   82.36    5.53
   0  -6 -11   82.75    4.00
   0   6  12   12.50    2.08
   0   6  12   14.54    2.19
   0  -6 -12   11.91    1.53
   0   6  13  101.15    6.79
   0  -6 -13  108.27    7.54
   0   6  14    1.56    1.63
   0  -6 -14    1.91    1.82
   0   6  15    0.14    1.47
   0  -6 -15    1.90    1.86
   0   7  -8   10.60    2.35
   0  -7   8   11.46    2.86
   0   7  -7   10.94    1.96
   0  -7   7    9.29    2.42
   0   7  -6    2.32    1.28
   0  -7   6   -2.83    1.10
   0  -7   6    0.92    0.94
   0   7  -5    2.44    1.38
   0  -7   5    5.79    1.35
   0  -7   5    2.90    1.35
   0   7  -4    1.15    1.33
   0  -7   4    1.00    1.06
   0  -7   4    0.62    0.91
   0   7  -3   17.20    2.34
   0  -7   3   14.34    1.85
   0  -7   3   11.78    1.35
   0   7  -2    1.84    1.06
   0  -7   2    0.98    0.61
   0  -7   2    0.43    1.01
   0   7  -1  169.86    6.72
   0  -7   1  158.53    6.24
   0  -7   1  136.35    4.07
   0   7   0    6.39    1.28
   0  -7   0    8.63    1.44
   0   7   1    0.59    1.05
   0  -7  -1   -1.72    0.78
   0   7   2    2.22    0.99
   0  -7  -2    2.12    0.97
   0   7   3   48.67    3.31
   0  -7  -3   52.63    3.26
   0   7   4   85.37    4.14
   0  -7  -4   92.31    4.21
   0   7   5   93.79    4.67
   0  -7  -5   98.25    4.71
   0   7   6   -0.22    0.78
   0  -7  -6    0.32    0.69
   0   7   7    2.36    1.06
   0  -7  -7   -0.26    0.96
   0   7   8    0.85    1.05
   0   7   8    0.63    0.50
   0  -7  -8   -0.22    0.88
   0   7   9    6.41    1.61
   0  -7  -9    5.22    1.21
   0   7  10    0.16    0.94
   0   7  10   -0.59    0.66
   0  -7 -10    0.31    0.77
   0   7  11   -0.80    1.43
   0   7  11    1.58    0.92
   0  -7 -11    1.17    0.98
   0   7  12   19.28    2.21
   0   7  12   19.87    2.58
   0  -7 -12   15.57    1.92
   0   7  13    2.64    1.28
   0   7  13   -1.78    1.13
   0   7  14   28.93    3.65
   0  -7 -14   34.92    4.23
   0   7  15   -0.66    1.34
   0  -7 -15   -0.62    1.51
   0   8  -7    3.62    1.79
   0   8  -6   -1.47    1.33
   0  -8   6    0.61    1.44
   0  -8   6   -0.79    1.36
   0   8  -5    2.33    1.83
   0  -8   5    1.81    1.58
   0  -8   5    3.26    1.37
   0   8  -4   -1.76    1.10
   0  -8   4    1.43    0.95
   0  -8   4    0.08    1.20
   0   8  -3   24.71    2.93
   0  -8   3   14.53    1.57
   0  -8   3   21.29    2.37
   0   8  -2   12.95    2.36
   0  -8   2   13.62    2.01
   0   8  -1   42.87    3.17
   0  -8   1   44.90    3.39
   0   8   0   30.02    3.32
   0  -8   0   35.35    3.30
   0   8   1    7.51    1.54
   0  -8  -1    6.36    1.82
   0   8   2    2.04    1.51
   0  -8  -2    1.70    1.29
   0   8   3   16.75    1.88
   0  -8  -3   14.65    2.27
   0   8   4    6.61    1.37
   0  -8  -4    1.66    1.14
   0   8   5   -0.12    1.06
   0  -8  -5   -1.52    1.08
   0   8   6   28.05    2.38
   0  -8  -6   22.99    2.71
   0   8   7    1.17    0.91
   0  -8  -7   -0.38    0.77
   0   8   8    9.16    1.44
   0  -8  -8    4.60    1.21
   0   8   9    2.67    1.32
   0  -8  -9    1.52    1.24
   0   8  10   -0.67    1.09
   0  -8 -10    1.17    0.84
   0   8  11   12.94    2.19
   0  -8 -11   11.11    1.42
   0   8  12   32.00    3.32
   0  -8 -12   27.14    2.62
   0   8  13    9.35    2.59
   0  -8 -13    6.44    1.69
   0   8  14   62.97    5.76
   0   9  -6    0.54    1.85
   0   9  -5    9.05    2.39
   0  -9   5   12.32    2.79
   0   9  -4    1.27    1.61
   0  -9   4    3.22    1.84
   0   9  -3    2.72    1.72
   0  -9   3    0.69    1.69
   0   9  -2    5.79    1.71
   0  -9   2    2.91    1.96
   0   9  -1   31.47    3.12
   0  -9   1   29.68    3.60
   0   9   0    8.83    1.81
   0  -9   0    7.17    2.08
   0   9   1    3.77    1.57
   0  -9  -1    4.00    1.73
   0   9   2    4.90    1.94
   0  -9  -2    7.24    1.87
   0   9   3   -0.37    1.43
   0  -9  -3   -0.78    1.03
   0   9   4    8.45    2.13
   0  -9  -4    6.47    1.52
   0   9   5    0.02    1.04
   0  -9  -5    0.69    1.04
   0   9   6  103.59    5.99
   0  -9  -6  106.32    6.05
   0   9   7    6.47    2.11
   0  -9  -7    7.75    1.96
   0   9   8   21.01    2.33
   0  -9  -8   14.92    2.13
   0   9   9    6.53    2.05
   0  -9  -9    8.90    1.79
   0   9  10    4.80    2.03
   0  -9 -10    4.09    1.63
   0   9  11    7.39    2.24
   0  -9 -11    4.17    1.56
   0   9  12   17.13    2.56
   0  -9 -12   14.68    1.89
   0   9  13    0.79    1.77
   0  -9 -13    1.03    1.28
   0   9  14    2.45    1.98
   0  10  -4    3.77    1.89
   0 -10   4    2.55    2.15
   0  10  -3    2.67    1.70
   0 -10   3    1.41    1.51
   0  10  -2   -0.94    1.66
   0 -10   2    1.18    1.47
   0  10  -1    1.88    1.91
   0 -10   1    7.28    1.81
   0  10   0   13.41    3.02
   0 -10   0   14.95    2.69
   0  10   1   32.63    3.56
   0 -10  -1   32.24    3.17
   0  10   2    1.71    1.65
   0 -10  -2    3.78    1.81
   0  10   3    1.15    1.30
   0 -10  -3    0.13    1.16
   0  10   4    4.78    2.12
   0 -10  -4    3.27    1.88
   0  10   5    1.48    1.76
   0 -10  -5   -2.93    1.30
   0  10   6    9.76    2.23
   0 -10  -6    9.56    2.33
   0  10   7    2.42    1.45
   0 -10  -7    3.51    1.44
   0  10   8   11.05    2.17
   0 -10  -8   10.19    2.34
   0  10   9    0.72    1.42
   0 -10  -9    2.94    1.37
   0  10  10    7.13    1.97
   0 -10 -10    8.13    2.19
   0  10  11    0.27    1.70
   0 -10 -11   -0.71    1.37
   0  10  12   10.04    2.42
   0 -10 -12   10.39    2.26
   0  10  13    0.16    2.15
   0 -10 -13    2.29    1.48
   0  11  -2    6.73    2.84
   0 -11   2    2.75    2.44
   0  11  -1    0.73    1.55
   0 -11   1    0.32    1.48
   0  11   0   -1.40    1.80
   0 -11   0   -1.17    1.55
   0  11   1   15.14    3.01
   0 -11  -1   13.56    3.15
   0  11   2   23.10    3.82
   0 -11  -2   17.28    2.88
   0  11   3    0.50    1.92
   0 -11  -3    4.49    1.61
   0  11   4    5.99    1.94
   0 -11  -4    2.43    1.81
   0  11   5    1.94    2.04
   0 -11  -5    1.47    1.87
   0  11   6    2.96    1.80
   0 -11  -6   -1.28    1.75
   0  11   7    4.43    1.84
   0 -11  -7    2.15    1.97
   0  11   8   20.38    3.73
   0 -11  -8   21.47    2.75
   0  11   9   -2.18    1.46
   0 -11  -9    1.30    1.17
   0  11  10    0.69    1.59
   0 -11 -10    1.66    1.42
   0  11  11   -0.45    1.71
   0 -11 -11    0.21    1.43
   0  11  12    9.27    2.81
   0 -11 -12    4.19    2.31
   0  12   1    3.70    2.26
   0 -12  -1    2.52    2.40
   0  12   2    6.42    2.85
   0 -12  -2    4.34    2.28
   0  12   3    1.85    2.19
   0 -12  -3   -0.11    1.59
   0  12   4    0.85    1.45
   0 -12  -4   -0.56    1.36
   0  12   5    0.11    1.43
   0 -12  -5    0.11    1.41
   0  12   6   -1.73    1.69
   0 -12  -6    0.96    1.70
   0  12   7    1.41    1.39
   0 -12  -7   -1.38    1.51
   0  12   8    4.35    2.02
   0 -12  -8    4.61    2.45
   0  12   9    0.50    1.38
   0 -12  -9   -0.90    1.42
   0  12  10    4.26    2.64
   0 -12 -10    5.18    2.05
   1 -12  -8    0.27    2.06
  -1  12   8   -2.39    1.73
   1 -12  -7   -1.23    2.14
  -1  12   7   -1.35    1.87
   1 -12  -6   -0.71    1.67
  -1  12   6    0.48    1.61
   1 -12  -5   -0.31    1.65
  -1  12   5    4.02    1.95
   1 -12  -4    0.43    1.34
  -1  12   4   -1.25    1.89
   1 -12  -3    1.37    1.60
  -1  12   3    0.68    1.91
   1 -11 -11    1.54    1.95
  -1  11  11    1.89    1.71
   1 -11 -10    3.50    2.28
  -1  11  10    4.79    2.30
   1 -11  -9    3.61    1.64
  -1  11   9   -1.54    1.41
   1 -11  -8    0.06    1.27
  -1  11   8   -0.10    1.62
   1 -11  -7    6.53    2.66
  -1  11   7    8.66    2.33
   1 -11  -6    6.04    2.33
  -1  11   6    4.66    2.58
   1 -11  -5    4.00    1.99
  -1  11   5   12.32    2.84
   1 -11  -4   -0.07    1.37
  -1  11   4    0.14    1.70
   1 -11  -3    4.37    2.04
  -1  11   3    0.18    2.49
   1 -11  -2    1.80    1.78
  -1  11   2    1.02    1.78
   1 -11  -1    1.08    1.52
  -1  11   1   -0.20    2.18
   1 -11   0   -0.99    2.00
  -1  11   0    3.83    2.22
   1 -11   1   -0.92    1.90
  -1  11  -1   -0.37    1.78
   1 -10 -12    4.59    1.94
  -1  10  12    1.70    2.33
   1 -10 -11   -1.47    1.47
  -1  10  11    0.35    1.50
   1 -10 -10   15.51    2.31
  -1  10  10    9.09    2.54
   1 -10  -9    2.08    1.79
  -1  10   9    3.68    2.01
   1 -10  -8    0.65    1.31
  -1  10   8    0.82    1.71
   1 -10  -7   -0.61    1.27
  -1  10   7    3.16    1.73
   1 -10  -6    0.64    1.20
  -1  10   6   -3.04    1.49
   1 -10  -5    6.18    1.69
  -1  10   5    7.58    2.08
   1 -10  -4    2.89    1.51
  -1  10   4    3.18    2.13
   1 -10  -3    3.11    1.49
  -1  10   3    0.56    1.65
   1 -10  -2   18.49    3.28
  -1  10   2   23.85    3.12
   1 -10  -1   16.45    2.59
  -1  10   1   21.93    3.66
   1 -10   0    0.06    1.45
  -1  10   0   -0.42    1.47
   1 -10   1    6.60    2.43
  -1  10  -1    6.71    2.20
   1 -10   2    0.40    1.82
  -1  10  -2   -3.10    2.00
   1 -10   3    5.25    2.25
  -1  10  -3    3.30    2.10
   1  -9 -13   18.77    2.93
  -1   9  13   24.05    3.21
   1  -9 -12    5.61    1.92
  -1   9  12    9.60    2.59
   1  -9 -11    3.08    1.53
  -1   9  11    2.41    2.04
   1  -9 -10   32.60    3.35
  -1   9  10   36.62    3.97
   1  -9  -9   26.84    2.71
  -1   9   9   23.12    3.32
   1  -9  -8   14.76    2.32
  -1   9   8   10.55    1.97
   1  -9  -7   39.30    3.74
  -1   9   7   32.81    3.21
   1  -9  -6   46.53    4.03
  -1   9   6   49.04    4.86
   1  -9  -5   21.93    2.96
  -1   9   5   24.56    2.75
   1  -9  -4   -2.22    1.41
  -1   9   4   -0.17    1.37
   1  -9  -3   33.99    3.51
  -1   9   3   38.63    3.65
   1  -9  -2    2.18    1.70
  -1   9   2    5.38    1.89
   1  -9  -1   26.67    3.11
  -1   9   1   19.13    3.46
   1  -9   0   -0.74    1.45
  -1   9   0   -0.90    1.68
   1  -9   1   19.70    3.17
  -1   9  -1   26.64    2.95
   1  -9   2   17.32    2.73
  -1   9  -2   14.67    2.58
   1  -9   3   -0.06    1.32
  -1   9  -3   -0.14    1.51
   1  -9   4    8.64    2.25
  -1   9  -4    4.46    2.67
  -1   9  -5   13.93    3.28
  -1   8  14    9.98    2.57
   1  -8 -13    7.06    1.89
  -1   8  13    9.53    2.80
   1  -8 -12    8.25    1.57
  -1   8  12   13.44    2.15
   1  -8 -11   -2.15    1.13
  -1   8  11    1.17    1.26
   1  -8 -10   21.51    2.51
  -1   8  10   22.72    3.05
   1  -8  -9    0.45    1.20
  -1   8   9    0.80    1.06
   1  -8  -8    6.22    1.70
  -1   8   8    7.34    1.89
   1  -8  -7   -0.20    0.90
  -1   8   7    0.65    1.18
   1  -8  -6   10.87    1.70
  -1   8   6   11.37    1.92
   1  -8  -5   10.47    1.94
  -1   8   5   10.64    1.82
   1  -8  -4   -0.68    0.94
  -1   8   4    1.74    1.05
   1  -8  -3    6.01    1.31
  -1   8   3    4.18    1.83
   1  -8  -2   21.03    2.25
  -1   8   2   22.20    2.81
   1  -8  -1    8.65    1.53
  -1   8   1    3.67    2.04
   1  -8   0  121.89    6.25
  -1   8   0  113.30    6.27
   1  -8   1   -0.60    1.28
  -1   8  -1    1.94    1.14
   1  -8   2   20.44    2.82
  -1   8  -2   24.28    3.09
   1  -8   3   74.59    5.22
  -1   8  -3   67.23    5.71
   1  -8   4   -0.53    1.17
  -1   8  -4    0.41    1.19
   1  -8   5   11.63    2.40
  -1   8  -5   14.96    2.96
  -1   8  -6    2.21    2.02
  -1   8  -7   -0.88    1.90
   1  -7 -14    0.20    1.51
  -1   7  14    2.01    1.52
   1  -7 -13    7.05    1.71
  -1   7  13    9.96    2.69
  -1   7  13   10.11    2.11
   1  -7 -12    4.50    1.34
  -1   7  12    3.15    1.45
  -1   7  12    3.23    1.71
   1  -7 -11    6.91    1.57
  -1   7  11    7.08    1.66
  -1   7  11    7.01    1.39
   1  -7 -10    7.39    1.39
  -1   7  10   11.56    2.14
  -1   7  10    8.13    1.25
   1  -7  -9    3.26    1.23
  -1   7   9    4.09    0.91
  -1   7   9    2.61    1.31
   1  -7  -8   58.50    3.34
  -1   7   8   59.28    3.63
   1  -7  -7   21.40    1.93
  -1   7   7   23.49    2.48
   1  -7  -6    1.04    0.85
  -1   7   6    0.44    0.91
   1  -7  -5    2.19    0.92
  -1   7   5    1.82    1.41
   1  -7  -4    2.73    0.95
  -1   7   4    2.57    1.04
   1  -7  -3    1.60    1.27
  -1   7   3    3.12    1.40
   1  -7  -2    7.80    1.55
  -1   7   2    7.27    1.92
   1  -7  -1    1.77    1.10
  -1   7   1    1.24    1.37
   1  -7   0   60.49    3.81
  -1   7   0   64.77    4.26
   1  -7   1   15.13    1.91
  -1   7  -1   10.82    1.82
   1  -7   2   71.71    4.26
  -1   7  -2   80.04    4.72
   1  -7   3    1.33    0.75
   1  -7   3    2.82    1.14
  -1   7  -3    3.01    1.58
   1  -7   4    2.56    1.04
   1  -7   4   -1.29    0.84
  -1   7  -4    2.97    1.20
   1  -7   5    4.83    1.60
   1  -7   5    5.48    1.37
  -1   7  -5    7.52    1.74
   1  -7   6    7.30    1.56
   1  -7   6    3.01    1.51
  -1   7  -6    3.97    1.76
   1  -7   7    2.38    1.47
  -1   7  -7   -0.04    1.37
   1  -7   8    1.87    1.71
  -1   7  -8    0.12    1.47
   1  -6 -15    1.12    1.60
  -1   6  15    1.30    1.93
   1  -6 -14    6.24    2.56
  -1   6  14    9.29    2.30
   1  -6 -13    3.95    1.43
  -1   6  13   -0.74    1.56
   1  -6 -12    2.37    0.97
  -1   6  12   -2.32    1.22
  -1   6  12    0.93    1.17
   1  -6 -11    9.45    1.51
  -1   6  11    9.57    1.66
  -1   6  11    7.76    1.71
   1  -6 -10  166.32    6.93
  -1   6  10  165.15    6.83
  -1   6  10  178.15    8.49
   1  -6  -9   36.51    2.65
  -1   6   9   44.06    3.28
  -1   6   9   37.52    2.12
   1  -6  -8  129.36    5.67
  -1   6   8  129.34    4.40
  -1   6   8  138.80    6.03
   1  -6  -7   16.74    1.65
  -1   6   7   18.18    1.00
  -1   6   7   23.84    2.06
   1  -6  -6   82.87    3.94
  -1   6   6   76.84    2.01
  -1   6   6   93.14    4.40
   1  -6  -5   73.83    3.47
  -1   6   5   76.50    3.81
   1  -6  -4   -0.21    0.63
  -1   6   4    1.14    0.88
   1  -6  -3   -0.12    0.81
  -1   6   3    4.93    0.91
   1  -6  -2   27.30    1.81
  -1   6   2   28.75    2.09
   1  -6  -1   -0.01    0.71
  -1   6   1    1.17    0.81
   1  -6   0   17.96    1.71
   1  -6   0   13.65    0.58
  -1   6   0   13.84    1.55
   1  -6   1   21.01    1.65
  -1   6  -1   21.57    2.18
   1  -6   2   -0.16    0.55
   1  -6   2   -0.00    0.90
  -1   6  -2    2.24    0.88
   1  -6   3    6.44    0.91
   1  -6   3    5.31    1.32
  -1   6  -3    6.20    1.55
   1  -6   4   10.48    1.26
   1  -6   4    8.78    1.40
  -1   6  -4    8.95    1.96
   1  -6   5    6.50    1.35
   1  -6   5    5.34    1.28
  -1   6  -5    3.60    1.54
   1  -6   6   12.38    2.07
  -1   6  -6   14.97    2.08
   1  -6   7    0.54    1.23
  -1   6  -7    0.04    1.16
   1  -6   8    0.77    1.73
  -1   6  -8    2.65    1.36
   1  -6   9    3.53    2.18
  -1   6  -9    3.00    2.11
   1  -5 -15    2.61    2.21
  -1   5  15    3.53    2.26
   1  -5 -14   -2.53    1.75
  -1   5  14    0.27    1.75
   1  -5 -13   59.72    5.10
  -1   5  13   63.01    5.19
   1  -5 -12   66.21    4.15
   1  -5 -12   51.84    3.24
  -1   5  12   57.78    3.86
   1  -5 -11    0.09    0.81
  -1   5  11    1.08    1.04
  -1   5  11    0.43    1.27
   1  -5 -10   62.86    3.36
  -1   5  10   67.54    3.28
  -1   5  10   66.26    4.40
   1  -5  -9   48.24    2.74
  -1   5   9   52.93    2.66
  -1   5   9   56.37    3.53
   1  -5  -8   54.80    2.74
  -1   5   8   53.91    2.88
  -1   5   8   51.14    2.33
   1  -5  -7   15.47    1.18
  -1   5   7   13.69    1.54
  -1   5   7   13.69    0.94
   1  -5  -6   18.65    1.29
  -1   5   6   19.86    1.78
  -1   5   6   19.58    0.89
   1  -5  -5    0.27    0.55
  -1   5   5    0.67    0.26
  -1   5   5   -0.77    0.77
   1  -5  -4  250.06    7.44
  -1   5   4  232.93    3.24
  -1   5   4  251.47    7.64
   1  -5  -3    7.90    0.92
  -1   5   3    6.46    1.01
   1  -5  -2   60.67    2.56
  -1   5   2   59.46    2.68
   1  -5  -1  123.41    4.21
  -1   5   1  120.52    4.19
   1  -5   0    2.16    0.31
   1  -5   0    3.54    0.83
  -1   5   0    2.67    0.93
   1  -5   1    0.33    0.38
  -1   5  -1    0.11    0.62
   1  -5   2   79.99    2.64
   1  -5   2   94.64    3.60
  -1   5  -2   85.39    3.83
   1  -5   3   33.40    1.97
   1  -5   3   21.68    1.45
  -1   5  -3   23.24    2.30
   1  -5   4    1.14    0.76
   1  -5   4   -0.24    0.69
   1  -5   5    1.02    0.75
   1  -5   5    1.38    0.82
  -1   5  -5    1.77    1.31
   1  -5   6    7.05    1.57
   1  -5   6    6.23    1.20
  -1   5  -6    6.34    1.78
   1  -5   7    6.96    1.69
   1  -5   7    4.01    1.05
  -1   5  -7    5.02    1.77
   1  -5   8    4.67    1.78
  -1   5  -8    2.69    1.78
   1  -5   9    1.22    1.65
  -1   5  -9    0.49    1.26
   1  -5  10    5.78    3.13
  -1   5 -10   13.87    2.45
   1  -4 -15    2.57    1.74
  -1   4  15    3.92    2.31
   1  -4 -14   13.58    2.89
  -1   4  14   13.25    2.90
   1  -4 -13    5.37    1.91
  -1   4  13    3.49    1.94
   1  -4 -12   12.82    2.03
  -1   4  12   10.55    2.27
   1  -4 -11   59.03    2.99
   1  -4 -11   61.48    4.38
  -1   4  11   65.70    4.14
   1  -4 -10    0.91    0.71
  -1   4  10    1.21    0.93
  -1   4  10    0.35    0.91
   1  -4  -9   60.49    2.77
  -1   4   9   58.48    2.89
  -1   4   9   62.49    3.64
   1  -4  -8   28.28    1.72
  -1   4   8   32.15    2.18
  -1   4   8   27.19    1.57
   1  -4  -7   14.50    1.22
  -1   4   7   14.85    1.55
  -1   4   7   13.30    1.12
   1  -4  -6   36.88    1.80
  -1   4   6   34.68    1.86
  -1   4   6   36.16    1.38
   1  -4  -5   -0.96    0.48
  -1   4   5    0.93    0.31
  -1   4   5   -0.07    0.54
   1  -4  -4   34.71    1.77
  -1   4   4   24.32    1.81
  -1   4   4   26.79    0.84
   1  -4  -3  166.68    4.82
  -1   4   3  164.82    5.69
   1  -4  -2  322.61    9.36
  -1   4   2  337.85    9.78
   1  -4  -1   62.92    2.38
  -1   4   1   64.74    2.47
   1  -4   0   28.14    0.80
   1  -4   0   23.83    1.35
  -1   4   0   22.59    1.63
   1  -4   1    1.45    0.77
   1  -4   1    2.69    0.45
  -1   4  -1    3.82    0.78
   1  -4   2   53.64    1.93
   1  -4   2   61.34    2.40
  -1   4  -2   57.71    2.53
   1  -4   3  130.28    4.33
   1  -4   3  143.87    4.68
  -1   4  -3  140.89    4.93
   1  -4   4   23.42    1.48
   1  -4   4   23.54    1.53
  -1   4  -4   18.79    1.70
   1  -4   5   60.66    3.21
   1  -4   5   65.00    2.71
  -1   4  -5   55.74    3.52
   1  -4   6   15.17    1.81
   1  -4   6   13.20    1.24
  -1   4  -6   14.49    1.92
   1  -4   7    3.17    1.46
   1  -4   7    4.35    0.83
  -1   4  -7    3.90    1.50
   1  -4   8   18.68    2.33
  -1   4  -8   15.69    2.44
   1  -4   9    8.47    2.41
  -1   4  -9   10.00    2.20
   1  -4  10    1.21    1.68
  -1   4 -10   -2.01    1.49
   1  -4  11    4.43    1.93
  -1   4 -11    1.57    2.21
   1  -3 -15    0.98    1.85
  -1   3  15    0.50    1.96
   1  -3 -14    6.30    2.38
  -1   3  14    9.28    2.71
   1  -3 -13   -0.94    1.64
  -1   3  13    4.39    1.68
   1  -3 -12   -2.27    1.33
  -1   3  12    0.28    1.08
   1  -3 -11   43.92    3.71
   1  -3 -11   41.79    2.40
  -1   3  11   50.04    3.24
   1  -3 -10   13.15    1.17
   1  -3 -10   11.76    1.53
  -1   3  10   12.62    1.83
   1  -3  -9   68.11    3.66
   1  -3  -9   64.87    2.69
  -1   3   9   68.52    3.63
   1  -3  -8   11.43    1.04
  -1   3   8   12.92    1.26
  -1   3   8   14.20    1.19
   1  -3  -7    3.40    0.63
  -1   3   7    2.54    0.79
  -1   3   7    3.73    0.89
   1  -3  -6   51.01    2.00
  -1   3   6   48.22    2.05
  -1   3   6   53.13    2.15
   1  -3  -5   87.09    2.71
  -1   3   5   90.46    2.73
  -1   3   5   79.40    2.68
   1  -3  -4  354.61    8.76
  -1   3   4  345.06    6.79
  -1   3   4  356.04    8.70
   1  -3  -3   10.64    0.90
  -1   3   3   10.00    0.43
  -1   3   3    9.21    0.79
   1  -3  -2  344.44    7.88
  -1   3   2  359.42    8.08
   1  -3  -1    7.08    0.63
  -1   3   1    8.48    0.81
   1  -3   0  145.29    3.77
   1  -3   0  144.49    2.35
  -1   3   0  153.49    3.92
   1  -3   1   18.76    0.71
   1  -3   1   18.29    1.13
  -1   3  -1   15.16    1.12
   1  -3   2   86.89    2.69
   1  -3   2   84.65    2.39
  -1   3  -2   85.79    3.30
   1  -3   3   98.55    2.73
   1  -3   3   96.37    3.22
  -1   3  -3   99.18    3.55
   1  -3   4    5.33    0.60
   1  -3   4    4.10    0.76
  -1   3  -4    7.04    0.86
   1  -3   5   38.78    2.31
   1  -3   5   40.47    1.49
  -1   3  -5   34.10    2.39
   1  -3   6   13.41    1.65
  -1   3  -6   11.57    1.77
   1  -3   7    2.89    1.32
  -1   3  -7    2.81    1.27
   1  -3   8   49.23    3.94
  -1   3  -8   45.56    3.13
   1  -3   9   16.47    2.65
  -1   3  -9   12.47    2.00
   1  -3  10   -0.69    1.65
  -1   3 -10   -0.84    1.44
   1  -3  11    3.94    1.91
  -1   3 -11    2.97    1.67
   1  -3  12    9.04    3.44
  -1   3 -12   11.36    2.99
   1  -2 -14    1.20    1.61
  -1   2  14    0.95    1.64
   1  -2 -13    6.79    1.78
  -1   2  13    6.77    2.36
   1  -2 -12    9.55    2.06
  -1   2  12    9.52    2.32
   1  -2 -11  117.54    5.65
  -1   2  11  111.90    6.07
   1  -2 -10  150.73    6.78
   1  -2 -10  133.61    4.86
  -1   2  10  138.17    7.15
   1  -2  -9   22.18    1.70
   1  -2  -9   19.48    1.18
  -1   2   9   20.11    1.69
   1  -2  -8    7.11    0.75
   1  -2  -8    6.45    1.16
  -1   2   8    7.43    1.24
   1  -2  -7    0.63    0.47
   1  -2  -7    0.88    0.39
  -1   2   7    1.42    0.67
   1  -2  -6   24.27    1.20
  -1   2   6   28.22    1.55
  -1   2   6   25.02    1.66
   1  -2  -5    2.01    0.55
  -1   2   5   -0.35    0.68
  -1   2   5    1.72    0.66
   1  -2  -4   -0.17    0.33
  -1   2   4   -0.45    0.33
   1  -2  -3    4.57    0.53
  -1   2   3    2.93    0.43
  -1   2   3    3.88    0.34
   1  -2  -2   64.60    1.82
  -1   2   2   65.48    1.90
  -1   2   2   59.43    1.06
   1  -2  -1  261.26    5.49
  -1   2   1  277.75    5.46
   1  -2   0  333.12    6.55
   1  -2   0  318.86    4.32
  -1   2   0  304.68    6.36
   1  -2   1    5.52    0.38
   1  -2   1    4.41    0.49
  -1   2  -1    5.92    0.62
   1  -2   2   43.65    1.32
   1  -2   2   43.83    1.38
  -1   2  -2   49.06    1.77
   1  -2   3    6.21    0.79
   1  -2   3    7.57    0.57
   1  -2   4    7.46    0.55
   1  -2   4   10.78    0.83
  -1   2  -4   10.86    1.22
   1  -2   5   16.98    0.77
   1  -2   5   22.14    1.47
  -1   2  -5   21.58    1.31
   1  -2   6    8.44    0.58
   1  -2   6   10.88    1.33
  -1   2  -6    7.77    1.25
   1  -2   7   19.52    1.70
  -1   2  -7   15.50    1.56
   1  -2   8    0.37    0.92
  -1   2  -8    1.33    0.92
   1  -2   9    9.16    1.66
  -1   2  -9    8.36    1.55
   1  -2  10    6.47    2.02
  -1   2 -10    3.09    1.41
   1  -2  11    4.91    2.06
  -1   2 -11    2.01    1.95
   1  -2  12    2.78    2.48
  -1   2 -12    4.11    1.71
   1  -2  13   51.24    5.72
  -1   2 -13   57.88    4.96
   1  -1 -14    1.26    1.78
  -1   1  14    0.25    1.94
   1  -1 -13   13.34    2.66
  -1   1  13   11.91    2.87
   1  -1 -12    9.54    1.89
  -1   1  12   12.64    2.06
   1  -1 -11   28.64    2.37
  -1   1  11   26.97    3.29
   1  -1 -10    9.58    1.79
  -1   1  10   15.05    1.81
   1  -1  -9   29.79    2.34
   1  -1  -9   28.25    1.38
  -1   1   9   24.96    3.15
   1  -1  -8    4.38    1.11
   1  -1  -8    5.55    0.67
  -1   1   8    7.92    1.22
   1  -1  -7    2.53    0.50
   1  -1  -7    3.53    0.75
  -1   1   7    1.06    0.85
   1  -1  -6  171.93    4.11
   1  -1  -6  176.88    5.26
  -1   1   6  176.31    5.52
   1  -1  -5  160.42    3.76
   1  -1  -5  167.66    4.25
  -1   1   5  172.61    4.77
   1  -1  -4   94.14    2.19
  -1   1   4   96.52    2.46
  -1   1   4   92.67    2.41
   1  -1  -3    0.76    0.38
  -1   1   3    0.78    0.37
  -1   1   3    2.09    0.40
   1  -1  -2   24.18    0.85
  -1   1   2   25.09    0.64
  -1   1   2   24.03    0.77
   1  -1  -1  259.65    4.25
  -1   1   1  257.24    3.22
  -1   1   1  266.85    3.96
   1  -1   0  263.57    4.16
   1  -1   0  266.87    3.38
  -1   1   0  265.57    4.09
   1  -1   1 1412.61   19.89
   1  -1   1 1395.91   20.57
  -1   1  -1 1416.11   23.17
   1  -1   2  423.68    6.19
   1  -1   2  428.43    8.07
  -1   1  -2  436.82    8.66
   1  -1   3  105.60    2.68
  -1   1  -3  103.41    3.00
   1  -1   4  617.74    9.24
   1  -1   4  634.91   15.50
  -1   1  -4  630.68   15.80
   1  -1   5  471.20   13.05
  -1   1  -5  461.22   12.48
   1  -1   6    0.36    0.18
   1  -1   6   -0.22    0.59
  -1   1  -6   -0.03    0.65
   1  -1   7    1.96    0.90
  -1   1  -7    3.70    1.09
   1  -1   8    3.29    1.08
  -1   1  -8    1.52    0.97
   1  -1   9   10.91    1.68
  -1   1  -9   11.30    1.57
   1  -1  10    2.49    1.29
  -1   1 -10   -1.63    0.96
   1  -1  11   14.17    3.02
  -1   1 -11   15.86    2.19
   1  -1  12    7.45    2.23
  -1   1 -12    7.49    2.32
   1  -1  13    0.49    2.16
  -1   1 -13    7.49    1.81
   1   0 -14    1.09    1.67
  -1   0  14    3.87    2.02
   1   0 -13   -0.03    1.48
  -1   0  13    1.15    1.83
   1   0 -12    1.99    1.28
  -1   0  12    1.07    1.47
   1   0 -11   -1.69    1.05
  -1   0  11    2.64    1.29
   1   0 -10    3.83    1.21
  -1   0  10    3.25    1.41
   1   0  -9  112.25    3.60
   1   0  -9  116.36    5.28
  -1   0   9  111.53    5.99
   1   0  -8   12.44    1.29
   1   0  -8   14.53    0.88
  -1   0   8   16.81    1.94
   1   0  -7   12.62    1.22
  -1   0   7   15.09    1.55
   1   0  -6   13.74    0.78
   1   0  -6   13.64    1.07
  -1   0   6   19.16    1.28
   1   0  -5   16.82    1.10
   1   0  -5   20.00    1.07
  -1   0   5   20.52    1.40
   1   0  -4  186.32    3.98
   1   0  -4  180.45    3.71
  -1   0   4  186.57    4.60
   1   0  -3    8.68    0.53
   1   0  -3    7.71    0.54
  -1   0   3    6.60    0.71
   1   0  -2  269.61    4.28
  -1   0   2  280.07    4.94
  -1   0   2  271.28    3.86
   1   0  -1 1418.05   13.79
  -1   0   1 1396.08   19.47
  -1   0   1 1417.63   12.82
   1   0   1  582.89    7.56
  -1   0  -1  551.10    7.45
   1   0   2    0.30    0.23
  -1   0  -2    0.09    0.10
  -1   0  -2    0.51    0.22
   1   0   3  972.01   19.03
  -1   0  -3  947.99   18.53
   1   0   4  113.50    3.06
  -1   0  -4  111.65    3.06
   1   0   5   95.27    3.46
  -1   0  -5   95.08    3.25
   1   0   6   31.70    1.65
  -1   0  -6   28.83    1.63
   1   0   7    1.33    0.74
  -1   0  -7    0.68    0.67
   1   0   8   -0.44    0.80
  -1   0  -8    3.22    0.97
   1   0   9   23.39    2.56
  -1   0  -9   54.91    2.86
   1   0  10   16.21    2.02
  -1   0 -10   12.67    2.26
   1   0  11    1.53    1.22
  -1   0 -11   -0.46    1.27
   1   0  12    2.62    2.05
  -1   0 -12    1.85    1.40
   1   0  13    5.86    2.14
  -1   0 -13    8.18    2.08
   1   0  14    0.22    1.60
  -1   0 -14    0.15    1.42
   1   1 -13    2.01    1.58
  -1  -1  13    1.66    1.68
   1   1 -12    2.52    1.47
  -1  -1  12    4.27    1.83
   1   1 -11   -0.70    0.99
  -1  -1  11    0.54    1.39
   1   1 -10    1.70    1.33
  -1  -1  10    3.19    1.32
   1   1  -9  199.09    8.46
  -1  -1   9  209.62    9.35
   1   1  -8  133.76    5.18
   1   1  -8  125.76    3.78
  -1  -1   8  134.77    6.57
   1   1  -7   64.49    3.00
   1   1  -7   60.16    2.18
  -1  -1   7   60.42    3.39
   1   1  -6    5.34    0.62
   1   1  -6    4.56    0.88
  -1  -1   6    8.25    0.93
   1   1  -5  118.18    3.11
   1   1  -5  116.48    3.65
  -1  -1   5  114.42    4.10
   1   1  -4   17.90    0.99
   1   1  -4   18.62    0.84
  -1  -1   4   17.57    1.25
   1   1  -3   37.87    1.09
   1   1  -3   36.41    1.01
  -1  -1   3   37.34    1.36
   1   1  -2   46.84    1.14
   1   1  -2   46.53    1.22
  -1  -1   2   48.63    1.49
   1   1  -1  100.48    1.27
   1   1  -1   96.62    1.74
  -1  -1   1   98.10    1.87
   1   1   2 1064.39   10.54
   1   1   2 1072.59   16.05
  -1  -1  -2 1061.17   15.58
  -1  -1  -2 1048.35   11.64
   1   1   3  798.24   14.70
  -1  -1  -3  799.55   14.87
   1   1   4   43.12    1.57
  -1  -1  -4   40.53    1.33
   1   1   5   11.89    0.86
  -1  -1  -5   10.19    0.90
   1   1   6   53.18    2.19
  -1  -1  -6   52.17    2.20
   1   1   7   30.49    1.83
  -1  -1  -7   37.16    2.01
   1   1   8   48.26    2.98
  -1  -1  -8   46.85    2.39
   1   1   9   73.75    4.00
  -1  -1  -9   80.89    4.33
   1   1  10   27.91    2.33
  -1  -1 -10   19.44    2.13
   1   1  11    1.54    1.28
  -1  -1 -11    3.82    1.56
   1   1  12   -1.66    1.64
  -1  -1 -12    2.64    1.48
   1   1  13    2.51    1.92
  -1  -1 -13    4.40    1.58
   1   1  14   12.20    3.69
  -1  -1 -14   18.79    3.31
   1   2 -13   20.87    3.52
  -1  -2  13   22.20    4.63
   1   2 -12    2.54    1.89
  -1  -2  12    4.63    1.91
   1   2 -11    9.31    2.12
  -1  -2  11    8.32    2.54
   1   2 -10   31.00    2.60
  -1  -2  10   30.20    3.06
   1   2  -9    5.65    1.32
  -1  -2   9    7.54    1.89
   1   2  -8   58.85    3.13
   1   2  -8   60.20    2.47
  -1  -2   8   60.38    4.26
   1   2  -7    8.87    0.94
   1   2  -7    6.46    1.33
  -1  -2   7    5.91    1.51
   1   2  -6   18.43    1.25
   1   2  -6   22.32    1.57
  -1  -2   6   19.83    1.76
   1   2  -5   35.55    1.41
   1   2  -5   31.56    1.64
  -1  -2   5   37.52    1.91
   1   2  -4    6.56    0.87
   1   2  -4    4.73    0.72
  -1  -2   4   12.79    1.04
   1   2  -3   66.35    1.91
   1   2  -3   63.42    1.88
  -1  -2   3   68.23    2.20
   1   2  -2  213.91    4.31
   1   2  -2  212.39    4.40
  -1  -2   2  226.49    4.84
   1   2  -1  564.13    8.94
   1   2  -1  569.19   10.43
  -1  -2   1  558.32    9.79
   1   2   0  889.76   11.94
   1   2   0  891.90   14.50
  -1  -2   0  884.03   12.59
   1   2   1  181.47    2.73
   1   2   1  188.59    3.27
   1   2   2    1.87    0.26
   1   2   2    1.99    0.25
   1   2   2    1.88    0.31
   1   2   3    2.04    0.46
   1   2   3    2.94    0.51
  -1  -2  -3    3.89    0.33
   1   2   4    2.05    0.43
   1   2   4    1.84    0.38
  -1  -2  -4    2.18    0.22
   1   2   5   16.12    1.04
  -1  -2  -5   14.49    1.10
  -1  -2  -5   17.78    0.52
   1   2   6  371.28   10.28
  -1  -2  -6  366.73   10.45
   1   2   7  133.27    4.73
  -1  -2  -7  128.72    4.37
   1   2   8   47.87    2.84
  -1  -2  -8   43.70    2.68
   1   2   9   21.97    1.80
  -1  -2  -9   18.63    1.73
   1   2  10   20.88    1.91
  -1  -2 -10   13.02    1.66
   1   2  11    5.36    1.86
  -1  -2 -11    5.46    1.33
   1   2  12    3.95    1.80
  -1  -2 -12    5.35    1.49
   1   2  13    1.43    1.32
  -1  -2 -13   -2.73    1.43
   1   2  14    2.72    1.67
  -1  -2 -14   -2.22    1.52
   1   2  15   20.15    3.79
  -1  -2 -15   13.00    3.08
   1   3 -12    8.42    2.58
  -1  -3  12   11.38    3.08
   1   3 -11   40.67    3.54
  -1  -3  11   39.02    4.19
   1   3 -10   36.23    3.41
  -1  -3  10   37.07    4.05
   1   3  -9    7.19    1.79
  -1  -3   9    9.28    1.81
   1   3  -8   13.34    1.81
   1   3  -8   11.19    1.44
  -1  -3   8    9.87    2.22
   1   3  -7   67.24    3.59
   1   3  -7   69.40    3.11
  -1  -3   7   63.23    4.33
   1   3  -6   65.87    3.09
   1   3  -6   70.37    2.76
  -1  -3   6   65.17    3.60
   1   3  -5   23.99    1.43
   1   3  -5   28.03    1.45
  -1  -3   5   28.94    1.89
   1   3  -4    4.83    0.76
   1   3  -4    4.57    0.74
  -1  -3   4    8.32    1.05
   1   3  -3   33.54    1.58
   1   3  -3   39.16    1.87
  -1  -3   3   35.04    1.64
   1   3  -2   36.48    1.34
   1   3  -2   38.07    1.47
  -1  -3   2   39.70    1.48
   1   3  -1  292.66    6.55
   1   3  -1  312.98    6.25
  -1  -3   1  294.23    5.94
   1   3   0  204.46    4.49
   1   3   0  194.05    3.90
  -1  -3   0  200.42    3.46
   1   3   1 4214.58   76.91
   1   3   1 4227.92   82.34
  -1  -3  -1 4250.68   56.08
   1   3   2 5393.24  102.68
   1   3   2 5430.12  101.26
   1   3   2 5422.13   73.31
   1   3   3  100.54    2.58
   1   3   3  113.89    2.11
  -1  -3  -3  111.14    2.44
   1   3   4    5.62    0.58
   1   3   4    4.24    0.49
  -1  -3  -4    5.51    0.41
   1   3   5    3.13    0.63
   1   3   5    4.39    0.61
  -1  -3  -5    3.16    0.40
   1   3   6    0.88    0.60
   1   3   6    0.04    0.60
  -1  -3  -6    1.07    0.39
   1   3   7   32.66    1.77
  -1  -3  -7   28.33    1.32
  -1  -3  -7   32.05    0.93
   1   3   8   32.24    1.78
  -1  -3  -8   27.05    0.97
  -1  -3  -8   29.15    1.83
   1   3   9    8.26    1.14
  -1  -3  -9    6.67    1.51
   1   3  10    9.16    1.41
  -1  -3 -10    6.13    1.71
   1   3  11   27.79    2.65
  -1  -3 -11   28.62    2.44
   1   3  12   -1.02    1.07
  -1  -3 -12    0.27    1.02
   1   3  13    1.47    1.20
  -1  -3 -13   -1.08    1.32
   1   3  14    2.94    1.97
  -1  -3 -14    1.22    1.94
   1   3  15   -0.03    2.17
  -1  -3 -15   -2.60    2.01
   1   4 -11    1.37    1.66
  -1  -4  11    1.51    2.05
   1   4 -10    7.37    1.62
  -1  -4  10    6.83    2.47
   1   4  -9    3.03    1.57
  -1  -4   9    6.70    1.65
   1   4  -8   12.61    1.31
   1   4  -8   11.56    1.96
  -1  -4   8   14.76    2.34
   1   4  -7  195.15    7.03
   1   4  -7  182.17    7.79
  -1  -4   7  197.30    8.68
   1   4  -6   91.91    4.61
   1   4  -6  103.71    4.13
  -1  -4   6  103.85    4.71
   1   4  -5   34.09    1.91
   1   4  -5   25.18    2.06
  -1  -4   5   36.10    1.97
   1   4  -4    0.80    0.72
   1   4  -4    0.13    0.63
  -1  -4   4    0.65    0.69
   1   4  -3   11.41    1.05
   1   4  -3    8.21    0.91
  -1  -4   3    9.48    0.93
   1   4  -2  163.20    4.86
   1   4  -2  166.45    5.10
  -1  -4   2  164.75    4.69
  -1  -4   1   -0.11    0.43
   1   4   0  144.13    3.63
   1   4   0  153.08    4.07
  -1  -4   0  146.42    2.89
   1   4   1   73.45    2.51
   1   4   1   88.81    2.59
  -1  -4  -1   80.56    1.47
   1   4   2  281.90    6.43
  -1  -4  -2  276.14    6.68
  -1  -4  -2  263.45    3.75
   1   4   3    3.61    0.35
   1   4   3    4.86    0.75
  -1  -4  -3    3.76    0.62
   1   4   4   17.26    1.07
  -1  -4  -4   16.38    0.89
   1   4   5    6.31    0.61
   1   4   5    6.29    0.83
  -1  -4  -5    7.32    0.73
   1   4   6   12.45    1.12
   1   4   6   13.88    0.96
  -1  -4  -6   13.35    0.83
   1   4   7   52.34    2.48
   1   4   7   58.62    2.35
  -1  -4  -7   60.22    1.88
   1   4   8    5.70    1.07
   1   4   8    5.45    1.31
  -1  -4  -8    7.10    0.64
   1   4   9    4.82    1.12
  -1  -4  -9    4.63    1.06
  -1  -4  -9    4.30    0.60
   1   4  10    2.33    1.16
  -1  -4 -10    1.15    1.26
   1   4  11   13.98    1.78
  -1  -4 -11   15.04    1.85
   1   4  12    1.80    1.50
  -1  -4 -12    2.27    1.47
   1   4  13   -1.13    1.46
  -1  -4 -13    3.09    1.51
   1   4  14    6.66    2.57
  -1  -4 -14   10.55    2.48
   1   4  15    4.06    2.63
  -1  -4 -15    5.79    1.89
   1   5 -11    3.98    2.40
  -1  -5  11    9.23    2.48
   1   5 -10    1.22    1.27
  -1  -5  10   -0.06    1.73
   1   5  -9    0.40    1.16
  -1  -5   9    1.33    1.60
   1   5  -8    3.43    1.78
  -1  -5   8    5.61    1.29
  -1  -5   8    7.84    1.54
   1   5  -7   61.16    3.88
  -1  -5   7   63.36    4.45
  -1  -5   7   53.38    2.90
   1   5  -6   57.26    3.04
   1   5  -6   57.81    3.81
  -1  -5   6   58.19    3.49
   1   5  -5    2.74    1.14
   1   5  -5    3.21    0.88
  -1  -5   5    1.03    1.08
   1   5  -4   52.97    2.86
   1   5  -4   48.45    2.63
  -1  -5   4   54.96    2.83
   1   5  -3    2.49    0.89
   1   5  -3    0.87    0.75
  -1  -5   3    1.13    0.72
   1   5  -2   14.25    1.31
   1   5  -2   16.61    1.28
  -1  -5   2   20.60    1.21
   1   5  -1   16.33    1.34
   1   5  -1   15.91    1.31
  -1  -5   1   19.79    1.01
   1   5   0    2.07    0.70
  -1  -5   0    0.47    0.34
   1   5   1   16.70    1.24
  -1  -5  -1   13.64    1.13
   1   5   2  345.38    9.54
  -1  -5  -2  318.16    8.66
   1   5   3  122.00    4.03
  -1  -5  -3  106.53    3.55
   1   5   4  300.59    9.40
  -1  -5  -4  338.81    8.98
   1   5   5  475.85    9.61
   1   5   5  503.45   13.92
  -1  -5  -5  493.20   12.68
   1   5   6   29.89    1.79
   1   5   6   26.69    1.13
  -1  -5  -6   27.03    1.42
   1   5   7  149.89    5.83
   1   5   7  158.61    4.89
  -1  -5  -7  164.17    4.84
   1   5   8   63.44    2.77
   1   5   8   64.89    3.45
  -1  -5  -8   59.63    2.33
   1   5   9    2.64    1.06
   1   5   9    4.71    1.08
  -1  -5  -9    3.65    0.67
   1   5  10   14.50    1.55
   1   5  10    9.62    1.53
  -1  -5 -10    9.53    0.89
   1   5  11   11.19    1.76
  -1  -5 -11    9.89    1.73
   1   5  12  144.13    7.38
  -1  -5 -12  142.24    8.22
   1   5  13    0.50    1.28
  -1  -5 -13   -0.03    1.39
   1   5  14    2.76    2.03
  -1  -5 -14    3.87    1.66
   1   5  15    1.78    1.82
  -1  -5 -15   -0.51    1.75
   1   6 -10   -0.99    1.89
  -1  -6  10    4.62    2.12
   1   6  -9    1.82    1.31
  -1  -6   9    0.98    1.48
   1   6  -8    2.80    1.48
  -1  -6   8    0.60    1.58
   1   6  -7    8.98    1.85
  -1  -6   7    7.84    1.58
  -1  -6   7   10.04    2.13
   1   6  -6    1.35    1.29
  -1  -6   6    0.96    1.11
  -1  -6   6    1.45    1.28
   1   6  -5   45.11    3.66
  -1  -6   5   42.39    2.78
  -1  -6   5   47.88    2.99
   1   6  -4   10.00    1.56
  -1  -6   4    5.59    1.29
  -1  -6   4    6.28    1.13
   1   6  -3    9.31    1.22
  -1  -6   3    8.32    1.36
  -1  -6   3    6.44    0.96
   1   6  -2   61.20    3.37
  -1  -6   2   63.53    3.18
  -1  -6   2   59.59    2.48
   1   6  -1   -0.96    0.64
  -1  -6   1   -0.15    0.72
  -1  -6   1   -0.14    0.46
   1   6   0    9.60    1.29
  -1  -6   0   10.28    1.06
   1   6   1  132.78    4.50
  -1  -6  -1  127.74    4.83
   1   6   2   96.12    3.60
  -1  -6  -2  101.38    3.62
   1   6   3 1883.04   52.99
  -1  -6  -3 1851.59   53.98
   1   6   4 1265.93   35.49
  -1  -6  -4 1204.04   34.31
   1   6   5    8.62    0.54
   1   6   5    8.79    1.08
  -1  -6  -5   12.68    1.16
   1   6   6   32.85    1.21
   1   6   6   33.11    2.24
  -1  -6  -6   39.53    2.17
   1   6   7    5.34    1.27
   1   6   7    4.47    0.73
  -1  -6  -7    6.76    1.00
   1   6   8   24.19    1.86
   1   6   8   20.05    1.34
  -1  -6  -8   19.75    1.43
   1   6   9    1.14    0.63
   1   6   9   -0.73    0.99
  -1  -6  -9   -0.49    0.57
   1   6  10   12.97    1.52
   1   6  10   11.55    1.65
  -1  -6 -10   10.51    1.18
   1   6  11   52.25    4.26
   1   6  11   59.19    3.44
  -1  -6 -11   49.78    2.48
   1   6  12   39.17    3.44
  -1  -6 -12   44.82    3.74
   1   6  13    7.13    2.04
  -1  -6 -13    7.40    1.91
   1   6  14    6.15    2.16
  -1  -6 -14    6.63    1.99
   1   6  15    1.33    2.05
  -1  -6 -15    2.83    2.09
   1   7  -9   -0.44    1.64
  -1  -7   9    1.92    1.86
   1   7  -8    6.42    1.71
  -1  -7   8    6.06    2.32
   1   7  -7    0.88    1.53
  -1  -7   7    0.35    1.30
  -1  -7   7    2.84    1.29
   1   7  -6    7.09    1.57
  -1  -7   6    1.12    1.28
  -1  -7   6    1.37    1.22
   1   7  -5  115.57    5.93
  -1  -7   5  117.87    6.27
  -1  -7   5  115.46    6.40
   1   7  -4   46.96    3.68
  -1  -7   4   40.53    3.00
  -1  -7   4   46.16    3.26
   1   7  -3   14.68    2.15
  -1  -7   3   17.32    1.97
  -1  -7   3   19.16    1.62
   1   7  -2   43.23    3.23
  -1  -7   2   43.38    2.15
  -1  -7   2   40.21    2.85
   1   7  -1    8.15    1.20
  -1  -7   1    4.61    0.73
  -1  -7   1    5.56    1.08
   1   7   0    2.99    1.00
  -1  -7   0    0.86    0.95
  -1  -7   0    0.54    0.39
   1   7   1    3.68    1.20
  -1  -7  -1    6.18    0.87
  -1  -7  -1    2.36    0.40
   1   7   2   44.30    2.80
  -1  -7  -2   40.45    2.42
   1   7   3   28.33    2.40
  -1  -7  -3   35.79    2.50
   1   7   4   97.68    4.50
  -1  -7  -4   86.16    4.23
   1   7   5    7.42    1.57
  -1  -7  -5   12.40    1.36
   1   7   6    9.41    0.60
   1   7   6   12.74    1.64
  -1  -7  -6   11.91    1.55
   1   7   7    3.64    0.99
   1   7   7    3.63    0.53
  -1  -7  -7    4.79    0.96
   1   7   8    5.57    0.86
   1   7   8    7.82    1.55
  -1  -7  -8    7.15    1.02
   1   7   9    9.49    1.52
   1   7   9    7.07    1.04
  -1  -7  -9    9.83    1.24
   1   7  10    1.99    1.61
   1   7  10    3.95    0.96
  -1  -7 -10    4.71    1.01
   1   7  11    1.92    0.91
   1   7  11    1.56    1.42
  -1  -7 -11    0.54    0.84
   1   7  12   15.23    2.27
   1   7  12   12.31    1.86
  -1  -7 -12   12.78    1.47
   1   7  13    5.02    1.38
  -1  -7 -13    5.19    1.75
   1   7  14   11.77    1.84
  -1  -7 -14    6.59    2.27
   1   7  15   -1.11    1.63
  -1  -7 -15    2.86    1.53
   1   8  -7    1.68    1.40
  -1  -8   7   -0.32    1.65
   1   8  -6   12.39    2.01
  -1  -8   6   11.78    2.34
  -1  -8   6    9.69    2.33
   1   8  -5   23.31    2.48
  -1  -8   5   13.83    2.32
  -1  -8   5   18.71    2.73
   1   8  -4    7.02    1.65
  -1  -8   4    7.12    1.90
  -1  -8   4    5.51    1.49
   1   8  -3    5.56    1.42
  -1  -8   3    4.79    1.69
  -1  -8   3    4.16    1.09
   1   8  -2   97.91    5.38
  -1  -8   2  105.12    5.57
  -1  -8   2   80.32    3.82
   1   8  -1    3.24    1.17
  -1  -8   1    2.03    0.76
  -1  -8   1    6.06    1.42
   1   8   0  110.46    5.85
  -1  -8   0  106.75    5.82
   1   8   1   81.05    4.63
  -1  -8  -1  122.81    5.59
   1   8   2    0.53    1.24
  -1  -8  -2    2.58    1.01
   1   8   3   30.90    2.89
  -1  -8  -3   33.83    2.35
   1   8   4   69.45    4.13
  -1  -8  -4   62.36    3.85
   1   8   5   52.20    3.21
  -1  -8  -5   38.95    3.50
   1   8   6   22.51    2.30
  -1  -8  -6   31.42    2.69
   1   8   7   12.72    1.52
  -1  -8  -7   11.34    1.78
   1   8   8    6.35    1.53
  -1  -8  -8   11.52    1.68
   1   8   9   -0.55    0.67
   1   8   9   -2.94    1.30
  -1  -8  -9   -0.92    1.01
   1   8  10   16.20    1.45
   1   8  10   25.28    2.87
  -1  -8 -10   20.86    2.07
   1   8  11    0.84    0.84
   1   8  11   -0.22    1.40
  -1  -8 -11    0.76    0.93
   1   8  12    4.87    2.44
   1   8  12    7.69    1.56
  -1  -8 -12    9.50    1.41
   1   8  13   32.32    3.17
   1   8  13   39.96    3.61
   1   8  14   25.12    2.92
  -1  -8 -14   23.06    3.36
  -1  -8 -15    1.57    1.73
   1   9  -6    2.29    2.00
   1   9  -5    2.22    1.77
  -1  -9   5    1.04    1.59
   1   9  -4    1.63    1.53
  -1  -9   4   -0.21    1.41
   1   9  -3    3.13    1.99
  -1  -9   3    5.03    1.94
   1   9  -2    1.67    1.62
  -1  -9   2    1.07    1.45
   1   9  -1   41.67    3.42
  -1  -9   1   43.55    3.97
   1   9   0   23.72    2.48
  -1  -9   0   20.60    2.80
   1   9   1    5.96    1.78
  -1  -9  -1    3.55    1.51
   1   9   2   42.10    3.29
  -1  -9  -2   47.37    3.51
   1   9   3   51.98    4.19
  -1  -9  -3   47.06    3.81
   1   9   4  158.97    8.33
  -1  -9  -4  170.00    8.99
   1   9   5  280.33   12.20
  -1  -9  -5  317.80   14.11
   1   9   6  132.07    7.57
  -1  -9  -6  162.82    8.01
   1   9   7   22.82    2.34
  -1  -9  -7   21.21    2.69
   1   9   8   16.88    2.50
  -1  -9  -8   16.88    2.08
   1   9   9    9.55    1.76
  -1  -9  -9   14.61    1.97
   1   9  10   -0.77    1.13
  -1  -9 -10    0.25    1.08
   1   9  11    2.09    1.36
  -1  -9 -11    0.59    1.18
   1   9  12    1.73    1.74
  -1  -9 -12    1.55    1.17
   1   9  13   -1.43    1.44
   1   9  14   44.02    5.57
   1  10  -4    1.32    1.98
  -1 -10   4    1.80    1.81
   1  10  -3   14.99    3.23
  -1 -10   3   12.16    2.70
   1  10  -2    3.80    1.79
  -1 -10   2    4.81    1.55
   1  10  -1    2.46    1.50
  -1 -10   1    0.94    1.31
   1  10   0   13.48    2.96
  -1 -10   0   14.55    2.19
   1  10   1    8.02    1.90
  -1 -10  -1    6.85    1.98
   1  10   2    4.91    1.94
  -1 -10  -2    2.88    1.77
   1  10   3    0.14    1.39
  -1 -10  -3    0.28    1.11
   1  10   4    3.58    1.83
  -1 -10  -4    5.34    1.91
   1  10   5    7.79    2.23
  -1 -10  -5    6.80    2.16
   1  10   6   96.24    6.41
  -1 -10  -6  108.31    7.12
   1  10   7   16.62    2.72
  -1 -10  -7   15.33    2.58
   1  10   8   13.97    2.38
  -1 -10  -8    9.13    2.39
   1  10   9    4.84    1.56
  -1 -10  -9    4.28    1.74
   1  10  10    2.88    1.38
  -1 -10 -10   -0.35    1.44
   1  10  11    1.12    1.62
  -1 -10 -11   -0.96    1.22
   1  10  12   -0.61    1.92
  -1 -10 -12    3.10    1.51
   1  10  13    2.38    1.76
  -1 -10 -13   -0.26    1.27
   1  11  -2   11.19    2.60
  -1 -11   2    4.63    3.04
   1  11  -1    4.56    2.42
  -1 -11   1    3.04    1.95
   1  11   0    1.63    2.21
  -1 -11   0    2.55    1.76
   1  11   1    3.82    1.88
  -1 -11  -1    3.45    2.25
   1  11   2    3.38    2.07
  -1 -11  -2    1.71    1.63
   1  11   3    5.46    2.02
  -1 -11  -3    1.74    1.61
   1  11   4    0.42    1.56
  -1 -11  -4    0.43    1.60
   1  11   5    0.19    1.23
  -1 -11  -5    0.16    1.16
   1  11   6    3.86    2.30
  -1 -11  -6    6.86    1.82
   1  11   7    6.41    1.91
  -1 -11  -7    7.76    2.31
   1  11   8    2.38    1.93
  -1 -11  -8    2.50    1.57
   1  11   9   -0.33    1.34
  -1 -11  -9   -0.82    1.21
   1  11  10    0.37    1.19
  -1 -11 -10   -2.03    1.48
   1  11  11   -2.05    1.46
  -1 -11 -11    1.11    1.09
   1  11  12   -1.91    2.07
  -1 -11 -12   -0.80    1.33
  -1 -11 -13    5.47    2.09
   1  12   0   -0.51    1.62
  -1 -12   0    0.43    1.89
   1  12   1   -1.23    1.90
  -1 -12  -1   -1.62    2.23
   1  12   2    0.45    2.05
  -1 -12  -2   -1.58    1.52
   1  12   3    4.59    2.84
  -1 -12  -3    6.43    2.45
   1  12   4    0.08    1.85
  -1 -12  -4    0.52    1.31
   1  12   5    6.38    2.14
  -1 -12  -5   -0.47    1.66
   1  12   6   11.00    3.06
  -1 -12  -6   11.22    2.43
   1  12   7   46.41    5.38
  -1 -12  -7   46.53    4.65
   1  12   8   51.18    5.43
  -1 -12  -8   43.32    4.83
   1  12   9   -0.45    1.47
  -1 -12  -9    1.92    1.65
   1  12  10   -1.35    1.45
  -1 -12 -10    2.23    1.57
   1  12  11    0.46    2.10
  -1 -12 -11    1.86    1.98
   1  13   4    0.67    2.25
  -1 -13  -4    1.58    1.72
   1  13   5   11.56    2.76
  -1 -13  -5    2.34    3.00
   1  13   6   -1.36    2.00
  -1 -13  -6    0.62    2.01
   1  13   7    0.68    2.28
  -1 -13  -7    2.34    2.27
   1  13   8   30.70    4.56
  -1 -13  -8   23.66    4.37
   2 -11  -9    3.72    1.67
  -2  11   9    0.01    1.80
   2 -11  -8    1.07    2.07
  -2  11   8    2.90    1.84
   2 -11  -7    0.50    1.75
  -2  11   7   -1.17    1.88
   2 -11  -6   11.83    3.07
  -2  11   6   16.41    3.16
   2 -11  -5   -0.01    1.41
  -2  11   5    0.57    1.59
   2 -11  -4    2.78    1.68
  -2  11   4   -2.41    1.60
   2 -11  -3    3.99    2.29
  -2  11   3    3.84    2.96
   2 -11  -2    3.80    1.90
  -2  11   2    3.86    2.34
   2 -11  -1   -0.85    1.74
  -2  11   1    1.07    1.68
   2 -10 -11    2.23    1.75
  -2  10  11   -0.09    1.63
   2 -10 -10   -0.06    1.49
  -2  10  10    0.38    1.36
   2 -10  -9    0.24    1.45
  -2  10   9   -0.17    1.45
   2 -10  -8    0.38    1.18
  -2  10   8   -1.02    1.50
   2 -10  -7    0.69    1.64
  -2  10   7    0.18    1.34
   2 -10  -6    7.06    1.93
  -2  10   6    9.22    2.27
   2 -10  -5   38.17    4.53
  -2  10   5   39.67    4.95
   2 -10  -4    4.06    1.89
  -2  10   4    8.95    2.34
   2 -10  -3    9.95    2.75
  -2  10   3   12.55    2.66
   2 -10  -2    2.32    2.17
  -2  10   2    6.19    2.15
   2 -10  -1    0.67    1.50
  -2  10   1    6.22    2.32
   2 -10   0    1.12    1.50
  -2  10   0   -0.72    2.00
   2 -10   1    4.75    2.10
  -2  10  -1    1.30    2.75
   2 -10   2    1.18    1.90
  -2  10  -2    8.80    2.14
   2  -9 -12    1.07    1.62
  -2   9  12    1.25    1.59
   2  -9 -11    0.09    1.85
  -2   9  11    9.05    2.18
   2  -9 -10   37.11    3.32
  -2   9  10   32.27    4.21
   2  -9  -9   -0.57    1.47
  -2   9   9    1.39    1.26
   2  -9  -8    1.52    1.44
  -2   9   8   -0.06    1.23
   2  -9  -7    0.75    1.29
  -2   9   7    3.17    1.65
   2  -9  -6    2.25    1.66
  -2   9   6    2.82    1.94
   2  -9  -5    1.13    1.33
  -2   9   5    1.57    1.74
   2  -9  -4   -0.15    1.38
  -2   9   4   -0.79    1.65
   2  -9  -3    0.48    1.21
  -2   9   3    1.09    1.30
   2  -9  -2   16.62    2.65
  -2   9   2   17.87    3.36
   2  -9  -1    5.94    1.54
  -2   9   1    1.99    2.29
   2  -9   0    0.46    1.29
  -2   9   0    0.30    1.36
   2  -9   1    6.26    1.59
  -2   9  -1    3.71    2.29
   2  -9   2    0.05    1.64
  -2   9  -2    4.01    1.95
   2  -9   3    8.59    2.19
  -2   9  -3    6.39    2.33
   2  -9   4   28.85    3.58
  -2   9  -4   26.87    3.71
   2  -8 -13    0.80    1.33
  -2   8  13    4.67    2.00
   2  -8 -12    2.82    1.59
  -2   8  12    1.26    1.99
   2  -8 -11    5.89    1.57
  -2   8  11    8.84    2.28
   2  -8 -10    0.97    1.37
  -2   8  10    6.42    1.54
   2  -8  -9   -1.04    1.29
  -2   8   9   -1.87    1.49
   2  -8  -8    0.81    0.97
  -2   8   8    0.09    1.09
   2  -8  -7   -0.72    1.04
  -2   8   7   -1.34    1.42
   2  -8  -6    4.66    1.47
  -2   8   6    8.38    2.12
   2  -8  -5    0.21    1.29
  -2   8   5   -0.99    1.05
   2  -8  -4    0.72    1.38
  -2   8   4    2.02    1.63
   2  -8  -3   23.71    2.73
  -2   8   3   20.16    2.65
   2  -8  -2    8.76    1.56
  -2   8   2    8.35    1.80
   2  -8  -1   16.05    2.01
  -2   8   1   18.14    2.98
   2  -8   0    3.48    1.20
  -2   8   0    3.13    1.48
   2  -8   1    3.43    1.55
  -2   8  -1    4.02    1.89
   2  -8   2   -1.11    1.16
  -2   8  -2    2.57    1.31
   2  -8   3   28.28    3.06
  -2   8  -3   24.76    3.90
   2  -8   4   20.70    2.45
  -2   8  -4   26.31    3.29
   2  -8   5    7.13    2.03
  -2   8  -5   10.64    2.74
  -2   8  -6    4.85    2.43
   2  -7 -13    0.40    1.48
  -2   7  13    6.68    2.05
   2  -7 -12   11.19    1.83
  -2   7  12    3.94    2.35
   2  -7 -11    7.30    1.66
  -2   7  11    3.44    1.59
   2  -7 -10    7.07    1.65
  -2   7  10    7.08    1.97
   2  -7  -9   14.87    1.70
  -2   7   9   12.71    1.89
   2  -7  -8   12.57    1.90
  -2   7   8    7.72    1.60
   2  -7  -7    0.78    0.90
  -2   7   7    0.05    0.93
   2  -7  -6   20.37    2.31
  -2   7   6   17.51    2.48
   2  -7  -5    1.71    1.29
  -2   7   5    2.50    1.18
   2  -7  -4    0.08    0.88
  -2   7   4   -1.82    1.01
   2  -7  -3   26.88    2.23
  -2   7   3   27.34    2.95
   2  -7  -2   23.07    2.07
  -2   7   2   23.16    2.46
   2  -7  -1   12.09    1.86
  -2   7   1   12.04    2.23
   2  -7   0   13.83    1.82
  -2   7   0   13.17    2.37
   2  -7   1    8.59    1.31
  -2   7  -1    5.61    1.93
   2  -7   2    8.80    1.97
  -2   7  -2   19.60    2.17
   2  -7   3    5.57    1.53
  -2   7  -3    7.52    2.04
   2  -7   4    1.14    0.92
   2  -7   4    1.91    1.16
  -2   7  -4    2.72    1.34
   2  -7   5   55.19    3.78
   2  -7   5   64.58    4.10
  -2   7  -5   65.67    4.80
   2  -7   6   -1.06    0.97
  -2   7  -6    2.17    1.45
  -2   7  -7   -0.00    1.22
   2  -6 -14    0.27    1.89
  -2   6  14    3.21    1.81
   2  -6 -13    2.60    1.42
  -2   6  13    3.75    1.71
   2  -6 -12   19.60    2.46
  -2   6  12   22.72    2.80
  -2   6  12   24.94    2.65
   2  -6 -11    2.15    1.26
  -2   6  11    1.66    1.34
  -2   6  11    3.57    1.20
   2  -6 -10    9.36    1.94
  -2   6  10   12.34    1.44
  -2   6  10   17.70    2.28
   2  -6  -9   -0.59    0.82
  -2   6   9    4.80    1.16
  -2   6   9   -0.18    0.81
   2  -6  -8   34.93    2.68
  -2   6   8   32.28    2.41
  -2   6   8   31.95    1.67
   2  -6  -7  117.37    5.55
  -2   6   7  105.43    3.47
  -2   6   7  123.79    5.59
   2  -6  -6    0.18    0.73
  -2   6   6    0.49    1.05
   2  -6  -5   69.65    3.84
  -2   6   5   73.75    4.22
   2  -6  -4    0.09    0.86
  -2   6   4    0.43    0.82
   2  -6  -3   24.51    1.86
  -2   6   3   21.89    1.96
   2  -6  -2    7.73    1.55
  -2   6   2   19.90    1.75
   2  -6  -1   26.03    1.86
  -2   6   1   30.78    2.24
   2  -6   0    5.11    1.25
  -2   6   0    6.25    1.32
   2  -6   1    8.82    1.44
   2  -6   1    8.36    0.72
  -2   6  -1   14.65    1.50
   2  -6   2   27.71    1.91
   2  -6   2   21.01    1.26
  -2   6  -2   28.75    2.37
   2  -6   3    1.04    0.98
   2  -6   3    1.59    0.75
  -2   6  -3    2.67    1.37
   2  -6   4    7.95    1.36
   2  -6   4    6.11    1.09
  -2   6  -4    9.54    2.00
   2  -6   5   12.47    1.69
  -2   6  -5   15.04    2.46
   2  -6   6    0.02    0.77
   2  -6   6    0.32    0.91
  -2   6  -6   -0.57    1.25
   2  -6   7    0.97    1.47
  -2   6  -7    3.75    1.51
   2  -6   8    0.71    1.34
  -2   6  -8   -0.40    1.46
   2  -6   9   -2.26    1.65
  -2   6  -9    0.76    1.51
   2  -5 -14    9.16    2.73
  -2   5  14    9.93    2.65
   2  -5 -13    0.99    1.36
  -2   5  13    1.88    1.30
   2  -5 -12    6.67    1.44
   2  -5 -12    4.65    1.12
  -2   5  12    4.95    1.72
   2  -5 -11   22.31    2.27
  -2   5  11   26.19    2.96
  -2   5  11   23.88    2.48
   2  -5 -10    3.92    1.26
  -2   5  10    5.40    1.23
  -2   5  10    3.89    1.19
   2  -5  -9   17.95    1.79
  -2   5   9   13.50    1.59
  -2   5   9   16.21    1.73
   2  -5  -8  283.80   10.82
  -2   5   8  287.77    9.24
  -2   5   8  312.26   11.72
   2  -5  -7  100.42    4.23
  -2   5   7   99.62    3.29
  -2   5   7   98.61    4.57
   2  -5  -6   43.18    2.49
  -2   5   6   40.88    2.53
  -2   5   6   37.88    1.42
   2  -5  -5   15.34    1.32
  -2   5   5   15.65    1.84
  -2   5   5   13.06    0.76
   2  -5  -4    3.53    0.83
  -2   5   4    7.39    1.11
  -2   5   4    3.09    0.33
   2  -5  -3   91.90    3.72
  -2   5   3   87.75    3.68
   2  -5  -2    2.42    0.81
  -2   5   2    3.90    0.93
   2  -5  -1   85.35    3.45
  -2   5   1   97.06    4.29
   2  -5   0   50.39    1.51
   2  -5   0   54.02    2.43
  -2   5   0   52.94    3.08
   2  -5   1    6.68    0.69
   2  -5   1    5.96    1.09
  -2   5  -1    6.76    1.20
   2  -5   2   16.28    1.07
   2  -5   2   12.56    1.50
  -2   5  -2   16.66    1.67
   2  -5   3    7.38    1.00
   2  -5   3   11.19    1.29
  -2   5  -3   12.46    1.46
   2  -5   4    5.92    1.07
   2  -5   4    8.18    1.18
  -2   5  -4    7.51    1.45
   2  -5   5   15.58    1.47
   2  -5   5   16.36    1.74
  -2   5  -5   18.50    2.11
   2  -5   6    5.91    1.06
   2  -5   6    5.53    1.43
  -2   5  -6    7.27    1.80
   2  -5   7   25.79    2.70
  -2   5  -7   21.88    2.47
   2  -5   8    0.74    1.45
  -2   5  -8    1.08    1.27
   2  -5   9    0.29    1.36
  -2   5  -9   -2.09    1.62
   2  -5  10    2.06    1.88
  -2   5 -10   -0.47    1.72
   2  -4 -14    1.96    1.58
  -2   4  14    2.78    1.90
   2  -4 -13    2.45    1.62
  -2   4  13    1.50    1.41
   2  -4 -12    5.13    1.28
   2  -4 -12    6.34    1.82
  -2   4  12    4.41    1.79
   2  -4 -11    6.06    1.34
   2  -4 -11    8.45    1.71
  -2   4  11    5.36    1.37
   2  -4 -10   27.00    2.18
  -2   4  10   25.52    2.51
  -2   4  10   28.93    2.69
   2  -4  -9   -0.23    0.71
  -2   4   9   -1.13    0.84
  -2   4   9    1.35    0.78
   2  -4  -8    4.00    0.82
  -2   4   8    1.72    0.92
  -2   4   8    1.96    0.91
   2  -4  -7   15.65    1.36
  -2   4   7   14.97    1.29
  -2   4   7   18.30    1.41
   2  -4  -6    3.20    0.73
  -2   4   6    2.19    0.58
  -2   4   6    2.73    0.75
   2  -4  -5   24.40    1.56
  -2   4   5   24.20    1.08
  -2   4   5   15.95    1.31
   2  -4  -4    9.83    1.17
  -2   4   4    9.05    1.20
   2  -4  -3   61.11    2.54
  -2   4   3   57.09    2.77
  -2   4   3   54.08    1.28
   2  -4  -2   56.29    2.41
  -2   4   2   66.95    2.98
  -2   4   2   55.92    1.16
   2  -4  -1    1.83    0.76
  -2   4   1    1.37    0.23
  -2   4   1    0.18    0.78
   2  -4   0   73.69    1.85
   2  -4   0   67.66    2.47
  -2   4   0   74.26    2.88
   2  -4   1   79.28    2.28
   2  -4   1   73.39    2.70
  -2   4  -1   88.05    3.27
   2  -4   2   75.29    2.86
  -2   4  -2   81.62    3.72
   2  -4   3    7.83    0.92
   2  -4   3   10.54    1.01
  -2   4  -3    9.94    1.31
   2  -4   4    0.52    0.73
   2  -4   4    1.36    0.62
  -2   4  -4    1.78    0.91
   2  -4   5    5.35    0.93
   2  -4   5    2.99    0.76
  -2   4  -5    6.27    1.51
   2  -4   6   11.36    1.44
   2  -4   6   12.11    1.06
  -2   4  -6   11.55    2.04
   2  -4   7    6.78    1.70
  -2   4  -7    9.00    1.90
   2  -4   8    0.70    1.30
  -2   4  -8    0.34    1.34
   2  -4   9    3.34    1.45
  -2   4  -9    2.19    1.45
   2  -4  10    2.22    2.15
  -2   4 -10    4.39    1.78
   2  -4  11    1.25    2.11
  -2   4 -11    1.53    1.98
   2  -3 -14    1.14    1.36
  -2   3  14    1.26    1.60
   2  -3 -13    2.64    1.45
  -2   3  13    1.90    1.83
   2  -3 -12   -0.57    0.96
  -2   3  12    1.28    1.04
   2  -3 -11   12.92    1.91
   2  -3 -11    7.19    1.30
  -2   3  11    9.04    1.89
   2  -3 -10   18.49    1.70
   2  -3 -10   17.39    2.11
  -2   3  10   18.29    2.33
   2  -3  -9   53.69    2.87
  -2   3   9   59.50    3.57
  -2   3   9   64.33    3.60
   2  -3  -8    5.37    0.93
  -2   3   8    4.23    1.14
  -2   3   8    4.55    1.07
   2  -3  -7  102.88    3.70
  -2   3   7  101.05    4.10
  -2   3   7  109.97    4.13
   2  -3  -6  511.50   14.79
  -2   3   6  531.05   14.80
  -2   3   6  517.69   13.47
   2  -3  -5   16.83    1.29
  -2   3   5   20.70    1.11
  -2   3   5   13.48    1.00
   2  -3  -4  206.84    6.13
  -2   3   4  203.17    5.74
  -2   3   4  194.83    4.61
   2  -3  -3  290.81    8.41
  -2   3   3  302.28    8.04
  -2   3   3  287.78    5.62
  -2   3   2    0.39    0.24
  -2   3   2    4.17    0.67
   2  -3  -1    3.87    0.63
  -2   3   1    1.86    0.70
  -2   3   1    2.33    0.28
   2  -3   0    4.01    0.88
   2  -3   0    5.17    0.52
  -2   3   0    7.70    1.04
   2  -3   1   44.34    1.40
   2  -3   1   45.28    1.96
  -2   3  -1   43.23    2.36
   2  -3   2  105.93    3.14
   2  -3   2  105.00    3.11
  -2   3  -2  112.90    3.67
   2  -3   3    3.94    0.68
   2  -3   3    2.97    0.58
  -2   3  -3    4.24    0.86
   2  -3   4   12.82    1.22
   2  -3   4   11.67    0.95
  -2   3  -4   13.11    1.27
   2  -3   5   47.61    2.49
   2  -3   5   41.04    1.63
  -2   3  -5   40.57    2.45
   2  -3   6    1.91    0.62
   2  -3   6    4.00    1.11
  -2   3  -6    2.93    1.16
   2  -3   7   52.06    3.33
  -2   3  -7   37.60    2.84
   2  -3   8    6.89    1.73
  -2   3  -8    5.93    1.84
   2  -3   9    3.87    1.53
  -2   3  -9    3.29    1.78
   2  -3  10    5.88    2.54
  -2   3 -10    9.42    2.35
   2  -3  11   -2.21    2.09
  -2   3 -11    4.04    1.58
   2  -3  12   -2.23    2.35
  -2   3 -12    4.47    1.99
   2  -2 -14    0.32    1.28
  -2   2  14    1.45    1.84
   2  -2 -13    1.42    1.40
  -2   2  13    1.44    1.45
   2  -2 -12   14.75    2.16
  -2   2  12   18.78    2.39
   2  -2 -11   58.70    3.44
   2  -2 -11   47.55    2.88
  -2   2  11   48.75    4.31
   2  -2 -10   28.71    2.29
   2  -2 -10   22.51    1.77
  -2   2  10   20.78    2.53
   2  -2  -9   39.01    2.12
   2  -2  -9   36.76    2.35
  -2   2   9   37.84    2.55
   2  -2  -8    1.36    0.71
   2  -2  -8    1.24    0.86
  -2   2   8    1.92    0.99
   2  -2  -7    4.24    0.72
  -2   2   7    1.26    0.88
  -2   2   7    1.01    0.83
   2  -2  -6   16.64    1.18
  -2   2   6   15.88    1.32
  -2   2   6   17.05    1.19
   2  -2  -5   34.12    1.84
  -2   2   5   36.60    1.70
  -2   2   5   41.35    1.76
   2  -2  -4  102.83    3.51
  -2   2   4  109.74    3.07
  -2   2   4  112.50    3.16
   2  -2  -3    2.07    0.63
  -2   2   3    3.23    0.41
  -2   2   3    1.60    0.52
   2  -2  -2   96.26    2.77
  -2   2   2  102.90    2.74
  -2   2   2  104.06    2.20
   2  -2  -1    1.04    0.44
  -2   2   1    0.26    0.23
  -2   2   1    0.02    0.34
   2  -2   0   88.33    2.55
   2  -2   0   91.19    1.98
  -2   2   0   90.75    2.62
   2  -2   1   54.57    1.45
   2  -2   1   50.40    1.65
  -2   2  -1   49.75    1.85
   2  -2   2    3.42    0.53
   2  -2   2    1.44    0.50
  -2   2  -2    1.23    0.66
   2  -2   3   64.19    1.91
   2  -2   3   65.63    2.27
  -2   2  -3   66.77    3.00
   2  -2   4  117.68    2.91
   2  -2   4  121.20    3.98
  -2   2  -4  128.33    4.66
   2  -2   5   42.68    2.26
   2  -2   5   38.62    1.37
  -2   2  -5   43.01    2.23
   2  -2   6    9.27    1.30
   2  -2   6    7.41    0.59
  -2   2  -6    9.92    1.17
   2  -2   7   -0.06    0.93
  -2   2  -7   -0.18    0.75
   2  -2   8    2.25    1.45
  -2   2  -8    3.81    1.12
   2  -2   9   15.37    2.12
  -2   2  -9   14.23    1.86
   2  -2  10    6.05    2.09
  -2   2 -10    7.15    2.03
   2  -2  11    6.02    2.40
  -2   2 -11    7.10    1.85
   2  -2  12    8.65    3.02
  -2   2 -12    7.64    2.26
   2  -1 -14    0.68    1.86
  -2   1  14    2.49    2.05
   2  -1 -13    8.39    2.39
  -2   1  13   10.69    2.63
   2  -1 -12    7.13    1.90
  -2   1  12    6.50    1.91
   2  -1 -11    5.69    1.25
  -2   1  11    7.10    1.61
   2  -1 -10   21.81    1.65
   2  -1 -10   24.77    2.27
  -2   1  10   24.94    2.57
   2  -1  -9   80.35    4.03
   2  -1  -9   78.89    3.44
  -2   1   9   80.67    4.64
   2  -1  -8   25.99    1.63
   2  -1  -8   27.51    1.87
  -2   1   8   27.22    2.00
   2  -1  -7    0.42    0.66
   2  -1  -7    0.82    0.56
  -2   1   7    0.73    0.64
   2  -1  -6  116.13    3.55
   2  -1  -6  106.66    3.46
  -2   1   6  107.36    3.82
   2  -1  -5  558.51   13.86
  -2   1   5  576.65   13.10
  -2   1   5  554.95   15.08
   2  -1  -4   20.66    1.05
  -2   1   4   18.16    1.13
  -2   1   4   19.09    0.87
   2  -1  -3  345.57    7.78
  -2   1   3  345.25    6.47
  -2   1   3  342.04    7.25
   2  -1  -2   41.00    1.32
  -2   1   2   43.71    1.26
  -2   1   2   41.11    1.13
   2  -1  -1  398.36    8.19
  -2   1   1  385.44    6.80
  -2   1   1  395.70    6.71
   2  -1   0   86.69    2.03
   2  -1   0   80.03    1.71
  -2   1   0   80.79    1.95
   2  -1   1  140.73    2.99
   2  -1   1  143.22    2.90
  -2   1  -1  137.40    3.10
   2  -1   2  258.40    5.64
   2  -1   2  269.19    4.97
  -2   1  -2  268.21    6.14
   2  -1   3    8.63    0.50
   2  -1   3    8.79    0.69
  -2   1  -3    9.06    0.87
   2  -1   4  310.77    8.65
  -2   1  -4  310.89    8.51
   2  -1   5   65.07    2.62
  -2   1  -5   54.01    2.29
   2  -1   6    9.64    1.08
  -2   1  -6    8.73    1.08
   2  -1   7    1.73    0.89
  -2   1  -7    2.87    1.09
   2  -1   8    6.50    1.29
  -2   1  -8    7.11    1.51
   2  -1   9    5.26    1.29
  -2   1  -9    2.25    1.25
   2  -1  10    6.50    2.13
  -2   1 -10    8.42    1.65
   2  -1  11    3.80    1.73
  -2   1 -11    0.31    1.19
   2  -1  12   -1.06    2.01
  -2   1 -12   -1.11    1.35
   2  -1  13    4.24    2.59
  -2   1 -13    3.67    2.37
   2   0 -14    1.89    1.67
  -2   0  14    3.95    2.35
   2   0 -13   -0.23    1.56
  -2   0  13    2.77    1.63
   2   0 -12   -0.81    1.48
  -2   0  12    3.20    1.39
   2   0 -11   -0.97    0.96
  -2   0  11   -0.48    1.25
   2   0 -10   10.35    1.10
   2   0 -10    9.10    1.71
  -2   0  10    9.10    1.85
   2   0  -9    1.73    0.76
   2   0  -9    1.92    1.00
  -2   0   9    1.07    1.06
   2   0  -8   77.42    2.99
   2   0  -8   84.87    3.48
  -2   0   8   77.54    4.09
   2   0  -7   49.23    2.14
   2   0  -7   53.03    2.34
  -2   0   7   52.96    2.60
   2   0  -6   12.11    0.97
   2   0  -6   11.62    0.91
  -2   0   6    8.77    1.35
   2   0  -5  111.87    3.50
   2   0  -5  106.17    3.03
  -2   0   5  106.68    3.79
   2   0  -4  174.94    4.44
   2   0  -4  164.63    3.75
  -2   0   4  177.27    4.75
   2   0  -3 1110.50   23.31
  -2   0   3 1121.86   18.39
  -2   0   3 1124.31   23.66
   2   0  -2  922.70   17.98
  -2   0   2  900.36   12.20
  -2   0   2  906.01   17.31
   2   0  -1   55.00    1.65
  -2   0   1   52.98    1.02
  -2   0   1   47.36    1.31
   2   0   0   53.64    1.54
  -2   0   0   56.43    1.02
   2   0   1 1016.89   18.41
   2   0   1 1034.95   16.70
  -2   0  -1 1024.20   16.42
   2   0   2  118.62    2.68
   2   0   2  117.36    2.24
  -2   0  -2  127.19    2.74
   2   0   3 1467.83   31.78
  -2   0  -3 1487.94   30.98
   2   0   4   15.89    1.14
  -2   0  -4   15.55    1.24
   2   0   5   17.30    1.42
  -2   0  -5   16.22    1.49
   2   0   6   -0.27    0.69
  -2   0  -6   -0.38    0.65
   2   0   7   37.03    2.30
  -2   0  -7   30.35    2.05
   2   0   8    0.35    0.78
  -2   0  -8   -1.64    0.97
   2   0   9   41.80    3.02
  -2   0  -9   40.96    3.28
   2   0  10    3.16    1.31
  -2   0 -10    2.86    1.27
   2   0  11    2.68    1.58
  -2   0 -11    5.08    1.81
   2   0  12   -0.98    1.51
  -2   0 -12   -1.17    1.38
   2   0  13    6.18    2.27
  -2   0 -13    5.28    2.37
   2   0  14    5.12    2.22
  -2   0 -14    1.32    2.26
   2   1 -13   15.09    2.37
  -2  -1  13   15.32    3.65
   2   1 -12    1.61    1.34
  -2  -1  12    2.47    1.67
   2   1 -11   -0.92    1.30
  -2  -1  11   -1.47    1.25
   2   1 -10   13.04    2.00
  -2  -1  10   15.90    2.24
   2   1  -9   74.77    3.15
   2   1  -9   81.07    4.07
  -2  -1   9   83.46    5.16
   2   1  -8   69.22    2.96
   2   1  -8   63.12    3.47
  -2  -1   8   68.51    3.94
   2   1  -7    1.26    0.66
   2   1  -7    2.49    0.81
  -2  -1   7    1.61    0.95
   2   1  -6   61.56    2.24
   2   1  -6   62.36    2.43
  -2  -1   6   60.06    3.07
   2   1  -5    5.27    0.67
   2   1  -5    6.24    0.80
  -2  -1   5    5.28    1.07
   2   1  -4  149.37    3.54
   2   1  -4  160.61    4.37
  -2  -1   4  152.13    4.73
   2   1  -3    6.71    0.42
   2   1  -3    7.13    0.76
  -2  -1   3    8.38    0.68
   2   1  -2    3.29    0.56
   2   1  -2    3.67    0.25
  -2  -1   2    4.25    0.48
   2   1  -1   17.96    0.90
  -2  -1   1   13.00    0.67
   2   1   0    0.78    0.33
  -2  -1   0    1.06    0.28
   2   1   1  121.49    2.33
   2   1   1  124.73    2.38
  -2  -1  -1  118.88    1.66
   2   1   2 1647.99   24.18
   2   1   2 1663.10   30.19
  -2  -1  -2 1663.08   25.92
   2   1   3 1287.06   25.38
  -2  -1  -3 1280.10   23.54
   2   1   4   10.26    0.73
  -2  -1  -4    9.52    0.70
   2   1   5   79.38    2.75
  -2  -1  -5   71.92    2.57
   2   1   6   68.46    2.74
  -2  -1  -6   65.33    2.60
   2   1   7   39.16    2.31
  -2  -1  -7   34.22    2.12
   2   1   8    1.82    1.17
  -2  -1  -8    4.54    1.00
   2   1   9   26.46    2.32
  -2  -1  -9   29.24    2.27
   2   1  10    6.73    1.87
  -2  -1 -10    8.10    1.86
   2   1  11   14.46    2.08
  -2  -1 -11    9.65    2.44
   2   1  12    4.18    2.10
  -2  -1 -12    5.51    2.03
   2   1  13    1.01    2.07
  -2  -1 -13    2.99    1.90
   2   1  14    6.77    2.52
  -2  -1 -14    9.63    2.97
   2   2 -13    0.36    1.68
  -2  -2  13    2.41    2.12
   2   2 -12    7.19    1.80
  -2  -2  12    8.41    2.19
   2   2 -11    2.94    1.50
  -2  -2  11    1.05    1.52
   2   2 -10   69.82    4.41
  -2  -2  10   69.83    4.99
   2   2  -9  100.46    4.90
   2   2  -9   84.18    3.71
  -2  -2   9   98.34    5.61
   2   2  -8   32.56    2.37
   2   2  -8   26.61    1.77
  -2  -2   8   28.80    2.85
   2   2  -7  103.13    3.75
   2   2  -7  105.49    4.38
  -2  -2   7  113.01    5.76
   2   2  -6    0.12    0.51
   2   2  -6   -0.04    0.59
  -2  -2   6    0.23    0.80
   2   2  -5    6.36    0.85
   2   2  -5    5.76    0.73
  -2  -2   5    3.82    0.91
   2   2  -4    0.54    0.48
   2   2  -4    0.06    0.43
  -2  -2   4   -1.00    0.53
   2   2  -3    3.81    0.56
   2   2  -3    7.52    0.84
  -2  -2   3    4.06    0.69
   2   2  -2   26.17    1.20
   2   2  -2   26.54    0.76
  -2  -2   2   27.52    1.20
   2   2  -1    0.58    0.19
  -2  -2   1    1.17    0.42
   2   2   0    9.99    0.37
   2   2   0    6.71    0.78
  -2  -2   0    9.49    0.56
   2   2   1   27.90    1.05
   2   2   1   20.33    0.78
   2   2   1   21.67    0.61
   2   2   2   90.03    2.11
   2   2   2   81.56    1.97
   2   2   2   84.28    1.84
   2   2   3   53.69    1.44
   2   2   3   55.35    1.17
  -2  -2  -3   51.46    1.45
   2   2   4   32.71    1.22
   2   2   4   30.48    0.71
  -2  -2  -4   30.07    1.28
   2   2   5   87.15    2.92
  -2  -2  -5   93.08    3.06
  -2  -2  -5   85.94    1.35
   2   2   6  577.57   16.13
  -2  -2  -6  593.30   15.80
   2   2   7   73.23    3.07
  -2  -2  -7   76.10    2.99
   2   2   8   14.27    1.36
  -2  -2  -8   12.11    1.35
   2   2   9   42.04    3.05
  -2  -2  -9   50.74    3.15
   2   2  10   43.18    2.95
  -2  -2 -10   38.13    2.78
   2   2  11    2.56    1.83
  -2  -2 -11    8.61    1.82
   2   2  12   16.91    2.44
  -2  -2 -12   16.17    2.44
   2   2  13    7.13    2.21
  -2  -2 -13   10.38    2.52
   2   2  14   -0.58    1.80
  -2  -2 -14    3.41    1.67
   2   2  15   -0.26    1.63
  -2  -2 -15   -0.08    1.77
   2   3 -12    7.47    2.12
  -2  -3  12    3.41    2.75
   2   3 -11    9.32    2.05
  -2  -3  11    5.92    2.69
   2   3 -10    9.02    1.83
  -2  -3  10    8.64    2.36
   2   3  -9   10.13    1.70
   2   3  -9    5.46    1.23
  -2  -3   9   13.47    2.23
   2   3  -8   94.08    4.04
   2   3  -8  102.74    4.85
  -2  -3   8   96.83    5.38
   2   3  -7    9.18    1.19
   2   3  -7    9.80    1.38
  -2  -3   7    8.80    1.87
   2   3  -6   93.97    3.70
   2   3  -6   91.75    3.59
  -2  -3   6   92.90    4.15
   2   3  -5    4.13    0.84
   2   3  -5    3.52    0.75
  -2  -3   5    2.34    1.04
   2   3  -4   50.12    1.93
   2   3  -4   49.77    2.12
  -2  -3   4   46.77    2.47
   2   3  -3    0.53    0.72
   2   3  -3    1.00    0.58
  -2  -3   3    3.29    0.78
   2   3  -2  141.43    4.13
   2   3  -2  134.38    3.23
  -2  -3   2  125.27    3.59
   2   3  -1  547.61   12.65
   2   3  -1  569.50    9.74
  -2  -3   1  554.37   12.02
   2   3   0   13.92    0.79
   2   3   0   14.69    0.56
  -2  -3   0   15.20    0.69
   2   3   1    9.04    0.51
   2   3   1   10.20    0.64
  -2  -3  -1   10.27    0.46
   2   3   2    8.87    0.53
   2   3   2    8.46    0.53
   2   3   2    8.14    0.45
   2   3   3   56.95    1.64
   2   3   3   56.03    1.61
   2   3   3   59.78    1.50
   2   3   4   20.88    0.79
   2   3   4   21.57    0.97
   2   3   4   16.94    0.98
   2   3   5   49.10    2.22
   2   3   5   49.06    1.77
  -2  -3  -5   47.27    1.25
   2   3   6  208.35    5.92
  -2  -3  -6  212.76    6.35
  -2  -3  -6  191.29    3.57
   2   3   7   30.62    1.75
  -2  -3  -7   27.45    1.56
  -2  -3  -7   26.41    0.73
   2   3   8    9.21    1.35
  -2  -3  -8    8.75    1.19
   2   3   9   13.91    1.35
  -2  -3  -9    9.93    1.80
   2   3  10    8.55    1.63
  -2  -3 -10    7.13    1.69
   2   3  11    6.92    1.66
  -2  -3 -11    3.19    1.67
   2   3  12   11.73    2.04
  -2  -3 -12   12.14    2.32
   2   3  13    2.44    1.84
  -2  -3 -13    2.12    1.73
   2   3  14    3.79    2.37
  -2  -3 -14    5.27    1.79
   2   3  15    2.96    1.96
  -2  -3 -15   -1.10    1.60
   2   4 -11    3.39    1.89
  -2  -4  11    4.01    2.37
   2   4 -10    1.24    1.41
  -2  -4  10    2.12    1.85
   2   4  -9   20.66    2.46
  -2  -4   9   24.38    3.29
   2   4  -8    0.43    0.93
   2   4  -8    2.10    1.10
  -2  -4   8    1.03    1.32
   2   4  -7  203.64    7.72
   2   4  -7  191.76    7.25
  -2  -4   7  209.65    9.22
   2   4  -6   55.65    3.07
   2   4  -6   59.27    3.04
  -2  -4   6   67.86    3.98
   2   4  -5   12.37    1.25
   2   4  -5   10.64    1.21
  -2  -4   5   10.83    1.53
   2   4  -4   51.89    2.20
   2   4  -4   48.06    2.12
  -2  -4   4   47.70    2.35
   2   4  -3   13.86    1.10
   2   4  -3   18.63    1.28
  -2  -4   3   16.39    1.37
   2   4  -2  609.30   14.19
   2   4  -2  617.28   16.29
  -2  -4   2  618.28   15.71
   2   4  -1   32.81    1.82
   2   4  -1   35.24    1.45
  -2  -4   1   32.64    1.42
   2   4   0    5.37    0.72
   2   4   0    5.11    0.64
  -2  -4   0    4.29    0.51
   2   4   1   26.71    1.08
   2   4   1   24.58    1.13
  -2  -4  -1   23.52    0.89
   2   4   2   50.82    1.71
   2   4   2   52.96    1.71
  -2  -4  -2   55.95    1.35
   2   4   3   16.88    0.83
   2   4   3   18.20    0.91
   2   4   3   18.16    0.75
   2   4   4   51.03    1.99
   2   4   4   57.98    1.70
   2   4   4   50.89    1.78
   2   4   5   39.77    1.64
   2   4   5   34.37    1.42
  -2  -4  -5   32.92    1.29
   2   4   6   31.47    1.59
   2   4   6   30.22    1.94
  -2  -4  -6   32.17    1.21
   2   4   7   21.34    1.70
   2   4   7   23.57    1.44
  -2  -4  -7   19.29    0.92
   2   4   8   19.92    1.43
  -2  -4  -8   17.00    0.85
  -2  -4  -8   20.61    1.55
   2   4   9    0.74    0.69
  -2  -4  -9    0.05    0.78
   2   4  10   -1.10    0.71
  -2  -4 -10    1.89    0.83
   2   4  11   16.41    2.24
  -2  -4 -11   16.44    2.05
   2   4  12   10.56    1.97
  -2  -4 -12    6.25    1.64
   2   4  13    0.74    1.29
  -2  -4 -13    2.26    1.53
   2   4  14    2.24    1.93
  -2  -4 -14    1.60    1.80
   2   4  15    2.44    2.12
  -2  -4 -15    2.07    2.09
   2   5 -11   -2.87    1.76
  -2  -5  11    0.24    2.21
   2   5 -10    0.24    1.08
  -2  -5  10    0.23    1.36
   2   5  -9   -0.11    1.36
  -2  -5   9    9.01    1.72
   2   5  -8    0.82    1.08
   2   5  -8    1.56    1.29
  -2  -5   8    2.45    1.25
   2   5  -7   19.54    2.25
   2   5  -7   20.13    2.36
  -2  -5   7   21.12    2.27
   2   5  -6    5.61    1.46
   2   5  -6    5.28    1.44
  -2  -5   6    8.40    1.65
   2   5  -5    7.52    1.05
   2   5  -5    8.43    1.42
  -2  -5   5    6.39    1.25
   2   5  -4   16.59    1.58
   2   5  -4   15.99    1.68
  -2  -5   4   18.72    1.44
   2   5  -3   -0.00    0.54
   2   5  -3   -0.52    0.59
  -2  -5   3    0.02    0.51
   2   5  -2   21.99    1.67
   2   5  -2   21.43    1.22
  -2  -5   2   21.60    1.36
   2   5  -1   22.29    1.30
   2   5  -1   22.06    1.43
  -2  -5   1   22.97    1.22
   2   5   0   15.04    1.18
   2   5   0   17.35    1.41
  -2  -5   0   12.85    0.84
   2   5   1    1.87    0.79
   2   5   1    0.60    0.88
  -2  -5  -1    3.61    0.43
   2   5   2  179.35    5.67
   2   5   2  187.95    5.15
   2   5   3    3.56    0.77
  -2  -5  -3    2.75    0.34
   2   5   4   31.01    1.55
   2   5   4   37.94    1.29
  -2  -5  -4   35.55    1.52
   2   5   5   78.06    2.24
   2   5   5   71.36    2.67
  -2  -5  -5   81.91    2.69
   2   5   6   28.68    1.40
   2   5   6   29.30    1.61
  -2  -5  -6   27.59    1.43
   2   5   7    8.67    0.99
   2   5   7    9.66    1.29
  -2  -5  -7   10.38    0.88
   2   5   8  515.32   15.63
   2   5   8  535.59   16.74
  -2  -5  -8  514.08   13.15
   2   5   9   54.22    3.08
   2   5   9   48.64    2.49
  -2  -5  -9   48.47    2.02
   2   5  10    6.89    1.32
  -2  -5 -10    4.58    0.70
  -2  -5 -10    8.06    1.26
   2   5  11    0.87    0.97
  -2  -5 -11   -0.92    0.89
   2   5  12   43.83    3.40
  -2  -5 -12   42.70    3.50
   2   5  13    0.37    1.18
  -2  -5 -13    1.19    1.55
   2   5  14   -1.53    2.00
  -2  -5 -14    6.58    1.62
   2   5  15    9.59    2.41
  -2  -5 -15   12.19    2.96
   2   6 -10   -1.89    1.22
  -2  -6  10    2.23    1.91
   2   6  -9    1.12    1.15
  -2  -6   9    0.13    1.42
   2   6  -8    8.58    1.92
   2   6  -8    5.92    1.61
  -2  -6   8    7.94    1.92
   2   6  -7   -1.16    1.05
   2   6  -7    0.82    0.97
  -2  -6   7   -0.43    1.03
   2   6  -6    2.61    1.15
   2   6  -6    2.97    1.36
  -2  -6   6    3.01    1.17
   2   6  -5   36.45    2.85
   2   6  -5   38.10    2.88
  -2  -6   5   36.49    2.97
   2   6  -4   -0.87    1.05
   2   6  -4    0.16    1.07
  -2  -6   4    5.61    1.05
   2   6  -3    1.23    0.94
   2   6  -3    1.57    0.99
  -2  -6   3    1.59    0.65
   2   6  -2    2.88    1.00
   2   6  -2    2.86    0.90
  -2  -6   2    4.38    0.82
   2   6  -1   10.31    1.53
   2   6  -1   11.11    1.26
  -2  -6   1   12.88    1.00
   2   6   0  110.06    3.67
   2   6   0  113.25    4.24
  -2  -6   0  118.64    3.29
   2   6   1   76.51    2.88
   2   6   1   64.61    3.12
  -2  -6  -1   66.15    1.90
   2   6   2  112.61    3.95
   2   6   2   98.16    3.56
  -2  -6  -2  110.08    2.59
   2   6   3  344.33    9.67
  -2  -6  -3  308.25    6.04
   2   6   4   53.36    2.26
  -2  -6  -4   58.80    2.52
   2   6   5   30.96    1.58
   2   6   5   28.39    1.12
  -2  -6  -5   23.59    1.66
   2   6   6   47.54    1.67
   2   6   6   44.55    2.46
  -2  -6  -6   51.24    2.35
   2   6   7    7.87    0.90
   2   6   7    8.10    1.14
  -2  -6  -7   10.07    0.99
   2   6   8    7.06    1.02
   2   6   8   11.58    1.21
  -2  -6  -8   10.75    1.11
   2   6   9    9.94    1.31
   2   6   9    6.86    1.44
  -2  -6  -9    9.66    1.00
   2   6  10    0.76    1.00
   2   6  10    1.12    0.91
  -2  -6 -10    1.27    0.61
   2   6  11   26.06    2.03
  -2  -6 -11   28.34    2.48
   2   6  12    8.02    1.65
  -2  -6 -12    8.19    1.75
   2   6  13   71.30    5.10
  -2  -6 -13   72.15    4.98
   2   6  14   34.05    3.90
  -2  -6 -14   31.44    3.52
   2   6  15   -0.06    1.61
  -2  -6 -15    1.59    1.76
   2   7  -9   -0.37    1.55
  -2  -7   9    2.13    1.80
   2   7  -8   -0.55    1.38
  -2  -7   8    1.43    1.50
   2   7  -7   -0.41    1.59
  -2  -7   7    7.62    1.78
  -2  -7   7    2.61    1.46
   2   7  -6   42.10    3.65
  -2  -7   6   45.08    3.95
   2   7  -5   63.43    4.43
   2   7  -5   64.18    4.33
  -2  -7   5   60.68    4.12
   2   7  -4   24.56    2.38
   2   7  -4   15.51    2.19
  -2  -7   4   18.10    2.10
   2   7  -3   -0.02    0.74
   2   7  -3   -0.01    0.94
  -2  -7   3    0.39    0.77
   2   7  -2    2.71    0.90
   2   7  -2    2.63    1.11
  -2  -7   2    1.16    0.83
   2   7  -1    2.24    1.03
   2   7  -1    2.92    1.01
  -2  -7   1    2.06    0.71
   2   7   0    2.89    1.23
   2   7   0    4.63    1.00
  -2  -7   0    4.87    0.69
   2   7   1   45.69    2.64
  -2  -7  -1   44.03    1.50
   2   7   2   19.90    1.82
  -2  -7  -2   15.49    1.49
  -2  -7  -2   17.98    0.82
   2   7   3   12.87    1.31
  -2  -7  -3   14.58    1.53
   2   7   4   46.27    2.74
  -2  -7  -4   40.06    1.17
  -2  -7  -4   43.02    2.33
   2   7   5   48.00    2.88
  -2  -7  -5   52.96    2.81
   2   7   6   -0.06    0.82
   2   7   6   -0.25    0.36
  -2  -7  -6    0.23    0.72
   2   7   7    6.69    0.71
   2   7   7    6.06    1.12
  -2  -7  -7    5.15    1.09
   2   7   8   27.70    1.97
   2   7   8   20.31    1.37
  -2  -7  -8   21.62    1.85
   2   7   9    6.29    1.05
   2   7   9    7.45    1.43
  -2  -7  -9    9.82    1.21
   2   7  10    4.94    1.12
   2   7  10    9.47    1.75
  -2  -7 -10    5.64    0.98
   2   7  11    1.73    1.05
   2   7  11    2.52    1.22
  -2  -7 -11    1.09    0.92
   2   7  12   18.06    1.85
  -2  -7 -12    4.62    1.30
   2   7  13   14.34    2.43
  -2  -7 -13   15.83    2.37
   2   7  14    2.85    1.50
  -2  -7 -14    4.36    1.72
   2   7  15    8.65    2.04
  -2  -7 -15   11.11    2.93
  -2  -8   7    0.82    1.47
  -2  -8   7    1.57    1.61
   2   8  -6    2.69    1.64
  -2  -8   6    1.90    1.26
  -2  -8   6    0.75    1.43
   2   8  -5   66.36    4.71
  -2  -8   5   53.21    4.33
  -2  -8   5   62.32    4.81
   2   8  -4   15.04    2.11
  -2  -8   4   21.56    2.59
  -2  -8   4   18.30    2.17
   2   8  -3    1.18    1.44
  -2  -8   3    3.65    1.18
  -2  -8   3    2.51    1.06
   2   8  -2    1.20    1.09
  -2  -8   2    0.25    0.79
  -2  -8   2    1.48    0.98
   2   8  -1   17.35    1.65
  -2  -8   1    5.10    1.39
  -2  -8   1    7.10    1.10
   2   8   0   17.06    1.65
  -2  -8   0   13.60    2.07
  -2  -8   0   15.14    1.09
   2   8   1  148.43    6.81
  -2  -8  -1  140.38    4.11
  -2  -8  -1  149.75    6.70
   2   8   2    0.72    1.02
  -2  -8  -2    0.56    0.85
  -2  -8  -3    1.45    0.87
   2   8   4  115.63    5.50
  -2  -8  -4  112.34    5.38
   2   8   5   14.55    1.63
  -2  -8  -5   18.54    2.10
   2   8   6    0.18    0.78
  -2  -8  -6   -0.32    0.66
   2   8   7    8.36    0.74
  -2  -8  -7    5.66    1.62
   2   8   8   17.54    1.83
   2   8   8   12.05    1.03
  -2  -8  -8   18.96    1.89
   2   8   9   40.85    2.29
   2   8   9   45.23    3.63
  -2  -8  -9   45.39    3.09
   2   8  10   53.85    2.87
   2   8  10   56.16    4.12
  -2  -8 -10   65.63    3.54
   2   8  11    1.67    0.98
   2   8  11    2.83    1.35
  -2  -8 -11    2.20    1.02
   2   8  12    0.93    0.98
   2   8  12    0.86    1.57
   2   8  13   -0.60    0.96
   2   8  14    2.39    1.59
  -2  -8 -14    2.39    2.12
   2   8  15   -0.22    1.70
  -2  -8 -15    3.43    2.15
   2   9  -6   11.69    2.68
  -2  -9   6   12.98    2.83
   2   9  -5    1.43    1.42
  -2  -9   5   -0.90    1.38
  -2  -9   5   -0.77    1.18
   2   9  -4    4.02    2.06
  -2  -9   4    6.48    2.09
  -2  -9   4    6.15    1.62
   2   9  -3   31.06    2.80
  -2  -9   3   32.83    2.97
  -2  -9   3   26.78    2.58
   2   9  -2    5.17    1.42
  -2  -9   2    3.07    1.50
  -2  -9   2    1.62    1.13
   2   9  -1    0.58    0.92
  -2  -9   1   -0.50    1.08
   2   9   0   32.28    2.56
  -2  -9   0   23.27    2.49
   2   9   1   -0.48    1.24
  -2  -9  -1   -1.02    1.16
   2   9   2   81.26    4.53
  -2  -9  -2   80.42    4.46
   2   9   3    1.46    1.17
  -2  -9  -3   -0.75    1.12
   2   9   4   89.97    4.65
  -2  -9  -4   90.50    5.24
   2   9   5  465.81   18.30
  -2  -9  -5  478.97   18.93
   2   9   6   77.32    4.13
  -2  -9  -6   62.79    3.73
   2   9   7   40.41    2.89
  -2  -9  -7   48.00    3.72
   2   9   8    4.41    1.18
  -2  -9  -8    2.07    1.18
   2   9   9    6.75    1.94
  -2  -9  -9    7.40    1.63
   2   9  10    7.51    2.13
  -2  -9 -10    5.71    1.68
   2   9  11    1.94    1.41
  -2  -9 -11    2.63    1.20
   2   9  12    0.16    0.74
   2   9  12   -0.41    1.28
   2   9  13    0.28    1.65
   2  10  -5   -2.17    1.73
  -2 -10   5    0.79    1.78
   2  10  -4   12.39    2.96
  -2 -10   4   16.62    3.30
   2  10  -3   77.06    6.45
  -2 -10   3   80.68    6.75
   2  10  -2    2.81    1.85
  -2 -10   2    2.75    1.95
   2  10  -1   18.78    3.11
  -2 -10   1   17.31    2.93
   2  10   0   -0.42    0.99
  -2 -10   0    0.37    1.01
   2  10   1    1.94    1.34
  -2 -10  -1    1.36    1.53
   2  10   2   19.33    2.76
  -2 -10  -2   15.11    2.69
   2  10   3    1.91    1.25
  -2 -10  -3    1.46    1.54
   2  10   4    8.30    1.67
  -2 -10  -4    8.81    2.08
   2  10   5    6.73    1.67
  -2 -10  -5    4.04    1.85
   2  10   6    1.68    1.58
  -2 -10  -6    2.31    1.19
   2  10   7    6.87    1.89
  -2 -10  -7    5.87    2.07
   2  10   8   17.62    2.75
  -2 -10  -8   19.93    2.32
   2  10   9    1.24    1.23
  -2 -10  -9    1.75    1.49
   2  10  10    1.24    1.29
  -2 -10 -10    2.23    1.41
   2  10  11   13.97    2.76
  -2 -10 -11    9.12    1.84
   2  10  12    3.28    1.53
  -2 -10 -12    0.55    1.17
   2  10  13    0.21    1.42
   2  10  14    0.55    2.08
   2  11  -3   38.22    4.26
  -2 -11   3   41.29    4.98
   2  11  -2   12.79    3.32
  -2 -11   2   14.34    3.19
   2  11  -1    4.91    2.60
  -2 -11   1    8.60    2.61
   2  11   0   16.12    2.94
  -2 -11   0    8.42    2.73
   2  11   1    1.06    1.84
  -2 -11  -1    2.18    1.55
   2  11   2   -1.29    1.58
  -2 -11  -2    2.17    1.46
   2  11   3    2.99    1.81
  -2 -11  -3    1.38    1.55
   2  11   4    3.32    1.46
  -2 -11  -4    1.64    1.46
   2  11   5   38.27    4.01
  -2 -11  -5   29.82    3.11
   2  11   6    6.35    1.80
  -2 -11  -6    8.65    1.89
   2  11   7   22.22    3.27
  -2 -11  -7   23.22    2.98
   2  11   8    1.51    1.56
  -2 -11  -8    0.56    1.29
   2  11   9    3.10    1.53
  -2 -11  -9    3.28    1.53
   2  11  10    9.14    2.44
  -2 -11 -10    5.27    2.29
   2  11  11   16.57    2.90
  -2 -11 -11   18.30    2.95
   2  11  12    9.15    2.60
  -2 -11 -12   12.24    2.54
   2  11  13    1.00    2.13
   2  12   0    4.77    2.45
  -2 -12   0    1.74    1.78
   2  12   1    0.37    1.65
  -2 -12  -1   -0.43    1.56
   2  12   2   -0.55    1.73
  -2 -12  -2   -2.01    1.62
   2  12   3   -1.78    1.67
  -2 -12  -3    3.06    1.69
   2  12   4    9.89    2.72
  -2 -12  -4    7.18    2.28
   2  12   5   51.06    5.27
  -2 -12  -5   41.03    4.71
   2  12   6   42.78    5.21
  -2 -12  -6   57.69    5.15
   2  12   7  109.82    8.39
  -2 -12  -7  119.64    8.09
   2  12   8   22.57    2.96
  -2 -12  -8   20.33    3.96
   2  12   9   -0.43    2.01
  -2 -12  -9   -3.24    1.61
   2  12  10   -1.72    1.80
  -2 -12 -10    3.77    1.88
   2  12  11    5.75    2.75
  -2 -12 -11    4.58    2.27
  -2 -12 -12    1.54    1.92
   2  13   3    0.54    2.37
  -2 -13  -3    4.52    2.43
   2  13   4   -1.69    2.06
  -2 -13  -4    3.26    2.15
   2  13   5   13.04    2.99
  -2 -13  -5   11.19    3.48
   2  13   6    3.41    2.26
  -2 -13  -6    1.06    1.94
   2  13   7   21.81    3.89
  -2 -13  -7   22.50    3.54
   2  13   8   19.78    3.13
  -2 -13  -8    3.80    2.53
   2  13   9   -2.47    1.51
  -2 -13  -9    2.94    1.86
   3 -11  -6    9.87    3.19
  -3  11   6   13.52    3.71
   3 -11  -5    6.46    2.20
  -3  11   5    5.56    3.16
   3 -11  -4    0.17    1.78
  -3  11   4    4.64    2.60
   3 -10 -10    4.20    2.35
  -3  10  10    3.84    2.45
   3 -10  -9    8.32    2.88
  -3  10   9   11.01    2.48
   3 -10  -8   -0.72    1.73
  -3  10   8    2.82    1.95
   3 -10  -7    6.25    1.93
  -3  10   7    4.84    2.67
   3 -10  -6   10.96    3.11
  -3  10   6   16.18    3.10
   3 -10  -5    9.42    2.62
  -3  10   5    8.62    3.13
   3 -10  -4    9.89    2.11
  -3  10   4    3.76    3.30
   3 -10  -3    1.27    1.39
  -3  10   3   -1.20    2.11
   3 -10  -2    1.01    2.19
  -3  10   2    7.98    2.69
   3 -10  -1   10.18    2.54
  -3  10   1    3.36    2.67
   3 -10   0    0.31    1.70
  -3  10   0    1.00    1.84
   3 -10   1    1.70    2.19
  -3  10  -1    6.05    2.80
   3  -9 -11    1.38    1.30
  -3   9  11    0.45    1.89
   3  -9 -10    6.55    1.75
  -3   9  10    7.31    2.34
   3  -9  -9    0.36    1.15
  -3   9   9   -0.22    1.49
   3  -9  -8    2.21    1.69
  -3   9   8    0.50    1.88
   3  -9  -7    1.59    1.39
  -3   9   7    0.34    1.75
   3  -9  -6    5.64    2.41
  -3   9   6   10.47    2.75
   3  -9  -5   10.33    2.48
  -3   9   5    9.81    2.72
   3  -9  -4    5.48    1.88
  -3   9   4   13.60    2.81
   3  -9  -3   17.28    2.83
  -3   9   3   11.86    2.56
   3  -9  -2    8.25    2.18
  -3   9   2    4.11    2.18
   3  -9  -1   -0.15    1.23
  -3   9   1    2.49    1.58
   3  -9   0    3.98    1.99
  -3   9   0    4.52    2.35
   3  -9   1   -0.96    1.67
  -3   9  -1    5.21    2.14
   3  -9   2   15.77    2.92
  -3   9  -2   12.13    3.60
   3  -9   3   11.07    2.91
  -3   9  -3   20.18    3.74
   3  -8 -12    4.99    1.78
  -3   8  12   -0.95    1.99
   3  -8 -11   -1.43    1.29
  -3   8  11    1.97    1.45
   3  -8 -10    3.18    1.49
  -3   8  10    5.05    1.68
   3  -8  -9    0.28    1.09
  -3   8   9    0.13    1.36
   3  -8  -8    1.22    1.28
  -3   8   8    3.27    1.34
   3  -8  -7    7.22    1.67
  -3   8   7    5.20    2.04
   3  -8  -6    0.60    1.16
  -3   8   6   -0.39    1.18
   3  -8  -5    1.43    1.39
  -3   8   5   -0.10    1.54
   3  -8  -4   41.93    4.05
  -3   8   4   45.51    4.49
   3  -8  -3   12.80    1.95
  -3   8   3    8.82    2.21
   3  -8  -2    0.68    1.56
  -3   8   2    5.61    1.89
   3  -8  -1   -1.82    1.31
  -3   8   1    3.85    1.32
   3  -8   0   14.30    2.09
  -3   8   0   11.77    2.35
   3  -8   1    3.31    1.61
  -3   8  -1    1.12    1.94
   3  -8   2   17.25    2.70
  -3   8  -2   14.66    3.11
   3  -8   3   30.59    3.46
  -3   8  -3   35.83    3.82
   3  -8   4   12.02    2.24
  -3   8  -4    7.32    3.20
  -3   8  -5   -0.37    1.86
   3  -7 -13    0.84    1.57
  -3   7  13    1.19    1.78
   3  -7 -12   10.52    2.45
  -3   7  12   14.39    2.76
   3  -7 -11   -0.16    1.17
  -3   7  11    4.28    1.41
   3  -7 -10    1.51    1.33
  -3   7  10    4.84    1.67
   3  -7  -9   -0.87    1.25
  -3   7   9   -0.50    1.07
   3  -7  -8   -0.09    0.92
  -3   7   8    0.43    0.93
   3  -7  -7    4.46    1.34
  -3   7   7    6.65    1.47
   3  -7  -6    8.92    1.56
  -3   7   6   10.00    2.20
   3  -7  -5    3.15    1.66
  -3   7   5    7.38    1.80
   3  -7  -4  115.15    6.70
  -3   7   4  138.45    7.58
   3  -7  -3   35.66    3.23
  -3   7   3   34.75    3.50
   3  -7  -2   16.39    2.08
  -3   7   2   27.17    2.49
   3  -7  -1    6.95    1.78
  -3   7   1    9.43    1.83
   3  -7   0    1.59    1.08
  -3   7   0    3.39    1.69
   3  -7   1    5.40    1.66
  -3   7  -1    5.57    1.99
   3  -7   2    1.16    1.01
  -3   7  -2   -1.20    1.08
   3  -7   3   42.53    3.52
  -3   7  -3   41.41    3.87
   3  -7   4   22.15    2.68
  -3   7  -4   24.55    3.85
   3  -7   5   -0.69    1.14
  -3   7  -5   -0.14    1.81
  -3   7  -6   22.82    3.31
  -3   7  -7    3.87    2.38
   3  -6 -13   23.14    3.37
  -3   6  13   31.72    3.58
  -3   6  13   33.53    3.58
   3  -6 -12    3.47    1.83
  -3   6  12    6.99    1.71
  -3   6  12    4.45    1.65
   3  -6 -11    1.88    1.54
  -3   6  11    2.42    1.64
  -3   6  11    2.98    1.31
   3  -6 -10    2.15    1.13
  -3   6  10    0.65    0.99
  -3   6  10    3.41    1.18
   3  -6  -9   26.18    2.46
  -3   6   9   31.43    2.54
   3  -6  -8    1.90    1.21
  -3   6   8    3.25    1.13
  -3   6   8   -0.52    0.71
   3  -6  -7  107.54    5.34
  -3   6   7  103.56    5.18
   3  -6  -6   46.10    3.44
  -3   6   6   46.87    3.02
   3  -6  -5    1.49    0.94
  -3   6   5    1.54    1.26
   3  -6  -4   17.45    1.76
  -3   6   4   20.54    2.39
   3  -6  -3    6.25    1.32
  -3   6   3    7.17    1.74
   3  -6  -2   47.75    2.42
  -3   6   2   13.04    2.80
   3  -6  -1    4.90    1.36
  -3   6   1    7.75    1.62
   3  -6   0   10.89    1.80
  -3   6   0   12.57    1.65
   3  -6   1    0.24    0.98
   3  -6   1    0.70    0.50
  -3   6  -1   -0.96    1.14
   3  -6   2    8.23    1.73
   3  -6   2   10.05    1.03
  -3   6  -2    8.68    2.08
   3  -6   3    1.63    0.96
   3  -6   3   -0.56    0.67
  -3   6  -3    1.41    1.04
   3  -6   4   46.93    2.79
   3  -6   4   53.76    3.32
  -3   6  -4   62.53    4.69
   3  -6   5    7.83    1.52
   3  -6   5   16.52    1.68
  -3   6  -5    9.45    2.10
   3  -6   6   19.31    2.12
  -3   6  -6   25.89    3.49
   3  -6   7    7.68    2.02
  -3   6  -7    9.05    2.13
   3  -6   8    0.81    1.31
  -3   6  -8   -0.69    1.34
   3  -5 -14   -2.60    1.72
  -3   5  14    3.20    1.60
   3  -5 -13    3.52    1.67
   3  -5 -13    6.16    2.15
  -3   5  13    4.73    1.95
   3  -5 -12    0.11    1.18
  -3   5  12   -0.80    1.24
   3  -5 -11    1.15    1.38
  -3   5  11    7.00    1.67
  -3   5  11    3.33    1.39
   3  -5 -10    4.93    1.36
  -3   5  10    7.72    1.71
  -3   5  10    6.45    1.40
   3  -5  -9   -0.41    1.20
  -3   5   9   -1.66    0.98
  -3   5   9   -1.08    0.95
   3  -5  -8   48.05    3.31
  -3   5   8   43.54    2.56
  -3   5   8   45.61    3.21
   3  -5  -7   68.61    3.52
  -3   5   7   65.35    3.70
  -3   5   7   61.19    2.58
   3  -5  -6    1.72    1.07
  -3   5   6    3.65    0.73
  -3   5   6   -1.52    0.86
   3  -5  -5   46.78    2.65
  -3   5   5   46.34    1.76
  -3   5   5   52.85    2.97
   3  -5  -4    5.78    1.15
  -3   5   4    7.09    0.56
  -3   5   4    7.45    1.46
   3  -5  -3   26.47    2.19
  -3   5   3   33.03    2.46
  -3   5   3   24.66    0.96
   3  -5  -2   18.57    1.48
  -3   5   2   16.37    1.74
  -3   5   2   15.11    0.73
   3  -5  -1   48.39    2.91
  -3   5   1   52.48    2.76
  -3   5   1   43.03    1.45
   3  -5   0    3.60    0.76
   3  -5   0    1.51    0.52
  -3   5   0    1.06    1.17
   3  -5   1   11.56    1.25
   3  -5   1   10.09    0.89
  -3   5  -1   14.56    1.89
   3  -5   2   33.25    2.28
   3  -5   2   32.66    1.73
  -3   5  -2   37.92    2.88
   3  -5   3    7.08    1.29
   3  -5   3    7.26    1.01
  -3   5  -3   12.44    1.60
   3  -5   4    0.53    0.74
   3  -5   4    0.05    0.65
  -3   5  -4   -0.63    0.91
   3  -5   5    3.61    1.18
   3  -5   5    4.78    1.21
  -3   5  -5    3.95    1.82
   3  -5   6    2.62    1.26
   3  -5   6    1.24    0.92
  -3   5  -6    2.59    1.54
   3  -5   7    9.33    1.89
  -3   5  -7    6.87    1.93
   3  -5   8    1.68    1.56
  -3   5  -8    1.21    1.80
   3  -5   9   -3.22    1.87
  -3   5  -9   -0.79    1.95
   3  -4 -14    1.68    1.45
  -3   4  14    0.47    1.85
   3  -4 -13    0.03    1.50
  -3   4  13    1.11    1.43
   3  -4 -12    4.40    1.70
   3  -4 -12    2.16    1.49
  -3   4  12    3.73    1.69
   3  -4 -11    6.46    1.64
  -3   4  11    6.53    1.77
   3  -4 -10    7.24    1.68
  -3   4  10    9.23    1.81
  -3   4  10   12.89    1.78
   3  -4  -9    2.24    1.06
  -3   4   9    0.34    1.08
  -3   4   9    0.74    1.09
   3  -4  -8    3.49    1.28
  -3   4   8    3.79    1.12
  -3   4   8    5.82    1.26
   3  -4  -7    2.58    1.06
  -3   4   7    2.67    1.18
  -3   4   7    8.46    1.06
   3  -4  -6   54.07    2.85
  -3   4   6   54.98    2.90
  -3   4   6   56.83    2.28
   3  -4  -5  183.26    7.10
  -3   4   5  179.47    6.50
  -3   4   5  189.55    5.12
   3  -4  -4   20.95    1.47
  -3   4   4   19.26    1.05
  -3   4   4   22.47    1.80
   3  -4  -3    0.20    0.55
  -3   4   3    0.18    0.35
  -3   4   3   -1.51    0.71
   3  -4  -2   84.17    3.67
  -3   4   2   87.56    3.38
  -3   4   2   79.36    2.15
   3  -4  -1  337.19   10.76
  -3   4   1  344.49    7.45
  -3   4   1  343.46   10.97
   3  -4   0  118.70    4.63
   3  -4   0  120.80    3.21
  -3   4   0  128.27    4.97
   3  -4   1   44.95    2.42
   3  -4   1   48.65    1.81
  -3   4  -1   48.22    2.57
   3  -4   2    9.70    0.92
   3  -4   2    8.71    1.17
  -3   4  -2    9.20    1.57
   3  -4   3    5.01    0.88
   3  -4   3    3.79    0.93
  -3   4  -3    7.52    1.18
   3  -4   4    4.94    0.86
   3  -4   4    6.15    1.00
  -3   4  -4    8.56    1.27
   3  -4   5   37.76    2.09
   3  -4   5   40.48    2.57
  -3   4  -5   37.34    2.82
   3  -4   6   31.25    1.93
   3  -4   6   31.79    2.73
  -3   4  -6   35.30    3.31
   3  -4   7   13.80    2.15
  -3   4  -7   15.63    2.22
   3  -4   8    2.33    1.29
  -3   4  -8   -0.36    1.21
   3  -4   9   11.43    2.52
  -3   4  -9   13.20    2.79
   3  -4  10   -2.09    1.71
  -3   4 -10    0.06    1.86
   3  -3 -14   -1.43    1.25
  -3   3  14    3.96    1.73
   3  -3 -13    4.46    1.57
  -3   3  13    3.93    2.13
   3  -3 -12   -1.26    1.29
   3  -3 -12   -0.04    1.12
  -3   3  12    2.89    1.38
   3  -3 -11    0.74    1.05
   3  -3 -11    1.88    1.22
  -3   3  11    1.17    1.09
   3  -3 -10    5.22    1.45
   3  -3 -10    6.69    1.50
  -3   3  10    7.87    1.69
   3  -3  -9   12.51    1.55
  -3   3   9   10.59    1.66
  -3   3   9    8.22    1.48
   3  -3  -8   -1.26    0.85
  -3   3   8    0.76    0.81
  -3   3   8   -0.11    0.80
   3  -3  -7   24.61    1.74
  -3   3   7   23.86    1.59
  -3   3   7   25.37    1.86
   3  -3  -6    0.54    0.60
  -3   3   6    1.51    0.63
  -3   3   6   -0.71    0.51
   3  -3  -5   36.93    1.88
  -3   3   5   30.58    1.56
  -3   3   5   35.34    1.84
   3  -3  -4    3.24    0.73
  -3   3   4    2.22    0.63
  -3   3   4    1.96    0.50
   3  -3  -3    3.49    0.73
  -3   3   3    3.34    0.65
  -3   3   3    1.79    0.57
   3  -3  -2   60.03    2.37
  -3   3   2   63.99    2.58
  -3   3   2   58.11    1.73
   3  -3  -1    7.32    0.91
  -3   3   1    9.76    0.64
  -3   3   1    7.82    0.84
   3  -3   0  169.00    5.06
   3  -3   0  166.98    3.96
  -3   3   0  155.31    5.03
   3  -3   1    6.03    0.92
   3  -3   1    8.50    0.79
  -3   3  -1    7.34    0.91
   3  -3   2    1.42    0.68
   3  -3   2    2.59    0.61
  -3   3  -2    2.35    0.92
   3  -3   3    8.51    0.94
   3  -3   3    8.82    0.98
  -3   3  -3   10.99    1.16
   3  -3   4    2.19    0.70
   3  -3   4    2.36    0.65
  -3   3  -4    2.57    0.87
   3  -3   5   15.71    1.36
   3  -3   5   16.61    1.71
  -3   3  -5   19.43    2.08
   3  -3   6   53.79    2.30
   3  -3   6   56.39    3.41
  -3   3  -6   62.60    3.75
   3  -3   7   26.80    2.18
  -3   3  -7   26.88    2.44
   3  -3   8    4.06    1.16
  -3   3  -8    0.49    1.64
   3  -3   9   21.91    2.38
  -3   3  -9   17.16    2.17
   3  -3  10    1.01    1.47
  -3   3 -10    2.25    1.39
   3  -3  11    8.72    2.51
  -3   3 -11    3.20    1.95
   3  -2 -14   11.91    2.56
  -3   2  14    7.60    3.11
   3  -2 -13    1.23    1.31
  -3   2  13   -0.86    1.59
   3  -2 -12    1.35    1.28
  -3   2  12   -0.39    1.59
   3  -2 -11   -0.35    1.03
   3  -2 -11   -0.77    0.96
  -3   2  11    2.32    1.18
   3  -2 -10    0.43    1.02
   3  -2 -10    0.95    1.06
  -3   2  10    0.75    1.31
   3  -2  -9   24.22    2.09
   3  -2  -9   28.24    2.14
  -3   2   9   22.89    2.28
   3  -2  -8    9.91    1.39
  -3   2   8    9.43    1.64
   3  -2  -7    6.72    1.14
  -3   2   7    4.07    0.92
  -3   2   7    6.22    0.96
   3  -2  -6   18.36    1.61
  -3   2   6   18.77    1.24
  -3   2   6   19.98    1.34
   3  -2  -5  121.02    4.26
  -3   2   5  122.45    3.64
  -3   2   5  130.25    4.05
   3  -2  -4    0.60    0.54
  -3   2   4   -0.31    0.39
  -3   2   4    0.99    0.49
   3  -2  -3   13.19    1.30
  -3   2   3    9.91    1.09
  -3   2   3   12.62    0.90
   3  -2  -2   14.64    1.11
  -3   2   2   11.19    1.03
  -3   2   2    8.58    0.70
   3  -2  -1   53.94    2.17
  -3   2   1   57.92    2.15
  -3   2   1   51.80    1.56
   3  -2   0   31.82    1.48
   3  -2   0   24.28    1.09
  -3   2   0   31.47    1.59
   3  -2   1   -1.32    0.68
   3  -2   1    2.18    0.51
  -3   2  -1    2.64    0.78
   3  -2   2   31.85    1.59
   3  -2   2   36.34    1.38
  -3   2  -2   33.95    1.62
   3  -2   3   43.09    1.97
   3  -2   3   43.84    1.72
  -3   2  -3   50.70    2.37
   3  -2   4    7.83    0.85
   3  -2   4    9.63    1.15
  -3   2  -4   11.70    1.32
   3  -2   5    0.17    0.39
   3  -2   5   -0.21    0.56
  -3   2  -5   -0.78    0.66
   3  -2   6    5.51    1.17
   3  -2   6    6.95    0.74
  -3   2  -6    6.71    1.27
   3  -2   7    7.25    1.32
  -3   2  -7   11.67    1.58
   3  -2   8   14.10    1.80
  -3   2  -8   14.40    2.01
   3  -2   9   32.09    3.62
  -3   2  -9   38.30    3.08
   3  -2  10    8.44    2.12
  -3   2 -10    7.49    1.89
   3  -2  11    0.05    1.40
  -3   2 -11   -1.66    1.60
   3  -2  12    4.28    2.14
  -3   2 -12    0.23    2.27
   3  -1 -14   -0.48    1.44
  -3   1  14    3.56    2.01
   3  -1 -13   -0.30    1.52
  -3   1  13    4.08    1.94
   3  -1 -12   12.04    2.05
  -3   1  12    8.35    2.59
   3  -1 -11    6.28    1.54
   3  -1 -11    7.84    1.38
  -3   1  11    5.96    1.72
   3  -1 -10    5.51    1.38
   3  -1 -10    4.94    1.31
  -3   1  10    9.25    1.87
   3  -1  -9   26.03    2.04
   3  -1  -9   23.18    2.18
  -3   1   9   19.16    2.60
   3  -1  -8   13.26    1.53
   3  -1  -8   14.48    1.71
  -3   1   8   22.67    2.02
   3  -1  -7    6.97    0.96
   3  -1  -7    7.86    0.99
  -3   1   7    8.79    1.38
   3  -1  -6   26.51    1.65
  -3   1   6   20.18    1.34
  -3   1   6   20.95    1.47
   3  -1  -5    1.11    0.72
  -3   1   5    1.52    0.50
  -3   1   5    0.80    0.70
   3  -1  -4    9.35    1.09
  -3   1   4    9.58    0.69
  -3   1   4    5.57    0.91
   3  -1  -3   12.35    1.16
  -3   1   3   14.69    0.82
  -3   1   3   15.38    0.92
   3  -1  -2  150.49    4.76
  -3   1   2  163.77    4.04
   3  -1  -1   47.50    1.92
  -3   1   1   47.64    1.54
  -3   1   1   45.67    1.40
   3  -1   0  181.53    4.57
   3  -1   0  168.75    3.92
  -3   1   0  177.16    4.08
   3  -1   1  201.08    4.93
   3  -1   1  207.68    5.18
  -3   1  -1  192.27    4.85
   3  -1   2   10.51    1.06
   3  -1   2   15.76    0.97
  -3   1  -2    8.68    1.07
   3  -1   3   46.19    1.99
   3  -1   3   44.25    1.61
  -3   1  -3   49.36    2.31
   3  -1   4   -0.10    0.39
   3  -1   4    0.01    0.56
  -3   1  -4    0.74    0.59
   3  -1   5   11.72    0.68
   3  -1   5   12.28    1.32
  -3   1  -5   10.86    1.07
   3  -1   6   74.96    3.49
   3  -1   6   63.65    1.69
  -3   1  -6   78.85    3.56
   3  -1   7    1.70    1.05
  -3   1  -7    1.53    1.12
   3  -1   8    6.01    1.51
  -3   1  -8    5.80    1.55
   3  -1   9   11.33    1.80
  -3   1  -9   16.12    2.14
   3  -1  10   -1.96    1.33
  -3   1 -10   -2.00    1.27
   3  -1  11    3.10    1.57
  -3   1 -11    3.06    1.51
   3  -1  12   -0.83    1.99
  -3   1 -12   -1.90    1.54
   3  -1  13   -1.14    1.89
  -3   1 -13    1.02    1.45
   3   0 -13    9.15    2.16
  -3   0  13    3.72    2.58
   3   0 -12    3.96    1.74
  -3   0  12    4.94    2.24
   3   0 -11    8.87    1.43
   3   0 -11   11.25    1.94
  -3   0  11   11.39    1.93
   3   0 -10   -1.16    0.83
   3   0 -10    1.05    0.82
  -3   0  10   -0.21    1.24
   3   0  -9   33.23    2.37
   3   0  -9   36.46    2.31
  -3   0   9   38.19    2.89
   3   0  -8   19.59    1.74
   3   0  -8   17.77    1.49
   3   0  -7    0.71    0.60
   3   0  -7    0.68    0.76
  -3   0   7   -0.31    0.74
   3   0  -6    6.91    1.05
   3   0  -6    5.64    0.85
  -3   0   6    5.05    0.93
   3   0  -5  157.04    5.02
   3   0  -5  156.17    3.88
  -3   0   5  151.08    5.29
   3   0  -4  537.56   13.93
  -3   0   4  531.68   10.54
  -3   0   4  537.45   14.23
   3   0  -3  204.68    5.96
  -3   0   3  193.18    5.48
   3   0  -2  392.45    9.74
  -3   0   2  396.15    9.19
  -3   0   2  392.09    6.28
   3   0  -1  174.45    4.44
  -3   0   1  172.99    2.83
  -3   0   1  179.41    4.12
   3   0   0  398.21    8.71
  -3   0   0  379.59    6.20
  -3   0   0  380.10    8.18
   3   0   1  254.08    5.82
   3   0   1  250.14    5.64
  -3   0  -1  261.54    5.07
   3   0   2  159.66    4.27
   3   0   2  163.64    3.65
  -3   0  -2  159.97    3.77
   3   0   3  318.34    6.45
   3   0   3  332.21    8.57
  -3   0  -3  324.62    8.20
   3   0   4  665.80   12.12
   3   0   4  636.48   16.86
  -3   0  -4  723.13   17.86
   3   0   5  100.65    3.78
  -3   0  -5   91.30    3.25
   3   0   6   24.36    1.57
  -3   0  -6   21.04    1.58
   3   0   7   57.94    2.87
  -3   0  -7   55.33    2.99
   3   0   8    9.80    1.68
  -3   0  -8   10.77    1.54
   3   0   9    3.75    1.28
  -3   0  -9    3.81    1.48
   3   0  10   -0.67    1.35
  -3   0 -10    1.45    1.33
   3   0  11   12.21    2.75
  -3   0 -11   13.25    2.62
   3   0  12    6.58    1.94
  -3   0 -12    9.00    2.04
   3   0  13   -0.49    1.85
  -3   0 -13    1.19    1.70
   3   1 -13   10.72    2.75
  -3  -1  13   19.74    3.41
   3   1 -12   -1.92    1.42
  -3  -1  12   -0.35    1.35
   3   1 -11    2.98    1.29
  -3  -1  11    0.49    1.34
   3   1 -10    3.02    1.09
   3   1 -10    4.48    1.30
  -3  -1  10    1.88    1.73
   3   1  -9   22.28    1.89
   3   1  -9   26.87    2.11
  -3  -1   9   28.41    2.72
   3   1  -8   21.06    1.74
   3   1  -8   24.27    1.78
  -3  -1   8   19.81    2.61
   3   1  -7   17.02    1.56
   3   1  -7   19.91    1.37
  -3  -1   7   20.53    2.10
   3   1  -6   67.77    2.90
   3   1  -6   64.72    2.37
  -3  -1   6   59.41    2.89
   3   1  -5   61.64    2.68
   3   1  -5   56.21    1.74
  -3  -1   5   62.55    2.57
   3   1  -4   36.00    1.97
   3   1  -4   27.90    1.01
  -3  -1   4   28.34    1.59
   3   1  -3  145.68    4.69
  -3  -1   3  138.57    4.43
   3   1  -2   86.89    2.75
   3   1  -2   79.35    1.09
  -3  -1   2   84.89    2.53
   3   1  -1   33.32    1.37
  -3  -1   1   29.52    1.31
   3   1   0    7.02    0.63
  -3  -1   0    7.11    0.58
   3   1   1    0.51    0.38
   3   1   1    0.08    0.29
  -3  -1  -1    0.10    0.17
   3   1   2  399.26    7.96
   3   1   2  411.67    9.43
  -3  -1  -2  399.50    7.37
   3   1   3  480.08    9.00
   3   1   3  457.12   11.14
  -3  -1  -3  493.68   10.36
   3   1   4    0.25    0.70
   3   1   4    1.60    0.36
  -3  -1  -4    0.90    0.55
   3   1   5  284.20    8.63
  -3  -1  -5  270.87    8.10
   3   1   6  154.39    5.50
  -3  -1  -6  150.07    5.23
   3   1   7   30.62    1.93
  -3  -1  -7   32.60    2.03
   3   1   8    2.91    1.01
  -3  -1  -8    4.47    1.06
   3   1   9    2.67    1.00
  -3  -1  -9    1.22    1.30
   3   1  10   74.96    4.78
  -3  -1 -10   80.87    5.22
   3   1  11   30.87    3.59
  -3  -1 -11   30.71    3.05
   3   1  12    9.94    2.05
  -3  -1 -12    6.30    1.87
   3   1  13    8.91    2.76
  -3  -1 -13   14.45    3.00
   3   1  14    2.15    2.62
  -3  -1 -14    6.21    2.50
   3   2 -12    2.66    1.59
  -3  -2  12    1.49    2.25
   3   2 -11   -0.88    0.94
  -3  -2  11    0.63    1.30
   3   2 -10    1.89    0.91
   3   2 -10    0.37    1.13
  -3  -2  10    3.06    1.62
   3   2  -9   30.54    2.29
   3   2  -9   34.52    2.69
  -3  -2   9   37.78    3.03
   3   2  -8   34.43    2.26
   3   2  -8   31.12    2.28
  -3  -2   8   31.21    2.80
   3   2  -7    0.80    0.69
   3   2  -7   -0.36    0.77
   3   2  -6   72.08    2.87
   3   2  -6   71.42    2.73
  -3  -2   6   72.11    3.47
   3   2  -5   37.75    2.04
   3   2  -5   39.19    1.58
  -3  -2   5   42.38    2.44
   3   2  -4   -0.24    0.48
   3   2  -4    0.39    0.33
  -3  -2   4    0.71    0.59
   3   2  -3   84.50    3.03
   3   2  -3   84.83    1.95
  -3  -2   3   96.08    3.43
   3   2  -2  128.54    4.13
   3   2  -2  125.98    1.87
  -3  -2   2  127.79    3.65
   3   2  -1  125.75    3.46
  -3  -2   1  129.18    3.56
   3   2   0  168.71    4.20
  -3  -2   0  181.63    4.24
   3   2   1  215.30    4.82
  -3  -2  -1  222.35    4.99
   3   2   2  345.45    7.01
   3   2   2  324.99    7.44
   3   2   3    3.46    0.42
   3   2   3    2.19    0.56
  -3  -2  -3    1.88    0.33
   3   2   4    4.31    0.77
   3   2   4    8.16    0.64
  -3  -2  -4   10.62    0.79
   3   2   5   15.72    1.06
   3   2   5   15.27    0.65
  -3  -2  -5   13.53    1.05
   3   2   6  170.86    5.49
  -3  -2  -6  156.73    4.92
   3   2   7    1.76    0.70
  -3  -2  -7    0.71    0.70
   3   2   8    7.32    1.24
  -3  -2  -8   10.78    1.52
   3   2   9    2.31    1.16
  -3  -2  -9    1.06    1.19
   3   2  10   -1.24    1.08
  -3  -2 -10    0.81    1.07
   3   2  11    9.78    1.70
  -3  -2 -11    8.40    2.28
   3   2  12    4.97    2.03
  -3  -2 -12    7.17    2.18
   3   2  13    1.57    1.53
  -3  -2 -13    2.18    1.88
   3   2  14    0.89    1.76
  -3  -2 -14   -1.05    1.31
   3   3 -12    1.29    1.55
  -3  -3  12    0.76    1.69
   3   3 -11    8.12    1.97
  -3  -3  11    9.05    2.54
   3   3 -10    7.20    1.79
  -3  -3  10    9.51    2.34
   3   3  -9   12.40    1.53
   3   3  -9   11.32    1.72
  -3  -3   9   10.90    2.10
   3   3  -8  144.06    6.18
   3   3  -8  154.69    6.40
  -3  -3   8  165.35    8.01
   3   3  -7   26.87    1.94
   3   3  -7   26.26    1.89
  -3  -3   7   23.78    2.25
   3   3  -6   63.53    3.12
   3   3  -6   60.60    2.55
  -3  -3   6   60.41    3.77
   3   3  -5   22.57    1.62
   3   3  -5   19.49    1.29
  -3  -3   5   22.47    1.81
   3   3  -4    7.49    0.88
   3   3  -4    6.92    0.66
  -3  -3   4    8.63    1.13
   3   3  -3  680.81   19.26
   3   3  -3  651.80   13.08
  -3  -3   3  657.16   18.14
   3   3  -2  382.80   11.03
  -3  -3   2  415.10   10.66
   3   3  -1   26.11    1.40
  -3  -3   1   17.75    1.24
   3   3   0  442.01    5.89
   3   3   0  497.44   12.03
  -3  -3   0  421.89   10.01
   3   3   1    8.99    0.38
   3   3   1    8.58    0.90
  -3  -3  -1    8.46    0.72
   3   3   2    4.95    0.42
   3   3   2    4.56    0.64
   3   3   2    5.65    0.63
   3   3   3    0.62    0.43
   3   3   3    1.51    0.51
   3   3   3    2.06    0.39
   3   3   4    0.81    0.45
   3   3   4    0.29    0.44
  -3  -3  -4    0.20    0.51
   3   3   5  197.26    5.58
   3   3   5  199.04    4.14
  -3  -3  -5  196.50    5.38
   3   3   6    0.94    0.28
   3   3   6    1.12    0.53
  -3  -3  -6    1.30    0.57
   3   3   7    4.40    0.81
  -3  -3  -7    3.26    0.81
  -3  -3  -7    3.31    0.32
   3   3   8    3.76    0.92
  -3  -3  -8    2.91    0.86
   3   3   9   19.57    1.68
  -3  -3  -9   18.74    2.24
   3   3  10   -0.19    0.75
  -3  -3 -10    0.39    0.96
   3   3  11   35.01    3.41
  -3  -3 -11   41.33    2.92
   3   3  12    8.52    2.12
  -3  -3 -12    7.31    2.20
   3   3  13    4.08    1.75
  -3  -3 -13    0.01    1.45
   3   3  14    5.07    2.06
  -3  -3 -14    6.23    2.16
   3   3  15   -1.03    1.99
  -3  -3 -15   -0.63    2.15
   3   4 -11   46.18    3.55
  -3  -4  11   13.26    4.40
   3   4 -10    0.95    1.30
  -3  -4  10    1.94    1.74
   3   4  -9   16.22    1.77
   3   4  -9   14.11    2.01
  -3  -4   9   15.53    2.40
   3   4  -8   47.37    3.21
   3   4  -8   54.37    3.30
  -3  -4   8   56.14    4.69
   3   4  -7   33.89    2.44
   3   4  -7   30.01    2.36
  -3  -4   7   33.66    3.16
   3   4  -6   -0.36    0.71
   3   4  -6    2.42    0.74
  -3  -4   6    0.09    0.87
   3   4  -5   17.03    1.73
   3   4  -5   16.65    1.37
  -3  -4   5   19.12    1.88
   3   4  -4   12.27    1.29
   3   4  -4    9.19    0.95
  -3  -4   4    8.11    1.11
   3   4  -3    4.41    0.95
  -3  -4   3    5.15    0.93
   3   4  -2   16.42    0.85
   3   4  -2   18.96    1.39
  -3  -4   2   19.91    1.31
   3   4  -1    5.45    0.92
   3   4  -1    1.73    0.43
  -3  -4   1    2.77    0.57
   3   4   0   24.89    1.56
   3   4   0   17.96    0.86
  -3  -4   0   19.17    1.11
   3   4   1  105.68    3.57
   3   4   1  104.92    2.42
  -3  -4  -1   96.71    2.78
   3   4   2    5.04    0.50
  -3  -4  -2    2.29    0.54
   3   4   3   -0.36    0.42
   3   4   3   -0.36    0.51
   3   4   3    0.77    0.43
   3   4   4   22.68    1.28
   3   4   4   22.56    1.37
   3   4   4   25.67    1.08
   3   4   5   33.83    1.60
   3   4   5   34.01    1.51
   3   4   5   35.03    1.38
   3   4   6   45.29    1.87
   3   4   6   41.93    1.37
   3   4   7   25.35    1.46
  -3  -4  -7   30.51    1.66
  -3  -4  -7   26.71    1.09
   3   4   8   11.57    1.45
  -3  -4  -8   11.25    1.24
  -3  -4  -8   11.50    0.70
   3   4   9    6.80    1.15
  -3  -4  -9    7.29    1.25
   3   4  10    5.64    1.37
  -3  -4 -10    3.20    1.20
   3   4  11    6.81    1.79
  -3  -4 -11    7.29    1.50
   3   4  12   13.53    1.87
  -3  -4 -12   11.44    1.96
   3   4  13   15.02    2.37
  -3  -4 -13   15.56    2.28
   3   4  14    0.65    1.36
  -3  -4 -14    0.46    1.60
   3   4  15   -0.09    1.85
  -3  -4 -15    1.56    1.88
   3   5 -10    0.09    1.31
  -3  -5  10   -0.91    1.63
   3   5  -9   14.95    2.19
  -3  -5   9   10.08    2.79
   3   5  -8    4.83    1.45
   3   5  -8    5.35    1.22
  -3  -5   8    6.56    1.57
   3   5  -7    0.84    1.29
   3   5  -7    2.96    1.05
  -3  -5   7    8.36    1.65
   3   5  -6   32.35    2.52
   3   5  -6   29.05    2.21
  -3  -5   6   32.71    2.98
   3   5  -5   53.01    2.67
   3   5  -5   48.31    2.68
  -3  -5   5   43.85    2.79
   3   5  -4    0.79    0.60
   3   5  -4   -0.57    0.78
  -3  -5   4   -0.71    0.63
   3   5  -3    3.48    0.79
   3   5  -3    3.95    0.85
  -3  -5   3    5.85    1.03
   3   5  -2   23.62    1.70
   3   5  -2   18.04    1.17
  -3  -5   2   16.61    1.41
   3   5  -1   12.46    0.81
   3   5  -1   10.62    1.08
  -3  -5   1    9.17    1.05
   3   5   0   30.59    1.73
   3   5   0   33.38    1.38
  -3  -5   0   38.04    1.56
   3   5   1   61.12    2.16
   3   5   1   61.58    2.50
  -3  -5  -1   66.83    2.07
   3   5   2   53.14    2.02
   3   5   2   55.09    2.32
  -3  -5  -2   59.70    1.84
   3   5   3   29.33    1.29
   3   5   3   33.57    1.77
  -3  -5  -3   32.84    1.16
   3   5   4   15.46    1.14
   3   5   4   18.31    1.05
   3   5   4   15.55    1.09
   3   5   5    6.80    0.64
   3   5   5    5.25    0.92
   3   5   5    6.86    0.80
   3   5   6   14.16    1.07
   3   5   6   13.98    1.15
   3   5   7   90.25    3.62
   3   5   7   95.06    4.09
  -3  -5  -7   90.43    2.87
   3   5   8    2.71    0.88
  -3  -5  -8    0.87    0.57
  -3  -5  -8    2.21    0.49
   3   5   9    7.64    1.33
  -3  -5  -9    8.77    1.27
  -3  -5  -9    6.81    0.64
   3   5  10    5.95    1.44
  -3  -5 -10    6.36    1.34
   3   5  11    7.99    1.46
  -3  -5 -11    8.94    1.96
   3   5  12   -0.28    1.01
  -3  -5 -12   -0.66    1.08
   3   5  13   -0.41    1.19
  -3  -5 -13    0.27    1.06
   3   5  14   15.42    2.90
  -3  -5 -14   14.59    3.01
   3   5  15    9.49    2.38
  -3  -5 -15   12.09    2.76
  -3  -6  10    0.05    1.65
   3   6  -9    1.45    1.40
  -3  -6   9    0.50    1.50
   3   6  -8    1.42    1.25
   3   6  -8    0.18    1.24
  -3  -6   8    0.89    1.23
   3   6  -7    6.51    1.68
   3   6  -7    9.16    1.75
  -3  -6   7    6.87    1.91
   3   6  -6    0.82    0.97
   3   6  -6    0.82    1.15
  -3  -6   6   -0.64    1.29
   3   6  -5   36.44    2.25
   3   6  -5   36.30    2.97
  -3  -6   5   34.22    2.98
   3   6  -4   17.28    1.77
   3   6  -4   20.62    2.12
  -3  -6   4   20.68    2.00
   3   6  -3    5.70    1.19
   3   6  -3   10.91    1.57
  -3  -6   3   10.31    1.33
   3   6  -2   20.04    1.49
   3   6  -2   20.81    2.04
  -3  -6   2   20.30    1.55
   3   6  -1  110.22    3.83
   3   6  -1  105.49    4.58
  -3  -6   1  115.52    3.97
   3   6   0  116.50    3.75
   3   6   0  114.63    4.80
  -3  -6   0  114.82    3.67
   3   6   1  185.14    5.28
   3   6   1  176.42    6.05
  -3  -6  -1  181.53    5.16
   3   6   2   12.96    1.03
   3   6   2   10.74    1.18
  -3  -6  -2   11.84    0.78
   3   6   3    2.70    0.68
   3   6   3    1.53    0.69
  -3  -6  -3    1.75    0.54
   3   6   4    5.15    0.87
   3   6   4    3.21    0.76
   3   6   4    2.53    0.59
   3   6   5   21.46    1.26
   3   6   5   22.36    1.19
   3   6   5   21.80    1.47
   3   6   6   15.45    1.47
   3   6   6   14.44    1.11
  -3  -6  -6   13.78    1.19
   3   6   7    5.80    0.84
   3   6   7    1.77    1.02
  -3  -6  -7    3.21    0.78
   3   6   8   84.78    3.60
   3   6   8   80.75    3.64
  -3  -6  -8   85.90    3.16
   3   6   9    5.58    1.11
  -3  -6  -9    5.56    0.92
   3   6  10    7.00    1.31
  -3  -6 -10    7.94    1.71
  -3  -6 -10    6.15    0.78
   3   6  11    0.86    1.03
  -3  -6 -11   -1.71    1.14
   3   6  12    0.82    1.04
  -3  -6 -12    1.75    1.27
   3   6  13   -1.38    1.47
  -3  -6 -13   -1.60    1.63
   3   6  14   35.26    3.59
  -3  -6 -14   32.80    3.66
   3   6  15    6.28    2.07
  -3  -6 -15    7.59    2.66
   3   7  -9    3.75    2.00
  -3  -7   9    2.66    2.28
   3   7  -8    1.42    1.45
  -3  -7   8    0.50    1.35
   3   7  -7    2.35    1.31
   3   7  -7    1.99    1.37
  -3  -7   7   -0.95    1.22
   3   7  -6   22.36    2.36
   3   7  -6   17.83    2.59
  -3  -7   6   18.61    2.68
   3   7  -5  121.23    6.01
   3   7  -5  117.09    6.91
  -3  -7   5  119.40    6.08
   3   7  -4    5.59    1.36
   3   7  -4    5.32    1.63
  -3  -7   4    5.39    1.18
   3   7  -3   -0.91    0.89
   3   7  -3    0.92    1.16
  -3  -7   3    2.21    0.91
   3   7  -2    0.88    0.82
   3   7  -2    2.85    1.11
  -3  -7   2   -0.19    0.74
   3   7  -1   21.79    1.76
   3   7  -1   25.86    2.41
  -3  -7   1   22.02    1.57
   3   7   0   28.94    1.94
   3   7   0   27.43    2.10
  -3  -7   0   26.14    1.50
   3   7   1   23.08    1.65
   3   7   1   15.55    2.07
  -3  -7  -1   22.23    1.17
   3   7   2   18.68    1.56
   3   7   2   18.98    1.60
  -3  -7  -2   19.64    1.07
   3   7   3    9.15    1.38
   3   7   3   12.53    1.41
  -3  -7  -3    9.56    0.77
   3   7   4    4.56    0.84
   3   7   4    6.00    1.12
   3   7   5   13.05    1.15
   3   7   5   11.12    0.94
  -3  -7  -5   12.35    1.15
   3   7   6    3.00    0.98
   3   7   6    3.30    0.66
  -3  -7  -6    3.39    0.76
   3   7   7   13.36    1.16
   3   7   7    9.20    1.43
  -3  -7  -7   16.72    1.44
   3   7   8    7.29    0.97
   3   7   8    6.75    1.51
  -3  -7  -8    4.91    1.04
   3   7   9    0.47    0.79
   3   7   9    3.91    1.15
  -3  -7  -9   -0.10    0.81
   3   7  10    9.85    1.60
   3   7  10   13.98    1.80
  -3  -7 -10   12.63    1.32
   3   7  11   -0.26    0.82
  -3  -7 -11    0.48    0.50
  -3  -7 -11   -0.62    0.59
   3   7  12    2.42    1.11
  -3  -7 -12    4.80    1.48
   3   7  13    4.68    1.69
  -3  -7 -13    4.93    2.07
   3   7  14   13.80    2.26
  -3  -7 -14   11.90    2.56
   3   7  15   21.65    3.59
  -3  -7 -15   19.09    3.69
   3   8  -7    4.49    1.89
  -3  -8   7    2.87    1.93
   3   8  -6    1.27    1.41
   3   8  -6    0.53    1.39
  -3  -8   6    1.24    1.47
   3   8  -5    5.14    1.75
   3   8  -5    4.60    1.79
  -3  -8   5    5.07    1.69
   3   8  -4   40.16    3.33
   3   8  -4   39.49    3.60
  -3  -8   4   39.42    3.28
   3   8  -3    5.95    1.51
   3   8  -3    7.63    1.82
  -3  -8   3    5.91    1.41
   3   8  -2    1.86    0.93
   3   8  -2   -0.86    0.87
  -3  -8   2   -0.93    0.74
   3   8  -1   24.05    2.17
   3   8  -1   21.20    2.13
  -3  -8   1   21.42    1.69
   3   8   0    4.83    0.91
   3   8   0    1.90    1.34
  -3  -8   0    0.40    0.69
   3   8   1   18.24    1.66
   3   8   1   15.23    2.05
  -3  -8  -1   17.03    1.36
   3   8   2   19.35    1.97
   3   8   2   19.24    1.80
  -3  -8  -2   16.74    1.02
   3   8   3   91.16    4.32
   3   8   3   82.51    4.00
   3   8   4    7.07    1.14
  -3  -8  -4    7.91    1.25
  -3  -8  -4    6.52    0.72
   3   8   5   20.78    1.81
  -3  -8  -5   21.03    1.71
  -3  -8  -5   19.07    1.14
   3   8   6    6.11    1.28
  -3  -8  -6    3.64    1.20
   3   8   7    3.19    1.12
   3   8   7    0.46    0.67
  -3  -8  -7    1.18    0.80
   3   8   8    1.18    0.62
   3   8   8   -0.69    0.86
  -3  -8  -8    0.55    0.85
   3   8   9   54.05    2.83
   3   8   9   53.53    3.40
  -3  -8  -9   59.53    3.52
   3   8  10   66.79    4.68
   3   8  10   60.18    3.27
  -3  -8 -10   61.82    3.68
   3   8  11    0.50    1.02
   3   8  11    0.45    1.23
  -3  -8 -11    2.63    0.98
   3   8  12    2.72    1.24
   3   8  13   21.29    2.14
  -3  -8 -13   21.16    2.91
   3   8  14    2.35    1.51
  -3  -8 -14    1.42    2.12
   3   8  15    1.29    1.21
  -3  -8 -15    0.33    2.10
   3   9  -6    1.37    1.21
  -3  -9   6    0.10    1.13
  -3  -9   6   -0.31    1.25
   3   9  -5   -1.65    1.27
  -3  -9   5    0.35    1.38
  -3  -9   5    0.77    1.19
   3   9  -4    1.92    1.39
  -3  -9   4   -2.69    1.16
  -3  -9   4   -0.83    1.25
   3   9  -3   -0.89    1.34
  -3  -9   3   -1.05    1.06
   3   9  -2   -0.79    1.31
  -3  -9   2    2.96    1.04
   3   9  -1    0.01    1.10
  -3  -9   1   -0.55    0.70
   3   9   0    0.53    1.15
  -3  -9   0    0.96    0.69
   3   9   1   70.46    4.06
  -3  -9  -1   55.99    2.39
  -3  -9  -1   55.80    3.11
   3   9   2  119.32    5.99
  -3  -9  -2  106.89    3.55
  -3  -9  -2  114.14    5.56
   3   9   3  104.03    5.43
  -3  -9  -3  109.96    5.42
   3   9   4    0.08    1.20
  -3  -9  -4    1.45    0.98
   3   9   5   14.61    1.60
  -3  -9  -5   10.59    1.88
   3   9   6    0.63    0.89
  -3  -9  -6    0.92    1.13
   3   9   7    0.19    1.01
  -3  -9  -7    0.35    0.50
  -3  -9  -7    1.65    1.07
   3   9   8    9.68    1.85
  -3  -9  -8    7.02    1.61
   3   9   9    2.49    1.53
   3   9   9    1.17    0.78
  -3  -9  -9    2.45    1.32
   3   9  10   46.55    3.79
   3   9  10   34.05    2.51
  -3  -9 -10   43.23    3.27
   3   9  11   -0.08    1.27
   3   9  11   -0.62    0.79
  -3  -9 -11    0.69    0.93
   3   9  12   -0.71    0.92
   3   9  12    3.27    1.22
  -3  -9 -12   -0.20    0.90
   3   9  13    1.75    1.75
   3   9  13    3.05    1.34
   3   9  14    2.32    1.59
  -3  -9 -14    4.16    2.20
   3  10  -5    0.56    1.17
  -3 -10   5   -0.36    1.58
   3  10  -4   18.86    3.16
  -3 -10   4   16.38    3.34
   3  10  -3   22.22    3.31
  -3 -10   3   25.56    3.61
   3  10  -2    3.61    1.58
  -3 -10   2   -0.13    1.43
   3  10  -1   -0.16    1.06
  -3 -10   1    1.43    1.44
   3  10   0    3.54    1.43
  -3 -10   0    3.25    1.42
   3  10   1   20.69    2.69
  -3 -10  -1   19.22    2.83
   3  10   2    8.03    1.65
  -3 -10  -2    7.53    1.96
   3  10   3    8.65    1.89
  -3 -10  -3    8.20    1.99
   3  10   4   36.83    2.84
  -3 -10  -4   29.19    3.30
   3  10   5    4.57    1.42
  -3 -10  -5    6.78    1.79
   3  10   6    1.41    1.08
  -3 -10  -6    1.43    1.10
   3  10   7    4.76    1.58
  -3 -10  -7    4.79    1.35
   3  10   8   -0.40    1.22
  -3 -10  -8    2.05    1.26
   3  10   9   17.48    2.23
  -3 -10  -9   15.78    2.15
   3  10  10   11.87    2.48
  -3 -10 -10    9.16    2.08
   3  10  11   14.87    2.31
  -3 -10 -11   12.27    2.27
   3  10  12    1.59    1.77
  -3 -10 -12    1.04    1.25
   3  10  13   -0.49    1.76
   3  11  -3    2.75    1.48
  -3 -11   3   -1.52    1.54
   3  11  -2    3.66    2.00
  -3 -11   2    0.69    1.92
   3  11  -1    0.70    1.46
  -3 -11   1   -0.26    1.21
   3  11   0    0.54    1.50
  -3 -11   0   -0.84    1.21
   3  11   1   -1.32    1.45
  -3 -11  -1    0.68    1.51
   3  11   2   -2.04    1.75
  -3 -11  -2    6.97    1.57
   3  11   3    9.57    2.20
  -3 -11  -3    7.82    1.93
   3  11   4    5.21    1.92
  -3 -11  -4    4.13    2.07
   3  11   5   10.68    1.72
  -3 -11  -5    4.97    2.29
   3  11   6   15.45    2.52
  -3 -11  -6   16.59    2.61
   3  11   7    1.05    1.03
  -3 -11  -7   -0.16    1.11
   3  11   8    2.04    1.13
  -3 -11  -8   -0.31    1.25
   3  11   9   -0.01    1.31
  -3 -11  -9    0.06    1.06
   3  11  10   12.28    2.61
  -3 -11 -10    7.63    2.34
   3  11  11   13.55    2.68
  -3 -11 -11   15.97    2.34
   3  11  12   27.18    3.41
  -3 -11 -12   22.67    3.25
   3  11  13    2.83    1.88
   3  12  -1   20.50    3.20
  -3 -12   1   17.08    4.07
   3  12   0    2.06    2.19
  -3 -12   0    3.86    1.92
   3  12   1   -0.47    1.54
  -3 -12  -1   -3.38    2.08
   3  12   2   -0.06    1.62
  -3 -12  -2    0.57    1.27
   3  12   3    3.48    2.01
  -3 -12  -3    2.93    2.09
   3  12   4    0.98    1.53
  -3 -12  -4   -1.03    1.18
   3  12   5    3.71    1.84
  -3 -12  -5    2.83    2.03
   3  12   6   27.84    3.78
  -3 -12  -6   25.98    3.34
   3  12   7   11.16    2.86
  -3 -12  -7   16.62    2.96
   3  12   8    1.12    1.46
  -3 -12  -8    3.69    1.96
   3  12   9   11.36    2.46
  -3 -12  -9    2.87    2.44
   3  12  10    3.63    2.00
  -3 -12 -10    0.37    1.96
   3  12  11    1.57    2.33
  -3 -12 -11    4.05    2.04
   3  12  12    1.74    3.68
  -3 -12 -12   51.60    3.96
   3  13   2    0.25    1.56
  -3 -13  -2   -2.35    1.86
   3  13   3    3.88    2.60
  -3 -13  -3    9.05    2.24
   3  13   4    4.66    2.79
  -3 -13  -4    7.60    2.25
   3  13   5    2.81    1.93
  -3 -13  -5    0.08    1.66
   3  13   6   14.97    3.02
  -3 -13  -6   22.07    4.03
   3  13   7    0.56    1.44
  -3 -13  -7   -2.44    1.95
   3  13   8    4.58    1.86
  -3 -13  -8    4.01    2.77
   3  13   9    3.30    1.79
  -3 -13  -9    4.78    1.96
   3  13  10   -0.83    1.27
  -3 -13 -10    0.88    1.30
   4 -10  -7   -1.29    2.14
  -4  10   7   -1.73    1.87
   4 -10  -6    4.04    1.84
  -4  10   6   -0.08    2.57
   4 -10  -5    3.22    2.12
  -4  10   5    2.16    2.51
   4 -10  -4    3.15    1.89
  -4  10   4   -1.22    1.88
   4 -10  -3   13.87    2.94
  -4  10   3    5.07    3.44
   4 -10  -2    3.16    2.72
  -4  10   2   11.25    3.17
   4  -9 -10   15.11    3.36
  -4   9  10   14.93    3.26
   4  -9  -9    3.38    1.72
  -4   9   9    0.94    1.99
   4  -9  -8    2.63    1.92
  -4   9   8    0.67    1.95
   4  -9  -7    2.85    2.21
  -4   9   7    3.22    2.14
   4  -9  -6    5.88    2.38
  -4   9   6    4.95    2.54
   4  -9  -5    6.97    1.79
  -4   9   5    3.30    2.14
   4  -9  -4    8.91    2.67
  -4   9   4   12.17    3.26
   4  -9  -3    1.42    1.41
  -4   9   3    0.96    1.65
   4  -9  -2    9.78    2.66
  -4   9   2   10.20    2.67
   4  -9  -1    5.23    2.54
  -4   9   1    9.05    2.53
   4  -9   0   12.89    3.05
  -4   9   0   13.76    3.14
   4  -9   1   33.29    4.49
  -4   9  -1   35.14    4.62
   4  -9   2    2.58    1.52
  -4   9  -2    1.63    1.98
   4  -8 -11    1.44    1.44
  -4   8  11    0.26    1.80
   4  -8 -10    1.22    1.70
  -4   8  10    0.56    1.29
   4  -8  -9    0.47    1.33
  -4   8   9    0.68    1.58
   4  -8  -8    5.96    1.72
  -4   8   8    2.97    1.72
   4  -8  -7   22.08    3.14
  -4   8   7   15.47    3.09
   4  -8  -6    6.97    2.02
  -4   8   6    4.64    2.38
   4  -8  -5   11.99    2.41
  -4   8   5    9.57    2.22
   4  -8  -4    6.53    1.96
  -4   8   4   12.13    2.17
   4  -8  -3   -0.48    1.35
  -4   8   3    1.19    1.28
   4  -8  -2    1.53    1.55
  -4   8   2    0.80    1.82
   4  -8  -1    4.01    2.10
  -4   8   1    8.30    2.07
   4  -8   0   61.76    5.17
  -4   8   0   74.35    6.38
   4  -8   1   54.05    4.86
  -4   8  -1   62.83    5.41
   4  -8   2    2.89    1.79
  -4   8  -2    2.47    1.75
   4  -8   3    8.68    2.20
  -4   8  -3    5.17    2.69
  -4   8  -4   17.58    3.93
   4  -7 -12   -2.86    1.76
  -4   7  12   -1.48    1.59
   4  -7 -11   -0.18    1.23
  -4   7  11    1.17    1.59
   4  -7 -10    8.26    2.27
  -4   7  10    6.64    1.90
   4  -7  -9    5.74    1.90
  -4   7   9    2.09    1.78
   4  -7  -8   11.46    2.35
  -4   7   8   13.64    2.32
   4  -7  -7   -0.21    1.15
  -4   7   7    0.38    1.24
   4  -7  -6    0.91    1.13
  -4   7   6    0.91    1.55
   4  -7  -5    1.91    1.11
  -4   7   5   -0.18    1.46
   4  -7  -4   -0.14    1.02
  -4   7   4   -0.29    1.08
   4  -7  -3   14.83    2.70
  -4   7   3   25.71    3.01
   4  -7  -2    0.49    0.95
  -4   7   2   -0.23    1.10
   4  -7  -1    0.38    1.07
  -4   7   1    1.74    1.54
   4  -7   0    0.71    1.27
  -4   7   0    0.69    1.26
   4  -7   1   36.53    3.15
  -4   7  -1   25.49    3.29
   4  -7   2   -1.59    1.07
  -4   7  -2    1.48    1.08
   4  -7   3    0.92    1.12
  -4   7  -3    1.84    1.59
   4  -7   4    1.39    1.51
  -4   7  -4    3.60    1.92
  -4   7  -5   20.66    4.10
  -4   7  -6    9.62    2.70
   4  -6 -13    1.78    1.41
   4  -6 -12   25.41    3.57
  -4   6  12   26.94    3.60
   4  -6 -11    3.35    2.07
  -4   6  11    8.20    2.09
   4  -6 -10    1.41    1.35
  -4   6  10    2.32    1.51
   4  -6  -9    8.77    2.11
  -4   6   9    8.29    1.64
   4  -6  -8    6.96    2.08
  -4   6   8   11.27    1.96
   4  -6  -7   25.40    3.00
  -4   6   7   27.02    2.86
   4  -6  -6   22.39    2.87
  -4   6   6   21.22    2.60
   4  -6  -5    9.17    1.62
  -4   6   5    5.75    1.58
   4  -6  -4    5.61    1.45
  -4   6   4    7.74    1.83
   4  -6  -3   13.15    1.73
  -4   6   3   10.62    1.84
   4  -6  -2    7.64    1.70
  -4   6   2    9.46    1.73
   4  -6  -1   -0.75    0.97
  -4   6   1    0.90    1.11
   4  -6   0    3.91    1.19
  -4   6   0   -2.72    1.43
   4  -6   1    7.87    1.41
  -4   6  -1    7.67    2.06
   4  -6   2   17.37    1.87
  -4   6  -2   24.00    2.94
   4  -6   3    2.52    1.29
   4  -6   3    2.07    0.92
  -4   6  -3    3.84    1.54
   4  -6   4   12.71    1.97
   4  -6   4   11.68    1.64
  -4   6  -4   17.01    2.78
   4  -6   5    9.73    1.59
   4  -6   5    5.67    1.49
  -4   6  -5    8.07    2.35
   4  -6   6   -0.59    0.98
  -4   6  -6    2.11    1.57
  -4   6  -7    4.41    2.55
   4  -5 -13    0.25    1.45
   4  -5 -13   -1.57    1.54
  -4   5  13    0.08    1.43
   4  -5 -12    8.57    2.43
  -4   5  12   16.46    2.73
  -4   5  12   11.25    2.39
   4  -5 -11    3.27    1.52
  -4   5  11    0.16    1.22
  -4   5  11    3.18    1.38
   4  -5 -10    1.00    1.49
  -4   5  10    2.76    1.40
  -4   5  10    1.54    1.13
   4  -5  -9    2.57    1.49
  -4   5   9    3.57    1.16
  -4   5   9    1.09    1.15
   4  -5  -8    9.22    1.93
  -4   5   8    8.82    1.68
  -4   5   8    6.74    1.24
   4  -5  -7   37.19    2.78
  -4   5   7   35.89    2.23
  -4   5   7   32.77    2.79
   4  -5  -6    3.34    1.22
  -4   5   6    3.37    0.88
  -4   5   6    1.92    1.08
   4  -5  -5  101.19    5.50
  -4   5   5   93.36    3.31
  -4   5   5  104.36    5.18
   4  -5  -4   58.25    3.33
  -4   5   4   62.32    3.26
  -4   5   4   53.69    2.07
   4  -5  -3   22.08    2.43
  -4   5   3   26.42    2.43
  -4   5   3   22.66    1.32
  -4   5   2   42.44    2.97
  -4   5   2   32.52    1.50
   4  -5  -1    5.95    1.36
  -4   5   1    3.12    1.22
   4  -5   0   12.19    1.86
  -4   5   0   14.31    1.98
   4  -5   1    3.46    0.85
   4  -5   1    4.54    1.33
  -4   5  -1    2.97    1.49
   4  -5   2   75.39    3.80
   4  -5   2   51.39    2.70
  -4   5  -2   53.97    3.60
   4  -5   3   55.91    3.54
   4  -5   3   54.30    2.92
  -4   5  -3   60.98    4.49
   4  -5   4   52.35    3.24
   4  -5   4   47.79    2.91
  -4   5  -4   59.82    4.37
   4  -5   5   13.04    1.71
   4  -5   5   13.42    1.68
  -4   5  -5   17.03    2.24
   4  -5   6   -0.15    0.77
  -4   5  -6    0.84    1.09
   4  -5   7    0.76    1.17
  -4   5  -7    0.12    1.59
   4  -5   8    3.15    1.68
  -4   5  -8    3.59    2.23
   4  -4 -13    6.67    2.06
  -4   4  13    2.44    2.09
   4  -4 -12    1.93    1.51
   4  -4 -12    3.09    1.50
  -4   4  12   -1.07    1.56
   4  -4 -11    4.41    1.76
  -4   4  11    5.49    1.78
   4  -4 -10   25.88    2.29
  -4   4  10   17.17    2.40
  -4   4  10   21.37    2.47
   4  -4  -9    0.64    0.97
  -4   4   9   -0.74    1.04
  -4   4   9    2.80    1.07
   4  -4  -8    3.90    1.74
  -4   4   8    8.28    1.54
  -4   4   8    9.29    1.52
   4  -4  -7    0.53    1.17
  -4   4   7    1.38    0.73
  -4   4   7    0.29    0.84
   4  -4  -6   32.83    2.85
  -4   4   6   34.16    2.11
  -4   4   6   33.00    1.94
   4  -4  -5   38.62    2.96
  -4   4   5   39.20    1.97
  -4   4   5   31.92    2.55
   4  -4  -4   30.40    2.25
  -4   4   4   30.34    1.94
  -4   4   4   29.52    1.50
   4  -4  -3   67.07    3.70
  -4   4   3   66.82    3.59
  -4   4   3   67.47    2.41
   4  -4  -2  139.71    5.63
  -4   4   2  142.02    5.95
  -4   4   2  135.38    4.00
   4  -4  -1    6.37    1.21
  -4   4   1    7.49    1.19
  -4   4   1    3.79    0.79
   4  -4   0   18.36    1.84
   4  -4   0   19.60    1.19
  -4   4   0   20.37    1.71
   4  -4   1   22.51    2.07
  -4   4  -1   26.13    2.13
   4  -4   2   28.08    1.95
   4  -4   2   31.90    1.79
  -4   4  -2   32.04    2.34
   4  -4   3   23.56    1.82
   4  -4   3   27.03    2.00
  -4   4  -3   31.95    2.28
   4  -4   4    1.59    0.99
   4  -4   4    3.72    0.96
  -4   4  -4    1.55    1.50
   4  -4   5   29.27    2.09
   4  -4   5   35.49    2.37
  -4   4  -5   34.61    2.92
   4  -4   6   10.97    1.24
   4  -4   6    9.48    1.36
  -4   4  -6    7.10    1.85
   4  -4   7    6.00    1.35
  -4   4  -7    6.99    1.60
   4  -4   8    6.71    1.75
  -4   4  -8    4.94    1.80
   4  -4   9    1.75    1.25
  -4   4  -9    0.91    1.42
   4  -4  10    7.02    2.11
  -4   4 -10    1.74    1.94
   4  -3 -13   12.54    2.44
  -4   3  13    9.01    2.80
   4  -3 -12    2.15    1.52
   4  -3 -12   -0.34    1.49
  -4   3  12    3.50    1.68
   4  -3 -11   19.84    2.64
   4  -3 -11   19.31    2.47
  -4   3  11   20.95    2.55
   4  -3 -10   14.68    2.22
   4  -3 -10   14.10    1.60
  -4   3  10   11.96    1.94
   4  -3  -9    1.64    1.13
  -4   3   9    0.24    1.01
  -4   3   9    0.38    1.09
   4  -3  -8    1.71    1.00
  -4   3   8    0.81    0.87
  -4   3   8   -1.01    0.91
   4  -3  -7    0.12    0.99
  -4   3   7   -0.77    0.69
  -4   3   7   -1.07    0.84
   4  -3  -6   10.20    1.53
  -4   3   6   16.28    1.50
  -4   3   6   13.22    1.32
   4  -3  -5   11.75    1.38
  -4   3   5    9.64    1.08
  -4   3   5   10.74    1.25
   4  -3  -4    9.07    1.18
  -4   3   4    4.53    1.18
  -4   3   4    9.04    0.92
   4  -3  -3    5.17    1.24
  -4   3   3    6.37    0.76
  -4   3   3    3.67    1.03
   4  -3  -2   72.69    3.25
  -4   3   2   82.95    3.11
  -4   3   2   71.01    2.39
   4  -3  -1    1.78    0.65
  -4   3   1    0.57    0.77
  -4   3   1    0.93    0.51
   4  -3   0   31.73    1.55
   4  -3   0   34.03    2.10
  -4   3   0   36.73    1.86
   4  -3   1   25.16    1.81
   4  -3   1   28.68    1.53
  -4   3  -1   23.57    1.73
   4  -3   2    5.52    0.87
   4  -3   2    6.46    0.78
  -4   3  -2    8.15    1.09
   4  -3   3   70.55    3.05
   4  -3   3   65.39    2.76
  -4   3  -3   70.57    3.78
   4  -3   4    8.58    1.18
   4  -3   4    7.40    1.11
  -4   3  -4    5.86    1.53
   4  -3   5    3.84    1.15
   4  -3   5    4.29    0.98
  -4   3  -5    4.00    1.23
   4  -3   6   46.87    2.46
   4  -3   6   52.56    3.25
  -4   3  -6   55.67    3.32
   4  -3   7    8.60    1.64
  -4   3  -7    8.26    2.00
   4  -3   8   19.98    2.58
  -4   3  -8   22.15    3.07
   4  -3   9    5.26    2.28
  -4   3  -9    9.72    1.82
   4  -3  10    4.76    1.84
  -4   3 -10    6.75    1.93
   4  -3  11   -2.21    1.37
  -4   3 -11    2.55    1.37
   4  -2 -13   -3.17    1.59
  -4   2  13    6.43    1.58
   4  -2 -12   21.15    2.94
   4  -2 -12   23.40    2.77
  -4   2  12   20.57    3.26
   4  -2 -11    8.60    2.16
   4  -2 -11   12.24    2.00
  -4   2  11   14.63    2.11
   4  -2 -10   26.58    2.39
   4  -2 -10   32.56    2.53
  -4   2  10   29.45    2.71
   4  -2  -9    8.57    1.71
   4  -2  -9   11.58    1.47
  -4   2   9   10.60    1.76
   4  -2  -8   -0.45    0.91
  -4   2   8    1.37    0.72
  -4   2   8   -1.60    0.91
   4  -2  -7    3.76    1.07
  -4   2   7    4.76    1.02
  -4   2   7    2.91    0.91
   4  -2  -6    9.31    1.60
  -4   2   6    9.39    1.04
  -4   2   6    9.81    1.15
   4  -2  -5    0.56    0.76
  -4   2   5    0.09    0.55
  -4   2   5    1.67    0.56
   4  -2  -4    3.68    0.91
  -4   2   4    3.38    0.76
  -4   2   4    5.19    0.80
   4  -2  -3    1.29    0.71
  -4   2   3    1.36    0.61
  -4   2   3    1.97    0.60
   4  -2  -2   22.27    1.68
  -4   2   2   20.48    1.29
  -4   2   2   23.68    1.19
   4  -2  -1   22.94    1.78
  -4   2   1   25.98    1.38
  -4   2   1   23.60    1.23
   4  -2   0    0.20    0.67
  -4   2   0    0.26    0.46
   4  -2   1   85.16    3.30
   4  -2   1   86.91    3.00
  -4   2  -1   84.49    2.94
   4  -2   2    3.60    0.70
   4  -2   2    5.09    0.81
  -4   2  -2    4.17    0.80
   4  -2   3   -0.30    0.57
   4  -2   3   -0.04    0.62
  -4   2  -3   -0.51    0.60
   4  -2   4    1.39    0.61
   4  -2   4    0.93    0.80
  -4   2  -4    1.84    0.77
   4  -2   5  118.02    3.90
   4  -2   5  109.12    4.62
  -4   2  -5  106.51    4.72
   4  -2   6   31.80    1.68
   4  -2   6   29.28    2.01
  -4   2  -6   34.81    2.41
   4  -2   7   15.51    2.06
  -4   2  -7   18.50    2.26
   4  -2   8    1.12    1.24
  -4   2  -8    0.32    1.31
   4  -2   9    3.96    1.55
  -4   2  -9   -0.64    1.61
   4  -2  10    1.96    2.06
  -4   2 -10    5.27    1.99
   4  -2  11    5.26    2.13
  -4   2 -11    0.58    2.19
  -4   1  13    4.87    2.43
   4  -1 -12    5.63    1.63
  -4   1  12    2.66    2.15
   4  -1 -11    3.92    1.50
   4  -1 -11    4.87    1.17
  -4   1  11    4.63    2.04
   4  -1 -10   11.58    2.02
   4  -1 -10   10.49    1.64
  -4   1  10    9.92    1.78
   4  -1  -9    2.64    1.12
   4  -1  -9    2.81    1.02
  -4   1   9    3.67    1.64
   4  -1  -8    1.36    1.03
   4  -1  -8    4.17    0.89
  -4   1   8    2.02    1.12
   4  -1  -7    2.29    1.26
   4  -1  -7    3.27    0.84
  -4   1   7    8.91    1.16
   4  -1  -6    7.10    1.40
  -4   1   6    8.15    1.04
  -4   1   6    6.91    1.02
   4  -1  -5   -0.46    0.88
  -4   1   5    1.58    0.75
  -4   1   5    1.37    0.52
   4  -1  -4   33.64    2.00
  -4   1   4   38.03    1.37
  -4   1   4   40.80    1.98
   4  -1  -3  167.16    5.89
  -4   1   3  170.97    5.14
   4  -1  -2   61.01    2.50
  -4   1   2   59.88    1.86
  -4   1   2   57.39    2.25
   4  -1  -1  402.79   11.94
  -4   1   1  412.45   10.43
  -4   1   1  389.16    8.78
   4  -1   0  762.00   20.33
  -4   1   0  755.86   18.64
   4  -1   1  147.15    4.60
   4  -1   1  157.82    4.78
  -4   1  -1  154.41    4.35
   4  -1   2   35.38    1.74
   4  -1   2   29.55    1.69
  -4   1  -2   31.38    1.56
   4  -1   3   23.06    1.26
   4  -1   3   21.30    1.51
  -4   1  -3   23.82    1.49
   4  -1   4   10.84    0.89
   4  -1   4   14.45    1.10
  -4   1  -4   10.09    1.10
   4  -1   5    0.63    0.50
   4  -1   5    1.00    0.81
  -4   1  -5    3.46    0.75
   4  -1   6   22.03    1.20
   4  -1   6   24.22    1.71
  -4   1  -6   26.42    2.33
   4  -1   7   88.56    4.57
  -4   1  -7   85.68    4.22
   4  -1   8    6.79    1.85
  -4   1  -8    9.49    1.81
   4  -1   9   18.61    2.35
  -4   1  -9    9.88    2.42
   4  -1  10    1.90    1.26
  -4   1 -10   -0.49    1.37
   4  -1  11    2.03    1.44
  -4   1 -11   -1.20    1.13
   4  -1  12    5.82    2.02
  -4   1 -12    1.49    1.80
  -4   0  13    2.45    1.84
   4   0 -12    5.78    1.87
  -4   0  12    9.21    2.52
   4   0 -11    1.86    1.25
   4   0 -11    3.06    1.29
  -4   0  11    0.72    1.48
   4   0 -10    0.66    0.91
   4   0 -10   -0.03    0.81
  -4   0  10   -0.86    0.99
   4   0  -9    5.34    1.45
   4   0  -9    7.74    1.17
  -4   0   9    7.41    1.65
   4   0  -8   20.06    2.10
   4   0  -8   16.31    1.42
  -4   0   8   14.79    2.31
   4   0  -7    2.47    1.30
   4   0  -7    2.69    0.73
  -4   0   7    8.01    1.48
   4   0  -6    0.04    0.66
   4   0  -6   -0.15    0.45
  -4   0   6   -0.02    0.60
   4   0  -5    1.96    0.76
   4   0  -5    0.77    0.47
  -4   0   5    5.01    0.90
   4   0  -4   36.54    1.88
  -4   0   4   35.63    1.15
  -4   0   4   37.88    1.85
   4   0  -3   73.11    3.34
  -4   0   3   81.49    2.91
   4   0  -2  139.83    4.48
  -4   0   2  130.52    3.93
  -4   0   2  124.41    2.54
   4   0  -1   17.41    1.25
  -4   0   1   17.10    0.80
  -4   0   1   15.77    1.01
   4   0   0   11.25    1.16
  -4   0   0    8.49    0.59
  -4   0   0    6.93    0.85
   4   0   1   45.85    2.15
   4   0   1   48.32    1.98
  -4   0  -1   47.47    1.62
   4   0   2    7.09    0.80
   4   0   2    6.85    0.87
  -4   0  -2    6.86    0.82
   4   0   3    2.39    0.56
   4   0   3    2.01    0.73
  -4   0  -3    1.78    0.68
   4   0   4  314.43    7.36
   4   0   4  315.94    9.73
  -4   0  -4  318.09    8.73
   4   0   5   82.95    2.30
   4   0   5   83.34    3.80
  -4   0  -5   99.48    3.78
   4   0   6   52.77    2.78
   4   0   6   46.11    1.42
  -4   0  -6   53.88    2.57
   4   0   7    0.82    0.83
  -4   0  -7    2.17    0.91
   4   0   8   86.85    4.69
  -4   0  -8   86.94    4.47
   4   0   9    3.82    1.68
  -4   0  -9    4.78    1.36
   4   0  10   10.95    2.29
  -4   0 -10    8.73    2.21
   4   0  11    2.97    1.66
  -4   0 -11    0.53    1.33
   4   0  12    2.24    2.10
  -4   0 -12    3.23    1.75
   4   0  13    2.69    2.23
  -4   0 -13    0.75    2.11
  -4  -1  12    0.45    1.81
   4   1 -11    2.25    1.29
   4   1 -11    0.87    1.18
  -4  -1  11    2.23    1.90
   4   1 -10    6.47    1.21
   4   1 -10    1.22    1.14
  -4  -1  10    0.66    1.52
   4   1  -9    5.81    1.37
   4   1  -9    7.15    1.28
  -4  -1   9    6.27    1.54
   4   1  -8    7.17    1.52
   4   1  -8    9.06    1.15
  -4  -1   8    6.82    1.87
   4   1  -7    6.83    1.47
   4   1  -7    9.20    0.94
  -4  -1   7    4.81    1.71
   4   1  -6   10.05    0.81
   4   1  -6    8.08    1.20
  -4  -1   6    9.83    1.55
   4   1  -5   -0.05    0.80
   4   1  -5   -0.15    0.32
  -4  -1   5    0.29    0.62
   4   1  -4   11.08    1.33
   4   1  -4    9.16    0.51
  -4  -1   4   10.85    1.09
   4   1  -3   -0.18    0.72
   4   1  -3    0.23    0.18
  -4  -1   3   -0.56    0.48
   4   1  -2   26.14    1.93
  -4  -1   2   27.54    1.63
   4   1  -1  104.23    3.59
  -4  -1   1   94.90    3.01
   4   1   0    3.28    0.84
  -4  -1   0    5.73    0.36
  -4  -1   0    8.00    0.83
   4   1   1   17.50    1.39
   4   1   1   18.14    1.14
  -4  -1  -1   20.53    0.79
   4   1   2    7.22    0.88
   4   1   2    6.34    0.78
  -4  -1  -2    7.43    0.61
   4   1   3   -0.69    0.53
   4   1   3    1.56    0.58
  -4  -1  -3    1.76    0.51
   4   1   4   69.85    2.18
   4   1   4   61.58    2.85
  -4  -1  -4   66.09    2.28
   4   1   5  371.05   11.50
   4   1   5  366.76    7.73
  -4  -1  -5  366.88   10.51
   4   1   6  307.07   10.01
   4   1   6  286.13    5.74
  -4  -1  -6  324.17   10.18
   4   1   7    5.82    1.05
  -4  -1  -7    5.65    1.06
   4   1   8    3.52    1.46
  -4  -1  -8    5.72    1.44
   4   1   9    6.13    1.41
  -4  -1  -9    6.18    1.33
   4   1  10    1.10    1.14
  -4  -1 -10    1.04    1.19
   4   1  11    3.19    1.95
  -4  -1 -11    3.32    1.55
   4   1  12    5.51    1.94
  -4  -1 -12    7.91    2.51
   4   1  13    1.02    1.70
  -4  -1 -13   -0.54    1.37
  -4  -2  12   -0.46    1.89
   4   2 -11    0.41    1.30
  -4  -2  11    4.14    1.49
   4   2 -10   -0.78    0.93
   4   2 -10    1.36    0.90
  -4  -2  10    0.02    1.21
   4   2  -9    7.53    1.77
   4   2  -9   11.13    1.49
  -4  -2   9    9.12    1.81
   4   2  -8    5.39    1.35
   4   2  -8    5.08    1.16
  -4  -2   8   12.50    1.62
   4   2  -7   64.82    3.58
  -4  -2   7   66.62    4.28
   4   2  -6   20.07    1.94
   4   2  -6   21.12    1.27
  -4  -2   6   22.57    1.89
   4   2  -5   11.78    1.47
  -4  -2   5   10.17    1.55
   4   2  -4   27.57    2.04
  -4  -2   4   30.97    1.70
   4   2  -3   18.71    1.48
  -4  -2   3   13.27    1.19
   4   2  -2   28.00    1.68
  -4  -2   2   29.78    1.82
   4   2  -1  112.85    4.18
  -4  -2   1  111.73    3.84
   4   2   0   60.79    2.55
  -4  -2   0   70.60    2.53
   4   2   1  100.97    3.47
  -4  -2  -1  105.10    3.18
   4   2   2  626.62   14.84
   4   2   2  606.46   15.18
  -4  -2  -2  604.62   10.93
   4   2   3  326.62    9.02
   4   2   3  350.19    8.27
  -4  -2  -3  341.53    7.65
   4   2   4   11.54    0.78
   4   2   4   11.20    1.01
  -4  -2  -4   13.16    0.93
   4   2   5   66.26    2.85
  -4  -2  -5   67.74    2.48
   4   2   6   33.01    2.09
   4   2   6   28.44    1.01
  -4  -2  -6   27.49    1.55
   4   2   7   10.22    1.46
  -4  -2  -7   13.10    1.53
   4   2   8   26.07    1.98
  -4  -2  -8   28.88    2.44
   4   2   9   11.16    1.57
  -4  -2  -9   11.40    1.58
   4   2  10   19.06    2.64
  -4  -2 -10   21.21    2.79
   4   2  11   32.70    3.20
  -4  -2 -11   36.47    3.13
   4   2  12    7.76    2.70
  -4  -2 -12   14.93    2.64
   4   2  13    2.05    2.25
  -4  -2 -13    3.46    1.77
   4   2  14   -0.64    1.81
  -4  -2 -14    5.94    1.91
  -4  -3  11   10.54    2.97
   4   3 -10    2.06    1.20
   4   3 -10    2.24    1.15
  -4  -3  10    0.68    1.84
   4   3  -9    0.74    1.09
   4   3  -9    1.12    1.01
  -4  -3   9    3.03    1.29
   4   3  -8    3.64    1.31
   4   3  -8    4.21    1.05
  -4  -3   8    6.55    1.49
   4   3  -7  148.15    6.15
   4   3  -7  126.48    4.69
  -4  -3   7  133.97    7.22
   4   3  -6   34.83    2.62
   4   3  -6   28.58    1.60
  -4  -3   6   24.46    2.73
   4   3  -5   66.33    3.30
   4   3  -5   60.61    2.24
  -4  -3   5   64.23    3.18
   4   3  -4   21.98    1.97
   4   3  -4   26.34    1.07
  -4  -3   4   28.06    1.66
   4   3  -3   19.73    0.67
   4   3  -3   22.60    1.49
  -4  -3   3   20.35    1.41
   4   3  -2   23.01    1.45
  -4  -3   2   23.22    1.49
   4   3  -1    5.89    0.79
  -4  -3   1    0.61    0.86
   4   3   0   11.29    1.23
  -4  -3   0    8.27    0.83
   4   3   1    5.24    0.82
  -4  -3  -1    0.71    0.51
  -4  -3  -1    1.95    0.24
   4   3   2  120.15    3.49
   4   3   2  112.95    3.46
  -4  -3  -2  107.70    2.21
   4   3   3   -0.93    0.52
   4   3   3   -0.10    0.59
  -4  -3  -3   -0.21    0.37
   4   3   4  166.57    4.30
   4   3   4  153.29    4.79
  -4  -3  -4  163.72    4.40
   4   3   5    1.32    0.62
   4   3   5   -0.58    0.40
  -4  -3  -5   -0.17    0.47
   4   3   6    0.87    0.75
   4   3   6    0.97    0.40
  -4  -3  -6    0.51    0.66
   4   3   7    0.84    0.78
   4   3   7    0.15    0.26
  -4  -3  -7   -0.11    0.69
   4   3   8   -0.54    0.65
  -4  -3  -8    0.31    0.81
   4   3   9   30.17    2.16
  -4  -3  -9   26.72    2.66
   4   3  10   14.10    1.81
  -4  -3 -10   16.68    2.14
   4   3  11    0.05    1.01
  -4  -3 -11    0.20    1.16
   4   3  12   10.34    2.56
  -4  -3 -12   11.87    2.60
   4   3  13    0.92    1.69
  -4  -3 -13    0.67    1.70
   4   3  14    1.45    1.92
  -4  -3 -14    0.87    1.93
  -4  -4  11    5.15    2.11
  -4  -4  10   -0.23    1.50
   4   4  -9   -0.47    1.01
   4   4  -9    0.83    0.92
  -4  -4   9    0.51    1.22
   4   4  -8    2.51    1.47
   4   4  -8    8.11    1.44
  -4  -4   8    6.50    1.57
   4   4  -7   21.55    2.10
   4   4  -7   20.01    1.91
  -4  -4   7   20.07    2.39
   4   4  -6  102.10    5.08
   4   4  -6   97.87    3.78
  -4  -4   6  115.22    5.87
   4   4  -5   87.11    4.39
   4   4  -5   84.09    3.19
  -4  -4   5   90.15    4.07
   4   4  -4    3.90    0.58
   4   4  -4    4.91    0.97
  -4  -4   4    4.18    1.21
   4   4  -3   52.85    1.60
   4   4  -3   58.10    2.76
  -4  -4   3   63.15    2.59
   4   4  -2    0.65    0.28
   4   4  -2   -0.04    0.62
  -4  -4   2    1.35    0.72
   4   4  -1  348.20    5.80
   4   4  -1  360.24   10.72
  -4  -4   1  403.44   11.25
   4   4   0   -0.26    0.22
  -4  -4   0    0.91    0.54
   4   4   1  415.20    6.97
   4   4   1  411.58   11.91
  -4  -4  -1  417.73   11.08
   4   4   2  191.24    4.03
   4   4   2  199.33    6.07
  -4  -4  -2  183.14    5.29
   4   4   3    0.69    0.45
   4   4   3    1.73    0.68
   4   4   3    0.16    0.51
   4   4   4   19.61    1.23
   4   4   4   20.88    1.39
  -4  -4  -4   19.25    1.05
   4   4   5    8.76    1.04
   4   4   5    9.62    0.81
  -4  -4  -5    8.61    0.88
   4   4   6    3.16    0.79
   4   4   6    3.40    0.64
  -4  -4  -6    3.06    0.64
   4   4   7   17.69    1.44
   4   4   7   19.54    1.05
  -4  -4  -7   16.33    1.43
   4   4   8   11.49    1.38
  -4  -4  -8   14.39    0.73
  -4  -4  -8   17.90    1.49
   4   4   9   11.55    1.56
  -4  -4  -9    9.94    1.68
   4   4  10    3.24    1.19
  -4  -4 -10    6.54    1.50
   4   4  11    4.09    1.44
  -4  -4 -11    5.54    1.40
   4   4  12   21.50    2.55
  -4  -4 -12   25.07    3.12
   4   4  13    4.97    1.99
  -4  -4 -13    1.17    1.58
   4   4  14    1.61    2.25
  -4  -4 -14    6.13    1.89
   4   4  15    3.58    2.36
  -4  -4 -15    1.63    2.38
  -4  -5  10    0.30    1.42
   4   5  -9    0.32    0.98
   4   5  -9   -0.24    0.99
  -4  -5   9    0.23    1.55
   4   5  -8   13.55    2.03
   4   5  -8   13.11    1.77
  -4  -5   8   10.74    2.63
   4   5  -7    0.63    1.05
   4   5  -7    0.28    0.94
  -4  -5   7    1.33    1.32
   4   5  -6   24.91    1.82
   4   5  -6   22.59    2.04
  -4  -5   6   28.52    2.82
   4   5  -5    0.82    0.67
   4   5  -5   -0.81    1.00
  -4  -5   5    2.55    1.12
   4   5  -4   10.44    0.98
   4   5  -4    7.40    1.36
  -4  -5   4    9.33    1.32
   4   5  -3    7.80    1.13
   4   5  -3    4.78    0.72
  -4  -5   3    6.25    1.01
   4   5  -2    0.32    0.44
   4   5  -2    0.68    0.90
  -4  -5   2    0.73    0.73
   4   5  -1   -1.15    0.78
  -4  -5   1    0.24    0.62
   4   5   0  165.76    5.66
  -4  -5   0  157.02    5.00
   4   5   1    4.98    0.57
   4   5   1    7.28    0.91
  -4  -5  -1    7.25    0.70
   4   5   2    4.09    0.49
   4   5   2    3.10    0.76
  -4  -5  -2    5.30    0.73
   4   5   3  112.86    3.77
   4   5   3  121.14    3.25
  -4  -5  -3  118.79    3.61
   4   5   4  331.60    8.43
   4   5   4  328.70    9.39
   4   5   4  333.41    9.48
   4   5   5    1.42    0.66
   4   5   5    2.42    0.60
   4   5   5    0.56    0.64
   4   5   6   13.04    1.11
   4   5   6   12.67    1.33
   4   5   7    5.34    0.98
   4   5   7    3.41    0.70
  -4  -5  -7    4.96    0.89
   4   5   8   57.74    2.86
  -4  -5  -8   57.87    2.99
   4   5   9   66.35    3.79
  -4  -5  -9   74.52    4.10
   4   5  10   16.38    1.71
  -4  -5 -10   18.11    2.28
   4   5  11    5.15    1.55
  -4  -5 -11    6.47    1.80
   4   5  12    4.61    1.41
  -4  -5 -12    4.60    1.80
   4   5  13    9.87    2.18
  -4  -5 -13    6.59    1.92
   4   5  14    7.36    1.87
  -4  -5 -14    4.50    2.01
   4   5  15    5.28    2.41
  -4  -5 -15   11.37    2.72
  -4  -6   9   10.19    2.39
   4   6  -8    0.55    1.05
   4   6  -8    0.11    1.22
  -4  -6   8    0.44    1.49
   4   6  -7   16.87    2.42
  -4  -6   7   21.82    2.77
   4   6  -6   20.02    1.85
   4   6  -6   21.72    2.38
  -4  -6   6   17.20    2.54
   4   6  -5    0.51    0.75
   4   6  -5    0.87    0.92
  -4  -6   5    0.04    1.09
   4   6  -4   -0.33    0.64
   4   6  -4   -0.74    0.84
  -4  -6   4   -0.38    1.00
   4   6  -3   -0.04    0.60
   4   6  -3   -0.18    0.78
  -4  -6   3   -0.82    0.67
   4   6  -2   20.51    1.31
   4   6  -2   23.60    2.17
  -4  -6   2   23.06    1.75
   4   6  -1  200.62    5.57
   4   6  -1  195.75    7.78
  -4  -6   1  207.34    7.00
   4   6   0   17.63    1.07
   4   6   0   16.49    1.53
  -4  -6   0   16.72    1.44
   4   6   1    9.68    0.86
   4   6   1   13.52    1.28
  -4  -6  -1   11.99    1.09
   4   6   2   18.11    1.05
   4   6   2   15.35    1.33
  -4  -6  -2   17.11    1.15
   4   6   3    4.53    1.00
   4   6   3    3.72    0.65
  -4  -6  -3    3.41    0.71
   4   6   4   90.27    3.15
   4   6   4   90.09    3.85
   4   6   5    1.32    0.68
   4   6   5    0.38    0.65
   4   6   5    0.81    0.75
   4   6   6    3.90    0.94
   4   6   6    4.33    0.82
   4   6   6    5.16    0.91
   4   6   7   42.68    2.33
   4   6   7   39.88    2.31
   4   6   7   37.69    2.00
   4   6   8   24.73    1.76
  -4  -6  -8   22.19    1.46
   4   6   9    5.42    0.96
  -4  -6  -9    4.26    1.01
  -4  -6  -9    2.10    0.73
   4   6  10   31.40    2.43
  -4  -6 -10   26.84    2.38
   4   6  11    0.99    1.24
  -4  -6 -11    1.89    1.40
   4   6  12   11.32    1.55
  -4  -6 -12    5.40    2.24
   4   6  13    1.84    1.96
  -4  -6 -13   13.36    1.98
   4   6  14   32.14    3.27
  -4  -6 -14   31.44    3.60
   4   6  15    6.67    2.02
  -4  -6 -15    6.29    2.61
   4   7  -8    1.68    1.47
  -4  -7   8   -0.11    1.70
   4   7  -7   -1.26    1.12
   4   7  -7    1.20    1.30
  -4  -7   7   -0.80    1.22
   4   7  -6    5.83    1.43
   4   7  -6    1.68    1.74
  -4  -7   6    4.42    1.73
   4   7  -5    9.38    1.56
   4   7  -5    8.76    1.70
  -4  -7   5   14.83    2.07
   4   7  -4   18.42    1.84
   4   7  -4   21.19    2.09
  -4  -7   4   20.49    2.26
   4   7  -3    0.91    0.86
   4   7  -3    4.00    1.11
  -4  -7   3    0.86    1.10
   4   7  -2   14.27    1.30
   4   7  -2   16.75    2.12
  -4  -7   2   13.04    1.36
   4   7  -1    9.37    1.12
   4   7  -1   10.09    1.79
  -4  -7   1    9.79    1.25
   4   7   0    6.50    0.99
   4   7   0    6.89    1.26
  -4  -7   0    5.81    1.01
   4   7   1   23.43    1.59
   4   7   1   27.36    1.97
  -4  -7  -1   29.06    1.66
   4   7   2    2.80    1.15
   4   7   2    1.86    0.81
  -4  -7  -2    3.89    0.69
   4   7   3    5.69    0.78
  -4  -7  -3    0.44    0.64
   4   7   4    1.17    0.67
   4   7   4   -0.73    0.91
  -4  -7  -4    0.57    0.56
   4   7   5    0.99    0.68
   4   7   5   -0.78    0.73
   4   7   5   -0.45    0.57
   4   7   6   35.65    2.29
   4   7   6   34.46    1.70
   4   7   6   29.30    1.82
   4   7   7   18.83    1.94
   4   7   7   22.37    1.69
  -4  -7  -7   19.74    1.49
   4   7   8    0.26    0.68
   4   7   8    0.83    0.85
  -4  -7  -8   -0.59    0.62
   4   7   9    0.05    0.92
   4   7   9   -0.64    0.81
  -4  -7  -9    2.04    0.74
   4   7  10    0.20    0.86
  -4  -7 -10    0.94    0.83
  -4  -7 -10   -0.56    0.69
   4   7  11    2.58    1.28
  -4  -7 -11    3.70    1.50
   4   7  12    9.09    1.86
  -4  -7 -12    9.87    2.06
   4   7  13    9.41    1.95
  -4  -7 -13   13.18    2.62
   4   7  14    7.09    2.05
  -4  -7 -14   16.74    2.50
   4   7  15    0.10    1.51
  -4  -7 -15    0.55    1.38
   4   8  -7    2.15    1.75
  -4  -8   7    2.05    1.81
   4   8  -6    6.94    1.90
   4   8  -6    6.81    1.89
  -4  -8   6    7.89    2.16
   4   8  -5    2.64    1.42
   4   8  -5    5.85    1.92
  -4  -8   5    3.56    1.66
   4   8  -4    7.44    1.60
   4   8  -4    9.98    2.25
  -4  -8   4    8.65    1.74
   4   8  -3   26.64    2.35
   4   8  -3   22.79    3.06
  -4  -8   3   25.55    2.38
   4   8  -2   20.97    1.97
   4   8  -2   16.32    2.23
  -4  -8   2   18.34    2.01
   4   8  -1   17.02    1.73
   4   8  -1   17.95    1.97
  -4  -8   1   15.89    1.58
   4   8   0   11.10    1.28
   4   8   0    8.66    1.72
  -4  -8   0    4.42    1.07
   4   8   1   10.33    1.36
   4   8   1    6.19    1.58
  -4  -8  -1   11.88    1.08
   4   8   2   48.32    2.82
   4   8   2   51.46    3.71
  -4  -8  -2   54.43    2.47
   4   8   3   13.14    1.44
   4   8   3   12.29    1.52
  -4  -8  -3    9.83    0.96
   4   8   4  133.14    5.01
   4   8   4  144.14    6.56
  -4  -8  -4  137.97    4.57
   4   8   5   45.16    2.61
   4   8   5   48.65    3.05
  -4  -8  -5   44.77    2.15
   4   8   6   30.94    2.38
   4   8   7    1.96    1.18
   4   8   7    1.35    0.82
  -4  -8  -7    4.95    1.10
   4   8   8    1.45    1.11
   4   8   8    1.04    0.81
  -4  -8  -8    0.95    0.90
   4   8   9   12.72    1.67
   4   8   9   14.92    2.03
   4   8  10    0.47    1.24
   4   8  10    1.52    0.96
  -4  -8 -10    0.27    0.94
   4   8  11    5.49    1.27
  -4  -8 -11    1.58    1.00
   4   8  12    3.05    1.17
  -4  -8 -12   -1.51    1.17
   4   8  13   -0.13    1.38
  -4  -8 -13    1.95    1.37
   4   8  14    0.11    1.30
  -4  -8 -14    0.53    1.60
   4   8  15    7.95    2.41
  -4  -8 -15   10.77    3.05
   4   9  -6    1.72    1.51
  -4  -9   6   -0.70    1.35
   4   9  -5   20.83    2.79
   4   9  -5   25.46    3.34
  -4  -9   5   24.88    2.74
   4   9  -4    3.71    1.64
   4   9  -4    5.02    1.68
  -4  -9   4    4.12    1.58
   4   9  -3    8.10    1.79
   4   9  -3    6.42    1.90
  -4  -9   3   11.75    1.72
   4   9  -2   -0.77    1.27
   4   9  -2    7.05    1.56
  -4  -9   2    1.15    1.10
   4   9  -1   12.06    1.50
   4   9  -1   12.93    2.30
  -4  -9   1    8.33    1.43
   4   9   0   22.78    2.32
   4   9   0   23.29    2.53
  -4  -9   0   28.64    1.83
   4   9   1   48.99    3.22
   4   9   1   45.03    4.02
  -4  -9  -1   44.98    2.31
   4   9   2   16.52    1.82
   4   9   2   16.22    2.38
  -4  -9  -2   16.24    1.27
   4   9   3   81.58    4.28
   4   9   3   71.87    4.24
  -4  -9  -3   76.68    3.12
   4   9   4   11.96    1.75
   4   9   4   16.34    1.69
  -4  -9  -4   12.35    1.01
   4   9   5   25.80    1.82
  -4  -9  -5   21.49    1.33
  -4  -9  -5   17.10    1.59
   4   9   6   23.44    2.25
  -4  -9  -6   24.64    2.08
   4   9   7    4.65    1.12
  -4  -9  -7    3.21    0.70
  -4  -9  -7    2.80    1.32
   4   9   8   17.30    1.85
   4   9   8   13.13    1.44
  -4  -9  -8   16.14    2.05
   4   9   9    6.63    1.78
   4   9   9    4.50    1.09
  -4  -9  -9    8.00    1.48
   4   9  10    2.96    1.34
   4   9  10    2.55    1.19
  -4  -9 -10    5.56    1.39
   4   9  11    0.83    1.20
   4   9  11    0.09    1.00
  -4  -9 -11    0.73    0.99
   4   9  12    3.34    1.54
   4   9  12    3.16    1.42
   4   9  13    0.72    1.27
  -4  -9 -13    1.49    1.73
   4   9  14    0.07    1.47
  -4  -9 -14    2.75    1.58
  -4 -10   5   -0.31    1.29
   4  10  -4   15.76    2.35
   4  10  -3    3.34    1.98
   4  10  -3    3.27    2.27
  -4 -10   3    7.41    1.62
   4  10  -2   -0.06    1.45
   4  10  -2    2.67    1.33
   4  10  -1   -0.21    1.23
   4  10  -1   -3.32    1.36
  -4 -10   1    0.74    0.87
   4  10   0    1.23    1.07
   4  10   0    2.46    1.28
  -4 -10   0    1.34    0.92
   4  10   1    2.35    1.38
   4  10   1    3.35    1.60
  -4 -10  -1    1.84    0.99
   4  10   2    2.69    1.08
   4  10   2    0.22    1.03
  -4 -10  -2   -0.00    0.64
   4  10   3    1.94    1.31
  -4 -10  -3    1.69    0.89
  -4 -10  -4   -2.17    1.36
   4  10   5   33.60    2.54
  -4 -10  -5   37.36    3.25
   4  10   6   17.61    2.13
  -4 -10  -6   12.48    2.23
   4  10   7    4.10    1.36
  -4 -10  -7    1.69    1.17
   4  10   8   11.19    1.75
  -4 -10  -8   11.64    2.16
   4  10   9    4.40    1.84
  -4 -10  -9    3.58    1.54
   4  10  10    2.94    1.48
   4  10  10    4.44    1.15
  -4 -10 -10    5.97    1.42
   4  10  11    7.67    1.64
   4  10  11    2.08    1.28
  -4 -10 -11    2.17    1.32
   4  10  12   15.74    2.40
  -4 -10 -12    7.02    2.12
   4  10  13    8.14    2.32
  -4 -10 -14    3.20    2.30
   4  11  -3    3.08    2.14
  -4 -11   3    5.42    2.09
   4  11  -2    5.21    2.43
  -4 -11   2   12.37    2.80
   4  11  -1    0.03    1.47
  -4 -11   1    1.13    1.38
   4  11   0    0.34    1.53
  -4 -11   0    1.95    1.41
   4  11   1    1.77    1.51
  -4 -11  -1    1.09    1.76
   4  11   2    3.19    1.91
  -4 -11  -2   12.15    1.97
   4  11   3    2.12    1.24
  -4 -11  -3    0.97    1.41
   4  11   4    8.68    1.77
  -4 -11  -4    1.97    1.95
   4  11   5    7.38    1.78
  -4 -11  -5    5.27    2.07
   4  11   6    0.96    1.00
  -4 -11  -6    0.67    1.40
   4  11   7   -0.06    1.24
  -4 -11  -7   -1.20    1.15
   4  11   8    0.07    1.14
  -4 -11  -8    0.75    1.09
   4  11   9   -0.46    1.28
  -4 -11  -9    0.58    1.18
   4  11  10   -1.60    1.75
  -4 -11 -10    3.66    1.40
   4  11  11   22.60    3.13
  -4 -11 -11   26.01    3.32
   4  11  12    3.72    1.61
  -4 -11 -12    0.17    1.65
   4  11  13   12.14    3.25
   4  12  -1   11.47    2.35
  -4 -12   1    9.04    3.24
   4  12   0    2.39    1.56
  -4 -12   0    1.57    2.09
   4  12   1    8.77    2.58
  -4 -12  -1    9.29    2.75
   4  12   2    1.85    1.42
  -4 -12  -2    1.78    1.51
   4  12   3   32.55    3.37
  -4 -12  -3   32.86    3.67
   4  12   4    6.88    1.81
  -4 -12  -4    7.45    1.94
   4  12   5    0.04    1.33
  -4 -12  -5   -0.53    1.51
   4  12   6    8.64    2.16
  -4 -12  -6    4.86    2.34
   4  12   7   -1.75    1.21
  -4 -12  -7    2.23    1.46
   4  12   8    1.12    1.17
  -4 -12  -8   -0.39    1.22
   4  12   9    1.26    1.39
  -4 -12  -9    0.65    1.46
   4  12  10   -1.06    1.39
  -4 -12 -10   -0.10    1.73
   4  12  11    1.46    1.60
  -4 -12 -11    1.87    1.88
   4  12  12    4.78    2.03
  -4 -12 -12    4.16    2.08
   4  13   2   -0.74    1.46
  -4 -13  -2   -0.48    1.72
   4  13   3    1.17    2.58
  -4 -13  -3   10.50    2.66
   4  13   4    5.41    1.99
  -4 -13  -4    7.66    2.59
   4  13   5    1.53    1.89
  -4 -13  -5    2.40    1.63
   4  13   6    1.03    1.45
  -4 -13  -6   -0.71    1.66
   4  13   7    0.46    1.68
  -4 -13  -7    1.41    1.81
   4  13   8    6.61    2.10
  -4 -13  -8    0.93    2.30
   4  13   9    4.13    2.07
  -4 -13  -9    0.55    1.83
   4  13  10   -0.80    2.03
  -4 -13 -10    3.35    1.80
   5  -9  -7   16.08    3.72
  -5   9   7   15.05    3.61
   5  -9  -6    2.43    1.90
  -5   9   6    3.28    2.51
   5  -9  -5   11.90    2.85
  -5   9   5    3.64    2.43
   5  -9  -4    0.11    2.02
  -5   9   4    3.99    2.29
   5  -9  -3   10.45    2.59
  -5   9   3    0.76    2.90
   5  -9  -2   -0.55    1.60
  -5   9   2    0.34    1.88
   5  -9  -1   13.87    2.65
  -5   9   1   11.64    3.28
   5  -8  -9   11.15    3.26
  -5   8   9   13.16    2.37
   5  -8  -8   39.93    4.21
  -5   8   8   34.08    4.41
   5  -8  -7   -0.01    1.49
  -5   8   7   -1.88    1.69
   5  -8  -6   -0.22    1.49
  -5   8   6   -2.15    1.64
   5  -8  -5   10.24    2.61
  -5   8   5    8.99    2.33
   5  -8  -4   10.62    2.11
  -5   8   4    7.44    2.23
   5  -8  -3    2.52    1.50
  -5   8   3    0.75    2.03
   5  -8  -2    1.60    1.21
  -5   8   2   -1.52    1.47
   5  -8  -1    3.58    2.14
  -5   8   1    5.74    2.26
   5  -8   0   10.09    2.30
  -5   8   0   12.26    2.68
   5  -8   1   26.77    3.25
  -5   8  -1   31.41    3.93
   5  -8   2    2.32    1.90
  -5   8  -2    4.10    2.12
   5  -7 -11    1.43    2.00
   5  -7 -10    1.92    2.04
  -5   7  10    3.19    1.95
   5  -7  -9    2.42    1.70
  -5   7   9    3.45    1.80
   5  -7  -8   65.03    5.15
  -5   7   8   68.33    5.28
   5  -7  -7   50.14    4.22
  -5   7   7   54.58    4.07
   5  -7  -6   18.67    2.96
  -5   7   6   10.01    2.62
   5  -7  -5   12.73    2.40
  -5   7   5   17.26    2.77
   5  -7  -4   11.61    2.24
  -5   7   4   15.92    2.36
   5  -7  -3   11.94    2.16
  -5   7   3   19.19    3.01
   5  -7  -2    1.16    1.28
  -5   7   2    0.65    1.78
   5  -7  -1    2.10    1.38
  -5   7   1    3.52    1.64
   5  -7   0   21.73    3.12
  -5   7   0   23.99    2.98
   5  -7   1   34.98    3.85
  -5   7  -1   43.42    4.15
   5  -7   2    0.37    1.29
  -5   7  -2   -1.22    1.33
   5  -7   3    1.87    1.51
  -5   7  -3    0.85    1.58
   5  -7   4   -1.56    1.49
  -5   7  -4   -0.53    1.65
   5  -6 -11    0.45    1.53
  -5   6  11    0.00    1.06
   5  -6 -10   23.11    3.06
  -5   6  10   26.09    3.36
   5  -6  -9    1.97    1.43
  -5   6   9    2.11    1.56
   5  -6  -8   21.28    2.56
  -5   6   8   18.85    2.62
   5  -6  -7   12.07    2.38
  -5   6   7    9.78    2.11
   5  -6  -6    6.16    1.67
  -5   6   6    9.85    1.92
   5  -6  -5    3.78    1.57
  -5   6   5    6.63    1.87
   5  -6  -4   57.27    4.12
  -5   6   4   55.78    4.56
   5  -6  -3   -0.74    1.30
  -5   6   3   -0.06    1.32
   5  -6  -2   33.00    3.45
  -5   6   2   38.76    3.70
   5  -6  -1    7.76    1.87
  -5   6   1    5.15    2.19
   5  -6   0    0.40    1.21
  -5   6   0    0.64    1.38
   5  -6   1    5.56    1.83
  -5   6  -1    8.25    2.06
   5  -6   2   74.72    5.28
  -5   6  -2   88.55    5.70
   5  -6   3   13.62    2.24
  -5   6  -3   15.46    2.98
   5  -6   4    3.12    1.42
  -5   6  -4    1.41    1.62
  -5   6  -5   -1.66    1.67
  -5   6  -6    1.53    1.73
   5  -5 -12    7.97    2.54
   5  -5 -11   10.99    2.68
  -5   5  11    8.61    1.90
  -5   5  11    9.75    2.20
   5  -5 -10   13.99    2.31
  -5   5  10   13.35    2.46
  -5   5  10   13.06    2.17
   5  -5  -9   15.44    2.93
  -5   5   9   17.96    2.55
  -5   5   9   21.20    2.26
   5  -5  -8    5.45    1.55
  -5   5   8    1.55    1.28
  -5   5   8    0.48    1.07
   5  -5  -7    1.61    1.47
  -5   5   7   -0.22    1.12
  -5   5   7    1.82    0.85
   5  -5  -6   90.63    5.29
  -5   5   6   88.81    3.78
  -5   5   6   65.02    4.67
   5  -5  -5   44.48    3.53
  -5   5   5   39.54    2.38
  -5   5   5   45.17    3.09
   5  -5  -4  182.40    8.49
  -5   5   4  169.88    7.96
  -5   5   4  165.93    5.82
   5  -5  -3    0.44    1.00
  -5   5   3    0.06    1.22
  -5   5   3    0.91    0.63
   5  -5  -2   -0.13    1.42
  -5   5   2    1.70    0.77
  -5   5   2    4.81    1.34
   5  -5  -1   12.43    1.64
  -5   5   1    5.92    1.37
  -5   5   1    2.78    0.88
   5  -5   0    8.06    1.82
  -5   5   0   10.39    1.97
  -5   5   0    7.35    0.98
   5  -5   1    2.29    1.16
   5  -5   1    1.28    0.80
  -5   5  -1    0.90    1.31
   5  -5   2   78.87    4.71
   5  -5   2   77.41    3.81
  -5   5  -2   79.19    5.74
   5  -5   3   92.75    5.13
   5  -5   3   90.42    4.57
  -5   5  -3  106.38    5.91
   5  -5   4   -0.09    0.90
   5  -5   4   -0.16    0.87
  -5   5  -4    1.07    1.11
   5  -5   5    7.12    1.63
   5  -5   5    9.10    1.61
  -5   5  -5   11.22    2.02
   5  -5   6    0.11    1.01
  -5   5  -6   -0.08    1.13
   5  -5   7    3.23    1.47
  -5   5  -7    0.33    2.00
   5  -4 -12    0.73    1.40
   5  -4 -12   -0.07    1.25
  -5   4  12   -1.04    1.41
   5  -4 -11    6.19    2.27
  -5   4  11    7.44    1.69
  -5   4  11    8.40    1.71
   5  -4 -10   -0.16    1.67
  -5   4  10    0.09    1.47
  -5   4  10    5.44    1.22
   5  -4  -9    1.05    1.17
  -5   4   9    1.14    1.16
  -5   4   9    0.58    1.11
   5  -4  -8    6.81    1.58
  -5   4   8    5.18    1.45
  -5   4   8    7.91    1.60
   5  -4  -7    7.32    1.53
  -5   4   7    4.84    1.29
  -5   4   7    4.64    1.26
   5  -4  -6  161.46    7.68
  -5   4   6  162.64    6.57
  -5   4   6  162.36    7.05
   5  -4  -5    1.10    1.19
  -5   4   5   -0.61    0.88
  -5   4   5   -0.66    0.77
   5  -4  -4   48.17    3.72
  -5   4   4   50.12    3.05
  -5   4   4   45.38    2.51
   5  -4  -3   85.80    5.04
  -5   4   3   86.64    4.09
  -5   4   3   87.72    3.45
   5  -4  -2   20.66    2.04
  -5   4   2   21.53    2.13
  -5   4   2   18.67    1.34
   5  -4  -1   -0.73    1.14
  -5   4   1   -0.76    0.85
   5  -4   0   11.23    1.77
  -5   4   0   11.01    1.79
  -5   4   0   11.69    1.31
   5  -4   1   14.49    1.64
  -5   4  -1   15.84    1.79
   5  -4   2  113.95    5.22
   5  -4   2  108.57    4.74
  -5   4  -2  121.55    5.68
   5  -4   3   61.81    3.49
   5  -4   3   61.05    3.77
  -5   4  -3   60.64    3.78
   5  -4   4   24.71    2.42
   5  -4   4   28.96    2.43
  -5   4  -4   32.11    2.66
   5  -4   5    4.90    1.47
   5  -4   5    8.31    1.29
  -5   4  -5    6.07    2.06
   5  -4   6    1.08    1.13
  -5   4  -6    1.24    1.53
   5  -4   7   -0.45    1.24
  -5   4  -7    1.75    1.22
   5  -4   8   -0.27    1.40
  -5   4  -8   -1.34    1.41
   5  -4   9    5.09    2.00
  -5   4  -9    1.62    1.86
   5  -3 -12    2.51    1.72
  -5   3  12   -0.64    1.72
   5  -3 -11   15.07    2.03
   5  -3 -11    7.82    2.08
  -5   3  11   10.51    2.45
   5  -3 -10    3.58    1.81
   5  -3 -10    3.30    1.17
  -5   3  10    3.02    1.57
   5  -3  -9    9.45    2.15
  -5   3   9   10.92    1.66
  -5   3   9    8.68    1.44
   5  -3  -8    2.39    1.31
  -5   3   8    1.38    0.94
  -5   3   8    0.21    1.14
   5  -3  -7    0.68    1.06
  -5   3   7    2.56    1.17
  -5   3   7    1.49    0.90
   5  -3  -6  126.29    6.04
  -5   3   6  116.71    5.08
  -5   3   6  110.71    4.67
   5  -3  -5    7.61    1.59
  -5   3   5    5.19    1.09
  -5   3   5    4.82    1.08
   5  -3  -4   -0.85    0.87
  -5   3   4    1.43    0.78
  -5   3   4   -0.92    0.66
   5  -3  -3   28.41    2.30
  -5   3   3   25.67    2.03
  -5   3   3   28.24    1.77
   5  -3  -2    1.24    0.98
  -5   3   2    1.64    0.96
  -5   3   2    1.82    0.68
   5  -3  -1    3.56    1.62
  -5   3   1    8.97    0.99
  -5   3   1    8.49    1.29
   5  -3   0    1.16    1.29
  -5   3   0    5.43    1.12
  -5   3   0    4.45    0.87
   5  -3   1    0.56    0.74
   5  -3   1    0.17    0.64
  -5   3  -1   -0.00    0.70
   5  -3   2   -1.40    0.84
   5  -3   2   -0.03    0.73
  -5   3  -2    0.29    0.98
   5  -3   3   19.88    2.02
   5  -3   3   20.78    1.93
  -5   3  -3   21.74    1.91
   5  -3   4   19.90    2.06
   5  -3   4   26.58    2.16
  -5   3  -4   28.79    2.57
   5  -3   5    7.68    1.20
   5  -3   5    5.99    1.31
  -5   3  -5    2.89    1.61
   5  -3   6    4.67    1.26
   5  -3   6    7.46    1.53
  -5   3  -6    8.03    1.91
   5  -3   7    2.87    1.40
  -5   3  -7    1.65    1.26
   5  -3   8    1.60    1.18
  -5   3  -8    2.44    1.42
   5  -3   9    0.56    1.39
  -5   3  -9   -1.16    1.30
  -5   3 -10   -0.63    1.51
   5  -2 -12    3.69    2.13
  -5   2  12    4.35    2.41
   5  -2 -11    4.30    1.87
   5  -2 -11    3.29    1.41
  -5   2  11    1.34    1.88
   5  -2 -10   10.84    2.30
   5  -2 -10    9.17    1.62
  -5   2  10    8.97    2.11
   5  -2  -9    6.20    1.48
   5  -2  -9    5.77    1.34
  -5   2   9    6.08    1.45
   5  -2  -8   23.09    2.53
  -5   2   8   21.45    1.90
  -5   2   8   16.39    2.37
   5  -2  -7    1.31    0.99
  -5   2   7    1.06    1.04
  -5   2   7    0.96    0.77
   5  -2  -6    8.96    1.46
  -5   2   6    7.01    1.42
  -5   2   6    7.51    1.11
   5  -2  -5   13.56    1.73
  -5   2   5    8.40    1.12
  -5   2   5    7.49    1.15
   5  -2  -4   41.74    2.59
  -5   2   4   40.95    2.01
  -5   2   4   44.50    2.39
   5  -2  -3   25.34    2.31
  -5   2   3   25.18    1.59
  -5   2   3   24.36    1.75
   5  -2  -2    5.66    1.09
  -5   2   2    3.76    0.93
  -5   2   2    6.03    0.88
   5  -2  -1   30.77    2.10
  -5   2   1   34.14    1.84
  -5   2   1   28.81    1.75
   5  -2   0    2.29    0.86
  -5   2   0    3.89    0.80
  -5   2   0    0.93    0.74
   5  -2   1   -0.06    0.72
   5  -2   1    0.70    0.59
  -5   2  -1   -0.50    0.54
   5  -2   2   -0.89    0.62
   5  -2   2   -0.17    0.69
  -5   2  -2    0.48    0.77
   5  -2   3   -0.00    0.69
   5  -2   3   -0.08    0.60
  -5   2  -3   -0.24    0.79
   5  -2   4  311.45   10.42
   5  -2   4  316.30   11.44
  -5   2  -4  309.77   11.63
   5  -2   5  141.89    5.52
   5  -2   5  151.94    6.37
  -5   2  -5  163.75    7.34
   5  -2   6   10.59    1.32
   5  -2   6    8.39    1.76
  -5   2  -6   13.88    1.61
   5  -2   7   15.81    1.77
  -5   2  -7   10.77    2.33
   5  -2   8   -0.10    0.90
  -5   2  -8    0.09    1.17
   5  -2   9   -1.34    1.38
  -5   2  -9   -0.48    1.15
   5  -2  10    4.73    2.12
  -5   2 -10    5.60    2.21
   5  -2  11   11.48    2.70
  -5   2 -11    9.54    2.42
   5  -1 -12    1.80    1.56
  -5   1  12    0.48    1.64
   5  -1 -11    5.78    2.09
  -5   1  11    9.23    2.44
   5  -1 -10    0.58    1.48
   5  -1 -10    2.22    0.97
  -5   1  10   -2.01    1.45
   5  -1  -9   44.57    3.23
   5  -1  -9   37.92    2.58
  -5   1   9   42.49    3.15
   5  -1  -8    9.15    1.98
   5  -1  -8    6.32    1.14
  -5   1   8    8.84    1.60
   5  -1  -7   37.73    3.15
  -5   1   7   36.81    2.94
   5  -1  -6    1.75    1.17
  -5   1   6    3.22    0.98
  -5   1   6    3.49    0.83
   5  -1  -5    9.13    1.58
  -5   1   5    5.97    0.89
  -5   1   5    5.03    1.27
   5  -1  -4   80.39    3.92
  -5   1   4   80.10    2.59
  -5   1   4   84.13    3.40
   5  -1  -3    1.20    1.11
  -5   1   3    1.56    0.81
  -5   1   3    1.68    0.63
   5  -1  -2   26.84    2.14
  -5   1   2   26.19    1.41
  -5   1   2   23.70    1.63
   5  -1  -1   18.08    1.42
  -5   1   1   15.73    1.04
  -5   1   1   19.08    1.39
   5  -1   0   55.17    2.66
  -5   1   0   58.58    2.26
  -5   1   0   59.26    2.56
   5  -1   1   16.34    1.54
   5  -1   1   15.12    1.37
  -5   1  -1   13.60    1.24
   5  -1   2    0.11    0.57
   5  -1   2    0.64    0.57
  -5   1  -2    0.70    0.66
   5  -1   3    6.15    1.02
   5  -1   3    6.03    0.98
  -5   1  -3    6.49    0.94
   5  -1   4   25.39    1.65
   5  -1   4   24.29    1.72
  -5   1  -4   27.27    2.05
   5  -1   5   60.03    2.69
   5  -1   5   56.01    3.35
  -5   1  -5   60.88    3.46
   5  -1   6   37.26    1.79
   5  -1   6   43.65    2.94
  -5   1  -6   37.76    2.47
   5  -1   7    4.25    1.47
  -5   1  -7    4.98    1.56
   5  -1   8    1.36    1.30
  -5   1  -8    1.78    1.16
   5  -1   9    2.59    1.29
  -5   1  -9    4.34    1.76
   5  -1  10   -1.95    1.33
  -5   1 -10   -1.20    2.04
   5  -1  11   -0.69    1.38
  -5   1 -11    0.90    1.55
   5  -1  12   15.54    2.85
  -5   1 -12   18.78    2.98
  -5   0  12    6.14    2.68
   5   0 -11    7.04    2.11
  -5   0  11   10.03    2.54
   5   0 -10   11.08    2.00
   5   0 -10    5.98    1.37
  -5   0  10    6.45    2.18
   5   0  -9    8.41    2.02
   5   0  -9    8.51    1.23
  -5   0   9    8.56    1.70
   5   0  -8    0.86    1.22
   5   0  -8    0.88    0.62
  -5   0   8   -1.40    1.32
   5   0  -7   13.98    1.77
   5   0  -7   14.35    1.25
  -5   0   7   11.78    1.93
   5   0  -6   16.82    1.79
  -5   0   6   13.30    1.92
   5   0  -5   -0.63    0.94
  -5   0   5    0.23    0.81
   5   0  -4   14.39    1.41
  -5   0   4   11.17    0.76
  -5   0   4   11.14    1.47
   5   0  -3    2.82    1.16
  -5   0   3    2.06    0.42
  -5   0   3    4.28    0.97
   5   0  -2   30.05    1.92
  -5   0   2   31.73    1.89
   5   0  -1    1.73    0.88
  -5   0   1    0.94    0.36
  -5   0   1    1.35    0.71
   5   0   0  285.34    8.94
  -5   0   0  251.78    5.96
  -5   0   0  255.47    7.66
   5   0   1  120.43    4.59
   5   0   1  127.61    4.45
  -5   0  -1  118.84    3.38
   5   0   2   22.25    1.52
   5   0   2   23.02    1.40
  -5   0  -2   17.97    1.20
   5   0   3    8.07    0.99
   5   0   3    6.10    1.16
  -5   0  -3    6.36    0.93
   5   0   4   31.51    1.62
   5   0   4   31.92    2.11
  -5   0  -4   26.38    1.91
   5   0   5    0.23    0.54
   5   0   5    0.20    0.69
  -5   0  -5    0.75    0.78
   5   0   6   85.32    2.77
   5   0   6   86.17    4.21
  -5   0  -6   95.81    4.40
   5   0   7  115.15    5.41
  -5   0  -7  116.01    5.57
   5   0   8    1.58    1.27
  -5   0  -8    1.73    1.30
   5   0   9    0.52    0.92
  -5   0  -9   -0.30    1.17
   5   0  10   -1.10    1.34
  -5   0 -10   -0.44    1.39
   5   0  11    3.41    1.51
  -5   0 -11    1.15    1.47
   5   0  12    1.95    2.02
  -5   0 -12    2.65    1.64
  -5  -1  12    3.30    1.97
   5   1 -11   -0.80    1.38
  -5  -1  11   -2.25    1.67
   5   1 -10   12.58    2.15
  -5  -1  10   13.04    2.27
   5   1  -9   19.96    2.37
   5   1  -9   17.62    1.69
  -5  -1   9   15.83    2.35
   5   1  -8   17.81    2.31
   5   1  -8   16.13    1.57
  -5  -1   8   14.94    2.61
   5   1  -7   16.97    2.13
   5   1  -7   13.01    1.19
  -5  -1   7   17.96    2.15
   5   1  -6   -1.37    1.07
   5   1  -6   -0.57    0.42
   5   1  -5    4.48    1.15
  -5  -1   5    4.50    1.02
   5   1  -4   12.41    2.06
  -5  -1   4   16.80    1.43
   5   1  -3   66.17    3.55
  -5  -1   3   65.87    3.33
   5   1  -2    1.81    0.89
  -5  -1   2    4.64    0.87
   5   1  -1    6.29    1.20
  -5  -1   1    6.16    1.00
   5   1   0   15.43    1.21
  -5  -1   0   15.39    1.10
   5   1   1    8.58    1.06
  -5  -1  -1    6.89    0.53
  -5  -1  -1    5.62    0.79
   5   1   2   37.33    1.71
   5   1   2   36.65    1.87
  -5  -1  -2   30.33    1.26
   5   1   3   10.40    1.00
   5   1   3    9.28    0.95
  -5  -1  -3    8.85    0.89
   5   1   4   42.52    1.92
   5   1   4   41.21    2.48
  -5  -1  -4   41.81    1.97
   5   1   5   44.84    1.84
   5   1   5   45.39    2.44
  -5  -1  -5   40.68    2.35
   5   1   6    2.34    0.57
   5   1   6    3.47    1.15
  -5  -1  -6    3.83    0.87
   5   1   7  515.19   19.21
  -5  -1  -7  544.17   18.99
   5   1   8   55.53    3.42
  -5  -1  -8   58.03    3.46
   5   1   9    0.39    1.08
  -5  -1  -9    2.50    1.07
   5   1  10    0.11    1.06
  -5  -1 -10    2.26    1.39
   5   1  11    6.05    1.63
  -5  -1 -11    4.97    2.18
   5   1  12    1.98    2.03
  -5  -1 -12    5.01    2.10
   5   1  13   16.58    3.63
  -5  -1 -13   17.64    3.67
  -5  -2  11    9.93    3.08
   5   2 -10    1.72    1.62
  -5  -2  10    4.52    1.99
   5   2  -9   -0.30    0.93
  -5  -2   9    1.62    1.40
   5   2  -8    1.20    1.00
  -5  -2   8   -1.06    0.95
   5   2  -7    7.61    1.43
   5   2  -7    7.14    0.93
  -5  -2   7   11.02    1.65
   5   2  -6   21.50    1.96
   5   2  -6   16.68    1.10
  -5  -2   6   21.10    2.01
   5   2  -5   15.85    2.04
  -5  -2   5   14.44    1.54
   5   2  -4    0.96    0.96
  -5  -2   4   -0.03    0.92
   5   2  -3    1.05    0.82
  -5  -2   3    0.46    0.81
   5   2  -2    4.79    1.28
  -5  -2   2    7.44    1.12
   5   2  -1    0.50    0.73
  -5  -2   1    0.44    0.54
   5   2   0    9.63    1.04
  -5  -2   0    8.45    0.96
   5   2   1  366.42   10.81
  -5  -2  -1  347.57   10.38
   5   2   2  306.65    8.72
   5   2   2  287.39    8.84
  -5  -2  -2  282.78    5.83
   5   2   3    1.49    0.53
   5   2   3    1.48    0.80
  -5  -2  -3    1.30    0.45
   5   2   4    8.18    0.89
   5   2   4    7.40    0.97
  -5  -2  -4    8.00    0.84
   5   2   5   57.50    2.29
   5   2   5   55.86    2.70
  -5  -2  -5   56.43    2.51
   5   2   6   42.43    2.70
   5   2   6   41.70    1.74
  -5  -2  -6   42.97    2.46
   5   2   7   25.07    2.27
  -5  -2  -7   21.97    2.13
   5   2   8  238.04   10.07
  -5  -2  -8  229.69    9.75
   5   2   9    0.04    0.98
  -5  -2  -9    2.15    1.25
   5   2  10    1.53    1.42
  -5  -2 -10    3.32    1.61
   5   2  11    5.39    1.92
  -5  -2 -11    6.52    2.21
   5   2  12    5.09    2.14
  -5  -2 -12    4.99    2.36
   5   2  13    5.63    2.30
  -5  -2 -13    6.82    2.26
  -5  -3  11   11.37    3.53
   5   3 -10    4.36    1.64
  -5  -3  10    4.60    1.92
   5   3  -9    2.55    1.17
  -5  -3   9   -2.04    1.23
   5   3  -8    4.71    1.51
  -5  -3   8    0.16    1.60
   5   3  -7  100.66    5.73
  -5  -3   7   88.01    5.48
   5   3  -6    5.40    1.21
  -5  -3   6    6.03    1.34
   5   3  -5   59.49    3.35
  -5  -3   5   59.28    3.87
   5   3  -4   81.50    3.85
  -5  -3   4   79.23    4.14
   5   3  -3   69.69    3.81
  -5  -3   3   76.39    3.74
   5   3  -2    0.46    0.93
  -5  -3   2    1.14    0.74
   5   3  -1    3.44    0.92
  -5  -3   1    5.34    0.84
   5   3   0    5.54    1.00
  -5  -3   0    4.08    0.80
   5   3   1    2.99    0.68
  -5  -3  -1    2.90    0.70
   5   3   2    5.60    0.96
  -5  -3  -2    6.55    0.86
  -5  -3  -2    6.34    0.45
   5   3   3  137.66    4.37
   5   3   3  127.76    4.64
  -5  -3  -3  128.24    3.19
   5   3   4   14.14    1.06
   5   3   4   12.35    1.11
  -5  -3  -4   13.16    0.89
   5   3   5   49.53    2.11
   5   3   5   45.53    2.62
  -5  -3  -5   46.53    2.04
   5   3   6    1.95    0.69
   5   3   6    1.12    0.59
  -5  -3  -6   -0.00    0.75
   5   3   7   30.98    2.20
   5   3   7   32.82    1.48
  -5  -3  -7   35.31    2.02
   5   3   8    6.62    1.57
  -5  -3  -8    6.54    1.25
   5   3   9   10.02    1.54
  -5  -3  -9    9.58    1.90
   5   3  10   16.02    1.92
  -5  -3 -10   13.45    2.43
   5   3  11    0.62    1.10
  -5  -3 -11   -0.31    1.08
   5   3  12   -0.53    1.39
  -5  -3 -12   -0.05    1.23
   5   3  13    0.51    1.46
  -5  -3 -13    2.36    1.82
   5   3  14   11.66    2.73
  -5  -3 -14   13.13    3.35
  -5  -4  10   -0.26    1.67
   5   4  -9    0.42    1.34
  -5  -4   9    2.88    1.39
   5   4  -8    3.49    1.33
  -5  -4   8   -0.25    1.31
   5   4  -7   18.64    2.33
  -5  -4   7   15.70    2.47
   5   4  -6    5.86    1.54
  -5  -4   6    5.54    1.66
   5   4  -5   83.62    4.99
  -5  -4   5   80.48    4.75
   5   4  -4   49.10    3.12
  -5  -4   4   41.94    3.14
   5   4  -3    5.52    1.59
  -5  -4   3    7.89    1.19
   5   4  -2    9.58    1.68
  -5  -4   2    8.92    1.20
   5   4  -1   11.88    1.35
  -5  -4   1   10.95    1.38
   5   4   0   45.07    2.65
  -5  -4   0   41.40    1.95
   5   4   1   14.43    1.25
  -5  -4  -1   10.18    1.26
  -5  -4  -1   10.72    0.37
   5   4   2   59.48    2.81
  -5  -4  -2   55.38    2.48
  -5  -4  -2   47.73    1.20
   5   4   3    7.70    1.14
   5   4   3    9.05    1.07
  -5  -4  -3    6.37    0.56
   5   4   4   32.93    1.75
   5   4   4   29.90    1.95
  -5  -4  -4   32.21    1.40
   5   4   5    2.46    0.77
   5   4   5    2.79    0.95
  -5  -4  -5    3.84    0.74
   5   4   6   -0.70    0.59
   5   4   6    0.43    0.54
  -5  -4  -6    0.20    0.56
   5   4   7    1.18    0.85
   5   4   7    2.16    0.55
  -5  -4  -7    1.80    0.88
   5   4   8  235.45    8.77
   5   4   8  206.28    5.68
  -5  -4  -8  213.40    8.07
   5   4   9   52.61    3.17
  -5  -4  -9   55.85    3.15
   5   4  10   10.12    1.88
  -5  -4 -10    9.75    1.68
   5   4  11    0.47    1.13
  -5  -4 -11    2.23    1.21
   5   4  12    1.89    1.21
  -5  -4 -12    1.23    1.36
   5   4  13    1.78    1.29
  -5  -4 -13   -0.30    1.39
   5   4  14    3.37    1.89
  -5  -4 -14    7.47    2.22
  -5  -5  10    1.56    1.84
   5   5  -9    2.18    1.46
  -5  -5   9    1.73    1.75
   5   5  -8    7.57    1.75
  -5  -5   8    1.85    1.68
   5   5  -7   -1.20    1.31
  -5  -5   7   -1.39    1.19
   5   5  -6    3.57    1.46
  -5  -5   6    3.24    1.69
   5   5  -5   12.02    2.13
  -5  -5   5   14.24    2.20
   5   5  -4    0.40    0.79
  -5  -5   4   -0.31    0.77
   5   5  -3   11.52    1.46
  -5  -5   3    8.83    1.29
   5   5  -2   -1.50    0.79
  -5  -5   2    1.34    0.74
   5   5  -1    0.08    0.83
  -5  -5   1    1.85    0.92
   5   5   0   10.26    1.28
  -5  -5   0    9.53    1.26
   5   5   1  121.12    2.62
   5   5   1  128.13    4.79
  -5  -5  -1  118.59    4.27
   5   5   2   16.66    0.79
   5   5   2   16.88    1.65
  -5  -5  -2   14.98    1.46
   5   5   3   78.19    2.34
   5   5   3   77.88    3.60
  -5  -5  -3   88.58    3.48
   5   5   4  482.18   14.56
   5   5   4  485.95   15.07
  -5  -5  -4  466.09   12.19
   5   5   5   19.46    1.46
   5   5   5   20.61    1.63
  -5  -5  -5   19.27    1.33
   5   5   6   -0.81    0.80
   5   5   6   -0.37    0.56
  -5  -5  -6    0.45    0.61
   5   5   7   16.78    1.60
   5   5   7   19.67    1.38
  -5  -5  -7   18.00    1.68
   5   5   8    1.40    1.16
   5   5   8    1.60    0.62
  -5  -5  -8    2.17    1.05
   5   5   9   13.35    1.70
  -5  -5  -9   19.40    1.81
   5   5  10   74.11    4.55
  -5  -5 -10   74.05    4.81
   5   5  11   22.47    2.73
  -5  -5 -11   25.42    2.38
   5   5  12    2.31    1.33
  -5  -5 -12    2.01    1.42
   5   5  13    3.97    1.69
  -5  -5 -13    7.69    2.10
   5   5  14    0.62    1.72
  -5  -5 -14   -2.12    1.52
  -5  -6   9    1.82    1.70
   5   6  -8   -1.64    1.49
  -5  -6   8   -1.22    1.42
   5   6  -7    5.12    1.68
  -5  -6   7    2.75    1.47
   5   6  -6    1.63    1.29
  -5  -6   6    0.14    1.44
   5   6  -5    7.37    1.51
  -5  -6   5    7.64    1.46
   5   6  -4    8.39    0.94
   5   6  -4    9.75    1.89
  -5  -6   4    8.53    1.51
   5   6  -3    1.81    0.60
   5   6  -3    3.01    1.08
  -5  -6   3    4.52    1.22
   5   6  -2   15.15    1.10
   5   6  -2   18.36    1.75
  -5  -6   2   20.44    1.84
   5   6  -1    0.54    0.44
   5   6  -1    1.50    0.93
  -5  -6   1    1.12    0.86
   5   6   0    7.71    0.67
   5   6   0   10.52    1.50
  -5  -6   0    7.57    1.13
   5   6   1   -0.05    0.39
   5   6   1    0.40    0.71
  -5  -6  -1    0.84    0.56
   5   6   2    5.12    0.72
   5   6   2    6.79    1.32
  -5  -6  -2    5.60    1.01
   5   6   3   30.41    1.43
   5   6   3   24.85    2.07
  -5  -6  -3   30.89    1.66
   5   6   4    5.33    0.79
   5   6   4    4.02    0.91
  -5  -6  -4    3.93    0.98
   5   6   5   18.89    1.45
   5   6   5   16.06    1.50
   5   6   5   17.20    1.56
   5   6   6    6.78    1.16
   5   6   6    6.51    1.11
   5   6   7    6.09    1.07
   5   6   7    5.99    1.06
  -5  -6  -7    5.07    0.97
   5   6   8    1.61    0.91
   5   6   8    1.91    0.76
  -5  -6  -8    1.25    1.04
   5   6   9   22.43    2.03
  -5  -6  -9   20.81    1.42
  -5  -6  -9   22.26    2.26
   5   6  10    6.48    1.68
  -5  -6 -10    8.52    1.52
   5   6  11   44.53    3.38
  -5  -6 -11   53.41    4.13
   5   6  12   11.91    2.22
  -5  -6 -12    6.06    2.33
   5   6  13   -0.68    1.15
  -5  -6 -13   -0.11    1.52
   5   6  14   -0.80    1.68
  -5  -6 -14    1.94    1.36
   5   7  -8    1.37    1.60
  -5  -7   8    1.63    1.58
   5   7  -7   -1.19    1.55
  -5  -7   7   -0.98    1.52
   5   7  -6    5.18    1.82
  -5  -7   6    3.48    1.51
   5   7  -5   16.11    2.27
  -5  -7   5   21.66    2.61
   5   7  -4    2.74    0.88
   5   7  -4    1.67    1.54
  -5  -7   4    5.23    1.16
   5   7  -3    4.32    1.05
   5   7  -3    5.44    1.37
  -5  -7   3    5.60    1.46
   5   7  -2    5.30    0.98
   5   7  -2    6.93    1.51
  -5  -7   2    2.73    1.00
   5   7  -1    3.93    0.85
   5   7  -1    4.35    1.22
  -5  -7   1    4.89    0.97
   5   7   0    8.74    1.01
   5   7   0   14.66    1.79
  -5  -7   0   11.42    1.19
   5   7   1   16.24    1.28
   5   7   1   17.61    1.73
  -5  -7  -1   19.96    1.63
   5   7   2    7.10    0.80
   5   7   2    8.09    1.55
  -5  -7  -2    7.11    1.11
   5   7   3   18.47    1.25
   5   7   3   16.87    1.66
  -5  -7  -3   18.60    1.51
   5   7   4   52.40    2.33
   5   7   4   43.97    3.17
  -5  -7  -4   52.44    2.60
   5   7   5    1.62    0.85
   5   7   5    0.89    1.03
  -5  -7  -5    3.03    0.69
   5   7   6    0.61    0.76
   5   7   6    0.55    0.59
   5   7   6   -0.95    0.77
   5   7   7    0.53    0.77
   5   7   7    0.02    0.73
   5   7   7   -0.66    0.73
   5   7   8   23.38    1.90
   5   7   8   25.83    1.92
   5   7   9    0.80    1.01
  -5  -7  -9   -0.82    0.85
  -5  -7  -9    1.59    0.75
   5   7  10   28.91    2.74
  -5  -7 -10   26.44    2.93
  -5  -7 -10   28.44    1.99
   5   7  11   15.09    1.84
  -5  -7 -11   11.68    2.04
   5   7  12   -0.06    1.23
  -5  -7 -12    0.67    1.12
   5   7  13    1.31    1.18
  -5  -7 -13    0.16    1.36
   5   7  14    5.87    2.22
  -5  -7 -14    5.51    2.05
   5   8  -7    0.78    1.34
  -5  -8   7    0.96    1.73
   5   8  -6    1.05    1.32
  -5  -8   6    0.62    1.22
   5   8  -5    1.29    1.58
  -5  -8   5    0.83    1.45
   5   8  -4    3.74    1.72
  -5  -8   4    2.53    1.46
   5   8  -3    1.31    0.94
   5   8  -3    4.01    1.66
  -5  -8   3    2.67    1.29
   5   8  -2   23.62    2.40
  -5  -8   2   19.99    2.22
   5   8  -1   10.10    1.41
   5   8  -1   12.08    2.07
  -5  -8   1    7.59    1.49
   5   8   0   19.95    2.25
  -5  -8   0   20.81    1.87
   5   8   1    0.50    0.72
   5   8   1    1.55    1.26
  -5  -8  -1    1.58    0.82
   5   8   2    3.98    0.83
   5   8   2    2.76    1.36
  -5  -8  -2    2.82    0.96
   5   8   3   19.08    1.41
   5   8   3   19.56    1.98
  -5  -8  -3   14.57    1.40
   5   8   4   63.86    3.03
   5   8   4   73.18    3.93
  -5  -8  -4   70.88    3.22
   5   8   5   35.45    2.41
   5   8   5   34.83    2.56
  -5  -8  -5   37.01    2.20
   5   8   6   73.18    3.85
   5   8   6   71.78    3.65
  -5  -8  -6   71.20    3.17
   5   8   7    7.11    1.30
   5   8   7    9.19    1.40
   5   8   7   11.21    1.26
   5   8   8    3.89    1.14
  -5  -8  -8    2.61    0.98
   5   8   9    1.80    1.19
   5   8   9    0.79    0.78
  -5  -8  -9    0.43    0.89
   5   8  10    1.36    1.18
  -5  -8 -10    2.63    1.16
  -5  -8 -10    2.72    1.04
   5   8  11    7.87    1.84
  -5  -8 -11   12.14    2.16
   5   8  12    8.10    2.00
  -5  -8 -12   10.42    2.06
   5   8  13    1.49    1.45
  -5  -8 -13   -0.19    1.73
   5   8  14   11.07    2.17
  -5  -8 -14    9.47    2.74
   5   9  -6    0.72    1.38
  -5  -9   6    0.50    1.30
   5   9  -5    2.24    1.94
  -5  -9   5    3.54    1.71
   5   9  -4   11.08    2.44
  -5  -9   4    5.77    1.55
   5   9  -3    0.25    1.04
   5   9  -3   -0.37    1.59
  -5  -9   3    2.08    1.18
   5   9  -2    9.83    1.61
   5   9  -2   12.55    2.13
  -5  -9   2   12.40    1.83
   5   9  -1    3.58    1.19
   5   9  -1    3.99    1.91
  -5  -9   1    4.59    1.24
   5   9   0   13.70    1.59
   5   9   0   15.31    2.41
  -5  -9   0    7.82    1.49
   5   9   1   18.53    1.81
   5   9   1   20.13    2.31
  -5  -9  -1   21.24    1.84
   5   9   2    7.21    1.32
   5   9   2    6.76    1.67
  -5  -9  -2    8.74    1.18
   5   9   3   24.22    2.74
  -5  -9  -3   21.90    1.76
   5   9   4   22.04    1.82
   5   9   4   21.30    2.60
  -5  -9  -4   18.21    1.57
   5   9   5   -1.07    1.16
   5   9   5   -0.00    0.87
  -5  -9  -5   -0.91    0.75
   5   9   6  170.71    7.30
   5   9   6  150.19    7.57
  -5  -9  -6  163.51    6.48
   5   9   7   49.14    3.63
  -5  -9  -7   54.34    3.02
   5   9   8   10.22    1.39
   5   9   8    7.27    1.35
  -5  -9  -8    6.30    1.60
   5   9   9   -0.84    1.19
   5   9   9    0.27    0.90
  -5  -9  -9   -0.75    0.97
   5   9  10    0.09    1.36
   5   9  10    0.46    1.01
  -5  -9 -10    1.16    1.05
   5   9  11    5.94    1.34
  -5  -9 -11    0.49    1.28
   5   9  12   -1.40    1.16
  -5  -9 -12    1.46    1.47
   5   9  13    9.82    2.22
  -5  -9 -13   11.25    2.82
   5   9  14   -1.47    1.14
  -5  -9 -14    1.50    1.44
   5  10  -4   -0.11    2.04
  -5 -10   4    3.15    1.55
   5  10  -3   23.47    2.99
  -5 -10   3   19.77    2.29
   5  10  -2   -0.67    1.46
   5  10  -2    1.88    1.78
  -5 -10   2    2.33    1.21
   5  10  -1    8.83    1.67
   5  10  -1    9.96    1.87
  -5 -10   1    3.99    1.54
   5  10   0    0.46    1.20
   5  10   0    1.73    1.41
  -5 -10   0    2.01    0.98
   5  10   1    1.88    0.93
   5  10   1   -1.75    1.33
  -5 -10  -1    0.03    0.79
   5  10   2   11.77    1.86
   5  10   2   14.48    2.20
  -5 -10  -2   10.87    1.36
   5  10   3    6.97    1.50
   5  10   3    7.76    2.07
  -5 -10  -3    6.97    1.08
   5  10   4   19.34    2.04
   5  10   4   13.82    2.02
  -5 -10  -4   14.78    1.52
   5  10   5   16.04    1.91
   5  10   5   14.95    1.95
  -5 -10  -5   12.63    1.43
   5  10   6    0.32    1.16
  -5 -10  -6    2.49    0.84
   5  10   7    8.47    1.83
  -5 -10  -7    8.62    1.33
  -5 -10  -7    7.01    1.53
   5  10   8    5.70    1.77
  -5 -10  -8    4.46    1.18
  -5 -10  -8    6.72    1.62
   5  10   9    7.20    1.55
   5  10   9    8.06    1.44
  -5 -10  -9    4.52    1.80
   5  10  10    0.31    0.99
   5  10  10    0.11    0.86
  -5 -10 -10   -0.26    1.05
   5  10  11   -0.01    1.22
   5  10  11    0.69    0.99
   5  10  12   -0.07    1.06
   5  10  13    2.51    1.53
  -5 -10 -13    1.66    1.93
   5  11  -2    0.15    1.51
   5  11  -1    3.48    1.54
   5  11  -1    0.21    1.48
   5  11   0    0.68    1.27
   5  11   0    0.72    1.37
   5  11   1    6.36    1.81
   5  11   1    8.20    1.91
   5  11   2    2.19    1.44
   5  11   2    1.87    1.42
   5  11   3    0.67    1.32
   5  11   3    4.00    1.45
   5  11   4   10.76    1.61
  -5 -11  -4    2.26    1.25
   5  11   5   -0.28    1.05
  -5 -11  -5    1.50    1.36
   5  11   6    2.18    1.19
  -5 -11  -6   -0.98    1.54
   5  11   7   25.43    2.52
  -5 -11  -7   25.18    2.76
   5  11   8   21.03    2.79
  -5 -11  -8   17.34    2.48
   5  11   9    1.53    1.52
  -5 -11  -9    0.33    1.44
   5  11  10    1.23    1.66
  -5 -11 -10    1.02    1.51
   5  11  11    0.48    1.79
  -5 -11 -11   -2.71    1.67
   5  11  12   -1.18    1.52
  -5 -12   0    1.82    2.07
   5  12   1    0.21    1.44
  -5 -12  -1    1.46    1.75
   5  12   2   22.64    3.45
  -5 -12  -2   31.67    3.60
   5  12   3    7.65    2.00
  -5 -12  -3    6.32    2.65
   5  12   4    0.83    1.40
  -5 -12  -4    1.08    1.34
   5  12   5   -0.68    1.16
  -5 -12  -5    1.89    1.55
   5  12   6    2.62    1.57
  -5 -12  -6    2.02    1.46
   5  12   7    2.03    1.66
  -5 -12  -7    3.47    1.84
   5  12   8    3.23    1.71
  -5 -12  -8    1.03    1.90
   5  12   9    1.35    1.64
  -5 -12  -9    0.22    1.69
   5  12  10   -0.15    1.46
  -5 -12 -10    0.48    1.41
   5  12  11    1.49    1.75
  -5 -12 -11    0.33    1.49
   5  13   3    3.13    2.09
  -5 -13  -3    7.30    2.65
   5  13   4    2.63    1.81
  -5 -13  -4    1.41    2.14
   5  13   5    0.34    1.37
  -5 -13  -5    0.18    1.39
   5  13   6    5.80    1.62
  -5 -13  -6    1.82    2.46
   5  13   7    0.43    1.19
  -5 -13  -7    0.77    1.83
   5  13   8    3.13    2.07
  -5 -13  -8    5.30    2.41
   5  13   9    9.55    2.93
  -5 -13  -9   13.84    2.52
   6  -8  -6    5.20    2.78
  -6   8   6    7.70    2.45
   6  -8  -5    7.39    2.47
  -6   8   5    7.99    2.94
   6  -8  -4    6.92    2.61
  -6   8   4    6.19    2.78
   6  -8  -3   14.16    2.88
  -6   8   3    4.55    2.58
   6  -8  -2    1.55    1.68
  -6   8   2    4.69    2.03
   6  -8  -1    0.50    1.97
  -6   8   1    2.35    1.92
   6  -7  -9   13.51    2.75
   6  -7  -8   45.36    4.83
  -6   7   8   50.82    4.75
   6  -7  -7    0.81    2.15
  -6   7   7    2.55    1.44
   6  -7  -6    6.20    2.13
  -6   7   6    7.25    2.29
   6  -7  -5   16.59    2.83
  -6   7   5   20.65    2.89
   6  -7  -4    2.02    1.62
  -6   7   4    2.17    1.86
   6  -7  -3    5.45    2.48
  -6   7   3   10.38    2.73
   6  -7  -2   -0.32    1.35
  -6   7   2    3.29    1.89
   6  -7  -1   -1.98    1.52
  -6   7   1    0.91    2.00
   6  -7   0    8.66    2.28
  -6   7   0   13.86    2.87
   6  -7   1    1.80    1.72
  -6   7  -1    7.06    2.43
   6  -7   2    9.13    2.65
  -6   7  -2   13.98    3.16
   6  -6 -10   13.94    3.42
   6  -6  -9   24.30    3.47
  -6   6   9   27.25    3.43
   6  -6  -8   12.27    3.37
  -6   6   8   15.23    2.46
   6  -6  -7    2.51    1.66
  -6   6   7    1.96    1.56
   6  -6  -6   12.37    2.32
  -6   6   6    9.12    2.24
   6  -6  -5    1.69    1.36
  -6   6   5    0.55    1.19
   6  -6  -4    4.89    2.24
  -6   6   4    7.92    1.73
   6  -6  -3   23.38    3.35
  -6   6   3   26.16    3.35
   6  -6  -2    7.70    2.11
  -6   6   2    3.97    2.23
   6  -6  -1    4.19    1.60
  -6   6   1   -1.81    1.77
   6  -6   0    8.29    1.97
  -6   6   0    4.32    1.88
   6  -6   1   14.01    2.61
  -6   6  -1   17.98    2.55
   6  -6   2   11.89    2.51
  -6   6  -2   12.41    2.70
   6  -6   3    2.14    1.65
  -6   6  -3    2.68    1.97
   6  -6   4    3.37    1.82
  -6   6  -4    7.24    2.09
   6  -5 -11    3.06    2.28
   6  -5 -10    0.73    1.38
   6  -5  -9    2.96    2.26
  -6   5   9    4.53    1.72
   6  -5  -8    5.56    2.44
  -6   5   8    7.01    1.75
   6  -5  -7   38.96    3.40
  -6   5   7   25.45    2.95
   6  -5  -6    2.10    1.56
  -6   5   6    3.30    1.19
   6  -5  -5    7.14    1.79
  -6   5   5    7.64    1.87
   6  -5  -4   13.16    2.14
  -6   5   4   10.65    2.03
   6  -5  -3   50.83    4.63
  -6   5   3   56.42    4.23
   6  -5  -2    2.76    1.65
  -6   5   2    3.67    1.67
   6  -5  -1   45.26    3.91
  -6   5   1   54.48    4.07
  -6   5   1   42.31    2.91
   6  -5   0    0.44    1.20
  -6   5   0    3.50    1.51
  -6   5   0    2.24    0.99
   6  -5   1    5.45    1.24
  -6   5  -1    0.80    1.69
  -6   5  -1    1.43    1.05
   6  -5   2    8.38    1.98
   6  -5   2    9.39    1.39
  -6   5  -2    7.55    2.28
   6  -5   3    0.74    1.25
   6  -5   3    0.65    1.02
  -6   5  -3    2.04    1.31
   6  -5   4    1.63    1.14
   6  -5   4    0.14    0.97
  -6   5  -4   -1.18    1.48
  -6   5  -5    1.40    1.49
  -6   5  -6   -0.86    1.48
   6  -4 -11    2.73    1.99
  -6   4  11    1.34    1.82
   6  -4 -10    3.69    2.11
  -6   4  10    5.95    1.91
   6  -4  -9    1.76    1.52
  -6   4   9   -2.08    1.12
  -6   4   9    0.31    1.06
   6  -4  -8    0.27    1.65
  -6   4   8    1.83    1.10
  -6   4   8   -0.27    1.14
   6  -4  -7   63.08    4.82
  -6   4   7   69.46    3.85
  -6   4   7   61.77    4.02
   6  -4  -6  149.46    8.75
  -6   4   6  144.64    6.39
  -6   4   6  141.08    6.80
   6  -4  -5   56.59    4.59
  -6   4   5   52.75    3.54
  -6   4   5   60.83    3.35
   6  -4  -4   20.08    3.07
  -6   4   4   22.86    2.28
  -6   4   4   23.39    1.87
   6  -4  -3    2.29    1.34
  -6   4   3    3.75    1.38
  -6   4   3    3.21    1.01
   6  -4  -2  144.98    8.14
  -6   4   2  164.61    7.76
  -6   4   2  158.75    6.24
   6  -4  -1    2.81    1.74
  -6   4   1    9.38    1.63
  -6   4   1    4.38    1.03
   6  -4   0    7.51    1.47
  -6   4   0    8.24    1.67
  -6   4   0    6.10    1.24
   6  -4   1    1.15    1.05
  -6   4  -1    0.66    0.81
  -6   4  -1   -1.04    0.78
   6  -4   2   19.98    2.69
   6  -4   2   27.84    2.19
  -6   4  -2   26.59    3.07
   6  -4   3   28.56    2.65
   6  -4   3   26.18    2.41
  -6   4  -3   33.91    3.32
   6  -4   4    7.68    1.63
   6  -4   4    8.22    1.66
  -6   4  -4    6.26    1.96
   6  -4   5    3.78    1.40
   6  -4   5    2.56    1.44
  -6   4  -5    4.72    1.57
   6  -4   6    2.34    1.46
  -6   4  -6    2.01    1.78
   6  -4   7    0.70    1.07
  -6   4  -7    1.63    1.37
   6  -4   8    4.31    1.52
  -6   4  -8    2.55    1.93
   6  -3 -11    1.15    1.78
   6  -3 -10   -2.35    1.61
  -6   3  10    3.09    1.39
   6  -3  -9    2.35    1.58
  -6   3   9    4.81    1.69
   6  -3  -8    8.09    2.08
  -6   3   8   12.94    2.00
  -6   3   8   11.94    1.67
   6  -3  -7   14.21    2.57
  -6   3   7   15.50    1.83
  -6   3   7   10.86    1.74
   6  -3  -6   26.06    2.72
  -6   3   6   27.67    2.03
  -6   3   6   27.02    2.41
   6  -3  -5   -0.15    1.50
  -6   3   5    1.71    0.99
  -6   3   5    2.58    1.10
   6  -3  -4   18.53    2.87
  -6   3   4   21.73    1.96
  -6   3   4   23.28    1.96
   6  -3  -3    5.50    1.45
  -6   3   3    5.15    1.27
  -6   3   3    5.41    1.20
   6  -3  -2   96.13    5.49
  -6   3   2   97.65    4.55
  -6   3   2   92.00    4.15
   6  -3  -1    0.89    1.24
  -6   3   1    2.47    1.07
  -6   3   1    0.89    0.87
   6  -3   0   -0.92    1.16
  -6   3   0    2.34    0.82
  -6   3   0    0.44    0.86
   6  -3   1    0.61    1.46
  -6   3  -1    6.02    1.40
  -6   3  -1    5.17    0.93
   6  -3   2    2.60    1.28
   6  -3   2    0.89    1.05
  -6   3  -2    3.78    1.31
   6  -3   3   30.67    2.57
   6  -3   3   24.71    2.21
  -6   3  -3   22.93    2.31
   6  -3   4  101.36    5.45
   6  -3   4  108.15    5.69
  -6   3  -4  106.74    6.13
   6  -3   5   10.64    1.51
   6  -3   5    6.52    1.72
  -6   3  -5    7.59    1.98
   6  -3   6    9.31    1.83
  -6   3  -6    7.79    2.17
   6  -3   7    2.73    1.53
  -6   3  -7    1.98    1.76
   6  -3   8    0.46    1.43
  -6   3  -8    0.94    1.64
   6  -3   9    5.87    2.11
  -6   3  -9    4.41    2.47
   6  -2 -11   -2.32    2.13
  -6   2  11   -2.35    1.59
   6  -2 -10    3.66    2.26
  -6   2  10    6.59    2.06
   6  -2  -9    3.81    1.93
  -6   2   9    5.10    1.77
   6  -2  -8   -0.49    1.45
  -6   2   8    2.47    1.32
   6  -2  -7   10.20    2.24
  -6   2   7    9.60    1.55
  -6   2   7    8.58    1.34
   6  -2  -6   -0.16    1.24
  -6   2   6    2.52    0.80
  -6   2   6    0.73    1.17
   6  -2  -5   16.34    2.67
  -6   2   5   18.07    1.49
  -6   2   5   22.01    2.14
   6  -2  -4   77.82    5.26
  -6   2   4   70.68    3.16
  -6   2   4   90.14    4.05
   6  -2  -3   22.10    2.08
  -6   2   3   18.26    1.42
  -6   2   3   18.55    1.93
   6  -2  -2   46.13    3.69
  -6   2   2   49.42    2.50
  -6   2   2   46.72    2.70
   6  -2  -1    1.08    0.88
  -6   2   1    1.13    0.79
  -6   2   1   -0.04    0.80
   6  -2   0    7.92    1.75
  -6   2   0   10.79    1.31
  -6   2   0   10.89    1.42
   6  -2   1    0.11    0.76
  -6   2  -1    0.56    0.83
  -6   2  -1    0.31    0.61
   6  -2   2    4.66    1.02
   6  -2   2    4.53    1.17
  -6   2  -2    2.86    0.94
   6  -2   3    5.61    1.26
   6  -2   3    3.82    1.30
   6  -2   4   55.56    3.37
   6  -2   4   50.71    3.46
  -6   2  -4   52.16    3.18
   6  -2   5    4.62    1.24
   6  -2   5    8.25    1.34
  -6   2  -5    8.15    1.39
   6  -2   6    7.40    1.23
   6  -2   6    7.40    1.75
  -6   2  -6    7.96    1.79
   6  -2   7    0.12    1.28
  -6   2  -7   -2.45    1.38
   6  -2   8   -1.28    1.24
  -6   2  -8    1.76    1.31
   6  -2   9    6.05    2.41
  -6   2  -9   11.10    2.55
   6  -2  10    0.67    1.61
  -6   2 -10    0.27    1.75
   6  -1 -11    1.88    1.86
  -6   1  11    0.78    1.90
   6  -1 -10    0.06    1.39
  -6   1  10    1.64    1.57
   6  -1  -9   13.04    2.74
  -6   1   9   10.81    1.87
   6  -1  -8    3.23    1.77
  -6   1   8    2.31    1.24
   6  -1  -7   15.80    2.39
  -6   1   7   11.91    1.72
   6  -1  -6   19.76    2.29
  -6   1   6   23.17    2.37
   6  -1  -5  117.14    6.34
  -6   1   5  102.61    3.73
  -6   1   5  113.87    5.27
   6  -1  -4  232.02   10.66
  -6   1   4  220.81    6.73
  -6   1   4  242.37    9.42
   6  -1  -3  103.85    5.58
  -6   1   3   88.18    3.49
  -6   1   3  112.86    4.52
   6  -1  -2   95.77    4.66
  -6   1   2   89.83    3.21
  -6   1   2  110.53    4.55
   6  -1  -1   27.46    2.06
  -6   1   1   23.36    1.49
  -6   1   1   27.17    1.98
   6  -1   0    8.94    1.33
  -6   1   0    9.41    1.03
  -6   1   0    7.53    1.25
   6  -1   1   18.44    2.18
  -6   1  -1   23.45    1.64
  -6   1  -1   21.94    1.94
   6  -1   2   12.58    1.51
   6  -1   2    7.27    1.51
  -6   1  -2   11.37    1.36
   6  -1   3    5.10    1.19
   6  -1   3    5.89    1.07
  -6   1  -3    6.54    1.23
   6  -1   4  149.80    6.00
   6  -1   4  148.94    6.95
  -6   1  -4  136.75    5.58
   6  -1   5   23.00    1.79
   6  -1   5   20.19    2.03
  -6   1  -5   30.21    2.26
   6  -1   6    8.18    1.43
   6  -1   6   13.00    1.64
  -6   1  -6   11.89    1.59
   6  -1   7    7.23    1.65
  -6   1  -7   13.55    1.86
   6  -1   8    3.27    1.70
  -6   1  -8    5.88    1.72
   6  -1   9    4.17    1.53
  -6   1  -9    3.82    1.90
   6  -1  10    3.02    2.07
  -6   1 -10    7.11    2.26
   6  -1  11    4.54    1.79
  -6   1 -11   -2.50    1.85
   6   0 -11    1.16    1.42
   6   0 -10   -2.78    1.56
  -6   0  10    1.34    1.60
   6   0  -9   13.42    2.75
  -6   0   9   13.08    2.64
   6   0  -8    3.68    1.65
  -6   0   8    6.63    1.81
   6   0  -7    8.40    1.99
  -6   0   7    2.04    1.61
   6   0  -6    9.36    1.93
  -6   0   6    6.36    1.35
   6   0  -5   39.68    3.63
  -6   0   5   41.65    2.76
   6   0  -4  161.43    7.30
  -6   0   4  164.71    7.04
   6   0  -3    0.40    1.23
  -6   0   3    1.99    0.86
   6   0  -2   39.13    2.72
  -6   0   2   35.43    1.53
  -6   0   2   38.56    2.46
   6   0  -1   34.00    2.26
  -6   0   1   31.70    1.42
  -6   0   1   35.92    2.31
   6   0   0    6.19    1.13
  -6   0   0    5.50    0.64
  -6   0   0    4.15    0.92
   6   0   1  148.05    6.36
  -6   0  -1  146.13    4.78
  -6   0  -1  154.74    5.77
   6   0   2    0.33    0.63
   6   0   2    0.04    0.84
  -6   0  -2   -0.67    0.58
   6   0   3   68.58    3.35
   6   0   3   60.06    3.06
  -6   0  -3   61.35    2.84
   6   0   4    1.31    0.83
   6   0   4   -0.47    1.05
  -6   0  -4    1.81    0.87
   6   0   5   13.37    1.30
   6   0   5   11.81    1.86
  -6   0  -5   15.06    1.68
   6   0   6   42.95    2.25
   6   0   6   47.82    3.18
  -6   0  -6   38.77    3.03
   6   0   7   11.98    1.95
  -6   0  -7    8.58    2.00
   6   0   8   27.96    3.01
  -6   0  -8   30.42    3.04
   6   0   9    6.09    2.06
  -6   0  -9    7.78    1.68
   6   0  10    3.06    2.12
  -6   0 -10    6.88    1.78
   6   0  11   -0.06    1.63
  -6   0 -11    0.85    1.35
   6   1 -11   10.16    2.49
  -6  -1  11    8.12    2.96
   6   1 -10    0.24    1.50
  -6  -1  10    1.31    1.55
   6   1  -9   -0.62    1.23
  -6  -1   9    0.43    1.10
   6   1  -8    1.36    1.30
  -6  -1   8    3.31    1.56
   6   1  -7    1.95    1.31
  -6  -1   7   -0.40    1.24
   6   1  -6   26.03    2.48
  -6  -1   6   18.52    2.09
   6   1  -5   15.99    2.43
  -6  -1   5   15.92    1.81
   6   1  -4   33.28    3.09
  -6  -1   4   27.20    2.17
   6   1  -3   49.91    3.29
  -6  -1   3   55.60    3.04
   6   1  -2   89.89    4.92
  -6  -1   2   84.13    4.18
   6   1  -1   70.61    4.17
  -6  -1   1   79.50    3.38
   6   1   0    0.13    0.74
  -6  -1   0   -0.15    0.60
  -6  -1   0   -0.21    0.33
   6   1   1   -1.15    0.77
  -6  -1  -1   -0.22    0.37
  -6  -1  -1    2.42    0.70
   6   1   2    3.41    0.84
   6   1   2    3.56    0.93
  -6  -1  -2    2.42    0.61
   6   1   3    1.42    0.90
   6   1   3    0.86    0.76
  -6  -1  -3    2.05    0.66
   6   1   4    3.95    0.92
   6   1   4    3.67    0.89
  -6  -1  -4    2.14    0.86
   6   1   5   41.77    2.39
   6   1   5   38.35    2.71
  -6  -1  -5   43.24    2.22
   6   1   6  481.61   14.50
   6   1   6  501.05   19.37
  -6  -1  -6  476.12   16.40
   6   1   7   -0.36    0.86
  -6  -1  -7    1.52    0.94
   6   1   8   -0.22    1.04
  -6  -1  -8    2.01    1.12
   6   1   9   62.20    4.36
  -6  -1  -9   68.70    4.67
   6   1  10   11.26    2.46
  -6  -1 -10   16.72    2.56
   6   1  11    4.52    1.72
  -6  -1 -11    6.27    2.12
   6   1  12    2.22    1.86
  -6  -1 -12    0.04    1.85
  -6  -2  11    2.15    2.27
   6   2 -10   16.74    2.74
  -6  -2  10   11.68    3.28
   6   2  -9    2.24    1.56
  -6  -2   9    0.43    1.37
   6   2  -8    4.48    1.81
  -6  -2   8    5.26    1.81
   6   2  -7    1.36    1.47
  -6  -2   7    1.69    1.26
   6   2  -6    6.76    2.17
  -6  -2   6   16.28    2.17
   6   2  -5   -0.83    0.94
  -6  -2   5    0.18    0.89
   6   2  -4   -1.74    1.27
  -6  -2   4    2.62    0.93
   6   2  -3   45.64    3.10
  -6  -2   3   49.26    3.06
   6   2  -2  346.89   13.32
  -6  -2   2  344.02   12.33
   6   2  -1    0.13    1.13
  -6  -2   1    1.08    0.89
   6   2   0  125.30    5.24
  -6  -2   0  110.40    4.45
   6   2   1   16.53    1.72
  -6  -2  -1   12.62    0.64
  -6  -2  -1   14.72    1.26
   6   2   2    0.02    0.75
  -6  -2  -2    0.40    0.62
  -6  -2  -2    0.82    0.37
   6   2   3    0.84    0.80
   6   2   3    0.80    0.89
  -6  -2  -3    0.97    0.51
   6   2   4    1.41    0.81
   6   2   4    0.01    1.00
  -6  -2  -4    3.16    0.66
   6   2   5    4.99    0.92
   6   2   5    5.28    1.09
  -6  -2  -5    4.10    0.94
   6   2   6  136.68    4.63
   6   2   6  145.17    6.23
  -6  -2  -6  136.18    5.64
   6   2   7    1.47    1.07
  -6  -2  -7   -0.66    0.95
   6   2   8    5.67    1.59
  -6  -2  -8    7.62    1.36
   6   2   9   14.36    1.95
  -6  -2  -9   12.48    1.85
   6   2  10    1.27    1.18
   6   2  11    3.69    2.00
  -6  -2 -11    6.69    1.76
   6   2  12    0.87    1.94
  -6  -2 -12    3.73    1.58
   6   2  13   -0.58    1.56
  -6  -2 -13    2.35    1.57
   6   3 -10   10.30    2.16
  -6  -3  10   20.31    3.48
   6   3  -9    8.43    2.20
  -6  -3   9    3.83    2.37
   6   3  -8    0.52    1.18
  -6  -3   8    3.14    1.67
   6   3  -7   -2.54    1.36
  -6  -3   7    1.16    1.41
   6   3  -6   48.16    3.45
  -6  -3   6   48.98    3.91
   6   3  -5   21.14    2.27
  -6  -3   5   21.56    2.15
   6   3  -4  141.13    7.34
  -6  -3   4  137.89    6.92
   6   3  -3  218.91    9.10
  -6  -3   3  212.29    8.62
   6   3  -2  135.63    6.12
  -6  -3   2  141.62    5.86
   6   3  -1    4.26    1.26
  -6  -3   1    6.93    1.08
   6   3   0    2.42    0.97
  -6  -3   0    6.06    1.16
   6   3   1    4.02    0.98
  -6  -3  -1    4.36    0.92
   6   3   2    9.34    1.18
  -6  -3  -2   12.34    1.22
  -6  -3  -2   10.52    0.61
   6   3   3    1.05    0.74
   6   3   3    0.68    0.60
  -6  -3  -3   -0.24    0.36
   6   3   4    3.45    0.78
   6   3   4    2.19    1.09
  -6  -3  -4    3.26    0.65
   6   3   5    2.08    0.78
   6   3   5    2.73    1.14
  -6  -3  -5    3.56    0.77
   6   3   6    1.10    0.72
   6   3   6   -1.95    0.90
  -6  -3  -6   -0.18    0.69
   6   3   7    4.80    1.42
   6   3   7    3.43    0.73
  -6  -3  -7    5.05    1.25
   6   3   8   51.43    3.33
  -6  -3  -8   46.71    3.05
   6   3   9   29.33    2.46
  -6  -3  -9   24.54    2.98
   6   3  10    0.03    1.13
  -6  -3 -10    2.46    1.40
   6   3  11    4.78    1.88
  -6  -3 -11    4.35    2.05
   6   3  12    3.99    2.07
  -6  -3 -12    3.39    2.14
   6   3  13    9.21    2.94
  -6  -3 -13   11.53    2.47
   6   4 -10   -1.99    1.51
  -6  -4  10    1.32    1.83
   6   4  -9    6.70    1.65
  -6  -4   9    3.66    2.24
   6   4  -8   -0.25    1.30
  -6  -4   8    1.11    1.53
   6   4  -7   11.95    2.34
  -6  -4   7   21.49    2.34
   6   4  -6    5.04    1.91
  -6  -4   6    4.58    1.50
   6   4  -5   73.27    4.73
  -6  -4   5   73.59    4.90
   6   4  -4   18.77    2.43
  -6  -4   4   16.87    1.91
   6   4  -3   16.11    1.87
  -6  -4   3   14.57    1.77
   6   4  -2   37.97    2.64
  -6  -4   2   43.94    3.23
   6   4  -1   18.48    2.29
  -6  -4   1   23.57    2.16
   6   4   0    7.55    1.35
  -6  -4   0    5.78    1.33
   6   4   1    5.69    1.12
  -6  -4  -1    8.96    1.09
   6   4   2   63.45    2.96
  -6  -4  -2   68.71    3.44
   6   4   3    6.29    1.25
  -6  -4  -3    7.56    1.06
  -6  -4  -3    6.89    0.58
   6   4   4    3.08    0.84
   6   4   4    2.37    0.84
  -6  -4  -4    2.51    0.56
   6   4   5    5.24    1.03
   6   4   5    6.35    1.04
  -6  -4  -5    4.71    0.81
   6   4   6   32.99    1.91
   6   4   6   33.05    2.68
  -6  -4  -6   32.83    1.96
   6   4   7   44.71    2.91
   6   4   7   45.65    2.35
  -6  -4  -7   40.17    2.61
   6   4   8  325.63   13.29
   6   4   8  291.42    8.84
  -6  -4  -8  353.80   12.72
   6   4   9   97.94    6.07
  -6  -4  -9  106.82    6.03
   6   4  10    2.31    1.24
  -6  -4 -10    2.56    1.22
   6   4  11    1.53    1.31
  -6  -4 -11    2.40    1.69
   6   4  12    0.31    1.49
  -6  -4 -12    0.61    1.27
   6   4  13    0.79    1.83
  -6  -4 -13    2.16    1.91
   6   4  14    1.03    1.57
  -6  -4 -14    1.56    2.08
   6   5  -9    3.00    1.87
  -6  -5   9    4.16    2.38
   6   5  -8    2.66    1.55
  -6  -5   8    1.06    2.00
   6   5  -7    1.92    1.23
  -6  -5   7    3.26    1.72
   6   5  -6    2.96    1.13
  -6  -5   6   -2.65    1.35
   6   5  -5    9.59    2.14
  -6  -5   5   11.69    2.04
   6   5  -4    7.52    1.53
  -6  -5   4    5.98    1.64
   6   5  -3   16.77    2.18
  -6  -5   3   11.40    2.03
   6   5  -2   25.98    2.53
  -6  -5   2   26.21    2.52
   6   5  -1   33.86    3.20
  -6  -5   1   30.57    2.70
   6   5   0   70.36    4.37
  -6  -5   0   68.87    3.91
   6   5   1   15.37    1.53
  -6  -5  -1   15.15    1.71
   6   5   2    7.55    1.14
  -6  -5  -2    5.29    1.11
   6   5   3  109.35    4.37
  -6  -5  -3   98.75    2.78
  -6  -5  -3  118.12    4.84
   6   5   4   19.07    1.74
   6   5   4   19.79    1.88
  -6  -5  -4   16.39    1.02
   6   5   5    3.35    1.01
   6   5   5    3.56    0.90
  -6  -5  -5    3.17    0.74
   6   5   6   -0.09    0.70
   6   5   6   -0.92    0.85
  -6  -5  -6    0.31    0.63
   6   5   7    3.25    1.08
   6   5   7    0.68    0.69
  -6  -5  -7    0.11    0.81
   6   5   8   45.17    3.61
   6   5   8   47.05    2.32
  -6  -5  -8   48.32    2.68
   6   5   9   11.37    1.65
  -6  -5  -9    7.71    1.81
   6   5  10   25.20    2.57
  -6  -5 -10   26.47    2.88
   6   5  11   11.40    1.90
  -6  -5 -11   13.48    2.37
   6   5  12    9.59    2.58
  -6  -5 -12   16.79    2.67
   6   5  13   -0.03    1.29
  -6  -5 -13   -2.06    1.78
   6   5  14    2.04    2.26
  -6  -5 -14    5.80    2.56
   6   6  -8   13.28    2.62
  -6  -6   8   12.11    3.04
   6   6  -7   -1.03    1.17
  -6  -6   7    0.25    1.21
   6   6  -6    8.18    1.77
  -6  -6   6    5.79    2.10
   6   6  -5   14.87    2.39
  -6  -6   5   10.53    1.85
   6   6  -4   -0.31    1.03
  -6  -6   4    0.75    0.94
   6   6  -3    3.35    1.27
  -6  -6   3    2.70    1.43
   6   6  -2    6.50    1.59
  -6  -6   2    2.93    1.47
   6   6  -1    7.36    1.31
  -6  -6   1    1.91    1.20
   6   6   0   32.83    2.56
  -6  -6   0   37.47    2.79
   6   6   1    5.61    1.46
  -6  -6  -1    3.61    1.24
   6   6   2    5.03    0.62
   6   6   2    4.34    1.36
  -6  -6  -2    3.77    0.97
   6   6   3    0.97    1.03
  -6  -6  -3    0.89    0.76
   6   6   4    4.13    1.22
  -6  -6  -4    4.30    1.19
  -6  -6  -4    4.19    0.74
   6   6   5   15.40    1.72
   6   6   5   16.38    1.54
  -6  -6  -5   16.60    1.29
   6   6   6    0.04    0.72
   6   6   6   -1.29    0.66
  -6  -6  -6    1.38    0.65
   6   6   7    4.69    1.25
   6   6   7    4.88    1.09
  -6  -6  -7    3.79    0.93
   6   6   8   20.36    2.03
   6   6   8   20.88    1.71
  -6  -6  -8   21.86    2.14
   6   6   9    6.04    1.67
   6   6   9    5.20    1.14
  -6  -6  -9    6.22    1.33
   6   6  10    2.01    1.01
  -6  -6 -10   -1.69    1.26
   6   6  11    0.65    1.47
  -6  -6 -11    0.85    1.35
   6   6  12   -0.28    1.51
  -6  -6 -12    2.50    1.57
   6   6  13    1.24    1.24
  -6  -6 -13   -2.45    1.39
   6   6  14    5.97    1.89
  -6  -6 -14    5.26    2.67
   6   7  -7   12.13    2.62
  -6  -7   7   10.74    2.83
   6   7  -6    8.71    2.35
  -6  -7   6    7.92    1.95
   6   7  -5   11.87    2.30
  -6  -7   5    9.30    2.25
   6   7  -4    2.24    1.13
  -6  -7   4   -0.19    1.33
   6   7  -3    3.06    1.31
  -6  -7   3    1.71    1.41
   6   7  -2    3.01    1.54
  -6  -7   2    1.57    1.08
   6   7  -1    6.74    1.43
  -6  -7   1    5.50    1.24
   6   7   0   -1.99    0.98
  -6  -7   0    1.12    1.06
   6   7   1    7.95    1.73
  -6  -7  -1    8.46    1.51
   6   7   2    5.30    0.84
   6   7   2   15.25    1.66
  -6  -7  -2    4.72    1.35
   6   7   3    0.18    0.57
   6   7   3    0.19    0.75
  -6  -7  -3   -1.04    0.78
   6   7   4    1.73    0.67
   6   7   4    0.65    1.09
  -6  -7  -4    0.66    0.97
   6   7   5    2.23    0.91
   6   7   5    4.50    0.97
  -6  -7  -5    2.85    1.10
   6   7   6   14.61    1.80
   6   7   6   13.77    1.60
  -6  -7  -6   14.45    1.23
   6   7   7    3.87    1.34
   6   7   7    2.85    1.25
  -6  -7  -7    6.59    1.12
   6   7   8    8.53    1.73
   6   7   8   11.31    1.54
  -6  -7  -8    8.81    1.65
   6   7   9   44.68    3.59
   6   7   9   41.81    2.80
  -6  -7  -9   42.08    3.33
   6   7  10  239.83   11.96
  -6  -7 -10  245.17   11.24
   6   7  11   39.93    3.46
  -6  -7 -11   47.12    4.06
   6   7  12    0.39    1.19
  -6  -7 -12   -0.37    1.30
   6   7  13    3.45    1.63
  -6  -7 -13    2.48    1.55
   6   7  14    2.81    2.10
  -6  -7 -14    2.39    2.04
   6   8  -6    1.65    1.54
  -6  -8   6    1.85    1.71
   6   8  -5    0.66    1.52
  -6  -8   5   -1.69    1.42
   6   8  -4    8.98    2.41
  -6  -8   4   10.32    2.13
   6   8  -3    4.06    1.94
  -6  -8   3    4.16    1.33
   6   8  -2    6.33    1.57
  -6  -8   2    6.61    1.61
   6   8  -1    3.20    1.61
  -6  -8   1    3.93    1.14
   6   8   0    2.54    1.50
  -6  -8   0    2.80    1.01
   6   8   1   15.25    1.13
   6   8   1   18.61    2.08
  -6  -8  -1   16.82    2.09
   6   8   2    0.75    0.63
   6   8   2    2.43    1.07
  -6  -8  -2    2.77    0.99
   6   8   3    1.37    1.25
  -6  -8  -3    1.48    0.93
   6   8   4   10.65    1.33
   6   8   4   11.27    1.63
  -6  -8  -4   12.16    1.61
   6   8   5  135.72    6.71
   6   8   5  129.64    5.41
  -6  -8  -5  142.34    6.35
   6   8   6   22.61    2.01
   6   8   6   21.09    2.44
  -6  -8  -6   26.18    2.25
   6   8   7   19.32    2.13
   6   8   7   23.29    2.36
   6   8   7   20.36    1.81
   6   8   8    6.40    1.65
   6   8   8    8.95    1.66
  -6  -8  -8   11.04    1.36
   6   8   9    6.64    1.32
  -6  -8  -9    6.84    1.37
   6   8  10   11.57    1.92
  -6  -8 -10   14.15    2.41
  -6  -8 -10   15.81    1.94
   6   8  11    5.11    1.92
  -6  -8 -11    8.90    2.09
   6   8  12   21.16    3.16
  -6  -8 -12   25.58    3.52
   6   8  13   -0.15    1.18
  -6  -8 -13    0.84    1.29
   6   8  14   -0.78    1.79
  -6  -8 -14    3.21    1.65
   6   9  -5   -0.96    1.66
  -6  -9   5   -0.00    1.43
   6   9  -4    0.63    1.85
  -6  -9   4    2.17    1.24
   6   9  -3   13.73    2.79
  -6  -9   3   11.95    2.34
   6   9  -2    2.02    1.38
  -6  -9   2   -0.50    1.07
   6   9  -1    1.64    1.57
  -6  -9   1    1.18    1.17
   6   9   0   19.96    2.73
  -6  -9   0   17.47    2.09
   6   9   1    3.90    1.18
   6   9   1    7.43    1.69
  -6  -9  -1    6.48    1.35
   6   9   2   29.66    1.96
   6   9   2   32.45    3.46
  -6  -9  -2   37.10    2.69
   6   9   3    0.45    0.88
   6   9   3    1.13    1.19
  -6  -9  -3    1.89    0.98
   6   9   4    6.97    1.32
   6   9   4   10.51    1.98
  -6  -9  -4    9.33    1.46
   6   9   5    1.58    1.07
   6   9   5    2.42    1.42
  -6  -9  -5    2.01    1.02
   6   9   6   71.45    3.91
   6   9   6   74.92    4.80
  -6  -9  -6   64.53    3.57
   6   9   7   24.07    2.43
   6   9   7   30.42    2.90
  -6  -9  -7   25.37    2.33
   6   9   8    0.71    1.17
   6   9   8    1.72    0.99
   6   9   8   -1.07    1.13
   6   9   9   27.88    2.42
   6   9   9   19.41    2.43
  -6  -9  -9   23.39    2.55
   6   9  10   27.31    2.84
  -6  -9 -10   31.22    2.74
  -6  -9 -10   28.95    2.71
   6   9  11   18.67    2.63
  -6  -9 -11   22.55    3.10
   6   9  12    1.39    1.58
  -6  -9 -12    2.55    1.78
   6   9  13    1.44    1.43
  -6  -9 -13    3.40    1.89
   6  10  -4   10.68    2.23
  -6 -10   4    1.18    2.13
   6  10  -3    2.88    2.18
  -6 -10   3    7.13    1.86
   6  10  -2    0.89    1.57
  -6 -10   2   -0.67    0.94
   6  10  -1   -0.92    1.38
  -6 -10   1   -0.43    1.10
   6  10   0    2.19    1.19
  -6 -10   0   -1.34    0.91
   6  10   1    1.51    1.51
  -6 -10  -1   -0.05    0.98
   6  10   2   -0.22    0.92
   6  10   2    1.75    1.33
  -6 -10  -2    2.14    0.98
   6  10   3    0.16    0.87
   6  10   3   -0.50    1.24
  -6 -10  -3    1.87    0.98
   6  10   4    0.17    0.81
   6  10   4   -0.07    1.27
  -6 -10  -4   -0.57    0.84
   6  10   5    2.40    1.03
   6  10   5    2.00    1.47
  -6 -10  -5   -0.02    0.98
   6  10   6   32.73    2.78
   6  10   6   36.73    3.52
  -6 -10  -6   29.32    2.57
   6  10   7    0.68    1.16
   6  10   7   -1.57    1.19
  -6 -10  -7   -0.63    0.98
   6  10   8   13.87    2.18
  -6 -10  -8   12.32    1.76
  -6 -10  -8    9.29    1.78
   6  10   9   10.52    2.22
   6  10   9    9.86    1.95
  -6 -10  -9   12.62    2.04
   6  10  10   -2.00    1.07
   6  10  10    0.95    0.99
  -6 -10 -10    1.17    1.07
   6  10  11   32.00    2.64
  -6 -10 -11   30.81    3.07
  -6 -10 -11   27.26    3.11
   6  10  12   84.34    5.81
  -6 -10 -12   90.47    7.41
   6  10  13    3.03    1.90
  -6 -10 -13    3.52    2.31
   6  11  -2    1.30    2.04
   6  11  -1    0.36    1.46
   6  11   0    1.88    1.52
  -6 -11   0    0.87    1.22
   6  11   1   -0.19    1.66
  -6 -11  -1    0.72    1.02
   6  11   2    4.58    1.40
   6  11   2    7.81    1.86
  -6 -11  -2    2.41    1.25
   6  11   3   -1.31    1.02
   6  11   3    1.55    1.56
  -6 -11  -3   -0.28    0.88
   6  11   4    1.76    0.84
   6  11   4   -1.06    1.04
  -6 -11  -4   -1.31    0.93
   6  11   5   16.49    2.18
   6  11   5   18.51    2.86
  -6 -11  -5   16.33    1.86
   6  11   6   10.38    2.13
   6  11   6    8.40    2.56
  -6 -11  -6   14.27    1.62
   6  11   7   40.55    3.76
  -6 -11  -7   43.85    3.18
  -6 -11  -7   47.45    3.80
   6  11   8    1.99    1.54
  -6 -11  -8    3.38    1.67
  -6 -11  -8    1.14    1.17
   6  11   9   -0.22    1.37
  -6 -11  -9   -0.62    1.10
   6  11  10    0.79    1.14
  -6 -11 -10   -0.27    1.11
   6  11  11   -0.29    1.70
  -6 -11 -11    1.47    1.41
  -6 -11 -12    0.88    1.45
   6  12   0    2.45    1.90
   6  12   1   -0.31    1.35
   6  12   2    4.07    2.36
   6  12   3    4.69    1.84
   6  12   4    0.71    1.20
   6  12   4    0.32    1.39
   6  12   5    0.53    1.34
  -6 -12  -5    2.50    1.52
   6  12   6    1.58    1.40
  -6 -12  -6    0.57    1.47
   6  12   7   -2.12    1.34
  -6 -12  -7    1.90    1.56
   6  12   8    3.77    1.74
  -6 -12  -8    0.91    1.84
   6  12   9    8.04    1.98
  -6 -12  -9   10.47    2.41
   6  12  10   -2.16    1.60
  -6 -12 -10    1.27    1.65
   6  12  11   -3.36    2.03
  -6 -12 -11   -1.15    1.84
  -6 -13  -3   -1.75    1.69
  -6 -13  -4    8.48    2.56
   6  13   5   -1.53    1.43
  -6 -13  -5   -0.11    1.67
   6  13   6   -0.74    1.56
  -6 -13  -6   -2.41    1.94
   6  13   7   -0.18    1.31
  -6 -13  -7    0.03    1.58
   6  13   8    3.02    1.85
  -6 -13  -8    1.08    1.68
  -6 -13  -9   -0.22    1.75
   7  -7  -5    1.18    1.74
  -7   7   5   -0.22    1.46
   7  -7  -4   17.18    3.08
  -7   7   4   14.41    3.44
  -7   7   3   -1.30    2.02
   7  -7  -2   -0.15    1.67
   7  -6  -7    3.76    2.28
   7  -6  -6   -1.61    1.83
  -7   6   6    1.36    1.11
   7  -6  -5    0.47    1.56
  -7   6   5    1.07    1.27
   7  -6  -4    2.66    1.64
  -7   6   4    1.32    1.84
   7  -6  -3    1.87    1.85
  -7   6   3    2.22    1.93
   7  -6  -2   15.45    2.69
  -7   6   2   15.05    3.17
   7  -6  -1    3.14    2.14
  -7   6   1    4.35    2.20
   7  -6   0    2.13    1.67
  -7   6   0   -0.53    1.48
   7  -6   1   10.11    2.43
  -7   6  -1    5.55    2.12
   7  -6   2   -0.97    1.33
  -7   6  -2    1.40    1.54
   7  -5  -9   -1.29    1.81
   7  -5  -8   12.36    3.39
   7  -5  -7   18.48    3.69
   7  -5  -6    4.82    2.27
  -7   5   6    3.49    1.62
   7  -5  -5   12.63    2.78
  -7   5   5   10.25    1.77
   7  -5  -4   19.99    2.75
  -7   5   4   18.55    2.77
   7  -5  -3   13.44    2.32
  -7   5   3   10.15    2.03
   7  -5  -2   36.32    3.45
  -7   5   2   37.13    4.09
   7  -5  -1    3.40    2.18
  -7   5   1    8.40    2.16
   7  -5   0   25.46    2.87
  -7   5   0   31.85    3.72
   7  -5   1    1.73    1.38
  -7   5  -1    3.90    1.83
   7  -5   2    2.79    1.68
  -7   5  -2    3.27    1.55
   7  -5   3   -0.81    1.37
  -7   5  -3    3.52    1.74
  -7   5  -4    1.77    1.99
   7  -4 -10    1.00    1.71
   7  -4  -9    3.20    2.49
  -7   4   9    4.34    1.95
   7  -4  -8    1.25    1.44
  -7   4   8    0.09    1.10
   7  -4  -7   11.40    2.96
  -7   4   7    9.62    1.89
   7  -4  -6   11.08    2.36
  -7   4   6    4.52    1.50
  -7   4   6    4.77    1.45
   7  -4  -5    3.46    1.88
  -7   4   5    1.75    1.18
  -7   4   5    1.20    1.23
   7  -4  -4   11.29    2.27
  -7   4   4   10.42    1.79
  -7   4   4    9.98    1.71
   7  -4  -3   20.95    2.57
  -7   4   3   18.22    2.30
  -7   4   3   16.73    2.06
   7  -4  -2   17.48    2.48
  -7   4   2   10.62    1.68
  -7   4   2   11.24    2.13
   7  -4  -1   45.75    3.78
  -7   4   1   59.81    4.30
  -7   4   1   53.19    3.36
   7  -4   0   -0.51    1.37
  -7   4   0   -1.63    1.02
  -7   4   0    0.05    1.33
   7  -4   1   12.28    2.31
  -7   4  -1   18.11    2.34
  -7   4  -1    8.97    1.90
   7  -4   2    5.01    1.65
  -7   4  -2    2.23    1.78
  -7   4  -2    3.53    1.37
   7  -4   3    0.79    1.24
   7  -4   3    0.06    1.12
  -7   4  -3    1.21    1.49
   7  -4   4    0.68    1.31
   7  -4   4    1.19    0.97
  -7   4  -4    0.32    1.54
   7  -4   5    1.95    1.70
  -7   4  -5   10.40    2.01
   7  -4   6    1.30    1.40
  -7   4  -6    1.07    1.84
   7  -3 -10    0.67    1.87
   7  -3  -9    1.52    1.85
  -7   3   9    1.05    1.67
   7  -3  -8    4.06    1.71
  -7   3   8    0.93    1.56
   7  -3  -7    7.53    2.52
  -7   3   7    5.00    1.76
   7  -3  -6    6.34    2.18
  -7   3   6    3.26    1.49
   7  -3  -5   17.57    2.95
  -7   3   5   15.04    1.72
  -7   3   5   15.87    2.07
   7  -3  -4    1.91    1.29
  -7   3   4    0.79    0.95
  -7   3   4    0.37    1.06
   7  -3  -3    5.24    1.92
  -7   3   3    3.54    1.23
  -7   3   3    8.27    1.49
   7  -3  -2   -0.45    0.98
  -7   3   2   -0.02    0.91
  -7   3   2   -0.22    0.89
   7  -3  -1   -2.21    1.38
  -7   3   1   -0.63    1.16
  -7   3   1   -0.43    1.04
   7  -3   0   19.73    2.47
  -7   3   0   28.34    2.51
  -7   3   0   23.86    2.38
   7  -3   1    6.52    1.70
  -7   3  -1    2.52    1.42
  -7   3  -1    5.01    1.44
   7  -3   2   -0.04    0.99
  -7   3  -2    0.35    0.82
  -7   3  -2    1.15    1.17
   7  -3   3    0.74    1.09
   7  -3   3   -0.08    1.03
  -7   3  -3    0.37    0.96
   7  -3   4   10.92    1.92
   7  -3   4    8.93    1.91
  -7   3  -4   11.81    2.18
   7  -3   5    1.48    1.34
   7  -3   5    2.52    1.41
  -7   3  -5    3.27    1.68
   7  -3   6    0.26    1.29
  -7   3  -6    0.90    1.41
   7  -3   7    0.74    1.45
  -7   3  -7    1.06    1.66
   7  -2 -10    1.32    2.34
  -7   2  10    3.97    2.08
   7  -2  -9    2.21    1.50
  -7   2   9   -1.36    1.17
   7  -2  -8   11.70    2.81
  -7   2   8   11.08    2.32
   7  -2  -7    0.50    1.34
  -7   2   7    1.97    1.34
   7  -2  -6    1.88    1.47
  -7   2   6    1.81    1.28
   7  -2  -5   56.95    4.44
  -7   2   5   54.49    3.65
   7  -2  -4   16.49    2.33
  -7   2   4   14.65    2.16
   7  -2  -3    8.19    2.05
  -7   2   3    7.24    1.26
  -7   2   3    9.28    1.32
   7  -2  -2   12.99    2.38
  -7   2   2   13.60    1.50
  -7   2   2   12.79    1.89
   7  -2  -1   -1.77    1.15
  -7   2   1    0.54    0.77
  -7   2   1    0.58    0.88
   7  -2   0    8.81    1.62
  -7   2   0    7.78    1.42
  -7   2   0    8.96    1.61
   7  -2   1   40.71    3.30
  -7   2  -1   35.46    2.81
  -7   2  -1   44.20    3.11
   7  -2   2    3.25    1.17
  -7   2  -2    3.59    1.31
   7  -2   3    4.82    1.40
   7  -2   3    5.05    1.18
  -7   2  -3    2.65    1.44
   7  -2   4    0.81    0.89
   7  -2   4    1.30    0.92
  -7   2  -4    0.67    1.20
   7  -2   5   -0.07    1.02
   7  -2   5    0.76    1.02
  -7   2  -5    1.51    1.22
   7  -2   6    1.73    1.46
   7  -2   7   -1.99    1.25
  -7   2  -7    1.20    1.06
   7  -2   8    1.21    1.61
  -7   2  -8    1.57    1.66
   7  -2   9    3.27    2.11
  -7   2  -9    5.24    2.27
   7  -1 -10    0.17    1.83
  -7   1  10    0.59    1.70
   7  -1  -9    1.69    2.15
  -7   1   9    1.81    1.38
   7  -1  -8   20.69    3.09
  -7   1   8   21.97    2.46
   7  -1  -7    9.29    2.36
  -7   1   7    6.63    1.63
   7  -1  -6   32.15    3.24
  -7   1   6   35.99    3.10
   7  -1  -5   70.85    4.80
  -7   1   5   80.63    4.47
   7  -1  -4   27.49    2.84
  -7   1   4   27.66    2.91
   7  -1  -3   10.78    2.34
  -7   1   3   10.60    1.79
   7  -1  -2   45.97    3.90
  -7   1   2   34.61    1.98
  -7   1   2   43.51    2.91
   7  -1  -1   18.62    2.46
  -7   1   1   16.35    1.55
  -7   1   1   18.85    2.02
   7  -1   0   18.05    1.98
  -7   1   0   17.44    1.58
  -7   1   0   22.11    2.07
   7  -1   1    8.69    1.68
  -7   1  -1    7.48    1.26
  -7   1  -1    5.30    1.14
   7  -1   2    3.29    1.17
  -7   1  -2    4.30    1.06
  -7   1  -2    2.57    0.78
   7  -1   3   15.20    2.10
   7  -1   3   18.84    1.76
  -7   1  -3   15.24    1.83
   7  -1   4   21.29    2.34
   7  -1   4   25.51    2.02
  -7   1  -4   19.72    2.30
   7  -1   5    2.21    1.10
   7  -1   5    1.34    1.32
  -7   1  -5    2.51    1.02
   7  -1   6    0.72    1.16
   7  -1   6    2.11    1.25
  -7   1  -6    5.71    1.36
   7  -1   7    0.40    1.20
  -7   1  -7    2.60    1.40
   7  -1   8    1.18    1.45
  -7   1  -8    0.23    1.20
   7  -1   9    2.61    1.63
  -7   1  -9   -0.18    1.32
   7  -1  10    2.64    1.57
  -7   1 -10    0.84    1.91
   7   0 -10    0.36    2.27
  -7   0  10    5.64    2.25
   7   0  -9    2.79    1.60
  -7   0   9   -1.33    1.26
   7   0  -8    1.16    1.96
  -7   0   8    2.54    1.63
   7   0  -7   13.54    2.29
  -7   0   7    7.36    2.24
   7   0  -6    1.47    1.27
  -7   0   6    0.22    1.01
   7   0  -5    4.33    1.57
  -7   0   5    1.23    1.43
   7   0  -4   29.79    2.72
  -7   0   4   30.89    2.80
   7   0  -3   45.19    3.79
  -7   0   3   42.94    3.02
   7   0  -2   14.11    1.87
  -7   0   2   14.33    1.95
   7   0  -1   43.71    3.59
  -7   0   1   43.69    2.94
   7   0   0   20.30    2.33
  -7   0   0   27.13    2.22
  -7   0   0   18.34    1.25
   7   0   1   43.31    3.25
  -7   0  -1   41.59    2.08
  -7   0  -1   47.59    2.82
   7   0   2   10.39    1.45
  -7   0  -2   10.09    1.24
  -7   0  -2   12.69    1.56
   7   0   3    2.45    1.18
   7   0   3    1.51    1.02
  -7   0  -3    4.05    0.97
   7   0   4   32.44    2.42
   7   0   4   31.24    2.71
  -7   0  -4   26.90    2.21
   7   0   5   14.34    1.75
   7   0   5   17.41    1.84
  -7   0  -5   16.51    1.60
   7   0   6    4.39    1.06
   7   0   6    3.16    1.58
  -7   0  -6    2.89    1.13
   7   0   7   31.16    2.84
  -7   0  -7   30.13    2.45
   7   0   8    1.87    1.89
  -7   0  -8    5.78    1.63
   7   0   9    0.55    1.55
  -7   0  -9    1.19    1.19
   7   0  10    0.69    1.47
  -7   0 -10   -0.76    1.39
   7   1 -10    1.08    1.91
  -7  -1  10    2.19    1.73
   7   1  -9    0.85    1.55
  -7  -1   9   -0.65    1.50
   7   1  -8    4.13    1.63
  -7  -1   8    1.92    1.51
   7   1  -7   10.76    2.62
  -7  -1   7    9.37    1.90
   7   1  -6    5.01    1.76
  -7  -1   6    6.65    1.49
   7   1  -5   -0.73    1.14
  -7  -1   5    0.97    1.14
   7   1  -4   13.88    2.66
  -7  -1   4   10.62    2.07
   7   1  -3   22.89    2.72
  -7  -1   3   31.07    2.96
   7   1  -2    6.27    1.85
  -7  -1   2    4.59    1.22
   7   1  -1   56.44    3.58
  -7  -1   1   46.10    2.81
   7   1   0   11.15    1.97
  -7  -1   0   10.40    1.76
   7   1   1    0.52    1.10
  -7  -1  -1    0.58    0.48
  -7  -1  -1    1.16    1.00
   7   1   2   91.63    4.96
  -7  -1  -2   95.12    5.16
   7   1   3    5.28    1.42
   7   1   3    6.54    1.28
  -7  -1  -3    6.07    1.09
   7   1   4    5.73    1.36
   7   1   4    7.48    1.28
  -7  -1  -4    5.32    1.06
   7   1   5    8.15    1.36
   7   1   5    6.76    1.35
  -7  -1  -5    6.30    1.24
   7   1   6    3.58    1.04
   7   1   6    4.81    1.31
  -7  -1  -6    3.59    1.23
   7   1   7    8.58    1.95
  -7  -1  -7    7.61    1.71
   7   1   8    0.31    0.95
  -7  -1  -8   -0.35    1.08
   7   1   9   43.95    4.19
  -7  -1  -9   44.87    4.05
   7   1  10   51.95    5.51
  -7  -1 -10   63.31    5.40
   7   1  11    4.58    2.48
  -7  -1 -11    5.03    2.32
   7   2 -10    1.32    1.34
  -7  -2  10   -0.54    1.47
   7   2  -9   41.58    3.76
  -7  -2   9   21.20    4.17
   7   2  -8    2.09    1.74
  -7  -2   8    1.73    1.46
   7   2  -7    6.79    1.73
  -7  -2   7    2.46    1.87
   7   2  -6    2.31    1.75
  -7  -2   6    3.22    1.64
   7   2  -5   -2.46    1.45
  -7  -2   5    0.52    1.02
   7   2  -4    6.50    1.64
  -7  -2   4    3.78    1.74
   7   2  -3  284.14   13.32
  -7  -2   3  288.98   13.30
   7   2  -2   93.35    5.89
  -7  -2   2   89.30    4.78
   7   2  -1  138.03    7.79
  -7  -2   1  175.97    7.29
   7   2   0   22.40    3.61
  -7  -2   0   70.53    3.44
   7   2   1   28.72    3.34
  -7  -2  -1   57.18    2.80
   7   2   2   15.44    1.60
  -7  -2  -2    9.27    0.80
   7   2   3    1.04    0.73
   7   2   3   -0.77    0.76
  -7  -2  -3   -0.60    0.50
   7   2   4    7.29    1.41
   7   2   4    9.49    1.68
  -7  -2  -4   10.01    1.07
   7   2   5   45.06    2.55
   7   2   5   35.72    3.10
  -7  -2  -5   35.25    2.27
   7   2   6   63.29    3.08
   7   2   6   60.77    4.33
  -7  -2  -6   54.29    2.85
   7   2   7    0.30    0.70
   7   2   7   -0.69    1.12
  -7  -2  -7   -0.22    0.84
   7   2   8   19.33    2.99
  -7  -2  -8   23.48    2.44
   7   2   9   28.49    2.99
  -7  -2  -9   33.50    2.77
   7   2  10    0.07    1.18
  -7  -2 -10    1.00    1.38
   7   2  11    8.36    2.57
  -7  -2 -11    9.27    2.07
   7   2  12   -0.45    1.68
  -7  -2 -12    1.09    1.72
   7   3  -9    1.51    2.05
  -7  -3   9    1.26    1.72
   7   3  -8    5.85    1.95
  -7  -3   8    8.60    2.11
   7   3  -7    0.63    1.39
  -7  -3   7   -1.16    1.24
   7   3  -6    2.52    1.58
  -7  -3   6   -0.20    1.18
   7   3  -5   33.45    3.80
  -7  -3   5   33.32    2.84
   7   3  -4   42.02    3.33
  -7  -3   4   44.85    3.81
   7   3  -3    2.09    1.48
  -7  -3   3    0.44    1.38
   7   3  -2   42.95    3.42
  -7  -3   2   33.28    3.36
   7   3  -1    4.89    1.40
  -7  -3   1    5.08    1.29
   7   3   0  168.09    7.13
  -7  -3   0  112.75    6.07
   7   3   1   16.25    1.82
  -7  -3  -1   17.10    1.94
   7   3   2    3.53    1.18
  -7  -3  -2    1.70    0.92
   7   3   3    3.71    1.14
  -7  -3  -3    2.18    0.97
   7   3   4   -0.53    0.81
   7   3   4   -0.69    0.84
  -7  -3  -4   -0.46    0.52
   7   3   5   26.12    2.03
   7   3   5   24.05    2.16
  -7  -3  -5   25.29    1.60
   7   3   6    4.51    1.01
   7   3   6    2.08    1.48
  -7  -3  -6    3.85    1.00
   7   3   7    6.24    1.27
   7   3   7   11.58    2.00
  -7  -3  -7   11.15    1.62
   7   3   8    4.37    1.40
  -7  -3  -8    2.32    1.12
   7   3   9   12.42    2.51
  -7  -3  -9   17.47    2.33
   7   3  10    2.65    1.55
  -7  -3 -10    3.68    1.46
   7   3  11    3.65    2.16
  -7  -3 -11    5.79    2.18
   7   3  12    4.18    1.78
  -7  -3 -12    3.50    2.25
   7   4  -9    2.30    1.68
  -7  -4   9    0.11    1.59
   7   4  -8    6.80    2.86
  -7  -4   8   11.22    2.72
   7   4  -7    0.31    1.63
  -7  -4   7    0.82    1.33
   7   4  -6    1.26    1.74
  -7  -4   6    0.93    1.51
   7   4  -5    1.09    1.60
  -7  -4   5    3.02    1.50
   7   4  -4   65.81    4.47
  -7  -4   4   71.23    4.55
   7   4  -3    5.97    1.45
  -7  -4   3    2.22    1.66
   7   4  -2  119.95    6.52
  -7  -4   2  147.04    7.39
   7   4  -1  259.90   12.20
  -7  -4   1  289.28   11.62
   7   4   0   -1.79    1.05
  -7  -4   0   -0.66    1.17
   7   4   1   94.35    5.00
  -7  -4  -1   97.06    4.68
   7   4   2   12.72    1.48
  -7  -4  -2   11.48    1.74
   7   4   3   29.20    2.28
  -7  -4  -3   23.39    2.07
  -7  -4  -3   22.32    1.05
   7   4   4   16.83    1.82
   7   4   4   15.74    1.69
  -7  -4  -4   17.25    1.21
   7   4   5   30.03    2.26
   7   4   5   20.36    2.32
  -7  -4  -5   22.80    1.45
   7   4   6   27.77    2.19
   7   4   6   23.23    2.18
  -7  -4  -6   24.37    1.79
   7   4   7   39.98    2.28
   7   4   7   38.09    3.28
  -7  -4  -7   37.93    2.57
   7   4   8   49.71    3.60
  -7  -4  -8   50.48    3.46
   7   4   9   -0.14    1.00
  -7  -4  -9   -0.38    1.12
   7   4  10   -1.92    1.45
  -7  -4 -10   -0.24    1.15
   7   4  11    0.70    1.90
  -7  -4 -11    4.41    1.57
   7   4  12    1.28    1.75
  -7  -4 -12    4.61    1.76
   7   4  13    8.08    2.31
  -7  -4 -13    7.00    2.74
   7   5  -8    2.56    1.94
  -7  -5   8    1.73    1.81
   7   5  -7   -0.78    1.26
  -7  -5   7    0.35    1.68
   7   5  -6    0.61    1.33
  -7  -5   6    2.18    1.32
   7   5  -5   17.83    2.71
  -7  -5   5   14.06    2.40
   7   5  -4    1.09    1.12
  -7  -5   4   -1.05    1.01
   7   5  -3    5.01    1.67
  -7  -5   3    5.00    1.75
   7   5  -2   59.42    4.49
  -7  -5   2   61.68    4.79
   7   5  -1  176.74    9.44
  -7  -5   1  182.56    8.97
   7   5   0  117.31    6.61
  -7  -5   0  105.32    5.41
   7   5   1   40.23    2.91
  -7  -5  -1   38.09    2.97
   7   5   2  114.76    6.08
  -7  -5  -2  103.85    5.14
   7   5   3    6.60    1.38
  -7  -5  -3    5.31    1.18
   7   5   4   13.03    1.50
  -7  -5  -4   14.79    1.61
  -7  -5  -4   14.36    0.99
   7   5   5   13.97    1.61
   7   5   5   16.41    1.63
  -7  -5  -5   12.61    1.30
   7   5   6   -0.63    0.82
   7   5   6    0.16    0.84
  -7  -5  -6   -0.36    0.63
   7   5   7   72.55    3.68
   7   5   7   72.55    4.62
  -7  -5  -7   72.77    3.53
   7   5   8   56.91    4.20
   7   5   8   50.12    2.77
  -7  -5  -8   58.91    3.61
   7   5   9    2.48    1.82
  -7  -5  -9    6.21    1.34
   7   5  10    0.05    1.53
  -7  -5 -10    1.94    1.17
   7   5  11    0.01    1.50
  -7  -5 -11   -0.97    1.49
   7   5  12    8.28    2.38
  -7  -5 -12    5.98    2.53
   7   5  13    1.99    1.86
  -7  -5 -13    0.01    1.83
   7   6  -7    0.14    1.74
  -7  -6   7    2.29    1.62
   7   6  -6    2.00    1.89
  -7  -6   6    2.05    1.72
   7   6  -5    2.03    1.40
  -7  -6   5    1.42    1.34
   7   6  -4   19.01    2.95
  -7  -6   4   23.54    2.49
   7   6  -3    1.15    1.44
  -7  -6   3    0.55    1.40
   7   6  -2   -0.26    1.03
  -7  -6   2   -0.63    1.03
   7   6  -1   95.88    6.28
  -7  -6   1  115.24    6.53
   7   6   0   65.08    4.66
  -7  -6   0   64.20    3.83
   7   6   1   48.89    3.25
  -7  -6  -1   51.00    3.17
   7   6   2   16.13    2.21
  -7  -6  -2   19.16    2.22
   7   6   3    4.39    1.19
  -7  -6  -3    4.78    1.24
   7   6   4    0.12    0.74
  -7  -6  -4   -0.73    0.78
  -7  -6  -4    0.25    0.41
   7   6   5    0.53    1.11
  -7  -6  -5    2.08    0.93
  -7  -6  -5    1.65    0.66
   7   6   6    6.29    1.46
   7   6   6    5.82    1.57
  -7  -6  -6    7.09    1.05
   7   6   7   17.40    1.76
   7   6   7   15.74    1.84
  -7  -6  -7   17.17    1.68
   7   6   8    0.41    0.91
   7   6   8   -0.05    0.80
  -7  -6  -8    0.76    0.92
   7   6   9    9.93    2.33
  -7  -6  -9   13.61    1.85
   7   6  10    2.01    1.78
  -7  -6 -10    2.57    1.23
   7   6  11   21.45    3.20
  -7  -6 -11   15.80    2.77
   7   6  12    6.59    1.87
  -7  -6 -12    5.07    2.24
   7   6  13    4.25    2.10
  -7  -6 -13    3.42    2.40
   7   7  -7    0.23    1.34
  -7  -7   7    0.89    1.44
   7   7  -6   10.82    2.35
  -7  -7   6   11.40    2.90
   7   7  -5    4.78    2.05
  -7  -7   5    3.72    1.70
   7   7  -4    1.63    1.67
  -7  -7   4   10.15    1.95
   7   7  -3    0.88    1.43
  -7  -7   3    2.56    1.49
   7   7  -2    3.27    1.99
  -7  -7   2    5.35    1.43
   7   7  -1    2.74    1.31
  -7  -7   1    1.74    1.46
   7   7   0   -1.40    1.14
  -7  -7   0    0.53    1.25
   7   7   1   16.92    2.76
  -7  -7  -1   22.75    2.53
   7   7   2   -1.43    1.17
  -7  -7  -2    1.67    1.00
   7   7   3    4.59    1.64
  -7  -7  -3    4.96    1.26
   7   7   4    8.51    1.71
  -7  -7  -4    8.50    1.68
  -7  -7  -4    7.63    0.90
   7   7   5   -1.60    1.04
  -7  -7  -5    0.85    0.87
  -7  -7  -5   -0.82    0.66
   7   7   6    2.78    1.30
   7   7   6    2.78    1.24
  -7  -7  -6    3.57    0.96
   7   7   7    1.54    1.02
   7   7   7    1.35    0.94
  -7  -7  -7   -0.01    0.94
   7   7   8    6.78    1.90
   7   7   8    8.78    1.56
  -7  -7  -8    8.56    1.58
   7   7   9   70.62    4.95
   7   7   9   67.98    3.94
  -7  -7  -9   67.83    4.57
   7   7  10  112.36    7.62
  -7  -7 -10  122.88    6.55
   7   7  11    1.06    1.43
  -7  -7 -11   -0.94    1.03
   7   7  12    1.38    1.97
  -7  -7 -12    4.19    1.57
   7   7  13   -0.07    1.65
  -7  -7 -13    0.95    1.73
   7   8  -6   -0.94    1.39
  -7  -8   6   -0.18    1.34
   7   8  -5   -0.04    1.69
  -7  -8   5    1.24    1.59
   7   8  -4    0.26    1.61
  -7  -8   4    0.80    1.46
   7   8  -3   -1.20    1.60
  -7  -8   3   -0.65    1.42
   7   8  -2    1.36    1.37
  -7  -8   2   -0.64    1.23
   7   8  -1    5.54    1.80
  -7  -8   1    3.36    1.39
   7   8   0    2.07    1.68
  -7  -8   0    2.69    1.46
   7   8   1  201.58   10.87
  -7  -8  -1  237.82   10.89
   7   8   2   31.91    3.29
  -7  -8  -2   27.67    2.80
   7   8   3    1.99    1.38
  -7  -8  -3    1.22    1.00
   7   8   4    6.98    1.28
   7   8   4   11.19    1.95
  -7  -8  -4   12.05    1.59
   7   8   5    0.09    1.03
  -7  -8  -5   -0.12    0.79
  -7  -8  -5    0.21    0.55
   7   8   6    1.30    0.95
  -7  -8  -6    0.85    1.15
  -7  -8  -6    0.58    0.88
   7   8   7    3.80    1.55
   7   8   7    7.58    1.61
  -7  -8  -7    3.77    1.28
   7   8   8    5.39    1.52
   7   8   8    7.22    1.40
  -7  -8  -8    4.30    1.45
   7   8   9   29.31    2.76
   7   8   9   26.30    2.54
  -7  -8  -9   34.25    3.02
   7   8  10   18.18    2.58
  -7  -8 -10   15.85    2.61
   7   8  11    7.92    1.96
  -7  -8 -11    9.44    2.31
   7   8  12   -0.06    1.79
  -7  -8 -12    2.98    1.46
   7   8  13    3.92    1.94
  -7  -8 -13    0.89    1.90
   7   9  -4   -0.50    1.93
  -7  -9   4    3.45    1.72
   7   9  -3    4.16    2.25
  -7  -9   3    4.52    1.91
   7   9  -2    2.65    1.91
  -7  -9   2    2.40    1.34
   7   9  -1    0.68    1.33
  -7  -9   1    1.44    1.32
   7   9   0   10.79    2.25
  -7  -9   0   13.71    2.16
   7   9   1   31.09    3.84
  -7  -9  -1   38.35    3.52
   7   9   2    7.52    1.93
  -7  -9  -2   12.44    1.61
   7   9   3    3.34    1.33
  -7  -9  -3    1.05    1.36
   7   9   4    0.82    0.79
   7   9   4    1.90    1.46
  -7  -9  -4    0.57    1.07
   7   9   5    6.58    1.31
   7   9   5    7.79    1.95
  -7  -9  -5    9.60    1.77
   7   9   6    9.17    1.57
   7   9   6    2.07    1.40
  -7  -9  -6    6.21    1.33
   7   9   7   28.78    2.68
  -7  -9  -7   33.85    2.91
   7   9   8    5.35    1.59
   7   9   8    1.27    1.32
  -7  -9  -8    5.00    1.18
   7   9   9   18.52    2.57
   7   9   9   18.32    2.47
  -7  -9  -9   22.29    2.31
   7   9  10   -3.05    1.15
  -7  -9 -10    1.51    0.86
  -7  -9 -10   -0.10    1.25
   7   9  11    0.45    1.34
  -7  -9 -11    0.51    1.49
   7   9  12   -1.16    1.67
  -7  -9 -12   -1.31    1.77
   7   9  13   -0.08    1.51
  -7  -9 -13    3.79    1.66
   7  10  -3    4.11    2.12
  -7 -10   3    5.88    1.94
   7  10  -2    0.74    1.72
  -7 -10   2    2.36    1.56
   7  10  -1    9.24    2.46
  -7 -10   1    3.32    1.74
   7  10   0    1.89    1.82
  -7 -10   0    0.74    1.31
   7  10   1   -0.35    1.36
  -7 -10  -1    1.68    1.22
   7  10   2    2.36    1.79
  -7 -10  -2    0.51    1.36
   7  10   3   15.73    2.74
  -7 -10  -3    9.00    1.65
   7  10   4    1.76    1.55
  -7 -10  -4    0.24    0.88
   7  10   5    2.27    1.11
   7  10   5    1.49    1.75
  -7 -10  -5    2.92    1.04
   7  10   6   -0.69    1.03
   7  10   6   -2.44    1.47
  -7 -10  -6   -0.25    1.19
   7  10   7   -0.92    1.02
   7  10   7    0.09    1.25
  -7 -10  -7    1.46    1.12
   7  10   8   16.54    2.51
   7  10   8   14.18    2.56
  -7 -10  -8   16.34    2.34
  -7 -10  -9   53.38    3.69
  -7 -10  -9   53.33    3.90
   7  10  10    9.47    2.19
  -7 -10 -10    9.73    1.88
  -7 -10 -10    8.33    2.03
   7  10  11   39.46    3.52
  -7 -10 -11   44.72    3.94
   7  10  12   71.39    6.23
  -7 -10 -12   89.18    6.55
   7  11  -1    0.51    1.67
  -7 -11   1    0.85    1.35
   7  11   0   -0.20    1.50
  -7 -11   0    1.54    1.25
   7  11   1    0.92    1.65
  -7 -11  -1    1.58    1.24
   7  11   2    0.02    1.99
  -7 -11  -2    1.47    1.18
   7  11   3   12.41    3.05
  -7 -11  -3   14.65    2.21
   7  11   4    9.82    2.57
  -7 -11  -4    9.89    1.87
   7  11   5    4.07    1.54
  -7 -11  -5    2.47    1.40
   7  11   6    6.95    1.69
   7  11   6   11.94    2.03
  -7 -11  -6    7.29    1.77
   7  11   7    2.85    1.60
   7  11   7    8.46    1.82
  -7 -11  -7    1.66    1.56
   7  11   8    0.61    1.42
   7  11   8    1.65    1.28
  -7 -11  -8    1.18    1.31
   7  11   9    1.14    1.23
  -7 -11  -9    0.11    1.26
  -7 -11  -9    0.87    1.20
  -7 -11 -10    0.39    1.00
  -7 -11 -10   -0.29    1.12
   7  11  11   18.33    2.53
  -7 -11 -11    2.93    2.60
   7  12   1    0.11    1.47
   7  12   2    4.68    2.23
   7  12   3    8.18    2.43
   7  12   4    9.67    2.61
   7  12   5    0.78    1.36
   7  12   6   -0.08    1.24
   7  12   7    2.04    1.55
   7  12   8   40.50    3.21
  -7 -12  -8    1.25    3.08
   7  12   9   -1.03    1.41
  -7 -12  -9    0.32    1.20
   7  12  10    1.42    1.87
  -7 -12 -10    1.88    1.79
   8  -5  -6    6.66    2.83
   8  -5  -5    1.86    1.85
   8  -5  -4    2.22    1.78
   8  -5  -3   -0.31    1.42
   8  -5  -2   12.09    2.65
  -8   5   2   14.17    2.85
   8  -5  -1   23.91    3.66
  -8   5   1   18.76    3.48
   8  -5   0   17.45    3.34
  -8   5   0   23.04    3.55
   8  -5   1    9.04    2.59
  -8   5  -1    7.98    2.67
   8  -4  -7    2.02    2.31
   8  -4  -6    1.93    2.22
   8  -4  -5    5.91    2.11
   8  -4  -4    1.54    1.96
   8  -4  -3    9.47    2.68
   8  -4  -2   29.55    4.11
  -8   4   2   34.99    3.61
   8  -4  -1   15.07    2.70
  -8   4   1   23.40    2.97
   8  -4   0   -1.05    1.56
  -8   4   0   -0.09    1.56
   8  -4   1   32.84    3.80
  -8   4  -1   29.69    3.89
   8  -4   2   14.55    2.87
  -8   4  -2   16.65    2.90
   8  -4   3    4.55    2.16
  -8   4  -3    8.98    2.18
  -8   4  -4    1.43    1.80
   8  -3  -8    1.09    1.66
  -8   3   8    1.41    1.65
   8  -3  -7    0.36    1.62
  -8   3   7    0.94    1.48
   8  -3  -6    5.97    2.13
  -8   3   6    4.41    1.83
   8  -3  -5   12.04    2.61
  -8   3   5   11.96    2.25
   8  -3  -4    1.40    1.57
  -8   3   4   -0.18    1.14
   8  -3  -3    1.96    1.81
  -8   3   3    1.49    1.37
  -8   3   2    0.90    1.13
  -8   3   2   -0.13    1.06
   8  -3  -1   14.93    2.29
  -8   3   1   14.47    2.13
  -8   3   1   13.83    2.20
   8  -3   0   -1.16    1.49
  -8   3   0    1.05    1.26
  -8   3   0    1.24    1.22
   8  -3   1   22.78    3.21
  -8   3  -1   21.93    2.82
  -8   3  -1   24.42    2.85
   8  -3   2    2.69    1.27
  -8   3  -2    0.09    1.47
  -8   3  -2    1.92    1.39
   8  -3   3    1.45    0.97
  -8   3  -3   -1.98    1.17
  -8   3  -3    0.01    0.88
   8  -3   4   -1.42    1.44
   8  -3   4   -0.50    1.42
  -8   3  -4   -1.51    1.29
   8  -3   5    0.94    1.48
  -8   3  -5    1.98    1.43
   8  -3   6    3.14    1.26
  -8   3  -6   -0.48    1.88
   8  -2  -9   20.01    3.99
  -8   2   9   18.10    2.86
   8  -2  -8    1.71    1.54
  -8   2   8   -0.76    1.53
   8  -2  -7   -0.27    1.68
  -8   2   7   -2.53    1.62
   8  -2  -6    3.46    1.77
  -8   2   6    3.51    1.72
   8  -2  -5    1.68    1.31
  -8   2   5   -1.17    1.22
   8  -2  -4    3.28    1.95
  -8   2   4    1.93    1.49
   8  -2  -3   10.06    2.62
  -8   2   3   13.47    2.18
   8  -2  -2    1.89    2.04
  -8   2   2    5.87    1.59
   8  -2  -1   13.73    2.28
  -8   2   1    7.86    1.55
  -8   2   1   10.69    1.68
   8  -2   0   30.09    3.31
  -8   2   0   24.87    2.59
  -8   2   0   32.63    2.67
   8  -2   1    2.18    1.55
  -8   2  -1    1.71    1.23
  -8   2  -1    1.96    1.46
   8  -2   2    3.57    1.64
  -8   2  -2    1.16    1.40
  -8   2  -2    5.68    1.58
   8  -2   3   13.59    2.21
  -8   2  -3   15.84    2.10
  -8   2  -3    6.37    1.29
   8  -2   4    0.89    1.45
   8  -2   4    0.74    1.53
  -8   2  -4    3.97    1.54
   8  -2   5    0.34    1.36
   8  -2   5    0.90    1.50
  -8   2  -5    4.00    1.52
   8  -2   6    1.37    1.26
  -8   2  -6    1.54    1.61
   8  -2   7    6.29    1.84
  -8   2  -7    9.34    2.30
   8  -1  -9   -0.11    1.86
  -8   1   9    1.63    1.79
   8  -1  -8    0.01    2.50
  -8   1   8    4.47    1.70
   8  -1  -7    5.57    2.93
  -8   1   7    7.97    1.80
   8  -1  -6   29.73    4.21
  -8   1   6   25.66    2.75
   8  -1  -5   -0.70    1.52
  -8   1   5    0.83    1.26
   8  -1  -4   -1.04    1.31
  -8   1   4   -0.13    1.11
   8  -1  -3   17.53    3.09
  -8   1   3   19.10    2.26
   8  -1  -2    7.95    2.33
  -8   1   2    8.01    1.59
   8  -1  -1    4.86    1.52
  -8   1   1    2.69    1.25
   8  -1   0   15.77    2.70
  -8   1   0   17.25    1.69
  -8   1   0   19.52    2.03
   8  -1   1    4.50    1.73
  -8   1  -1    2.88    1.19
  -8   1  -1    4.94    1.63
   8  -1   2    3.10    1.23
  -8   1  -2   -0.05    1.05
  -8   1  -2    3.82    1.47
   8  -1   3    2.25    1.24
  -8   1  -3   -0.15    1.09
   8  -1   4    1.19    1.26
   8  -1   4    1.61    1.16
  -8   1  -4    2.58    1.23
   8  -1   5    6.11    1.72
   8  -1   5    9.16    1.67
  -8   1  -5    7.34    1.82
   8  -1   6    0.30    1.29
  -8   1  -6   -1.08    1.25
   8  -1   7    0.16    1.53
  -8   1  -7    2.21    1.43
   8  -1   8    6.91    2.22
  -8   1  -8   11.90    2.44
   8   0  -9   24.78    4.50
  -8   0   9   25.86    4.14
   8   0  -8    1.91    2.63
  -8   0   8    6.18    1.90
   8   0  -7    2.05    2.04
  -8   0   7    0.42    1.57
   8   0  -6    0.08    2.08
  -8   0   6    3.13    1.65
   8   0  -5   -2.43    2.21
  -8   0   5    6.27    1.42
   8   0  -4    8.79    2.00
  -8   0   4    5.28    1.98
   8   0  -3    5.00    2.06
  -8   0   3    4.17    1.73
   8   0  -2    1.06    1.22
  -8   0   2   -0.61    1.13
   8   0  -1    1.49    1.18
  -8   0   1    0.84    1.26
   8   0   0    1.60    1.51
  -8   0   0    1.91    1.28
   8   0   1   13.96    2.45
  -8   0  -1   16.63    2.04
   8   0   2    6.83    1.48
  -8   0  -2    6.69    1.43
  -8   0  -2    5.38    1.83
   8   0   3    4.06    1.55
  -8   0  -3    4.52    1.17
  -8   0  -3    5.81    1.42
   8   0   4   28.30    2.88
   8   0   4   32.00    3.13
  -8   0  -4   24.55    2.27
   8   0   5    0.51    1.01
   8   0   5   -0.50    0.95
  -8   0  -5   -0.18    0.89
   8   0   6    0.36    1.17
   8   0   6   -0.32    1.30
  -8   0  -6    1.37    0.93
   8   0   7    0.50    1.52
  -8   0  -7   -1.88    1.29
   8   0   8   -0.13    1.58
  -8   0  -8    1.17    1.14
   8   0   9   11.09    2.94
  -8   0  -9   14.11    2.26
   8   1  -9   14.19    3.20
  -8  -1   9    7.34    2.51
   8   1  -8   -1.38    1.35
  -8  -1   8    1.54    1.65
   8   1  -7    5.14    2.18
  -8  -1   7    6.90    1.92
   8   1  -6    8.07    2.22
  -8  -1   6    8.81    1.95
   8   1  -5    5.34    1.98
  -8  -1   5    5.15    1.89
   8   1  -4    9.54    2.54
  -8  -1   4    4.74    2.00
   8   1  -3    9.00    2.30
  -8  -1   3   13.96    2.41
   8   1  -2   14.45    2.38
  -8  -1   2   19.62    2.42
   8   1  -1   24.09    3.06
  -8  -1   1   21.13    2.20
   8   1   0    8.56    1.71
  -8  -1   0    6.64    1.53
   8   1   1   21.25    2.57
  -8  -1  -1   26.20    2.40
   8   1   2    8.90    1.89
  -8  -1  -2   10.30    1.87
  -8  -1  -2    5.68    1.02
   8   1   3   45.97    3.69
  -8  -1  -3   37.48    2.34
  -8  -1  -3   45.31    3.18
   8   1   4   -0.47    0.87
   8   1   4    0.46    0.93
  -8  -1  -4   -0.56    0.78
   8   1   5    5.90    1.57
   8   1   5    2.76    1.74
  -8  -1  -5    8.70    1.36
   8   1   6   10.59    1.70
   8   1   6   12.26    1.85
  -8  -1  -6    9.31    1.66
   8   1   7    2.14    1.34
  -8  -1  -7   -0.92    0.99
   8   1   8   -1.79    1.17
  -8  -1  -8    1.41    0.92
   8   1   9    2.81    1.93
  -8  -1  -9    2.51    1.36
   8   1  10    9.97    2.73
  -8  -1 -10    5.76    2.36
   8   2  -9   10.83    3.25
  -8  -2   9   13.56    2.67
   8   2  -8    0.84    2.69
  -8  -2   8   33.97    3.30
   8   2  -7   10.77    2.91
  -8  -2   7    7.41    2.15
   8   2  -6    6.59    2.25
  -8  -2   6    2.83    1.61
   8   2  -5    4.29    1.63
  -8  -2   5    2.17    1.48
   8   2  -4   -0.20    1.51
  -8  -2   4   -1.18    1.42
   8   2  -3   11.02    2.20
  -8  -2   3   11.47    2.05
   8   2  -2    0.38    1.08
  -8  -2   2   -0.39    1.07
   8   2  -1   -0.31    1.53
  -8  -2   1    2.28    1.36
   8   2   0   21.50    2.37
  -8  -2   0   14.51    2.26
   8   2   1    4.34    1.39
  -8  -2  -1    3.81    1.56
   8   2   2   10.42    1.86
  -8  -2  -2    5.92    1.56
   8   2   3    5.50    1.35
  -8  -2  -3    1.65    0.76
  -8  -2  -3    3.93    1.51
   8   2   4    3.01    1.26
   8   2   4    1.30    1.44
  -8  -2  -4    2.07    0.83
   8   2   5    2.93    1.13
   8   2   5    0.26    1.15
  -8  -2  -5    1.07    1.02
   8   2   6    3.25    1.35
   8   2   6    6.45    1.46
  -8  -2  -6    5.88    1.24
   8   2   7    2.71    1.82
  -8  -2  -7    5.62    1.40
   8   2   8    2.86    1.90
  -8  -2  -8    3.57    1.47
   8   2   9    7.56    2.01
  -8  -2  -9    9.55    2.09
   8   2  10    8.65    2.35
  -8  -2 -10    9.56    2.48
   8   2  11    5.96    2.74
  -8  -2 -11    5.40    2.40
   8   3  -8   11.44    2.64
  -8  -3   8   11.14    2.69
   8   3  -7    4.90    2.87
  -8  -3   7   12.45    2.79
   8   3  -6    0.17    1.71
  -8  -3   6   -1.31    1.63
   8   3  -5   11.61    2.29
  -8  -3   5   11.97    2.66
   8   3  -4    3.28    2.10
  -8  -3   4    6.30    1.93
   8   3  -3   37.85    3.39
  -8  -3   3   39.79    3.37
   8   3  -2    8.62    2.48
  -8  -3   2   10.50    2.27
   8   3  -1  119.02    7.44
  -8  -3   1  118.16    6.75
   8   3   0   20.10    2.88
  -8  -3   0   20.75    2.49
   8   3   1   36.20    3.38
  -8  -3  -1   33.56    2.76
   8   3   2    9.83    1.96
  -8  -3  -2    7.08    1.54
   8   3   3   -0.59    1.09
  -8  -3  -3   -0.25    0.94
   8   3   4    4.70    1.27
  -8  -3  -4    5.61    0.95
   8   3   5    1.65    1.07
   8   3   5    0.36    1.33
   8   3   6   -1.13    0.93
   8   3   6   -1.39    1.22
  -8  -3  -6   -0.05    0.81
   8   3   7    1.86    1.05
   8   3   7    5.67    1.33
  -8  -3  -7    1.75    1.12
   8   3   8   21.91    2.95
  -8  -3  -8   19.72    1.94
   8   3   9    0.43    1.08
  -8  -3  -9   -0.50    1.08
   8   3  10    2.18    1.65
  -8  -3 -10    3.14    1.38
   8   3  11   12.10    2.51
  -8  -3 -11   13.31    2.77
   8   4  -8    5.95    2.32
  -8  -4   8    4.62    2.77
   8   4  -7    3.50    1.95
  -8  -4   7    0.99    2.22
   8   4  -6    3.78    2.00
  -8  -4   6    6.43    2.25
   8   4  -5    0.26    1.41
  -8  -4   5    2.12    1.62
   8   4  -4    3.83    1.60
  -8  -4   4    3.41    1.93
   8   4  -3    1.53    1.70
  -8  -4   3    0.59    1.48
   8   4  -2   54.89    4.42
  -8  -4   2   63.24    4.42
   8   4  -1   80.25    5.12
  -8  -4   1   78.02    4.97
   8   4   0   18.28    2.29
  -8  -4   0   22.14    2.63
   8   4   1    1.43    1.14
  -8  -4  -1    0.63    1.21
   8   4   2   12.99    1.79
  -8  -4  -2   12.83    1.84
   8   4   3    2.06    1.11
  -8  -4  -3    2.93    1.37
   8   4   4   50.73    3.70
  -8  -4  -4   52.50    3.50
   8   4   5   32.42    2.24
   8   4   5   32.61    2.44
  -8  -4  -5   21.97    1.64
   8   4   6   -0.82    1.02
   8   4   6   -1.01    1.23
  -8  -4  -6    1.55    0.73
   8   4   7   11.60    1.60
   8   4   7    9.96    2.07
  -8  -4  -7   10.44    1.50
   8   4   8    1.28    1.53
  -8  -4  -8    1.57    1.15
   8   4   9    2.01    1.70
  -8  -4  -9    2.20    1.40
   8   4  10    1.26    1.49
  -8  -4 -10    1.94    1.55
   8   4  11    2.42    1.68
  -8  -4 -11    1.70    1.50
   8   4  12   14.52    3.69
  -8  -4 -12   19.63    3.44
   8   5  -7    2.06    1.76
  -8  -5   7    2.92    2.27
   8   5  -6   -0.70    1.23
  -8  -5   6    0.60    1.28
   8   5  -5    9.75    2.95
  -8  -5   5    8.78    2.00
   8   5  -4    6.31    2.18
  -8  -5   4    6.73    1.89
   8   5  -3    7.38    2.00
  -8  -5   3    5.40    1.72
   8   5  -2    2.83    1.77
  -8  -5   2    4.54    1.83
   8   5  -1   84.24    5.91
  -8  -5   1   79.67    5.19
   8   5   0   66.75    5.07
  -8  -5   0   69.42    4.97
   8   5   1    0.64    0.98
  -8  -5  -1    0.49    1.21
   8   5   2   13.02    2.33
  -8  -5  -2   12.80    1.88
   8   5   3   10.88    2.21
  -8  -5  -3   13.37    2.12
   8   5   4   28.11    2.91
  -8  -5  -4   26.27    2.41
   8   5   5   15.16    1.98
  -8  -5  -5   11.50    1.34
   8   5   6   17.08    2.08
   8   5   6   20.28    2.13
  -8  -5  -6   16.62    1.52
   8   5   7    1.49    0.88
   8   5   7   -1.30    1.01
  -8  -5  -7    0.30    0.91
   8   5   8   19.57    1.99
   8   5   8   19.10    2.79
  -8  -5  -8   21.64    2.23
   8   5   9    0.20    1.57
  -8  -5  -9    1.79    1.30
   8   5  10   -0.03    1.17
  -8  -5 -10   -0.67    1.31
   8   5  11   -0.58    1.46
  -8  -5 -11    0.50    1.26
   8   5  12   -2.05    1.51
  -8  -5 -12   -0.62    1.98
   8   6  -6    0.04    1.54
  -8  -6   6    2.33    1.86
   8   6  -5    3.45    2.04
  -8  -6   5    2.41    1.63
   8   6  -4    2.91    1.59
  -8  -6   4    2.23    1.50
   8   6  -3   10.91    2.32
  -8  -6   3   14.18    2.17
   8   6  -2    5.53    2.07
  -8  -6   2    3.29    1.57
   8   6  -1    8.12    1.83
  -8  -6   1    8.94    2.40
   8   6   0   18.47    2.51
  -8  -6   0   23.39    2.55
   8   6   1   19.01    2.31
  -8  -6  -1   20.85    2.40
   8   6   2   21.38    2.40
  -8  -6  -2   22.27    2.80
   8   6   3    7.74    1.50
  -8  -6  -3    6.85    1.63
   8   6   4    0.75    1.26
  -8  -6  -4    1.25    1.33
   8   6   5   -0.92    1.05
  -8  -6  -5    0.13    1.19
   8   6   6    6.02    1.62
   8   6   6    7.89    1.83
  -8  -6  -6    6.14    1.03
   8   6   7    0.43    0.95
   8   6   7   -1.34    0.89
  -8  -6  -7    0.91    0.75
   8   6   8    1.01    1.13
   8   6   8    1.84    1.38
  -8  -6  -8    0.23    1.03
   8   6   9   -0.17    1.25
  -8  -6  -9   -1.63    1.18
   8   6  10    2.90    1.98
  -8  -6 -10   10.37    1.75
   8   6  11    1.56    1.69
  -8  -6 -11    0.41    1.28
   8   6  12    0.24    1.74
  -8  -6 -12    0.69    1.70
   8   7  -6    0.65    1.76
  -8  -7   6    3.09    2.06
   8   7  -5   10.97    2.95
  -8  -7   5    7.77    2.33
   8   7  -4    7.60    2.86
  -8  -7   4   10.96    2.11
   8   7  -3   -1.49    1.65
  -8  -7   3    2.19    1.50
   8   7  -2    3.96    2.03
  -8  -7   2    4.38    1.98
   8   7  -1    0.26    1.37
  -8  -7   1    1.70    1.28
   8   7   0   -0.55    1.08
  -8  -7   0    0.05    1.29
   8   7   1    9.93    2.31
  -8  -7  -1    9.64    1.87
   8   7   2   44.49    3.71
  -8  -7  -2   53.92    4.06
   8   7   3   15.00    2.01
  -8  -7  -3   14.06    2.01
   8   7   4    2.55    1.46
  -8  -7  -4    0.56    1.56
   8   7   5   15.73    2.28
  -8  -7  -5   11.66    2.20
   8   7   6   19.64    2.49
  -8  -7  -6   24.51    2.73
   8   7   7    0.79    1.06
   8   7   7   -0.54    1.26
  -8  -7  -7    0.86    0.84
   8   7   8    9.57    1.69
   8   7   8    7.82    2.07
   8   7   9    2.13    1.24
   8   7   9    1.86    1.09
  -8  -7  -9   -0.11    1.05
   8   7  10   -0.18    1.22
  -8  -7 -10    2.04    1.37
   8   7  11   -1.65    1.32
  -8  -7 -11    0.62    1.42
   8   7  12    0.32    1.52
  -8  -7 -12   -2.25    1.68
  -8  -8   5   -0.73    1.52
   8   8  -4   13.10    3.36
  -8  -8   4   20.63    3.20
   8   8  -3    7.63    2.78
  -8  -8   3    6.65    1.90
   8   8  -2    0.68    1.57
  -8  -8   2    0.44    1.23
   8   8  -1   11.56    2.13
  -8  -8   1    6.75    1.90
   8   8   0   18.28    2.89
  -8  -8   0   26.16    2.72
   8   8   1   62.19    5.16
  -8  -8  -1   68.18    5.22
   8   8   2   78.80    5.13
  -8  -8  -2   72.62    4.86
   8   8   3   20.98    2.42
  -8  -8  -3   16.34    2.63
   8   8   4   -0.93    1.48
  -8  -8  -4   -1.33    1.21
   8   8   5    1.60    1.55
  -8  -8  -5    3.28    1.64
   8   8   6    9.77    2.05
  -8  -8  -6   10.63    2.14
   8   8   7   -0.91    1.12
  -8  -8  -7    0.40    0.94
   8   8   8   20.37    2.59
   8   8   8   26.49    3.08
  -8  -8  -8   22.37    2.32
   8   8   9   15.65    2.53
   8   8   9   12.60    2.07
  -8  -8  -9   10.57    2.16
   8   8  10    0.68    1.25
  -8  -8 -10    0.83    1.33
   8   8  11   -1.36    1.47
  -8  -8 -11    0.68    1.32
   8   8  12   -0.16    1.85
  -8  -8 -12    3.24    1.79
   8   9  -3    0.39    1.68
  -8  -9   3    2.13    1.44
   8   9  -2    2.59    2.50
  -8  -9   2    6.04    2.09
   8   9  -1    0.63    1.47
  -8  -9   1    0.78    1.52
   8   9   0    5.52    1.98
  -8  -9   0    0.57    1.74
   8   9   1   26.30    3.18
  -8  -9  -1   29.58    3.06
   8   9   2   -0.10    1.87
  -8  -9  -2    4.15    1.69
   8   9   3   96.11    6.90
  -8  -9  -3  102.61    6.74
   8   9   4    1.86    1.51
  -8  -9  -4    0.88    1.34
   8   9   5    0.29    1.55
  -8  -9  -5    3.78    1.60
   8   9   6   -3.19    1.54
  -8  -9  -6   -0.61    1.51
   8   9   7    7.91    2.09
  -8  -9  -7    7.83    2.04
   8   9   8    8.34    2.10
  -8  -9  -8    7.47    1.74
  -8  -9  -8    9.72    1.83
   8   9   9   20.63    2.73
   8   9   9   17.17    2.95
  -8  -9  -9   18.89    2.53
   8   9  10   41.11    3.51
  -8  -9 -10   25.99    3.70
   8   9  11    7.23    1.91
  -8  -9 -11    7.27    2.20
   8   9  12   -0.40    1.43
  -8  -9 -12   -2.63    1.68
   8  10  -2    2.14    2.01
  -8 -10   2    1.17    1.70
   8  10  -1    0.72    1.53
  -8 -10   1   -0.47    1.08
   8  10   0    7.51    2.18
  -8 -10   0    7.96    1.89
   8  10   1    9.83    2.63
  -8 -10  -1    7.40    1.84
   8  10   2    2.00    1.35
  -8 -10  -2   -0.73    1.55
   8  10   3    5.61    2.29
  -8 -10  -3    3.00    1.86
   8  10   4    8.67    2.13
  -8 -10  -4   10.13    2.16
   8  10   5   -0.67    1.48
  -8 -10  -5   -0.09    1.26
   8  10   6    2.83    1.82
  -8 -10  -6    3.31    1.73
   8  10   7   -1.51    1.27
  -8 -10  -7    0.07    1.43
   8  10   8    0.76    1.15
  -8 -10  -8    0.28    1.08
   8  10   9   19.35    3.01
  -8 -10  -9   27.15    3.00
  -8 -10  -9   20.84    3.05
   8  10  10    8.38    2.37
   8  10  10    7.79    2.19
  -8 -10 -10   11.44    2.29
   8  10  11   41.26    3.82
  -8 -10 -11   35.99    4.59
   8  11   0    5.00    2.58
  -8 -11   0    5.54    2.06
   8  11   1   -0.83    2.14
  -8 -11  -1    2.56    1.59
   8  11   2   22.07    3.77
  -8 -11  -2   27.11    3.27
   8  11   3   74.55    6.85
  -8 -11  -3   70.25    6.07
   8  11   4   13.06    3.02
  -8 -11  -4   11.72    2.08
   8  11   5    0.43    1.50
  -8 -11  -5    0.98    1.41
   8  11   6    5.48    2.50
  -8 -11  -6    5.66    1.98
   8  11   7    0.98    1.32
  -8 -11  -7    0.01    1.39
   8  11   8    0.19    1.51
  -8 -11  -8    0.48    1.39
   8  11   9    0.14    1.19
  -8 -11  -9   -0.58    1.27
  -8 -11 -10    5.09    1.68
   8  12   3   36.40    4.42
   8  12   4    3.33    1.99
   8  12   5   16.85    3.65
   8  12   6    1.53    1.74
   8  12   7    3.06    1.79
   8  12   8   -0.93    1.74
   9  -4  -2   61.04    5.25
   9  -4  -1    4.13    2.48
   9  -3  -5   -3.19    2.09
   9  -3  -4    1.71    1.81
  -9   3   4   -0.70    1.31
   9  -3  -3    0.33    2.00
  -9   3   3    1.56    1.58
   9  -3  -2   -2.96    1.74
  -9   3   2   -0.67    1.64
   9  -3  -1   -1.07    1.65
  -9   3   1    1.82    1.40
   9  -3   0    4.63    1.65
  -9   3   0   -0.43    1.63
   9  -3   1   28.62    4.13
  -9   3  -1   33.82    3.87
   9  -3   2    1.59    1.61
  -9   3  -2   -0.50    1.46
   9  -3   3    1.88    1.79
  -9   3  -3    0.78    1.62
   9  -2  -6   -2.64    1.72
  -9   2   6    0.03    1.72
   9  -2  -5    3.62    2.45
  -9   2   5    3.59    1.93
   9  -2  -4    3.60    1.93
  -9   2   4    3.96    1.96
   9  -2  -3    2.04    1.68
  -9   2   3    0.83    1.64
   9  -2  -2    0.49    1.37
  -9   2   2    0.64    1.47
   9  -2  -1   -0.68    1.79
  -9   2   1    2.35    1.26
   9  -2   0    8.32    2.36
  -9   2   0    5.83    2.03
   9  -2   1    0.53    1.39
  -9   2  -1   -0.48    1.29
   9  -2   2   -0.62    1.06
  -9   2  -2    0.89    1.32
   9  -2   3    1.20    1.63
  -9   2  -3    1.61    1.40
  -9   2  -3   -0.03    1.52
  -9   2  -4    0.43    1.62
  -9   2  -4    2.04    1.61
   9  -2   5   -1.48    1.62
  -9   2  -5    0.10    1.45
   9  -1  -7    2.06    2.02
  -9   1   7   -0.98    1.69
   9  -1  -6    0.95    1.79
  -9   1   6    1.71    1.47
   9  -1  -5   16.66    3.71
  -9   1   5   17.50    2.71
   9  -1  -4   -0.82    1.69
  -9   1   4   -2.25    1.60
   9  -1  -3    9.50    2.61
  -9   1   3   21.97    3.01
   9  -1  -2    9.81    2.11
  -9   1   2    6.35    1.84
   9  -1  -1    9.49    2.66
  -9   1   1    9.24    2.18
   9  -1   0    0.85    1.28
  -9   1   0   -0.12    1.41
   9  -1   1    0.46    1.65
  -9   1  -1    2.52    1.61
   9  -1   2   -0.89    1.39
  -9   1  -2    1.44    1.40
   9  -1   3    2.61    1.84
  -9   1  -3    4.62    1.81
   9  -1   4    7.84    2.17
  -9   1  -4    9.27    1.93
  -9   1  -4    7.85    1.97
   9  -1   5    0.30    1.58
  -9   1  -5    1.43    1.35
   9  -1   6    0.94    1.89
  -9   1  -6    3.49    1.68
   9   0  -7    3.17    2.36
  -9   0   7    6.21    2.02
   9   0  -6    2.00    2.40
  -9   0   6    1.91    1.60
   9   0  -5   12.77    3.18
  -9   0   5    7.17    2.11
   9   0  -4   37.62    5.35
  -9   0   4   39.37    3.69
   9   0  -3   -0.23    1.58
  -9   0   3    2.47    1.63
   9   0  -2    7.30    2.88
  -9   0   2    9.80    2.28
   9   0  -1    3.80    1.92
  -9   0   1    0.49    1.23
   9   0   0    2.18    1.63
  -9   0   0   -2.46    1.47
   9   0   1    9.56    2.22
  -9   0  -1    4.16    2.14
   9   0   2    2.66    1.49
  -9   0  -2    1.60    1.75
   9   0   3    2.09    1.72
  -9   0  -3    1.73    1.36
   9   0   4   29.48    3.29
  -9   0  -4   20.61    2.49
  -9   0  -4   29.68    3.01
   9   0   5    0.82    1.47
   9   0   5    0.77    1.65
  -9   0  -5    2.36    1.27
   9   0   6   11.85    2.24
  -9   0  -6   12.42    2.19
   9   0   7   17.98    2.60
  -9   0  -7   15.02    2.60
   9   1  -7   12.64    3.01
  -9  -1   7   10.89    3.19
   9   1  -6   -0.67    1.92
  -9  -1   6   -2.22    1.86
   9   1  -5    3.31    2.28
  -9  -1   5    1.38    1.90
   9   1  -4   -0.63    1.76
  -9  -1   4    3.32    1.71
   9   1  -3    0.77    1.49
  -9  -1   3   -0.01    1.51
   9   1  -2    0.66    1.34
  -9  -1   2   -1.04    1.12
   9   1  -1   10.81    2.37
  -9  -1   1    1.60    1.51
   9   1   0    4.19    1.77
  -9  -1   0    2.96    1.73
   9   1   1   13.94    2.95
  -9  -1  -1   13.08    2.69
   9   1   2    3.20    1.88
  -9  -1  -2    4.01    1.90
   9   1   3   10.23    2.71
  -9  -1  -3   16.73    2.71
   9   1   4    7.73    2.29
  -9  -1  -4   11.79    1.88
   9   1   5   19.45    2.47
   9   1   5   15.34    2.44
  -9  -1  -5   14.22    2.01
   9   1   6   20.57    2.97
  -9  -1  -6   16.08    2.23
   9   1   7    0.48    1.54
  -9  -1  -7   -1.09    1.20
   9   1   8   23.45    3.34
  -9  -1  -8   15.85    2.23
   9   2  -7    3.07    2.04
  -9  -2   7    2.65    1.92
   9   2  -6   17.81    3.36
  -9  -2   6   21.16    3.61
   9   2  -5    2.71    2.11
  -9  -2   5    0.16    1.80
   9   2  -4   15.48    3.05
  -9  -2   4   18.55    2.69
   9   2  -3    7.70    2.29
  -9  -2   3   11.34    2.63
   9   2  -2   -1.78    1.60
  -9  -2   2   -1.62    1.75
   9   2  -1    0.24    1.91
  -9  -2   1    2.83    1.35
   9   2   0    2.10    1.91
  -9  -2   0    2.80    1.66
   9   2   1    3.95    2.00
  -9  -2  -1    4.41    1.91
   9   2   2   21.92    2.70
  -9  -2  -2   26.77    3.32
   9   2   3    8.22    1.75
  -9  -2  -3    6.89    2.26
   9   2   4    2.43    1.67
  -9  -2  -4    4.83    1.51
   9   2   5    3.80    1.42
   9   2   5    0.27    1.32
   9   2   6    2.95    1.33
   9   2   6   -0.73    1.31
  -9  -2  -6    3.18    1.14
   9   2   7   -1.92    1.25
  -9  -2  -7    2.37    1.08
   9   2   8    0.22    1.40
  -9  -2  -8   -2.00    1.30
   9   2   9    5.25    2.56
  -9  -2  -9    8.66    1.73
   9   3  -7   63.02    7.04
  -9  -3   7   65.87    7.06
   9   3  -6    3.63    2.76
  -9  -3   6    5.65    2.00
   9   3  -5    1.71    1.78
  -9  -3   5    2.14    1.63
   9   3  -4    3.98    2.47
  -9  -3   4    3.95    2.15
   9   3  -3   -0.46    1.74
  -9  -3   3   -0.33    1.33
   9   3  -2   31.43    4.06
  -9  -3   2   24.74    2.94
   9   3  -1   11.34    2.41
  -9  -3   1   14.72    2.04
   9   3   0   62.74    5.05
  -9  -3   0   64.54    4.94
   9   3   1   18.82    2.40
  -9  -3  -1   14.21    2.70
   9   3   2   -0.13    1.30
  -9  -3  -2    0.31    1.15
   9   3   3   24.39    3.10
  -9  -3  -3   26.61    3.25
   9   3   4    0.23    0.99
  -9  -3  -4    0.66    1.36
   9   3   5    3.78    1.61
   9   3   5    4.98    1.58
   9   3   6    0.91    1.16
   9   3   6    1.42    1.42
  -9  -3  -6   -0.03    0.81
   9   3   7   -1.16    1.22
  -9  -3  -7   -0.45    1.03
   9   3   8   18.28    2.63
  -9  -3  -8   15.69    2.28
   9   3   9   10.10    2.66
  -9  -3  -9    7.70    1.68
   9   3  10    8.88    2.24
  -9  -3 -10    5.61    2.31
   9   4  -6    8.88    2.92
  -9  -4   6    5.79    2.94
   9   4  -5    1.20    1.79
  -9  -4   5   -0.32    1.37
   9   4  -4    3.98    1.92
  -9  -4   4   -0.07    1.37
   9   4  -3   13.25    2.53
  -9  -4   3   12.69    2.43
   9   4  -2    4.39    2.48
  -9  -4   2    7.44    1.93
   9   4  -1   36.67    3.62
  -9  -4   1   37.64    3.54
   9   4   0   26.56    3.64
  -9  -4   0   27.61    3.52
   9   4   1   47.71    3.95
  -9  -4  -1   49.96    4.32
   9   4   2   40.59    3.81
  -9  -4  -2   39.43    3.87
   9   4   3    8.08    1.95
  -9  -4  -3    8.76    2.31
   9   4   4    0.70    1.17
  -9  -4  -4    2.16    1.51
   9   4   5    0.86    1.04
  -9  -4  -5    0.70    1.36
   9   4   6   13.00    2.40
   9   4   6   17.22    2.34
   9   4   7    3.00    1.46
   9   4   7    0.89    1.79
  -9  -4  -7    2.85    1.10
   9   4   8    4.05    1.97
  -9  -4  -8    3.29    1.30
   9   4   9    3.86    2.08
  -9  -4  -9    2.80    1.45
   9   4  10    2.20    1.85
  -9  -4 -10    6.68    1.89
   9   5  -6   -0.36    1.61
  -9  -5   6   -0.02    1.87
   9   5  -5   20.76    4.17
  -9  -5   5   16.56    3.01
   9   5  -4    3.74    2.05
  -9  -5   4    1.18    2.20
   9   5  -3    9.78    2.38
  -9  -5   3    7.59    2.54
   9   5  -2    0.76    1.63
  -9  -5   2    4.87    2.05
   9   5  -1   -0.59    1.72
  -9  -5   1    2.30    1.64
   9   5   0   18.83    3.22
  -9  -5   0   19.58    2.57
   9   5   1   51.80    4.97
  -9  -5  -1   65.69    4.57
   9   5   2    2.63    1.60
  -9  -5  -2    1.07    1.33
   9   5   3    2.08    1.51
  -9  -5  -3    0.23    1.20
   9   5   4   12.95    2.39
  -9  -5  -4   10.71    1.96
   9   5   5    4.54    1.53
  -9  -5  -5    0.05    1.46
   9   5   6    3.15    1.55
   9   5   7    6.89    1.84
   9   5   7   10.23    2.28
   9   5   8    4.54    1.54
  -9  -5  -8    2.00    1.26
   9   5   9    2.92    1.60
  -9  -5  -9    2.91    1.40
   9   5  10   -1.29    1.71
  -9  -5 -10    1.22    1.09
   9   5  11    1.50    2.00
  -9  -5 -11    0.57    1.28
   9   6  -5   97.40    5.56
  -9  -6   5    3.51    5.04
   9   6  -4   -2.15    1.76
  -9  -6   4    0.56    1.38
   9   6  -3   14.14    3.14
  -9  -6   3    9.43    2.48
   9   6  -2   -1.71    1.53
  -9  -6   2    0.88    1.54
   9   6  -1   -0.20    1.86
  -9  -6   1    1.33    1.64
   9   6   0   -0.01    1.94
  -9  -6   0    3.36    1.48
   9   6   1   11.73    3.01
  -9  -6  -1   14.72    2.18
   9   6   2   -1.49    1.23
  -9  -6  -2   -0.97    1.24
   9   6   3    2.04    1.25
  -9  -6  -3    0.74    1.26
   9   6   4    0.86    1.39
  -9  -6  -4    1.26    1.24
   9   6   5   10.68    2.35
  -9  -6  -5   13.61    2.32
   9   6   6    3.60    1.24
  -9  -6  -6    1.87    1.41
   9   6   7   10.11    2.18
   9   6   7   13.59    2.16
   9   6   8    3.26    1.43
   9   6   8    2.83    1.90
   9   6   9    9.93    2.60
  -9  -6  -9   10.11    1.96
   9   6  10    2.12    2.08
  -9  -6 -10    3.98    1.81
   9   6  11    2.69    2.31
  -9  -6 -11    4.27    1.60
   9   7  -4   -2.21    1.98
  -9  -7   4    0.80    1.75
   9   7  -3    5.56    2.37
  -9  -7   3    1.46    1.84
   9   7  -2   13.42    3.23
  -9  -7   2   11.02    3.12
   9   7  -1   -0.28    1.36
  -9  -7   1    2.10    1.76
   9   7   0    8.12    1.92
  -9  -7   0    3.18    2.31
   9   7   1   22.65    2.55
  -9  -7  -1   14.86    3.04
   9   7   2   19.25    2.47
  -9  -7  -2   16.22    2.86
   9   7   3   -1.34    1.50
  -9  -7  -3    0.20    1.50
   9   7   4    1.36    1.22
  -9  -7  -4    0.45    1.60
   9   7   5   17.52    2.20
  -9  -7  -5   13.88    2.78
   9   7   6   16.10    2.62
  -9  -7  -6   17.25    2.76
   9   7   7    7.50    2.00
  -9  -7  -7   10.57    2.29
   9   7   8   10.82    1.94
   9   7   8    8.50    2.57
   9   7   9    0.49    1.21
   9   7  10    1.06    1.27
  -9  -7 -10   -0.59    1.31
   9   7  11   13.21    2.58
  -9  -7 -11    1.66    2.22
   9   8  -3   19.84    3.60
  -9  -8   3   22.94    3.69
   9   8  -2    0.64    2.16
  -9  -8   2    3.43    1.69
   9   8  -1   -2.08    1.46
  -9  -8   1    0.26    1.44
   9   8   0    5.35    2.57
  -9  -8   0    8.17    2.11
   9   8   1    8.39    2.19
  -9  -8  -1    9.01    2.04
   9   8   2   -0.83    1.52
  -9  -8  -2    1.53    1.28
   9   8   3    5.29    2.08
  -9  -8  -3    4.94    1.67
   9   8   4   14.97    2.64
  -9  -8  -4   10.61    2.33
   9   8   5   -1.21    1.47
  -9  -8  -5    3.28    1.58
   9   8   6    2.63    1.84
  -9  -8  -6    5.72    1.69
   9   8   7    1.72    1.54
  -9  -8  -7    1.73    1.66
   9   8   8    1.67    1.50
  -9  -8  -8    2.93    1.38
   9   8   9   -2.13    1.56
   9   8  10    1.86    1.62
   9   8  11    1.93    1.66
   9   9  -2    2.09    2.02
  -9  -9   2    1.01    1.99
   9   9  -1    6.56    2.28
  -9  -9   1    0.04    1.69
   9   9   0    2.17    1.60
  -9  -9   0    0.43    1.39
   9   9   1   -1.01    1.31
  -9  -9  -1    0.11    1.76
   9   9   2   21.60    3.68
  -9  -9  -2   25.42    3.69
   9   9   3    0.71    1.60
  -9  -9  -3    0.44    1.55
   9   9   4   14.95    3.14
  -9  -9  -4   20.37    3.05
   9   9   5    7.31    1.91
  -9  -9  -5    1.65    1.97
   9   9   6   16.54    2.82
  -9  -9  -6   15.25    2.41
   9   9   7    0.34    1.09
  -9  -9  -7   -0.14    1.39
   9   9   8    2.02    1.67
  -9  -9  -8    3.94    1.82
   9   9   9    1.16    1.39
  -9  -9  -9   -0.09    1.27
   9   9  10    4.48    2.29
   9  10   0    1.33    2.07
  -9 -10   0    3.00    2.05
   9  10   1    5.02    2.14
  -9 -10  -1    1.03    1.99
   9  10   2    2.58    1.61
  -9 -10  -2    0.60    1.96
   9  10   3   16.10    2.97
  -9 -10  -3   11.30    2.53
   9  10   4   16.77    3.20
  -9 -10  -4   12.83    2.50
   9  10   5    1.90    1.72
  -9 -10  -5    4.73    2.01
   9  10   6    1.25    1.38
  -9 -10  -6    1.86    1.74
   9  10   7   36.55    4.01
  -9 -10  -7   25.57    3.83
   9  10   8   10.70    2.90
  -9 -10  -8   14.97    2.39
   9  10   9    1.57    1.42
  -9 -10  -9   -0.91    1.22
  -9 -10 -10   16.71    3.14
   9  11   2    4.87    2.19
  -9 -11  -2    3.90    2.21
   9  11   3   17.82    3.92
  -9 -11  -3   19.41    3.02
   9  11   4    5.19    2.63
  -9 -11  -4    5.19    2.32
   9  11   5    1.81    2.24
  -9 -11  -5    2.23    1.91
   9  11   6   -2.05    1.64
  -9 -11  -6    1.33    1.36
   9  11   7    1.59    1.92
  -9 -11  -7    1.28    1.84
   9  11   8    0.64    1.78
  -9 -11  -8    1.24    1.75
  10  -1  -4   -0.01    1.96
 -10   1   4    2.29    1.95
  10  -1  -3    3.62    2.44
 -10   1   3    8.03    2.62
  10  -1  -2    9.47    2.42
 -10   1   2    2.59    2.44
  10  -1  -1    5.71    2.78
 -10   1   1    5.32    2.38
  10  -1   0    3.30    2.67
 -10   1   0    5.31    2.19
  10  -1   1    0.37    1.91
 -10   1  -1   -1.35    1.43
  10  -1   2    1.62    2.20
 -10   1  -2    2.70    1.91
  10  -1   3    3.42    2.11
 -10   1  -3    1.19    2.04
  10   0  -4    5.37    2.41
 -10   0   4   -0.38    1.60
  10   0  -3   -0.76    2.46
 -10   0   3   -2.59    2.07
  10   0  -2    4.15    2.25
 -10   0   2    5.12    2.49
  10   0  -1    2.48    2.70
 -10   0   1    6.08    2.29
  10   0   0   19.47    3.73
 -10   0   0   19.42    3.54
  10   0   1    5.41    2.46
 -10   0  -1    4.79    1.89
  10   0   2    4.11    2.00
 -10   0  -2    4.61    2.29
  10   0   3    0.77    1.86
 -10   0  -3    4.10    1.90
  10   0   4    2.29    2.04
 -10   0  -4    1.65    1.89
 -10   0  -5    9.47    2.24
  10   1  -5    1.53    2.12
 -10  -1   5    1.52    2.07
  10   1  -4    1.68    2.09
 -10  -1   4    2.68    2.03
  10   1  -3   30.90    4.49
 -10  -1   3   34.24    4.69
  10   1  -2   19.21    3.19
 -10  -1   2   11.95    2.77
  10   1  -1    5.61    2.84
 -10  -1   1    5.54    1.90
  10   1   0    4.68    2.62
 -10  -1   0    2.98    2.16
  10   1   1    2.56    2.11
 -10  -1  -1    1.11    1.97
  10   1   2   -0.47    1.63
 -10  -1  -2    0.20    1.21
  10   1   3    0.16    1.27
 -10  -1  -3   -0.04    1.45
  10   1   4   -0.12    1.45
 -10  -1  -4    0.54    1.54
  10   1   5    1.43    1.75
 -10  -1  -5    1.86    1.58
  10   1   6   -0.35    1.69
  10   2  -5    5.31    2.82
 -10  -2   5    3.39    2.14
  10   2  -4    3.19    2.43
 -10  -2   4    0.69    2.09
  10   2  -3    2.97    2.43
 -10  -2   3    1.03    2.21
  10   2  -2    0.35    2.32
 -10  -2   2    2.45    1.61
  10   2  -1    1.71    1.77
 -10  -2   1    2.07    1.63
  10   2   0    2.77    1.59
 -10  -2   0   -0.34    1.47
  10   2   1    0.47    1.29
 -10  -2  -1   -0.64    1.47
  10   2   2    2.20    2.15
 -10  -2  -2    6.08    1.97
  10   2   3   -0.22    1.67
 -10  -2  -3    1.28    1.57
  10   2   4    2.60    1.57
 -10  -2  -4    2.71    2.05
  10   2   5    0.73    1.11
 -10  -2  -5   -1.92    1.53
  10   2   6    3.94    1.87
  10   2   7    3.50    1.86
  10   3  -5    7.60    3.05
 -10  -3   5    5.41    2.87
  10   3  -4   14.79    3.64
 -10  -3   4   12.33    3.16
  10   3  -3    3.32    2.76
 -10  -3   3    4.94    2.10
  10   3  -2   -0.19    1.81
 -10  -3   2    0.27    1.38
  10   3  -1    6.46    2.23
 -10  -3   1    3.39    2.31
  10   3   0    0.83    1.50
 -10  -3   0    0.48    1.61
  10   3   1    7.64    2.03
 -10  -3  -1    4.08    1.85
  10   3   2    0.69    1.44
 -10  -3  -2    0.63    1.42
  10   3   3    6.68    2.44
 -10  -3  -3    7.93    2.17
  10   3   4    0.75    1.16
 -10  -3  -4    0.16    1.63
  10   3   5   20.95    3.16
 -10  -3  -5   22.27    2.95
  10   3   6    7.75    2.00
 -10  -3  -6    5.93    1.49
  10   3   7    9.71    2.81
  10   3   8    9.55    2.33
  10   4  -4   15.40    4.08
 -10  -4   4   17.09    3.68
  10   4  -3   12.31    3.41
 -10  -4   3   10.21    3.22
  10   4  -2    0.24    1.80
 -10  -4   2    0.23    1.38
  10   4  -1    1.14    1.67
 -10  -4   1    0.92    1.46
  10   4   0   24.69    3.20
 -10  -4   0   20.22    3.34
  10   4   1    3.65    1.99
 -10  -4  -1    7.98    2.19
  10   4   2   54.28    5.60
 -10  -4  -2   64.00    5.33
  10   4   3   33.88    3.83
 -10  -4  -3   27.90    4.10
  10   4   4   -1.08    1.25
 -10  -4  -4    0.18    1.59
  10   4   5    1.15    1.58
 -10  -4  -5    1.31    1.76
  10   4   6    2.67    1.68
 -10  -4  -6    0.12    1.80
  10   4   7    0.54    1.39
  10   4   8    4.33    1.89
  10   5  -4    3.91    2.77
 -10  -5   4    1.07    1.87
  10   5  -3    3.66    2.48
 -10  -5   3    1.96    2.38
  10   5  -2    9.39    2.38
 -10  -5   2    4.79    2.41
  10   5  -1    0.78    1.97
 -10  -5   1    0.75    1.38
  10   5   0   25.65    4.19
 -10  -5   0   29.03    4.01
  10   5   1   16.58    3.28
 -10  -5  -1   16.22    3.03
  10   5   2   14.51    2.39
 -10  -5  -2   13.05    2.35
  10   5   3    9.60    2.12
 -10  -5  -3   11.49    2.73
  10   5   4    9.08    2.65
 -10  -5  -4    6.94    2.53
  10   5   5    0.05    1.45
 -10  -5  -5    2.72    1.38
  10   5   6    1.68    1.72
 -10  -5  -6    3.41    1.96
  10   5   7   -0.11    1.29
 -10  -5  -7    0.62    0.92
  10   5   8   10.89    3.02
  10   5   9    2.83    1.71
  10   6  -3   10.62    3.01
 -10  -6   3    7.71    2.57
  10   6  -2    0.68    1.73
 -10  -6   2    0.30    1.86
  10   6  -1    9.20    3.54
 -10  -6   1    8.95    3.11
  10   6   0   15.57    3.54
 -10  -6   0   11.81    2.69
  10   6   1    6.25    2.53
 -10  -6  -1    3.33    2.43
  10   6   2    6.18    1.98
 -10  -6  -2    2.03    1.99
  10   6   3    1.02    1.40
 -10  -6  -3    1.20    1.51
  10   6   4   -1.35    1.47
 -10  -6  -4    0.83    1.44
  10   6   5    1.56    1.67
 -10  -6  -5    1.28    1.74
  10   6   6   -1.29    1.41
 -10  -6  -6    3.08    1.62
  10   6   7    1.34    1.58
 -10  -6  -7    2.39    1.47
  10   6   8    2.02    2.08
  10   6   9   10.44    3.09
  10   7  -2   12.34    3.61
 -10  -7   2   12.29    2.73
  10   7  -1    1.61    1.94
 -10  -7   1    4.06    2.48
  10   7   0   -1.06    1.39
 -10  -7   0    1.02    1.48
  10   7   1    2.26    1.43
 -10  -7  -1   -1.18    1.50
  10   7   2    0.99    1.83
 -10  -7  -2    1.52    1.87
  10   7   3    0.87    1.99
 -10  -7  -3    3.91    1.75
  10   7   4    1.99    2.08
 -10  -7  -4    4.44    2.02
  10   7   5    1.65    1.66
 -10  -7  -5    1.22    1.80
  10   7   6    1.02    1.31
 -10  -7  -6   -1.28    1.46
  10   7   7    0.01    1.34
 -10  -7  -7    0.42    1.63
 -10  -7  -8   10.70    2.80
  10   7   9   -0.23    1.35
  10   8  -1   14.25    2.99
 -10  -8   1   14.34    3.47
  10   8   0    2.89    1.83
 -10  -8   0    2.00    2.05
  10   8   1    1.22    1.71
 -10  -8  -1    2.89    2.12
  10   8   2    6.42    2.62
 -10  -8  -2    8.89    2.22
  10   8   3    1.44    1.85
 -10  -8  -3    1.04    1.91
  10   8   4    3.08    2.18
 -10  -8  -4    3.94    1.81
  10   8   5   23.88    3.49
 -10  -8  -5   16.27    3.55
  10   8   6   -1.07    1.62
 -10  -8  -6   -1.36    1.78
  10   8   7    2.13    1.57
 -10  -8  -7   -0.04    1.84
  10   8   8   -0.37    1.38
 -10  -8  -8   -0.25    1.36
 -10  -8  -9   -1.77    1.63
  10   9   1    3.17    2.15
 -10  -9  -1    1.22    1.88
  10   9   2   -1.19    1.88
 -10  -9  -2    0.08    1.88
  10   9   3    7.25    2.42
 -10  -9  -3    2.94    2.02
  10   9   4    1.11    1.87
 -10  -9  -4    1.11    1.95
  10   9   5    1.94    1.29
 -10  -9  -5   -1.61    1.36
  10   9   6   11.86    2.44
 -10  -9  -6   11.99    2.51
  10   9   7    1.73    1.67
 -10  -9  -7    0.47    1.51
  10   9   8   -2.10    2.03
 -10  -9  -8    8.53    2.20
  10  10   3    0.19    1.90
 -10 -10  -3    0.64    1.51
  10  10   4    6.07    2.63
 -10 -10  -4    4.85    2.69
  10  10   5   -0.17    1.82
 -10 -10  -5   -0.94    1.75
  10  10   6    0.25    1.77
 -10 -10  -6   -1.03    1.42
  11   2  -1    3.66    2.33
 -11  -2   1    4.22    2.17
  11   2   0    2.64    1.97
 -11  -2   0    0.21    2.22
  11   2   1    0.80    1.74
 -11  -2  -1    0.61    2.01
  11   2   2   -0.24    2.04
 -11  -2  -2    1.73    2.05
  11   2   3    3.37    2.00
 -11  -2  -3   -1.46    2.13
  11   3  -1   -1.60    3.38
 -11  -3   1   12.57    2.57
  11   3   0    1.70    3.10
 -11  -3   0   10.68    2.45
  11   3   1   13.52    4.04
 -11  -3  -1   25.36    4.10
  11   3   2   16.73    3.19
 -11  -3  -2   24.78    4.23
  11   3   3   -0.70    2.07
 -11  -3  -3   15.06    2.70
  11   3   4   -1.75    2.49
 -11  -3  -4   17.45    2.88
  11   4  -1   17.11    3.69
 -11  -4   1   24.68    4.16
  11   4   0    1.05    1.83
 -11  -4   0    1.76    2.06
  11   4   1    1.94    1.78
 -11  -4  -1    0.54    1.63
  11   4   2   39.60    5.10
 -11  -4  -2   38.64    5.45
  11   4   3   14.87    3.52
 -11  -4  -3   15.75    3.49
  11   4   4   13.44    3.02
 -11  -4  -4   13.23    3.50
  11   4   5   10.83    3.19
 -11  -4  -5   15.75    2.92
  11   5  -1   -1.85    2.00
 -11  -5   1    2.13    1.90
  11   5   0    5.18    2.52
 -11  -5   0    0.64    1.91
  11   5   1    7.95    2.55
 -11  -5  -1    0.72    2.60
  11   5   2   17.21    3.90
 -11  -5  -2   17.78    3.96
  11   5   3   14.44    2.90
 -11  -5  -3   13.12    3.60
  11   5   4   16.75    4.18
 -11  -5  -4   26.33    3.75
  11   5   5    9.95    2.74
 -11  -5  -5   17.50    3.33
  11   5   6    3.30    2.11
 -11  -5  -6    4.13    1.97
  11   6   0   -1.76    2.23
 -11  -6   0    0.73    2.03
  11   6   1    2.17    2.69
 -11  -6  -1    3.56    2.08
  11   6   2    6.34    2.43
 -11  -6  -2    3.51    2.52
  11   6   3    6.40    3.02
 -11  -6  -3    8.87    2.74
  11   6   4   -1.46    1.61
 -11  -6  -4   -1.15    2.11
  11   6   5    4.26    2.30
 -11  -6  -5    4.50    2.45
  11   6   6    2.08    1.81
 -11  -6  -6    1.18    1.72
  11   7   1   14.26    3.20
 -11  -7  -1    2.91    3.19
  11   7   2    4.39    2.40
 -11  -7  -2    2.24    1.94
 -11  -7  -3    0.13    1.42
  11   7   4    2.17    2.04
 -11  -7  -4    1.02    1.64
  11   7   5    2.35    2.17
 -11  -7  -5    2.80    1.98
   0   0   0    0.00    0.00
;
_shelx_hkl_checksum   95966
