# Supplementary material for: Quaternary cocrystals: combinatorial synthetic strategies based on long-range synthon Aufbau modules (LSAM)
Source: IUCrJ. 2016 Jan 5;3(Pt 2):102–7. doi: 10.1107/S2052252515023957 (PMC4775158; doi:10.1107/S2052252515023957)
Supplement: Supplementary file 2 [file m-03-00102-sup3.zip › Checkcif Folder/7. TS ORC TMP PYR.cif]

 
data_shelx
 
_audit_creation_method            SHELXL-2013
_chemical_name_systematic
;
 ?
;
_chemical_name_common             ?
_chemical_melting_point           ?
_chemical_formula_moiety          ?
_chemical_formula_sum
 'C46 H50 N4 O4' 
_chemical_formula_weight          722.90

loop_
 _atom_type_symbol
 _atom_type_description
 _atom_type_scat_dispersion_real
 _atom_type_scat_dispersion_imag
 _atom_type_scat_source
 'C'  'C'   0.0033   0.0016
 'International Tables Vol C Tables 4.2.6.8 and 6.1.1.4'
 'H'  'H'   0.0000   0.0000
 'International Tables Vol C Tables 4.2.6.8 and 6.1.1.4'
 'N'  'N'   0.0061   0.0033
 'International Tables Vol C Tables 4.2.6.8 and 6.1.1.4'
 'O'  'O'   0.0106   0.0060
 'International Tables Vol C Tables 4.2.6.8 and 6.1.1.4'
 
_space_group_crystal_system       triclinic
_space_group_IT_number            2
_space_group_name_H-M_alt         'P -1'
_space_group_name_Hall            '-P 1'
 
_shelx_space_group_comment
;
The symmetry employed for this shelxl refinement is uniquely defined
by the following loop, which should always be used as a source of
symmetry information in preference to the above space-group names.
They are only intended as comments.
;
 
loop_
 _space_group_symop_operation_xyz
 'x, y, z'
 '-x, -y, -z'
 
_cell_length_a                    8.921(5)
_cell_length_b                    10.723(6)
_cell_length_c                    10.954(6)
_cell_angle_alpha                 67.417(10)
_cell_angle_beta                  81.183(9)
_cell_angle_gamma                 78.367(8)
_cell_volume                      944.3(9)
_cell_formula_units_Z             1
_cell_measurement_temperature     150(2)
_cell_measurement_reflns_used     ? 
_cell_measurement_theta_min       ? 
_cell_measurement_theta_max       ? 
 
_exptl_crystal_description        'Plate' 
_exptl_crystal_colour             'Yellow' 
_exptl_crystal_density_meas       ? 
_exptl_crystal_density_method     ?              
_exptl_crystal_density_diffrn     1.271          
_exptl_crystal_F_000              386
_exptl_transmission_factor_min    ?                                             
_exptl_transmission_factor_max    ?                                             
_exptl_crystal_size_max           0.350
_exptl_crystal_size_mid           0.200
_exptl_crystal_size_min           0.120
_exptl_absorpt_coefficient_mu     0.081
_shelx_estimated_absorpt_T_min    0.972
_shelx_estimated_absorpt_T_max    0.990
_exptl_absorpt_correction_type    'Multi-scan' 
_exptl_absorpt_correction_T_min   0.753 
_exptl_absorpt_correction_T_max   1.000 
_exptl_absorpt_process_details    'Jacobson, R. (1998) Private communication' 
 
_exptl_special_details
;
 ?
;
 
_diffrn_ambient_temperature       150(2)
_diffrn_radiation_wavelength      0.71073
_diffrn_radiation_type            MoK\a
_diffrn_source                    'Sealed Tube'                       
_diffrn_measurement_device_type   'Rigaku Mercury375R (2x2 bin mode)'
_diffrn_measurement_method        'profile data from \w-scans'
_diffrn_detector_area_resol_mean  ? 
_diffrn_reflns_number             8881
_diffrn_reflns_av_unetI/netI      0.0672
_diffrn_reflns_av_R_equivalents   0.0503
_diffrn_reflns_limit_h_min        -11
_diffrn_reflns_limit_h_max        11
_diffrn_reflns_limit_k_min        -13
_diffrn_reflns_limit_k_max        13
_diffrn_reflns_limit_l_min        -14
_diffrn_reflns_limit_l_max        14
_diffrn_reflns_theta_min          3.218
_diffrn_reflns_theta_max          27.479
_diffrn_reflns_theta_full         25.242
_diffrn_measured_fraction_theta_max   0.985
_diffrn_measured_fraction_theta_full  0.991
_diffrn_reflns_Laue_measured_fraction_max    0.985
_diffrn_reflns_Laue_measured_fraction_full   0.991
_diffrn_reflns_point_group_measured_fraction_max   0.985
_diffrn_reflns_point_group_measured_fraction_full  0.991
_reflns_number_total              4266
_reflns_number_gt                 2534
_reflns_threshold_expression      'I > 2\s(I)'
_reflns_Friedel_coverage          0.000
_reflns_Friedel_fraction_max      .
_reflns_Friedel_fraction_full     .
 
_reflns_special_details
;
 Reflections were merged by SHELXL according to the crystal
 class for the calculation of statistics and refinement.
 
 _reflns_Friedel_fraction is defined as the number of unique
 Friedel pairs measured divided by the number that would be
 possible theoretically, ignoring centric projections and
 systematic absences.
;
 
_computing_data_collection        ?
_computing_cell_refinement        ?
_computing_data_reduction         ?
_computing_structure_solution     ?
_computing_structure_refinement   'SHELXL-2013 (Sheldrick, 2013)'
_computing_molecular_graphics     ?
_computing_publication_material   ?
 
_refine_special_details
;
 ?
;
_refine_ls_structure_factor_coef  Fsqd
_refine_ls_matrix_type            full
_refine_ls_weighting_scheme       calc
_refine_ls_weighting_details
;
 w=1/[\s^2^(Fo^2^)+(0.0783P)^2^+0.6671P]
 where P=(Fo^2^+2Fc^2^)/3
;
_atom_sites_solution_primary      ?
_atom_sites_solution_secondary    ?
_atom_sites_solution_hydrogens    mixed
_refine_ls_hydrogen_treatment     mixed
_refine_ls_extinction_method      none
_refine_ls_extinction_coef        .
_refine_ls_number_reflns          4266
_refine_ls_number_parameters      257
_refine_ls_number_restraints      0
_refine_ls_R_factor_all           0.1212
_refine_ls_R_factor_gt            0.0736
_refine_ls_wR_factor_ref          0.2090
_refine_ls_wR_factor_gt           0.1870
_refine_ls_goodness_of_fit_ref    1.072
_refine_ls_restrained_S_all       1.072
_refine_ls_shift/su_max           0.000
_refine_ls_shift/su_mean          0.000
 
loop_
 _atom_site_label
 _atom_site_type_symbol
 _atom_site_fract_x
 _atom_site_fract_y
 _atom_site_fract_z
 _atom_site_U_iso_or_equiv
 _atom_site_adp_type
 _atom_site_occupancy
 _atom_site_site_symmetry_order  
 _atom_site_calc_flag
 _atom_site_refinement_flags_posn
 _atom_site_refinement_flags_adp
 _atom_site_refinement_flags_occupancy
 _atom_site_disorder_assembly
 _atom_site_disorder_group
H1O H -0.801(6) 0.242(5) 0.562(5) 0.090(16) Uiso 1 1 d . . . . .
H2O H -0.697(5) 0.153(4) 0.178(4) 0.073(13) Uiso 1 1 d . . . . .
N2 N 0.1584(3) 0.0399(2) 0.2682(2) 0.0279(5) Uani 1 1 d . . . . .
C15 C -0.0289(3) 0.0704(3) -0.0312(3) 0.0260(6) Uani 1 1 d . . . . .
N1 N -0.0525(3) -0.1295(3) 0.4001(2) 0.0293(6) Uani 1 1 d . . . . .
O2 O -0.6261(3) 0.2174(2) 0.1362(2) 0.0375(6) Uani 1 1 d . . . . .
O1 O -0.7358(3) 0.3108(2) 0.5390(2) 0.0399(6) Uani 1 1 d . . . . .
C4 C -0.6863(3) 0.2609(3) 0.3394(3) 0.0277(6) Uani 1 1 d . . . . .
H4 H -0.7590 0.1995 0.3706 0.033 Uiso 1 1 calc R U . . .
C9 C -0.1883(3) 0.1157(3) -0.0261(3) 0.0308(7) Uani 1 1 d . . . . .
C16 C -0.0982(3) 0.0031(3) 0.3400(3) 0.0287(6) Uani 1 1 d . . . . .
C13 C 0.0738(3) 0.1629(3) -0.0968(3) 0.0305(7) Uani 1 1 d . . . . .
C19 C 0.0978(3) -0.1792(3) 0.3970(3) 0.0285(6) Uani 1 1 d . . . . .
C14 C 0.2354(4) 0.1132(3) -0.1002(3) 0.0375(7) Uani 1 1 d . . . . .
H14 H 0.3053 0.1757 -0.1453 0.045 Uiso 1 1 calc R U . . .
C6 C -0.5009(3) 0.3719(3) 0.1691(3) 0.0293(6) Uani 1 1 d . . . . .
H6 H -0.4472 0.3873 0.0840 0.035 Uiso 1 1 calc R U . . .
C2 C -0.5544(3) 0.4177(3) 0.3713(3) 0.0297(7) Uani 1 1 d . . . . .
H2 H -0.5366 0.4641 0.4248 0.036 Uiso 1 1 calc R U . . .
C10 C -0.2419(4) 0.2531(3) -0.0869(3) 0.0354(7) Uani 1 1 d . . . . .
H10 H -0.3493 0.2847 -0.0836 0.043 Uiso 1 1 calc R U . . .
C12 C 0.0144(4) 0.3000(3) -0.1577(3) 0.0401(8) Uani 1 1 d . . . . .
H12 H 0.0823 0.3641 -0.2039 0.048 Uiso 1 1 calc R U . . .
C21 C -0.0380(4) 0.2385(3) 0.2053(3) 0.0391(8) Uani 1 1 d . . . . .
H21A H -0.0762 0.2805 0.2716 0.059 Uiso 1 1 calc R U . . .
H21B H -0.1195 0.2543 0.1479 0.059 Uiso 1 1 calc R U . . .
H21C H 0.0505 0.2792 0.1515 0.059 Uiso 1 1 calc R U . . .
C18 C 0.2044(3) -0.0929(3) 0.3295(3) 0.0274(6) Uani 1 1 d . . . . .
C17 C 0.0090(3) 0.0892(3) 0.2734(3) 0.0283(6) Uani 1 1 d . . . . .
C3 C -0.6603(3) 0.3285(3) 0.4165(3) 0.0285(6) Uani 1 1 d . . . . .
C1 C -0.4739(3) 0.4395(3) 0.2475(3) 0.0305(7) Uani 1 1 d . . . . .
C23 C 0.1443(4) -0.3277(3) 0.4687(3) 0.0395(8) Uani 1 1 d . . . . .
H23A H 0.0532 -0.3693 0.5148 0.059 Uiso 1 1 calc R U . . .
H23B H 0.2163 -0.3414 0.5336 0.059 Uiso 1 1 calc R U . . .
H23C H 0.1940 -0.3706 0.4053 0.059 Uiso 1 1 calc R U . . .
C22 C 0.3732(3) -0.1429(3) 0.3215(3) 0.0388(8) Uani 1 1 d . . . . .
H22A H 0.4278 -0.0656 0.2703 0.058 Uiso 1 1 calc R U . . .
H22B H 0.3949 -0.2098 0.2779 0.058 Uiso 1 1 calc R U . . .
H22C H 0.4077 -0.1860 0.4112 0.058 Uiso 1 1 calc R U . . .
C8 C -0.2892(4) 0.0177(3) 0.0420(3) 0.0367(7) Uani 1 1 d . . . . .
H8 H -0.3970 0.0473 0.0455 0.044 Uiso 1 1 calc R U . . .
C5 C -0.6057(3) 0.2827(3) 0.2154(3) 0.0283(6) Uani 1 1 d . . . . .
C20 C -0.2669(4) 0.0542(4) 0.3488(3) 0.0407(8) Uani 1 1 d . . . . .
H20A H -0.3220 -0.0228 0.3999 0.061 Uiso 1 1 calc R U . . .
H20B H -0.3019 0.0981 0.2593 0.061 Uiso 1 1 calc R U . . .
H20C H -0.2873 0.1207 0.3929 0.061 Uiso 1 1 calc R U . . .
C11 C -0.1425(4) 0.3446(3) -0.1521(3) 0.0391(8) Uani 1 1 d . . . . .
H11 H -0.1814 0.4389 -0.1935 0.047 Uiso 1 1 calc R U . . .
C7 C -0.3597(4) 0.5362(3) 0.1974(3) 0.0393(8) Uani 1 1 d . . . . .
H7A H -0.2578 0.4864 0.1833 0.059 Uiso 1 1 calc R U . . .
H7B H -0.3570 0.5775 0.2626 0.059 Uiso 1 1 calc R U . . .
H7C H -0.3895 0.6081 0.1133 0.059 Uiso 1 1 calc R U . . .
 
loop_
 _atom_site_aniso_label
 _atom_site_aniso_U_11
 _atom_site_aniso_U_22
 _atom_site_aniso_U_33
 _atom_site_aniso_U_23
 _atom_site_aniso_U_13
 _atom_site_aniso_U_12
N2 0.0320(13) 0.0298(13) 0.0256(12) -0.0128(10) -0.0030(10) -0.0072(11)
C15 0.0311(15) 0.0296(15) 0.0220(13) -0.0132(12) -0.0024(11) -0.0072(12)
N1 0.0282(13) 0.0335(14) 0.0257(12) -0.0109(11) 0.0012(10) -0.0060(11)
O2 0.0476(14) 0.0401(13) 0.0321(11) -0.0187(10) 0.0085(10) -0.0207(11)
O1 0.0461(14) 0.0492(14) 0.0316(11) -0.0200(11) 0.0055(10) -0.0194(11)
C4 0.0264(15) 0.0263(14) 0.0303(15) -0.0082(12) 0.0013(12) -0.0110(12)
C9 0.0333(16) 0.0361(17) 0.0280(15) -0.0180(13) -0.0040(12) -0.0029(13)
C16 0.0299(15) 0.0334(16) 0.0245(14) -0.0131(13) -0.0049(12) -0.0012(13)
C13 0.0330(16) 0.0331(16) 0.0290(15) -0.0145(13) -0.0019(12) -0.0071(13)
C19 0.0311(16) 0.0313(16) 0.0250(14) -0.0133(12) -0.0033(12) -0.0021(13)
C14 0.0335(17) 0.0401(18) 0.0420(18) -0.0163(15) 0.0036(14) -0.0147(14)
C6 0.0297(15) 0.0257(15) 0.0288(15) -0.0066(12) 0.0015(12) -0.0058(12)
C2 0.0315(16) 0.0267(15) 0.0344(16) -0.0127(13) -0.0073(13) -0.0058(12)
C10 0.0325(16) 0.0399(18) 0.0382(17) -0.0219(15) -0.0092(13) 0.0048(14)
C12 0.053(2) 0.0343(17) 0.0359(17) -0.0111(14) -0.0012(15) -0.0190(16)
C21 0.049(2) 0.0277(16) 0.0412(18) -0.0126(14) -0.0109(15) -0.0015(14)
C18 0.0267(15) 0.0326(15) 0.0263(14) -0.0141(12) -0.0043(12) -0.0035(12)
C17 0.0346(16) 0.0303(15) 0.0241(14) -0.0143(12) -0.0061(12) -0.0027(13)
C3 0.0261(15) 0.0315(15) 0.0279(15) -0.0116(13) -0.0020(12) -0.0034(12)
C1 0.0268(15) 0.0201(14) 0.0403(17) -0.0052(13) -0.0071(13) -0.0029(12)
C23 0.0429(19) 0.0324(17) 0.0367(17) -0.0074(14) -0.0035(14) -0.0016(14)
C22 0.0264(16) 0.0450(19) 0.0458(19) -0.0188(16) -0.0032(14) -0.0025(14)
C8 0.0248(15) 0.046(2) 0.0425(18) -0.0200(16) 0.0010(13) -0.0071(14)
C5 0.0291(15) 0.0262(14) 0.0308(15) -0.0126(12) -0.0021(12) -0.0031(12)
C20 0.0306(17) 0.046(2) 0.0410(18) -0.0153(16) -0.0060(14) 0.0048(15)
C11 0.051(2) 0.0291(16) 0.0354(17) -0.0100(14) -0.0118(15) -0.0007(15)
C7 0.0348(17) 0.0281(16) 0.054(2) -0.0098(15) -0.0064(15) -0.0100(13)
 
_geom_special_details
;
 All esds (except the esd in the dihedral angle between two l.s. planes)
 are estimated using the full covariance matrix.  The cell esds are taken
 into account individually in the estimation of esds in distances, angles
 and torsion angles; correlations between esds in cell parameters are only
 used when they are defined by crystal symmetry.  An approximate (isotropic)
 treatment of cell esds is used for estimating esds involving l.s. planes.
;
 
loop_
 _geom_bond_atom_site_label_1
 _geom_bond_atom_site_label_2
 _geom_bond_distance
 _geom_bond_site_symmetry_2
 _geom_bond_publ_flag
N2 C18 1.327(4) . ?
N2 C17 1.332(4) . ?
C15 C13 1.399(4) . ?
C15 C9 1.406(4) . ?
C15 C15 1.420(6) 2 ?
N1 C16 1.323(4) . ?
N1 C19 1.339(4) . ?
O2 C5 1.357(3) . ?
O2 H2O 0.96(5) . ?
O1 C3 1.367(3) . ?
O1 H1O 0.96(5) . ?
C4 C3 1.375(4) . ?
C4 C5 1.393(4) . ?
C4 H4 0.9500 . ?
C9 C10 1.379(4) . ?
C9 C8 1.430(4) . ?
C16 C17 1.387(4) . ?
C16 C20 1.496(4) . ?
C13 C12 1.389(4) . ?
C13 C14 1.433(4) . ?
C19 C18 1.387(4) . ?
C19 C23 1.482(4) . ?
C14 C8 1.319(4) 2 ?
C14 H14 0.9500 . ?
C6 C5 1.375(4) . ?
C6 C1 1.390(4) . ?
C6 H6 0.9500 . ?
C2 C3 1.382(4) . ?
C2 C1 1.391(4) . ?
C2 H2 0.9500 . ?
C10 C11 1.370(5) . ?
C10 H10 0.9500 . ?
C12 C11 1.385(5) . ?
C12 H12 0.9500 . ?
C21 C17 1.484(4) . ?
C21 H21A 0.9800 . ?
C21 H21B 0.9800 . ?
C21 H21C 0.9800 . ?
C18 C22 1.495(4) . ?
C1 C7 1.494(4) . ?
C23 H23A 0.9800 . ?
C23 H23B 0.9800 . ?
C23 H23C 0.9800 . ?
C22 H22A 0.9800 . ?
C22 H22B 0.9800 . ?
C22 H22C 0.9800 . ?
C8 C14 1.319(4) 2 ?
C8 H8 0.9500 . ?
C20 H20A 0.9800 . ?
C20 H20B 0.9800 . ?
C20 H20C 0.9800 . ?
C11 H11 0.9500 . ?
C7 H7A 0.9800 . ?
C7 H7B 0.9800 . ?
C7 H7C 0.9800 . ?
 
loop_
 _geom_angle_atom_site_label_1
 _geom_angle_atom_site_label_2
 _geom_angle_atom_site_label_3
 _geom_angle
 _geom_angle_site_symmetry_1
 _geom_angle_site_symmetry_3
 _geom_angle_publ_flag
C18 N2 C17 119.2(2) . . ?
C13 C15 C9 120.7(3) . . ?
C13 C15 C15 119.4(3) . 2 ?
C9 C15 C15 119.9(3) . 2 ?
C16 N1 C19 119.5(3) . . ?
C5 O2 H2O 112(2) . . ?
C3 O1 H1O 110(3) . . ?
C3 C4 C5 119.8(3) . . ?
C3 C4 H4 120.1 . . ?
C5 C4 H4 120.1 . . ?
C10 C9 C15 118.9(3) . . ?
C10 C9 C8 122.3(3) . . ?
C15 C9 C8 118.8(3) . . ?
N1 C16 C17 120.0(3) . . ?
N1 C16 C20 117.5(3) . . ?
C17 C16 C20 122.5(3) . . ?
C12 C13 C15 118.3(3) . . ?
C12 C13 C14 122.4(3) . . ?
C15 C13 C14 119.2(3) . . ?
N1 C19 C18 120.3(3) . . ?
N1 C19 C23 117.7(3) . . ?
C18 C19 C23 122.0(3) . . ?
C8 C14 C13 121.4(3) 2 . ?
C8 C14 H14 119.3 2 . ?
C13 C14 H14 119.3 . . ?
C5 C6 C1 119.6(3) . . ?
C5 C6 H6 120.2 . . ?
C1 C6 H6 120.2 . . ?
C3 C2 C1 120.1(3) . . ?
C3 C2 H2 119.9 . . ?
C1 C2 H2 119.9 . . ?
C11 C10 C9 121.0(3) . . ?
C11 C10 H10 119.5 . . ?
C9 C10 H10 119.5 . . ?
C11 C12 C13 120.9(3) . . ?
C11 C12 H12 119.6 . . ?
C13 C12 H12 119.6 . . ?
C17 C21 H21A 109.5 . . ?
C17 C21 H21B 109.5 . . ?
H21A C21 H21B 109.5 . . ?
C17 C21 H21C 109.5 . . ?
H21A C21 H21C 109.5 . . ?
H21B C21 H21C 109.5 . . ?
N2 C18 C19 120.2(3) . . ?
N2 C18 C22 117.1(3) . . ?
C19 C18 C22 122.6(3) . . ?
N2 C17 C16 120.8(3) . . ?
N2 C17 C21 117.7(3) . . ?
C16 C17 C21 121.5(3) . . ?
O1 C3 C4 122.3(3) . . ?
O1 C3 C2 117.6(3) . . ?
C4 C3 C2 120.1(3) . . ?
C6 C1 C2 119.8(3) . . ?
C6 C1 C7 119.6(3) . . ?
C2 C1 C7 120.6(3) . . ?
C19 C23 H23A 109.5 . . ?
C19 C23 H23B 109.5 . . ?
H23A C23 H23B 109.5 . . ?
C19 C23 H23C 109.5 . . ?
H23A C23 H23C 109.5 . . ?
H23B C23 H23C 109.5 . . ?
C18 C22 H22A 109.5 . . ?
C18 C22 H22B 109.5 . . ?
H22A C22 H22B 109.5 . . ?
C18 C22 H22C 109.5 . . ?
H22A C22 H22C 109.5 . . ?
H22B C22 H22C 109.5 . . ?
C14 C8 C9 121.3(3) 2 . ?
C14 C8 H8 119.4 2 . ?
C9 C8 H8 119.4 . . ?
O2 C5 C6 117.4(3) . . ?
O2 C5 C4 122.1(3) . . ?
C6 C5 C4 120.5(3) . . ?
C16 C20 H20A 109.5 . . ?
C16 C20 H20B 109.5 . . ?
H20A C20 H20B 109.5 . . ?
C16 C20 H20C 109.5 . . ?
H20A C20 H20C 109.5 . . ?
H20B C20 H20C 109.5 . . ?
C10 C11 C12 120.2(3) . . ?
C10 C11 H11 119.9 . . ?
C12 C11 H11 119.9 . . ?
C1 C7 H7A 109.5 . . ?
C1 C7 H7B 109.5 . . ?
H7A C7 H7B 109.5 . . ?
C1 C7 H7C 109.5 . . ?
H7A C7 H7C 109.5 . . ?
H7B C7 H7C 109.5 . . ?
 
_refine_diff_density_max    0.350
_refine_diff_density_min   -0.220
_refine_diff_density_rms    0.068

_shelxl_version_number 2013-2

_shelx_res_file
;
TITL datam in P-1
CELL  0.71073   8.9210  10.7227  10.9543   67.417   81.183   78.367
ZERR     1.00   0.0049   0.0059   0.0062    0.010    0.009    0.008
LATT   1
SFAC  C    H    N    O
UNIT  46 50 4 4
MERG   2
FMAP   2
PLAN   20
SIZE     0.120   0.200   0.350
ACTA
BOND   $H
L.S.  10
TEMP  -123.00
WGHT    0.078300    0.667100
FVAR       0.23315
H1O   2   -0.800519    0.241794    0.562033    11.00000    0.08968
H2O   2   -0.696595    0.153485    0.177525    11.00000    0.07296
MOLE    1
N2    3    0.158405    0.039923    0.268181    11.00000    0.03195    0.02985 =
         0.02564   -0.01284   -0.00298   -0.00716
C15   1   -0.028940    0.070418   -0.031203    11.00000    0.03105    0.02958 =
         0.02200   -0.01322   -0.00240   -0.00720
N1    3   -0.052454   -0.129461    0.400108    11.00000    0.02817    0.03352 =
         0.02572   -0.01092    0.00124   -0.00603
O2    4   -0.626116    0.217450    0.136175    11.00000    0.04758    0.04010 =
         0.03209   -0.01872    0.00852   -0.02072
O1    4   -0.735831    0.310830    0.538957    11.00000    0.04608    0.04915 =
         0.03162   -0.01999    0.00552   -0.01942
C4    1   -0.686276    0.260880    0.339369    11.00000    0.02635    0.02625 =
         0.03033   -0.00820    0.00131   -0.01103
AFIX  43
H4    2   -0.758978    0.199469    0.370550    11.00000   -1.20000
AFIX   0
C9    1   -0.188276    0.115723   -0.026123    11.00000    0.03332    0.03606 =
         0.02804   -0.01800   -0.00395   -0.00287
C16   1   -0.098185    0.003116    0.339956    11.00000    0.02985    0.03341 =
         0.02446   -0.01311   -0.00486   -0.00120
C13   1    0.073791    0.162873   -0.096833    11.00000    0.03302    0.03309 =
         0.02896   -0.01452   -0.00190   -0.00711
C19   1    0.097765   -0.179221    0.397008    11.00000    0.03106    0.03133 =
         0.02503   -0.01334   -0.00332   -0.00208
C14   1    0.235383    0.113171   -0.100203    11.00000    0.03348    0.04014 =
         0.04200   -0.01633    0.00362   -0.01475
AFIX  43
H14   2    0.305265    0.175747   -0.145265    11.00000   -1.20000
AFIX   0
C6    1   -0.500860    0.371922    0.169131    11.00000    0.02972    0.02574 =
         0.02882   -0.00663    0.00148   -0.00584
AFIX  43
H6    2   -0.447182    0.387338    0.084024    11.00000   -1.20000
AFIX   0
C2    1   -0.554440    0.417655    0.371286    11.00000    0.03153    0.02666 =
         0.03438   -0.01267   -0.00729   -0.00581
AFIX  43
H2    2   -0.536620    0.464140    0.424811    11.00000   -1.20000
AFIX   0
C10   1   -0.241905    0.253054   -0.086923    11.00000    0.03252    0.03994 =
         0.03821   -0.02193   -0.00915    0.00479
AFIX  43
H10   2   -0.349332    0.284677   -0.083576    11.00000   -1.20000
AFIX   0
C12   1    0.014400    0.300014   -0.157738    11.00000    0.05328    0.03431 =
         0.03593   -0.01112   -0.00124   -0.01898
AFIX  43
H12   2    0.082333    0.364116   -0.203890    11.00000   -1.20000
AFIX   0
C21   1   -0.038043    0.238477    0.205318    11.00000    0.04887    0.02773 =
         0.04122   -0.01257   -0.01094   -0.00148
AFIX 137
H21A  2   -0.076166    0.280532    0.271615    11.00000   -1.50000
H21B  2   -0.119505    0.254315    0.147933    11.00000   -1.50000
H21C  2    0.050484    0.279159    0.151476    11.00000   -1.50000
AFIX   0
C18   1    0.204394   -0.092882    0.329496    11.00000    0.02665    0.03256 =
         0.02630   -0.01413   -0.00433   -0.00350
C17   1    0.008986    0.089207    0.273354    11.00000    0.03463    0.03027 =
         0.02410   -0.01432   -0.00609   -0.00268
C3    1   -0.660337    0.328504    0.416496    11.00000    0.02608    0.03149 =
         0.02792   -0.01157   -0.00200   -0.00339
C1    1   -0.473857    0.439466    0.247507    11.00000    0.02677    0.02010 =
         0.04029   -0.00522   -0.00705   -0.00287
C23   1    0.144266   -0.327710    0.468746    11.00000    0.04286    0.03236 =
         0.03668   -0.00739   -0.00354   -0.00160
AFIX 137
H23A  2    0.053248   -0.369289    0.514836    11.00000   -1.50000
H23B  2    0.216304   -0.341432    0.533569    11.00000   -1.50000
H23C  2    0.193987   -0.370579    0.405261    11.00000   -1.50000
AFIX   0
C22   1    0.373238   -0.142863    0.321529    11.00000    0.02642    0.04504 =
         0.04580   -0.01882   -0.00317   -0.00252
AFIX 137
H22A  2    0.427760   -0.065554    0.270279    11.00000   -1.50000
H22B  2    0.394915   -0.209781    0.277861    11.00000   -1.50000
H22C  2    0.407749   -0.186027    0.411224    11.00000   -1.50000
AFIX   0
C8    1   -0.289162    0.017660    0.042046    11.00000    0.02481    0.04568 =
         0.04254   -0.02003    0.00102   -0.00706
AFIX  43
H8    2   -0.396982    0.047327    0.045504    11.00000   -1.20000
AFIX   0
C5    1   -0.605673    0.282666    0.215412    11.00000    0.02913    0.02619 =
         0.03080   -0.01260   -0.00213   -0.00307
C20   1   -0.266860    0.054198    0.348771    11.00000    0.03060    0.04615 =
         0.04099   -0.01528   -0.00604    0.00484
AFIX 137
H20A  2   -0.321960   -0.022755    0.399903    11.00000   -1.50000
H20B  2   -0.301864    0.098144    0.259274    11.00000   -1.50000
H20C  2   -0.287269    0.120672    0.392912    11.00000   -1.50000
AFIX   0
C11   1   -0.142532    0.344597   -0.152105    11.00000    0.05135    0.02912 =
         0.03541   -0.01000   -0.01184   -0.00069
AFIX  43
H11   2   -0.181370    0.438873   -0.193533    11.00000   -1.20000
AFIX   0
C7    1   -0.359722    0.536173    0.197360    11.00000    0.03482    0.02811 =
         0.05359   -0.00984   -0.00637   -0.01005
AFIX 137
H7A   2   -0.257790    0.486366    0.183265    11.00000   -1.50000
H7B   2   -0.357015    0.577476    0.262613    11.00000   -1.50000
H7C   2   -0.389469    0.608135    0.113296    11.00000   -1.50000
AFIX   0
HKLF    4

REM  datam in P-1
REM R1 =  0.0736 for    2534 Fo > 4sig(Fo)  and  0.1212 for all    4266 data
REM    257 parameters refined using      0 restraints

END

WGHT      0.0767      0.7050

REM Highest difference peak  0.350,  deepest hole -0.220,  1-sigma level  0.068
Q1    1   0.0258  0.1181 -0.0718  11.00000  0.05    0.35
Q2    1  -0.0571  0.0627  0.3065  11.00000  0.05    0.31
Q3    1   0.1648 -0.1341  0.3877  11.00000  0.05    0.29
Q4    1   0.0000  0.0063  0.0160  11.00000  0.05    0.29
Q5    1   0.0783  0.0606  0.2991  11.00000  0.05    0.28
Q6    1  -0.2922  0.2474  0.2179  11.00000  0.05    0.27
Q7    1   0.1326 -0.2441  0.4597  11.00000  0.05    0.26
Q8    1   0.0264 -0.1592  0.4192  11.00000  0.05    0.25
Q9    1  -0.1064 -0.1755  0.4562  11.00000  0.05    0.25
Q10   1  -0.0742 -0.0652  0.3947  11.00000  0.05    0.25
Q11   1  -0.2158  0.1973  0.2420  11.00000  0.05    0.24
Q12   1  -0.1072  0.1034 -0.0456  11.00000  0.05    0.24
Q13   1  -0.2177  0.1781 -0.0849  11.00000  0.05    0.24
Q14   1  -0.0108 -0.0222  0.3579  11.00000  0.05    0.23
Q15   1  -0.1595  0.0171  0.3590  11.00000  0.05    0.23
Q16   1  -0.1638  0.2767  0.2019  11.00000  0.05    0.23
Q17   1   0.2675 -0.3591  0.5059  11.00000  0.05    0.22
Q18   1  -0.2955  0.5157  0.0936  11.00000  0.05    0.21
Q19   1  -0.2882  0.3555 -0.1678  11.00000  0.05    0.21
Q20   1  -0.3580  0.2572 -0.1206  11.00000  0.05    0.21
;
_shelx_res_checksum   43779

_shelx_hkl_file
;
   0   0   2   38.61    0.50
   0   0  -2   37.77    0.53
   0   0  -4   36.63    0.83
   0   0  -4   37.76    0.78
   0   0   5    4.45    0.27
   0   0  -5    2.78    0.27
   0   0   6    0.97    0.15
   0   0  -6    1.07    0.21
   0   0  -6    0.80    0.20
   0   0  -7    0.31    0.18
   0   0  -7    0.33    0.16
   0   0   8   -0.18    0.18
   0   0  -8    0.13    0.18
   0   0  -8    1.34    0.23
   0   0  10    1.95    0.34
   0   0 -10    1.29    0.46
   0   0  11    0.04    0.23
   0   0 -11   -0.07    0.31
   0   0 -11    0.50    0.25
   0   0  12   -0.02    0.31
   0   0 -12    0.30    0.28
   0   0 -12    0.26    0.33
   0   0  13    0.12    0.25
   0   1 -12    0.95    0.49
   0  -1  12    1.04    0.38
   0   1 -10    1.60    0.38
   0  -1  10    0.79    0.29
   0   1  -9    2.75    0.43
   0   1  -9    0.94    0.28
   0  -1   9    0.33    0.32
   0   1  -8    0.89    0.27
   0   1  -8    1.27    0.37
   0  -1   8    0.77    0.23
   0   1  -7    0.66    0.20
   0  -1   7    0.68    0.22
   0   1  -6    5.36    0.43
   0   1  -6    5.21    0.31
   0  -1   6    5.53    0.29
   0   1  -5   36.39    1.12
   0   1  -5   36.30    0.86
   0  -1   5   35.01    0.86
   0   1  -4    5.98    0.33
   0  -1   4    5.33    0.22
   0   1  -3   20.98    0.57
   0   1  -3   20.67    0.43
   0  -1   3   21.04    0.43
   0   1  -2    1.86    0.19
   0  -1   2    1.60    0.11
   0   1  -1   27.77    0.44
   0  -1   1   28.03    0.33
   0   1   2    8.55    0.18
   0  -1  -2    8.62    0.12
   0   1   3 1158.53   12.80
   0  -1  -4    1.25    0.16
   0  -1  -4    1.34    0.13
   0   1   5    1.06    0.15
   0  -1  -5    1.27    0.18
   0  -1  -5    0.90    0.20
   0   1   6   18.39    0.72
   0  -1  -6   27.38    0.93
   0   1   7    3.66    0.29
   0  -1  -7    4.53    0.33
   0  -1  -7    4.22    0.38
   0   1   8    0.19    0.17
   0   1   9   -0.13    0.24
   0  -1  -9    0.31    0.26
   0  -1  -9    1.04    0.26
   0   1  10    0.92    0.29
   0   1  11    0.28    0.22
   0  -1 -11    0.10    0.25
   0  -1 -11    0.08    0.27
   0   1  12    0.11    0.27
   0  -1 -12    0.37    0.31
   0   1  13    0.18    0.25
   0  -1 -13   -0.02    0.24
   0   2 -12   -0.06    0.33
   0  -2  12   -0.08    0.30
   0  -2  11    0.37    0.27
   0   2 -10   10.43    1.01
   0  -2  10    9.01    0.68
   0  -2  10    9.35    0.74
   0   2  -9    1.23    0.43
   0  -2   9    0.93    0.29
   0  -2   9    0.84    0.26
   0   2  -8   -0.14    0.25
   0   2  -7    4.46    0.46
   0  -2   7    1.24    0.24
   0   2  -6   17.50    0.83
   0  -2   6   17.72    0.61
   0   2  -5    0.45    0.21
   0  -2   5    0.72    0.13
   0  -2   5    0.56    0.15
   0   2  -4    2.74    0.31
   0  -2   4    2.84    0.19
   0  -2   4    2.53    0.21
   0   2  -3   17.72    0.59
   0  -2   3   17.36    0.43
   0  -2   3   17.47    0.40
   0   2  -2    1.14    0.14
   0  -2   2    1.03    0.08
   0   2  -1   15.14    0.41
   0  -2   1   14.70    0.29
   0  -2   1   14.79    0.29
   0   2   0   36.88    0.60
   0  -2   0   36.45    0.52
   0   2   1   33.61    0.37
   0  -2  -1   34.53    0.55
   0  -2  -1   33.71    0.53
   0   2   2   83.22    1.13
   0  -2  -2   83.06    1.29
   0   2   3  700.98    8.60
   0  -2  -3  704.18    9.38
   0   2   4  131.32    2.05
   0   2   6   36.51    1.06
   0  -2  -7   11.74    0.58
   0  -2  -7   10.69    0.47
   0   2   8    2.08    0.29
   0  -2  -8    2.33    0.32
   0  -2  -8    1.77    0.26
   0   2   9   16.68    0.77
   0  -2  -9   17.95    0.83
   0  -2  -9   17.25    0.94
   0   2  10    1.52    0.30
   0  -2 -10    1.62    0.34
   0  -2 -10    1.77    0.36
   0   2  11    2.85    0.41
   0  -2 -11    2.76    0.45
   0   2  12    0.19    0.25
   0  -2 -12    0.07    0.29
   0   2  13    0.17    0.18
   0  -2 -13   -0.22    0.20
   0   3 -11   -0.04    0.59
   0  -3  11    1.18    0.35
   0   3 -10   33.97    1.98
   0  -3  10   35.45    1.61
   0  -3   9    0.59    0.26
   0  -3   8   -0.21    0.21
   0  -3   8    0.31    0.18
   0   3  -7    3.35    0.53
   0  -3   7    3.02    0.36
   0  -3   7    2.17    0.30
   0   3  -6   -0.05    0.24
   0  -3   6    0.45    0.16
   0   3  -5    2.89    0.40
   0  -3   5    3.30    0.29
   0  -3   5    3.29    0.25
   0   3  -4   10.39    0.58
   0  -3   4    9.04    0.40
   0  -3   4    9.61    0.35
   0   3  -3   16.28    0.70
   0  -3   3   15.87    0.47
   0   3  -2    1.03    0.19
   0  -3   2    1.22    0.12
   0  -3   2    0.77    0.11
   0   3  -1   28.41    0.71
   0  -3   1   28.57    0.56
   0  -3   1   29.02    0.53
   0   3   0   29.25    0.60
   0  -3   0   29.33    0.53
   0  -3   0   30.46    0.59
   0   3   1    3.03    0.15
   0  -3  -1    3.18    0.19
   0   3   2   46.36    0.77
   0  -3  -2   45.92    0.92
   0   3   3    4.80    0.21
   0  -3  -3    5.76    0.27
   0   3   4   14.81    0.38
   0  -3  -4   15.17    0.54
   0   3   5   18.98    0.56
   0  -3  -5   21.03    0.70
   0  -3  -5   18.52    0.29
   0   3   6   61.01    1.49
   0  -3  -6   63.84    1.82
   0  -3  -6   59.41    1.04
   0   3   7   11.48    0.49
   0  -3  -7   11.53    0.37
   0  -3  -7   12.33    0.70
   0   3   8    6.59    0.41
   0   3   9    5.28    0.50
   0  -3  -9    3.26    0.59
   0   3  10    1.51    0.33
   0  -3 -10    1.33    0.28
   0  -3 -10    1.61    0.38
   0   3  11    7.41    0.59
   0  -3 -11    7.55    0.70
   0   3  12    0.34    0.26
   0  -3 -12    0.46    0.36
   0   3  13    0.26    0.28
   0  -3 -13    0.09    0.33
   0   4 -11   -0.24    0.41
   0  -4  11   -0.03    0.30
   0   4 -10    0.80    0.48
   0  -4  10    0.74    0.39
   0   4  -9    3.39    0.75
   0   4  -8    0.25    0.26
   0  -4   8   -0.02    0.15
   0  -4   8   -0.21    0.18
   0   4  -7   22.03    1.28
   0  -4   7   20.51    0.91
   0  -4   7   18.51    0.76
   0   4  -6    3.50    0.52
   0  -4   6    3.95    0.38
   0   4  -5    0.19    0.20
   0  -4   5    0.02    0.11
   0   4  -4    8.06    0.54
   0  -4   4    7.73    0.40
   0  -4   4    7.58    0.34
   0   4  -3   11.42    0.60
   0  -4   3   10.32    0.44
   0  -4   3    9.84    0.37
   0   4  -2   47.85    1.49
   0  -4   2   44.90    1.04
   0  -4   2   44.53    0.98
   0   4  -1   15.25    0.57
   0  -4   1   14.42    0.42
   0  -4   1   13.38    0.39
   0   4   0    2.50    0.18
   0  -4   0    2.54    0.17
   0  -4   0    2.45    0.18
   0  -4  -1    0.85    0.12
   0  -4  -1    0.78    0.12
   0   4   2    0.26    0.06
   0  -4  -2   -0.04    0.11
   0  -4  -2    0.18    0.11
   0   4   3    5.52    0.24
   0   4   3    5.12    0.11
   0  -4  -3    5.38    0.31
   0   4   4    0.38    0.12
   0  -4  -4    0.39    0.18
   0   4   5    3.58    0.23
   0  -4  -5    3.70    0.32
   0   4   6    4.88    0.36
   0  -4  -6    6.61    0.44
   0   4   7    0.65    0.23
   0  -4  -7    1.11    0.28
   0   4   8    2.48    0.30
   0  -4  -8    2.13    0.43
   0   4   9   40.27    1.39
   0  -4  -9   42.48    1.72
   0   4  10    3.01    0.44
   0  -4 -10    2.81    0.55
   0   4  11   -0.19    0.19
   0  -4 -11    0.08    0.30
   0   4  12    3.51    0.47
   0  -4 -12    3.22    0.67
   0   4  13    0.44    0.36
   0  -4 -13    0.82    0.47
   0   5 -10   -0.36    0.48
   0   5  -9    0.41    0.42
   0  -5   9    0.51    0.32
   0   5  -8    0.01    0.30
   0  -5   8   -0.01    0.18
   0  -5   7    2.93    0.41
   0   5  -6    0.41    0.33
   0  -5   6    0.22    0.21
   0   5  -5   -0.41    0.20
   0  -5   5    0.11    0.11
   0   5  -4    2.40    0.38
   0  -5   4    2.21    0.22
   0   5  -3    1.10    0.26
   0  -5   3    0.63    0.18
   0  -5   3    0.76    0.15
   0   5  -2   14.69    0.68
   0  -5   2   14.84    0.46
   0  -5   2   13.16    0.46
   0  -5   1   98.97    2.18
   0   5   0   21.72    0.82
   0  -5   0   17.48    0.69
   0  -5   0   20.08    0.67
   0   5   1   66.47    1.48
   0  -5  -1   65.71    1.46
   0  -5  -1   67.16    1.58
   0   5   2    2.72    0.19
   0  -5  -2    1.83    0.22
   0   5   3    0.46    0.12
   0   5   3    0.40    0.08
   0   5   4   32.87    0.84
   0  -5  -4   34.66    1.08
   0   5   5    2.26    0.23
   0  -5  -5    2.28    0.30
   0   5   6    1.61    0.23
   0  -5  -6    1.81    0.34
   0   5   7    0.59    0.18
   0  -5  -7    0.48    0.25
   0   5   8    6.96    0.42
   0  -5  -8    7.34    0.58
   0   5   9   25.28    1.11
   0  -5  -9   18.30    1.17
   0   5  10    0.98    0.27
   0  -5 -10    0.54    0.37
   0   5  11    0.55    0.27
   0  -5 -11    0.62    0.35
   0   5  12    0.34    0.27
   0  -5 -12    0.49    0.36
   0   5  13    0.26    0.25
   0  -5 -13    0.09    0.33
   0   5  14    2.10    0.46
   0  -5 -14    1.61    0.61
   0  -6   9    0.26    0.27
   0   6  -8   -0.24    0.39
   0  -6   8    0.35    0.23
   0   6  -7    5.81    0.83
   0  -6   7    5.62    0.52
   0   6  -6    0.75    0.46
   0  -6   6    0.98    0.29
   0   6  -5   -0.24    0.45
   0  -6   5    0.88    0.22
   0  -6   5    0.92    0.25
   0   6  -4    1.34    0.38
   0  -6   4    1.55    0.28
   0  -6   4    1.31    0.23
   0   6  -3    0.14    0.21
   0  -6   3    0.01    0.14
   0  -6   3    0.23    0.13
   0   6  -2   20.91    0.98
   0  -6   2   25.60    0.94
   0  -6   2   23.53    0.77
   0   6  -1    3.31    0.32
   0  -6   1    3.21    0.26
   0  -6   1    2.65    0.26
   0   6   0    0.22    0.18
   0  -6   0    0.61    0.18
   0  -6   0    0.84    0.16
   0   6   1   76.63    1.82
   0  -6  -1   77.34    1.87
   0  -6  -1   72.16    1.78
   0   6   2    4.11    0.31
   0  -6  -2    5.68    0.48
   0  -6  -2    4.95    0.33
   0   6   3   60.80    1.15
   0   6   3   60.27    1.38
   0   6   4    3.42    0.30
   0  -6  -4    5.50    0.44
   0   6   5    7.15    0.43
   0  -6  -5    5.41    0.58
   0   6   6    3.19    0.27
   0  -6  -6    3.87    0.43
   0   6   7    0.18    0.18
   0  -6  -7    0.37    0.22
   0   6   8    3.63    0.39
   0  -6  -8    3.82    0.50
   0   6   9    5.39    0.49
   0  -6  -9    3.19    0.60
   0   6  10    0.27    0.31
   0  -6 -10    0.53    0.33
   0   6  11    0.92    0.30
   0  -6 -11    1.12    0.40
   0   6  12    0.02    0.25
   0  -6 -12   -0.11    0.29
   0   6  13    0.62    0.38
   0   6  14    0.47    0.38
   0   7  -8    0.93    0.61
   0  -7   8    0.90    0.32
   0   7  -7    6.59    0.95
   0   7  -6    0.60    0.43
   0  -7   6    0.74    0.31
   0   7  -5    4.62    0.67
   0  -7   5    1.71    0.30
   0  -7   5    2.13    0.39
   0  -7   4    7.14    0.46
   0  -7   4    5.10    0.45
   0   7  -3    4.45    0.55
   0  -7   3    4.56    0.48
   0   7  -2    1.98    0.40
   0  -7   2    1.53    0.26
   0  -7   2    1.75    0.28
   0   7  -1    6.32    0.52
   0  -7   1    6.35    0.44
   0  -7   1    6.67    0.41
   0   7   0    2.44    0.36
   0  -7   0    2.55    0.32
   0   7   1    0.24    0.14
   0  -7  -1    0.06    0.17
   0  -7  -1    0.01    0.18
   0   7   2    0.76    0.21
   0  -7  -2    1.34    0.24
   0  -7  -2    1.29    0.26
   0   7   3    2.34    0.21
   0  -7  -3    2.26    0.38
   0   7   4   29.02    0.89
   0  -7  -4   31.88    1.24
   0   7   5    3.51    0.32
   0  -7  -5    3.90    0.52
   0   7   6    6.87    0.45
   0  -7  -6    6.50    0.64
   0   7   7    1.27    0.26
   0  -7  -7    1.66    0.42
   0   7   8    2.65    0.39
   0  -7  -8    2.74    0.50
   0   7   9    3.30    0.40
   0  -7  -9    3.16    0.60
   0   7  10    1.21    0.30
   0  -7 -10    0.95    0.43
   0   7  11    1.83    0.41
   0  -7 -11    1.56    0.52
   0   7  12    0.40    0.33
   0  -7 -12    0.43    0.41
   0   7  13    0.55    0.31
   0  -7 -13   -0.09    0.44
   0   8  -7   -0.41    0.51
   0  -8   7    0.58    0.25
   0   8  -6    4.99    0.81
   0  -8   6    4.72    0.47
   0   8  -5   -0.31    0.29
   0  -8   5    0.10    0.14
   0   8  -4    0.59    0.45
   0  -8   4    0.59    0.23
   0  -8   4    0.59    0.29
   0   8  -3    0.08    0.31
   0  -8   3    0.27    0.19
   0  -8   3   -0.10    0.17
   0   8  -2    0.84    0.35
   0  -8   2    0.44    0.27
   0  -8   2    0.82    0.27
   0   8  -1    9.51    0.70
   0  -8   1    8.78    0.59
   0  -8   1    8.38    0.55
   0   8   0    0.26    0.23
   0  -8   0    0.33    0.21
   0   8   1    1.14    0.33
   0  -8  -1    2.01    0.34
   0  -8  -1    1.38    0.30
   0  -8  -2   -0.30    0.20
   0  -8  -2    0.57    0.21
   0   8   3    6.64    0.39
   0  -8  -3    6.56    0.52
   0   8   4   11.28    0.57
   0   8   4   10.09    0.40
   0  -8  -4    9.63    0.71
   0   8   5    0.64    0.22
   0  -8  -5    1.43    0.37
   0   8   6    2.52    0.34
   0  -8  -6    2.86    0.50
   0   8   7   19.22    0.83
   0  -8  -7   17.92    1.20
   0   8   8    0.26    0.22
   0  -8  -8   -0.16    0.25
   0   8   9    0.36    0.28
   0  -8  -9    0.76    0.38
   0   8  10    1.55    0.34
   0  -8 -10    1.32    0.48
   0   8  11    0.49    0.41
   0  -8 -11    1.01    0.46
   0   8  12    1.19    0.38
   0  -8 -12    0.09    0.46
   0   8  13    1.11    0.37
   0  -8 -13    0.38    0.49
   0   9  -6    0.11    0.38
   0  -9   6   -0.05    0.24
   0   9  -5   -0.26    0.32
   0  -9   5    0.15    0.22
   0   9  -4    0.59    0.39
   0  -9   4    0.22    0.25
   0   9  -3    0.48    0.43
   0  -9   3    1.23    0.29
   0  -9   3    0.68    0.28
   0   9  -2    1.48    0.44
   0  -9   2    0.47    0.28
   0  -9   2    0.33    0.29
   0   9  -1    0.40    0.33
   0  -9   1    0.34    0.21
   0  -9   1   -0.09    0.20
   0   9   0    3.52    0.47
   0  -9   0    2.90    0.47
   0  -9   0    3.74    0.50
   0  -9  -1    0.29    0.24
   0  -9  -2    2.01    0.38
   0  -9  -2    0.97    0.39
   0   9   3    0.78    0.23
   0  -9  -3    1.66    0.39
   0   9   4    0.43    0.22
   0   9   4    0.19    0.16
   0  -9  -4    0.79    0.30
   0   9   5    0.24    0.21
   0  -9  -5    0.09    0.26
   0   9   6    0.43    0.24
   0  -9  -6    0.50    0.32
   0   9   7    3.97    0.45
   0  -9  -7    4.38    0.66
   0   9   8    0.29    0.19
   0  -9  -8   -0.10    0.30
   0   9   9    1.79    0.39
   0   9  10    1.43    0.38
   0   9  11    0.16    0.35
   0  -9 -11    0.84    0.42
   0   9  12    0.30    0.32
   0  -9 -12   -0.05    0.42
   0   9  13    0.55    0.35
   0  -9 -13    0.40    0.48
   0  10  -5    0.25    0.43
   0 -10   5    0.05    0.26
   0  10  -4   -0.31    0.40
   0 -10   4   -0.09    0.26
   0  10  -3    0.81    0.55
   0  10  -2    0.88    0.40
   0 -10   2    0.47    0.32
   0  10  -1    0.11    0.25
   0 -10   1   -0.04    0.19
   0 -10   1   -0.22    0.20
   0  10   0    1.38    0.43
   0 -10   0    0.92    0.32
   0 -10   0    1.52    0.36
   0  10   1    0.73    0.39
   0 -10  -1    1.05    0.41
   0 -10  -1    1.33    0.33
   0  10   2    1.22    0.31
   0 -10  -2    1.07    0.34
   0 -10  -2    0.08    0.38
   0  10   3   -0.20    0.21
   0 -10  -3   -0.20    0.32
   0  10   4    0.82    0.29
   0  10   4    0.73    0.22
   0 -10  -4    0.99    0.44
   0  10   5   -0.02    0.16
   0 -10  -5   -0.13    0.26
   0  10   6    0.14    0.20
   0 -10  -6    0.06    0.29
   0  10   7    4.21    0.49
   0 -10  -7    4.38    0.73
   0  10   8    0.22    0.24
   0 -10  -8    0.32    0.38
   0  10   9    0.19    0.27
   0 -10  -9    0.17    0.37
   0  10  10    2.36    0.55
   0 -10 -10    2.33    0.68
   0  10  11    0.52    0.32
   0 -10 -11   -0.14    0.49
   0  11  -3    1.96    0.52
   0 -11   3    0.32    0.35
   0  11  -2    0.24    0.37
   0 -11   2    0.21    0.26
   0  11  -1   -0.01    0.24
   0  11   0    0.25    0.32
   0 -11   0    0.45    0.28
   0 -11   0    0.21    0.33
   0  11   1    2.25    0.43
   0 -11  -1    2.28    0.45
   0 -11  -1    1.28    0.41
   0  11   2    7.85    0.66
   0 -11  -2    8.05    0.73
   0 -11  -2    8.49    0.75
   0  11   3    0.14    0.21
   0  11   3   -0.07    0.17
   0 -11  -3    0.40    0.26
   0  11   4    0.42    0.26
   0 -11  -4    0.81    0.39
   0  11   5    0.14    0.19
   0 -11  -5   -0.19    0.22
   0  11   6    2.36    0.41
   0 -11  -6    2.14    0.56
   0  11   7    1.15    0.36
   0 -11  -7    0.88    0.58
   0  11   8    1.31    0.36
   0 -11  -8    0.69    0.50
   0  11   9    0.12    0.25
   0 -11  -9    0.18    0.43
   0  11  10   -0.22    0.29
   0 -11 -10   -0.24    0.41
   0  11  11   -0.01    0.30
   0 -11 -11    0.63    0.47
   0  12  -1    0.54    0.41
   0 -12   1    0.04    0.35
   0  12   0    0.67    0.33
   0 -12   0   -0.17    0.33
   0  12   1    1.78    0.49
   0 -12  -1    2.48    0.51
   0 -12  -1    3.55    0.52
   0  12   2    1.57    0.46
   0 -12  -2    1.53    0.49
   0 -12  -2    1.50    0.45
   0  12   3    4.61    0.56
   0  12   3    3.99    0.58
   0 -12  -3    4.95    0.70
   0  12   4    0.72    0.40
   0 -12  -4    1.36    0.49
   0  12   5    5.43    0.62
   0 -12  -5    5.17    0.77
   0  12   6    0.22    0.32
   0 -12  -6    0.83    0.43
   0  12   7    4.18    0.65
   0 -12  -7    3.81    0.81
   0  12   8    0.07    0.23
   0 -12  -8   -0.06    0.31
   0  12   9    0.02    0.27
   0 -12  -9    0.41    0.39
   0  12  10    0.01    0.32
   0 -12 -10    0.40    0.50
   0  13   1    0.66    0.51
   0 -13  -1    1.57    0.50
   0 -13  -2   -0.02    0.27
   0  13   3    1.02    0.36
   0 -13  -3    0.65    0.49
   0  13   4   -0.13    0.27
   0 -13  -4    0.13    0.34
   0  13   5   -0.07    0.32
   0 -13  -5   -0.28    0.36
   0  13   6    0.10    0.32
   0 -13  -6    0.03    0.35
   0  13   7   -0.08    0.33
   0 -13  -7    0.43    0.44
   0  13   8    9.44    1.01
   0 -13  -8    7.89    1.26
   1 -13  -7    1.97    0.69
  -1  13   7    1.56    0.51
   1 -13  -6    0.82    0.43
  -1  13   6    0.34    0.38
   1 -13  -5    0.00    0.29
   1 -13  -4    0.92    0.54
  -1  13   3    3.74    0.59
   1 -13  -2    1.72    0.63
  -1  12  10   -0.19    0.30
   1 -12  -9   -0.10    0.35
  -1  12   9   -0.04    0.24
   1 -12  -8    3.81    0.77
  -1  12   8    3.40    0.60
   1 -12  -7    1.59    0.54
  -1  12   7    1.37    0.46
   1 -12  -6    1.82    0.57
  -1  12   6    2.66    0.51
   1 -12  -5    1.86    0.65
  -1  12   4    0.14    0.24
   1 -12  -2    3.88    0.67
   1 -12  -2    3.61    0.74
  -1  12   2    4.37    0.63
   1 -12  -1    3.08    0.54
  -1  12   1    2.51    0.58
   1 -12   0    0.67    0.45
  -1  12   0    0.39    0.43
   1 -12   1    0.44    0.39
  -1  12  -1    0.43    0.47
   1 -11 -11    1.00    0.63
  -1  11  11    0.96    0.48
  -1  11  10   -0.14    0.27
   1 -11  -9    1.32    0.40
  -1  11   9   -0.28    0.33
   1 -11  -8    0.29    0.36
  -1  11   8    0.06    0.25
   1 -11  -7    1.44    0.53
  -1  11   7    2.04    0.42
   1 -11  -6    0.15    0.29
  -1  11   6    0.08    0.28
   1 -11  -5   10.30    0.95
  -1  11   5    9.29    0.74
   1 -11  -4    5.14    0.71
  -1  11   4    5.13    0.56
   1 -11  -3   -0.23    0.24
  -1  11   3    0.05    0.21
   1 -11  -2   -0.15    0.24
   1 -11  -2    0.01    0.23
  -1  11   2    0.15    0.18
   1 -11  -1    0.20    0.24
   1 -11  -1   -0.16    0.30
  -1  11   1    0.36    0.25
   1 -11   0    0.83    0.38
  -1  11   0    0.86    0.43
   1 -11   1   -0.08    0.31
  -1  11  -1    0.62    0.36
   1 -11   2   -0.07    0.29
   1 -11   3    0.51    0.31
  -1  11  -3   -0.07    0.47
   1 -10 -12    1.55    0.67
  -1  10  12    1.40    0.43
  -1  10  11    0.09    0.26
   1 -10 -10   -0.15    0.35
  -1  10  10    0.31    0.27
   1 -10  -9    0.59    0.33
  -1  10   9    0.07    0.25
  -1  10   8    1.61    0.39
   1 -10  -7    0.29    0.31
  -1  10   7    0.20    0.24
   1 -10  -6   -0.32    0.23
  -1  10   6    0.14    0.19
   1 -10  -5    2.23    0.52
  -1  10   5    1.33    0.35
  -1  10   4    4.21    0.51
   1 -10  -3    1.04    0.35
   1 -10  -3    1.05    0.34
  -1  10   3    1.04    0.25
   1 -10  -2    2.84    0.47
   1 -10  -2    2.94    0.49
  -1  10   2    2.78    0.43
   1 -10  -1    3.16    0.45
   1 -10  -1    3.51    0.58
  -1  10   1    3.19    0.52
   1 -10   0    0.10    0.19
   1 -10   1    0.31    0.30
  -1  10  -1    0.78    0.35
   1 -10   2    0.17    0.25
  -1  10  -2    0.42    0.38
   1 -10   3    0.94    0.35
  -1  10  -3    0.60    0.53
   1 -10   4    0.69    0.38
  -1  10  -4    0.53    0.58
   1  -9 -12    0.54    0.49
   1  -9 -11    0.69    0.56
  -1   9  11    1.04    0.37
   1  -9 -10    0.24    0.39
  -1   9  10    0.02    0.24
   1  -9  -9    1.47    0.47
  -1   9   9    1.18    0.31
   1  -9  -8    0.82    0.45
  -1   9   8    0.70    0.27
   1  -9  -7    1.62    0.43
  -1   9   7    1.42    0.34
   1  -9  -6   -0.11    0.27
  -1   9   6   -0.22    0.20
   1  -9  -5   -0.30    0.23
  -1   9   5    0.09    0.17
   1  -9  -4    0.04    0.18
  -1   9   4    0.01    0.11
   1  -9  -3    4.28    0.55
   1  -9  -3    4.22    0.56
  -1   9   3    4.56    0.40
   1  -9  -2    1.55    0.45
   1  -9  -2    2.74    0.46
   1  -9  -1    6.75    0.57
   1  -9  -1    8.70    0.65
  -1   9   1    6.25    0.56
   1  -9   0    0.38    0.26
   1  -9   0   -0.02    0.32
  -1   9   0    1.22    0.33
   1  -9   1    0.10    0.18
  -1   9  -1   -0.10    0.19
   1  -9   2    1.88    0.39
  -1   9  -2    2.38    0.54
   1  -9   3    0.60    0.30
  -1   9  -3    0.83    0.45
   1  -9   4    0.06    0.19
  -1   9  -4   -0.20    0.31
   1  -9   5    0.49    0.37
  -1   9  -5    0.92    0.49
  -1   9  -6    6.11    1.04
   1  -8 -13    0.20    0.44
  -1   8  13    0.19    0.29
   1  -8 -12    1.62    0.70
  -1   8  12    1.32    0.46
   1  -8 -11    1.08    0.50
  -1   8  11    2.03    0.45
   1  -8 -10    2.44    0.68
  -1   8  10    2.26    0.46
   1  -8  -9    2.06    0.43
  -1   8   9    0.64    0.40
   1  -8  -8    2.76    0.52
  -1   8   8    3.30    0.38
   1  -8  -7    1.08    0.38
  -1   8   7    0.88    0.27
   1  -8  -6    0.88    0.37
   1  -8  -5    1.49    0.39
  -1   8   5    0.85    0.24
   1  -8  -4    4.17    0.51
  -1   8   4    3.14    0.25
  -1   8   4    3.96    0.33
   1  -8  -3    0.29    0.21
   1  -8  -3    0.04    0.19
  -1   8   3    0.04    0.13
   1  -8  -2    2.70    0.47
  -1   8   2    3.37    0.34
   1  -8  -1    1.64    0.36
  -1   8   1    1.62    0.29
   1  -8   0    1.56    0.29
   1  -8   0    0.79    0.29
   1  -8   1    4.61    0.42
   1  -8   1    5.04    0.55
  -1   8  -1    5.79    0.60
   1  -8   2    1.45    0.35
   1  -8   2    2.48    0.31
  -1   8  -2    1.30    0.43
   1  -8   3    1.22    0.35
  -1   8  -3    1.19    0.42
   1  -8   4   -0.08    0.23
  -1   8  -4   -0.03    0.28
   1  -8   5    0.17    0.22
  -1   8  -5    0.37    0.37
  -1   8  -6    2.06    0.64
   1  -8   7    0.19    0.29
  -1   8  -7    0.17    0.43
   1  -7 -13   -0.07    0.40
  -1   7  13    0.36    0.28
   1  -7 -12    2.82    0.69
  -1   7  12    2.49    0.53
   1  -7 -11    1.67    0.67
  -1   7  11    2.34    0.43
   1  -7 -10    0.43    0.42
  -1   7  10    0.85    0.29
   1  -7  -9    1.56    0.51
  -1   7   9    2.17    0.36
   1  -7  -8    4.92    0.55
  -1   7   8    4.05    0.42
   1  -7  -7    2.37    0.47
  -1   7   7    3.18    0.35
   1  -7  -6    1.09    0.28
  -1   7   6    0.44    0.21
  -1   7   5    0.28    0.16
   1  -7  -4    5.07    0.48
  -1   7   4    4.84    0.22
  -1   7   4    5.29    0.34
   1  -7  -3   15.88    0.72
   1  -7  -3   15.43    0.72
   1  -7  -2    1.64    0.25
   1  -7  -2    1.12    0.26
  -1   7   2    0.71    0.17
   1  -7  -1    0.14    0.15
   1  -7  -1    0.17    0.18
  -1   7   1    0.37    0.16
   1  -7   0   -0.15    0.14
   1  -7   0    0.17    0.15
  -1   7   0   -0.15    0.15
   1  -7   1    0.89    0.22
   1  -7   1    1.36    0.27
  -1   7  -1    1.21    0.29
   1  -7   2    0.74    0.20
  -1   7  -2    1.40    0.32
   1  -7   3    0.47    0.18
   1  -7   3   -0.01    0.25
  -1   7  -3    1.31    0.31
  -1   7  -4    0.80    0.39
   1  -7   5    0.48    0.30
  -1   7  -5    0.63    0.36
   1  -7   6    0.34    0.25
  -1   7  -6   -0.37    0.37
   1  -7   7    2.51    0.44
  -1   7  -7    1.68    0.74
   1  -7   8    0.06    0.25
  -1   7  -8   -0.02    0.39
   1  -6 -13    0.10    0.32
  -1   6  13   -0.19    0.24
   1  -6 -12    0.10    0.30
  -1   6  12    0.01    0.24
   1  -6 -11   -0.34    0.32
  -1   6  11    0.04    0.22
   1  -6 -10    1.35    0.44
  -1   6  10    1.55    0.32
  -1   6   9    1.24    0.36
   1  -6  -8   33.68    1.60
  -1   6   8   35.97    1.35
   1  -6  -7    0.88    0.29
  -1   6   7    0.66    0.20
   1  -6  -6    1.67    0.35
  -1   6   6    1.69    0.24
   1  -6  -5   17.29    0.88
  -1   6   5   18.02    0.65
   1  -6  -4   31.04    1.07
  -1   6   4   28.48    0.83
  -1   6   4   26.55    0.52
   1  -6  -3    1.54    0.23
   1  -6  -3    2.11    0.28
  -1   6   3    1.20    0.14
   1  -6  -2    0.22    0.18
   1  -6  -2    0.32    0.14
  -1   6   2    0.08    0.11
   1  -6  -1    5.99    0.37
   1  -6  -1    7.03    0.39
  -1   6   1    6.67    0.36
   1  -6   0   -0.19    0.12
   1  -6   0    0.01    0.15
   1  -6   1    3.93    0.34
   1  -6   1    3.03    0.24
  -1   6  -1    2.87    0.34
   1  -6   2    3.33    0.26
   1  -6   2    4.72    0.41
  -1   6  -2    3.46    0.46
   1  -6   3    0.29    0.17
   1  -6   3    0.47    0.13
  -1   6  -3   -0.02    0.27
   1  -6   4    0.94    0.23
   1  -6   4    0.52    0.16
  -1   6  -4    0.70    0.33
   1  -6   5   -0.07    0.15
  -1   6  -5    0.28    0.25
  -1   6  -6    0.91    0.43
   1  -6   7    0.03    0.21
   1  -6   8    0.11    0.28
  -1   6  -8    0.08    0.42
   1  -6   9    0.13    0.35
  -1   6  -9    1.17    0.50
   1  -5 -13    1.58    0.68
  -1   5  13    2.73    0.46
   1  -5 -12    0.56    0.41
  -1   5  12    0.63    0.29
   1  -5 -11    0.61    0.38
  -1   5  11    0.81    0.33
   1  -5 -10    0.13    0.30
  -1   5  10    0.26    0.24
   1  -5  -9   19.76    1.09
  -1   5   9   17.12    0.84
   1  -5  -8    2.83    0.48
  -1   5   8    3.13    0.34
   1  -5  -7    6.87    0.55
  -1   5   7    7.21    0.44
   1  -5  -6    1.02    0.25
   1  -5  -5    1.20    0.21
  -1   5   5    0.24    0.16
   1  -5  -4    5.63    0.34
  -1   5   4    5.24    0.28
  -1   5   4    4.72    0.12
   1  -5  -3    0.74    0.22
   1  -5  -2   17.25    0.64
  -1   5   2   18.01    0.52
   1  -5  -1   44.32    1.05
   1  -5  -1   46.56    1.21
  -1   5   1   48.20    1.15
   1  -5   0    6.75    0.34
   1  -5   0    6.35    0.36
  -1   5   0    7.01    0.38
   1  -5   1    0.05    0.20
  -1   5  -1    1.00    0.20
   1  -5   2    6.32    0.35
  -1   5  -2    6.45    0.46
   1  -5   3    0.21    0.10
   1  -5   3    0.21    0.14
  -1   5  -3   -0.21    0.19
   1  -5   4    0.46    0.13
   1  -5   4    1.29    0.20
  -1   5  -4    0.79    0.28
   1  -5   5    0.46    0.17
   1  -5   5    0.05    0.11
  -1   5  -5   -0.15    0.24
   1  -5   6    3.09    0.36
  -1   5  -6    2.47    0.64
   1  -5   7   -0.35    0.28
  -1   5  -7   -0.35    0.35
   1  -5   8   -0.13    0.24
  -1   5  -8   -0.36    0.40
   1  -5   9   -0.05    0.29
  -1   5  -9    0.41    0.37
   1  -5  10    0.42    0.32
  -1   5 -10    0.24    0.47
   1  -4 -13    0.08    0.35
  -1   4  13   -0.22    0.23
   1  -4 -12    0.43    0.40
  -1   4  12    0.76    0.29
   1  -4 -11    2.08    0.55
  -1   4  11    2.34    0.40
   1  -4 -10    0.08    0.28
  -1   4  10    0.42    0.21
   1  -4  -9    3.08    0.49
  -1   4   9    1.88    0.36
   1  -4  -8   12.93    0.87
  -1   4   8   14.34    0.59
   1  -4  -7    0.36    0.24
  -1   4   7    1.00    0.19
   1  -4  -6    4.10    0.45
  -1   4   6    4.32    0.29
   1  -4  -5   -0.17    0.12
  -1   4   5    0.07    0.09
   1  -4  -4    2.18    0.27
  -1   4   4    2.93    0.19
  -1   4   4    2.17    0.06
   1  -4  -3    1.29    0.16
  -1   4   3   -0.02    0.12
   1  -4  -2    6.62    0.31
   1  -4  -1   39.73    0.86
   1  -4  -1   38.26    0.92
  -1   4   1   39.30    0.82
   1  -4   0   14.44    0.42
   1  -4   0   13.92    0.46
  -1   4   0   14.59    0.53
   1  -4   1    5.75    0.27
  -1   4  -1    5.26    0.42
   1  -4   2   55.55    1.26
   1  -4   2   56.76    0.99
  -1   4  -2   57.11    1.59
   1  -4   3    2.95    0.24
   1  -4   3    2.47    0.14
  -1   4  -3    3.28    0.32
   1  -4   4    6.96    0.27
   1  -4   4    8.42    0.42
  -1   4  -4    8.17    0.54
   1  -4   5    1.32    0.21
   1  -4   5    0.75    0.14
  -1   4  -5    1.13    0.33
   1  -4   6    0.17    0.11
   1  -4   6    0.02    0.18
  -1   4  -6    0.34    0.24
   1  -4   7    0.29    0.27
  -1   4  -7    2.19    0.39
   1  -4   8   -0.27    0.23
  -1   4  -8    0.30    0.29
   1  -4   9    0.53    0.41
  -1   4  -9    1.93    0.47
   1  -4  10    0.29    0.30
   1  -3 -13    1.25    0.46
   1  -3 -12    0.13    0.35
  -1   3  12    0.61    0.27
   1  -3 -11    5.22    0.72
  -1   3  11    5.54    0.48
   1  -3 -10    0.34    0.29
   1  -3 -10    0.26    0.18
  -1   3  10    0.53    0.22
   1  -3  -9    7.49    0.78
   1  -3  -9    6.72    0.44
   1  -3  -8    1.81    0.36
   1  -3  -8    2.17    0.21
   1  -3  -7    5.71    0.46
   1  -3  -7    4.73    0.22
  -1   3   7    4.88    0.31
   1  -3  -6    5.74    0.20
   1  -3  -6    5.49    0.42
  -1   3   6    5.60    0.36
   1  -3  -5    6.44    0.41
  -1   3   5    5.68    0.32
   1  -3  -4    3.12    0.24
  -1   3   4    2.62    0.17
   1  -3  -3   19.20    0.55
  -1   3   3   17.46    0.42
   1  -3  -2    1.98    0.15
   1  -3  -2    0.81    0.18
   1  -3  -1   23.72    0.52
   1  -3  -1   23.63    0.49
  -1   3   1   23.88    0.51
   1  -3   0   12.77    0.39
   1  -3   0   11.25    0.28
  -1   3   0   11.95    0.34
   1  -3   1    1.21    0.13
   1  -3   1    1.17    0.09
  -1   3  -1    1.19    0.18
   1  -3   2   37.42    0.84
   1  -3   2   35.53    0.55
  -1   3  -2   35.76    1.04
   1  -3   3   22.87    0.44
   1  -3   3   24.84    0.66
  -1   3  -3   23.31    0.99
   1  -3   4   19.04    0.66
   1  -3   4   17.11    0.39
  -1   3  -4   17.22    0.75
   1  -3   5   16.64    0.44
   1  -3   5   17.84    0.68
  -1   3  -5   16.84    0.80
   1  -3   6    9.74    0.50
  -1   3  -6    8.32    0.63
   1  -3   7    4.03    0.29
   1  -3   7    4.78    0.41
  -1   3  -7    4.18    0.53
   1  -3   8   -0.03    0.12
   1  -3   8    0.13    0.16
   1  -3   9    1.04    0.29
  -1   3  -9   -0.09    0.42
   1  -3  10    0.17    0.22
  -1   3 -10   -0.52    0.33
   1  -3  11    0.34    0.31
  -1   3 -11    0.10    0.52
   1  -2 -13   -0.07    0.30
  -1   2  13   -0.39    0.29
  -1   2  12    0.08    0.20
   1  -2 -11    6.77    0.67
   1  -2 -11    6.95    0.60
  -1   2  11    7.39    0.55
   1  -2 -10   -0.05    0.18
   1  -2 -10    0.14    0.17
  -1   2  10   -0.10    0.16
   1  -2  -9    0.23    0.37
   1  -2  -9    0.41    0.25
  -1   2   9    1.08    0.24
   1  -2  -8    9.84    0.61
  -1   2   8    9.77    0.52
   1  -2  -7    0.67    0.22
  -1   2   7    0.53    0.19
   1  -2  -6    6.92    0.58
   1  -2  -6    5.97    0.32
  -1   2   6    4.85    0.50
   1  -2  -5    1.21    0.23
  -1   2   5    1.59    0.16
   1  -2  -4    0.86    0.17
   1  -2  -4    0.83    0.08
  -1   2   4    0.97    0.12
   1  -2  -3    1.14    0.07
   1  -2  -3    1.75    0.16
   1  -2  -2    3.68    0.23
   1  -2  -2    4.52    0.13
  -1   2   2    4.38    0.15
   1  -2  -1   95.30    1.37
   1  -2  -1   96.19    1.34
  -1   2   1   95.89    1.16
   1  -2   0   47.94    0.84
  -1   2   0   46.51    0.84
   1  -2   1  328.21    4.14
  -1   2  -1  326.79    4.88
   1  -2   2    1.11    0.10
   1  -2   2    0.71    0.05
  -1   2  -2    0.84    0.16
   1  -2   3   15.62    0.43
  -1   2  -3   15.48    0.57
   1  -2   4    1.77    0.12
   1  -2   4    1.34    0.20
  -1   2  -4    1.58    0.27
   1  -2   5   66.63    1.25
  -1   2  -5   65.05    1.83
   1  -2   6    0.32    0.16
   1  -2   6    0.36    0.11
  -1   2  -6    0.42    0.26
   1  -2   7    7.96    0.38
   1  -2   7    8.51    0.51
  -1   2  -7   10.74    0.69
   1  -2   8    0.28    0.20
  -1   2  -8    0.66    0.29
   1  -2   9    0.37    0.22
   1  -2   9    1.05    0.28
  -1   2  -9    0.52    0.34
   1  -2  10    1.43    0.39
  -1   2 -10    0.66    0.48
   1  -2  11    2.00    0.47
  -1   2 -11    2.31    0.66
   1  -2  12    0.20    0.28
  -1   2 -12   -0.04    0.35
   1  -1 -12    0.82    0.41
   1  -1 -12    1.00    0.37
   1  -1 -11    1.70    0.38
   1  -1 -11    1.72    0.37
  -1   1  11    1.54    0.30
   1  -1 -10   -0.06    0.19
  -1   1  10    0.01    0.15
   1  -1  -9    1.36    0.32
   1  -1  -9    1.42    0.33
  -1   1   9    0.78    0.26
   1  -1  -8   17.75    0.76
  -1   1   8   18.12    0.67
   1  -1  -7    0.90    0.20
   1  -1  -7    0.58    0.23
  -1   1   7    0.61    0.17
   1  -1  -6   16.03    0.69
   1  -1  -6   15.36    0.58
  -1   1   6   15.65    0.55
   1  -1  -5    4.54    0.34
  -1   1   5    5.65    0.25
   1  -1  -4   32.44    0.80
   1  -1  -4   33.14    0.65
  -1   1   4   33.22    0.63
  -1   1   3   28.38    0.64
   1  -1  -2    3.19    0.12
   1  -1  -2    3.43    0.20
   1  -1  -1   32.05    0.46
   1  -1  -1   31.71    0.46
   1  -1  -1   31.56    0.39
   1  -1   0  295.13    2.72
  -1   1   0  285.68    3.36
  -1   1   0  292.57    2.41
   1  -1   1  162.61    1.89
  -1   1  -1  162.71    2.24
   1  -1   2   53.15    0.85
  -1   1  -2   55.49    1.09
   1  -1   3    4.32    0.17
  -1   1  -3    4.04    0.11
  -1   1  -3    4.66    0.23
   1  -1   4    9.21    0.34
  -1   1  -4    9.25    0.26
  -1   1  -4    9.19    0.50
   1  -1   5   10.69    0.43
  -1   1  -5   10.53    0.32
  -1   1  -5   10.06    0.50
   1  -1   6    8.20    0.41
  -1   1  -6    7.38    0.44
  -1   1  -6    7.25    0.32
   1  -1   7   -0.05    0.15
  -1   1  -7   -0.02    0.10
   1  -1   8    0.79    0.29
  -1   1  -8    0.81    0.21
  -1   1  -8    0.83    0.35
   1  -1   9    1.31    0.35
   1  -1  10    1.03    0.28
  -1   1 -10   -0.03    0.26
  -1   1 -10    1.15    0.37
   1  -1  11    0.16    0.24
  -1   1 -11    0.28    0.31
   1  -1  12    0.30    0.35
  -1   1 -12    1.09    0.47
   1   0 -12   -0.06    0.27
   1   0 -12   -0.39    0.22
  -1   0  12    0.29    0.19
   1   0 -11    0.20    0.29
   1   0 -11    0.11    0.30
  -1   0  11    0.43    0.25
   1   0 -10    3.39    0.58
   1   0 -10    4.61    0.53
  -1   0  10    3.23    0.40
   1   0  -9    1.44    0.41
  -1   0   9    1.48    0.28
   1   0  -8    8.86    0.56
   1   0  -8    8.40    0.58
  -1   0   8    8.38    0.49
   1   0  -7    1.24    0.24
   1   0  -7    1.10    0.24
  -1   0   7    1.33    0.20
   1   0  -6    2.14    0.24
   1   0  -6    1.97    0.25
  -1   0   6    2.19    0.18
   1   0  -5    8.02    0.42
   1   0  -5    8.83    0.40
  -1   0   5    8.30    0.32
   1   0  -4    8.23    0.35
   1   0  -4    8.18    0.34
  -1   0   4    9.27    0.27
   1   0  -3    0.74    0.12
   1   0  -3    0.72    0.11
  -1   0   3    0.83    0.07
   1   0  -2    1.91    0.15
   1   0  -2    1.76    0.14
  -1   0   2    2.12    0.07
   1   0  -1   51.80    0.65
   1   0  -1   52.00    0.66
   1   0   2   50.30    0.68
  -1   0  -2   49.46    0.52
  -1   0  -3   19.70    0.39
  -1   0  -3   18.35    0.51
   1   0   4    1.36    0.12
  -1   0  -4    1.06    0.15
  -1   0  -4    1.28    0.12
   1   0   5    3.20    0.25
  -1   0  -5    3.14    0.28
  -1   0  -5    2.52    0.20
   1   0   6    0.05    0.11
  -1   0  -6    0.10    0.12
  -1   0  -6    0.35    0.13
  -1   0  -7    4.48    0.39
  -1   0  -7    3.68    0.30
   1   0   8    3.67    0.36
  -1   0  -8    3.95    0.32
  -1   0  -8    4.75    0.50
   1   0   9    3.26    0.42
  -1   0  -9    2.98    0.36
  -1   0  -9    2.42    0.44
   1   0  10   -0.13    0.22
  -1   0 -10    0.19    0.16
   1   0  11    0.76    0.37
  -1   0 -11    0.70    0.29
  -1   0 -11    0.83    0.42
   1   0  12    0.69    0.33
  -1   0 -12    0.73    0.39
  -1   0 -13    0.60    0.50
   1   1 -12    2.66    0.56
  -1  -1  12    1.13    0.45
   1   1 -11    1.77    0.43
  -1  -1  11    0.32    0.27
   1   1 -10   -0.16    0.30
  -1  -1  10   -0.22    0.20
   1   1  -9    6.54    0.57
   1   1  -9    4.87    0.64
  -1  -1   9    7.51    0.54
   1   1  -8    0.24    0.22
   1   1  -8    0.15    0.15
  -1  -1   8   -0.15    0.14
   1   1  -7    0.36    0.17
   1   1  -7    0.11    0.21
  -1  -1   7    0.11    0.14
   1   1  -6    9.62    0.53
   1   1  -6    8.68    0.44
  -1  -1   6    8.98    0.38
   1   1  -5   40.63    1.21
   1   1  -5   39.25    1.08
  -1  -1   5   39.69    0.89
   1   1  -4   22.84    0.63
  -1  -1   4   22.67    0.49
   1   1  -3   37.64    0.78
   1   1  -3   37.73    0.85
  -1  -1   3   37.55    0.60
   1   1  -2   26.55    0.65
   1   1  -2   30.99    0.74
   1   1  -1   30.04    0.53
  -1  -1   1   30.86    0.26
  -1  -1   1   31.54    0.53
   1   1   2    0.22    0.06
  -1  -1  -2    0.32    0.07
   1   1   3  775.25    8.76
  -1  -1  -3  771.49    8.98
  -1  -1  -3  772.19    8.58
   1   1   4    0.51    0.10
  -1  -1  -4    0.73    0.13
  -1  -1  -4    1.03    0.12
   1   1   5    6.77    0.32
  -1  -1  -5    6.91    0.36
  -1  -1  -5    7.39    0.32
   1   1   6    2.07    0.23
  -1  -1  -6    2.23    0.24
   1   1   7   10.20    0.45
  -1  -1  -7    9.93    0.46
   1   1   8    2.14    0.27
  -1  -1  -8    3.66    0.34
  -1  -1  -8    2.26    0.32
   1   1   9    1.22    0.32
  -1  -1  -9    1.12    0.26
  -1  -1 -10    0.23    0.33
  -1  -1 -10    1.11    0.27
   1   1  11    0.12    0.23
  -1  -1 -11   -0.01    0.26
  -1  -1 -11   -0.28    0.18
   1   1  12    0.15    0.20
  -1  -1 -12    0.05    0.17
  -1  -1 -12   -0.20    0.21
   1   1  13    0.18    0.33
   1   2 -12    0.11    0.41
  -1  -2  12    0.14    0.24
   1   2 -11    2.49    0.68
  -1  -2  11    3.48    0.60
  -1  -2  11    3.85    0.47
   1   2 -10   10.24    1.03
  -1  -2  10   10.89    0.86
  -1  -2  10   10.49    0.65
   1   2  -9    6.62    0.78
  -1  -2   9    7.33    0.55
  -1  -2   9    6.11    0.56
   1   2  -8    0.19    0.27
  -1  -2   8    0.16    0.16
  -1  -2   8    0.14    0.19
   1   2  -7    0.53    0.30
  -1  -2   7    0.46    0.17
   1   2  -6    1.02    0.27
  -1  -2   6    0.52    0.16
  -1  -2   6    0.81    0.16
   1   2  -5    5.20    0.41
  -1  -2   5    5.71    0.33
  -1  -2   5    4.91    0.26
   1   2  -4    2.90    0.32
  -1  -2   4    3.74    0.26
  -1  -2   4    2.46    0.19
   1   2  -3    0.04    0.15
  -1  -2   3    0.29    0.07
   1   2  -2    1.58    0.19
  -1  -2   2    1.85    0.16
   1   2  -1   42.54    0.85
   1   2   0    9.39    0.26
  -1  -2   0    8.74    0.14
  -1  -2   0    9.24    0.25
  -1  -2  -1   23.72    0.45
   1   2   2    7.89    0.18
   1   2   2    8.02    0.20
  -1  -2  -2    8.55    0.26
   1   2   3  967.62   11.15
  -1  -2  -3  971.81   12.22
   1   2   4   61.19    1.12
  -1  -2  -4   63.20    1.28
   1   2   5    2.54    0.33
  -1  -2  -5    3.84    0.23
  -1  -2  -5    4.46    0.34
   1   2   6   87.92    1.82
  -1  -2  -6   83.27    1.64
   1   2   7    1.24    0.19
  -1  -2  -7    0.90    0.17
  -1  -2  -7    0.87    0.22
   1   2   8    6.89    0.47
  -1  -2  -8    7.40    0.43
   1   2   9    1.72    0.29
  -1  -2  -9    1.23    0.29
  -1  -2  -9    1.33    0.26
   1   2  10    3.53    0.41
  -1  -2 -10    4.78    0.49
  -1  -2 -10    2.96    0.47
   1   2  11    0.39    0.24
  -1  -2 -11    0.09    0.24
   1   2  12    1.03    0.37
  -1  -2 -13    0.46    0.31
   1   3 -11    2.02    0.68
  -1  -3  11    2.45    0.43
   1   3 -10   16.07    1.40
  -1  -3  10   16.78    1.00
  -1  -3  10   14.87    1.08
   1   3  -9   -0.03    0.34
  -1  -3   9    0.10    0.21
  -1  -3   9    0.29    0.23
   1   3  -8   -0.38    0.24
  -1  -3   8   -0.02    0.15
  -1  -3   8    0.14    0.14
   1   3  -7    4.15    0.54
  -1  -3   7    3.55    0.36
  -1  -3   7    2.94    0.35
   1   3  -6    8.23    0.80
  -1  -3   6    9.61    0.54
  -1  -3   6    8.84    0.44
   1   3  -5    3.78    0.43
  -1  -3   5    3.94    0.23
  -1  -3   5    4.18    0.30
   1   3  -4   -0.11    0.20
  -1  -3   4    0.31    0.10
  -1  -3   4    0.43    0.14
   1   3  -3    6.77    0.51
  -1  -3   3    7.02    0.26
   1   3  -2    0.64    0.20
  -1  -3   2    0.90    0.13
   1   3  -1    5.10    0.27
  -1  -3   1    3.82    0.21
  -1  -3   0   45.25    0.67
  -1  -3   0   45.39    0.84
   1   3   1   10.17    0.31
  -1  -3  -1   10.11    0.33
   1   3   2   93.51    1.27
   1   3   2   94.76    1.23
  -1  -3  -2   94.80    1.67
   1   3   3  111.09    1.83
  -1  -3  -3  111.39    2.12
   1   3   4   24.33    0.57
  -1  -3  -4   23.71    0.69
   1   3   5    4.85    0.29
  -1  -3  -5    4.57    0.19
  -1  -3  -5    4.64    0.34
   1   3   6  323.44    5.75
  -1  -3  -6  319.39    6.57
  -1  -3  -7   35.00    0.81
  -1  -3  -7   31.99    1.10
  -1  -3  -8    0.59    0.25
  -1  -3  -8    0.35    0.13
   1   3   9   25.71    1.02
  -1  -3  -9   25.26    1.19
  -1  -3  -9   25.04    0.88
   1   3  10   15.27    0.83
  -1  -3 -10   15.81    0.96
   1   3  11    1.26    0.31
  -1  -3 -11    1.07    0.36
   1   3  12    0.25    0.25
  -1  -3 -12    0.11    0.30
   1   3  13    0.04    0.22
   1   4 -10    6.41    0.91
  -1  -4  10    6.37    0.69
   1   4  -9    0.13    0.33
  -1  -4   9   -0.14    0.19
  -1  -4   9   -0.24    0.24
   1   4  -8    2.64    0.53
  -1  -4   8    2.04    0.36
  -1  -4   8    2.47    0.37
  -1  -4   7   52.29    1.74
  -1  -4   7   53.01    1.60
   1   4  -6    1.26    0.43
  -1  -4   6    1.51    0.25
   1   4  -5   -0.10    0.23
  -1  -4   5   -0.18    0.14
   1   4  -4    0.13    0.17
  -1  -4   4   -0.02    0.09
   1   4  -3    0.23    0.21
  -1  -4   3    0.45    0.14
  -1  -4   3    0.22    0.11
   1   4  -2    3.61    0.45
  -1  -4   2    4.48    0.20
  -1  -4   2    4.17    0.27
   1   4  -1   25.24    0.80
  -1  -4   1   25.22    0.69
   1   4   0    0.36    0.13
  -1  -4   0    0.57    0.11
  -1  -4   0    0.52    0.10
   1   4   1    5.72    0.23
  -1  -4  -1    5.47    0.20
  -1  -4  -1    5.38    0.28
   1   4   2   18.24    0.39
  -1  -4  -2   17.40    0.53
   1   4   3    0.25    0.06
   1   4   3    0.23    0.08
  -1  -4  -3    0.25    0.13
   1   4   4   46.28    0.91
   1   4   4   44.86    0.57
  -1  -4  -4   46.85    1.23
   1   4   5    4.17    0.25
  -1  -4  -5    1.51    0.33
  -1  -4  -6  207.07    4.92
   1   4   7   77.36    1.93
  -1  -4  -7   71.53    2.15
   1   4   8    0.76    0.23
  -1  -4  -8    0.57    0.12
  -1  -4  -8    0.37    0.23
   1   4   9    1.15    0.32
  -1  -4  -9    2.82    0.43
  -1  -4  -9    1.55    0.21
   1   4  10    2.00    0.36
  -1  -4 -10    2.12    0.41
   1   4  11    0.05    0.25
  -1  -4 -11    0.39    0.29
   1   4  12   -0.07    0.20
   1   4  13   -0.17    0.24
  -1  -4 -13   -0.02    0.32
   1   4  14    0.16    0.34
  -1  -4 -14    0.44    0.37
   1   5 -10    1.08    0.62
   1   5  -9    0.02    0.37
  -1  -5   9    0.13    0.20
   1   5  -8   -0.11    0.34
  -1  -5   8    0.00    0.17
  -1  -5   8    0.36    0.21
   1   5  -7   19.77    1.36
  -1  -5   7   18.27    0.89
   1   5  -6   16.86    1.18
   1   5  -5    0.03    0.33
  -1  -5   5    0.44    0.16
  -1  -5   5   -0.13    0.16
   1   5  -4   25.98    1.23
  -1  -5   4   26.16    0.77
  -1  -5   4   26.03    0.90
   1   5  -3    8.16    0.64
  -1  -5   3    8.51    0.38
  -1  -5   3    8.10    0.44
   1   5  -2   16.93    0.81
  -1  -5   2   16.32    0.57
   1   5  -1    0.94    0.28
  -1  -5   1    1.39    0.21
   1   5   0   31.10    1.03
  -1  -5   0   32.02    0.79
   1   5   1   12.64    0.46
  -1  -5  -1   13.78    0.41
  -1  -5  -1   14.63    0.56
   1   5   2    0.13    0.11
   1   5   2    0.24    0.10
   1   5   3    0.77    0.13
   1   5   3    1.16    0.15
   1   5   4   58.97    0.85
   1   5   4   60.56    1.28
  -1  -5  -4   60.64    1.70
   1   5   5    0.35    0.15
  -1  -5  -5    1.02    0.22
  -1  -5  -6    0.43    0.21
   1   5   7    0.56    0.17
  -1  -5  -7    0.63    0.27
  -1  -5  -8   16.39    0.87
   1   5   9   34.65    1.28
  -1  -5  -9   37.85    1.55
   1   5  10   47.17    1.69
  -1  -5 -10   44.00    1.93
   1   5  11    1.37    0.33
  -1  -5 -11    2.32    0.47
   1   5  12    1.27    0.33
  -1  -5 -12    1.20    0.44
   1   5  13   -0.08    0.19
  -1  -5 -13    0.13    0.27
   1   5  14   -0.24    0.26
  -1  -5 -14    0.17    0.28
   1   6  -9    0.23    0.47
   1   6  -8    1.57    0.59
  -1  -6   8    1.62    0.32
   1   6  -7   16.20    1.28
  -1  -6   7   13.22    0.80
   1   6  -6    0.30    0.30
  -1  -6   6    0.16    0.17
  -1  -6   6   -0.09    0.16
   1   6  -5    5.15    0.69
  -1  -6   5    5.02    0.43
  -1  -6   5    4.15    0.32
   1   6  -4   32.00    1.56
  -1  -6   4   30.17    1.09
  -1  -6   4   30.33    0.99
   1   6  -3    7.16    0.62
  -1  -6   3    6.43    0.34
  -1  -6   3    6.61    0.45
   1   6  -2    1.26    0.39
  -1  -6   2    1.64    0.25
  -1  -6   2    1.48    0.24
   1   6  -1    9.51    0.56
  -1  -6   1    9.33    0.41
  -1  -6   1    8.49    0.47
   1   6   0   17.17    0.69
  -1  -6   0   16.48    0.66
  -1  -6   0   16.48    0.58
   1   6   1    7.58    0.39
  -1  -6  -1    7.61    0.47
   1   6   2   21.19    0.67
  -1  -6  -2   21.06    0.87
   1   6   3   -0.06    0.08
   1   6   3    0.05    0.08
   1   6   4    0.56    0.10
   1   6   4    0.75    0.18
  -1  -6  -4    0.87    0.25
   1   6   5    3.09    0.25
  -1  -6  -5    1.61    0.38
   1   6   6    0.94    0.19
  -1  -6  -6    0.95    0.29
   1   6   7    0.22    0.17
  -1  -6  -7    0.35    0.25
   1   6   8    0.86    0.23
  -1  -6  -8    1.29    0.36
   1   6   9    6.52    0.57
  -1  -6  -9    7.12    0.76
   1   6  10    0.11    0.22
  -1  -6 -10    0.11    0.24
   1   6  11    0.36    0.27
  -1  -6 -11    0.45    0.41
   1   6  12    1.50    0.37
  -1  -6 -12    1.84    0.48
   1   6  13    1.22    0.51
  -1  -6 -13    2.83    0.63
   1   6  14   -0.15    0.26
  -1  -6 -14   -0.01    0.30
   1   7  -8    0.21    0.43
   1   7  -7    0.59    0.50
  -1  -7   7    0.36    0.26
   1   7  -6    7.27    0.87
  -1  -7   6    5.80    0.47
  -1  -7   6    6.60    0.55
   1   7  -5    1.92    0.48
  -1  -7   5    0.94    0.24
  -1  -7   4    8.82    0.55
   1   7  -3    7.82    0.75
  -1  -7   3    7.35    0.47
   1   7  -2    0.25    0.33
  -1  -7   2    1.60    0.27
  -1  -7   2    0.67    0.21
   1   7  -1    1.53    0.33
  -1  -7   1    1.20    0.24
  -1  -7   1    1.46    0.21
   1   7   0    4.55    0.49
  -1  -7   0    4.79    0.36
  -1  -7   0    5.07    0.43
   1   7   1    2.44    0.29
  -1  -7  -1    2.62    0.37
  -1  -7  -1    3.18    0.30
   1   7   2   11.86    0.52
  -1  -7  -2   12.08    0.56
  -1  -7  -2   12.03    0.62
   1   7   3    1.58    0.21
   1   7   3    1.75    0.21
   1   7   4   73.60    1.51
   1   7   4   79.28    1.82
  -1  -7  -4   75.74    2.41
   1   7   5    0.94    0.22
  -1  -7  -5    1.74    0.38
   1   7   6    1.55    0.22
  -1  -7  -6    1.38    0.36
   1   7   7    0.08    0.16
  -1  -7  -7    0.11    0.24
   1   7   8    6.74    0.53
  -1  -7  -8    6.17    0.62
   1   7   9   -0.27    0.22
  -1  -7  -9   -0.02    0.29
   1   7  10    0.05    0.28
  -1  -7 -10    1.09    0.33
   1   7  11    1.05    0.38
  -1  -7 -11    1.60    0.44
   1   7  12    0.36    0.34
  -1  -7 -12    1.44    0.47
   1   7  13    0.61    0.39
  -1  -7 -13    0.56    0.44
   1   8  -7    0.25    0.48
   1   8  -6    6.93    0.93
  -1  -8   6    5.47    0.51
   1   8  -5    0.22    0.44
  -1  -8   5    0.23    0.25
  -1  -8   5    0.40    0.24
   1   8  -4    0.10    0.33
  -1  -8   4    0.11    0.21
  -1  -8   3   -0.04    0.18
  -1  -8   3    0.14    0.17
  -1  -8   2   -0.13    0.16
  -1  -8   2   -0.16    0.20
   1   8  -1    2.80    0.46
  -1  -8   1    2.73    0.35
   1   8   0    0.28    0.24
  -1  -8   0    0.29    0.28
  -1  -8   0    0.52    0.21
   1   8   1    0.68    0.20
  -1  -8  -1    0.06    0.24
  -1  -8  -1    0.40    0.19
   1   8   2    0.22    0.17
  -1  -8  -2    0.05    0.15
  -1  -8  -2    0.10    0.21
   1   8   3    0.09    0.16
   1   8   3    0.70    0.17
  -1  -8  -3    0.25    0.24
   1   8   4    8.56    0.48
  -1  -8  -4    8.16    0.76
   1   8   5    4.17    0.22
   1   8   5    5.82    0.39
  -1  -8  -5    5.70    0.55
   1   8   6    0.46    0.19
  -1  -8  -6    0.45    0.32
   1   8   7   17.77    0.86
  -1  -8  -7   18.13    1.15
   1   8   8    0.89    0.30
  -1  -8  -8    1.25    0.45
   1   8   9    1.28    0.33
  -1  -8  -9    1.48    0.51
   1   8  10    0.08    0.25
  -1  -8 -10    0.38    0.34
   1   8  11    0.47    0.29
  -1  -8 -11    0.25    0.42
   1   8  12   -0.06    0.23
  -1  -8 -12   -0.13    0.33
   1   8  13    1.69    0.43
  -1  -8 -13    1.50    0.58
   1   9  -6    2.36    0.81
  -1  -9   5    0.09    0.18
   1   9  -4    0.31    0.46
  -1  -9   4    0.38    0.25
  -1  -9   4    0.24    0.27
   1   9  -3    0.26    0.33
   1   9  -2    0.45    0.35
  -1  -9   2    0.58    0.28
   1   9  -1    1.18    0.44
   1   9   0    0.09    0.30
  -1  -9   0    0.41    0.21
   1   9   1    0.52    0.27
  -1  -9  -1    0.54    0.26
   1   9   2    1.14    0.27
  -1  -9  -2    1.38    0.31
  -1  -9  -2    1.06    0.38
   1   9   3    3.25    0.34
   1   9   3    3.33    0.32
  -1  -9  -3    2.78    0.53
   1   9   4    0.57    0.17
   1   9   4    0.51    0.20
  -1  -9  -4    1.04    0.35
   1   9   5    3.28    0.37
  -1  -9  -5    4.44    0.54
   1   9   6    2.96    0.41
  -1  -9  -6    1.81    0.59
   1   9   7    9.61    0.60
  -1  -9  -7    8.34    0.90
   1   9   8    4.10    0.50
  -1  -9  -8    3.03    0.76
   1   9   9    1.33    0.33
  -1  -9  -9    0.79    0.45
   1   9  10    4.49    0.52
  -1  -9 -10    3.78    0.75
   1   9  11    0.26    0.23
  -1  -9 -11   -0.44    0.31
   1   9  12    0.42    0.32
  -1  -9 -12   -0.00    0.40
   1   9  13    2.13    0.49
  -1  -9 -13    1.86    0.71
   1  10  -5    0.11    0.39
   1  10  -4    0.50    0.51
  -1 -10   4    0.36    0.28
   1  10  -3   -0.18    0.35
  -1 -10   3    0.29    0.23
   1  10  -2   -0.03    0.29
  -1 -10   2    0.13    0.18
  -1 -10   1    0.21    0.19
  -1 -10   1   -0.04    0.26
  -1 -10   0    0.37    0.22
  -1 -10   0   -0.24    0.18
   1  10   1    1.03    0.33
  -1 -10  -1    1.15    0.37
  -1 -10  -1    0.86    0.30
   1  10   2    4.08    0.50
  -1 -10  -2    2.63    0.52
   1  10   3    5.25    0.51
   1  10   3    5.76    0.46
  -1 -10  -3    6.24    0.73
   1  10   4    3.44    0.45
  -1 -10  -4    6.48    0.69
   1  10   5    0.76    0.28
   1  10   6   -0.20    0.21
  -1 -10  -6   -0.10    0.37
   1  10   7    5.11    0.51
  -1 -10  -7    4.83    0.75
   1  10   8    0.28    0.25
  -1 -10  -8    0.91    0.41
  -1 -10  -9    2.08    0.60
   1  10  10    8.05    0.72
  -1 -10 -10    6.45    0.93
   1  10  11    1.10    0.39
  -1 -10 -11    0.82    0.59
   1  10  12    0.14    0.30
  -1 -10 -12    0.11    0.36
   1  11  -3    8.50    1.11
   1  11  -2   -0.08    0.28
  -1 -11   2    0.08    0.21
   1  11  -1    0.25    0.32
  -1 -11   1    0.10    0.29
  -1 -11   0    1.23    0.45
   1  11   1    1.48    0.42
  -1 -11  -1    0.73    0.33
  -1 -11  -1    0.98    0.42
   1  11   2    6.44    0.65
  -1 -11  -2    7.02    0.78
   1  11   3    7.13    0.60
   1  11   3    6.87    0.63
  -1 -11  -3    7.43    0.81
   1  11   4    2.56    0.40
   1  11   4    2.43    0.39
  -1 -11  -4    3.53    0.62
   1  11   6   -0.04    0.22
  -1 -11  -6   -0.49    0.34
   1  11   7    0.79    0.36
  -1 -11  -7    1.36    0.49
   1  11   8    3.07    0.48
  -1 -11  -8    4.34    0.84
   1  11   9   -0.07    0.30
  -1 -11  -9    0.41    0.39
   1  11  10    0.24    0.32
  -1 -11 -10    0.62    0.42
   1  11  11    0.60    0.34
  -1 -11 -11    0.65    0.54
   1  11  12   -0.08    0.21
  -1 -11 -12    0.15    0.28
   1  12  -1    0.61    0.43
  -1 -12   1    0.08    0.26
   1  12   0    3.89    0.68
  -1 -12   0    3.81    0.63
  -1 -12   0    3.51    0.59
   1  12   1    1.61    0.56
  -1 -12  -1    2.16    0.56
  -1 -12  -1    2.20    0.43
   1  12   2    0.16    0.23
  -1 -12  -2    0.69    0.36
   1  12   3   13.45    0.90
  -1 -12  -3   12.79    1.13
   1  12   4    0.81    0.29
  -1 -12  -4    1.11    0.45
   1  12   5    1.02    0.31
  -1 -12  -5    0.39    0.59
   1  12   6    2.28    0.47
  -1 -12  -6    1.24    0.60
   1  12   7    0.33    0.25
  -1 -12  -7   -0.13    0.40
   1  12   8    0.42    0.30
  -1 -12  -8    0.83    0.50
   1  12   9   -0.04    0.26
  -1 -12  -9   -0.16    0.38
   1  12  10    0.10    0.28
  -1 -12 -10   -0.03    0.33
   1  12  11    0.11    0.38
  -1 -12 -11    0.32    0.45
   1  13   1   -0.12    0.32
   1  13   2    1.40    0.34
  -1 -13  -2    1.65    0.55
   1  13   3    2.43    0.41
  -1 -13  -3    1.48    0.65
   1  13   4    0.56    0.34
  -1 -13  -4    0.56    0.46
   1  13   5    0.03    0.21
  -1 -13  -5   -0.06    0.28
   1  13   6    0.14    0.31
   1  13   7    0.21    0.37
  -1 -13  -7    0.47    0.46
   1  13   8    0.64    0.40
  -1 -13  -8    0.53    0.54
   1  13   9    0.32    0.40
  -2  12   9    0.02    0.25
   2 -12  -8    0.91    0.48
  -2  12   8    1.02    0.44
   2 -12  -7    0.75    0.41
  -2  12   7    0.04    0.34
  -2  12   6    2.14    0.50
  -2  12   5    0.15    0.32
   2 -12  -4    0.38    0.30
  -2  12   4    0.23    0.30
   2 -12  -3    0.08    0.25
   2 -12  -3    0.25    0.33
   2 -12  -2    0.24    0.35
   2 -12  -1    0.26    0.42
  -2  12   1    0.33    0.31
   2 -12   0    0.05    0.31
  -2  12   0   -0.05    0.25
   2 -11 -10    2.66    0.87
  -2  11  10    2.29    0.53
   2 -11  -9    5.72    0.94
  -2  11   9    5.64    0.77
   2 -11  -8    2.19    0.66
  -2  11   8    4.30    0.58
   2 -11  -7    0.55    0.42
  -2  11   7    0.35    0.34
   2 -11  -6    0.34    0.32
  -2  11   6    0.08    0.32
   2 -11  -5    1.26    0.42
  -2  11   5    0.98    0.35
   2 -11  -4    0.18    0.25
   2 -11  -3    0.13    0.20
   2 -11  -3   -0.33    0.26
   2 -11  -2    0.60    0.31
  -2  11   2    0.06    0.23
   2 -11  -1    0.01    0.31
  -2  11   1   -0.26    0.24
   2 -11   0    1.56    0.54
  -2  11  -1    2.24    0.61
   2 -11   2   -0.14    0.35
  -2  10  11    0.05    0.28
   2 -10 -10   -0.59    0.47
  -2  10  10   -0.38    0.44
   2 -10  -9   10.46    1.21
  -2  10   9   10.96    0.83
   2 -10  -8    0.87    0.52
  -2  10   8    1.34    0.35
   2 -10  -7    0.18    0.30
  -2  10   7    0.29    0.26
   2 -10  -6    0.56    0.30
  -2  10   6   -0.02    0.26
   2 -10  -5    0.27    0.31
  -2  10   5    0.72    0.33
   2 -10  -4    0.37    0.30
   2 -10  -3    2.27    0.49
   2 -10  -2    7.09    0.71
   2 -10  -2    7.20    0.65
  -2  10   2    5.94    0.57
   2 -10  -1    1.27    0.40
   2 -10  -1    1.34    0.33
  -2  10   1    0.95    0.32
   2 -10   0    0.35    0.29
  -2  10   0    0.37    0.27
   2 -10   1    0.11    0.27
  -2  10  -1    0.16    0.30
   2 -10   2    1.32    0.38
  -2  10  -2    0.46    0.49
  -2  10  -3    0.40    0.39
   2 -10   4    0.14    0.27
  -2  10  -4   -0.40    0.35
   2  -9 -12    0.36    0.49
   2  -9 -11    0.30    0.42
  -2   9  11    0.57    0.41
   2  -9 -10    0.28    0.42
  -2   9  10    0.50    0.39
   2  -9  -9    0.44    0.49
  -2   9   9    1.46    0.39
   2  -9  -8    0.65    0.39
   2  -9  -7    1.08    0.34
  -2   9   7    0.29    0.27
   2  -9  -6    2.92    0.51
  -2   9   6    2.62    0.38
   2  -9  -5    1.80    0.41
  -2   9   5    1.57    0.34
   2  -9  -4    1.18    0.30
  -2   9   4    0.77    0.20
   2  -9  -3    1.61    0.35
   2  -9  -3    0.51    0.29
   2  -9  -2    9.21    0.75
   2  -9  -1    3.61    0.43
   2  -9  -1    3.86    0.48
  -2   9   1    2.76    0.46
   2  -9   0    0.07    0.26
  -2   9   0    0.37    0.24
   2  -9   1    5.87    0.61
  -2   9  -1    5.78    0.61
   2  -9   2    0.29    0.25
  -2   9  -2   -0.17    0.24
   2  -9   3    5.60    0.66
  -2   9  -3    5.97    0.73
   2  -9   4    0.28    0.30
  -2   9  -4    0.22    0.35
   2  -9   5    2.40    0.61
  -2   9  -5    1.77    0.72
   2  -8 -12    1.21    0.59
  -2   8  12    1.01    0.37
   2  -8 -11   -0.36    0.38
  -2   8  11   -0.10    0.29
   2  -8 -10    0.24    0.44
  -2   8  10    1.11    0.34
   2  -8  -9    0.29    0.37
  -2   8   9    0.10    0.23
   2  -8  -8    0.18    0.35
  -2   8   8    0.15    0.22
  -2   8   7    4.19    0.52
   2  -8  -6    1.51    0.33
  -2   8   6    1.03    0.31
   2  -8  -5   -0.26    0.25
   2  -8  -4    0.17    0.19
  -2   8   4   -0.08    0.10
   2  -8  -3    8.16    0.69
   2  -8  -3    6.98    0.59
   2  -8  -2    4.42    0.43
   2  -8  -2    3.19    0.56
  -2   8   2    3.32    0.37
   2  -8  -1    2.01    0.29
   2  -8  -1    2.37    0.38
   2  -8   0    4.40    0.62
   2  -8   0    4.71    0.39
  -2   8   0    5.03    0.54
   2  -8   1    2.54    0.40
  -2   8  -1    2.12    0.41
   2  -8   2    4.11    0.47
  -2   8  -2    3.25    0.55
   2  -8   3    4.07    0.57
  -2   8  -3    3.91    0.59
  -2   8  -4    0.71    0.46
   2  -8   5    0.14    0.22
   2  -8   6    1.77    0.42
   2  -8   7    0.81    0.34
  -2   8  -7    0.22    0.62
   2  -7 -13    0.52    0.43
  -2   7  13    0.23    0.29
   2  -7 -12    3.95    0.87
  -2   7  12    4.48    0.61
  -2   7  11    0.11    0.26
   2  -7 -10    1.92    0.51
  -2   7  10    1.26    0.36
   2  -7  -9    0.54    0.41
  -2   7   9    1.19    0.33
   2  -7  -8   16.06    1.03
  -2   7   8   14.23    0.82
   2  -7  -7    8.08    0.77
  -2   7   7    7.68    0.55
  -2   7   6    0.11    0.20
   2  -7  -5    0.28    0.27
  -2   7   5    0.88    0.21
  -2   7   4    0.54    0.13
  -2   7   4    0.12    0.11
   2  -7  -3   13.57    0.61
   2  -7  -3   12.37    0.67
  -2   7   3   12.90    0.50
   2  -7  -2    1.16    0.23
   2  -7  -2    0.88    0.34
  -2   7   2    1.34    0.23
   2  -7  -1    0.29    0.20
   2  -7  -1    0.29    0.18
  -2   7   1    0.18    0.19
   2  -7   0    1.13    0.20
   2  -7   0    0.24    0.26
  -2   7   0    0.86    0.24
   2  -7   1   -0.32    0.24
  -2   7  -1    0.03    0.21
   2  -7   2   26.69    1.25
  -2   7  -2   24.32    1.25
   2  -7   3    1.64    0.40
  -2   7  -3    1.39    0.41
   2  -7   4    1.03    0.29
  -2   7  -4    2.03    0.45
   2  -7   6   -0.32    0.25
  -2   7  -6    0.14    0.41
   2  -7   7   -0.09    0.27
  -2   7  -7   -0.16    0.38
   2  -7   8   -0.11    0.29
   2  -6 -13    3.12    0.82
  -2   6  13    2.49    0.49
   2  -6 -12    1.72    0.67
  -2   6  12    2.30    0.43
   2  -6 -11    7.73    0.89
  -2   6  11    8.33    0.71
   2  -6 -10    0.16    0.29
  -2   6  10    0.11    0.18
   2  -6  -9   26.08    1.50
  -2   6   9   27.70    1.32
   2  -6  -8    4.77    0.76
  -2   6   8    7.15    0.59
   2  -6  -7    4.93    0.58
  -2   6   7    6.48    0.46
   2  -6  -6    0.50    0.24
  -2   6   6    0.17    0.19
   2  -6  -5    2.24    0.34
  -2   6   5    2.03    0.25
   2  -6  -4   -0.02    0.14
  -2   6   4    0.11    0.11
  -2   6   4   -0.11    0.07
   2  -6  -3    3.23    0.31
   2  -6  -3    3.61    0.32
  -2   6   3    4.02    0.23
   2  -6  -2    0.87    0.16
   2  -6  -2    0.63    0.20
  -2   6   2    0.62    0.16
   2  -6  -1    5.21    0.39
  -2   6   1    5.65    0.38
   2  -6   0    1.33    0.24
  -2   6   0    0.92    0.26
   2  -6   1    0.11    0.11
   2  -6   1    0.41    0.18
  -2   6  -1    0.07    0.21
   2  -6   2    0.79    0.24
   2  -6   2    0.42    0.11
  -2   6  -2    0.19    0.25
  -2   6  -3    1.46    0.39
  -2   6  -4    0.35    0.33
   2  -6   5    5.21    0.51
  -2   6  -5    4.73    0.69
   2  -6   6    0.13    0.18
  -2   6  -6   -0.28    0.28
   2  -6   7    2.85    0.54
  -2   6  -7    2.06    0.60
   2  -6   8   -0.04    0.21
  -2   6  -8    0.08    0.31
   2  -6   9    0.05    0.30
  -2   6  -9   -0.16    0.36
   2  -5 -13    0.05    0.30
   2  -5 -12    1.67    0.54
  -2   5  12    1.77    0.46
   2  -5 -11    0.95    0.38
  -2   5  11    0.45    0.27
   2  -5 -10    0.79    0.43
  -2   5  10    0.91    0.33
   2  -5  -9    1.02    0.37
  -2   5   9    0.60    0.24
   2  -5  -8    6.21    0.60
  -2   5   8    5.96    0.48
   2  -5  -7    3.96    0.48
  -2   5   7    4.61    0.34
   2  -5  -6    0.48    0.26
  -2   5   6    0.21    0.16
   2  -5  -5    0.17    0.16
  -2   5   5   -0.02    0.11
   2  -5  -4    1.45    0.27
  -2   5   4    1.65    0.12
  -2   5   4    1.84    0.21
   2  -5  -3    2.71    0.29
   2  -5  -3    2.47    0.27
  -2   5   3    2.27    0.17
   2  -5  -2    3.56    0.26
   2  -5  -2    3.48    0.28
  -2   5   2    3.68    0.25
   2  -5  -1   29.28    0.91
  -2   5   1   29.68    0.81
   2  -5   0    3.95    0.22
   2  -5   0    3.63    0.35
  -2   5   0    3.23    0.30
   2  -5   1    1.23    0.13
  -2   5  -1    1.32    0.24
   2  -5   2   10.13    0.46
   2  -5   2    9.16    0.27
  -2   5  -2   11.47    0.59
   2  -5   3    0.13    0.16
  -2   5  -3    0.42    0.23
   2  -5   4    0.07    0.24
  -2   5  -4    0.81    0.25
   2  -5   5    1.13    0.32
  -2   5  -5    0.53    0.36
   2  -5   6    0.44    0.29
  -2   5  -6    0.19    0.39
   2  -5   7    0.35    0.29
  -2   5  -7    0.49    0.36
   2  -5   8    1.31    0.38
  -2   5  -8    1.12    0.52
  -2   5  -9   -0.35    0.42
  -2   5 -10    0.74    0.52
   2  -4 -13    0.09    0.29
  -2   4  13    0.01    0.19
   2  -4 -12    0.59    0.36
  -2   4  12    0.41    0.30
   2  -4 -11    0.54    0.41
  -2   4  11    0.77    0.26
   2  -4 -10    0.15    0.24
  -2   4  10   -0.01    0.16
   2  -4  -9    0.48    0.37
   2  -4  -8   16.24    1.01
  -2   4   8   16.41    0.71
   2  -4  -7    2.05    0.36
  -2   4   7    2.21    0.27
   2  -4  -6   21.65    0.91
  -2   4   6   21.82    0.68
   2  -4  -5    4.91    0.37
   2  -4  -5    4.48    0.16
  -2   4   5    5.20    0.30
   2  -4  -4    0.79    0.23
  -2   4   4    0.49    0.16
  -2   4   4    0.82    0.09
   2  -4  -3    5.13    0.31
   2  -4  -3    5.61    0.37
  -2   4   3    4.20    0.19
   2  -4  -2   19.61    0.65
   2  -4  -2   19.91    0.63
  -2   4   2   19.35    0.52
   2  -4  -1    6.25    0.31
   2  -4  -1    4.50    0.28
  -2   4   1    4.01    0.31
   2  -4   0   11.52    0.52
  -2   4   0   14.27    0.61
   2  -4   1    1.70    0.19
   2  -4   1    1.75    0.12
  -2   4  -1    1.95    0.26
   2  -4   2    3.03    0.24
   2  -4   2    2.20    0.10
  -2   4  -2    2.18    0.30
   2  -4   3    0.09    0.16
  -2   4  -3    0.36    0.19
   2  -4   4    0.23    0.18
  -2   4  -4    0.15    0.21
   2  -4   5    0.04    0.17
  -2   4  -5   -0.18    0.20
   2  -4   6    2.39    0.44
  -2   4  -6    3.76    0.49
  -2   4  -7    1.68    0.56
   2  -4   8    0.64    0.36
  -2   4  -8    0.73    0.44
  -2   4  -9    0.21    0.34
   2  -4  10    0.37    0.38
  -2   4 -10    0.35    0.45
  -2   3  13    0.90    0.32
   2  -3 -12   -0.19    0.31
   2  -3 -11    0.65    0.33
  -2   3  11    0.26    0.25
   2  -3 -10    0.59    0.36
  -2   3  10    0.87    0.24
   2  -3  -9    1.24    0.22
  -2   3   9    1.28    0.30
   2  -3  -8    0.03    0.20
  -2   3   8    0.05    0.14
   2  -3  -7    0.97    0.33
   2  -3  -7    1.09    0.15
  -2   3   7    1.29    0.21
   2  -3  -6    1.58    0.15
   2  -3  -6    1.67    0.29
  -2   3   6    1.44    0.20
   2  -3  -5    4.83    0.20
   2  -3  -5    5.60    0.37
   2  -3  -4    0.59    0.19
   2  -3  -4    0.79    0.11
  -2   3   4    1.09    0.13
   2  -3  -3    2.17    0.14
   2  -3  -3    3.03    0.26
  -2   3   3    1.89    0.18
   2  -3  -2    7.59    0.33
   2  -3  -2    9.02    0.34
  -2   3   2    8.20    0.28
   2  -3  -1    9.82    0.31
   2  -3  -1   10.13    0.40
  -2   3   1    9.86    0.31
   2  -3   0    0.88    0.11
   2  -3   0    2.05    0.17
  -2   3   0    1.08    0.16
   2  -3   1   35.86    0.51
   2  -3   1   38.94    0.93
   2  -3   2   95.29    1.93
  -2   3  -2   95.89    2.41
   2  -3   3   28.73    0.81
   2  -3   4    1.26    0.20
  -2   3  -4    0.92    0.31
   2  -3   5    8.78    0.48
  -2   3  -5    8.26    0.62
   2  -3   6   10.96    0.60
  -2   3  -6   11.69    0.78
   2  -3   7    0.17    0.20
   2  -3   8    0.45    0.32
  -2   3  -8    0.66    0.34
   2  -3   9   -0.36    0.27
  -2   3  -9    0.27    0.33
   2  -3  10    0.49    0.34
  -2   3 -10    0.60    0.40
   2  -3  11    1.67    0.46
  -2   3 -11    1.77    0.64
   2  -2 -13    0.07    0.29
  -2   2  13    0.12    0.24
   2  -2 -12    0.04    0.24
  -2   2  12    0.03    0.18
  -2   2  11    3.11    0.37
   2  -2 -10    0.15    0.15
  -2   2  10   -0.16    0.15
   2  -2  -9    1.99    0.44
   2  -2  -9    2.29    0.33
  -2   2   9    2.84    0.33
   2  -2  -8    0.08    0.24
   2  -2  -8    0.19    0.18
  -2   2   8    0.67    0.18
   2  -2  -7    0.20    0.16
   2  -2  -7    0.40    0.25
  -2   2   7    0.30    0.17
   2  -2  -6    0.19    0.18
   2  -2  -6    0.13    0.13
  -2   2   6    0.50    0.13
   2  -2  -5    1.03    0.23
  -2   2   5    1.21    0.14
   2  -2  -4   17.21    0.46
   2  -2  -4   18.79    0.64
  -2   2   4   17.21    0.45
   2  -2  -3    0.23    0.11
  -2   2   3    0.08    0.06
   2  -2  -2   22.09    0.46
   2  -2  -2   21.57    0.54
   2  -2  -2   21.72    0.54
   2  -2  -1   18.56    0.46
   2  -2  -1   19.06    0.43
   2  -2   0  142.95    2.43
  -2   2   0  154.09    2.81
   2  -2   1  370.58    5.19
   2  -2   2   -0.07    0.09
  -2   2  -2   -0.17    0.12
   2  -2   3    0.89    0.16
  -2   2  -3    0.15    0.21
   2  -2   4    7.32    0.35
  -2   2  -4    7.52    0.46
   2  -2   5   18.45    0.71
   2  -2   5   16.73    0.34
  -2   2  -5   18.10    0.84
   2  -2   6   17.18    0.69
   2  -2   6   14.63    0.39
  -2   2  -6   16.98    0.82
   2  -2   7    0.13    0.10
   2  -2   7    0.58    0.19
  -2   2  -7    0.16    0.26
   2  -2   8    0.54    0.26
   2  -2   9    0.06    0.23
  -2   2  -9    0.28    0.30
   2  -2  10    0.46    0.28
  -2   2 -10    0.02    0.31
   2  -2  11    0.46    0.31
  -2   2 -11    0.08    0.42
   2  -2  12    0.08    0.29
  -2   1  12    0.19    0.20
   2  -1 -11    1.08    0.42
  -2   1  11    0.73    0.28
   2  -1 -10    6.19    0.64
   2  -1 -10    7.42    0.66
  -2   1  10    6.75    0.53
   2  -1  -9   -0.01    0.26
   2  -1  -9    0.30    0.22
  -2   1   9    0.04    0.16
   2  -1  -8   13.64    0.77
   2  -1  -8   14.34    0.84
  -2   1   8   12.83    0.57
   2  -1  -7    1.75    0.28
   2  -1  -7    2.61    0.33
  -2   1   7    1.67    0.24
   2  -1  -6   -0.01    0.11
   2  -1  -6    0.15    0.13
  -2   1   6    0.00    0.09
   2  -1  -5    9.97    0.43
   2  -1  -5    8.99    0.48
   2  -1  -4   39.18    0.89
   2  -1  -4   39.48    1.11
  -2   1   4   41.51    0.82
   2  -1  -3   13.79    0.48
   2  -1  -3   13.65    0.38
  -2   1   3   12.68    0.29
   2  -1  -2   26.04    0.59
  -2   1   2   25.55    0.42
   2  -1  -1   48.13    0.86
   2  -1  -1   47.96    0.82
   2  -1  -1   48.88    0.78
   2  -1   0  270.06    3.26
   2  -1   0  274.93    4.04
   2  -1   1   15.02    0.35
  -2   1  -1   17.95    0.55
   2  -1   2   85.29    1.37
  -2   1  -3    1.45    0.19
   2  -1   4    1.62    0.19
  -2   1  -4    1.91    0.28
   2  -1   5    6.67    0.34
  -2   1  -5    6.60    0.20
  -2   1  -5    7.02    0.43
   2  -1   6   33.10    0.99
   2  -1   7    7.42    0.45
  -2   1  -7    6.70    0.30
  -2   1  -7    7.37    0.54
   2  -1   8   24.61    1.07
  -2   1  -8   25.54    1.22
  -2   1  -8   23.98    0.76
   2  -1   9    1.68    0.38
  -2   1  -9    2.04    0.53
  -2   1  -9    2.46    0.26
   2  -1  10    0.47    0.26
  -2   1 -10    0.45    0.32
  -2   1 -11    1.65    0.50
   2  -1  12    0.02    0.24
  -2   1 -12   -0.24    0.33
   2   0 -12   -0.20    0.35
   2   0 -12   -0.43    0.31
  -2   0  12    0.07    0.25
   2   0 -11    0.42    0.26
   2   0 -11   -0.04    0.31
  -2   0  11    0.00    0.20
   2   0 -10    0.98    0.33
   2   0 -10    0.50    0.32
   2   0  -9    1.00    0.36
   2   0  -9    2.01    0.34
  -2   0   9    1.10    0.26
   2   0  -8   13.32    0.79
  -2   0   8   12.91    0.57
   2   0  -7    8.87    0.58
  -2   0   7    8.53    0.37
   2   0  -6    0.62    0.22
   2   0  -6    0.90    0.21
  -2   0   6    0.98    0.15
   2   0  -5  117.90    2.54
   2   0  -5  117.74    2.67
  -2   0   5  114.64    2.09
   2   0  -4   -0.01    0.14
   2   0  -4    0.65    0.17
  -2   0   4    0.14    0.08
   2   0  -3   39.21    0.89
   2   0  -2   31.53    0.66
  -2   0   2   30.67    0.41
   2   0  -1    2.50    0.12
   2   0  -1    3.29    0.25
   2   0  -1    2.92    0.18
   2   0   0    2.98    0.19
  -2   0   0    2.85    0.13
   2   0   1   37.71    0.78
   2   0   1   37.26    0.55
   2   0   2  112.45    1.48
   2   0   3    0.46    0.09
  -2   0  -3    0.52    0.14
  -2   0  -3    0.41    0.05
   2   0   4    1.59    0.17
  -2   0  -4    2.02    0.21
  -2   0  -4    1.35    0.10
   2   0   5    0.07    0.14
  -2   0  -5    0.89    0.16
  -2   0  -5    0.12    0.08
   2   0   6    1.61    0.22
  -2   0  -6    1.25    0.26
  -2   0  -6    1.68    0.15
   2   0   7    0.19    0.16
  -2   0  -7    0.11    0.12
  -2   0  -7    0.05    0.17
   2   0   8    1.18    0.29
  -2   0  -8    0.86    0.20
  -2   0  -8    1.01    0.31
   2   0   9   22.97    1.18
  -2   0  -9   22.89    1.22
   2   0  10    7.31    0.60
  -2   0 -10    7.03    0.64
   2   0  11    0.98    0.39
   2   0  12   -0.12    0.30
  -2   0 -13    0.48    0.39
  -2  -1  12    0.86    0.40
  -2  -1  12    0.06    0.27
   2   1 -11    0.18    0.40
  -2  -1  11    0.42    0.27
   2   1 -10    0.06    0.40
  -2  -1  10    0.90    0.24
   2   1  -9    1.42    0.37
   2   1  -9    0.90    0.36
  -2  -1   9    0.67    0.21
   2   1  -8    0.13    0.23
   2   1  -8   -0.29    0.21
  -2  -1   8   -0.14    0.14
   2   1  -7    4.96    0.46
   2   1  -7    5.56    0.51
  -2  -1   7    4.95    0.32
   2   1  -6    0.30    0.19
   2   1  -6    0.13    0.19
   2   1  -5   76.35    1.98
   2   1  -5   72.67    1.82
  -2  -1   5   73.58    1.38
   2   1  -4    0.45    0.19
   2   1  -4    0.65    0.18
   2   1  -3   45.73    1.17
   2   1  -3   49.10    1.14
   2   1  -2   22.39    0.56
  -2  -1   2   22.95    0.28
   2   1  -1    7.70    0.36
  -2  -1   1    6.80    0.08
   2   1   0   37.19    0.76
  -2  -1   0   37.82    0.69
   2   1   1   33.29    0.71
   2   1   1   33.77    0.43
  -2  -1  -1   35.49    0.58
   2   1   2    4.90    0.17
   2   1   2    5.48    0.25
  -2  -1  -2    5.18    0.19
  -2  -1  -3   42.61    0.91
  -2  -1  -3   43.57    0.76
   2   1   4    1.85    0.15
  -2  -1  -4    1.59    0.13
  -2  -1  -4    1.54    0.20
   2   1   5   11.61    0.44
  -2  -1  -5    9.41    0.35
  -2  -1  -5   10.21    0.45
   2   1   6    0.52    0.15
  -2  -1  -6    0.55    0.15
  -2  -1  -6    0.56    0.17
   2   1   7    2.39    0.29
  -2  -1  -7    2.29    0.21
  -2  -1  -7    2.22    0.30
   2   1   8    0.17    0.14
  -2  -1  -8   -0.03    0.14
   2   1   9    0.77    0.26
  -2  -1  -9    0.73    0.24
  -2  -1  -9    0.99    0.28
   2   1  10    2.82    0.43
  -2  -1 -10    3.35    0.48
   2   1  11    5.78    0.58
  -2  -1 -11    4.73    0.50
  -2  -1 -11    4.79    0.55
   2   1  12    4.93    0.64
  -2  -1 -12    4.65    0.68
   2   1  13    0.21    0.23
  -2  -1 -13   -0.28    0.31
   2   2 -11    0.62    0.33
  -2  -2  11   -0.08    0.28
  -2  -2  11    0.05    0.20
   2   2 -10    0.89    0.45
   2   2  -9    0.18    0.39
  -2  -2   9    0.18    0.22
  -2  -2   9    0.94    0.29
   2   2  -8    2.69    0.54
  -2  -2   8    1.51    0.42
   2   2  -7   -0.08    0.27
  -2  -2   7    0.12    0.14
  -2  -2   7    0.24    0.19
   2   2  -6    1.63    0.30
  -2  -2   6    1.06    0.17
  -2  -2   6    1.49    0.26
   2   2  -5    1.00    0.29
  -2  -2   5    1.24    0.25
  -2  -2   5    1.01    0.14
   2   2  -4   22.12    0.90
  -2  -2   4   20.27    0.70
   2   2  -3    4.38    0.45
  -2  -2   3    5.86    0.32
  -2  -2   3    5.61    0.17
   2   2  -2  151.03    2.85
  -2  -2   2  155.39    2.72
   2   2  -1   38.53    0.86
  -2  -2   1   38.72    0.80
   2   2   0   87.21    1.67
  -2  -2   0   88.38    1.54
   2   2   1   26.12    0.62
   2   2   1   26.36    0.32
  -2  -2  -1   26.78    0.58
   2   2   2   10.67    0.38
   2   2   2   10.53    0.23
   2   2   3  118.79    1.68
  -2  -2  -3  121.22    1.92
   2   2   4    3.03    0.20
  -2  -2  -4    3.55    0.22
  -2  -2  -4    2.83    0.19
   2   2   5    6.25    0.32
  -2  -2  -5    5.50    0.30
  -2  -2  -5    5.11    0.28
   2   2   6    2.92    0.25
  -2  -2  -6    3.18    0.23
   2   2   7    0.38    0.14
  -2  -2  -7    0.09    0.13
  -2  -2  -7    0.12    0.14
   2   2   8    0.06    0.16
  -2  -2  -8    0.24    0.15
  -2  -2  -8    0.01    0.15
   2   2   9    3.77    0.44
  -2  -2  -9    4.33    0.43
  -2  -2  -9    3.95    0.42
   2   2  10   14.36    0.77
  -2  -2 -10   13.75    0.80
  -2  -2 -10   13.17    0.87
   2   2  11    0.46    0.27
   2   2  12    0.98    0.35
  -2  -2 -12    1.33    0.41
   2   3 -11    0.33    0.38
  -2  -3  11    0.04    0.33
   2   3 -10    1.65    0.62
  -2  -3  10    0.92    0.34
  -2  -3  10    1.82    0.41
   2   3  -9    2.13    0.55
  -2  -3   9    1.88    0.40
   2   3  -8   -0.04    0.32
  -2  -3   8   -0.02    0.19
  -2  -3   8   -0.06    0.12
   2   3  -7   -0.29    0.27
  -2  -3   7    0.39    0.18
  -2  -3   7   -0.22    0.12
  -2  -3   6    0.42    0.14
  -2  -3   6    0.77    0.22
   2   3  -5    1.02    0.30
  -2  -3   5    1.12    0.22
  -2  -3   5    0.87    0.15
   2   3  -4    2.45    0.33
  -2  -3   4    2.00    0.28
  -2  -3   4    2.40    0.15
   2   3  -3   -0.22    0.18
  -2  -3   3   -0.15    0.11
  -2  -3   3   -0.01    0.06
   2   3  -2    2.87    0.40
  -2  -3   2    5.53    0.28
   2   3  -1  127.47    2.49
  -2  -3   1  123.81    2.23
   2   3   0   90.56    1.69
  -2  -3   0   89.68    1.64
   2   3   1    4.63    0.24
   2   3   1    4.56    0.10
  -2  -3  -1    4.84    0.22
   2   3   2    9.49    0.29
   2   3   2    9.53    0.22
  -2  -3  -2    9.83    0.33
   2   3   3    0.21    0.10
   2   3   3    0.60    0.11
  -2  -3  -3    1.08    0.16
   2   3   4   22.28    0.55
  -2  -3  -4   22.99    0.73
   2   3   5   30.20    0.83
  -2  -3  -5   29.63    1.00
  -2  -3  -5   33.81    0.84
   2   3   6  170.54    3.31
  -2  -3  -6  171.92    3.71
   2   3   7    0.17    0.10
  -2  -3  -7   -0.26    0.12
  -2  -3  -7    0.00    0.10
   2   3   8    6.33    0.38
  -2  -3  -8    6.41    0.41
   2   3   9    8.97    0.57
  -2  -3  -9    9.75    0.66
  -2  -3  -9    8.86    0.52
   2   3  10    2.01    0.36
  -2  -3 -10    2.53    0.40
   2   3  11    2.59    0.38
  -2  -3 -11    2.40    0.43
  -2  -3 -11    1.83    0.37
   2   3  12    0.39    0.29
  -2  -3 -12    0.14    0.29
   2   3  13    0.13    0.29
  -2  -3 -13    0.34    0.29
   2   4 -10    1.02    0.57
  -2  -4  10    1.26    0.41
   2   4  -9    0.10    0.45
  -2  -4   9    0.48    0.22
  -2  -4   9    0.05    0.28
  -2  -4   8    2.34    0.47
  -2  -4   8    1.99    0.28
   2   4  -7    2.48    0.58
  -2  -4   7    3.12    0.28
  -2  -4   7    2.68    0.47
   2   4  -6    2.22    0.45
  -2  -4   6    1.31    0.32
  -2  -4   6    1.51    0.19
   2   4  -5    2.60    0.46
  -2  -4   5    2.60    0.23
  -2  -4   5    2.72    0.37
   2   4  -4    3.56    0.40
  -2  -4   4    2.66    0.19
   2   4  -3    0.09    0.18
  -2  -4   3    0.21    0.16
  -2  -4   3    0.19    0.07
   2   4  -2   -0.39    0.19
  -2  -4   2   -0.03    0.06
  -2  -4   2   -0.21    0.14
   2   4  -1   26.37    0.96
  -2  -4   1   27.90    0.51
  -2  -4   1   27.82    0.82
   2   4   0    9.33    0.43
  -2  -4   0   10.42    0.43
  -2  -4   0    8.85    0.22
   2   4   1    8.44    0.38
   2   4   1    8.81    0.20
  -2  -4  -1    9.22    0.36
   2   4   2   32.12    0.55
  -2  -4  -2   31.39    0.82
   2   4   3   11.81    0.34
  -2  -4  -3   11.87    0.51
   2   4   4   15.10    0.41
   2   4   4   15.75    0.46
  -2  -4  -4   13.58    0.61
   2   4   5   31.91    0.83
  -2  -4  -5   29.24    1.05
  -2  -4  -6   41.05    0.84
   2   4   7    2.63    0.28
  -2  -4  -7    2.61    0.33
  -2  -4  -7    2.29    0.20
  -2  -4  -8    0.74    0.25
  -2  -4  -8    0.73    0.15
   2   4   9   67.38    1.95
  -2  -4  -9   65.08    1.68
  -2  -4  -9   64.42    2.06
   2   4  10    6.71    0.56
  -2  -4 -10    6.69    0.61
   2   4  11    8.12    0.77
  -2  -4 -11    8.45    0.71
   2   4  12    0.54    0.34
  -2  -4 -12    0.84    0.37
   2   4  13    0.29    0.33
  -2  -4 -13    0.30    0.32
   2   4  14    0.23    0.33
  -2  -4 -14    0.20    0.33
   2   5 -10    0.13    0.44
   2   5  -9   -0.08    0.40
  -2  -5   9    0.29    0.29
   2   5  -8    0.81    0.45
  -2  -5   8    0.46    0.20
   2   5  -7   42.59    2.23
  -2  -5   7   40.85    1.37
  -2  -5   7   42.60    1.66
   2   5  -6    7.64    0.79
  -2  -5   6    6.28    0.42
  -2  -5   6    6.31    0.55
   2   5  -5    3.77    0.55
  -2  -5   5    1.88    0.23
  -2  -5   5    2.47    0.37
   2   5  -4   20.95    1.26
  -2  -5   4   21.48    0.62
  -2  -5   4   22.61    0.89
   2   5  -3    1.08    0.29
  -2  -5   3    0.72    0.13
  -2  -5   3    1.06    0.25
   2   5  -2    5.08    0.43
   2   5  -1    0.85    0.19
  -2  -5   1   -0.04    0.08
  -2  -5   0   27.02    0.59
  -2  -5   0   25.54    0.80
   2   5   1    3.36    0.30
  -2  -5  -1    4.87    0.36
   2   5   2    0.06    0.07
   2   5   2    0.15    0.14
   2   5   3    2.07    0.18
   2   5   3    2.32    0.21
  -2  -5  -3    3.02    0.32
   2   5   4    1.82    0.19
   2   5   4    2.20    0.19
  -2  -5  -4    1.87    0.30
  -2  -5  -5   32.95    1.20
   2   5   6    0.65    0.15
  -2  -5  -6    0.12    0.23
  -2  -5  -6    0.57    0.12
   2   5   7    3.90    0.32
  -2  -5  -7    4.14    0.47
  -2  -5  -7    3.21    0.18
   2   5   8    3.96    0.34
  -2  -5  -8    3.20    0.43
  -2  -5  -8    3.26    0.19
   2   5   9  127.08    3.35
  -2  -5  -9  122.31    3.84
   2   5  10    5.84    0.51
   2   5  11   -0.03    0.24
  -2  -5 -11    0.74    0.32
   2   5  12    2.57    0.45
  -2  -5 -12    2.43    0.53
   2   5  13    0.35    0.26
  -2  -5 -13   -0.29    0.31
  -2  -5 -14    0.32    0.34
   2   6  -9    0.22    0.46
   2   6  -8    1.86    0.58
  -2  -6   8    1.25    0.44
   2   6  -7    0.12    0.44
  -2  -6   7    0.06    0.17
  -2  -6   7    0.52    0.27
   2   6  -6    0.69    0.58
  -2  -6   6    1.55    0.35
  -2  -6   6    0.80    0.22
   2   6  -5   22.94    1.40
  -2  -6   5   19.79    0.76
   2   6  -4   89.26    3.22
  -2  -6   4   90.99    2.66
   2   6  -3    0.51    0.33
  -2  -6   3    0.51    0.17
  -2  -6   3    0.21    0.23
   2   6  -2    5.46    0.48
  -2  -6   2    4.78    0.28
  -2  -6   2    4.19    0.36
   2   6  -1    0.39    0.25
  -2  -6   1    0.52    0.12
  -2  -6   1   -0.11    0.16
  -2  -6   0    4.71    0.23
   2   6   1    1.81    0.24
  -2  -6  -1    0.79    0.24
   2   6   2    0.58    0.13
   2   6   2    0.67    0.17
  -2  -6  -2    1.37    0.23
   2   6   3    0.10    0.12
  -2  -6  -3    0.40    0.19
   2   6   4   12.17    0.40
   2   6   4   12.97    0.42
  -2  -6  -4   12.03    0.64
   2   6   5    2.08    0.20
  -2  -6  -5    1.28    0.32
   2   6   6    0.22    0.07
   2   6   6    0.31    0.14
  -2  -6  -6    0.44    0.22
   2   6   7    0.71    0.19
  -2  -6  -7    0.91    0.29
   2   6   8    3.99    0.39
  -2  -6  -8    5.13    0.60
   2   6   9    4.85    0.45
  -2  -6  -9    5.02    0.62
   2   6  10   10.85    0.73
  -2  -6 -10   11.41    0.87
   2   6  11    2.99    0.43
  -2  -6 -12   26.99    1.64
   2   6  13    6.38    0.68
  -2  -6 -13    6.55    0.80
  -2  -6 -14   -0.08    0.31
   2   7  -8    0.45    0.60
   2   7  -7   -0.16    0.39
   2   7  -6    2.86    0.67
  -2  -7   6    3.35    0.47
  -2  -7   6    2.59    0.31
   2   7  -5    7.06    0.96
  -2  -7   5    5.27    0.37
  -2  -7   5    6.40    0.57
   2   7  -4   17.82    1.16
  -2  -7   4   16.09    0.90
   2   7  -3    7.69    0.75
  -2  -7   3    6.07    0.56
  -2  -7   3    5.79    0.39
   2   7  -2    0.66    0.28
  -2  -7   2    0.20    0.16
  -2  -7   2    0.11    0.21
   2   7  -1   78.84    2.56
  -2  -7   1   81.86    2.34
   2   7   0    0.32    0.22
  -2  -7   0    0.04    0.21
  -2  -7  -1    1.13    0.30
  -2  -7  -1    1.50    0.20
   2   7   2    0.05    0.11
   2   7   2   -0.04    0.16
  -2  -7  -2    1.41    0.22
   2   7   3    0.95    0.19
  -2  -7  -3    1.39    0.28
   2   7   4    0.06    0.11
   2   7   4    0.09    0.11
  -2  -7  -4   -0.11    0.21
   2   7   5    0.72    0.14
   2   7   5    0.56    0.16
  -2  -7  -5    1.30    0.29
   2   7   6    2.57    0.27
  -2  -7  -6    2.46    0.40
   2   7   7   -0.04    0.14
  -2  -7  -7   -0.04    0.22
   2   7   8    0.10    0.17
  -2  -7  -8    0.36    0.27
   2   7   9    3.72    0.43
  -2  -7  -9    3.68    0.60
   2   7  10    1.71    0.33
  -2  -7 -10    1.08    0.53
   2   7  11    2.43    0.49
  -2  -7 -11    2.15    0.51
   2   7  12    7.24    0.69
  -2  -7 -12    8.08    1.05
   2   7  13    9.27    0.81
  -2  -7 -13    8.92    1.12
   2   7  14    0.43    0.39
  -2  -8   6    0.48    0.31
   2   8  -5    3.79    0.75
  -2  -8   5    1.56    0.35
  -2  -8   5    2.69    0.39
  -2  -8   4    0.35    0.19
  -2  -8   4    0.36    0.22
   2   8  -3   -0.24    0.27
  -2  -8   3    0.13    0.14
  -2  -8   3    0.07    0.20
   2   8  -2    0.41    0.40
  -2  -8   2    0.21    0.27
  -2  -8   2    0.58    0.19
   2   8  -1   64.20    2.58
  -2  -8   1   63.49    2.18
   2   8   0   20.63    1.12
  -2  -8   0   20.07    1.00
  -2  -8   0   20.00    0.80
   2   8   1    0.23    0.16
  -2  -8  -1   -0.33    0.18
  -2  -8  -1    0.00    0.13
   2   8   2    4.17    0.40
  -2  -8  -2    3.69    0.49
   2   8   3    1.99    0.20
   2   8   3    2.47    0.28
  -2  -8  -3    2.02    0.44
   2   8   4    3.91    0.28
  -2  -8  -4    2.61    0.44
   2   8   5    3.46    0.25
   2   8   5    4.66    0.32
  -2  -8  -5    3.18    0.51
   2   8   6    0.06    0.14
   2   8   7    1.61    0.30
  -2  -8  -7    1.55    0.43
   2   8   8    2.93    0.38
  -2  -8  -8    3.04    0.55
   2   8   9    0.61    0.27
  -2  -8  -9   -0.01    0.38
   2   8  10    0.21    0.24
  -2  -8 -10    0.11    0.32
   2   8  11    0.24    0.25
  -2  -8 -11    0.27    0.37
   2   8  12    0.30    0.29
  -2  -8 -12    0.13    0.35
   2   8  13    5.86    0.68
  -2  -8 -13    4.17    0.93
   2   9  -6    2.07    0.72
   2   9  -5    0.29    0.39
  -2  -9   5    0.05    0.26
   2   9  -4    0.45    0.40
  -2  -9   4   -0.03    0.21
   2   9  -3    0.80    0.45
  -2  -9   3    0.73    0.24
  -2  -9   3    1.03    0.33
   2   9  -2    1.49    0.59
  -2  -9   2    1.68    0.26
  -2  -9   2    1.79    0.36
   2   9  -1    1.07    0.44
  -2  -9   1    0.60    0.24
   2   9   0    6.08    0.61
  -2  -9   0    4.40    0.55
   2   9   1    0.13    0.21
  -2  -9  -1   -0.12    0.19
   2   9   2   59.51    1.97
   2   9   2   60.54    1.64
  -2  -9  -2   60.77    2.35
   2   9   3    0.02    0.13
   2   9   3    0.08    0.17
  -2  -9  -3   -0.43    0.23
   2   9   4    3.18    0.36
   2   9   4    3.33    0.36
  -2  -9  -4    2.77    0.50
   2   9   5   -0.01    0.15
   2   9   5    0.21    0.19
  -2  -9  -5    1.15    0.30
   2   9   6    0.76    0.20
  -2  -9  -6    0.28    0.39
   2   9   7   13.04    0.78
  -2  -9  -7   13.98    1.12
   2   9   8    1.07    0.31
  -2  -9  -8    1.28    0.46
  -2  -9  -9    2.17    0.59
   2   9  10    1.37    0.40
  -2  -9 -10    0.35    0.48
   2   9  11    0.52    0.34
  -2  -9 -11   -0.14    0.39
   2   9  12    0.63    0.37
  -2  -9 -12    0.38    0.47
   2   9  13    1.57    0.47
  -2  -9 -13    1.44    0.58
   2  10  -5   -0.20    0.49
   2  10  -4    0.17    0.43
   2  10  -3    0.16    0.36
  -2 -10   3    0.10    0.27
   2  10  -2    0.15    0.28
  -2 -10   2   -0.03    0.19
   2  10  -1    0.83    0.50
  -2 -10   1    1.17    0.31
  -2 -10   1    1.15    0.35
  -2 -10   0   -0.09    0.18
   2  10   1    0.48    0.33
  -2 -10  -1    1.55    0.42
   2  10   2    2.86    0.33
   2  10   2    2.19    0.41
  -2 -10  -2    2.22    0.55
   2  10   3    5.91    0.40
   2  10   3    4.82    0.53
  -2 -10  -3    5.47    0.70
   2  10   4   13.47    0.72
   2  10   4   12.66    0.69
  -2 -10  -4   14.09    1.19
   2  10   5    5.75    0.45
   2  10   5    4.65    0.40
  -2 -10  -5    6.68    0.80
   2  10   6    0.19    0.19
   2  10   7   -0.24    0.20
  -2 -10  -7    0.42    0.31
   2  10   9    0.70    0.36
  -2 -10  -9    0.82    0.46
   2  10  10    7.05    0.64
  -2 -10 -10    5.90    0.97
   2  10  11    0.00    0.24
  -2 -10 -11    0.08    0.38
   2  10  12   -0.46    0.30
  -2 -10 -12    0.25    0.48
   2  10  13    1.48    0.57
   2  11  -2    0.57    0.51
  -2 -11   2    0.52    0.36
   2  11  -1    0.83    0.46
   2  11   0   -0.03    0.29
  -2 -11   0    0.22    0.22
   2  11   1    1.06    0.33
  -2 -11  -1    0.09    0.34
   2  11   2    0.23    0.18
   2  11   2   -0.16    0.22
  -2 -11  -2    0.10    0.25
   2  11   3    7.98    0.69
   2  11   3    8.96    0.53
  -2 -11  -3    7.68    0.90
   2  11   4    3.77    0.45
  -2 -11  -4    3.79    0.74
   2  11   5   -0.19    0.19
  -2 -11  -5   -0.00    0.34
   2  11   6    1.29    0.34
  -2 -11  -6    1.32    0.49
   2  11   7    0.16    0.21
  -2 -11  -7    0.51    0.41
   2  11   8    0.11    0.24
   2  11   9    3.02    0.52
  -2 -11  -9    1.85    0.69
   2  11  10    3.37    0.62
  -2 -11 -10    5.00    0.99
   2  11  11    0.43    0.34
  -2 -11 -11    0.17    0.49
  -2 -11 -12    0.24    0.52
   2  12  -1    0.42    0.41
  -2 -12   1    0.33    0.45
   2  12   0    0.10    0.37
  -2 -12   0    0.40    0.40
   2  12   1    0.17    0.43
  -2 -12  -1    0.77    0.37
   2  12   2    2.19    0.39
  -2 -12  -2    2.41    0.54
  -2 -12  -3    2.52    0.60
   2  12   4    0.09    0.19
   2  12   5   -0.09    0.22
  -2 -12  -5   -0.11    0.34
   2  12   6    0.22    0.18
  -2 -12  -6   -0.50    0.28
   2  12   7   -0.08    0.20
  -2 -12  -7   -0.12    0.36
   2  12   8    0.10    0.25
  -2 -12  -8    0.26    0.40
   2  12   9   -0.10    0.27
  -2 -12  -9   -0.17    0.39
   2  12  10    0.06    0.49
  -2 -12 -10    8.33    0.81
   2  12  11    0.16    0.29
  -2 -12 -11    0.41    0.44
   2  13   1    0.38    0.43
  -2 -13  -1    0.66    0.48
   2  13   2    0.34    0.23
   2  13   2    0.13    0.40
  -2 -13  -2    0.60    0.39
   2  13   3    0.23    0.23
  -2 -13  -3    0.31    0.48
   2  13   4    0.20    0.25
  -2 -13  -4   -0.12    0.45
   2  13   5    0.06    0.25
  -2 -13  -5    0.24    0.42
   2  13   6   -0.08    0.26
  -2 -13  -6    0.66    0.42
   2  13   7   -0.30    0.22
  -2 -13  -7    0.44    0.39
   2  13   8    0.41    0.27
  -2 -13  -8   -0.11    0.47
   2  13   9   -0.00    0.25
  -2 -13  -9    0.12    0.41
   3 -12  -7    1.09    0.43
  -3  12   7    0.33    0.33
   3 -12  -6   -0.14    0.28
  -3  12   6    0.05    0.29
   3 -12  -5    0.30    0.31
  -3  12   5    0.09    0.30
  -3  12   4    0.21    0.24
   3 -12  -3    0.50    0.43
   3 -12  -2    0.51    0.42
   3 -12  -1    0.03    0.31
   3 -11  -9    7.59    1.09
  -3  11   9    6.31    0.78
   3 -11  -8    3.30    0.72
  -3  11   8    3.31    0.60
   3 -11  -7    2.66    0.51
  -3  11   7    0.41    0.39
   3 -11  -6    0.28    0.32
  -3  11   6    0.19    0.26
   3 -11  -5    0.47    0.31
  -3  11   5    0.54    0.35
   3 -11  -4   -0.07    0.23
   3 -11  -3   -0.09    0.19
   3 -11  -3    0.02    0.28
  -3  11   2    0.19    0.25
   3 -11  -1    0.50    0.45
   3 -11   0    0.07    0.33
  -3  11   0    0.28    0.31
   3 -11   1   -0.53    0.33
  -3  11  -1    0.71    0.30
   3 -10 -10    7.48    1.04
  -3  10  10    7.00    0.78
   3 -10  -9   17.38    1.43
  -3  10   9   18.75    1.22
   3 -10  -8    0.50    0.35
  -3  10   8    0.39    0.34
   3 -10  -7    0.21    0.44
  -3  10   7    0.39    0.30
   3 -10  -6    2.88    0.59
  -3  10   6    1.93    0.39
   3 -10  -5    2.59    0.52
  -3  10   5    2.77    0.42
   3 -10  -4    0.14    0.25
   3 -10  -3    1.24    0.32
   3 -10  -3    0.56    0.40
  -3  10   3    0.89    0.26
   3 -10  -2    0.09    0.19
   3 -10  -2    0.23    0.28
  -3  10   2   -0.08    0.22
   3 -10  -1    0.11    0.32
  -3  10   1    0.34    0.26
  -3  10   0   -0.00    0.19
   3 -10   1    0.16    0.28
  -3  10  -1    0.11    0.27
   3 -10   2    0.41    0.34
  -3  10  -2    0.21    0.34
   3 -10   3    0.08    0.31
  -3  10  -3   -0.36    0.37
   3  -9 -11   -0.17    0.40
  -3   9  11   -0.17    0.31
   3  -9 -10    0.02    0.33
  -3   9  10    0.11    0.29
   3  -9  -9    8.23    1.11
  -3   9   9    9.79    0.88
   3  -9  -8    0.59    0.34
  -3   9   8    0.06    0.31
   3  -9  -7    1.39    0.42
  -3   9   7   -0.07    0.27
   3  -9  -6   43.81    2.09
  -3   9   6   44.41    1.87
   3  -9  -5    1.71    0.38
  -3   9   5    1.83    0.36
   3  -9  -4   -0.42    0.32
   3  -9  -3    0.97    0.26
   3  -9  -3    0.95    0.36
   3  -9  -2    5.58    0.65
  -3   9   2    5.44    0.51
   3  -9  -1    0.23    0.24
  -3   9   1    0.03    0.23
   3  -9   0    0.05    0.20
  -3   9   0   -0.07    0.18
   3  -9   1   -0.02    0.23
  -3   9  -1    0.12    0.25
   3  -9   2   -0.19    0.36
  -3   9  -2   -0.51    0.31
   3  -9   3    0.81    0.47
  -3   9  -3    1.72    0.51
   3  -9   4   -0.18    0.34
  -3   9  -4   -0.66    0.43
  -3   9  -5    0.23    0.40
   3  -8 -12    0.79    0.59
   3  -8 -11   -0.16    0.36
   3  -8 -10    0.15    0.35
  -3   8  10    0.18    0.29
  -3   8   9    0.10    0.24
   3  -8  -8    6.84    0.72
  -3   8   8    7.51    0.68
   3  -8  -7   11.74    0.93
   3  -8  -6   30.87    1.58
  -3   8   6   30.66    1.41
   3  -8  -5   -0.12    0.25
  -3   8   5    0.37    0.23
   3  -8  -4    1.26    0.36
   3  -8  -4    1.84    0.31
  -3   8   4    1.14    0.23
   3  -8  -3    1.94    0.55
  -3   8   3    3.98    0.38
   3  -8  -2    0.71    0.27
  -3   8   2    0.60    0.27
   3  -8  -1    0.07    0.16
   3  -8  -1    0.16    0.22
  -3   8   1   -0.37    0.18
   3  -8   0    1.10    0.38
  -3   8   0    1.60    0.35
   3  -8   1    1.23    0.36
  -3   8  -1    1.08    0.33
   3  -8   2    3.40    0.52
  -3   8  -2    3.99    0.53
   3  -8   3    1.57    0.39
  -3   8  -3    0.99    0.48
   3  -8   4    0.31    0.33
  -3   8  -4    0.34    0.36
   3  -8   5   -0.33    0.34
  -3   8  -5   -0.10    0.37
   3  -8   6    0.80    0.37
  -3   8  -6    0.58    0.47
   3  -7 -12    3.24    0.73
  -3   7  12    3.87    0.67
   3  -7 -11    0.48    0.42
  -3   7  11    0.25    0.32
   3  -7 -10    0.09    0.30
  -3   7  10    0.06    0.23
   3  -7  -9   -0.30    0.35
  -3   7   9    0.39    0.28
   3  -7  -8   12.80    1.00
  -3   7   8   14.34    0.95
   3  -7  -7   -0.14    0.26
  -3   7   7   -0.16    0.24
   3  -7  -6    5.49    0.57
  -3   7   6    5.62    0.46
   3  -7  -5    1.13    0.33
  -3   7   5    1.09    0.30
   3  -7  -4    0.19    0.22
  -3   7   4    0.28    0.13
   3  -7  -3   23.35    0.96
   3  -7  -3   22.94    1.01
   3  -7  -2    1.68    0.28
   3  -7  -1    8.01    0.48
   3  -7  -1    7.59    0.63
  -3   7   1    7.75    0.55
   3  -7   0    0.67    0.21
   3  -7   0    1.92    0.33
  -3   7   0    0.48    0.30
   3  -7   1   -0.27    0.32
  -3   7  -1    2.29    0.37
   3  -7   2    2.80    0.47
  -3   7  -2    1.53    0.45
   3  -7   3    3.07    0.48
  -3   7  -3    1.40    0.57
   3  -7   4    2.40    0.44
  -3   7  -4    2.35    0.52
   3  -7   5    1.57    0.37
  -3   7  -5    2.06    0.50
   3  -7   6    0.50    0.33
  -3   7  -6    0.40    0.43
   3  -7   7    0.71    0.38
  -3   7  -7    0.74    0.50
   3  -6 -12    1.96    0.64
  -3   6  12    1.13    0.41
   3  -6 -11   -0.07    0.32
   3  -6 -10    2.33    0.56
  -3   6  10    2.41    0.42
   3  -6  -9    1.42    0.41
  -3   6   9    0.65    0.32
   3  -6  -8    0.41    0.27
  -3   6   8   -0.05    0.18
   3  -6  -7    4.71    0.58
   3  -6  -6    0.94    0.35
  -3   6   6    1.15    0.29
  -3   6   5    0.29    0.11
  -3   6   5    0.82    0.19
   3  -6  -4    0.34    0.24
   3  -6  -3   -0.15    0.15
   3  -6  -3    0.21    0.15
  -3   6   3    0.01    0.10
   3  -6  -2    0.50    0.16
   3  -6  -2    0.95    0.25
  -3   6   2    0.74    0.17
   3  -6  -1    0.82    0.25
  -3   6   1    0.24    0.18
   3  -6   0    0.85    0.23
   3  -6   0    0.33    0.13
  -3   6   0    0.38    0.24
   3  -6   1   -0.11    0.19
   3  -6   1    0.10    0.09
  -3   6  -1   -0.19    0.22
   3  -6   2    1.70    0.45
   3  -6   3    1.62    0.37
  -3   6  -3    1.30    0.46
   3  -6   4    1.02    0.36
  -3   6  -4    2.74    0.48
   3  -6   5   10.15    0.83
  -3   6  -5    9.64    0.91
   3  -6   6   -0.19    0.31
  -3   6  -6   -0.25    0.36
   3  -6   7    0.55    0.35
   3  -6   8   -0.10    0.26
  -3   6  -8    0.07    0.35
   3  -5 -12    2.10    0.57
  -3   5  12    2.24    0.46
   3  -5 -11   -0.24    0.29
  -3   5  11    0.08    0.24
   3  -5 -10    1.77    0.42
  -3   5  10    0.59    0.27
   3  -5  -9    7.73    0.78
  -3   5   9    7.86    0.57
   3  -5  -8   21.80    1.17
  -3   5   8   21.59    0.96
   3  -5  -7    9.94    0.87
  -3   5   7    9.88    0.57
   3  -5  -6   13.00    0.79
  -3   5   6   14.04    0.64
   3  -5  -5    1.51    0.31
  -3   5   5    1.93    0.24
  -3   5   5    1.81    0.19
   3  -5  -4    3.86    0.35
  -3   5   4    3.54    0.22
  -3   5   4    4.06    0.29
   3  -5  -3    0.66    0.18
   3  -5  -3    0.24    0.17
   3  -5  -2    2.62    0.25
   3  -5  -2    2.62    0.27
  -3   5   2    2.42    0.25
   3  -5  -1    0.58    0.16
   3  -5  -1    1.00    0.20
  -3   5   1    0.05    0.20
   3  -5   0   -0.09    0.18
   3  -5   0   -0.05    0.09
  -3   5   0    0.41    0.15
   3  -5   1    2.22    0.33
  -3   5  -1    1.99    0.34
   3  -5   2    6.45    0.47
  -3   5  -2    7.86    0.54
   3  -5   3    0.47    0.23
   3  -5   4    1.67    0.34
  -3   5  -4    1.29    0.50
   3  -5   5    7.68    0.65
  -3   5  -5    6.19    0.75
   3  -5   6    1.53    0.40
  -3   5  -6    0.28    0.48
   3  -5   7    0.42    0.30
  -3   5  -7    0.37    0.37
   3  -5   8    7.68    0.83
  -3   5  -8    7.54    1.00
   3  -5   9   -0.21    0.47
  -3   5  -9    1.67    0.51
  -3   4  13    0.54    0.29
   3  -4 -12   -0.19    0.27
  -3   4  12    0.09    0.18
   3  -4 -11    0.18    0.34
  -3   4  11    0.24    0.23
   3  -4 -10    0.39    0.31
  -3   4  10    0.25    0.22
   3  -4  -9    2.85    0.55
  -3   4   9    2.54    0.36
   3  -4  -8    6.91    0.65
  -3   4   8    6.72    0.46
   3  -4  -7    3.03    0.23
   3  -4  -7    3.98    0.46
  -3   4   7    4.02    0.31
   3  -4  -6   12.73    0.72
   3  -4  -6   10.74    0.40
  -3   4   6   12.62    0.57
   3  -4  -5   19.43    0.57
   3  -4  -5   20.75    0.93
  -3   4   5   20.25    0.70
   3  -4  -4    6.47    0.31
   3  -4  -4    6.74    0.43
  -3   4   4    6.56    0.34
   3  -4  -3    0.65    0.21
  -3   4   3    0.88    0.16
   3  -4  -2   -0.05    0.14
   3  -4  -2   -0.22    0.11
  -3   4   2    0.16    0.11
   3  -4  -1    2.67    0.29
   3  -4  -1    3.01    0.22
  -3   4   1    2.42    0.25
   3  -4   0   14.52    0.59
   3  -4   0   13.17    0.39
  -3   4   0   13.83    0.64
   3  -4   1   33.99    0.60
  -3   4  -1   35.64    1.23
   3  -4   2   28.72    0.95
  -3   4  -2   28.96    1.10
   3  -4   3   -0.13    0.13
  -3   4  -3    0.14    0.18
   3  -4   4   -0.06    0.16
  -3   4  -4   -0.06    0.20
   3  -4   5    3.51    0.42
  -3   4  -5    2.76    0.52
   3  -4   6    5.40    0.51
  -3   4  -6    4.72    0.65
   3  -4   7    1.42    0.43
  -3   4  -7    1.31    0.48
   3  -4   8    9.33    0.81
  -3   4  -8    9.91    1.00
   3  -4   9    0.08    0.28
  -3   4  -9   -0.12    0.28
   3  -4  10    0.33    0.41
  -3   4 -10    0.49    0.46
   3  -3 -12   -0.09    0.31
  -3   3  12    0.16    0.19
   3  -3 -11    0.07    0.27
  -3   3  11   -0.05    0.15
   3  -3 -10    1.38    0.43
   3  -3  -9    1.03    0.32
  -3   3   9    0.36    0.26
   3  -3  -8    2.67    0.42
   3  -3  -8    2.11    0.27
  -3   3   8    2.57    0.31
   3  -3  -7    0.69    0.31
  -3   3   7    0.41    0.19
   3  -3  -6    3.45    0.44
   3  -3  -6    3.53    0.27
  -3   3   6    3.84    0.27
   3  -3  -5   60.60    1.87
   3  -3  -5   61.79    1.36
  -3   3   5   63.43    1.48
   3  -3  -4   13.98    0.46
   3  -3  -4   15.13    0.62
  -3   3   4   15.25    0.49
   3  -3  -3   47.80    1.24
   3  -3  -3   48.05    1.27
   3  -3  -3   47.91    1.10
   3  -3  -2   24.36    0.72
   3  -3  -2   25.01    0.76
   3  -3  -2   24.54    0.74
   3  -3  -1    3.19    0.26
   3  -3  -1    2.41    0.21
  -3   3   1    2.04    0.29
   3  -3   0    8.48    0.54
  -3   3   0    8.75    0.49
   3  -3   1   99.78    2.10
  -3   3  -1   96.49    2.36
   3  -3   2    1.01    0.19
  -3   3  -2    1.01    0.25
   3  -3   3   23.13    0.78
  -3   3  -3   21.97    0.93
   3  -3   4    9.18    0.49
  -3   3  -4    8.54    0.61
   3  -3   5    0.46    0.21
  -3   3  -5    0.64    0.31
   3  -3   6    2.27    0.35
  -3   3  -6    2.27    0.51
   3  -3   7    1.23    0.33
  -3   3  -7    1.32    0.46
   3  -3   8    0.60    0.32
  -3   3  -8    0.50    0.37
   3  -3   9   -0.02    0.29
  -3   3  -9    0.70    0.34
   3  -3  10   -0.21    0.30
  -3   3 -10   -0.03    0.39
   3  -3  11    1.56    0.50
  -3   3 -11    1.03    0.58
   3  -2 -12    0.47    0.38
  -3   2  11    0.54    0.25
   3  -2 -10    0.11    0.27
   3  -2 -10    0.21    0.22
  -3   2  10    0.11    0.16
   3  -2  -9    4.16    0.55
  -3   2   9    3.99    0.40
   3  -2  -8    0.38    0.24
   3  -2  -8    0.07    0.19
   3  -2  -7    1.73    0.34
   3  -2  -7    1.64    0.26
  -3   2   7    1.86    0.19
   3  -2  -6    1.78    0.23
   3  -2  -6    1.64    0.30
  -3   2   6    1.98    0.21
   3  -2  -5    1.04    0.21
   3  -2  -5    0.80    0.16
  -3   2   5    0.28    0.13
   3  -2  -4   32.60    1.06
  -3   2   4   32.15    0.77
   3  -2  -3   10.94    0.45
   3  -2  -3   10.37    0.47
   3  -2  -2   39.90    1.00
   3  -2  -2   38.22    0.94
   3  -2  -2   39.23    0.92
   3  -2  -1   13.94    0.50
   3  -2  -1   14.85    0.46
   3  -2  -1   15.55    0.42
   3  -2   0   14.91    0.54
   3  -2   0   15.13    0.39
  -3   2   0   17.46    0.60
   3  -2   1   13.25    0.47
  -3   2  -1   19.73    0.72
   3  -2   2   55.34    1.31
  -3   2  -2   60.50    1.62
   3  -2   3   13.39    0.49
  -3   2  -3   13.21    0.72
   3  -2   4    0.53    0.16
  -3   2  -4    0.36    0.26
   3  -2   5    4.25    0.34
  -3   2  -5    4.28    0.42
   3  -2   6    0.15    0.17
  -3   2  -6    0.03    0.25
   3  -2   7    2.78    0.36
  -3   2  -7    1.44    0.45
   3  -2   8    0.78    0.33
  -3   2  -8    1.20    0.39
   3  -2   9    0.61    0.29
  -3   2  -9    0.08    0.32
   3  -2  10   -0.43    0.30
  -3   2 -10   -0.04    0.34
   3  -2  11   -0.19    0.38
  -3   2 -11   -0.39    0.40
   3  -1 -12    0.14    0.35
  -3   1  12   -0.15    0.20
   3  -1 -11    0.28    0.39
  -3   1  11    1.08    0.28
   3  -1 -10    1.13    0.40
   3  -1 -10    1.59    0.42
  -3   1  10    1.37    0.25
   3  -1  -9    1.90    0.39
   3  -1  -9    1.93    0.39
  -3   1   9    1.69    0.28
   3  -1  -8    8.89    0.61
   3  -1  -8    8.28    0.68
  -3   1   8    9.03    0.47
   3  -1  -7    0.40    0.26
   3  -1  -7    0.52    0.23
  -3   1   7    0.58    0.15
   3  -1  -6    0.08    0.16
   3  -1  -6    0.03    0.15
  -3   1   6   -0.11    0.09
   3  -1  -5    4.00    0.30
   3  -1  -5    2.83    0.38
   3  -1  -4    2.47    0.30
   3  -1  -4    3.39    0.28
  -3   1   4    2.61    0.15
   3  -1  -3    9.26    0.44
   3  -1  -3    9.07    0.41
  -3   1   3    7.87    0.25
   3  -1  -2   12.59    0.42
   3  -1  -2   11.75    0.42
   3  -1  -1   14.58    0.38
   3  -1  -1   14.98    0.45
   3  -1   0   18.54    0.40
   3  -1   0   20.43    0.62
   3  -1   0   21.19    0.42
   3  -1   1   55.78    1.03
  -3   1  -1   53.76    0.74
   3  -1   2   20.07    0.57
  -3   1  -2   22.93    0.85
   3  -1   3   11.06    0.40
  -3   1  -3   11.14    0.51
   3  -1   4   19.78    0.63
  -3   1  -4   19.42    0.80
   3  -1   5    0.92    0.19
  -3   1  -5    0.54    0.28
   3  -1   6    2.54    0.29
   3  -1   7    0.26    0.20
  -3   1  -7    0.90    0.27
   3  -1   8   -0.01    0.23
  -3   1  -8    0.91    0.29
   3  -1   9    0.71    0.35
  -3   1  -9    1.31    0.36
   3  -1  10    0.37    0.31
  -3   1 -10    1.38    0.38
  -3   1 -11   -0.10    0.29
   3  -1  12   -0.06    0.32
   3   0 -11    0.09    0.33
   3   0 -11    0.25    0.25
  -3   0  11   -0.03    0.18
   3   0 -10    0.47    0.32
   3   0 -10    0.01    0.27
   3   0  -9    7.09    0.67
   3   0  -9    7.66    0.71
   3   0  -8   -0.01    0.23
   3   0  -8    0.07    0.23
  -3   0   8    0.22    0.13
   3   0  -7    0.95    0.32
   3   0  -7    1.10    0.31
  -3   0   7    1.19    0.18
   3   0  -6    2.10    0.32
   3   0  -5    7.20    0.45
   3   0  -5    6.82    0.43
  -3   0   5    7.57    0.26
   3   0  -4   22.29    0.75
   3   0  -4   23.27    0.86
   3   0  -3    6.36    0.37
   3   0  -3    6.77    0.39
  -3   0   3    6.29    0.17
   3   0  -2    5.68    0.30
   3   0  -2    5.84    0.30
   3   0  -1    8.89    0.38
   3   0  -1    9.27    0.35
   3   0   0   34.89    0.56
   3   0   0   38.56    0.91
  -3   0   0   37.00    0.72
   3   0   1    2.04    0.13
   3   0   1    1.02    0.20
   3   0   2    4.48    0.27
   3   0   2    3.71    0.19
  -3   0  -2    3.54    0.12
   3   0   3    6.25    0.25
  -3   0  -3    9.12    0.50
  -3   0  -4   -0.28    0.18
  -3   0  -4    0.20    0.06
   3   0   5    1.38    0.22
  -3   0  -5    1.95    0.29
   3   0   6    0.79    0.24
  -3   0  -6    1.49    0.15
  -3   0  -6    2.07    0.31
   3   0   7    0.72    0.25
  -3   0  -7    0.89    0.14
  -3   0  -7    0.99    0.31
   3   0   8    6.74    0.54
   3   0   9    4.09    0.51
  -3   0  -9    3.30    0.52
   3   0  10    1.93    0.48
  -3   0 -10    2.67    0.46
   3   0  11    4.75    0.60
  -3   0 -11    5.61    0.77
   3   0  12    0.04    0.23
  -3   0 -12    0.04    0.31
   3   1 -11    0.14    0.30
  -3  -1  11    0.05    0.29
   3   1 -10    0.46    0.28
  -3  -1  10    0.01    0.19
   3   1  -9    0.25    0.28
  -3  -1   9    0.22    0.14
   3   1  -8   -0.20    0.27
   3   1  -8    0.20    0.28
  -3  -1   8   -0.17    0.14
   3   1  -7   -0.21    0.21
   3   1  -7    0.20    0.18
  -3  -1   7    0.01    0.09
   3   1  -6    1.48    0.29
   3   1  -6    1.23    0.28
  -3  -1   6    0.96    0.15
   3   1  -5    2.22    0.31
   3   1  -4   13.10    0.57
   3   1  -4   12.37    0.58
  -3  -1   4   11.74    0.28
   3   1  -3    0.38    0.23
  -3  -1   3    0.49    0.06
   3   1  -2   27.90    0.88
  -3  -1   2   29.45    0.85
   3   1  -1    0.72    0.21
  -3  -1   1    1.26    0.17
   3   1   0    8.58    0.37
   3   1   0    8.56    0.16
  -3  -1   0    8.67    0.30
   3   1   1   80.90    1.57
   3   1   1   82.17    1.02
   3   1   2    0.88    0.13
  -3  -1  -2    0.02    0.08
   3   1   3    0.01    0.12
   3   1   3   -0.13    0.08
   3   1   4    0.88    0.22
  -3  -1  -4    2.38    0.26
   3   1   5    1.56    0.20
  -3  -1  -5    1.29    0.13
  -3  -1  -5    1.17    0.24
   3   1   6    1.81    0.21
  -3  -1  -6    1.57    0.25
  -3  -1  -6    1.12    0.15
   3   1   7    2.19    0.35
  -3  -1  -7    1.79    0.31
  -3  -1  -8    0.01    0.11
  -3  -1  -8    0.08    0.19
   3   1   9    2.92    0.49
  -3  -1  -9    2.87    0.29
  -3  -1  -9    2.63    0.47
   3   1  10   10.63    0.76
  -3  -1 -10    8.91    0.57
   3   1  11    0.06    0.26
  -3  -1 -11    0.19    0.29
   3   1  12    1.07    0.41
  -3  -1 -12    1.29    0.47
   3   1  13    1.14    0.39
  -3  -1 -13    0.34    0.40
   3   2 -11    1.09    0.42
  -3  -2  11    0.04    0.38
   3   2 -10    0.11    0.29
  -3  -2  10    0.10    0.26
  -3  -2  10    0.04    0.17
   3   2  -9    0.88    0.44
  -3  -2   9    0.63    0.20
  -3  -2   9    0.72    0.36
   3   2  -8   -0.39    0.23
  -3  -2   8    0.12    0.11
  -3  -2   8   -0.01    0.20
   3   2  -7    1.42    0.38
  -3  -2   7    1.29    0.21
  -3  -2   7    1.63    0.39
   3   2  -6    3.06    0.43
  -3  -2   6    2.36    0.42
   3   2  -5    2.30    0.36
  -3  -2   5    1.38    0.13
  -3  -2   5    1.16    0.27
   3   2  -4   26.15    0.98
  -3  -2   4   25.23    0.96
  -3  -2   4   23.77    0.45
   3   2  -3    0.28    0.18
  -3  -2   3   -0.00    0.15
  -3  -2   3    0.20    0.05
   3   2  -2   61.68    1.71
  -3  -2   2   60.57    1.46
   3   2  -1   30.20    0.94
  -3  -2   1   26.38    0.83
   3   2   0   72.26    1.75
  -3  -2   0   74.84    1.46
   3   2   1    1.15    0.06
   3   2   1    1.17    0.18
  -3  -2  -1    0.91    0.15
   3   2   2    5.03    0.16
   3   2   3    6.05    0.23
   3   2   3    5.99    0.31
  -3  -2  -3    6.35    0.26
   3   2   4   19.78    0.54
  -3  -2  -4   18.46    0.55
   3   2   5   12.80    0.46
  -3  -2  -5   16.99    0.71
  -3  -2  -5   12.07    0.47
   3   2   6   10.21    0.43
  -3  -2  -6    9.69    0.43
  -3  -2  -6   11.52    0.51
   3   2   7    1.10    0.22
  -3  -2  -7    1.15    0.20
  -3  -2  -7    1.71    0.27
   3   2   8    2.08    0.29
  -3  -2  -8    1.32    0.23
  -3  -2  -8    1.91    0.28
   3   2   9    4.17    0.43
  -3  -2  -9    3.68    0.46
   3   2  10   10.17    0.69
  -3  -2 -10   10.86    0.79
   3   2  11    0.15    0.18
  -3  -2 -11    0.04    0.16
  -3  -2 -11   -0.20    0.21
   3   2  12   11.64    0.89
  -3  -2 -12   10.13    0.87
   3   2  13   -0.17    0.31
   3   3 -11    0.35    0.46
  -3  -3  11    0.80    0.39
   3   3 -10    0.29    0.47
  -3  -3  10    0.29    0.38
   3   3  -9    1.29    0.51
  -3  -3   9    1.04    0.39
   3   3  -8   -0.07    0.29
  -3  -3   8    0.09    0.13
  -3  -3   8    0.24    0.26
   3   3  -7    2.97    0.48
  -3  -3   7    1.84    0.21
  -3  -3   7    3.04    0.46
   3   3  -6   10.40    0.80
  -3  -3   6    9.14    0.35
  -3  -3   6   11.76    0.70
   3   3  -5    7.52    0.70
  -3  -3   5    6.72    0.56
   3   3  -4    1.02    0.28
  -3  -3   4    1.07    0.24
   3   3  -3    1.22    0.27
  -3  -3   3    0.98    0.23
  -3  -3   3    1.23    0.08
   3   3  -2   18.69    0.81
  -3  -3   2   20.56    0.73
   3   3  -1    7.95    0.60
  -3  -3   1    8.38    0.48
   3   3   0   20.90    0.78
  -3  -3   0   21.86    0.74
   3   3   1  170.53    1.60
   3   3   1  172.49    3.21
  -3  -3  -1  172.70    3.08
   3   3   2   19.10    0.62
  -3  -3  -2   19.44    0.55
   3   3   3    6.58    0.36
   3   3   3    6.84    0.23
  -3  -3  -3    7.14    0.39
   3   3   4    1.83    0.19
   3   3   4    2.01    0.25
  -3  -3  -4    2.64    0.24
   3   3   5   34.38    0.85
  -3  -3  -5   35.13    1.03
   3   3   6    5.43    0.31
  -3  -3  -6    5.05    0.35
  -3  -3  -6    5.09    0.33
   3   3   7    3.31    0.29
  -3  -3  -7    3.39    0.34
  -3  -3  -7    4.05    0.32
   3   3   8    0.16    0.17
  -3  -3  -8    0.38    0.16
   3   3   9    0.53    0.24
  -3  -3  -9    0.67    0.22
  -3  -3  -9    0.68    0.23
   3   3  10    3.46    0.43
  -3  -3 -10    1.65    0.35
   3   3  11    4.26    0.48
  -3  -3 -11    4.29    0.50
   3   3  12   -0.32    0.22
  -3  -3 -12    0.00    0.19
  -3  -3 -12    0.06    0.23
   3   3  13    0.03    0.26
   3   4 -10    0.36    0.47
  -3  -4  10    0.07    0.35
   3   4  -9    0.07    0.38
  -3  -4   9    0.32    0.33
   3   4  -8    0.46    0.41
   3   4  -7    0.24    0.42
  -3  -4   7    0.64    0.17
   3   4  -6   12.56    1.13
  -3  -4   6   13.70    0.90
  -3  -4   6   13.02    0.48
   3   4  -5    2.53    0.45
  -3  -4   5    1.63    0.16
  -3  -4   5    1.96    0.35
   3   4  -4    6.38    0.61
  -3  -4   4    6.11    0.43
   3   4  -3   21.68    0.96
  -3  -4   3   20.03    0.38
  -3  -4   3   21.48    0.85
   3   4  -2    0.97    0.25
  -3  -4   2    0.94    0.08
  -3  -4   2    0.95    0.24
   3   4  -1   42.49    1.29
  -3  -4   1   42.11    1.21
   3   4   0   47.17    1.39
  -3  -4   0   46.44    1.25
   3   4   1   13.16    0.24
   3   4   1   14.57    0.64
  -3  -4  -1   13.42    0.55
   3   4   2   67.75    1.51
   3   4   2   66.35    0.93
  -3  -4  -2   66.55    1.63
  -3  -4  -3   51.92    1.38
   3   4   4    0.46    0.16
   3   4   4    0.48    0.13
  -3  -4  -4    0.17    0.21
   3   4   5    8.35    0.36
   3   4   5   10.29    0.41
  -3  -4  -5    8.99    0.51
   3   4   6   17.24    0.58
  -3  -4  -6   19.86    0.79
  -3  -4  -6   19.33    0.65
   3   4   7    0.01    0.12
  -3  -4  -7   -0.07    0.18
  -3  -4  -7   -0.12    0.11
   3   4   8    0.85    0.22
  -3  -4  -8    1.78    0.31
  -3  -4  -8    1.09    0.21
   3   4   9    2.12    0.35
  -3  -4  -9    2.32    0.36
   3   4  10    9.13    0.61
  -3  -4 -10    6.63    0.57
   3   4  11    0.14    0.23
  -3  -4 -11    0.47    0.28
  -3  -4 -11    0.23    0.20
   3   4  12    0.42    0.31
  -3  -4 -12    0.78    0.33
   3   4  13    0.20    0.28
  -3  -4 -13    0.15    0.25
   3   4  14   -0.10    0.32
   3   5  -9    0.40    0.49
  -3  -5   9    0.46    0.32
   3   5  -8    0.77    0.52
  -3  -5   8    1.35    0.39
   3   5  -7    0.14    0.34
   3   5  -6    1.43    0.42
  -3  -5   6    0.63    0.16
  -3  -5   6    0.50    0.34
   3   5  -5   19.18    1.33
  -3  -5   5   16.98    0.55
  -3  -5   5   20.64    1.05
   3   5  -4    5.13    0.59
  -3  -5   4    3.79    0.20
  -3  -5   4    4.02    0.49
  -3  -5   3    1.98    0.13
  -3  -5   3    2.73    0.36
   3   5  -2    2.98    0.39
  -3  -5   2    2.57    0.32
   3   5  -1    3.89    0.36
  -3  -5   1    3.25    0.32
   3   5   0   38.42    1.21
  -3  -5   0   37.46    1.11
   3   5   1   12.67    0.27
   3   5   1   15.13    0.64
  -3  -5  -1   12.57    0.55
   3   5   2   26.54    0.52
   3   5   2   25.02    0.85
  -3  -5  -2   24.84    0.86
   3   5   3    2.01    0.23
  -3  -5  -3    0.79    0.24
   3   5   4   -0.23    0.12
   3   5   4   -0.05    0.09
  -3  -5  -4    0.04    0.16
  -3  -5  -5   37.62    1.31
   3   5   6    4.19    0.27
   3   5   6    3.77    0.31
  -3  -5  -6    4.50    0.40
  -3  -5  -7    0.34    0.25
  -3  -5  -7    0.20    0.14
   3   5   8    2.28    0.34
  -3  -5  -8    2.34    0.38
  -3  -5  -8    2.36    0.24
   3   5   9   10.64    0.58
  -3  -5  -9    9.75    0.70
  -3  -5  -9   10.14    0.49
   3   5  10    1.29    0.26
  -3  -5 -10    0.10    0.21
   3   5  11    0.94    0.32
  -3  -5 -11    1.27    0.33
   3   5  12    1.55    0.38
  -3  -5 -12    0.60    0.39
   3   5  13    0.21    0.27
  -3  -5 -13   -0.00    0.29
   3   5  14   -0.12    0.29
  -3  -5 -14    0.41    0.31
   3   6  -9    0.14    0.42
   3   6  -8    0.42    0.48
  -3  -6   8    0.46    0.32
   3   6  -7   -0.04    0.30
  -3  -6   7    0.07    0.25
   3   6  -6    3.52    0.71
   3   6  -5    6.72    0.89
  -3  -6   5    7.41    0.73
  -3  -6   4    5.05    0.27
  -3  -6   4    6.16    0.61
   3   6  -3    2.39    0.49
  -3  -6   3    2.07    0.37
   3   6  -2    0.39    0.23
  -3  -6   2   -0.07    0.20
   3   6  -1    0.06    0.21
  -3  -6   1    0.24    0.18
  -3  -6   1    0.22    0.09
   3   6   0    1.55    0.29
  -3  -6   0    0.89    0.23
   3   6   1    3.29    0.38
   3   6   1    2.83    0.14
  -3  -6  -1    2.46    0.31
   3   6   2    0.46    0.18
   3   6   2    0.08    0.08
  -3  -6  -2    0.32    0.17
   3   6   3   -0.05    0.06
   3   6   3    0.09    0.12
  -3  -6  -3   -0.01    0.14
   3   6   4   10.13    0.44
   3   6   4    9.92    0.38
  -3  -6  -4    9.52    0.58
   3   6   5   25.24    0.73
  -3  -6  -5   23.73    0.95
   3   6   6    1.32    0.18
   3   6   6    1.16    0.21
  -3  -6  -6    2.07    0.34
   3   6   7    4.42    0.34
  -3  -6  -7    4.77    0.50
   3   6   8    1.70    0.26
  -3  -6  -8    0.94    0.42
   3   6   9    0.21    0.24
  -3  -6  -9    0.16    0.27
   3   6  10    5.02    0.49
  -3  -6 -10    5.34    0.59
  -3  -6 -11    1.22    0.40
   3   6  12   17.11    1.05
  -3  -6 -12   17.66    1.30
   3   6  13    0.21    0.36
  -3  -6 -13    0.40    0.32
   3   6  14   -0.09    0.30
  -3  -6 -14    0.36    0.31
   3   7  -7    0.56    0.51
  -3  -7   7    0.67    0.35
   3   7  -6    3.59    0.87
  -3  -7   6    3.07    0.57
   3   7  -5    1.44    0.53
   3   7  -4    5.87    0.87
  -3  -7   4    7.42    0.66
   3   7  -3    0.03    0.35
  -3  -7   3    0.22    0.13
  -3  -7   3    0.63    0.25
   3   7  -2   -0.24    0.34
  -3  -7   2    0.35    0.13
  -3  -7   2    0.95    0.29
   3   7  -1   38.40    1.67
   3   7   0    2.90    0.44
  -3  -7   0    2.61    0.35
   3   7   1    0.51    0.10
   3   7   1    0.38    0.21
   3   7   2    6.97    0.28
   3   7   2    7.50    0.55
  -3  -7  -2    7.03    0.50
   3   7   3    7.72    0.29
   3   7   3    7.77    0.49
  -3  -7  -3    7.15    0.53
   3   7   4    1.34    0.20
  -3  -7  -4    1.16    0.36
   3   7   5    0.26    0.12
  -3  -7  -5   -0.26    0.20
   3   7   6   -0.15    0.12
  -3  -7  -6    0.00    0.24
   3   7   7    0.15    0.14
   3   7   7   -0.02    0.08
  -3  -7  -7    0.01    0.22
   3   7   8    0.09    0.24
  -3  -7  -8    1.81    0.38
   3   7   9    0.25    0.22
  -3  -7  -9    0.47    0.32
   3   7  10    0.11    0.22
  -3  -7 -10   -0.07    0.24
   3   7  11    1.95    0.37
  -3  -7 -11    1.77    0.58
  -3  -7 -12    9.47    0.89
   3   7  13   13.14    1.03
  -3  -7 -13   12.11    1.22
   3   7  14    4.26    0.65
   3   8  -7    0.15    0.45
  -3  -8   6    0.62    0.33
   3   8  -5   -0.14    0.35
  -3  -8   5    0.13    0.22
   3   8  -4    0.64    0.41
  -3  -8   4    0.33    0.33
   3   8  -3    1.46    0.49
   3   8  -2    2.25    0.47
  -3  -8   2    0.64    0.21
  -3  -8   2    1.82    0.33
   3   8  -1   40.73    1.85
  -3  -8   1   36.53    1.08
  -3  -8   1   39.16    1.51
   3   8   0    1.35    0.41
  -3  -8   0    1.37    0.36
   3   8   1    2.92    0.47
  -3  -8  -1    4.41    0.50
   3   8   2   24.39    0.68
   3   8   2   29.11    1.21
  -3  -8  -2   25.03    1.24
   3   8   3   20.53    0.89
   3   8   4   -0.17    0.11
   3   8   4    0.13    0.17
  -3  -8  -4   -0.48    0.27
   3   8   5    2.92    0.29
   3   8   5    2.90    0.29
  -3  -8  -5    4.64    0.59
   3   8   6    2.78    0.27
   3   8   6    3.93    0.31
  -3  -8  -6    1.93    0.56
   3   8   7   -0.14    0.22
  -3  -8  -7    1.87    0.33
   3   8   8    1.53    0.32
  -3  -8  -8    2.03    0.49
   3   8   9    6.07    0.54
  -3  -8  -9    4.91    0.72
   3   8  10    1.00    0.30
  -3  -8 -10    1.59    0.53
   3   8  11    1.87    0.41
  -3  -8 -11    1.90    0.50
   3   8  12    0.03    0.22
  -3  -8 -12    0.09    0.31
   3   8  13    0.61    0.36
  -3  -8 -13    0.66    0.43
   3   9  -6    0.84    0.61
   3   9  -5   -0.40    0.56
   3   9  -4    0.28    0.38
  -3  -9   4    0.06    0.26
   3   9  -3    2.49    0.75
  -3  -9   3    3.11    0.52
   3   9  -1    4.79    0.74
   3   9   0    2.03    0.61
  -3  -9   0    4.23    0.60
   3   9   1    1.59    0.19
   3   9   1    1.40    0.47
  -3  -9  -1    2.68    0.47
   3   9   2   39.64    1.54
   3   9   2   39.57    1.13
  -3  -9  -2   41.89    1.80
   3   9   3   17.82    0.69
   3   9   3   17.81    1.00
  -3  -9  -3   21.91    1.21
   3   9   4    5.42    0.52
  -3  -9  -4    6.98    0.73
   3   9   5    0.31    0.19
   3   9   6    3.89    0.34
   3   9   6    5.08    0.45
  -3  -9  -6    4.26    0.79
   3   9   7    0.97    0.27
  -3  -9  -7    1.26    0.44
   3   9   8    0.46    0.23
  -3  -9  -8    0.82    0.43
   3   9   9    5.31    0.52
  -3  -9  -9    3.18    0.72
  -3  -9 -10    0.67    0.46
   3   9  11    0.50    0.27
  -3  -9 -11    0.12    0.40
   3   9  12   -0.40    0.32
  -3  -9 -12    0.28    0.44
   3   9  13   -0.16    0.29
  -3 -10   4    0.46    0.35
   3  10  -3    0.26    0.52
  -3 -10   3    0.59    0.38
   3  10  -2    2.36    0.61
   3  10  -1    2.31    0.56
  -3 -10   1    1.89    0.50
   3  10   0    0.58    0.32
  -3 -10   0    0.07    0.32
   3  10   1    0.57    0.17
   3  10   1    0.32    0.32
  -3 -10  -1   -0.03    0.32
   3  10   2   33.40    1.56
   3  10   2   32.63    1.05
  -3 -10  -2   34.45    1.69
   3  10   3   42.37    1.82
   3  10   3   43.01    1.31
  -3 -10  -3   41.96    2.11
   3  10   4   21.63    1.05
   3  10   4   20.57    0.83
  -3 -10  -4   21.87    1.36
   3  10   5   18.41    0.73
   3  10   5   16.80    0.83
  -3 -10  -5   17.50    1.39
   3  10   6    3.22    0.37
  -3 -10  -6    2.91    0.66
  -3 -10  -7   -0.44    0.40
   3  10   8    0.36    0.28
  -3 -10  -8    0.15    0.48
   3  10   9    0.64    0.28
  -3 -10  -9   -0.07    0.42
  -3 -10 -10    1.00    0.57
   3  10  11   -0.16    0.26
   3  10  12   -0.01    0.25
  -3 -10 -12   -0.00    0.30
   3  10  13    0.70    0.39
   3  11  -3    0.42    0.53
  -3 -11   3    0.12    0.35
   3  11  -2    0.88    0.51
  -3 -11   2    0.64    0.45
   3  11  -1    2.44    0.63
  -3 -11   1    2.92    0.52
   3  11   0    1.74    0.59
  -3 -11   0    1.63    0.55
   3  11   1    2.22    0.54
  -3 -11  -1    1.34    0.52
   3  11   2   -0.49    0.27
   3  11   2    0.03    0.16
  -3 -11  -2   -0.19    0.34
   3  11   3    0.95    0.25
   3  11   3    1.17    0.42
   3  11   4    0.32    0.22
  -3 -11  -4   -0.12    0.31
   3  11   5   21.68    1.09
   3  11   5   26.56    1.10
  -3 -11  -5   25.04    1.49
   3  11   6   17.39    0.80
  -3 -11  -6   14.81    1.34
   3  11   7    0.15    0.19
  -3 -11  -7   -0.18    0.34
  -3 -11  -8    1.98    0.76
  -3 -11  -9    0.05    0.35
   3  11  10    0.29    0.30
  -3 -11 -10    0.81    0.46
   3  11  11    1.66    0.54
   3  11  12   -0.18    0.29
  -3 -11 -12   -0.11    0.40
   3  12  -1    0.04    0.39
  -3 -12   1   -0.34    0.36
   3  12   0    0.44    0.46
  -3 -12   0    0.21    0.46
   3  12   1   -0.58    0.35
  -3 -12  -1    0.64    0.31
   3  12   2    0.03    0.18
   3  12   2   -0.40    0.28
  -3 -12  -2   -0.23    0.31
   3  12   3   -0.15    0.18
  -3 -12  -3    0.13    0.29
   3  12   4   -0.11    0.31
   3  12   4    0.81    0.25
   3  12   5    0.10    0.21
  -3 -12  -5    0.54    0.39
   3  12   7   -0.05    0.20
  -3 -12  -7    0.38    0.36
   3  12   8    3.60    0.55
  -3 -12  -8    2.96    0.82
   3  12   9    3.81    0.62
  -3 -12  -9    3.57    0.84
   3  12  10    0.08    0.28
  -3 -12 -10    0.72    0.47
   3  12  11    0.01    0.28
  -3 -12 -11   -0.32    0.43
   3  13   1    1.08    0.43
  -3 -13  -1   -0.06    0.50
   3  13   2   -0.31    0.30
  -3 -13  -2    0.27    0.37
   3  13   3    0.72    0.53
   3  13   3    1.16    0.29
  -3 -13  -3    1.67    0.63
   3  13   4    0.06    0.21
  -3 -13  -4    0.11    0.42
   3  13   5    0.43    0.27
  -3 -13  -5    0.16    0.56
  -3 -13  -6    0.21    0.40
   3  13   7    0.25    0.24
  -3 -13  -7    0.10    0.44
   3  13   8    0.50    0.36
  -3 -13  -8    0.46    0.54
   3  13   9    2.50    0.48
  -3 -13  -9    3.27    0.95
   4 -11  -8   -0.29    0.42
  -4  11   8   -0.12    0.34
   4 -11  -7    0.11    0.31
  -4  11   7    0.12    0.28
   4 -11  -6   -0.17    0.33
  -4  11   5    0.33    0.30
   4 -11  -3    0.48    0.39
   4 -11  -2    0.63    0.43
   4 -11  -1    3.08    0.70
  -4  11   1    3.06    0.58
   4 -11   0   -0.02    0.28
   4 -10  -9    4.19    0.84
  -4  10   9    4.83    0.68
   4 -10  -8    0.81    0.49
  -4  10   8    1.16    0.42
   4 -10  -7   -0.36    0.34
  -4  10   7    0.08    0.26
   4 -10  -6    2.89    0.57
  -4  10   6    1.84    0.45
   4 -10  -5    0.04    0.26
  -4  10   5   -0.13    0.22
   4 -10  -4    0.38    0.33
   4 -10  -3    0.44    0.41
   4 -10  -2    2.83    0.58
  -4  10   2    2.41    0.40
   4 -10  -1   -0.17    0.30
  -4  10   1    0.31    0.25
   4 -10   0    0.51    0.39
  -4  10   0    0.25    0.34
   4 -10   1    0.45    0.45
  -4  10  -1    1.62    0.47
  -4  10  -2   -0.18    0.34
   4  -9 -10    0.02    0.37
  -4   9  10   -0.05    0.27
   4  -9  -9    2.42    0.67
  -4   9   9    2.32    0.54
  -4   9   8   -0.01    0.24
   4  -9  -7   29.70    1.92
  -4   9   7   31.58    1.57
   4  -9  -6   13.89    1.13
  -4   9   6   13.97    1.02
   4  -9  -5    6.11    0.65
  -4   9   5    6.40    0.63
   4  -9  -4    0.63    0.44
   4  -9  -4    1.81    0.35
   4  -9  -3    0.17    0.20
   4  -9  -3    0.25    0.27
  -4   9   3    0.10    0.21
   4  -9  -2    0.37    0.20
   4  -9  -2    0.07    0.36
  -4   9   2    0.21    0.22
   4  -9  -1    0.97    0.38
  -4   9   1    0.95    0.34
   4  -9   0   -0.14    0.28
  -4   9   0    0.47    0.28
   4  -9   1    0.38    0.35
   4  -9   2   -0.15    0.24
  -4   9  -2    0.21    0.25
   4  -9   3    1.95    0.50
  -4   9  -3    1.11    0.59
   4  -9   4    1.27    0.46
  -4   9  -4    0.36    0.58
   4  -8 -11   -0.42    0.45
  -4   8  11    1.13    0.35
   4  -8 -10    0.05    0.34
  -4   8  10    0.18    0.29
   4  -8  -9   -0.09    0.32
  -4   8   9    0.15    0.24
   4  -8  -8    5.73    0.76
  -4   8   8    4.85    0.61
   4  -8  -7   -0.56    0.35
  -4   8   7    0.95    0.28
  -4   8   6   12.53    0.81
   4  -8  -5    0.18    0.23
  -4   8   5   -0.13    0.18
   4  -8  -4    8.06    0.66
   4  -8  -4    8.94    0.77
  -4   8   4    6.72    0.51
   4  -8  -3   24.97    1.10
   4  -8  -3   24.10    1.38
  -4   8   3   23.51    1.07
   4  -8  -2    3.51    0.41
   4  -8  -2    4.83    0.58
  -4   8   2    3.43    0.49
   4  -8  -1    3.14    0.32
   4  -8  -1    4.04    0.51
  -4   8   1    3.44    0.44
   4  -8   0    1.24    0.45
  -4   8   0    1.58    0.36
   4  -8   1    0.30    0.28
  -4   8  -1    0.24    0.28
   4  -8   2   -0.21    0.25
  -4   8  -2    0.02    0.27
   4  -8   3   -0.31    0.37
  -4   8  -3    0.86    0.34
   4  -8   4    0.00    0.31
  -4   8  -4   -0.25    0.36
   4  -8   5    0.26    0.34
  -4   8  -5   -0.51    0.35
   4  -8   6   -0.13    0.29
  -4   8  -6    0.55    0.41
   4  -7 -11    1.33    0.57
  -4   7  11    1.71    0.43
   4  -7 -10   -0.08    0.38
  -4   7  10    0.38    0.32
   4  -7  -9    0.09    0.36
  -4   7   9    0.39    0.25
   4  -7  -8    2.43    0.52
  -4   7   8    2.61    0.41
   4  -7  -7    4.90    0.70
  -4   7   7    5.16    0.53
   4  -7  -6   17.37    1.11
  -4   7   6   16.92    1.00
  -4   7   5   -0.09    0.18
   4  -7  -4    3.79    0.56
  -4   7   4    3.67    0.35
   4  -7  -3   78.17    2.39
   4  -7  -3   79.59    2.73
  -4   7   3   72.61    2.34
   4  -7  -2    2.48    0.33
   4  -7  -2   -0.51    0.45
   4  -7  -1    0.52    0.19
   4  -7  -1   -0.00    0.30
   4  -7   0    1.40    0.31
  -4   7   0   -0.01    0.30
  -4   7  -1    1.83    0.39
   4  -7   2    1.49    0.41
   4  -7   3    1.66    0.46
  -4   7  -3    1.59    0.46
   4  -7   4   -0.15    0.24
  -4   7  -4   -0.21    0.37
   4  -7   5    0.17    0.33
  -4   7  -5    0.71    0.40
   4  -7   6    0.07    0.36
  -4   7  -6    1.89    0.47
   4  -7   7   -0.00    0.37
  -4   7  -7   -0.26    0.42
   4  -6 -12    2.12    0.67
  -4   6  12    2.26    0.48
   4  -6 -11    0.77    0.36
  -4   6  11   -0.10    0.30
   4  -6 -10    1.74    0.47
  -4   6  10    0.51    0.32
   4  -6  -9    0.21    0.29
  -4   6   9   -0.03    0.20
   4  -6  -8    0.97    0.40
  -4   6   8    0.94    0.28
   4  -6  -7    1.59    0.41
  -4   6   7    1.53    0.37
   4  -6  -6    0.59    0.29
  -4   6   6    0.63    0.22
   4  -6  -5   -0.06    0.22
  -4   6   5    0.36    0.17
  -4   6   5    0.06    0.12
   4  -6  -4    0.16    0.23
   4  -6  -4    0.63    0.24
   4  -6  -3   26.34    1.12
  -4   6   3   25.19    0.97
   4  -6  -2    1.33    0.28
   4  -6  -2    1.67    0.34
  -4   6   2    0.93    0.30
   4  -6  -1    1.74    0.39
   4  -6  -1    1.35    0.23
  -4   6   1   -0.40    0.34
   4  -6   0   60.17    2.17
   4  -6   0   61.22    1.50
  -4   6   0   63.34    2.21
   4  -6   1    5.82    0.55
  -4   6  -1    2.19    0.56
   4  -6   2    5.30    0.56
  -4   6  -2    2.05    0.55
   4  -6   3    0.06    0.29
  -4   6  -3    2.25    0.40
   4  -6   4    0.05    0.21
  -4   6  -4    0.22    0.28
   4  -6   5    0.25    0.31
  -4   6  -5    0.45    0.37
   4  -6   6    0.63    0.33
  -4   6  -6    0.05    0.38
   4  -6   7    1.20    0.40
  -4   6  -7    0.39    0.49
   4  -6   8    0.43    0.35
   4  -5 -12    0.99    0.47
  -4   5  12    0.54    0.29
   4  -5 -11   -0.21    0.32
  -4   5  11   -0.01    0.21
   4  -5 -10   -0.37    0.37
   4  -5  -9    0.58    0.38
  -4   5   9    0.45    0.25
   4  -5  -8   -0.25    0.24
  -4   5   8    0.16    0.15
   4  -5  -7    1.10    0.38
  -4   5   7    1.17    0.27
   4  -5  -6    0.56    0.17
  -4   5   6    0.72    0.25
   4  -5  -5    0.22    0.23
  -4   5   5    0.25    0.15
  -4   5   5    0.03    0.13
   4  -5  -4    1.06    0.27
  -4   5   4    1.18    0.25
   4  -5  -3    0.13    0.17
   4  -5  -3    0.14    0.17
   4  -5  -2   -0.16    0.12
   4  -5  -2   -0.10    0.17
  -4   5   2    0.12    0.12
   4  -5  -1    0.31    0.23
   4  -5  -1    0.75    0.17
  -4   5   1    0.76    0.25
   4  -5   0   31.54    1.17
   4  -5   0   30.90    0.81
  -4   5   0   34.00    1.33
  -4   5  -1    1.19    0.37
   4  -5   2    6.91    0.52
  -4   5  -2    9.81    0.74
   4  -5   3    2.65    0.40
  -4   5  -3    1.94    0.50
   4  -5   4    1.90    0.42
  -4   5  -4    1.55    0.59
   4  -5   5    0.88    0.32
  -4   5  -5    0.75    0.40
   4  -5   6    3.14    0.58
  -4   5  -6    3.32    0.66
  -4   5  -7    4.83    0.77
   4  -5   8    1.44    0.55
  -4   5  -8    3.30    0.64
   4  -5   9   -0.00    0.33
  -4   5  -9    0.39    0.40
   4  -4 -12   -0.01    0.42
  -4   4  12    0.43    0.25
   4  -4 -11    0.01    0.28
   4  -4 -10    0.80    0.55
  -4   4  10    1.67    0.32
   4  -4  -9    0.30    0.37
   4  -4  -8    1.33    0.49
  -4   4   8    2.26    0.35
   4  -4  -7    0.29    0.27
  -4   4   7    0.18    0.18
   4  -4  -6    4.76    0.37
   4  -4  -6    4.94    0.54
  -4   4   6    5.04    0.37
   4  -4  -5    2.34    0.35
   4  -4  -5    2.74    0.26
  -4   4   5    1.92    0.28
   4  -4  -4    6.37    0.47
   4  -4  -4    6.29    0.36
  -4   4   4    6.36    0.40
   4  -4  -3    6.91    0.44
   4  -4  -3    7.50    0.43
   4  -4  -2    0.11    0.20
   4  -4  -2    0.43    0.18
  -4   4   2    0.71    0.22
   4  -4  -1    1.82    0.25
   4  -4  -1    1.39    0.19
  -4   4   1    1.42    0.24
   4  -4   0    2.52    0.31
   4  -4   0    2.19    0.19
  -4   4   0    2.98    0.36
   4  -4   1   38.23    1.28
  -4   4  -1   34.53    1.44
   4  -4   2   27.06    0.99
  -4   4  -2   27.67    1.18
   4  -4   3    0.92    0.32
  -4   4  -3    1.18    0.40
   4  -4   4    1.33    0.32
  -4   4  -4    1.56    0.49
   4  -4   5   -0.34    0.25
  -4   4  -5   -0.12    0.35
   4  -4   6    0.54    0.30
   4  -4   7    0.34    0.30
  -4   4  -7    0.14    0.36
   4  -4   8    1.09    0.44
  -4   4  -8    1.67    0.53
   4  -4   9    0.24    0.26
  -4   4  -9   -0.30    0.32
   4  -4  10    0.39    0.39
  -4   4 -10    0.27    0.46
   4  -3 -12    0.56    0.36
  -4   3  12    0.10    0.23
   4  -3 -11   -0.24    0.29
  -4   3  11    0.10    0.17
   4  -3 -10    4.63    0.71
   4  -3  -9    5.27    0.69
  -4   3   9    5.09    0.42
   4  -3  -8    0.50    0.22
   4  -3  -8   -0.13    0.37
  -4   3   8    0.72    0.20
   4  -3  -7    0.49    0.29
   4  -3  -7    0.33    0.19
  -4   3   7    0.70    0.21
   4  -3  -6    8.11    0.66
   4  -3  -6    7.49    0.45
  -4   3   6    7.35    0.40
   4  -3  -5    7.83    0.59
  -4   3   5    7.64    0.41
   4  -3  -4    2.26    0.30
   4  -3  -4    2.02    0.26
  -4   3   4    1.67    0.25
   4  -3  -3    0.55    0.18
   4  -3  -2    2.48    0.23
   4  -3  -2    2.75    0.30
   4  -3  -2    2.51    0.25
   4  -3  -1   15.47    0.58
   4  -3  -1   16.32    0.52
  -4   3   1   14.64    0.63
   4  -3   0    2.13    0.26
   4  -3   0    2.61    0.19
  -4   3   0    4.20    0.38
   4  -3   1   38.56    1.03
  -4   3  -1   40.23    1.35
   4  -3   2    0.67    0.20
  -4   3  -2    0.95    0.25
   4  -3   3   13.71    0.59
  -4   3  -3   15.07    0.80
   4  -3   4    0.31    0.22
  -4   3  -4    0.13    0.26
   4  -3   5    1.09    0.33
  -4   3  -5    0.99    0.40
   4  -3   6    0.30    0.26
  -4   3  -6    0.11    0.29
   4  -3   7    1.25    0.38
  -4   3  -7    1.26    0.47
   4  -3   9    2.79    0.56
  -4   3  -9    2.64    0.65
   4  -3  10    0.12    0.36
  -4   3 -10    0.39    0.41
   4  -2 -12    0.49    0.42
   4  -2 -11    0.67    0.48
  -4   2  11    0.67    0.23
   4  -2 -10    0.18    0.20
   4  -2 -10    0.17    0.30
  -4   2  10   -0.04    0.16
   4  -2  -9    0.23    0.24
   4  -2  -9    1.01    0.31
  -4   2   9    0.28    0.18
   4  -2  -8    1.96    0.37
   4  -2  -8    3.42    0.47
  -4   2   8    2.75    0.29
   4  -2  -7    1.00    0.25
  -4   2   7    0.06    0.15
   4  -2  -6    0.45    0.27
   4  -2  -6   -0.09    0.18
  -4   2   6    0.35    0.14
   4  -2  -5    2.84    0.34
  -4   2   5    2.20    0.21
   4  -2  -4   29.94    1.11
   4  -2  -4   29.83    0.97
  -4   2   4   29.07    0.78
   4  -2  -3    9.34    0.50
   4  -2  -3   13.00    0.54
   4  -2  -2  109.84    2.34
   4  -2  -1    0.47    0.15
   4  -2  -1    0.53    0.15
   4  -2  -1    0.57    0.21
   4  -2   0    5.44    0.37
   4  -2   0    4.80    0.24
   4  -2   0    5.90    0.42
   4  -2   1    3.07    0.29
  -4   2  -1    4.53    0.18
   4  -2   2   66.87    1.54
  -4   2  -2   63.42    1.84
  -4   2  -2   63.72    0.79
   4  -2   3   16.77    0.61
  -4   2  -3   14.17    0.79
   4  -2   4    1.17    0.22
  -4   2  -4    1.07    0.31
   4  -2   5    0.19    0.16
  -4   2  -5   -0.12    0.22
   4  -2   6    0.79    0.29
  -4   2  -6    1.30    0.35
   4  -2   7   -0.43    0.22
  -4   2  -7    0.76    0.27
   4  -2   8    1.69    0.45
  -4   2  -8    2.78    0.56
   4  -2   9   -0.07    0.30
  -4   2  -9    0.31    0.30
   4  -2  10    0.47    0.41
  -4   2 -10    0.93    0.46
   4  -2  11    3.06    0.64
  -4   2 -11    3.64    0.76
   4  -1 -12   -0.02    0.30
   4  -1 -11    1.29    0.39
  -4   1  11    0.35    0.22
   4  -1 -10   -0.11    0.29
  -4   1  10    0.22    0.17
   4  -1  -9    1.07    0.42
  -4   1   9    0.72    0.19
   4  -1  -8    2.05    0.40
  -4   1   8    1.97    0.24
   4  -1  -7    0.14    0.22
   4  -1  -6    1.71    0.34
   4  -1  -6    2.32    0.28
  -4   1   6    2.11    0.16
   4  -1  -5    0.18    0.19
   4  -1  -5    0.21    0.19
  -4   1   5    0.39    0.11
   4  -1  -4   20.44    0.78
   4  -1  -4   20.57    0.77
  -4   1   4   20.38    0.51
   4  -1  -3   15.57    0.57
   4  -1  -3   15.00    0.59
  -4   1   3   14.94    0.40
   4  -1  -2   78.88    1.95
   4  -1  -2   79.40    1.53
   4  -1  -2   79.09    1.73
   4  -1  -1    4.39    0.37
   4  -1  -1    5.03    0.25
   4  -1  -1    5.07    0.32
   4  -1   0   34.28    1.21
   4  -1   0   40.34    1.01
  -4   1   0   35.14    0.80
   4  -1   1   22.22    0.59
  -4   1  -1   21.89    0.47
   4  -1   2    2.18    0.22
  -4   1  -2    2.33    0.33
   4  -1   3    4.36    0.31
  -4   1  -3    5.03    0.40
   4  -1   4    1.91    0.22
  -4   1  -4    1.80    0.31
   4  -1   5    0.25    0.17
  -4   1  -5    0.27    0.23
   4  -1   6    1.88    0.29
  -4   1  -6    1.99    0.39
   4  -1   7    2.06    0.32
  -4   1  -7    1.12    0.40
   4  -1   8    0.03    0.21
  -4   1  -8   -0.17    0.24
   4  -1   9    0.51    0.29
  -4   1  -9    0.19    0.34
   4  -1  10    0.02    0.30
  -4   1 -10   -0.13    0.32
  -4   1 -12    0.50    0.44
   4   0 -11    0.31    0.36
   4   0 -10   -0.36    0.26
   4   0 -10    0.07    0.28
  -4   0  10    0.14    0.14
   4   0  -9    1.17    0.47
   4   0  -9    1.43    0.44
   4   0  -8    0.02    0.22
  -4   0   8    0.09    0.11
   4   0  -7    3.72    0.47
   4   0  -7    3.54    0.49
  -4   0   7    3.06    0.25
   4   0  -6    2.04    0.38
   4   0  -6    2.26    0.33
  -4   0   6    1.70    0.18
   4   0  -5    0.55    0.22
   4   0  -5    0.47    0.22
  -4   0   5    0.48    0.11
   4   0  -4    2.01    0.35
   4   0  -4    2.41    0.30
  -4   0   4    3.02    0.17
   4   0  -3    0.01    0.14
   4   0  -3   -0.23    0.15
   4   0  -2    7.94    0.57
   4   0  -2    9.09    0.50
   4   0  -1   23.14    0.83
  -4   0   1   22.15    0.66
   4   0   0    7.81    0.53
  -4   0   0    6.18    0.31
  -4   0  -1   83.23    1.40
   4   0   2    4.88    0.24
   4   0   2    5.29    0.36
  -4   0  -2    5.48    0.22
   4   0   3    6.42    0.35
   4   0   4    4.24    0.32
  -4   0  -4    5.72    0.46
   4   0   5    1.97    0.23
  -4   0  -5    2.29    0.33
   4   0   6    0.85    0.24
  -4   0  -6    0.13    0.31
   4   0   7   -0.05    0.15
  -4   0  -7    0.18    0.20
   4   0   8    1.11    0.29
  -4   0  -8    0.84    0.39
   4   0   9    0.19    0.25
  -4   0  -9    0.36    0.28
   4   0  10    2.35    0.42
  -4   0 -10    1.26    0.46
   4   0  11    5.79    0.66
  -4   0 -11    6.53    0.87
   4   0  12    0.78    0.36
  -4   0 -12   -0.38    0.36
   4   1 -11    0.19    0.42
  -4  -1  11    0.25    0.35
   4   1 -10    0.54    0.40
  -4  -1  10    0.62    0.43
   4   1  -9    0.36    0.40
  -4  -1   9    0.49    0.17
  -4  -1   9    0.47    0.29
   4   1  -8   -0.00    0.30
  -4  -1   8    0.21    0.12
   4   1  -7    1.29    0.36
  -4  -1   7    0.46    0.14
   4   1  -6    0.94    0.29
  -4  -1   6    0.38    0.11
   4   1  -5    0.93    0.22
  -4  -1   5    0.13    0.08
   4   1  -4    0.04    0.24
  -4  -1   4    0.19    0.17
  -4  -1   4    0.31    0.07
   4   1  -3    7.72    0.48
  -4  -1   3    8.05    0.50
  -4  -1   3    7.15    0.17
   4   1  -2    3.23    0.38
  -4  -1   2    2.15    0.25
   4   1  -1    1.16    0.25
  -4  -1   1    0.93    0.21
   4   1   0   22.38    0.78
  -4  -1   0   20.11    0.63
   4   1   1   38.68    1.16
   4   1   1   39.68    0.70
  -4  -1  -1   39.89    0.87
   4   1   2    1.76    0.15
  -4  -1  -2    1.60    0.18
   4   1   3   11.28    0.39
   4   1   3   10.01    0.64
  -4  -1  -3   13.04    0.38
   4   1   4   22.25    0.64
  -4  -1  -4   21.65    0.55
  -4  -1  -4   21.70    0.82
   4   1   5   20.80    0.67
  -4  -1  -5   18.71    0.50
  -4  -1  -5   19.25    0.81
   4   1   6    3.48    0.34
  -4  -1  -6    3.12    0.20
  -4  -1  -6    3.45    0.38
   4   1   7    6.57    0.46
  -4  -1  -7    5.45    0.27
  -4  -1  -7    7.04    0.53
   4   1   8    1.23    0.29
  -4  -1  -8    0.39    0.36
  -4  -1  -8    0.60    0.16
   4   1   9    0.18    0.27
  -4  -1  -9    0.72    0.33
   4   1  10    9.93    0.73
  -4  -1 -10    9.18    0.80
   4   1  11    0.87    0.35
  -4  -1 -11    0.61    0.44
   4   1  12    2.42    0.56
  -4  -1 -12    1.84    0.62
   4   1  13    0.10    0.30
  -4  -1 -13   -0.35    0.32
   4   2 -11    0.12    0.33
  -4  -2  11   -0.11    0.27
   4   2 -10    0.11    0.44
  -4  -2  10    0.82    0.39
   4   2  -9    2.07    0.61
  -4  -2   9    1.31    0.52
   4   2  -8    0.15    0.28
  -4  -2   8   -0.12    0.21
   4   2  -7    0.34    0.43
  -4  -2   7    0.72    0.16
  -4  -2   7    1.42    0.33
   4   2  -6    1.32    0.46
  -4  -2   6    1.42    0.14
  -4  -2   6    1.30    0.41
   4   2  -5    7.06    0.61
  -4  -2   5    5.92    0.50
   4   2  -4    1.11    0.32
  -4  -2   4    1.09    0.26
  -4  -2   3    7.03    0.51
   4   2  -2    0.58    0.24
  -4  -2   2    0.63    0.19
   4   2  -1    5.19    0.51
  -4  -2   1    5.53    0.39
   4   2   0    5.89    0.58
  -4  -2   0    7.44    0.45
   4   2   1   14.82    0.64
   4   2   1   13.66    0.27
  -4  -2  -1   15.39    0.56
  -4  -2  -2    0.31    0.13
   4   2   3    1.37    0.19
  -4  -2  -3    1.08    0.18
   4   2   4   10.00    0.49
  -4  -2  -4   10.45    0.41
   4   2   5    6.20    0.33
  -4  -2  -5    6.08    0.45
   4   2   6   -0.12    0.15
  -4  -2  -6    0.11    0.12
  -4  -2  -6    0.21    0.18
   4   2   7    8.81    0.49
  -4  -2  -7    9.10    0.62
  -4  -2  -7    8.41    0.44
   4   2   8    5.08    0.43
  -4  -2  -8    5.13    0.55
   4   2   9    1.46    0.35
  -4  -2  -9    0.94    0.23
  -4  -2  -9    1.31    0.34
   4   2  10    1.75    0.44
  -4  -2 -10    1.07    0.26
  -4  -2 -10    1.34    0.42
   4   2  11    8.61    0.79
  -4  -2 -11    8.60    0.76
   4   2  12   -0.05    0.27
  -4  -2 -12    0.40    0.30
   4   2  13    0.18    0.37
  -4  -2 -13    0.31    0.33
   4   3 -10    0.67    0.62
  -4  -3  10    1.78    0.48
   4   3  -9    1.60    0.59
   4   3  -8    0.02    0.28
  -4  -3   8    0.10    0.28
   4   3  -7    0.05    0.33
  -4  -3   7    0.63    0.30
   4   3  -6    4.11    0.65
  -4  -3   6    4.45    0.60
   4   3  -5    4.49    0.64
  -4  -3   5    4.68    0.56
   4   3  -4   16.80    1.05
  -4  -3   4   15.94    0.77
   4   3  -3    1.20    0.32
   4   3  -2   21.20    0.90
  -4  -3   2   20.94    0.85
   4   3  -1   22.47    0.96
  -4  -3   1   22.72    0.87
   4   3   0    1.66    0.42
  -4  -3   0    3.36    0.31
   4   3   1   24.00    0.95
  -4  -3  -1   23.68    0.76
   4   3   2    2.33    0.14
   4   3   2    2.33    0.30
  -4  -3  -2    0.79    0.26
   4   3   3    0.29    0.24
  -4  -3  -3    2.17    0.25
   4   3   4    1.59    0.22
   4   3   4    1.44    0.16
  -4  -3  -4    1.10    0.22
   4   3   5    0.04    0.11
   4   3   5   -0.14    0.14
  -4  -3  -5   -0.14    0.12
   4   3   6   14.00    0.53
  -4  -3  -6   14.13    0.57
  -4  -3  -6   16.93    0.82
   4   3   7    1.48    0.25
  -4  -3  -7    1.87    0.27
  -4  -3  -7    2.13    0.27
   4   3   8    0.06    0.17
  -4  -3  -8   -0.25    0.20
   4   3   9   -0.27    0.20
  -4  -3  -9   -0.18    0.24
   4   3  10    2.28    0.37
  -4  -3 -10    2.38    0.30
  -4  -3 -10    1.70    0.42
   4   3  11    2.29    0.40
  -4  -3 -11    1.88    0.31
   4   3  12    0.54    0.34
  -4  -3 -12    0.41    0.28
   4   3  13    0.17    0.32
   4   4 -10    0.33    0.39
  -4  -4  10   -0.43    0.32
   4   4  -9    1.52    0.54
  -4  -4   9    0.82    0.47
   4   4  -8   -0.34    0.31
  -4  -4   8    0.24    0.28
   4   4  -7    0.89    0.45
  -4  -4   7    0.89    0.41
   4   4  -6    4.74    0.77
  -4  -4   6    5.49    0.57
   4   4  -5   13.99    1.04
  -4  -4   5   15.52    0.90
   4   4  -4   13.53    0.95
  -4  -4   4   15.61    0.86
   4   4  -3    5.44    0.63
  -4  -4   3    5.12    0.42
   4   4  -2    0.17    0.28
  -4  -4   2    0.29    0.18
   4   4  -1   -0.14    0.20
  -4  -4   1   -0.26    0.16
   4   4   0    9.68    0.59
   4   4   1   67.62    1.88
  -4  -4  -1   63.51    1.68
   4   4   2    7.61    0.49
  -4  -4  -2    6.64    0.47
   4   4   3    3.44    0.20
   4   4   3    5.17    0.40
  -4  -4  -3    4.55    0.37
   4   4   4    0.13    0.16
  -4  -4  -4    0.67    0.16
   4   4   5   14.28    0.57
  -4  -4  -5   14.26    0.59
   4   4   6    0.47    0.17
  -4  -4  -6    0.81    0.21
   4   4   7    0.94    0.22
  -4  -4  -7    1.21    0.29
   4   4   8    2.65    0.32
  -4  -4  -8    1.35    0.31
   4   4   9    1.00    0.35
  -4  -4  -9    2.28    0.34
  -4  -4  -9    2.17    0.32
   4   4  10   -0.02    0.22
  -4  -4 -10    0.63    0.22
  -4  -4 -10    0.19    0.23
   4   4  11    0.30    0.25
  -4  -4 -11    0.27    0.23
   4   4  12   -0.20    0.24
  -4  -4 -12   -0.08    0.24
   4   4  13    0.18    0.32
   4   5  -9    0.56    0.63
  -4  -5   9    1.04    0.43
   4   5  -8    0.97    0.63
  -4  -5   8    1.05    0.48
   4   5  -7    1.50    0.52
  -4  -5   7    0.81    0.42
   4   5  -6    0.05    0.33
  -4  -5   6   -0.24    0.25
   4   5  -5   14.98    1.29
  -4  -5   5   14.71    0.90
   4   5  -4    1.44    0.36
  -4  -5   4    0.02    0.35
   4   5  -3    2.99    0.50
  -4  -5   3    3.43    0.40
   4   5  -2    1.29    0.33
  -4  -5   2    1.07    0.28
   4   5  -1    1.69    0.32
  -4  -5   1    0.72    0.27
  -4  -5   0   -0.14    0.19
   4   5   1    5.48    0.14
   4   5   1    6.14    0.43
  -4  -5  -1    5.33    0.41
   4   5   2   17.67    0.70
   4   5   2   18.31    0.36
  -4  -5  -2   18.26    0.73
   4   5   3    2.14    0.26
   4   5   3    1.94    0.14
  -4  -5  -3    2.49    0.32
   4   5   4   36.81    0.84
  -4  -5  -4   37.57    1.23
   4   5   5    9.11    0.48
   4   5   5    8.96    0.35
  -4  -5  -5    8.82    0.60
   4   5   6    9.93    0.45
   4   5   6    8.80    0.44
  -4  -5  -6    9.26    0.56
   4   5   7    2.08    0.23
  -4  -5  -7    2.05    0.38
  -4  -5  -7    1.57    0.24
   4   5   8   -0.28    0.17
  -4  -5  -8    0.02    0.15
   4   5   9    0.07    0.16
  -4  -5  -9    0.09    0.23
   4   5  10    0.83    0.26
  -4  -5 -10    0.41    0.23
  -4  -5 -10    0.47    0.32
   4   5  11    1.20    0.36
  -4  -5 -11    0.97    0.33
  -4  -5 -11    0.95    0.28
   4   5  12    0.39    0.30
  -4  -5 -12    0.61    0.34
  -4  -5 -13   -0.04    0.24
   4   6  -8    0.21    0.43
  -4  -6   8    0.11    0.31
   4   6  -7    0.14    0.48
  -4  -6   7    0.45    0.33
   4   6  -6    3.15    0.72
  -4  -6   6    3.49    0.54
  -4  -6   5    0.46    0.32
   4   6  -4    4.59    0.66
  -4  -6   4    3.73    0.62
  -4  -6   3    1.29    0.36
   4   6  -2    2.59    0.44
  -4  -6   2    1.02    0.39
   4   6  -1    0.03    0.23
  -4  -6   1   -0.29    0.22
   4   6   0   -0.02    0.21
   4   6   1    0.07    0.05
   4   6   1   -0.01    0.21
  -4  -6  -1    0.03    0.15
   4   6   2   12.42    0.64
   4   6   2   11.84    0.30
  -4  -6  -2   12.17    0.61
   4   6   3    5.87    0.38
   4   6   3    5.40    0.22
  -4  -6  -3    6.28    0.51
   4   6   4   34.75    1.15
   4   6   4   36.21    0.84
  -4  -6  -4   35.31    1.28
   4   6   5   16.95    0.56
  -4  -6  -5   15.32    0.81
   4   6   6    3.32    0.32
   4   6   6    2.75    0.26
  -4  -6  -6    2.94    0.40
   4   6   7    1.52    0.26
   4   6   7    2.10    0.26
  -4  -6  -7    1.05    0.40
   4   6   8    0.63    0.22
  -4  -6  -8    0.75    0.34
   4   6   9    1.08    0.31
  -4  -6  -9    1.67    0.37
  -4  -6  -9    1.03    0.23
  -4  -6 -10    0.36    0.34
   4   6  11    1.21    0.30
  -4  -6 -11    0.83    0.38
   4   6  12   -0.42    0.28
  -4  -6 -12   -0.21    0.28
  -4  -6 -13    0.05    0.29
   4   7  -7    0.79    0.57
  -4  -7   7    0.76    0.42
   4   7  -6   -0.09    0.38
  -4  -7   6    0.44    0.34
   4   7  -5    1.41    0.55
  -4  -7   5    1.21    0.42
   4   7  -4    0.56    0.44
  -4  -7   4    0.65    0.33
   4   7  -3   -0.37    0.44
  -4  -7   3    1.74    0.40
   4   7  -2    2.63    0.53
   4   7  -1   -0.29    0.31
  -4  -7   1   -0.42    0.32
   4   7   0    0.14    0.36
  -4  -7   0    1.24    0.31
   4   7   1    0.22    0.07
   4   7   1   -0.16    0.24
  -4  -7  -1    0.25    0.24
   4   7   2    0.01    0.20
   4   7   2    0.13    0.08
  -4  -7  -2   -0.00    0.19
   4   7   3    2.66    0.18
   4   7   3    2.84    0.37
  -4  -7  -3    1.91    0.37
   4   7   4    4.53    0.41
  -4  -7  -4    4.32    0.48
   4   7   5    2.02    0.29
  -4  -7  -5    2.25    0.46
   4   7   6    0.11    0.13
  -4  -7  -6   -0.21    0.21
   4   7   7   12.11    0.56
   4   7   7   12.64    0.63
  -4  -7  -7   10.68    0.87
   4   7   8   25.42    0.98
  -4  -7  -8   22.18    1.31
   4   7   9    1.09    0.27
  -4  -7  -9    0.29    0.45
   4   7  10    5.47    0.48
  -4  -7 -10    5.95    0.80
   4   7  11    0.05    0.21
  -4  -7 -11    0.28    0.31
   4   7  12    1.15    0.37
   4   7  13    0.19    0.27
  -4  -7 -13    0.03    0.28
   4   8  -6    4.50    0.88
  -4  -8   6    3.67    0.71
   4   8  -5    1.42    0.56
  -4  -8   5    0.71    0.46
   4   8  -4    1.83    0.65
  -4  -8   4    2.36    0.44
   4   8  -3    1.55    0.52
  -4  -8   3    1.07    0.39
   4   8  -2   -0.04    0.27
  -4  -8   2   -0.12    0.24
   4   8  -1    2.17    0.58
  -4  -8   1    2.75    0.52
   4   8   0    4.39    0.71
  -4  -8   0    3.65    0.50
   4   8   1    2.54    0.18
  -4  -8  -1    2.28    0.45
   4   8   2   -0.46    0.24
   4   8   2    0.04    0.08
  -4  -8  -2    0.24    0.22
   4   8   3    8.08    0.37
   4   8   3    9.14    0.72
  -4  -8  -3    9.38    0.69
  -4  -8  -4   10.09    0.96
   4   8   5   22.04    0.90
   4   8   5   21.41    0.69
  -4  -8  -5   20.57    1.24
   4   8   6    0.69    0.21
   4   8   6    0.52    0.17
  -4  -8  -6    0.44    0.32
   4   8   7    0.37    0.15
   4   8   7   -0.10    0.14
  -4  -8  -7   -0.37    0.26
   4   8   8    6.59    0.52
  -4  -8  -8    6.61    0.73
   4   8   9    5.17    0.47
  -4  -8  -9    4.26    0.81
   4   8  10    1.20    0.33
   4   8  11    0.76    0.28
  -4  -8 -11   -0.00    0.40
   4   8  12    0.22    0.24
  -4  -8 -12   -0.02    0.31
   4   8  13    0.01    0.23
  -4  -8 -13    0.00    0.29
  -4  -9   5    1.23    0.44
   4   9  -4    0.95    0.55
  -4  -9   4    0.78    0.39
   4   9  -3    0.28    0.43
  -4  -9   3    0.34    0.30
   4   9  -2    0.46    0.38
   4   9  -1    1.49    0.52
  -4  -9   1    1.14    0.38
   4   9   0    0.24    0.38
  -4  -9   0    0.78    0.31
   4   9   1    0.91    0.43
  -4  -9  -1    0.58    0.39
   4   9   2   13.81    0.50
   4   9   2   17.29    1.08
  -4  -9  -2   14.64    1.01
   4   9   3    0.17    0.13
   4   9   3    0.16    0.25
  -4  -9  -3    0.18    0.35
   4   9   4   39.28    1.59
   4   9   4   38.94    1.19
  -4  -9  -4   38.49    1.95
   4   9   5    0.86    0.23
   4   9   5    1.44    0.30
  -4  -9  -5    2.27    0.47
   4   9   6    2.44    0.32
   4   9   6    2.25    0.27
  -4  -9  -6    2.78    0.60
   4   9   7    2.74    0.33
  -4  -9  -7    3.67    0.61
   4   9   8   -0.07    0.22
  -4  -9  -8   -0.26    0.30
   4   9   9    1.09    0.29
  -4  -9  -9    1.07    0.53
   4   9  10    0.36    0.26
  -4  -9 -10   -0.01    0.35
   4   9  11    2.63    0.44
  -4  -9 -11    1.72    0.64
   4   9  12   -0.07    0.23
  -4  -9 -12   -0.02    0.31
   4   9  13   -0.02    0.25
  -4  -9 -13    0.20    0.35
   4  10  -4   -0.13    0.45
  -4 -10   4    0.44    0.37
   4  10  -3    1.40    0.57
  -4 -10   3    1.06    0.42
   4  10  -2    1.51    0.50
  -4 -10   2    0.71    0.41
   4  10  -1    0.64    0.41
  -4 -10   1    0.01    0.36
   4  10   0    1.38    0.44
  -4 -10   0    1.05    0.39
  -4 -10  -1    2.70    0.57
   4  10   2    7.16    0.76
   4  10   2    5.77    0.35
  -4 -10  -2    6.78    0.72
   4  10   3    0.57    0.19
   4  10   3    1.12    0.33
  -4 -10  -3    1.41    0.42
   4  10   4    0.40    0.17
   4  10   4    0.28    0.26
  -4 -10  -4    0.72    0.38
   4  10   5   15.53    0.82
   4  10   5   16.75    0.78
  -4 -10  -5   16.71    1.23
   4  10   6    0.78    0.23
   4  10   6    0.11    0.19
  -4 -10  -6    0.49    0.44
  -4 -10  -7   -0.33    0.43
   4  10   8    0.13    0.23
  -4 -10  -9    0.04    0.32
   4  10  10   -0.32    0.29
  -4 -10 -10   -0.22    0.40
   4  10  11    1.00    0.36
  -4 -10 -11    0.63    0.65
   4  10  12   -0.01    0.25
  -4 -10 -12    0.18    0.34
   4  11  -3    0.05    0.38
   4  11  -2    2.34    0.72
  -4 -11   2    3.43    0.72
   4  11  -1    0.00    0.35
  -4 -11   1   -0.22    0.29
   4  11   0    0.91    0.44
  -4 -11   0    0.04    0.34
   4  11   1    1.96    0.53
  -4 -11  -1    1.52    0.50
   4  11   2   -0.10    0.29
   4  11   3    0.38    0.17
  -4 -11  -3   -0.13    0.34
   4  11   4   -0.10    0.15
  -4 -11  -4   -0.24    0.35
   4  11   5   16.22    0.91
   4  11   5   18.51    0.87
  -4 -11  -5   18.79    1.42
   4  11   6    9.94    0.64
  -4 -11  -6    8.98    1.17
   4  11   7    4.54    0.50
  -4 -11  -7    3.17    0.81
   4  11   8    1.34    0.30
  -4 -11  -8    0.82    0.55
   4  11   9    0.03    0.23
  -4 -11  -9   -0.12    0.32
   4  11  10    0.51    0.27
  -4 -11 -10   -0.28    0.45
   4  11  11    1.34    0.38
  -4 -11 -11    0.20    0.63
   4  11  12    0.66    0.44
  -4 -11 -12    0.84    0.59
   4  12  -1    0.38    0.46
   4  12   0    0.41    0.42
   4  12   1    0.01    0.35
  -4 -12  -1   -0.40    0.40
   4  12   2   -0.36    0.37
   4  12   3    0.04    0.32
  -4 -12  -3    0.17    0.38
   4  12   4    4.73    0.63
   4  12   4    4.02    0.37
  -4 -12  -4    3.99    0.75
   4  12   5    2.71    0.37
  -4 -12  -5    2.80    0.68
   4  12   6    2.86    0.36
  -4 -12  -6    2.45    0.71
   4  12   7   -0.07    0.18
  -4 -12  -7    0.22    0.33
   4  12   8   13.75    0.81
  -4 -12  -8   12.53    1.42
   4  12   9    3.87    0.56
  -4 -12  -9    3.75    0.97
   4  12  10    0.49    0.34
  -4 -12 -10    0.77    0.54
   4  12  11    0.07    0.27
  -4 -12 -11   -0.83    0.45
   4  13   2    0.18    0.44
  -4 -13  -2    0.41    0.52
   4  13   3    0.12    0.33
  -4 -13  -3    0.20    0.39
  -4 -13  -4    0.42    0.49
   4  13   5    0.17    0.21
  -4 -13  -5    0.41    0.42
   4  13   6    0.86    0.28
  -4 -13  -6    0.63    0.61
   4  13   7    2.02    0.42
  -4 -13  -7    3.04    0.78
   4  13   8    3.23    0.51
  -4 -13  -8    4.23    0.85
   4  13   9   14.08    0.94
  -4 -13  -9   14.44    1.84
  -5  11   5    0.25    0.36
   5 -11  -3    2.06    0.61
   5 -10  -8    0.54    0.46
  -5  10   8    0.32    0.41
   5 -10  -7    2.52    0.58
  -5  10   7    2.53    0.60
  -5  10   6    2.89    0.55
   5 -10  -5    0.36    0.34
  -5  10   5    0.52    0.31
   5 -10  -4   -0.04    0.27
   5 -10  -3    0.62    0.50
   5 -10  -2    0.77    0.47
  -5  10   2    0.95    0.37
   5 -10  -1    1.91    0.64
  -5  10   1    1.44    0.46
   5 -10   0    3.07    0.62
  -5  10   0    2.56    0.63
   5 -10   1    2.02    0.57
  -5  10  -1    1.07    0.51
   5  -9  -9    0.44    0.43
  -5   9   9    0.46    0.42
   5  -9  -8    0.16    0.45
  -5   9   8    0.62    0.39
   5  -9  -7    2.59    0.58
  -5   9   7    2.95    0.52
   5  -9  -6    1.33    0.41
  -5   9   6    1.05    0.36
   5  -9  -5    1.12    0.34
  -5   9   5    0.57    0.33
   5  -9  -4    0.28    0.26
   5  -9  -4   -0.01    0.31
   5  -9  -3    0.07    0.21
   5  -9  -3   -0.19    0.30
  -5   9   3   -0.23    0.21
   5  -9  -2   -0.08    0.24
  -5   9   2    0.04    0.21
   5  -9  -1    0.11    0.39
  -5   9   1    0.50    0.30
   5  -9   0    0.27    0.35
  -5   9   0   -0.03    0.31
   5  -9   1   -0.41    0.35
  -5   9  -1   -0.24    0.34
   5  -9   2    2.13    0.53
  -5   9  -2    1.44    0.55
   5  -9   3    1.73    0.50
  -5   9  -3    0.73    0.55
   5  -8 -10   -0.22    0.38
  -5   8  10    0.06    0.26
   5  -8  -9    3.56    0.71
  -5   8   8   -0.24    0.27
   5  -8  -7   -0.20    0.37
  -5   8   7   -0.24    0.28
   5  -8  -6   16.13    1.19
  -5   8   6   15.93    1.03
   5  -8  -5    1.64    0.48
  -5   8   5    2.26    0.40
   5  -8  -4    0.57    0.35
   5  -8  -4    0.31    0.27
   5  -8  -3    0.13    0.23
  -5   8   3   -0.02    0.19
  -5   8   2   -0.23    0.23
   5  -8  -1    0.58    0.33
  -5   8   1    0.02    0.24
   5  -8   0    0.22    0.25
  -5   8   0   -0.14    0.22
   5  -8   1   -0.03    0.24
  -5   8  -1   -0.03    0.24
   5  -8   2    0.19    0.30
  -5   8  -2    0.21    0.32
   5  -8   3    0.04    0.31
  -5   8  -3    0.18    0.33
   5  -8   4    0.04    0.38
  -5   8  -4    0.28    0.40
   5  -8   5    0.41    0.43
  -5   8  -5    0.12    0.45
   5  -7 -10   -0.26    0.44
  -5   7  10   -0.12    0.32
   5  -7  -9    1.16    0.54
  -5   7   9    1.41    0.35
   5  -7  -8    0.77    0.44
  -5   7   8    0.86    0.32
   5  -7  -7    2.71    0.60
  -5   7   7    2.25    0.42
   5  -7  -6    1.27    0.42
  -5   7   6    1.72    0.34
   5  -7  -5    1.40    0.40
  -5   7   5    1.01    0.37
   5  -7  -4    2.58    0.48
   5  -7  -4    2.61    0.48
   5  -7  -3   18.60    1.15
  -5   7   3   17.97    0.99
   5  -7  -2    2.57    0.46
  -5   7   2    1.97    0.42
   5  -7  -1    1.58    0.30
   5  -7  -1    0.13    0.19
  -5   7   1   -0.09    0.34
   5  -7   0    1.44    0.40
   5  -7   1    1.06    0.42
  -5   7  -1    0.91    0.43
   5  -7   2   -0.36    0.30
  -5   7  -2   -0.28    0.31
   5  -7   3    2.64    0.57
  -5   7  -3    2.25    0.56
   5  -7   4    0.43    0.49
  -5   7  -4    0.92    0.44
   5  -7   5   -0.23    0.25
  -5   7  -5    0.22    0.39
   5  -7   6    2.14    0.54
  -5   7  -6    0.97    0.73
   5  -6 -11   -0.36    0.51
  -5   6  11    2.59    0.43
   5  -6 -10   -0.09    0.26
  -5   6  10    0.03    0.18
   5  -6  -9   -0.33    0.29
  -5   6   9    0.08    0.20
   5  -6  -8    1.61    0.53
  -5   6   8    1.28    0.39
  -5   6   7    0.52    0.26
   5  -6  -6    3.98    0.54
  -5   6   6    3.70    0.46
   5  -6  -5    0.17    0.23
  -5   6   5    0.19    0.19
   5  -6  -4   -0.06    0.25
   5  -6  -4   -0.08    0.24
  -5   6   4   -0.30    0.18
   5  -6  -3   19.76    0.94
   5  -6  -3   19.04    1.01
  -5   6   3   17.96    0.92
   5  -6  -2    0.85    0.32
   5  -6  -2    0.51    0.26
  -5   6   2    1.22    0.30
  -5   6   1    2.64    0.46
   5  -6   0   33.25    1.52
  -5   6   0   35.28    1.70
   5  -6   1    2.21    0.44
  -5   6  -1    2.55    0.51
   5  -6   2    3.58    0.61
  -5   6  -2    3.39    0.63
   5  -6   3    1.33    0.43
  -5   6  -3    0.87    0.44
   5  -6   4    1.75    0.37
  -5   6  -4    1.57    0.54
   5  -6   5    0.51    0.32
  -5   6  -5    0.19    0.41
   5  -6   6    0.22    0.31
  -5   6  -6    0.27    0.47
   5  -6   7    0.31    0.34
  -5   6  -7    0.02    0.40
   5  -5 -11    0.02    0.36
  -5   5  11   -0.03    0.19
   5  -5 -10    0.17    0.36
   5  -5  -9   -0.03    0.33
  -5   5   9    0.32    0.22
   5  -5  -8    1.16    0.45
  -5   5   8    1.37    0.29
   5  -5  -7    1.10    0.39
  -5   5   7    1.32    0.31
   5  -5  -6    0.57    0.21
   5  -5  -6    0.28    0.27
  -5   5   6    0.28    0.20
   5  -5  -5   -0.06    0.25
  -5   5   5    0.47    0.18
   5  -5  -4    0.23    0.27
  -5   5   4    0.56    0.23
   5  -5  -3    4.13    0.41
   5  -5  -3    4.10    0.43
  -5   5   3    4.57    0.46
   5  -5  -2    0.84    0.29
   5  -5  -2    0.76    0.23
  -5   5   2    1.27    0.29
   5  -5  -1    3.24    0.46
   5  -5  -1    3.40    0.31
  -5   5   1    3.42    0.48
   5  -5   0   93.07    3.08
   5  -5   0   90.59    2.06
  -5   5   0  100.57    3.38
   5  -5   1   10.85    0.82
   5  -5   2   22.68    1.25
  -5   5  -2   18.78    1.31
   5  -5   3   13.93    0.79
  -5   5  -3   13.27    1.11
   5  -5   4    0.43    0.31
  -5   5  -4    0.91    0.44
   5  -5   5   -0.14    0.23
  -5   5  -5    0.32    0.27
   5  -5   6    1.21    0.41
  -5   5  -6    1.94    0.60
   5  -5   7    0.56    0.44
  -5   5  -7    1.09    0.50
   5  -5   8    0.66    0.53
  -5   5  -8    1.17    0.58
   5  -4 -11    0.74    0.44
  -5   4  11    0.35    0.28
   5  -4 -10    2.54    0.59
  -5   4  10    1.60    0.34
   5  -4  -9    4.24    0.67
  -5   4   9    3.89    0.45
   5  -4  -8    0.61    0.37
  -5   4   8    0.93    0.25
   5  -4  -7    0.50    0.32
   5  -4  -7    0.89    0.21
  -5   4   7    0.04    0.22
   5  -4  -6   -0.06    0.14
   5  -4  -6   -0.05    0.19
  -5   4   6    0.10    0.13
   5  -4  -5    1.01    0.33
  -5   4   5    0.86    0.20
   5  -4  -4    3.28    0.43
  -5   4   4    2.70    0.28
   5  -4  -3   10.63    0.57
   5  -4  -2    0.38    0.18
   5  -4  -2    0.28    0.15
  -5   4   2    0.04    0.19
   5  -4  -1    5.45    0.41
   5  -4  -1    5.39    0.34
  -5   4   1    5.15    0.54
   5  -4   0    2.16    0.34
   5  -4   0    1.56    0.18
  -5   4   0    2.02    0.33
   5  -4   1    0.24    0.21
  -5   4  -1    0.07    0.26
   5  -4   2    1.22    0.28
  -5   4  -2    2.34    0.43
   5  -4   3  170.40    4.76
  -5   4  -3  172.24    5.43
   5  -4   4   -0.14    0.29
  -5   4  -4    0.65    0.34
   5  -4   5    5.76    0.57
  -5   4  -5    4.69    0.76
   5  -4   6    0.79    0.39
   5  -4   7    0.57    0.36
  -5   4  -7    0.51    0.43
   5  -4   8   -0.05    0.32
  -5   4  -8    0.52    0.38
   5  -4   9   -0.51    0.44
  -5   4  -9   -0.65    0.59
   5  -3 -11    1.60    0.56
  -5   3  11    1.74    0.34
   5  -3 -10   24.11    1.51
  -5   3  10   22.92    1.06
   5  -3  -9    1.17    0.41
  -5   3   9    0.89    0.29
   5  -3  -8    1.81    0.43
  -5   3   8    0.97    0.26
   5  -3  -7    0.23    0.21
   5  -3  -7    0.26    0.28
   5  -3  -6    0.79    0.24
  -5   3   6    0.65    0.18
   5  -3  -5    0.32    0.22
   5  -3  -5    0.75    0.24
  -5   3   5    0.42    0.17
   5  -3  -4    2.14    0.32
   5  -3  -4    1.72    0.32
  -5   3   4    1.68    0.21
   5  -3  -3    1.11    0.29
   5  -3  -3    1.31    0.28
   5  -3  -3    1.21    0.22
   5  -3  -2    5.28    0.44
   5  -3  -2    5.97    0.37
   5  -3  -2    5.22    0.44
   5  -3  -1    3.22    0.26
   5  -3   0    1.30    0.26
   5  -3   0    1.18    0.16
  -5   3   0    0.33    0.26
   5  -3   1    0.40    0.15
  -5   3  -1    0.10    0.21
  -5   3  -1    0.33    0.09
   5  -3   2    3.85    0.36
  -5   3  -2    3.78    0.45
   5  -3   3    3.21    0.35
  -5   3  -3    3.66    0.48
   5  -3   4   17.16    0.87
  -5   3  -4   16.13    1.05
   5  -3   5    1.34    0.36
  -5   3  -5    1.72    0.55
   5  -3   6   23.53    1.20
  -5   3  -6   25.05    1.54
   5  -3   7    0.35    0.32
  -5   3  -7    0.47    0.40
   5  -3   8    1.46    0.46
  -5   3  -8    1.83    0.57
   5  -3   9    0.17    0.29
  -5   3  -9   -0.41    0.34
   5  -3  10   -0.09    0.36
   5  -2 -11    2.60    0.62
  -5   2  10   20.87    0.93
   5  -2  -9    0.61    0.29
   5  -2  -9    0.92    0.40
  -5   2   9    0.96    0.23
   5  -2  -8    3.26    0.42
   5  -2  -8    4.05    0.58
  -5   2   8    4.22    0.38
   5  -2  -7   20.03    0.99
   5  -2  -7   19.25    1.12
  -5   2   7   19.98    0.74
   5  -2  -6    5.40    0.53
   5  -2  -6    5.74    0.49
  -5   2   6    5.80    0.34
   5  -2  -5    0.74    0.24
   5  -2  -5    0.90    0.31
   5  -2  -4    2.37    0.34
   5  -2  -4    2.16    0.31
  -5   2   4    2.00    0.20
   5  -2  -3   16.98    0.69
   5  -2  -3   17.31    0.78
   5  -2  -2    0.40    0.19
   5  -2  -2    0.21    0.15
   5  -2  -2    0.34    0.15
   5  -2  -1    0.33    0.16
   5  -2  -1    0.51    0.21
   5  -2   0    0.99    0.19
   5  -2   1    2.91    0.23
  -5   2  -1    2.47    0.41
  -5   2  -1    3.12    0.18
   5  -2   2    3.39    0.26
  -5   2  -2    3.00    0.44
  -5   2  -2    2.38    0.12
   5  -2   3   -0.04    0.16
  -5   2  -3   -0.04    0.21
  -5   2  -4    0.28    0.25
   5  -2   5    0.04    0.18
  -5   2  -5    0.34    0.27
   5  -2   6   14.16    0.84
  -5   2  -6   14.28    1.04
   5  -2   7    9.71    0.77
  -5   2  -7    9.25    0.95
   5  -2   8    1.87    0.47
  -5   2  -8    0.81    0.57
   5  -2   9    0.54    0.39
  -5   2  -9    0.48    0.44
   5  -2  10   -0.03    0.30
  -5   2 -10    0.12    0.32
   5  -2  11    1.83    0.63
  -5   2 -11    2.14    0.67
   5  -1 -11    0.19    0.38
   5  -1 -10    0.24    0.36
   5  -1 -10    0.80    0.42
   5  -1  -9   -0.17    0.25
   5  -1  -9   -0.32    0.32
   5  -1  -8    0.79    0.40
   5  -1  -8    1.38    0.37
  -5   1   8    0.81    0.20
   5  -1  -7   24.78    1.16
   5  -1  -7   25.71    1.32
   5  -1  -6    0.23    0.21
   5  -1  -6   -0.13    0.18
   5  -1  -5    3.08    0.45
   5  -1  -5    2.04    0.41
   5  -1  -4    6.17    0.50
   5  -1  -4    6.78    0.48
  -5   1   4    6.22    0.29
   5  -1  -3    1.44    0.31
   5  -1  -3    3.42    0.30
  -5   1   3    1.63    0.16
   5  -1  -2    1.26    0.30
   5  -1  -2    1.34    0.19
   5  -1  -2    2.04    0.23
   5  -1  -1   11.07    0.40
   5  -1  -1   10.85    0.65
   5  -1   0    9.36    0.49
   5  -1   0    6.43    0.59
  -5   1   0    9.44    0.41
   5  -1   1    0.26    0.24
   5  -1   1    0.86    0.16
  -5   1  -1    0.76    0.13
   5  -1   2    0.60    0.14
  -5   1  -2    0.70    0.20
  -5   1  -2    0.47    0.09
   5  -1   3   -0.01    0.14
  -5   1  -3    0.10    0.05
  -5   1  -3    0.16    0.23
   5  -1   4    0.65    0.19
  -5   1  -4    0.52    0.27
   5  -1   5    2.81    0.37
  -5   1  -5    3.41    0.46
   5  -1   6    2.08    0.39
  -5   1  -6    2.95    0.48
   5  -1   7    0.90    0.31
  -5   1  -7    1.88    0.47
   5  -1   8   -0.07    0.22
  -5   1  -8    0.04    0.30
   5  -1   9    3.67    0.57
  -5   1  -9    3.34    0.70
   5  -1  10    3.38    0.57
  -5   1 -10    2.90    0.64
   5  -1  11    5.49    0.87
  -5   1 -11    6.19    1.06
  -5   0  11    0.15    0.36
   5   0 -10    0.33    0.33
   5   0  -9    0.10    0.28
   5   0  -8    0.12    0.31
   5   0  -8    0.24    0.33
  -5   0   8    0.22    0.12
   5   0  -7    1.60    0.37
   5   0  -7    1.52    0.39
  -5   0   7    1.46    0.18
   5   0  -6    8.65    0.70
   5   0  -6    7.61    0.77
  -5   0   6    8.07    0.33
   5   0  -5    2.15    0.37
   5   0  -5    1.06    0.36
  -5   0   5    1.44    0.14
   5   0  -4   12.81    0.72
   5   0  -4   12.82    0.70
  -5   0   4   11.22    0.32
   5   0  -3    7.22    0.57
  -5   0   3    6.72    0.22
   5   0  -2    1.38    0.29
  -5   0   2    1.44    0.26
   5   0  -1    8.31    0.53
   5   0  -1    7.96    0.29
  -5   0   1    7.48    0.38
   5   0   0    9.01    0.53
  -5   0   0    6.28    0.36
   5   0   1  111.50    2.91
   5   0   1  110.77    2.13
   5   0   2    6.06    0.31
   5   0   2    6.30    0.46
  -5   0  -2    6.40    0.28
   5   0   4    0.09    0.15
  -5   0  -4    0.32    0.08
  -5   0  -4   -0.14    0.27
   5   0   5    0.31    0.18
  -5   0  -5    0.33    0.27
   5   0   6    6.44    0.49
  -5   0  -6    5.57    0.58
   5   0   7    1.82    0.36
  -5   0  -7    1.69    0.40
   5   0   8    0.46    0.24
  -5   0  -8   -0.26    0.34
   5   0   9    1.06    0.35
  -5   0  -9    0.68    0.40
   5   0  10    2.37    0.51
  -5   0 -10    2.68    0.55
   5   0  11    0.07    0.43
  -5   0 -11    1.39    0.46
   5   0  12    2.47    0.59
  -5   0 -12    2.23    0.76
   5   1 -10   -0.09    0.31
  -5  -1  10   -0.12    0.35
   5   1  -9   -0.10    0.27
  -5  -1   9    0.21    0.31
   5   1  -8   -0.17    0.31
  -5  -1   8   -0.03    0.27
   5   1  -7   -0.00    0.22
   5   1  -6    3.01    0.54
  -5  -1   6    3.00    0.19
  -5  -1   6    3.09    0.45
   5   1  -5    8.76    0.64
  -5  -1   5    7.83    0.62
  -5  -1   5    7.75    0.27
   5   1  -4    1.50    0.38
  -5  -1   4    1.53    0.11
  -5  -1   4    1.80    0.32
   5   1  -3   -0.09    0.16
  -5  -1   3    0.03    0.14
   5   1  -2    2.82    0.34
  -5  -1   2    2.72    0.11
  -5  -1   2    3.04    0.35
   5   1  -1    0.10    0.17
   5   1  -1    0.29    0.07
  -5  -1   1    0.16    0.15
   5   1   0    1.57    0.33
  -5  -1   0    1.75    0.20
   5   1   1   46.50    0.90
   5   1   1   46.14    1.49
  -5  -1  -1   47.22    1.11
   5   1   2   34.79    1.20
   5   1   2   33.94    0.79
  -5  -1  -2   33.36    0.86
   5   1   3    2.21    0.39
  -5  -1  -3    4.64    0.24
   5   1   4   59.26    1.41
   5   1   5   12.34    0.50
  -5  -1  -5   14.67    0.84
  -5  -1  -5   11.40    0.38
   5   1   6    0.58    0.19
  -5  -1  -6    0.42    0.12
  -5  -1  -6    0.93    0.25
   5   1   7    5.28    0.43
  -5  -1  -7    4.03    0.23
  -5  -1  -7    5.40    0.55
   5   1   8    0.26    0.27
   5   1   9    0.08    0.22
  -5  -1  -9    0.12    0.27
   5   1  10    0.00    0.22
  -5  -1 -10    0.13    0.26
   5   1  11    2.27    0.45
  -5  -1 -11    1.91    0.52
   5   1  12    3.41    0.60
  -5  -1 -12    2.45    0.67
   5   2 -10    4.07    0.76
  -5  -2  10    2.37    0.76
   5   2  -9    0.41    0.46
  -5  -2   9    0.86    0.48
  -5  -2   8    2.42    0.50
   5   2  -7    0.10    0.32
  -5  -2   7    0.08    0.27
   5   2  -6    1.12    0.42
  -5  -2   6    1.45    0.45
   5   2  -5    3.21    0.49
   5   2  -4   15.38    1.01
  -5  -2   4   15.09    0.89
   5   2  -3    1.22    0.33
  -5  -2   3    1.37    0.33
   5   2  -2   12.81    0.70
  -5  -2   2   12.67    0.69
   5   2  -1    0.12    0.22
  -5  -2   1    0.80    0.20
   5   2   0    2.29    0.11
   5   2   0    3.35    0.34
  -5  -2   0    1.82    0.28
   5   2   1   42.17    1.46
   5   2   1   42.12    0.72
  -5  -2  -1   41.24    1.11
   5   2   2   -0.12    0.16
   5   2   2    0.05    0.07
  -5  -2  -2    0.31    0.12
   5   2   3    3.46    0.39
   5   2   3    3.46    0.23
  -5  -2  -3    3.31    0.23
   5   2   4   61.23    1.80
   5   2   4   65.95    1.38
  -5  -2  -4   62.48    1.41
   5   2   5    0.45    0.17
  -5  -2  -5    0.65    0.17
   5   2   6   14.55    0.70
  -5  -2  -6   14.01    0.55
  -5  -2  -6   17.55    0.97
   5   2   7    3.59    0.37
  -5  -2  -7    3.15    0.27
  -5  -2  -7    2.96    0.46
   5   2   8    0.62    0.29
  -5  -2  -8    1.64    0.39
   5   2   9   -0.21    0.29
  -5  -2  -9    0.53    0.14
  -5  -2  -9    0.17    0.34
   5   2  10    0.21    0.26
  -5  -2 -10    0.24    0.31
   5   2  11    1.46    0.41
  -5  -2 -11    1.33    0.49
   5   2  12   -0.02    0.30
  -5  -2 -12    0.10    0.27
   5   2  13    0.70    0.34
  -5  -2 -13    0.08    0.47
   5   3 -10   -0.69    0.49
  -5  -3  10   -0.35    0.51
   5   3  -9    2.33    0.79
  -5  -3   9    2.18    0.66
   5   3  -8    0.21    0.45
  -5  -3   8    0.90    0.38
   5   3  -7    4.06    0.80
  -5  -3   7    5.10    0.63
   5   3  -6    4.53    0.73
  -5  -3   6    3.72    0.56
   5   3  -5    0.91    0.37
  -5  -3   5    0.56    0.30
   5   3  -4   34.06    1.63
  -5  -3   4   33.63    1.45
   5   3  -3    1.80    0.39
  -5  -3   3    1.62    0.36
   5   3  -2    2.01    0.40
  -5  -3   2    1.70    0.34
   5   3  -1   15.65    0.84
  -5  -3   1   16.03    0.69
   5   3   0   19.69    0.89
  -5  -3   0   17.55    0.70
   5   3   1   13.55    0.73
   5   3   1   11.95    0.24
  -5  -3  -1   13.33    0.58
   5   3   2    2.62    0.35
  -5  -3  -2    1.65    0.27
   5   3   3    1.05    0.21
   5   3   3    0.62    0.10
  -5  -3  -3    0.80    0.18
   5   3   4    0.50    0.23
  -5  -3  -4    0.56    0.15
   5   3   5    6.80    0.46
  -5  -3  -5    7.05    0.41
   5   3   6    2.11    0.26
  -5  -3  -6    1.99    0.34
   5   3   7   21.55    0.84
  -5  -3  -7   19.97    0.81
   5   3   8    1.24    0.28
  -5  -3  -8    0.81    0.24
  -5  -3  -8    1.23    0.30
   5   3   9    0.66    0.29
  -5  -3  -9    0.35    0.29
   5   3  10    0.66    0.28
  -5  -3 -10    0.34    0.20
  -5  -3 -10    0.28    0.33
   5   3  11    0.41    0.35
  -5  -3 -11    0.30    0.34
   5   3  12    0.11    0.26
  -5  -3 -12    0.18    0.27
   5   3  13   -0.18    0.31
   5   4  -9    4.70    0.96
  -5  -4   9    4.93    0.88
   5   4  -8    0.41    0.41
  -5  -4   8    0.01    0.33
   5   4  -7    5.45    0.72
  -5  -4   7    0.33    0.50
   5   4  -6    5.70    0.77
  -5  -4   6    5.58    0.74
   5   4  -5   18.39    1.23
  -5  -4   5   17.07    1.10
   5   4  -4    6.82    0.81
  -5  -4   4    6.34    0.58
   5   4  -3    0.84    0.38
  -5  -4   3    1.04    0.32
   5   4  -2    1.13    0.34
  -5  -4   2    0.90    0.30
   5   4  -1   -0.03    0.19
  -5  -4   0    3.24    0.39
   5   4   1    1.05    0.26
  -5  -4  -1    0.90    0.22
   5   4   2    2.32    0.29
   5   4   2    1.87    0.11
  -5  -4  -2    1.97    0.25
   5   4   3    0.10    0.23
  -5  -4  -3    0.53    0.17
   5   4   4    0.67    0.24
   5   4   4    0.47    0.12
  -5  -4  -4    0.37    0.18
   5   4   5    0.99    0.19
   5   4   5    0.74    0.25
  -5  -4  -5    1.43    0.22
   5   4   6    1.90    0.32
   5   4   6    1.98    0.26
  -5  -4  -6    1.85    0.30
   5   4   7    2.09    0.29
  -5  -4  -7    1.89    0.35
  -5  -4  -7    2.75    0.35
   5   4   8    4.45    0.40
  -5  -4  -8    3.56    0.46
   5   4   9    1.49    0.29
  -5  -4  -9    0.39    0.28
   5   4  10    9.52    0.65
  -5  -4 -10    8.36    0.58
  -5  -4 -10    9.08    0.69
   5   4  11   -0.09    0.23
   5   4  12    0.18    0.30
   5   4  13    0.19    0.39
   5   5  -8    0.96    0.64
  -5  -5   8    1.96    0.59
   5   5  -7    0.15    0.31
  -5  -5   7   -0.14    0.28
   5   5  -6    1.24    0.54
  -5  -5   6    1.48    0.43
   5   5  -5    2.35    0.57
  -5  -5   5    2.02    0.45
   5   5  -4    4.72    0.68
  -5  -5   4    4.34    0.57
   5   5  -3    0.62    0.38
  -5  -5   3    0.58    0.29
   5   5  -2    2.34    0.50
  -5  -5   2    2.09    0.42
   5   5  -1    0.23    0.25
  -5  -5   1   -0.37    0.21
   5   5   0    9.61    0.69
   5   5   1   -0.05    0.21
  -5  -5  -1    0.34    0.18
   5   5   2    1.99    0.36
   5   5   2    1.69    0.10
  -5  -5  -2    1.63    0.27
   5   5   3   20.97    0.93
   5   5   3   21.47    0.52
  -5  -5  -3   21.34    0.83
   5   5   4    8.93    0.32
  -5  -5  -4    8.77    0.51
   5   5   5    3.71    0.24
  -5  -5  -5    3.75    0.36
   5   5   6    0.06    0.11
  -5  -5  -6   -0.02    0.18
   5   5   7    0.13    0.18
  -5  -5  -7    0.65    0.24
  -5  -5  -8    1.24    0.33
  -5  -5  -8    0.44    0.34
   5   5   9    3.27    0.37
  -5  -5  -9    1.40    0.39
   5   5  10    0.78    0.32
  -5  -5 -10    0.52    0.34
  -5  -5 -10    0.65    0.29
   5   5  11   -0.28    0.26
  -5  -5 -11    0.61    0.26
   5   5  12   -0.05    0.24
   5   5  13    0.14    0.33
   5   6  -8   -0.17    0.47
  -5  -6   8    0.45    0.36
   5   6  -7   -0.43    0.43
  -5  -6   7    0.47    0.32
   5   6  -6   -0.06    0.43
  -5  -6   6   -0.33    0.32
   5   6  -5    4.59    0.86
  -5  -6   5    5.33    0.63
   5   6  -4    0.09    0.38
  -5  -6   4    0.42    0.35
   5   6  -3    4.34    0.72
  -5  -6   3    4.27    0.64
   5   6  -2    1.50    0.44
  -5  -6   2    1.22    0.39
   5   6  -1    1.26    0.38
  -5  -6   1    0.50    0.38
   5   6   0    0.51    0.31
  -5  -6   0    0.47    0.24
   5   6   1    1.45    0.36
  -5  -6  -1    1.14    0.34
   5   6   2    0.81    0.25
   5   6   2    0.47    0.07
  -5  -6  -2    0.51    0.22
   5   6   3    8.42    0.61
   5   6   3    8.26    0.27
  -5  -6  -3    9.38    0.56
   5   6   4    0.91    0.30
   5   6   4    1.29    0.15
  -5  -6  -4    1.29    0.30
   5   6   5    1.36    0.19
   5   6   5    1.06    0.27
   5   6   6    0.19    0.16
   5   6   6    0.04    0.12
  -5  -6  -6   -0.37    0.19
   5   6   7    5.16    0.36
   5   6   7    5.07    0.45
  -5  -6  -7    5.39    0.53
   5   6   8    0.21    0.20
  -5  -6  -8    0.53    0.32
  -5  -6  -8    0.49    0.21
   5   6   9   -0.25    0.20
  -5  -6  -9   -0.13    0.20
   5   6  10    5.79    0.53
  -5  -6 -10    7.41    0.75
  -5  -6 -10    5.88    0.53
   5   6  11    0.37    0.31
  -5  -6 -11    0.76    0.31
  -5  -6 -12   -0.04    0.28
   5   6  13    0.07    0.33
  -5  -6 -13    0.31    0.26
   5   7  -7    0.34    0.47
  -5  -7   7    0.15    0.38
  -5  -7   6    2.09    0.64
   5   7  -5    0.16    0.31
  -5  -7   5   -0.09    0.28
   5   7  -4   -0.24    0.36
  -5  -7   4    0.25    0.27
  -5  -7   3    1.60    0.44
   5   7  -2    3.53    0.64
  -5  -7   2    2.30    0.53
   5   7  -1    2.22    0.53
  -5  -7   1    1.61    0.44
   5   7   0    0.44    0.37
  -5  -7   0    0.30    0.27
   5   7   1    0.23    0.30
  -5  -7  -1    0.31    0.25
   5   7   2    3.70    0.17
   5   7   2    4.54    0.52
  -5  -7  -2    4.73    0.49
   5   7   3    3.10    0.46
   5   7   3    3.11    0.18
  -5  -7  -3    2.66    0.48
   5   7   4    0.07    0.16
   5   7   4   -0.02    0.09
  -5  -7  -4    0.06    0.21
   5   7   5   44.12    1.54
   5   7   5   46.31    1.19
  -5  -7  -5   45.95    1.80
   5   7   6   -0.13    0.17
   5   7   6   -0.10    0.13
  -5  -7  -6   -0.02    0.23
   5   7   7    0.67    0.31
   5   7   7    1.62    0.23
  -5  -7  -7    1.40    0.38
   5   7   8    1.90    0.31
  -5  -7  -8    2.68    0.55
   5   7   9    5.65    0.53
   5   7  10    2.71    0.40
  -5  -7 -10    3.74    0.64
   5   7  11    0.03    0.22
  -5  -7 -11   -0.30    0.28
   5   7  12    0.54    0.37
  -5  -7 -12    0.44    0.34
   5   7  13    0.08    0.24
  -5  -7 -13    0.08    0.28
   5   8  -6    4.61    0.96
  -5  -8   6    4.76    0.77
   5   8  -5   -0.34    0.37
  -5  -8   5    0.25    0.27
   5   8  -4    0.23    0.59
  -5  -8   4    0.81    0.37
   5   8  -3    0.31    0.36
  -5  -8   3   -0.27    0.25
   5   8  -2    0.43    0.41
  -5  -8   2    0.47    0.33
   5   8  -1    0.96    0.40
  -5  -8   1    0.39    0.34
   5   8   0    4.62    0.77
  -5  -8   0    4.16    0.56
   5   8   1    0.79    0.33
  -5  -8  -1    0.16    0.30
   5   8   2    1.28    0.55
  -5  -8  -2    4.06    0.49
   5   8   3    0.37    0.28
   5   8   3    0.18    0.11
  -5  -8  -3    0.18    0.28
   5   8   4   11.92    0.76
  -5  -8  -4   12.20    0.86
   5   8   5   13.04    0.78
   5   8   5   13.74    0.56
  -5  -8  -5   15.41    0.99
   5   8   6    1.91    0.33
   5   8   6    2.37    0.28
  -5  -8  -6    2.72    0.46
   5   8   7    1.68    0.26
  -5  -8  -7    2.30    0.55
   5   8   8   10.84    0.64
   5   8   8   14.08    0.73
  -5  -8  -8   13.68    1.12
   5   8   9    0.24    0.19
  -5  -8  -9    0.00    0.36
   5   8  10    0.93    0.31
  -5  -8 -10    2.06    0.53
   5   8  11    1.74    0.39
  -5  -8 -11    2.19    0.58
   5   8  12   -0.09    0.21
  -5  -8 -12    0.18    0.26
  -5  -8 -13   -0.30    0.45
   5   9  -5    1.17    0.68
   5   9  -4   -0.13    0.33
  -5  -9   4    0.10    0.25
   5   9  -3    4.22    0.87
  -5  -9   3    3.90    0.77
   5   9  -2    0.11    0.45
  -5  -9   2    0.63    0.37
   5   9  -1    2.02    0.56
  -5  -9   1    1.46    0.43
  -5  -9   0    3.64    0.54
   5   9   1    3.60    0.64
  -5  -9  -1    2.40    0.61
   5   9   2   -0.24    0.32
  -5  -9  -2   -0.28    0.37
   5   9   3    2.24    0.52
  -5  -9  -3    2.85    0.54
   5   9   4    4.76    0.61
  -5  -9  -4    6.12    0.70
   5   9   5    0.34    0.33
  -5  -9  -5    3.09    0.47
   5   9   6   -0.05    0.20
   5   9   6   -0.05    0.16
  -5  -9  -6   -0.23    0.28
   5   9   7    0.24    0.17
  -5  -9  -7    0.42    0.34
   5   9   8    2.02    0.34
   5   9   9    0.73    0.29
  -5  -9  -9    0.83    0.48
   5   9  10    1.26    0.32
  -5  -9 -10    1.34    0.53
   5   9  11   12.20    0.80
  -5  -9 -11   10.06    1.11
   5   9  12    1.70    0.43
  -5  -9 -12    0.99    0.67
   5   9  13   -0.01    0.21
  -5  -9 -13    0.02    0.26
   5  10  -4   -0.34    0.54
  -5 -10   4   -0.01    0.30
   5  10  -3    1.36    0.69
  -5 -10   3    1.51    0.56
   5  10  -2    5.91    0.99
  -5 -10   2    5.69    0.68
   5  10  -1    4.48    0.88
  -5 -10   1    3.08    0.69
   5  10   0   -0.19    0.34
  -5 -10   0    0.01    0.25
   5  10   1    0.26    0.28
  -5 -10  -1   -0.32    0.25
   5  10   2    1.35    0.42
  -5 -10  -2    1.02    0.48
  -5 -10  -3   -0.19    0.32
   5  10   4    0.09    0.13
   5  10   4    0.05    0.22
  -5 -10  -4    0.73    0.37
   5  10   5    1.34    0.40
   5  10   5    1.48    0.21
  -5 -10  -5    1.94    0.51
   5  10   6    0.14    0.18
   5  10   6    0.10    0.17
  -5 -10  -6    0.13    0.36
   5  10   7    0.99    0.28
   5  10   8    0.24    0.22
  -5 -10  -8    0.17    0.38
   5  10   9    1.28    0.31
  -5 -10  -9    1.49    0.55
  -5 -10 -10   -0.59    0.47
   5  10  11    1.06    0.35
  -5 -10 -11    0.51    0.51
   5  10  12    1.83    0.43
  -5 -10 -12    1.12    0.66
   5  11  -2    2.12    0.87
  -5 -11   2    3.65    0.72
   5  11  -1    0.58    0.56
  -5 -11   1    0.37    0.47
   5  11   0    2.17    0.66
  -5 -11   0    2.65    0.58
   5  11   1    3.39    0.70
  -5 -11  -1    3.84    0.74
   5  11   2    0.32    0.40
  -5 -11  -2    0.84    0.40
   5  11   3    0.24    0.27
  -5 -11  -3   -0.03    0.33
   5  11   4    3.84    0.32
   5  11   4    3.34    0.56
  -5 -11  -4    3.43    0.68
   5  11   5    3.16    0.51
   5  11   5    2.96    0.30
  -5 -11  -5    3.07    0.75
   5  11   6    1.10    0.26
  -5 -11  -6    1.39    0.50
   5  11   7    0.07    0.20
  -5 -11  -7    0.15    0.34
   5  11   8    0.50    0.28
  -5 -11  -8   -0.11    0.52
   5  11   9    0.12    0.23
  -5 -11  -9    0.11    0.37
   5  11  10    0.16    0.25
  -5 -11 -10   -0.01    0.42
   5  11  11    0.20    0.28
   5  12   0    1.28    0.71
  -5 -12   0    1.29    0.53
   5  12   1    2.93    0.70
  -5 -12  -1    2.91    0.68
   5  12   2    0.02    0.42
  -5 -12  -2   -0.56    0.39
   5  12   3   -0.10    0.24
  -5 -12  -3    0.14    0.29
   5  12   4    1.64    0.46
  -5 -12  -4    0.56    0.53
   5  12   5    0.50    0.34
  -5 -12  -5    0.15    0.52
   5  12   7    2.96    0.38
  -5 -12  -7    2.14    0.74
   5  12   8    4.46    0.53
  -5 -12  -8    3.35    0.93
   5  12   9    1.57    0.38
  -5 -12  -9    0.85    0.73
  -5 -12 -10    0.43    0.54
   5  13   2    1.49    0.62
  -5 -13  -2    0.74    0.61
  -5 -13  -3    1.42    0.65
  -5 -13  -4    0.31    0.53
  -5 -13  -5    0.00    0.30
  -5 -13  -6   -0.06    0.40
  -5 -13  -7    1.38    0.72
  -5 -13  -8    8.18    1.27
   6 -10  -3   -0.09    0.34
   6 -10  -2    0.51    0.47
   6  -9  -7    0.32    0.38
  -6   9   7    0.55    0.34
   6  -9  -6    1.52    0.47
  -6   9   6    1.89    0.44
   6  -9  -5    1.70    0.47
  -6   9   5    2.64    0.48
   6  -9  -4    0.24    0.40
   6  -9  -3    1.43    0.50
   6  -9  -2   -0.33    0.33
  -6   9   2    0.18    0.22
   6  -9  -1    0.05    0.26
  -6   9   1   -0.01    0.27
   6  -9   0    2.14    0.65
  -6   9   0    1.86    0.61
   6  -9   1   -0.20    0.34
   6  -9   2    3.67    0.73
  -6   9  -2    3.72    0.77
  -6   8   8    0.02    0.29
   6  -8  -7    0.05    0.32
  -6   8   7    0.42    0.27
   6  -8  -6    1.86    0.51
  -6   8   6    1.57    0.42
   6  -8  -5    1.05    0.38
  -6   8   5    1.28    0.35
   6  -8  -4    0.51    0.30
   6  -8  -4    0.66    0.38
   6  -8  -3    0.86    0.29
   6  -8  -3    0.64    0.41
  -6   8   3    0.75    0.36
   6  -8  -2    0.23    0.33
  -6   8   2    0.28    0.32
   6  -8  -1    0.19    0.39
  -6   8   1    0.46    0.34
   6  -8   0    0.04    0.35
  -6   8   0    0.51    0.33
   6  -8   1    0.09    0.37
  -6   8  -1    0.35    0.35
   6  -8   2    1.55    0.51
  -6   8  -2    1.89    0.63
   6  -8   3    2.09    0.56
  -6   8  -3    0.31    0.56
   6  -8   4    0.25    0.33
  -6   8  -4   -0.15    0.37
   6  -7  -9   -0.13    0.34
  -6   7   9   -0.06    0.23
   6  -7  -8    4.04    0.71
  -6   7   8    3.76    0.62
   6  -7  -7    0.37    0.36
  -6   7   7    0.73    0.35
   6  -7  -6    1.33    0.42
  -6   7   6    1.52    0.40
   6  -7  -5    0.63    0.28
  -6   7   5    0.01    0.28
   6  -7  -4   -0.17    0.17
   6  -7  -4    0.05    0.22
  -6   7   4    0.14    0.16
   6  -7  -3    0.56    0.25
   6  -7  -3    1.02    0.35
  -6   7   3    0.57    0.32
   6  -7  -2    2.62    0.48
   6  -7  -2    1.58    0.31
  -6   7   2    1.78    0.47
   6  -7  -1    0.86    0.32
  -6   7   1    0.14    0.32
   6  -7   0    0.74    0.30
  -6   7   0   -0.21    0.33
   6  -7   1    0.22    0.31
  -6   7  -1    0.38    0.41
   6  -7   2    3.13    0.54
  -6   7  -2    1.57    0.59
   6  -7   3    7.96    0.86
   6  -7   4    0.29    0.47
  -6   7  -4    0.22    0.38
   6  -7   5    0.65    0.55
  -6   7  -5    0.90    0.51
   6  -6 -10    0.56    0.40
  -6   6  10    0.08    0.27
   6  -6  -9   -0.43    0.35
  -6   6   9    0.38    0.21
   6  -6  -8    4.88    0.78
  -6   6   8    5.41    0.55
   6  -6  -7   -0.10    0.30
  -6   6   7    0.37    0.23
   6  -6  -6    2.66    0.55
  -6   6   6    2.53    0.40
  -6   6   5    1.96    0.35
  -6   6   5    1.83    0.38
   6  -6  -4    0.41    0.23
   6  -6  -4    0.01    0.28
  -6   6   4   -0.01    0.22
   6  -6  -3    1.58    0.41
   6  -6  -2   -0.09    0.27
   6  -6  -2    0.31    0.20
  -6   6   2    0.30    0.23
   6  -6  -1    0.63    0.18
  -6   6   1    0.30    0.36
   6  -6   0    0.54    0.31
  -6   6   0    0.25    0.39
   6  -6   1    1.67    0.51
  -6   6  -1    1.97    0.48
   6  -6   2    9.38    0.93
  -6   6  -2    9.73    0.94
   6  -6   3    0.79    0.35
  -6   6  -3   -0.33    0.39
   6  -6   4    4.13    0.55
  -6   6  -4    5.80    0.80
   6  -6   5    0.21    0.35
  -6   6  -5    0.31    0.47
   6  -6   6    0.52    0.37
  -6   6  -6    0.56    0.58
   6  -5 -10    0.22    0.37
   6  -5  -9    0.35    0.38
  -6   5   9    0.22    0.24
   6  -5  -8    0.18    0.39
  -6   5   8    0.27    0.23
   6  -5  -7    0.58    0.38
  -6   5   7    0.76    0.26
   6  -5  -6    0.28    0.23
   6  -5  -6    0.10    0.28
  -6   5   6    0.32    0.23
   6  -5  -5    5.76    0.56
  -6   5   5    4.81    0.47
   6  -5  -4   -0.20    0.22
   6  -5  -3    0.48    0.23
   6  -5  -3    0.28    0.30
  -6   5   3    0.46    0.35
   6  -5  -2    0.42    0.30
   6  -5  -2    0.29    0.21
  -6   5   2    0.21    0.24
   6  -5  -1    0.57    0.28
   6  -5  -1    0.58    0.19
   6  -5   0    3.75    0.46
  -6   5   0    3.91    0.51
   6  -5   1    1.35    0.38
  -6   5  -1    2.30    0.52
   6  -5   2    3.09    0.57
   6  -5   3    8.71    0.75
  -6   5  -3    8.75    0.90
   6  -5   4    7.11    0.65
  -6   5  -4    9.25    0.94
   6  -5   5    0.57    0.33
  -6   5  -5    0.05    0.38
   6  -5   6    0.48    0.36
  -6   5  -6    0.39    0.49
  -6   5  -7    0.13    0.40
   6  -5   8    0.06    0.31
   6  -4 -10    1.05    0.46
  -6   4  10    0.77    0.25
   6  -4  -9    0.36    0.42
  -6   4   9    0.52    0.26
   6  -4  -8   -0.09    0.32
  -6   4   8    0.15    0.18
   6  -4  -7    4.28    0.45
   6  -4  -7    4.06    0.60
  -6   4   7    5.05    0.44
   6  -4  -6    0.98    0.28
  -6   4   6    0.44    0.22
   6  -4  -5    2.34    0.40
  -6   4   5    1.75    0.27
   6  -4  -4    1.86    0.38
  -6   4   4    1.95    0.23
   6  -4  -3    8.06    0.56
   6  -4  -3    7.61    0.61
   6  -4  -2    3.37    0.44
   6  -4  -2    2.72    0.34
  -6   4   2    2.44    0.44
   6  -4  -1    1.04    0.29
  -6   4   1    1.19    0.40
   6  -4   0    1.99    0.38
   6  -4   0    1.90    0.24
  -6   4   0    2.13    0.46
   6  -4   1    1.17    0.45
  -6   4  -1    3.23    0.43
   6  -4   2    3.37    0.53
  -6   4  -2    2.74    0.51
   6  -4   3    7.57    0.61
  -6   4  -3    9.16    0.85
   6  -4   4    0.36    0.28
   6  -4   5    0.46    0.32
  -6   4  -5    0.76    0.43
   6  -4   6    0.61    0.46
  -6   4  -6    1.65    0.50
   6  -4   7    0.29    0.23
  -6   4  -7   -0.48    0.29
   6  -4   8    0.26    0.37
  -6   4  -8    0.40    0.42
   6  -3 -10    4.21    0.76
   6  -3  -9    3.91    0.67
  -6   3   9    3.39    0.38
   6  -3  -8    1.07    0.35
   6  -3  -8    1.31    0.43
  -6   3   8    1.42    0.27
   6  -3  -7    1.88    0.44
   6  -3  -6    0.10    0.23
   6  -3  -6    0.39    0.27
  -6   3   6    0.18    0.15
   6  -3  -5    0.32    0.27
   6  -3  -5    0.43    0.30
  -6   3   5    0.36    0.15
   6  -3  -4    1.23    0.31
   6  -3  -4    0.15    0.29
  -6   3   4    1.30    0.19
   6  -3  -3    2.77    0.47
   6  -3  -3    3.54    0.42
   6  -3  -3    2.95    0.34
   6  -3  -2    5.71    0.52
   6  -3  -2    5.97    0.44
   6  -3  -2    6.32    0.46
   6  -3  -1    0.89    0.28
   6  -3  -1    0.81    0.23
   6  -3   0    3.42    0.35
  -6   3   0    3.18    0.43
  -6   3   0    3.31    0.27
   6  -3   1    0.30    0.24
  -6   3  -1    0.50    0.33
  -6   3  -1    0.40    0.12
   6  -3   2    1.83    0.31
  -6   3  -2    2.59    0.42
   6  -3   3   30.08    1.34
  -6   3  -3   30.58    1.49
   6  -3   4    3.26    0.45
  -6   3  -4    3.80    0.65
   6  -3   5   -0.09    0.24
  -6   3  -5   -0.29    0.33
   6  -3   6   28.89    1.51
  -6   3  -6   32.73    2.05
   6  -3   7    0.03    0.23
  -6   3  -7   -0.10    0.28
   6  -3   8    1.34    0.54
  -6   3  -8    1.86    0.57
   6  -3   9    0.19    0.40
  -6   3  -9    0.55    0.46
   6  -2 -10    6.99    0.99
   6  -2  -9    0.07    0.36
   6  -2  -8    2.26    0.43
   6  -2  -8    1.96    0.61
   6  -2  -7   12.40    0.82
   6  -2  -7   12.20    0.95
  -6   2   7   12.21    0.58
   6  -2  -6    6.99    0.67
   6  -2  -6    7.38    0.80
   6  -2  -5    0.11    0.22
  -6   2   5    0.11    0.14
   6  -2  -4    1.36    0.34
  -6   2   4    0.98    0.19
   6  -2  -3    1.26    0.27
   6  -2  -3    0.83    0.26
   6  -2  -3    1.40    0.36
   6  -2  -2    0.98    0.25
   6  -2  -2    1.57    0.32
   6  -2  -1    1.03    0.26
   6  -2  -1    1.09    0.24
   6  -2   0    0.24    0.18
   6  -2   0    0.08    0.23
   6  -2   1   -0.08    0.15
  -6   2  -1    0.08    0.14
  -6   2  -2    8.75    0.80
   6  -2   3    1.59    0.27
  -6   2  -3    1.33    0.41
   6  -2   4    1.13    0.35
  -6   2  -4    1.81    0.41
  -6   2  -5    0.12    0.29
   6  -2   6   38.57    1.68
  -6   2  -6   36.57    2.04
   6  -2   7    8.53    0.82
  -6   2  -7   10.86    1.12
   6  -2   8    1.88    0.44
  -6   2  -8    0.40    0.55
  -6   2  -9    4.63    0.87
   6  -2  10   -0.09    0.30
  -6   2 -10    0.08    0.36
   6  -1  -9    0.21    0.32
   6  -1  -8    3.65    0.59
   6  -1  -8    4.38    0.79
   6  -1  -7   42.29    2.04
   6  -1  -6    0.00    0.26
   6  -1  -6    0.19    0.27
  -6   1   6   -0.20    0.12
   6  -1  -5    3.37    0.48
  -6   1   5    3.30    0.23
   6  -1  -4   11.13    0.74
   6  -1  -4    9.82    0.74
   6  -1  -3   14.20    0.88
   6  -1  -2    0.77    0.22
   6  -1  -2    0.13    0.15
  -6   1   2    0.26    0.17
   6  -1  -1    0.57    0.17
   6  -1  -1    0.49    0.28
  -6   1   1    0.62    0.20
   6  -1   0    0.88    0.30
   6  -1   0    0.82    0.20
  -6   1   0    0.75    0.20
   6  -1   1    1.06    0.28
   6  -1   1    0.85    0.18
  -6   1  -1    0.73    0.17
   6  -1   2    0.36    0.17
  -6   1  -2    0.23    0.11
   6  -1   3    0.49    0.19
  -6   1  -3    0.59    0.40
   6  -1   4    0.10    0.15
  -6   1  -4   -0.04    0.22
   6  -1   5    5.61    0.45
  -6   1  -5    5.00    0.63
  -6   1  -6   16.53    1.21
   6  -1   7    6.90    0.74
  -6   1  -7    6.18    0.81
   6  -1   8    2.59    0.56
  -6   1  -8    1.88    0.61
   6  -1   9   19.32    1.38
  -6   1  -9   18.35    1.45
   6  -1  10    1.45    0.54
  -6   1 -10    1.72    0.60
   6  -1  11    0.11    0.41
  -6   1 -11    0.41    0.43
   6   0 -10   -0.11    0.40
  -6   0  10    0.64    0.39
   6   0  -9    0.37    0.32
  -6   0   9    0.21    0.38
   6   0  -8    0.05    0.28
  -6   0   8   -0.36    0.26
   6   0  -7   21.59    1.31
  -6   0   7   20.21    1.16
   6   0  -6    1.33    0.43
  -6   0   6    1.14    0.35
   6   0  -5    5.76    0.62
  -6   0   5    4.54    0.24
  -6   0   5    4.89    0.47
  -6   0   4   36.10    1.50
  -6   0   4   31.65    0.73
   6   0  -3    3.17    0.43
  -6   0   3    1.60    0.36
   6   0  -2    4.79    0.55
   6   0  -2    4.43    0.26
  -6   0   2    4.94    0.45
   6   0  -1    3.66    0.45
   6   0  -1    3.85    0.24
  -6   0   1    4.24    0.38
   6   0   0    4.45    0.50
  -6   0   0    1.66    0.26
   6   0   1    0.52    0.12
   6   0   1    1.16    0.28
  -6   0  -1   -0.09    0.15
   6   0   2    7.81    0.67
   6   0   2   10.19    0.41
  -6   0  -2   10.01    0.39
   6   0   3    0.12    0.15
  -6   0  -3    0.54    0.11
  -6   0  -4    0.16    0.08
  -6   0  -4    0.34    0.25
   6   0   5   -0.32    0.18
  -6   0  -5    0.07    0.25
   6   0   6    2.17    0.37
  -6   0  -6    3.39    0.47
   6   0   7    1.64    0.37
  -6   0  -7    1.60    0.48
   6   0   8   -0.38    0.26
  -6   0  -8    0.06    0.33
   6   0   9    9.78    0.94
  -6   0  -9   11.14    1.05
   6   0  10   13.74    1.10
   6   0  11    0.72    0.47
  -6   0 -11    0.18    0.44
   6   1 -10    0.96    0.47
  -6  -1  10    0.46    0.46
   6   1  -9   -0.04    0.37
  -6  -1   9    0.26    0.32
   6   1  -8    0.03    0.26
   6   1  -7    0.41    0.40
  -6  -1   7    1.44    0.38
   6   1  -6    1.46    0.42
  -6  -1   6    1.86    0.43
   6   1  -5    2.62    0.50
  -6  -1   5    2.01    0.44
   6   1  -4   40.60    1.79
  -6  -1   4   37.53    1.55
   6   1  -3   45.32    1.84
  -6  -1   3   44.11    1.64
   6   1  -2    1.78    0.33
  -6  -1   2    1.04    0.32
   6   1  -1   11.67    0.37
   6   1  -1   11.69    0.81
  -6  -1   1   11.79    0.66
   6   1   0   11.54    0.80
   6   1   0   10.52    0.37
  -6  -1   0   10.52    0.51
   6   1   1   23.62    1.05
  -6  -1  -1   22.94    0.76
   6   1   2    3.37    0.22
   6   1   2    3.85    0.46
  -6  -1  -2    3.33    0.25
   6   1   3    0.89    0.29
   6   1   3    1.01    0.19
   6   1   4    6.71    0.38
  -6  -1  -4    6.36    0.31
   6   1   5    0.85    0.25
  -6  -1  -5    0.61    0.16
  -6  -1  -5    0.94    0.32
   6   1   6    0.06    0.20
  -6  -1  -6    0.61    0.27
   6   1   7    3.79    0.48
  -6  -1  -7    3.42    0.60
   6   1   8    0.31    0.23
  -6  -1  -8   -0.32    0.33
   6   1   9    0.73    0.37
  -6  -1  -9    0.31    0.37
   6   1  10    0.27    0.36
  -6  -1 -10    0.28    0.42
   6   1  11    1.53    0.45
  -6  -1 -11    1.50    0.55
   6   1  12    4.85    0.73
  -6  -1 -12    3.56    0.79
  -6  -2   9    0.17    0.41
   6   2  -8    0.05    0.43
  -6  -2   8    1.13    0.40
  -6  -2   7   -0.28    0.32
   6   2  -6    0.04    0.26
  -6  -2   6    0.05    0.24
  -6  -2   5    0.18    0.30
   6   2  -4   43.01    1.77
  -6  -2   4   41.83    1.73
   6   2  -3   -0.04    0.34
  -6  -2   3    0.46    0.26
   6   2  -2    4.15    0.58
  -6  -2   2    3.52    0.50
   6   2  -1   19.01    1.13
  -6  -2   1   20.43    0.88
   6   2   0    5.71    0.49
   6   2   0    4.75    0.19
  -6  -2   0    5.36    0.39
   6   2   1    0.45    0.31
   6   2   1    0.85    0.11
  -6  -2  -1    0.85    0.20
   6   2   2    1.30    0.32
   6   2   2    1.30    0.15
  -6  -2  -2    1.17    0.20
   6   2   3    0.85    0.33
   6   2   3    1.07    0.15
  -6  -2  -3    1.35    0.22
   6   2   4   10.06    0.66
   6   2   4   10.69    0.47
  -6  -2  -4   10.14    0.44
   6   2   5    0.81    0.21
   6   2   6    1.23    0.30
  -6  -2  -6    1.51    0.53
   6   2   7    2.97    0.40
  -6  -2  -7    3.51    0.29
  -6  -2  -7    3.82    0.55
   6   2   8    0.88    0.29
  -6  -2  -8    0.83    0.35
   6   2   9   -0.17    0.23
  -6  -2  -9    0.10    0.26
   6   2  10    1.45    0.38
  -6  -2 -10    0.95    0.49
   6   2  11    0.47    0.33
  -6  -2 -11    0.01    0.33
   6   2  12    0.43    0.42
  -6  -2 -12    0.63    0.46
   6   3  -9    3.78    0.86
  -6  -3   9    4.37    0.75
   6   3  -8    0.02    0.56
  -6  -3   8    2.32    0.57
   6   3  -7    0.31    0.41
  -6  -3   7    0.45    0.41
   6   3  -6    0.16    0.39
  -6  -3   6    0.65    0.34
   6   3  -5    3.57    0.64
  -6  -3   5    4.13    0.66
   6   3  -4   13.04    1.00
  -6  -3   4   12.50    0.87
   6   3  -3    1.26    0.41
  -6  -3   3    0.94    0.34
   6   3  -2    1.53    0.47
  -6  -3   2    3.09    0.44
   6   3  -1    5.25    0.53
  -6  -3   1    4.65    0.46
   6   3   0    6.41    0.67
  -6  -3   0    6.16    0.47
   6   3   1    0.10    0.22
   6   3   1    0.04    0.05
  -6  -3  -1    0.23    0.17
   6   3   2    0.75    0.11
   6   3   2    0.63    0.26
  -6  -3  -2    0.55    0.22
   6   3   3    0.93    0.35
   6   3   3    1.33    0.15
  -6  -3  -3    1.24    0.21
   6   3   4    1.45    0.34
   6   3   4    1.50    0.18
   6   3   5    4.42    0.48
   6   3   5    5.19    0.33
  -6  -3  -5    5.19    0.40
   6   3   6    0.48    0.20
  -6  -3  -6    0.68    0.21
   6   3   7   32.90    1.26
  -6  -3  -7   38.95    1.81
   6   3   8    0.71    0.26
  -6  -3  -8   -0.00    0.19
  -6  -3  -8    0.48    0.26
   6   3   9    0.27    0.30
  -6  -3  -9    0.89    0.35
   6   3  10    1.37    0.37
  -6  -3 -10    1.97    0.51
   6   3  11    2.24    0.44
  -6  -3 -11    2.17    0.53
   6   3  12   -0.02    0.26
  -6  -3 -12   -0.04    0.26
   6   4  -8    1.61    0.65
  -6  -4   8    1.53    0.58
   6   4  -7    1.53    0.59
   6   4  -6    6.28    0.83
  -6  -4   6    5.31    0.84
   6   4  -5    0.35    0.38
   6   4  -4    1.26    0.47
  -6  -4   4    1.44    0.41
   6   4  -3    3.80    0.60
  -6  -4   3    3.46    0.49
   6   4  -2   -0.03    0.28
  -6  -4   2   -0.22    0.24
   6   4  -1    0.32    0.30
  -6  -4   1    0.30    0.25
   6   4   0    0.87    0.29
  -6  -4   0    0.35    0.25
   6   4   1   -0.35    0.30
  -6  -4  -1   -0.23    0.20
   6   4   2    0.15    0.24
   6   4   2    0.30    0.07
  -6  -4  -2    0.45    0.22
   6   4   3    3.07    0.40
  -6  -4  -3    3.23    0.33
   6   4   4    2.30    0.37
   6   4   4    1.77    0.19
  -6  -4  -4    1.24    0.27
   6   4   5    5.38    0.56
   6   4   5    5.64    0.37
  -6  -4  -5    4.77    0.39
   6   4   6    0.02    0.23
   6   4   6   -0.05    0.14
   6   4   7    8.95    0.64
  -6  -4  -7    7.15    0.58
  -6  -4  -7    8.27    0.69
   6   4   8    0.96    0.30
  -6  -4  -8    0.10    0.27
  -6  -4  -8    0.66    0.41
   6   4   9    0.99    0.32
  -6  -4  -9    0.39    0.31
   6   4  10    5.90    0.61
  -6  -4 -10    6.09    0.66
   6   4  11    0.09    0.26
   6   4  12    0.36    0.34
  -6  -4 -12    0.20    0.35
   6   4  13    0.63    0.45
   6   5  -8    0.15    0.40
  -6  -5   8   -0.15    0.30
   6   5  -7   -0.15    0.43
   6   5  -6    4.46    0.86
  -6  -5   6    5.05    0.80
   6   5  -5    0.39    0.49
   6   5  -4    0.34    0.36
  -6  -5   4    0.28    0.35
   6   5  -3    4.51    0.64
  -6  -5   3    3.79    0.67
   6   5  -2    7.15    0.97
  -6  -5   2    8.23    0.68
   6   5  -1    0.20    0.33
  -6  -5   1    0.51    0.27
   6   5   0    0.87    0.39
  -6  -5   0    0.99    0.31
   6   5   1   -0.17    0.24
  -6  -5  -1   -0.08    0.19
   6   5   2    0.53    0.29
  -6  -5  -2    0.89    0.28
   6   5   3    0.21    0.24
  -6  -5  -3    0.25    0.19
   6   5   4    3.47    0.44
  -6  -5  -4    3.33    0.39
   6   5   5   -0.02    0.22
   6   5   5   -0.06    0.12
  -6  -5  -5   -0.20    0.17
   6   5   6    1.86    0.40
   6   5   6    1.40    0.23
  -6  -5  -6    1.07    0.31
   6   5   7    0.49    0.25
  -6  -5  -7   -0.04    0.24
   6   5   8    1.13    0.33
  -6  -5  -8    1.21    0.34
  -6  -5  -8    1.22    0.39
   6   5   9    1.63    0.33
  -6  -5  -9    1.46    0.36
  -6  -5  -9    1.59    0.39
   6   5  10    2.81    0.43
  -6  -5 -10    2.91    0.53
   6   5  11    4.53    0.61
  -6  -5 -11    4.16    0.53
   6   5  12   -0.40    0.34
   6   5  13    0.60    0.40
   6   6  -7    0.58    0.61
  -6  -6   7    0.79    0.44
   6   6  -6    0.81    0.62
  -6  -6   6    1.66    0.52
   6   6  -5    0.74    0.52
  -6  -6   5    0.89    0.41
   6   6  -4   -0.27    0.32
  -6  -6   4    0.35    0.31
   6   6  -3   11.31    1.25
  -6  -6   3   12.56    1.00
   6   6  -2    0.29    0.43
  -6  -6   2    1.27    0.42
   6   6  -1    0.08    0.40
  -6  -6   1    0.35    0.31
   6   6   0    0.17    0.37
  -6  -6   0    0.93    0.30
   6   6   1   -0.28    0.22
  -6  -6  -1    0.21    0.22
   6   6   2    2.25    0.42
  -6  -6  -2    1.64    0.38
   6   6   3    2.00    0.40
   6   6   3    1.46    0.14
  -6  -6  -3    1.24    0.33
   6   6   4    2.09    0.44
  -6  -6  -4    2.11    0.38
   6   6   5   11.82    0.80
   6   6   5   10.77    0.46
  -6  -6  -5   10.93    0.82
   6   6   6   19.39    0.71
   6   6   6   18.00    0.99
  -6  -6  -6   19.28    1.08
   6   6   7    2.04    0.45
   6   6   7    2.98    0.34
  -6  -6  -7    2.92    0.43
   6   6   8   -0.01    0.24
  -6  -6  -8    0.86    0.32
   6   6   9    0.60    0.26
  -6  -6  -9    0.16    0.28
  -6  -6  -9    0.32    0.29
   6   6  10    4.85    0.50
  -6  -6 -10    4.62    0.56
   6   6  11   -0.43    0.30
  -6  -6 -11   -0.49    0.31
  -6  -6 -11   -0.10    0.31
   6   6  12    0.07    0.27
  -6  -6 -12   -0.32    0.30
   6   6  13    2.27    0.50
   6   7  -6    0.89    0.60
  -6  -7   6    0.63    0.50
   6   7  -5    3.22    0.92
  -6  -7   5    2.39    0.64
   6   7  -4   -0.14    0.44
  -6  -7   4    0.19    0.29
   6   7  -3    2.00    0.63
  -6  -7   3    2.15    0.52
   6   7  -2    0.00    0.36
  -6  -7   2    0.10    0.26
   6   7  -1    0.76    0.43
  -6  -7   1    0.91    0.36
   6   7   0   16.74    1.17
  -6  -7   0   15.92    1.04
   6   7   1    1.29    0.38
  -6  -7  -1    0.52    0.34
   6   7   2    3.45    0.50
  -6  -7  -2    2.66    0.45
   6   7   3    1.53    0.15
   6   7   3    1.54    0.39
  -6  -7  -3    1.63    0.38
   6   7   4    1.89    0.43
   6   7   4    2.40    0.20
  -6  -7  -4    2.65    0.44
   6   7   5   27.42    1.23
   6   7   5   26.51    0.82
  -6  -7  -5   27.84    1.34
   6   7   6    1.58    0.39
   6   7   6    1.57    0.25
  -6  -7  -6    2.46    0.47
   6   7   7    2.50    0.46
   6   7   7    2.85    0.37
  -6  -7  -7    2.13    0.47
   6   7   8    1.37    0.35
   6   7   8    1.01    0.29
  -6  -7  -8    0.75    0.38
  -6  -7  -9   -0.08    0.32
  -6  -7  -9    0.28    0.23
   6   7  10    1.63    0.32
  -6  -7 -10    0.61    0.41
  -6  -7 -10    0.81    0.31
   6   7  11    0.31    0.30
  -6  -7 -11    0.49    0.40
   6   7  12    0.08    0.31
  -6  -7 -12    0.25    0.31
   6   7  13   -0.04    0.29
   6   8  -5   -0.20    0.43
  -6  -8   5    0.30    0.34
   6   8  -4   -0.28    0.53
  -6  -8   4   -0.40    0.37
   6   8  -3    0.21    0.41
  -6  -8   3   -0.32    0.34
   6   8  -2    0.56    0.43
  -6  -8   2    0.32    0.39
   6   8  -1    1.86    0.59
  -6  -8   1    2.04    0.48
   6   8   0    1.81    0.42
  -6  -8   0   -0.00    0.37
   6   8   1    0.47    0.41
  -6  -8  -1    0.41    0.37
   6   8   2    0.71    0.42
  -6  -8  -2    1.61    0.40
  -6  -8  -3    1.81    0.43
   6   8   4    6.97    0.33
   6   8   4    7.74    0.67
  -6  -8  -4    7.27    0.75
   6   8   5    0.32    0.30
   6   8   5    0.70    0.17
  -6  -8  -5    0.24    0.42
   6   8   6    5.88    0.39
   6   8   6    4.01    0.56
  -6  -8  -6    5.93    0.70
   6   8   7    0.28    0.17
   6   8   7    0.12    0.26
  -6  -8  -7    0.00    0.28
   6   8   8    1.70    0.31
   6   8   8    0.60    0.26
  -6  -8  -8    0.42    0.38
   6   8   9    0.70    0.24
  -6  -8  -9    0.71    0.39
   6   8  10    0.09    0.20
   6   8  11    0.22    0.25
   6   8  12    0.64    0.34
  -6  -8 -12    0.15    0.41
   6   9  -4    2.41    0.87
  -6  -9   4    2.82    0.66
   6   9  -3    0.34    0.47
  -6  -9   2    0.04    0.28
   6   9  -1    2.28    0.62
   6   9   0    0.14    0.38
  -6  -9   0    0.12    0.26
   6   9   1    1.61    0.54
  -6  -9  -1    1.27    0.41
   6   9   2    3.48    0.64
  -6  -9  -2    2.51    0.55
   6   9   3    1.22    0.43
  -6  -9  -3    1.58    0.47
  -6  -9  -4    2.11    0.51
   6   9   5    1.67    0.46
   6   9   5    2.83    0.26
  -6  -9  -5    3.17    0.55
   6   9   6    1.11    0.34
   6   9   6    1.20    0.21
  -6  -9  -6    1.31    0.46
   6   9   7    0.42    0.27
   6   9   7    0.79    0.21
  -6  -9  -7    0.87    0.39
   6   9   8    0.80    0.22
   6   9   8    0.24    0.28
  -6  -9  -8   -0.38    0.39
   6   9   9    0.30    0.23
  -6  -9  -9    0.00    0.38
   6   9  10    0.85    0.31
  -6  -9 -10    0.60    0.53
   6   9  11    1.06    0.39
   6   9  12    0.21    0.28
  -6  -9 -12   -0.05    0.38
   6  10  -3    0.60    0.61
  -6 -10   3    0.08    0.44
   6  10  -2    0.19    0.44
  -6 -10   2    0.15    0.35
   6  10  -1    0.89    0.59
  -6 -10   1    1.44    0.48
   6  10   0    2.69    0.71
  -6 -10   0    1.51    0.51
   6  10   1    0.31    0.33
  -6 -10  -1    0.01    0.37
   6  10   2    0.17    0.43
  -6 -10  -2    0.71    0.36
   6  10   3    0.12    0.25
  -6 -10  -3   -0.26    0.30
   6  10   4    2.01    0.48
   6  10   5    0.56    0.33
   6  10   5    0.55    0.17
  -6 -10  -5    0.38    0.46
   6  10   6    0.15    0.24
   6  10   6   -0.00    0.15
  -6 -10  -6    0.54    0.34
   6  10   7    2.27    0.36
   6  10   7    2.10    0.32
  -6 -10  -7    2.49    0.58
   6  10   8    0.15    0.18
  -6 -10  -8    0.64    0.36
   6  10   9    0.03    0.15
  -6 -10  -9   -0.21    0.30
   6  10  10    0.11    0.24
  -6 -10 -10    0.15    0.35
   6  10  11    0.88    0.41
  -6 -10 -11    1.99    0.59
   6  11  -1    0.23    0.50
  -6 -11   1    0.42    0.42
   6  11   0    0.90    0.56
  -6 -11   0    1.02    0.60
   6  11   1    0.76    0.53
  -6 -11  -1    0.46    0.42
   6  11   2    0.23    0.48
  -6 -11  -2    0.74    0.41
   6  11   3    0.28    0.39
   6  11   4    0.73    0.39
  -6 -11  -4    1.45    0.51
   6  11   5    1.77    0.42
  -6 -11  -5    1.73    0.69
   6  11   6   -0.05    0.17
   6  11   6    0.01    0.11
  -6 -11  -6    0.08    0.31
   6  11   7    0.65    0.24
  -6 -11  -7    0.92    0.48
   6  11   8    0.11    0.17
  -6 -11  -8   -0.04    0.34
   6  11   9    1.41    0.32
  -6 -11  -9    1.37    0.65
   6  11  10   -0.25    0.21
  -6 -11 -10    0.47    0.31
   6  11  11    0.89    0.34
  -6 -11 -11    0.93    0.59
   6  12   1    2.97    0.75
  -6 -12  -1    2.78    0.82
   6  12   2    0.24    0.44
  -6 -12  -2    0.59    0.46
   6  12   3    0.19    0.45
  -6 -12  -3    0.58    0.49
   6  12   4    2.60    0.54
  -6 -12  -4    2.26    0.69
  -6 -12  -5   -0.14    0.47
  -6 -12  -7    1.78    0.64
   6  12   8    0.88    0.30
  -6 -12  -8    0.30    0.65
  -6 -12  -9    2.78    0.90
  -6 -13  -4    5.46    1.13
  -6 -13  -5    1.76    0.71
  -6 -13  -6    0.61    0.52
  -6 -13  -7    0.27    0.54
   7  -9  -3    0.36    0.41
   7  -9  -2    0.03    0.34
   7  -9  -1    0.16    0.32
  -7   9   1   -0.15    0.29
  -7   8   7   -0.01    0.23
  -7   8   6    0.22    0.26
   7  -8  -5    0.28    0.39
  -7   8   5    1.24    0.38
   7  -8  -4   -0.15    0.33
   7  -8  -3    0.25    0.37
  -7   8   3    0.43    0.35
   7  -8  -2    0.03    0.29
  -7   8   2   -0.15    0.31
   7  -8  -1    0.00    0.33
  -7   8   1    0.48    0.39
   7  -8   0   -0.21    0.27
  -7   8   0    0.29    0.31
   7  -8   1   -0.04    0.26
  -7   8  -1    0.07    0.30
   7  -8   2   -0.15    0.34
   7  -7  -8    0.88    0.57
  -7   7   8    1.29    0.44
   7  -7  -7    1.34    0.43
  -7   7   7    0.60    0.37
   7  -7  -6    0.38    0.39
  -7   7   6    0.46    0.27
   7  -7  -5    0.32    0.30
  -7   7   5    0.59    0.27
   7  -7  -4    0.33    0.30
  -7   7   4    0.06    0.28
   7  -7  -3    0.87    0.28
  -7   7   3    0.15    0.38
   7  -7  -1    0.42    0.36
  -7   7   1    0.70    0.38
   7  -7   0   -0.24    0.31
  -7   7   0   -0.19    0.38
   7  -7   1    0.08    0.29
   7  -7   2    0.60    0.48
  -7   7  -2    0.54    0.48
  -7   7  -3    1.03    0.58
   7  -7   4   -0.24    0.35
  -7   7  -4    0.10    0.37
   7  -6  -8    0.55    0.52
  -7   6   8    1.30    0.35
   7  -6  -7    0.86    0.38
  -7   6   7    0.56    0.31
   7  -6  -6    0.36    0.26
  -7   6   6   -0.24    0.20
   7  -6  -5    0.47    0.32
  -7   6   5    0.84    0.27
   7  -6  -4   -0.02    0.22
  -7   6   4   -0.09    0.21
   7  -6  -3    0.91    0.28
   7  -6  -3    1.28    0.38
  -7   6   3    1.09    0.34
   7  -6  -2    3.27    0.55
   7  -6  -2    2.82    0.40
  -7   6   2    3.46    0.59
   7  -6  -1    1.94    0.44
  -7   6   1    2.05    0.57
   7  -6   0   -0.22    0.24
  -7   6   0    0.25    0.32
   7  -6   1   -0.11    0.26
  -7   6  -1    0.25    0.32
   7  -6   2    2.89    0.53
  -7   6  -2    2.60    0.66
  -7   6  -3    0.28    0.42
   7  -6   4    6.44    0.95
  -7   6  -4    6.20    0.98
   7  -6   5   -0.17    0.30
   7  -5  -9    0.02    0.32
   7  -5  -8    0.77    0.45
  -7   5   8    1.03    0.33
   7  -5  -7    6.78    0.78
  -7   5   7    6.66    0.60
   7  -5  -5    4.21    0.54
  -7   5   5    4.07    0.44
   7  -5  -4   -0.30    0.24
   7  -5  -3    2.82    0.49
   7  -5  -3    2.38    0.43
  -7   5   3    2.58    0.55
   7  -5  -2    0.97    0.32
   7  -5  -2    0.84    0.24
  -7   5   2    0.17    0.39
   7  -5  -1    1.21    0.33
   7  -5  -1    1.01    0.25
  -7   5   1    0.58    0.41
  -7   5   0    0.64    0.37
   7  -5   1    3.26    0.55
  -7   5  -1    2.79    0.59
   7  -5   2    1.64    0.41
  -7   5  -2    1.80    0.53
   7  -5   3    6.78    0.80
  -7   5  -3    5.80    0.85
   7  -5   4    2.02    0.46
  -7   5  -4    3.32    0.67
   7  -5   5    0.28    0.33
  -7   5  -5    0.20    0.51
   7  -5   6    0.27    0.35
  -7   5  -6   -0.13    0.34
   7  -5   7    0.22    0.34
  -7   5  -7   -0.01    0.49
   7  -4  -9    0.15    0.37
   7  -4  -8    0.02    0.34
  -7   4   8    0.11    0.21
   7  -4  -7    1.37    0.49
  -7   4   7    1.97    0.34
   7  -4  -6    0.06    0.26
   7  -4  -6    0.53    0.26
  -7   4   6   -0.04    0.18
   7  -4  -5    3.01    0.49
   7  -4  -5    2.90    0.48
  -7   4   5    3.54    0.37
   7  -4  -4    3.61    0.51
   7  -4  -4    3.64    0.47
  -7   4   4    4.22    0.36
   7  -4  -3    3.05    0.42
   7  -4  -3    3.50    0.46
  -7   4   2   12.08    0.99
   7  -4  -1   -0.19    0.21
  -7   4   1    0.08    0.36
   7  -4   0    2.36    0.35
  -7   4   0    2.14    0.48
  -7   4   0    1.30    0.23
   7  -4   1    0.36    0.34
  -7   4  -1    2.83    0.49
   7  -4   2    1.50    0.47
   7  -4   3    0.41    0.27
  -7   4  -3    0.96    0.42
   7  -4   4    1.04    0.33
  -7   4  -4    0.97    0.47
   7  -4   5    0.57    0.38
  -7   4  -5    1.19    0.50
   7  -4   6   -0.15    0.31
  -7   4  -6   -0.28    0.42
   7  -4   7    0.04    0.25
  -7   4  -7   -0.17    0.39
   7  -4   8   -0.15    0.37
  -7   4  -8   -0.46    0.46
   7  -3  -8    1.82    0.55
   7  -3  -7    0.49    0.30
   7  -3  -7    0.01    0.27
  -7   3   7    0.15    0.17
   7  -3  -6   -0.30    0.27
   7  -3  -6    0.06    0.27
   7  -3  -5    0.67    0.32
  -7   3   5    0.46    0.18
   7  -3  -4    1.83    0.45
  -7   3   4    1.45    0.27
   7  -3  -3    0.52    0.23
   7  -3  -3    0.45    0.28
   7  -3  -3    0.05    0.31
   7  -3  -2    5.39    0.59
   7  -3  -2    5.28    0.51
   7  -3  -1    1.57    0.35
  -7   3   1    1.68    0.26
   7  -3   0   11.26    0.73
  -7   3   0   10.04    0.97
   7  -3   1    0.51    0.27
  -7   3  -1    0.33    0.39
   7  -3   2    0.06    0.21
  -7   3  -2   -0.18    0.25
   7  -3   3    2.37    0.38
  -7   3  -3    2.18    0.60
  -7   3  -4    0.59    0.44
  -7   3  -5   -0.05    0.32
   7  -3   6    0.01    0.27
  -7   3  -6    0.32    0.34
   7  -3   7    0.05    0.30
  -7   3  -7    0.25    0.39
   7  -3   8   -0.02    0.32
  -7   3  -8    0.40    0.41
   7  -2  -9    0.87    0.53
   7  -2  -8    0.09    0.36
   7  -2  -8    1.16    0.47
   7  -2  -6    0.40    0.27
   7  -2  -6    0.30    0.31
  -7   2   6    0.04    0.14
   7  -2  -5    0.49    0.40
   7  -2  -5    1.28    0.45
  -7   2   5    1.39    0.23
   7  -2  -4    0.22    0.28
   7  -2  -4    0.26    0.31
  -7   2   4    0.26    0.15
   7  -2  -3   -0.34    0.34
   7  -2  -2    0.00    0.29
   7  -2  -2    0.10    0.18
  -7   2   2    0.91    0.22
   7  -2  -1    3.58    0.55
  -7   2   1    3.74    0.40
   7  -2   0    1.76    0.52
   7  -2   0    2.07    0.33
  -7   2   0    1.71    0.27
  -7   2  -1    0.31    0.24
  -7   2  -1    0.20    0.14
   7  -2   2    4.15    0.38
  -7   2  -2    5.78    0.77
   7  -2   3    3.86    0.43
  -7   2  -3    3.23    0.59
   7  -2   4   -0.03    0.19
  -7   2  -4   -0.12    0.27
   7  -2   5    0.26    0.28
  -7   2  -5    0.31    0.34
   7  -2   6   21.44    1.24
  -7   2  -6   21.87    1.69
   7  -2   7    1.43    0.40
  -7   2  -7    0.39    0.54
   7  -2   8    3.23    0.56
  -7   2  -8    1.99    0.76
   7  -2   9    0.47    0.38
  -7   2  -9   -0.03    0.52
  -7   1   9   -0.13    0.30
   7  -1  -8    0.18    0.28
   7  -1  -7    3.36    0.52
   7  -1  -6    3.00    0.57
  -7   1   5    1.59    0.36
  -7   1   5    1.35    0.20
   7  -1  -4    0.68    0.33
  -7   1   4    0.94    0.34
   7  -1  -3    1.72    0.39
  -7   1   3    1.04    0.32
   7  -1  -2    1.04    0.37
   7  -1  -2    1.13    0.23
  -7   1   2    1.36    0.32
   7  -1  -1   -0.15    0.23
   7  -1  -1    0.13    0.12
  -7   1   1    0.02    0.15
   7  -1   0    0.34    0.32
   7  -1   0    0.46    0.18
   7  -1   1    1.40    0.49
   7  -1   1    1.94    0.33
  -7   1  -1    1.49    0.23
   7  -1   2   10.97    0.57
  -7   1  -2    9.95    0.42
   7  -1   3    9.15    0.60
  -7   1  -3    9.31    0.90
   7  -1   4    0.61    0.25
  -7   1  -4    0.44    0.43
   7  -1   5    0.24    0.23
  -7   1  -5   -0.14    0.28
   7  -1   6    0.12    0.21
  -7   1  -6   -0.37    0.29
   7  -1   7    1.35    0.39
  -7   1  -7    1.31    0.63
   7  -1   8    0.66    0.42
  -7   1  -8    0.77    0.50
   7  -1   9   19.94    1.39
  -7   1  -9   17.66    1.69
   7  -1  10    0.49    0.49
  -7   1 -10    0.18    0.55
   7   0  -9   -0.21    0.35
  -7   0   9   -0.04    0.35
   7   0  -8   -0.08    0.28
  -7   0   8    0.10    0.28
   7   0  -7    5.01    0.63
  -7   0   7    2.99    0.69
   7   0  -6    0.30    0.27
  -7   0   6   -0.08    0.31
   7   0  -5   -0.31    0.31
  -7   0   5    0.04    0.29
   7   0  -4   20.04    1.15
  -7   0   4   21.17    1.17
  -7   0   3    1.58    0.18
  -7   0   3    1.09    0.44
   7   0  -2    1.35    0.43
   7   0  -2    1.81    0.23
  -7   0   2    2.06    0.40
   7   0  -1    0.48    0.35
  -7   0   1    1.02    0.26
   7   0   0    2.31    0.44
   7   0   0    1.00    0.23
  -7   0   0    2.13    0.32
   7   0   1    1.35    0.44
   7   0   1    0.72    0.21
   7   0   2    8.00    0.73
   7   0   2    8.22    0.47
  -7   0  -2    6.94    0.40
   7   0   3    0.70    0.20
   7   0   4    0.20    0.17
  -7   0  -4   -0.04    0.27
   7   0   5   -0.23    0.20
  -7   0  -5   -0.20    0.37
   7   0   6    1.43    0.37
  -7   0  -6    0.92    0.45
   7   0   7    2.18    0.53
  -7   0  -7    2.87    0.56
   7   0   8    1.99    0.45
  -7   0  -8    0.91    0.60
   7   0   9   11.18    1.08
  -7   0  -9    9.36    1.15
   7   0  10    5.09    0.81
  -7   0 -10    5.77    0.94
  -7  -1   9    1.83    0.57
   7   1  -8    1.41    0.48
   7   1  -7   -0.50    0.32
  -7  -1   7    0.11    0.32
   7   1  -6    1.21    0.49
   7   1  -5    2.63    0.52
  -7  -1   5    2.04    0.52
   7   1  -4   80.94    3.13
  -7  -1   4   78.49    2.96
  -7  -1   3   11.85    0.86
  -7  -1   2    2.87    0.51
   7   1  -1   24.43    1.27
   7   1  -1   23.35    0.71
  -7  -1   1   25.50    1.13
   7   1   0   14.69    0.82
  -7  -1   0    5.78    0.58
   7   1   1    2.23    0.58
   7   1   1    1.89    0.21
  -7  -1  -2    0.73    0.20
   7   1   3    0.68    0.25
  -7  -1  -3    1.70    0.22
   7   1   4   -0.11    0.20
  -7  -1  -4    1.20    0.17
   7   1   5    0.09    0.18
  -7  -1  -5    0.22    0.13
  -7  -1  -5    0.16    0.29
   7   1   6    2.87    0.42
  -7  -1  -6    4.78    0.78
   7   1   7    1.04    0.34
  -7  -1  -7    1.19    0.43
   7   1   8    1.82    0.39
  -7  -1  -8    2.03    0.51
   7   1   9    0.09    0.26
   7   1  10    3.38    0.59
  -7  -1 -10    2.35    0.79
   7   1  11    0.21    0.34
  -7  -1 -11    0.07    0.45
   7   2  -7    0.38    0.48
  -7  -2   7    1.46    0.44
   7   2  -6   -0.22    0.31
  -7  -2   6    0.45    0.30
  -7  -2   5    1.19    0.40
   7   2  -4    0.89    0.49
   7   2  -3    8.09    0.85
  -7  -2   3    9.68    0.79
  -7  -2   2    6.65    0.63
   7   2  -1   85.66    3.02
  -7  -2   1   87.71    2.71
   7   2   0    3.39    0.22
  -7  -2   0    2.95    0.50
   7   2   1    8.03    0.89
  -7  -2  -1   10.79    0.74
   7   2   2    2.61    0.24
   7   2   2    1.64    0.62
  -7  -2  -2    3.77    0.38
   7   2   3    4.56    0.63
   7   2   3    3.49    0.34
   7   2   4    2.38    0.49
   7   2   4    3.23    0.32
  -7  -2  -4    2.03    0.29
   7   2   5   -0.05    0.15
  -7  -2  -6   -0.05    0.13
  -7  -2  -6    0.05    0.24
   7   2   7   -0.19    0.25
  -7  -2  -7   -0.09    0.33
   7   2   8    0.09    0.25
  -7  -2  -8    0.34    0.36
   7   2   9    0.07    0.23
   7   2  10   -0.33    0.30
  -7  -2 -10   -0.26    0.37
   7   2  11   -0.01    0.26
  -7  -2 -11   -0.01    0.33
   7   3  -8   -0.25    0.49
  -7  -3   8   -0.47    0.50
  -7  -3   7   -0.16    0.34
   7   3  -6   -0.11    0.36
  -7  -3   6   -0.02    0.29
   7   3  -5    3.36    0.63
  -7  -3   5    4.25    0.67
   7   3  -4   -0.07    0.36
  -7  -3   4    0.82    0.33
   7   3  -3    5.18    0.73
  -7  -3   3    6.28    0.72
   7   3  -2    2.91    0.57
  -7  -3   2    3.19    0.48
   7   3  -1   48.81    2.12
  -7  -3   1   51.09    1.94
   7   3   0   22.70    1.29
  -7  -3   0   25.66    1.29
   7   3   1    7.46    0.80
  -7  -3  -1    6.84    0.67
   7   3   2   41.11    0.95
   7   3   2   40.81    1.77
  -7  -3  -2   39.61    1.40
   7   3   3   13.34    0.98
  -7  -3  -3    8.23    0.69
   7   3   4    0.53    0.27
  -7  -3  -4   -0.08    0.15
   7   3   5    1.61    0.45
   7   3   5    2.38    0.28
   7   3   6    1.35    0.33
  -7  -3  -6    1.38    0.29
   7   3   7    0.32    0.24
  -7  -3  -7    0.40    0.22
  -7  -3  -7    0.72    0.46
   7   3   8   -0.24    0.21
  -7  -3  -8    0.25    0.18
  -7  -3  -8    0.36    0.27
   7   3   9    0.67    0.32
  -7  -3  -9    0.33    0.36
   7   3  10    0.44    0.37
  -7  -3 -10    0.83    0.42
   7   3  11    0.32    0.27
  -7  -3 -11   -0.16    0.40
   7   3  12    0.36    0.35
  -7  -4   8    0.84    0.49
   7   4  -7    1.07    0.54
  -7  -4   7    0.15    0.40
  -7  -4   6   -0.07    0.30
   7   4  -5   -0.08    0.44
  -7  -4   5   -0.37    0.33
   7   4  -4    3.75    0.81
  -7  -4   4    4.54    0.60
   7   4  -3    0.26    0.37
  -7  -4   3    0.29    0.30
   7   4  -2    0.56    0.34
  -7  -4   2    0.04    0.29
  -7  -4   1    0.47    0.32
   7   4   0    5.51    0.68
  -7  -4   0    5.10    0.57
   7   4   1    0.58    0.29
  -7  -4  -1   -0.12    0.23
   7   4   2   36.77    0.79
   7   4   2   43.24    1.85
  -7  -4  -2   41.24    1.54
   7   4   3   28.47    1.33
   7   4   3   25.75    0.69
  -7  -4  -3   25.25    1.07
   7   4   4   13.19    1.04
   7   4   4   11.20    0.50
  -7  -4  -4   10.28    0.65
   7   4   5    5.61    0.64
   7   4   5    5.64    0.36
   7   4   6    3.12    0.63
   7   4   6    2.40    0.37
   7   4   7    0.08    0.21
  -7  -4  -7    0.23    0.23
   7   4   8    3.86    0.46
  -7  -4  -8    3.42    0.50
   7   4   9   -0.11    0.21
  -7  -4  -9    0.15    0.21
  -7  -4  -9    0.39    0.28
   7   4  10    0.13    0.31
  -7  -4 -10    1.68    0.46
   7   4  11    0.62    0.37
  -7  -4 -11    1.21    0.43
   7   4  12    0.51    0.37
  -7  -4 -12    0.88    0.48
   7   5  -7    0.34    0.60
  -7  -5   7    0.56    0.43
   7   5  -6   -0.51    0.50
   7   5  -5    1.96    0.57
  -7  -5   5    0.88    0.51
   7   5  -4    0.60    0.60
  -7  -5   4    1.40    0.45
   7   5  -3    0.54    0.46
  -7  -5   3    0.51    0.36
   7   5  -2    0.53    0.41
   7   5  -1    1.58    0.48
  -7  -5   1    1.06    0.42
   7   5   0   -0.25    0.32
  -7  -5   0    0.58    0.27
   7   5   1    0.02    0.31
  -7  -5  -1    0.50    0.25
   7   5   2    0.49    0.32
   7   5   3   13.36    0.90
   7   5   3   11.76    0.37
  -7  -5  -3   12.39    0.71
   7   5   4    3.56    0.49
   7   5   4    3.49    0.24
  -7  -5  -4    3.30    0.44
   7   5   5   23.73    1.29
   7   5   5   22.91    0.80
  -7  -5  -5   23.56    1.09
   7   5   6    3.51    0.56
   7   5   6    4.50    0.39
  -7  -5  -6    4.04    0.48
   7   5   7    2.27    0.58
   7   5   7    2.27    0.36
   7   5   8    0.63    0.29
  -7  -5  -8    0.26    0.30
  -7  -5  -8    0.14    0.36
   7   5   9    0.12    0.28
  -7  -5  -9   -0.38    0.26
  -7  -5  -9   -0.31    0.35
  -7  -5 -10   10.22    0.81
  -7  -5 -10   11.05    0.90
   7   5  11    1.67    0.43
  -7  -5 -11    1.06    0.46
   7   5  12    0.19    0.29
   7   6  -6    0.53    0.48
  -7  -6   6    0.18    0.42
   7   6  -5    3.02    0.82
  -7  -6   5    2.77    0.76
  -7  -6   4    2.07    0.60
   7   6  -3    4.01    0.81
  -7  -6   3    5.09    0.74
   7   6  -2    0.04    0.41
  -7  -6   2    0.63    0.39
   7   6  -1   -0.30    0.30
  -7  -6   1    0.28    0.25
   7   6   0    1.11    0.46
  -7  -6   0    0.46    0.40
   7   6   1    5.15    0.80
  -7  -6  -1    5.01    0.67
   7   6   2    2.21    0.51
  -7  -6  -2    1.07    0.36
   7   6   3    0.01    0.24
  -7  -6  -3    0.29    0.25
   7   6   4   -0.19    0.26
   7   6   5   12.40    0.89
   7   6   5   12.74    0.57
  -7  -6  -5   11.82    0.90
   7   6   6   12.59    0.55
   7   6   6   12.99    0.96
  -7  -6  -6   12.29    0.94
   7   6   7    3.36    0.55
  -7  -6  -7    3.44    0.53
   7   6   8    0.66    0.22
   7   6   9    0.16    0.19
  -7  -6  -9   -0.11    0.26
  -7  -6  -9    0.18    0.35
   7   6  10    0.10    0.22
  -7  -6 -10   -0.18    0.26
  -7  -6 -10   -0.27    0.26
   7   6  12    0.03    0.27
   7   7  -5    1.17    0.83
  -7  -7   5    1.66    0.60
   7   7  -4   -0.70    0.46
  -7  -7   4    0.26    0.33
   7   7  -3    0.47    0.49
  -7  -7   3    0.62    0.42
   7   7  -2    2.45    0.68
  -7  -7   2    3.94    0.62
   7   7  -1    1.07    0.53
  -7  -7   1    1.28    0.44
   7   7   0    1.35    0.47
  -7  -7   0    0.29    0.37
   7   7   1    0.29    0.36
  -7  -7  -1    0.32    0.29
   7   7   2    0.66    0.40
  -7  -7  -2    0.50    0.32
   7   7   3    0.36    0.36
  -7  -7  -3    1.22    0.34
   7   7   4    0.47    0.39
  -7  -7  -4    1.01    0.35
   7   7   5    2.05    0.24
  -7  -7  -5    3.48    0.48
   7   7   6    0.71    0.18
  -7  -7  -6    0.64    0.34
   7   7   7    0.35    0.22
   7   7   7    0.67    0.30
   7   7   8    0.35    0.26
   7   7   8    0.00    0.20
  -7  -7  -8    0.31    0.30
  -7  -7  -9    0.03    0.29
  -7  -7  -9    0.08    0.22
   7   7  10    0.16    0.27
  -7  -7 -10    0.35    0.38
  -7  -7 -10    1.81    0.43
   7   7  12    1.45    0.42
   7   8  -4    3.57    0.86
  -7  -8   4    2.73    0.84
   7   8  -3   -0.27    0.47
  -7  -8   3    0.31    0.34
   7   8  -2   -0.03    0.38
  -7  -8   2   -0.15    0.32
  -7  -8   1    1.28    0.49
   7   8   0   12.48    1.09
  -7  -8   0   11.33    1.00
   7   8   1    0.79    0.49
  -7  -8  -1    0.72    0.36
   7   8   2    0.51    0.43
  -7  -8  -2    0.53    0.35
   7   8   3    1.50    0.48
  -7  -8  -3    1.62    0.43
   7   8   4    0.89    0.37
  -7  -8  -4    1.21    0.41
   7   8   5    3.93    0.29
  -7  -8  -5    3.94    0.60
   7   8   6    3.18    0.47
   7   8   6    3.16    0.27
  -7  -8  -6    3.36    0.59
   7   8   7    0.50    0.40
   7   8   7    0.61    0.19
  -7  -8  -7    1.06    0.35
   7   8   8    1.46    0.29
  -7  -8  -8    1.11    0.42
   7   8   9    1.26    0.33
   7   8  10    0.17    0.24
  -7  -8 -10    0.10    0.31
   7   8  11    0.25    0.23
  -7  -8 -11   -0.18    0.33
   7   8  12    0.07    0.26
  -7  -8 -12    0.01    0.35
   7   9  -3    0.06    0.48
  -7  -9   3   -0.10    0.33
   7   9  -2    0.36    0.52
  -7  -9   2    0.72    0.45
   7   9  -1    0.35    0.47
  -7  -9   1    0.54    0.39
   7   9   0    2.92    0.71
  -7  -9   0    3.34    0.67
   7   9   1    0.57    0.40
  -7  -9  -1    0.16    0.41
  -7  -9  -2    0.46    0.35
   7   9   3    7.83    0.95
  -7  -9  -3    7.90    0.83
   7   9   4    0.06    0.33
  -7  -9  -4    0.21    0.30
   7   9   5    0.58    0.34
  -7  -9  -5    0.02    0.42
   7   9   6   -0.02    0.12
   7   9   7    0.51    0.19
   7   9   7    0.90    0.34
  -7  -9  -7    0.87    0.44
   7   9   8    1.17    0.41
   7   9   8    1.61    0.30
  -7  -9  -8    0.69    0.48
   7   9   9    0.32    0.26
  -7  -9  -9    0.62    0.39
   7   9  10    0.09    0.20
  -7  -9 -10   -0.50    0.31
   7   9  11    0.00    0.22
  -7  -9 -11   -0.03    0.34
   7  10  -2    0.16    0.43
  -7 -10   2    0.04    0.35
   7  10  -1    0.06    0.50
  -7 -10   1    0.59    0.41
   7  10   0    0.14    0.45
  -7 -10   0    0.56    0.37
   7  10   1    0.52    0.45
  -7 -10  -1    0.58    0.40
   7  10   2    0.34    0.36
  -7 -10  -2    0.22    0.37
   7  10   3    1.82    0.54
   7  10   4    1.06    0.40
  -7 -10  -4    0.40    0.45
   7  10   5    1.11    0.43
  -7 -10  -5    1.47    0.50
  -7 -10  -6    2.98    0.76
   7  10   7    0.11    0.23
   7  10   7    0.21    0.16
  -7 -10  -7   -0.29    0.34
   7  10   8   -0.02    0.14
  -7 -10  -8    0.06    0.27
   7  10   9   -0.11    0.23
  -7 -10  -9   -0.66    0.40
   7  10  10    0.53    0.27
  -7 -10 -10    0.02    0.43
   7  10  11    0.48    0.30
  -7 -10 -11   -0.11    0.51
   7  11   0    0.15    0.41
  -7 -11   0    0.08    0.36
   7  11   1    0.02    0.36
  -7 -11  -1    0.17    0.37
   7  11   2   -0.05    0.36
  -7 -11  -2    0.26    0.36
   7  11   3    0.67    0.55
  -7 -11  -3    1.36    0.52
   7  11   4    3.24    0.63
   7  11   5    0.47    0.33
  -7 -11  -5    0.07    0.42
   7  11   6    0.77    0.41
  -7 -11  -6    1.29    0.54
  -7 -11  -8    0.63    0.50
   7  11   9    0.23    0.26
  -7 -11  -9    0.60    0.49
   7  11  10    0.09    0.26
  -7 -11 -10    0.52    0.43
   7  12   2   -0.62    0.47
  -7 -12  -2   -0.29    0.47
   7  12   3    2.63    0.81
  -7 -12  -3    4.32    0.83
   7  12   4    0.48    0.42
  -7 -12  -4   -0.05    0.46
   7  12   5    1.26    0.56
  -7 -12  -5    1.48    0.67
  -7 -12  -6    1.66    0.66
  -7 -12  -7    2.34    0.85
  -7 -12  -8   -0.43    0.59
   8  -7  -5   -0.24    0.30
  -8   7   5   -0.05    0.23
   8  -7  -3    1.91    0.49
  -8   7   3    1.74    0.59
   8  -7  -2    3.23    0.64
  -8   7   2    2.92    0.74
   8  -7  -1    0.36    0.35
  -8   7   1    0.16    0.40
   8  -7   0    2.08    0.49
  -8   7   0    0.09    0.57
   8  -7   1    0.36    0.42
  -8   7  -1    0.57    0.50
   8  -7   2   -0.16    0.37
  -8   7  -2   -0.53    0.54
   8  -6  -7   -0.28    0.32
  -8   6   7    0.27    0.26
   8  -6  -6    2.43    0.62
  -8   6   6    2.75    0.49
  -8   6   5    0.18    0.22
   8  -6  -4   -0.16    0.28
  -8   6   4   -0.19    0.27
   8  -6  -3   -0.02    0.29
  -8   6   3   -0.13    0.29
   8  -6  -2    0.81    0.37
  -8   6   2    0.34    0.38
   8  -6  -1    3.22    0.55
  -8   6   1    2.68    0.70
  -8   6   0    0.01    0.32
   8  -6   1    0.86    0.41
   8  -6   2    0.54    0.34
  -8   6  -2   -0.09    0.44
   8  -6   3    0.40    0.36
  -8   6  -3    0.10    0.45
   8  -6   4   -0.06    0.38
  -8   6  -4    0.29    0.42
   8  -5  -7    1.15    0.55
  -8   5   7    1.08    0.34
   8  -5  -6    0.24    0.29
  -8   5   6   -0.05    0.21
   8  -5  -5    1.86    0.41
  -8   5   5    1.09    0.39
  -8   5   5    0.79    0.29
   8  -5  -4   -0.07    0.28
  -8   5   4   -0.30    0.32
  -8   5   4   -0.14    0.16
   8  -5  -3   -0.34    0.23
   8  -5  -3    0.07    0.24
  -8   5   3    0.15    0.31
   8  -5  -2    0.78    0.38
  -8   5   2    1.51    0.51
   8  -5  -1    0.33    0.26
  -8   5   1   -0.05    0.31
   8  -5   0   -0.06    0.32
  -8   5   0    1.62    0.43
   8  -5   1    0.11    0.29
  -8   5  -1    0.59    0.42
   8  -5   2    0.05    0.24
  -8   5  -2   -0.21    0.31
   8  -5   3    1.37    0.48
  -8   5  -3    0.73    0.55
  -8   5  -4    2.71    0.85
   8  -5   5   -0.24    0.34
  -8   5  -5   -0.01    0.45
   8  -4  -8   -0.69    0.47
   8  -4  -7    0.81    0.45
   8  -4  -6    1.37    0.53
  -8   4   6    2.62    0.41
   8  -4  -5   -0.22    0.36
   8  -4  -4    1.10    0.52
   8  -4  -4    1.63    0.45
   8  -4  -2    0.46    0.29
  -8   4   2    0.68    0.37
  -8   4   2    0.89    0.29
   8  -4  -1    0.13    0.26
  -8   4   1    0.41    0.43
  -8   4   1    0.20    0.21
   8  -4   0    0.17    0.28
  -8   4   0    0.20    0.38
  -8   4  -1   -0.19    0.33
   8  -4   2   -0.26    0.31
  -8   4  -2    0.93    0.36
   8  -4   3    0.79    0.45
  -8   4  -3    0.56    0.48
  -8   4  -4   -0.26    0.39
   8  -4   5    0.21    0.28
  -8   4  -5    0.10    0.39
   8  -4   6    0.07    0.29
  -8   4  -6    0.12    0.41
   8  -3  -8   -0.59    0.43
   8  -3  -7   -0.01    0.22
   8  -3  -7    0.06    0.31
   8  -3  -6    0.09    0.34
   8  -3  -6    0.16    0.39
  -8   3   6    0.23    0.16
   8  -3  -5    0.63    0.37
  -8   3   5    0.91    0.24
   8  -3  -4    0.24    0.27
  -8   3   4    0.07    0.17
   8  -3  -3    1.98    0.50
   8  -3  -3    2.00    0.37
  -8   3   3    2.09    0.38
   8  -3  -2    0.83    0.42
   8  -3  -2    1.05    0.31
  -8   3   2    0.79    0.28
   8  -3  -1    1.49    0.33
   8  -3   0    0.36    0.28
  -8   3   0    0.37    0.35
   8  -3   1    0.12    0.24
  -8   3  -1    0.05    0.35
   8  -3   2   -0.23    0.27
  -8   3  -2   -0.23    0.38
   8  -3   3   -0.10    0.22
  -8   3  -3   -0.54    0.41
   8  -3   4    1.16    0.34
  -8   3  -4    1.53    0.62
   8  -3   5    0.42    0.33
  -8   3  -5    0.53    0.55
   8  -3   6    1.40    0.47
  -8   3  -6   -0.26    0.62
   8  -3   7    1.23    0.46
  -8   3  -7    0.97    0.76
   8  -2  -7   -0.18    0.23
  -8   2   7    0.26    0.24
   8  -2  -6    0.22    0.27
  -8   2   6    0.08    0.26
   8  -2  -5    0.09    0.35
  -8   2   5    0.69    0.20
  -8   2   5    0.90    0.36
   8  -2  -4    0.51    0.36
  -8   2   4    0.59    0.19
  -8   2   4    0.59    0.32
   8  -2  -3    0.09    0.37
  -8   2   3    0.69    0.29
   8  -2  -2    0.34    0.32
  -8   2   2    0.26    0.21
   8  -2  -1    2.53    0.37
  -8   2   1    4.17    0.42
   8  -2   0    0.55    0.34
   8  -2   0   -0.20    0.18
  -8   2   0   -0.14    0.16
   8  -2   1    6.63    0.54
  -8   2  -1    6.95    0.80
  -8   2  -1    6.03    0.42
   8  -2   2    2.59    0.44
  -8   2  -2    3.34    0.72
   8  -2   3    5.77    0.51
  -8   2  -3    7.96    0.96
   8  -2   4    0.19    0.23
   8  -2   5    0.11    0.30
  -8   2  -5    0.37    0.34
   8  -2   6    0.28    0.32
  -8   2  -6    0.75    0.46
   8  -2   7    0.45    0.38
  -8   2  -7    0.65    0.50
   8  -2   8   -0.25    0.36
  -8   2  -8    0.15    0.46
   8  -1  -8    0.03    0.27
  -8   1   8   -0.07    0.30
   8  -1  -7    0.18    0.32
  -8   1   7   -0.07    0.32
   8  -1  -6    2.70    0.60
  -8   1   6    3.11    0.61
   8  -1  -5    0.53    0.29
  -8   1   5   -0.10    0.32
   8  -1  -3    4.37    0.66
  -8   1   3    4.02    0.52
  -8   1   3    3.73    0.30
   8  -1  -2    4.76    0.76
   8  -1  -1    2.46    0.54
   8  -1  -1    1.56    0.29
  -8   1   1    1.38    0.36
   8  -1   0    0.46    0.32
  -8   1   0    0.27    0.24
   8  -1   1    1.10    0.50
   8  -1   1    0.78    0.26
   8  -1   2   -0.06    0.12
  -8   1  -2    0.04    0.09
   8  -1   3    0.57    0.24
  -8   1  -3    0.52    0.44
   8  -1   4    1.86    0.36
  -8   1  -4    2.35    0.67
   8  -1   5    0.94    0.30
  -8   1  -5    0.67    0.43
   8  -1   6    0.45    0.35
   8  -1   7    0.23    0.31
  -8   1  -7    0.22    0.40
   8  -1   8    2.09    0.53
  -8   1  -8    2.48    0.79
   8  -1   9   -0.25    0.33
  -8   1  -9    0.05    0.43
   8   0  -8    0.60    0.50
  -8   0   8    0.95    0.58
  -8   0   7    0.14    0.38
   8   0  -6    0.26    0.30
  -8   0   6    0.02    0.31
  -8   0   5   -0.15    0.35
   8   0  -4    1.08    0.42
  -8   0   4    0.81    0.41
  -8   0   3   25.85    1.49
   8   0  -2    0.24    0.31
   8   0  -1    2.94    0.54
   8   0  -1    2.16    0.27
  -8   0   1    1.96    0.38
   8   0   0    3.18    0.32
   8   0   0    2.82    0.67
  -8   0   0    3.49    0.44
   8   0   1    0.17    0.30
   8   0   1    0.21    0.16
  -8   0  -1   -0.01    0.18
   8   0   2   10.71    0.90
   8   0   2    9.42    0.50
   8   0   3    0.16    0.21
  -8   0  -3    0.19    0.14
   8   0   4    0.47    0.25
  -8   0  -4    0.35    0.38
   8   0   5    5.40    0.61
  -8   0  -5    7.63    1.04
   8   0   6    2.43    0.47
  -8   0  -6    2.19    0.63
   8   0   7    0.36    0.34
  -8   0  -7    0.10    0.46
   8   0   8   -0.33    0.37
  -8   0  -8    2.47    0.51
   8   0   9    1.83    0.52
  -8   0  -9    1.73    0.65
   8   0  10    0.65    0.44
  -8   0 -10    0.20    0.52
   8   1  -8    2.14    0.66
  -8  -1   8    2.85    0.71
   8   1  -7    1.51    0.53
  -8  -1   7    1.60    0.56
   8   1  -6    0.71    0.45
  -8  -1   6    0.23    0.39
   8   1  -5    1.29    0.44
  -8  -1   5    0.88    0.43
   8   1  -4    0.81    0.39
  -8  -1   4    0.44    0.39
   8   1  -3    0.34    0.44
  -8  -1   3    0.46    0.32
   8   1  -2    1.18    0.46
  -8  -1   2    1.38    0.43
   8   1  -1    0.33    0.35
   8   1   0    0.83    0.50
  -8  -1   0    2.05    0.42
   8   1   1   -0.33    0.29
   8   1   1    0.12    0.12
   8   1   2    0.22    0.13
  -8  -1  -2    0.38    0.18
   8   1   3    2.13    0.30
   8   1   3    1.55    0.51
  -8  -1  -3    2.21    0.30
   8   1   4    2.55    0.32
  -8  -1  -4    2.09    0.26
   8   1   5    1.58    0.32
  -8  -1  -5    2.27    0.61
   8   1   6    0.61    0.27
  -8  -1  -6    0.42    0.47
   8   1   7    1.32    0.41
  -8  -1  -7    0.57    0.45
   8   1   8    1.82    0.46
  -8  -1  -8    1.55    0.58
   8   1   9    0.01    0.29
  -8  -1  -9    0.14    0.35
   8   1  10    0.34    0.44
   8   2  -7    4.01    0.80
  -8  -2   7    3.21    0.74
   8   2  -6   -0.02    0.32
  -8  -2   6   -0.12    0.29
   8   2  -5   -0.49    0.38
  -8  -2   5   -0.18    0.37
   8   2  -4    0.11    0.33
  -8  -2   4   -0.01    0.27
  -8  -2   3    2.56    0.51
   8   2  -2    3.30    0.74
  -8  -2   1   15.34    1.04
   8   2   0    4.57    0.74
  -8  -2   0    2.03    0.56
   8   2   1    1.87    0.52
   8   2   1    1.57    0.20
  -8  -2  -1    1.58    0.42
   8   2   2    1.31    0.42
   8   2   2    0.70    0.18
   8   2   3    0.66    0.35
  -8  -2  -3    0.17    0.21
   8   2   4    3.69    0.36
   8   2   4    3.79    0.61
  -8  -2  -4    2.95    0.37
  -8  -2  -5    0.79    0.23
   8   2   6    0.12    0.22
  -8  -2  -6    0.38    0.35
   8   2   7    1.15    0.37
  -8  -2  -7    0.91    0.55
   8   2   8    1.31    0.36
  -8  -2  -8    0.59    0.48
   8   2   9    0.11    0.22
  -8  -2  -9   -0.24    0.29
   8   2  10    0.02    0.31
  -8  -2 -10    0.08    0.34
   8   3  -7   -0.49    0.48
  -8  -3   7   -0.05    0.46
   8   3  -6    0.48    0.63
  -8  -3   6    1.62    0.50
   8   3  -5    0.56    0.40
  -8  -3   5    0.19    0.40
   8   3  -4   -0.21    0.37
  -8  -3   4   -0.15    0.28
   8   3  -3    3.71    0.66
  -8  -3   3    2.56    0.60
   8   3  -2   -0.28    0.31
  -8  -3   2   -0.11    0.26
   8   3  -1    4.41    0.69
  -8  -3   1    4.50    0.58
   8   3   0    3.47    0.68
  -8  -3   0    3.26    0.53
   8   3   1   -0.25    0.33
  -8  -3  -1   -0.39    0.30
   8   3   2   23.78    1.40
   8   3   2   22.17    0.68
  -8  -3  -2   23.34    1.03
   8   3   3    1.35    0.21
   8   3   3    3.70    0.56
  -8  -3  -3    1.80    0.32
   8   3   4    4.08    0.34
   8   3   4    6.32    0.73
   8   3   5    1.47    0.54
   8   3   5    2.34    0.32
  -8  -3  -5    1.97    0.34
   8   3   6    1.20    0.33
   8   3   7    2.07    0.39
  -8  -3  -7    1.41    0.30
  -8  -3  -7    2.27    0.50
   8   3   8    0.50    0.30
  -8  -3  -8    0.53    0.43
   8   3   9   -0.27    0.23
  -8  -3  -9    0.34    0.27
   8   3  10    0.33    0.32
   8   3  11    1.37    0.52
  -8  -3 -11    2.98    0.65
   8   4  -6    0.03    0.54
  -8  -4   6    0.49    0.38
   8   4  -5    1.08    0.48
  -8  -4   5    0.15    0.50
   8   4  -4   -0.30    0.38
  -8  -4   4    0.22    0.26
   8   4  -3    1.10    0.53
  -8  -4   3    1.42    0.47
   8   4  -2    1.88    0.64
  -8  -4   2    1.34    0.51
   8   4  -1    0.52    0.45
  -8  -4   1    1.29    0.44
   8   4   0    0.92    0.45
  -8  -4   0    1.53    0.40
   8   4   1    0.55    0.38
  -8  -4  -1    0.28    0.29
   8   4   2   44.61    2.01
  -8  -4  -2   42.84    1.75
   8   4   3   14.62    1.09
  -8  -4  -3   10.43    0.82
   8   4   4    3.67    0.60
   8   4   4    2.04    0.27
  -8  -4  -4    2.08    0.44
   8   4   5   11.19    1.02
   8   4   6   14.26    1.18
   8   4   6   14.98    0.78
  -8  -4  -6   13.71    0.91
   8   4   7   -0.06    0.19
  -8  -4  -7    0.16    0.19
   8   4   8    1.89    0.36
  -8  -4  -8    2.12    0.39
  -8  -4  -8    1.61    0.64
  -8  -4  -9    0.52    0.44
   8   4  10    0.17    0.27
  -8  -4 -10    0.22    0.38
   8   4  11    1.85    0.44
  -8  -4 -11    1.42    0.67
   8   5  -6    0.36    0.51
  -8  -5   6    0.34    0.41
   8   5  -5    1.02    0.59
  -8  -5   5    0.91    0.60
   8   5  -4    1.44    0.72
  -8  -5   4    1.75    0.63
   8   5  -3    0.45    0.53
  -8  -5   3    0.35    0.38
   8   5  -2    0.30    0.38
  -8  -5   2    0.40    0.36
   8   5  -1    0.45    0.48
  -8  -5   1    1.30    0.42
   8   5   0    1.16    0.56
  -8  -5   0    1.15    0.40
   8   5   1   -0.56    0.28
  -8  -5  -1    0.30    0.20
   8   5   2    8.99    0.92
  -8  -5  -2    8.78    0.71
   8   5   3    7.55    0.77
  -8  -5  -3    7.15    0.58
   8   5   4    3.04    0.52
  -8  -5  -4    1.20    0.44
   8   5   5   13.45    1.07
   8   5   5   11.80    0.58
   8   5   6   30.88    1.72
   8   5   6   31.13    1.14
  -8  -5  -6   31.19    1.60
   8   5   7    2.57    0.62
  -8  -5  -7    1.56    0.42
   8   5   8   -0.12    0.19
  -8  -5  -8    0.08    0.22
   8   5   9    0.20    0.22
  -8  -5  -9    0.05    0.20
  -8  -5  -9   -0.18    0.41
   8   5  10    0.17    0.26
  -8  -5 -10    0.38    0.35
   8   5  11   -0.02    0.23
   8   6  -5    4.19    0.91
  -8  -6   5    4.14    1.00
   8   6  -4    0.22    0.49
  -8  -6   4    0.41    0.47
   8   6  -3    0.30    0.45
  -8  -6   3    0.66    0.43
   8   6  -2    1.54    0.54
  -8  -6   2    0.88    0.45
   8   6  -1    0.73    0.35
  -8  -6   1   -0.57    0.34
   8   6   0    2.68    0.66
  -8  -6   0    2.56    0.56
   8   6   1    8.68    0.97
  -8  -6  -1    9.46    0.79
   8   6   2    1.21    0.43
  -8  -6  -2    0.86    0.43
   8   6   3    0.83    0.44
  -8  -6  -3    1.38    0.34
   8   6   4    0.00    0.30
  -8  -6  -4   -0.14    0.23
   8   6   5   29.23    0.94
  -8  -6  -5   34.90    1.50
   8   6   6   29.31    1.73
   8   6   6   26.55    1.01
  -8  -6  -6   27.43    1.53
   8   6   7    6.51    0.72
   8   6   7    6.53    0.52
  -8  -6  -7    6.18    0.67
   8   6   8    7.48    0.61
  -8  -6  -8    7.08    0.75
  -8  -6  -9    1.36    0.43
  -8  -6  -9    1.55    0.59
  -8  -6 -10    1.62    0.43
  -8  -6 -10    0.33    0.49
   8   6  11    1.05    0.33
  -8  -6 -11   -0.08    0.39
   8   7  -4    5.31    1.02
  -8  -7   4    4.80    1.03
   8   7  -3    0.25    0.41
  -8  -7   3   -0.02    0.36
   8   7  -2   -0.01    0.35
  -8  -7   2    0.21    0.32
   8   7  -1   -0.61    0.41
  -8  -7   1   -0.24    0.37
   8   7   0    1.15    0.49
  -8  -7   0    0.81    0.44
   8   7   1    0.74    0.52
   8   7   2    0.45    0.43
  -8  -7  -2    0.48    0.34
   8   7   3    1.45    0.45
  -8  -7  -3    1.30    0.46
   8   7   4    1.45    0.45
  -8  -7  -4    1.17    0.45
   8   7   5    1.70    0.44
  -8  -7  -5    1.17    0.39
   8   7   6    0.21    0.33
   8   7   6    0.26    0.17
  -8  -7  -6    0.23    0.34
   8   7   7    3.09    0.53
   8   7   7    1.95    0.36
  -8  -7  -7    1.76    0.49
   8   7   8    4.30    0.51
   8   7   8    3.99    0.70
  -8  -7  -8    4.13    0.59
   8   7   9   12.15    0.89
   8   7  10    0.18    0.28
  -8  -7 -10    0.19    0.35
   8   7  11    0.12    0.28
   8   8  -3    1.77    0.75
  -8  -8   3    2.32    0.64
   8   8  -2   -0.05    0.36
  -8  -8   2   -0.05    0.37
   8   8  -1   -0.21    0.45
  -8  -8   1   -0.33    0.39
   8   8   0    4.08    0.92
  -8  -8   0    3.99    0.74
   8   8   1    3.79    0.72
  -8  -8  -1    3.90    0.63
   8   8   2    0.44    0.39
  -8  -8  -2   -0.05    0.26
   8   8   3    0.29    0.34
  -8  -8  -3    0.29    0.32
   8   8   4    0.07    0.27
   8   8   5    1.67    0.48
  -8  -8  -5    1.29    0.45
   8   8   6   -0.09    0.31
  -8  -8  -6    0.36    0.31
   8   8   7    0.40    0.34
  -8  -8  -7    0.25    0.34
   8   8   8    1.95    0.43
   8   8   8    1.82    0.30
  -8  -8  -8    2.03    0.57
   8   8   9    3.06    0.40
  -8  -8  -9    3.41    0.71
   8   8  10    0.36    0.25
  -8  -8 -10    0.25    0.39
  -8  -8 -11    0.48    0.42
   8   9  -2    0.29    0.58
  -8  -9   2    1.21    0.57
  -8  -9   1    0.49    0.44
   8   9   0    2.50    0.71
  -8  -9   0    2.17    0.59
   8   9   1    0.84    0.43
  -8  -9  -1   -0.01    0.46
   8   9   2   -0.08    0.38
  -8  -9  -2   -0.27    0.38
  -8  -9  -3    7.35    0.85
   8   9   4    1.51    0.42
  -8  -9  -4    0.22    0.44
  -8  -9  -5    0.19    0.37
  -8  -9  -6   -0.32    0.38
   8   9   7    0.10    0.32
   8   9   8   -0.18    0.33
   8   9   8    0.25    0.18
   8   9   9    0.36    0.25
  -8  -9  -9    0.47    0.38
   8   9  10    2.04    0.37
  -8  -9 -10    1.58    0.56
   8  10   0    0.01    0.41
  -8 -10   0    0.19    0.35
   8  10   1    0.47    0.42
  -8 -10  -1    0.00    0.43
  -8 -10  -2    0.37    0.47
   8  10   3    0.42    0.46
  -8 -10  -3    0.76    0.45
   8  10   4    2.17    0.67
   8  10   5    0.96    0.50
  -8 -10  -5    0.83    0.48
   8  10   6    1.71    0.45
  -8 -10  -6    2.42    0.73
   8  10   7   -0.07    0.31
   8  10   8   -0.22    0.35
  -8 -10  -8    0.94    0.39
  -8 -10  -9    1.32    0.54
   8  11   2    0.05    0.40
  -8 -11  -2    0.45    0.42
  -8 -11  -3   -0.33    0.43
   8  11   4    2.27    0.66
  -8 -11  -4    1.01    0.62
   8  11   5    2.03    0.58
  -8 -11  -5    2.87    0.75
   8  11   6    7.26    0.92
  -8 -11  -6    7.64    1.06
  -8 -11  -7    2.21    0.74
  -8 -11  -8    0.59    0.55
   9  -6  -3   -0.01    0.33
  -9   6   3   -0.14    0.33
   9  -6  -2    2.99    0.60
  -9   6   2    3.79    0.70
   9  -6  -1    1.29    0.49
  -9   6   1    0.94    0.61
   9  -6   0    0.52    0.39
  -9   6   0    0.44    0.50
   9  -6   1    6.58    0.99
  -9   6  -1    6.95    1.07
  -9   5   5    0.16    0.19
  -9   5   4    0.65    0.34
  -9   5   4    0.54    0.52
   9  -5  -3   -0.11    0.27
  -9   5   3    0.80    0.41
   9  -5  -2    0.47    0.30
  -9   5   2    0.00    0.42
   9  -5  -1   -0.01    0.33
  -9   5   1    0.37    0.39
   9  -5   0    0.34    0.32
  -9   5   0   -0.21    0.36
   9  -5   1    7.28    0.80
  -9   5  -1    6.05    0.99
   9  -5   2   -0.02    0.25
   9  -5   3    0.35    0.36
  -9   5  -3    0.14    0.55
  -9   4   6    0.17    0.28
  -9   4   5    0.51    0.36
  -9   4   4    2.46    0.47
  -9   4   4    1.55    0.37
   9  -4  -3   -0.06    0.32
  -9   4   3    1.28    0.38
  -9   4   3    0.21    0.32
   9  -4  -2   -0.08    0.26
  -9   4   2    1.28    0.35
  -9   4   2    0.06    0.27
   9  -4  -1    0.01    0.22
  -9   4   1    0.20    0.36
   9  -4   0   -0.05    0.27
  -9   4   0   -0.10    0.37
   9  -4   1   -0.04    0.25
  -9   4  -1   -0.26    0.35
   9  -4   2    1.25    0.38
  -9   4  -2    0.11    0.52
  -9   4  -3    0.27    0.52
   9  -4   4    5.14    0.88
  -9   4  -4    3.55    0.93
   9  -4   5    0.03    0.25
  -9   3   6    0.26    0.39
   9  -3  -5   -0.03    0.32
  -9   3   5   -0.29    0.31
   9  -3  -4    0.46    0.35
  -9   3   4    0.41    0.38
   9  -3  -3    1.32    0.50
  -9   3   3    1.10    0.43
   9  -3  -2   -0.07    0.19
  -9   3   2   -0.09    0.24
   9  -3  -1   -0.25    0.21
  -9   3   1    0.12    0.26
   9  -3   0    0.16    0.27
  -9   3   0    0.32    0.41
   9  -3   1    0.23    0.25
  -9   3  -1    0.12    0.45
   9  -3   2   -0.11    0.21
  -9   3  -2    0.32    0.30
   9  -3   3    0.41    0.42
  -9   3  -3    0.53    0.44
   9  -3   4    1.78    0.41
  -9   3  -4    1.21    0.60
   9  -3   5    0.58    0.34
  -9   3  -5    0.65    0.54
   9  -3   6   -0.16    0.31
  -9   3  -6   -0.12    0.54
   9  -2  -6    0.29    0.41
  -9   2   6    0.13    0.39
   9  -2  -5    0.03    0.36
  -9   2   5   -0.19    0.34
   9  -2  -4    0.62    0.42
  -9   2   4    0.47    0.35
   9  -2  -3    0.11    0.32
  -9   2   3    0.05    0.24
   9  -2  -2    5.47    0.83
  -9   2   2    5.51    0.66
   9  -2  -1    0.59    0.36
   9  -2  -1    0.04    0.24
  -9   2   1    0.24    0.26
   9  -2   0    0.78    0.27
  -9   2   0    0.86    0.27
   9  -2   1    0.11    0.23
   9  -2   2    0.44    0.28
  -9   2  -2    0.72    0.54
   9  -2   3    1.51    0.44
  -9   2  -3    1.80    0.68
   9  -2   4   -0.07    0.20
  -9   2  -4   -0.08    0.34
   9  -2   5   -0.00    0.26
  -9   2  -5    0.28    0.38
   9  -2   6   -0.08    0.33
  -9   2  -6    0.88    0.46
   9  -2   7   -0.03    0.28
  -9   2  -7    0.16    0.36
  -9   1   7    1.05    0.52
   9  -1  -6    1.06    0.45
  -9   1   6    0.01    0.43
   9  -1  -5    0.34    0.37
  -9   1   5    0.06    0.35
  -9   1   4    0.31    0.37
   9  -1  -3    7.90    0.89
  -9   1   3    6.63    0.79
   9  -1  -2    3.95    0.80
   9  -1  -2    4.27    0.44
  -9   1   2    5.27    0.55
   9  -1  -1    1.46    0.52
   9  -1  -1    1.07    0.27
  -9   1   1    2.05    0.35
   9  -1   0    1.74    0.47
   9  -1   0    1.16    0.30
  -9   1   0    1.15    0.32
   9  -1   1    1.40    0.61
   9  -1   1    2.12    0.32
  -9   1  -1    2.38    0.32
   9  -1   2    5.78    0.62
  -9   1  -2    5.32    0.65
  -9   1  -3    0.42    0.42
   9  -1   4    0.01    0.21
  -9   1  -4    0.04    0.35
   9  -1   5    0.04    0.20
  -9   1  -5   -0.03    0.31
   9  -1   6   -0.15    0.24
  -9   1  -6    0.22    0.40
   9  -1   7    0.39    0.40
  -9   1  -7    1.75    0.60
   9  -1   8    0.25    0.38
  -9   1  -8    0.51    0.50
   9   0  -7   -0.14    0.36
  -9   0   7   -0.16    0.37
   9   0  -6    1.53    0.57
  -9   0   6    1.94    0.55
   9   0  -5    0.19    0.33
   9   0  -4   -0.48    0.42
  -9   0   4   -0.29    0.39
   9   0  -3    3.65    0.68
  -9   0   3    4.69    0.62
   9   0  -2    1.51    0.60
   9   0  -1    2.98    0.58
  -9   0   1    1.70    0.45
   9   0   0    2.11    0.51
   9   0   0    1.26    0.26
  -9   0   0    1.32    0.38
   9   0   1    0.47    0.32
   9   0   1    0.04    0.18
   9   0   2    0.01    0.47
   9   0   2    0.32    0.21
  -9   0  -2    0.32    0.19
   9   0   3    0.15    0.16
   9   0   4    5.25    0.51
  -9   0  -4    4.09    0.79
   9   0   5    0.91    0.31
  -9   0  -5    0.59    0.70
   9   0   6    1.27    0.35
  -9   0  -6    0.11    0.51
  -9   0  -7   -0.36    0.53
   9   0   8    0.09    0.33
   9   1  -6    0.58    0.41
  -9  -1   6    0.20    0.51
  -9  -1   5   -0.32    0.38
   9   1  -4    0.68    0.45
  -9  -1   4    0.77    0.49
   9   1  -3    0.45    0.40
  -9  -1   2    6.20    0.65
   9   1  -1    1.23    0.48
  -9  -1   1    1.51    0.38
   9   1   0    0.46    0.57
  -9  -1   0    1.43    0.34
   9   1   1    0.31    0.35
  -9  -1  -1    0.11    0.24
   9   1   2   -0.23    0.26
   9   1   2    0.03    0.15
   9   1   3    0.69    0.48
   9   1   3    0.78    0.26
   9   1   5    9.41    0.67
  -9  -1  -5    8.29    1.08
   9   1   6    1.10    0.41
  -9  -1  -6    2.24    0.79
   9   1   7    1.56    0.41
  -9  -1  -7    1.69    0.61
  -9  -1  -8    1.59    0.62
   9   1   9    0.31    0.37
  -9  -1  -9    0.44    0.49
   9   2  -6    1.90    0.66
  -9  -2   6    3.00    0.65
   9   2  -5   -0.08    0.40
  -9  -2   5    0.21    0.37
   9   2  -4   -0.34    0.35
  -9  -2   4   -0.01    0.34
  -9  -2   3    3.34    0.65
  -9  -2   2    0.16    0.28
   9   2  -1    0.17    0.36
  -9  -2   1   -0.30    0.27
   9   2   0    1.49    0.49
  -9  -2   0    1.01    0.38
   9   2   1    2.05    0.54
  -9  -2  -1    0.12    0.37
   9   2   2    0.07    0.24
   9   2   2   -0.03    0.12
  -9  -2  -2    0.02    0.16
   9   2   3   -0.47    0.25
   9   2   3    0.13    0.13
  -9  -2  -3    0.03    0.15
   9   2   4    0.20    0.20
   9   2   4    0.55    0.44
   9   2   5   -0.18    0.22
  -9  -2  -6   -0.08    0.34
   9   2   7   13.54    0.89
  -9  -2  -7    4.17    1.20
   9   2   8    4.55    0.68
  -9  -2  -8    3.47    0.77
   9   2   9    1.15    0.45
  -9  -2  -9    0.84    0.56
   9   3  -6    0.93    0.58
   9   3  -5    1.56    0.61
  -9  -3   5    1.21    0.51
   9   3  -4    2.80    0.69
   9   3  -3   -0.08    0.31
  -9  -3   3   -0.03    0.27
   9   3  -2    0.18    0.35
  -9  -3   2    0.10    0.30
   9   3  -1    0.40    0.38
  -9  -3   1    0.23    0.30
   9   3   0    2.00    0.64
  -9  -3   0    1.86    0.53
   9   3   1    2.81    0.71
  -9  -3  -1    3.18    0.49
   9   3   2   -0.07    0.36
  -9  -3  -2    0.33    0.23
   9   3   3    0.09    0.28
   9   3   3    0.08    0.13
   9   3   4    0.07    0.17
   9   3   4    0.15    0.30
  -9  -3  -4    0.26    0.22
   9   3   5    1.07    0.46
   9   3   5    0.29    0.24
  -9  -3  -5    0.57    0.26
   9   3   6    3.77    0.48
  -9  -3  -6    3.16    0.44
   9   3   7    3.87    0.51
  -9  -3  -7    4.47    0.75
   9   3   8    0.28    0.28
  -9  -3  -8    0.39    0.49
   9   3   9   -0.33    0.34
  -9  -3  -9    0.00    0.39
   9   3  10   -0.09    0.25
  -9  -3 -10    0.15    0.36
   9   4  -5    4.03    0.99
  -9  -4   4    2.51    0.72
   9   4  -3    3.52    0.76
  -9  -4   3    2.75    0.65
   9   4  -2    1.19    0.52
  -9  -4   2    0.88    0.44
   9   4  -1    2.28    0.62
  -9  -4   1    1.88    0.53
   9   4   0    0.15    0.38
  -9  -4   0    0.28    0.31
   9   4   1    0.49    0.44
  -9  -4  -1    1.05    0.36
   9   4   2    1.07    0.43
  -9  -4  -2    0.84    0.32
   9   4   3    3.96    0.67
  -9  -4  -3    3.27    0.49
   9   4   4    2.54    0.29
   9   4   4    1.99    0.63
  -9  -4  -4    2.94    0.38
   9   4   5    0.30    0.28
   9   4   5   -0.11    0.16
  -9  -4  -5    0.27    0.19
   9   4   6    7.71    0.96
  -9  -4  -6    7.07    0.61
   9   4   7    0.26    0.23
  -9  -4  -7    0.00    0.22
   9   4   8    3.36    0.57
  -9  -4  -8    4.21    0.90
   9   4   9    0.15    0.26
  -9  -4  -9    0.28    0.43
   9   4  10   -0.04    0.27
  -9  -4 -10    0.16    0.34
   9   5  -5    0.07    0.45
  -9  -5   5    0.27    0.41
   9   5  -4    0.61    0.56
  -9  -5   4    0.58    0.46
   9   5  -3    3.11    0.77
  -9  -5   3    2.69    0.82
   9   5  -2    3.38    0.76
  -9  -5   2    2.77    0.73
   9   5  -1    3.56    0.69
  -9  -5   1    2.47    0.62
   9   5   0   -0.42    0.38
  -9  -5   0   -0.09    0.33
   9   5   1    3.29    0.66
  -9  -5  -1    2.66    0.52
   9   5   3    1.31    0.49
  -9  -5  -3    1.54    0.36
   9   5   4    0.19    0.42
  -9  -5  -4    0.20    0.25
   9   5   5   17.48    1.27
   9   5   5   14.53    0.68
  -9  -5  -5   14.49    0.94
   9   5   6    0.33    0.39
  -9  -5  -6    0.16    0.25
   9   5   7   10.43    0.70
  -9  -5  -7    8.26    0.82
  -9  -5  -8    1.35    0.44
  -9  -5  -8    2.35    0.55
   9   5   9   -0.20    0.23
  -9  -5  -9    0.40    0.36
   9   5  10    0.07    0.24
  -9  -5 -10   -0.36    0.37
   9   6  -4    1.17    0.69
  -9  -6   4    1.57    0.60
   9   6  -3    2.67    0.75
  -9  -6   3    2.16    0.69
   9   6  -2    0.01    0.70
  -9  -6   2    1.50    0.50
   9   6  -1    0.51    0.49
   9   6   0   -0.42    0.34
  -9  -6   0    0.40    0.29
   9   6   1   -0.52    0.48
  -9  -6  -1   -0.31    0.41
   9   6   2    0.47    0.42
  -9  -6  -2    0.36    0.37
   9   6   3    0.22    0.38
  -9  -6  -3    0.36    0.27
   9   6   4    1.18    0.52
  -9  -6  -4    0.70    0.34
   9   6   5   10.38    1.06
  -9  -6  -5   12.18    0.90
   9   6   6    0.36    0.43
   9   6   6    0.71    0.23
  -9  -6  -6    0.13    0.34
   9   6   7    0.55    0.35
   9   6   7    0.19    0.21
   9   6   8    2.94    0.39
   9   6   9    1.64    0.34
  -9  -6  -9    0.43    0.52
   9   6  10    0.86    0.34
  -9  -6 -10   -0.09    0.50
   9   7  -3   -0.17    0.47
  -9  -7   3   -0.16    0.42
   9   7  -2    0.36    0.51
  -9  -7   2    0.29    0.50
   9   7  -1   -0.39    0.48
  -9  -7   1   -0.17    0.46
   9   7   0    5.03    0.72
  -9  -7   0    0.35    0.55
   9   7   1    7.92    0.85
  -9  -7  -1    2.66    0.72
   9   7   2   -0.39    0.30
  -9  -7  -2    0.20    0.25
   9   7   3    0.54    0.48
  -9  -7  -3    1.20    0.41
   9   7   4    2.23    0.54
  -9  -7  -4    1.58    0.53
   9   7   5    0.11    0.33
  -9  -7  -5    0.30    0.29
   9   7   6    4.21    0.88
  -9  -7  -6    5.53    0.69
   9   7   7    1.43    0.51
  -9  -7  -7    0.63    0.41
   9   7   8   18.70    1.56
   9   7   8   15.50    0.90
  -9  -7  -8   15.92    1.23
   9   7   9    5.78    0.65
  -9  -7  -9    5.10    0.72
   9   7  10    3.56    0.54
  -9  -7 -10    2.30    0.82
   9   8  -2    1.07    0.56
  -9  -8   2    0.13    0.52
   9   8  -1    0.33    0.47
  -9  -8   1    0.20    0.43
   9   8   0    0.37    0.48
   9   8   1   -0.19    0.37
  -9  -8  -1   -0.01    0.31
   9   8   2    0.16    0.30
  -9  -8  -2   -0.14    0.26
   9   8   3    0.01    0.34
  -9  -8  -3    0.12    0.28
   9   8   4   -0.03    0.31
   9   8   5    0.78    0.48
  -9  -8  -5    0.72    0.38
  -9  -8  -6    1.50    0.48
   9   8   7    0.90    0.47
  -9  -8  -7    1.15    0.44
   9   8   8    1.75    0.54
  -9  -8  -8    2.00    0.53
   9   8   9    7.36    0.68
   9   9   0    1.90    0.77
  -9  -9   0    2.56    0.68
   9   9   1   -0.02    0.47
  -9  -9  -1    0.24    0.34
   9   9   2   -0.42    0.39
  -9  -9  -2    0.13    0.33
   9   9   3   -0.48    0.42
  -9  -9  -3    0.21    0.41
   9   9   4    0.83    0.49
   9   9   5    1.03    0.49
  -9  -9  -5    0.66    0.53
   9   9   6   -0.12    0.30
  -9  -9  -6    0.38    0.34
   9   9   7    0.82    0.52
  -9  -9  -7    0.65    0.44
  -9  -9  -8    0.03    0.28
  -9  -9  -9    2.27    0.69
   9  10   2   -0.02    0.39
  -9 -10  -2    0.11    0.35
   9  10   3   -0.15    0.37
  -9 -10  -3    0.15    0.32
   9  10   4    2.99    0.78
  -9 -10  -4    1.99    0.65
   9  10   5   -0.50    0.36
  -9 -10  -5    0.25    0.37
  -9 -10  -6    3.13    0.76
   9  10   7   -0.02    0.27
  -9 -10  -7    0.01    0.34
  10  -4  -2   -0.02    0.25
 -10   4   2   -0.69    0.50
  10  -4  -1    0.27    0.31
 -10   4   1    0.33    0.60
  10  -4   0    0.34    0.24
 -10   4   0   -0.52    0.31
  10  -4   1    0.01    0.30
 -10   4  -1   -0.20    0.38
 -10   3   4    0.98    0.48
 -10   3   3    0.32    0.34
 -10   3   1    1.31    0.64
  10  -3   0    1.03    0.34
 -10   3   0    0.61    0.64
  10  -3   1   -0.13    0.30
 -10   3  -1   -0.14    0.48
  10  -3   2    0.37    0.37
 -10   3  -2    0.64    0.49
  10  -3   3    0.01    0.39
 -10   3  -3    1.00    0.55
  10  -2  -4    0.24    0.36
 -10   2   4   -0.08    0.32
  10  -2  -3   -0.30    0.29
 -10   2   3    0.25    0.29
 -10   2   2    3.22    0.61
  10  -2  -1    0.83    0.60
  10  -2  -1    0.83    0.30
 -10   2   1    1.56    0.38
  10  -2   0   -0.03    0.17
  10  -2   1    1.57    0.42
 -10   2  -1    1.14    0.71
  10  -2   2   -0.12    0.20
 -10   2  -2    0.37    0.43
  10  -2   3    1.74    0.49
 -10   2  -3    1.87    0.73
  10  -2   4   -0.29    0.40
 -10   2  -4   -0.17    0.45
  10  -2   5   -0.13    0.24
 -10   2  -5    0.64    0.41
 -10   1   5    1.35    0.52
  10  -1  -4    0.30    0.43
 -10   1   4    0.35    0.42
  10  -1  -3    5.47    1.04
 -10   1   3    6.33    0.85
  10  -1  -2    1.10    0.65
 -10   1   2    1.58    0.50
  10  -1  -1    3.22    0.79
 -10   1   1    3.52    0.50
  10  -1   0    3.21    0.66
  10  -1   0    1.46    0.36
  10  -1   1    0.25    0.24
 -10   1  -2    0.92    0.58
  10  -1   3    1.66    0.51
 -10   1  -3    2.37    0.78
  10  -1   4    0.59    0.30
 -10   1  -4    1.10    0.76
  10  -1   5    0.26    0.31
 -10   1  -5    0.18    0.52
  10  -1   6    0.13    0.31
 -10   1  -6   -0.03    0.46
 -10   0   5    1.65    0.59
  10   0  -4    0.30    0.38
 -10   0   4    0.07    0.36
  10   0  -3    3.14    0.73
  10   0  -2    1.68    0.67
 -10   0   2    2.33    0.54
 -10   0   1    2.29    0.45
  10   0   0    0.07    0.36
 -10   0   0    0.21    0.24
  10   0   1    0.42    0.36
  10   0   1   -0.10    0.17
 -10   0  -1   -0.09    0.22
  10   0   2   -0.29    0.35
  10   0   2    0.14    0.17
  10   0   3    0.69    0.29
 -10   0  -3    0.38    0.42
 -10   0  -4   -0.52    0.50
  10   0   5    0.61    0.31
 -10   0  -5    0.29    0.64
  10   0   6    0.66    0.38
 -10   0  -6    1.65    0.59
  10   0   7    0.05    0.30
 -10   0  -7    0.48    0.45
 -10  -1   5   -0.09    0.40
  10   1  -4    0.28    0.50
 -10  -1   4    1.11    0.47
  10   1  -3    0.52    0.39
 -10  -1   3    0.01    0.38
 -10  -1   2    2.23    0.51
  10   1  -1    0.78    0.49
  10   1   0    1.72    0.61
 -10  -1   0    1.89    0.44
  10   1   1    0.27    0.33
 -10  -1  -1   -0.16    0.20
  10   1   2   -0.38    0.37
 -10  -1  -2   -0.09    0.20
  10   1   3    2.09    0.74
  10   1   3    1.68    0.39
  10   1   4    0.17    0.20
  10   1   5   -0.14    0.21
 -10  -1  -5    0.46    0.36
  10   1   6    0.48    0.28
 -10  -1  -6   -0.03    0.56
  10   1   7    2.07    0.49
 -10  -1  -7    2.15    0.73
  10   2  -4   -0.18    0.41
 -10  -2   4    0.20    0.30
  10   2  -3    0.09    0.37
 -10  -2   3    0.12    0.36
  10   2  -2    1.63    0.76
 -10  -2   2    2.64    0.62
  10   2  -1    0.75    0.56
 -10  -2   1    0.94    0.46
  10   2   0   -0.08    0.35
 -10  -2   0   -0.10    0.27
  10   2   1   -0.78    0.54
 -10  -2  -1   -0.37    0.35
  10   2   2    0.66    0.63
 -10  -2  -2    0.97    0.30
  10   2   3   -0.34    0.34
 -10  -2  -3   -0.01    0.20
  10   2   4   -0.19    0.38
  10   2   4   -0.09    0.16
  10   2   5    0.38    0.23
  10   2   6    2.81    0.45
 -10  -2  -6    2.89    0.81
 -10  -2  -7    3.08    0.92
  10   2   8    1.18    0.42
 -10  -2  -8    0.93    0.57
  10   3  -4    0.77    0.60
 -10  -3   4    1.18    0.61
  10   3  -3    1.63    0.69
 -10  -3   3    2.04    0.56
  10   3  -2    0.72    0.37
 -10  -3   2   -0.35    0.31
  10   3  -1    0.94    0.55
 -10  -3   1    1.05    0.46
  10   3   0    2.01    0.61
 -10  -3   0    0.68    0.53
  10   3   1    1.27    0.51
 -10  -3  -1    0.75    0.44
  10   3   2    0.51    0.45
 -10  -3  -2    0.21    0.30
  10   3   3    1.06    0.45
 -10  -3  -3    0.25    0.26
  10   3   4   -0.05    0.33
 -10  -3  -4    0.13    0.22
  10   3   5    0.02    0.21
  10   3   5    0.85    0.41
  10   3   6    1.70    0.40
  10   3   7    2.59    0.43
 -10  -3  -7    1.96    0.74
  10   3   8    5.25    0.70
 -10  -3  -8    7.16    1.16
  10   4  -3    2.70    0.77
 -10  -4   3    3.44    0.72
  10   4  -2    0.31    0.48
 -10  -4   2    0.27    0.40
 -10  -4   1    1.47    0.53
  10   4   0    0.12    0.34
 -10  -4   0   -0.06    0.23
  10   4   1    2.88    0.72
 -10  -4  -1    2.80    0.61
  10   4   2    2.04    0.62
  10   4   3    0.75    0.50
  10   4   4    0.20    0.42
 -10  -4  -4    0.29    0.24
  10   4   5    0.40    0.41
  10   4   6    1.51    0.53
  10   4   6    0.43    0.28
  10   4   7    1.08    0.36
 -10  -4  -7    1.08    0.48
  10   4   8    1.89    0.41
 -10  -4  -8    2.43    0.82
  10   5  -3    0.52    0.45
 -10  -5   3   -0.16    0.42
  10   5  -2    3.61    0.87
 -10  -5   2    3.67    0.80
  10   5  -1    0.08    0.41
 -10  -5   1    0.08    0.38
  10   5   0    1.78    0.59
 -10  -5   0    0.13    0.53
 -10  -5  -1    0.22    0.33
  10   5   2    0.07    0.39
 -10  -5  -2    0.28    0.30
  10   5   3    0.69    0.54
 -10  -5  -3    1.22    0.40
  10   5   4    2.26    0.65
 -10  -5  -4    1.67    0.41
  10   5   5    0.17    0.35
 -10  -5  -5    0.02    0.23
  10   5   6    0.66    0.55
 -10  -5  -6    2.08    0.46
  10   5   8    0.68    0.30
 -10  -5  -8    0.69    0.59
  10   6  -2    2.05    0.89
 -10  -6   2    2.96    0.72
  10   6  -1   -0.12    0.34
 -10  -6   1    0.13    0.32
  10   6   0    1.96    0.62
 -10  -6   0    0.62    0.52
  10   6   1    7.71    1.14
  10   6   2    2.55    0.77
 -10  -6  -2    3.94    0.61
 -10  -6  -3   -0.04    0.24
  10   6   4    0.33    0.44
  10   6   5   -0.09    0.43
 -10  -6  -5    0.42    0.33
 -10  -6  -6   -0.30    0.35
  10   6   7    1.04    0.66
 -10  -6  -7    0.67    0.44
  10   7  -1    0.18    0.43
 -10  -7   1   -0.03    0.43
  10   7   0    0.34    0.59
 -10  -7   0    1.04    0.50
  10   7   1    2.01    0.75
 -10  -7  -1    2.63    0.66
  10   7   2   -0.14    0.43
  10   7   3    0.95    0.52
 -10  -7  -3    0.83    0.42
  10   7   4    1.68    0.54
 -10  -7  -4    0.90    0.51
  10   7   5    0.72    0.48
 -10  -7  -5    0.45    0.38
  10   7   6    0.74    0.45
 -10  -7  -6    0.18    0.42
  10   7   7    1.90    0.57
 -10  -7  -7    1.24    0.47
  10   7   8    2.07    0.73
 -10  -7  -8    1.63    0.55
  10   8   1    0.33    0.49
 -10  -8  -1    0.38    0.42
  10   8   2    0.46    0.59
 -10  -8  -2    0.24    0.44
  10   8   3    2.41    0.56
 -10  -8  -3   -0.22    0.44
  10   8   4    0.70    0.49
 -10  -8  -4    0.75    0.44
  10   8   5    0.21    0.35
 -10  -8  -5   -0.44    0.35
  10   8   6    0.50    0.63
 -10  -8  -6    1.29    0.48
  10   8   7   -0.32    0.37
 -10  -8  -7    0.53    0.39
  10   9   3   -0.29    0.42
 -10  -9  -3   -0.03    0.37
  10   9   4    2.67    0.71
 -10  -9  -4    2.21    0.65
  10   9   5   -0.05    0.44
 -10  -9  -5   -0.52    0.38
 -10  -9  -6    1.53    0.60
  11  -1   0    0.01    0.36
 -11   1  -2   -0.64    0.69
 -11   0   2    0.43    0.44
  11   0  -1   13.25    1.01
 -11   0   1   -0.04    0.70
  11   0   0    1.05    0.68
  11   0   1    0.82    0.60
 -11   0  -4    0.23    0.57
 -11  -1   2   -0.13    0.39
  11   1  -1   -0.24    0.48
 -11  -1   1    0.88    0.43
  11   1   0    2.79    0.77
  11   1   1    0.74    0.57
  11   1   2    0.74    0.71
 -11  -1  -4    0.24    0.48
 -11  -1  -5   -0.02    0.52
 -11  -2   2   -0.22    0.43
  11   2  -1    0.53    0.49
 -11  -2   1    0.08    0.43
  11   2   0    5.81    1.02
 -11  -2   0    5.13    0.78
  11   2   1    3.01    0.81
  11   2   2    2.38    0.66
  11   2   3    1.04    0.56
  11   2   4    2.20    0.77
  11   3  -1    0.32    0.42
 -11  -3   1   -0.02    0.39
  11   3   0    3.91    0.77
 -11  -3   0    1.88    0.61
  11   3   1    0.95    0.61
 -11  -3  -1    0.37    0.44
  11   3   2    1.73    0.67
 -11  -3  -2    1.14    0.44
  11   3   3    3.75    0.85
 -11  -3  -3    3.96    0.55
  11   3   4   -0.33    0.44
  11   3   5    0.03    0.39
 -11  -3  -6    0.71    0.57
  11   4  -1   -0.04    0.38
 -11  -4   1    0.13    0.33
  11   4   0   -0.38    0.53
 -11  -4   0   -0.11    0.35
  11   4   1    0.51    0.49
 -11  -4  -1    0.18    0.40
  11   4   2    1.42    0.67
 -11  -4  -2    1.36    0.53
  11   4   3   -0.36    0.33
 -11  -4  -3    0.14    0.22
  11   4   4    1.02    0.44
 -11  -4  -4    0.13    0.27
  11   4   5   -0.49    0.48
  11   5   0    0.16    0.41
 -11  -5   0    0.11    0.35
  11   5   1    1.06    0.61
 -11  -5  -1    1.70    0.53
  11   5   2    0.54    0.58
 -11  -5  -2    0.47    0.43
  11   5   3   -0.15    0.47
 -11  -5  -3   -0.19    0.33
  11   5   4    1.13    0.53
 -11  -5  -4    0.21    0.36
  11   5   5    0.31    0.49
 -11  -5  -5    0.61    0.37
  11   5   6    0.32    0.51
 -11  -6  -1    0.29    0.46
  11   6   2    0.42    0.57
 -11  -6  -2    0.97    0.43
  11   6   3    1.48    0.63
  11   6   4    0.34    0.53
 -11  -6  -4    0.56    0.39
  11   6   5   -0.33    0.44
 -11  -6  -5    0.48    0.34
   0   0   0    0.00    0.00
;
_shelx_hkl_checksum    2084
