# Supplementary material for: Quaternary cocrystals: combinatorial synthetic strategies based on long-range synthon Aufbau modules (LSAM)
Source: IUCrJ. 2016 Jan 5;3(Pt 2):102–7. doi: 10.1107/S2052252515023957 (PMC4775158; doi:10.1107/S2052252515023957)
Supplement: Supplementary file 2 [file m-03-00102-sup3.zip › Checkcif Folder/8. TS ORC TMP HMB.cif]

 
data_shelx
 
_audit_creation_method            SHELXL-2013
_chemical_name_systematic
;
 ?
;
_chemical_name_common             ?
_chemical_melting_point           ?
_chemical_formula_moiety          ?
_chemical_formula_sum
 'C42 H58 N4 O4' 
_chemical_formula_weight          682.92

loop_
 _atom_type_symbol
 _atom_type_description
 _atom_type_scat_dispersion_real
 _atom_type_scat_dispersion_imag
 _atom_type_scat_source
 'C'  'C'   0.0033   0.0016
 'International Tables Vol C Tables 4.2.6.8 and 6.1.1.4'
 'H'  'H'   0.0000   0.0000
 'International Tables Vol C Tables 4.2.6.8 and 6.1.1.4'
 'N'  'N'   0.0061   0.0033
 'International Tables Vol C Tables 4.2.6.8 and 6.1.1.4'
 'O'  'O'   0.0106   0.0060
 'International Tables Vol C Tables 4.2.6.8 and 6.1.1.4'
 
_space_group_crystal_system       monoclinic
_space_group_IT_number            14
_space_group_name_H-M_alt         'P 21/c'
_space_group_name_Hall            '-P 2ybc'
 
_shelx_space_group_comment
;
The symmetry employed for this shelxl refinement is uniquely defined
by the following loop, which should always be used as a source of
symmetry information in preference to the above space-group names.
They are only intended as comments.
;
 
loop_
 _space_group_symop_operation_xyz
 'x, y, z'
 '-x, y+1/2, -z+1/2'
 '-x, -y, -z'
 'x, -y-1/2, z-1/2'
 
_cell_length_a                    11.4579(12)
_cell_length_b                    11.8325(13)
_cell_length_c                    14.9792(16)
_cell_angle_alpha                 90
_cell_angle_beta                  107.229(7)
_cell_angle_gamma                 90
_cell_volume                      1939.7(4)
_cell_formula_units_Z             2
_cell_measurement_temperature     150(2)
_cell_measurement_reflns_used     ? 
_cell_measurement_theta_min       ? 
_cell_measurement_theta_max       ? 
 
_exptl_crystal_description        'Plate' 
_exptl_crystal_colour             'Colorless' 
_exptl_crystal_density_meas       ? 
_exptl_crystal_density_method     ?              
_exptl_crystal_density_diffrn     1.169          
_exptl_crystal_F_000              740
_exptl_transmission_factor_min    ?                                             
_exptl_transmission_factor_max    ?                                             
_exptl_crystal_size_max           0.500
_exptl_crystal_size_mid           0.250
_exptl_crystal_size_min           0.120
_exptl_absorpt_coefficient_mu     0.075
_shelx_estimated_absorpt_T_min    0.963
_shelx_estimated_absorpt_T_max    0.991
_exptl_absorpt_correction_type    'Multi-scan' 
_exptl_absorpt_correction_T_min   0.790
_exptl_absorpt_correction_T_max   1.000 
_exptl_absorpt_process_details    'Jacobson, R. (1998) Private communication' 
 
_exptl_special_details
;
 ?
;
 
_diffrn_ambient_temperature       150(2)
_diffrn_radiation_wavelength      0.71073
_diffrn_radiation_type            MoK\a
_diffrn_source                    'Sealed Tube'                       
_diffrn_measurement_device_type   'Rigaku Mercury375R (2x2 bin mode)'
_diffrn_measurement_method        'profile data from \w-scans'
_diffrn_detector_area_resol_mean  ? 
_diffrn_reflns_number             19976
_diffrn_reflns_av_unetI/netI      0.0343
_diffrn_reflns_av_R_equivalents   0.0479
_diffrn_reflns_limit_h_min        -14
_diffrn_reflns_limit_h_max        14
_diffrn_reflns_limit_k_min        -15
_diffrn_reflns_limit_k_max        15
_diffrn_reflns_limit_l_min        -19
_diffrn_reflns_limit_l_max        19
_diffrn_reflns_theta_min          3.166
_diffrn_reflns_theta_max          27.481
_diffrn_reflns_theta_full         25.242
_diffrn_measured_fraction_theta_max   0.999
_diffrn_measured_fraction_theta_full  0.998
_diffrn_reflns_Laue_measured_fraction_max    0.999
_diffrn_reflns_Laue_measured_fraction_full   0.998
_diffrn_reflns_point_group_measured_fraction_max   0.999
_diffrn_reflns_point_group_measured_fraction_full  0.998
_reflns_number_total              4441
_reflns_number_gt                 3282
_reflns_threshold_expression      'I > 2\s(I)'
_reflns_Friedel_coverage          0.000
_reflns_Friedel_fraction_max      .
_reflns_Friedel_fraction_full     .
 
_reflns_special_details
;
 Reflections were merged by SHELXL according to the crystal
 class for the calculation of statistics and refinement.
 
 _reflns_Friedel_fraction is defined as the number of unique
 Friedel pairs measured divided by the number that would be
 possible theoretically, ignoring centric projections and
 systematic absences.
;
 
_computing_data_collection        ?
_computing_cell_refinement        ?
_computing_data_reduction         ?
_computing_structure_solution     ?
_computing_structure_refinement   'SHELXL-2013 (Sheldrick, 2013)'
_computing_molecular_graphics     ?
_computing_publication_material   ?
 
_refine_special_details
;
 ?
;
_refine_ls_structure_factor_coef  Fsqd
_refine_ls_matrix_type            full
_refine_ls_weighting_scheme       calc
_refine_ls_weighting_details
;
 w=1/[\s^2^(Fo^2^)+(0.0733P)^2^+0.7126P]
 where P=(Fo^2^+2Fc^2^)/3
;
_atom_sites_solution_primary      ?
_atom_sites_solution_secondary    ?
_atom_sites_solution_hydrogens    mixed
_refine_ls_hydrogen_treatment     mixed
_refine_ls_extinction_method      none
_refine_ls_extinction_coef        .
_refine_ls_number_reflns          4441
_refine_ls_number_parameters      242
_refine_ls_number_restraints      0
_refine_ls_R_factor_all           0.0785
_refine_ls_R_factor_gt            0.0551
_refine_ls_wR_factor_ref          0.1532
_refine_ls_wR_factor_gt           0.1400
_refine_ls_goodness_of_fit_ref    1.021
_refine_ls_restrained_S_all       1.021
_refine_ls_shift/su_max           0.001
_refine_ls_shift/su_mean          0.000
 
loop_
 _atom_site_label
 _atom_site_type_symbol
 _atom_site_fract_x
 _atom_site_fract_y
 _atom_site_fract_z
 _atom_site_U_iso_or_equiv
 _atom_site_adp_type
 _atom_site_occupancy
 _atom_site_site_symmetry_order  
 _atom_site_calc_flag
 _atom_site_refinement_flags_posn
 _atom_site_refinement_flags_adp
 _atom_site_refinement_flags_occupancy
 _atom_site_disorder_assembly
 _atom_site_disorder_group
H2O H 0.582(2) 0.0494(19) 0.2458(17) 0.053(7) Uiso 1 1 d . . . . .
H1O H 0.219(3) -0.016(2) 0.299(2) 0.074(8) Uiso 1 1 d . . . . .
O2 O 0.55829(12) 0.05567(12) 0.18426(9) 0.0394(3) Uani 1 1 d . . . . .
N2 N 0.36445(13) -0.04221(12) 0.61958(10) 0.0293(3) Uani 1 1 d . . . . .
N1 N 0.30067(13) -0.02681(12) 0.42802(10) 0.0308(3) Uani 1 1 d . . . . .
O1 O 0.17058(13) -0.01344(14) 0.23674(10) 0.0460(4) Uani 1 1 d . . . . .
C2 C 0.37765(16) 0.04485(14) 0.05759(11) 0.0286(4) Uani 1 1 d . . . . .
H2 H 0.4245 0.0582 0.0159 0.034 Uiso 1 1 calc R U . . .
C3 C 0.43485(15) 0.04135(13) 0.15356(11) 0.0271(4) Uani 1 1 d . . . . .
C12 C 0.30003(15) 0.06531(14) 0.47994(12) 0.0283(4) Uani 1 1 d . . . . .
C4 C 0.36692(15) 0.02270(14) 0.21501(11) 0.0270(4) Uani 1 1 d . . . . .
H4 H 0.4059 0.0206 0.2805 0.032 Uiso 1 1 calc R U . . .
C11 C 0.33223(15) 0.05755(14) 0.57692(12) 0.0275(4) Uani 1 1 d . . . . .
C1 C 0.25228(16) 0.02887(13) 0.02287(11) 0.0286(4) Uani 1 1 d . . . . .
C6 C 0.18418(16) 0.01081(14) 0.08401(12) 0.0313(4) Uani 1 1 d . . . . .
H6 H 0.0982 0.0009 0.0604 0.038 Uiso 1 1 calc R U . . .
C8 C 0.33433(16) -0.12638(15) 0.47093(12) 0.0322(4) Uani 1 1 d . . . . .
C9 C 0.36627(15) -0.13415(14) 0.56784(12) 0.0303(4) Uani 1 1 d . . . . .
C5 C 0.24127(16) 0.00711(15) 0.17991(12) 0.0294(4) Uani 1 1 d . . . . .
C7 C 0.19019(19) 0.02890(16) -0.08159(12) 0.0381(4) Uani 1 1 d . . . . .
H7A H 0.1433 -0.0411 -0.0994 0.057 Uiso 1 1 calc R U . . .
H7B H 0.2521 0.0339 -0.1147 0.057 Uiso 1 1 calc R U . . .
H7C H 0.1350 0.0939 -0.0982 0.057 Uiso 1 1 calc R U . . .
C15 C 0.3347(2) 0.15868(17) 0.63807(14) 0.0427(5) Uani 1 1 d . . . . .
H15A H 0.3400 0.1335 0.7015 0.064 Uiso 1 1 calc R U . . .
H15B H 0.2599 0.2030 0.6127 0.064 Uiso 1 1 calc R U . . .
H15C H 0.4059 0.2055 0.6399 0.064 Uiso 1 1 calc R U . . .
C16 C 0.26336(19) 0.17490(16) 0.42908(13) 0.0414(5) Uani 1 1 d . . . . .
H16A H 0.2511 0.1634 0.3621 0.062 Uiso 1 1 calc R U . . .
H16B H 0.3278 0.2311 0.4531 0.062 Uiso 1 1 calc R U . . .
H16C H 0.1871 0.2018 0.4388 0.062 Uiso 1 1 calc R U . . .
C14 C 0.4050(2) -0.24309(17) 0.61987(15) 0.0466(5) Uani 1 1 d . . . . .
H14A H 0.4195 -0.2303 0.6869 0.070 Uiso 1 1 calc R U . . .
H14B H 0.4802 -0.2703 0.6088 0.070 Uiso 1 1 calc R U . . .
H14C H 0.3403 -0.2997 0.5978 0.070 Uiso 1 1 calc R U . . .
C13 C 0.3364(2) -0.22638(18) 0.40983(15) 0.0526(6) Uani 1 1 d . . . . .
H13A H 0.3078 -0.2034 0.3441 0.079 Uiso 1 1 calc R U . . .
H13B H 0.2827 -0.2856 0.4212 0.079 Uiso 1 1 calc R U . . .
H13C H 0.4200 -0.2555 0.4243 0.079 Uiso 1 1 calc R U . . .
C19 C 0.03937(16) 0.55097(16) 0.08841(12) 0.0326(4) Uani 1 1 d . . . . .
C20 C 0.02446(16) 0.61585(15) 0.00767(13) 0.0320(4) Uani 1 1 d . . . . .
C18 C 0.01547(16) 0.43454(15) 0.08053(12) 0.0325(4) Uani 1 1 d . . . . .
C22 C 0.0808(2) 0.6045(2) 0.18489(14) 0.0545(6) Uani 1 1 d . . . . .
H22A H 0.1674 0.5876 0.2144 0.082 Uiso 1 1 calc R U . . .
H22B H 0.0324 0.5739 0.2234 0.082 Uiso 1 1 calc R U . . .
H22C H 0.0693 0.6865 0.1791 0.082 Uiso 1 1 calc R U . . .
C17 C 0.0324(2) 0.3633(2) 0.16773(15) 0.0572(6) Uani 1 1 d . . . . .
H17A H -0.0433 0.3636 0.1855 0.086 Uiso 1 1 calc R U . . .
H17B H 0.0990 0.3947 0.2188 0.086 Uiso 1 1 calc R U . . .
H17C H 0.0525 0.2856 0.1552 0.086 Uiso 1 1 calc R U . . .
C21 C 0.0522(2) 0.74131(18) 0.01529(17) 0.0537(6) Uani 1 1 d . . . . .
H21A H -0.0245 0.7840 -0.0024 0.081 Uiso 1 1 calc R U . . .
H21B H 0.1005 0.7613 -0.0266 0.081 Uiso 1 1 calc R U . . .
H21C H 0.0987 0.7598 0.0798 0.081 Uiso 1 1 calc R U . . .
 
loop_
 _atom_site_aniso_label
 _atom_site_aniso_U_11
 _atom_site_aniso_U_22
 _atom_site_aniso_U_33
 _atom_site_aniso_U_23
 _atom_site_aniso_U_13
 _atom_site_aniso_U_12
O2 0.0310(7) 0.0577(9) 0.0284(7) 0.0082(6) 0.0068(6) -0.0082(6)
N2 0.0274(7) 0.0287(8) 0.0283(7) 0.0011(6) 0.0029(6) -0.0043(6)
N1 0.0324(8) 0.0337(8) 0.0267(7) -0.0003(6) 0.0093(6) -0.0020(6)
O1 0.0318(7) 0.0795(11) 0.0268(7) 0.0024(7) 0.0088(6) -0.0087(7)
C2 0.0380(10) 0.0249(8) 0.0239(8) 0.0025(6) 0.0106(7) 0.0011(7)
C3 0.0307(9) 0.0235(8) 0.0256(8) 0.0024(6) 0.0059(7) -0.0020(6)
C12 0.0263(8) 0.0270(9) 0.0313(9) 0.0017(7) 0.0082(7) -0.0029(6)
C4 0.0302(9) 0.0289(9) 0.0194(7) 0.0003(6) 0.0032(7) -0.0025(7)
C11 0.0253(8) 0.0265(9) 0.0295(9) -0.0014(7) 0.0063(7) -0.0030(6)
C1 0.0404(10) 0.0204(8) 0.0215(8) -0.0016(6) 0.0039(7) 0.0021(7)
C6 0.0297(9) 0.0329(9) 0.0265(9) -0.0017(7) 0.0010(7) -0.0013(7)
C8 0.0310(9) 0.0298(9) 0.0359(10) -0.0024(7) 0.0104(8) -0.0006(7)
C9 0.0257(8) 0.0277(9) 0.0343(9) 0.0020(7) 0.0042(7) -0.0012(7)
C5 0.0293(9) 0.0324(9) 0.0263(8) 0.0007(7) 0.0076(7) -0.0020(7)
C7 0.0508(12) 0.0364(10) 0.0218(8) -0.0022(7) 0.0027(8) 0.0011(8)
C15 0.0547(12) 0.0345(10) 0.0379(10) -0.0082(8) 0.0123(9) -0.0042(9)
C16 0.0508(12) 0.0316(10) 0.0387(10) 0.0079(8) 0.0083(9) -0.0001(8)
C14 0.0535(13) 0.0314(10) 0.0476(12) 0.0085(9) 0.0036(10) 0.0030(9)
C13 0.0680(15) 0.0416(12) 0.0498(12) -0.0126(10) 0.0201(11) 0.0056(10)
C19 0.0270(9) 0.0423(10) 0.0266(9) -0.0057(7) 0.0052(7) 0.0029(7)
C20 0.0271(9) 0.0314(9) 0.0398(10) -0.0026(8) 0.0133(8) 0.0008(7)
C18 0.0314(9) 0.0384(10) 0.0289(9) 0.0061(7) 0.0107(7) 0.0078(7)
C22 0.0549(14) 0.0677(15) 0.0356(11) -0.0152(10) 0.0052(10) 0.0024(11)
C17 0.0691(16) 0.0645(15) 0.0459(12) 0.0213(11) 0.0291(12) 0.0218(12)
C21 0.0584(14) 0.0363(11) 0.0724(15) -0.0048(11) 0.0285(12) -0.0045(10)
 
_geom_special_details
;
 All esds (except the esd in the dihedral angle between two l.s. planes)
 are estimated using the full covariance matrix.  The cell esds are taken
 into account individually in the estimation of esds in distances, angles
 and torsion angles; correlations between esds in cell parameters are only
 used when they are defined by crystal symmetry.  An approximate (isotropic)
 treatment of cell esds is used for estimating esds involving l.s. planes.
;
 
loop_
 _geom_bond_atom_site_label_1
 _geom_bond_atom_site_label_2
 _geom_bond_distance
 _geom_bond_site_symmetry_2
 _geom_bond_publ_flag
O2 C3 1.362(2) . ?
O2 H2O 0.88(2) . ?
N2 C9 1.340(2) . ?
N2 C11 1.341(2) . ?
N1 C12 1.340(2) . ?
N1 C8 1.343(2) . ?
O1 C5 1.359(2) . ?
O1 H1O 0.93(3) . ?
C2 C1 1.388(2) . ?
C2 C3 1.393(2) . ?
C2 H2 0.9500 . ?
C3 C4 1.388(2) . ?
C12 C11 1.392(2) . ?
C12 C16 1.500(2) . ?
C4 C5 1.391(2) . ?
C4 H4 0.9500 . ?
C11 C15 1.502(2) . ?
C1 C6 1.384(2) . ?
C1 C7 1.515(2) . ?
C6 C5 1.392(2) . ?
C6 H6 0.9500 . ?
C8 C9 1.391(2) . ?
C8 C13 1.500(3) . ?
C9 C14 1.504(2) . ?
C7 H7A 0.9800 . ?
C7 H7B 0.9800 . ?
C7 H7C 0.9800 . ?
C15 H15A 0.9800 . ?
C15 H15B 0.9800 . ?
C15 H15C 0.9800 . ?
C16 H16A 0.9800 . ?
C16 H16B 0.9800 . ?
C16 H16C 0.9800 . ?
C14 H14A 0.9800 . ?
C14 H14B 0.9800 . ?
C14 H14C 0.9800 . ?
C13 H13A 0.9800 . ?
C13 H13B 0.9800 . ?
C13 H13C 0.9800 . ?
C19 C20 1.400(3) . ?
C19 C18 1.403(3) . ?
C19 C22 1.519(2) . ?
C20 C18 1.397(2) 3_565 ?
C20 C21 1.515(3) . ?
C18 C20 1.397(2) 3_565 ?
C18 C17 1.518(3) . ?
C22 H22A 0.9800 . ?
C22 H22B 0.9800 . ?
C22 H22C 0.9800 . ?
C17 H17A 0.9800 . ?
C17 H17B 0.9800 . ?
C17 H17C 0.9800 . ?
C21 H21A 0.9800 . ?
C21 H21B 0.9800 . ?
C21 H21C 0.9800 . ?
 
loop_
 _geom_angle_atom_site_label_1
 _geom_angle_atom_site_label_2
 _geom_angle_atom_site_label_3
 _geom_angle
 _geom_angle_site_symmetry_1
 _geom_angle_site_symmetry_3
 _geom_angle_publ_flag
C3 O2 H2O 107.9(15) . . ?
C9 N2 C11 119.24(14) . . ?
C12 N1 C8 119.08(15) . . ?
C5 O1 H1O 110.3(17) . . ?
C1 C2 C3 120.07(15) . . ?
C1 C2 H2 120.0 . . ?
C3 C2 H2 120.0 . . ?
O2 C3 C4 121.74(15) . . ?
O2 C3 C2 117.97(15) . . ?
C4 C3 C2 120.29(15) . . ?
N1 C12 C11 120.44(15) . . ?
N1 C12 C16 117.22(15) . . ?
C11 C12 C16 122.34(16) . . ?
C3 C4 C5 119.43(15) . . ?
C3 C4 H4 120.3 . . ?
C5 C4 H4 120.3 . . ?
N2 C11 C12 120.39(15) . . ?
N2 C11 C15 117.24(15) . . ?
C12 C11 C15 122.36(16) . . ?
C6 C1 C2 119.78(15) . . ?
C6 C1 C7 119.93(16) . . ?
C2 C1 C7 120.28(16) . . ?
C1 C6 C5 120.19(16) . . ?
C1 C6 H6 119.9 . . ?
C5 C6 H6 119.9 . . ?
N1 C8 C9 120.46(16) . . ?
N1 C8 C13 117.01(16) . . ?
C9 C8 C13 122.52(17) . . ?
N2 C9 C8 120.38(16) . . ?
N2 C9 C14 116.69(16) . . ?
C8 C9 C14 122.93(17) . . ?
O1 C5 C4 121.94(15) . . ?
O1 C5 C6 117.83(16) . . ?
C4 C5 C6 120.23(16) . . ?
C1 C7 H7A 109.5 . . ?
C1 C7 H7B 109.5 . . ?
H7A C7 H7B 109.5 . . ?
C1 C7 H7C 109.5 . . ?
H7A C7 H7C 109.5 . . ?
H7B C7 H7C 109.5 . . ?
C11 C15 H15A 109.5 . . ?
C11 C15 H15B 109.5 . . ?
H15A C15 H15B 109.5 . . ?
C11 C15 H15C 109.5 . . ?
H15A C15 H15C 109.5 . . ?
H15B C15 H15C 109.5 . . ?
C12 C16 H16A 109.5 . . ?
C12 C16 H16B 109.5 . . ?
H16A C16 H16B 109.5 . . ?
C12 C16 H16C 109.5 . . ?
H16A C16 H16C 109.5 . . ?
H16B C16 H16C 109.5 . . ?
C9 C14 H14A 109.5 . . ?
C9 C14 H14B 109.5 . . ?
H14A C14 H14B 109.5 . . ?
C9 C14 H14C 109.5 . . ?
H14A C14 H14C 109.5 . . ?
H14B C14 H14C 109.5 . . ?
C8 C13 H13A 109.5 . . ?
C8 C13 H13B 109.5 . . ?
H13A C13 H13B 109.5 . . ?
C8 C13 H13C 109.5 . . ?
H13A C13 H13C 109.5 . . ?
H13B C13 H13C 109.5 . . ?
C20 C19 C18 119.68(16) . . ?
C20 C19 C22 121.13(18) . . ?
C18 C19 C22 119.19(17) . . ?
C18 C20 C19 120.33(16) 3_565 . ?
C18 C20 C21 119.46(18) 3_565 . ?
C19 C20 C21 120.21(17) . . ?
C20 C18 C19 119.98(16) 3_565 . ?
C20 C18 C17 119.95(18) 3_565 . ?
C19 C18 C17 120.07(18) . . ?
C19 C22 H22A 109.5 . . ?
C19 C22 H22B 109.5 . . ?
H22A C22 H22B 109.5 . . ?
C19 C22 H22C 109.5 . . ?
H22A C22 H22C 109.5 . . ?
H22B C22 H22C 109.5 . . ?
C18 C17 H17A 109.5 . . ?
C18 C17 H17B 109.5 . . ?
H17A C17 H17B 109.5 . . ?
C18 C17 H17C 109.5 . . ?
H17A C17 H17C 109.5 . . ?
H17B C17 H17C 109.5 . . ?
C20 C21 H21A 109.5 . . ?
C20 C21 H21B 109.5 . . ?
H21A C21 H21B 109.5 . . ?
C20 C21 H21C 109.5 . . ?
H21A C21 H21C 109.5 . . ?
H21B C21 H21C 109.5 . . ?
 
_refine_diff_density_max    0.234
_refine_diff_density_min   -0.241
_refine_diff_density_rms    0.045

_shelxl_version_number 2013-2

_shelx_res_file
;
TITL datam in P2(1)/c
CELL  0.71073  11.4579  11.8325  14.9792   90.000  107.229   90.000
ZERR     2.00   0.0012   0.0013   0.0016    0.000    0.007    0.000
LATT   1
SYMM  - X, 1/2 + Y, 1/2 - Z
SFAC  C    H    N    O
UNIT  84 116 8 8
MERG   2
FMAP   2
PLAN   20
SIZE     0.120   0.250   0.500
ACTA
BOND   $H
L.S.  10
TEMP  -123.00
WGHT    0.073300    0.712600
FVAR       0.14376
H2O   2    0.581839    0.049419    0.245795    11.00000    0.05294
H1O   2    0.218718   -0.016385    0.299013    11.00000    0.07435
MOLE    1
O2    4    0.558293    0.055668    0.184262    11.00000    0.03097    0.05767 =
         0.02837    0.00823    0.00679   -0.00821
N2    3    0.364445   -0.042206    0.619581    11.00000    0.02737    0.02873 =
         0.02831    0.00109    0.00291   -0.00432
N1    3    0.300671   -0.026805    0.428023    11.00000    0.03237    0.03370 =
         0.02668   -0.00027    0.00935   -0.00199
O1    4    0.170579   -0.013439    0.236737    11.00000    0.03176    0.07952 =
         0.02680    0.00239    0.00878   -0.00873
C2    1    0.377648    0.044855    0.057595    11.00000    0.03799    0.02490 =
         0.02392    0.00255    0.01063    0.00114
AFIX  43
H2    2    0.424473    0.058204    0.015851    11.00000   -1.20000
AFIX   0
C3    1    0.434847    0.041347    0.153556    11.00000    0.03069    0.02346 =
         0.02561    0.00242    0.00591   -0.00198
C12   1    0.300030    0.065308    0.479936    11.00000    0.02628    0.02702 =
         0.03127    0.00166    0.00823   -0.00290
C4    1    0.366919    0.022700    0.215007    11.00000    0.03015    0.02888 =
         0.01938    0.00035    0.00317   -0.00246
AFIX  43
H4    2    0.405907    0.020604    0.280481    11.00000   -1.20000
AFIX   0
C11   1    0.332230    0.057550    0.576920    11.00000    0.02532    0.02651 =
         0.02954   -0.00142    0.00628   -0.00298
C1    1    0.252284    0.028866    0.022872    11.00000    0.04038    0.02043 =
         0.02146   -0.00164    0.00392    0.00207
C6    1    0.184175    0.010815    0.084009    11.00000    0.02973    0.03287 =
         0.02645   -0.00172    0.00105   -0.00130
AFIX  43
H6    2    0.098212    0.000929    0.060428    11.00000   -1.20000
AFIX   0
C8    1    0.334328   -0.126381    0.470929    11.00000    0.03104    0.02982 =
         0.03589   -0.00240    0.01036   -0.00060
C9    1    0.366266   -0.134152    0.567842    11.00000    0.02575    0.02769 =
         0.03433    0.00205    0.00422   -0.00119
C5    1    0.241273    0.007108    0.179914    11.00000    0.02927    0.03236 =
         0.02629    0.00071    0.00759   -0.00204
C7    1    0.190188    0.028896   -0.081594    11.00000    0.05083    0.03637 =
         0.02178   -0.00218    0.00267    0.00109
AFIX 137
H7A   2    0.143287   -0.041064   -0.099438    11.00000   -1.50000
H7B   2    0.252105    0.033860   -0.114668    11.00000   -1.50000
H7C   2    0.135006    0.093912   -0.098249    11.00000   -1.50000
AFIX   0
C15   1    0.334735    0.158676    0.638072    11.00000    0.05473    0.03445 =
         0.03794   -0.00817    0.01226   -0.00415
AFIX 137
H15A  2    0.339974    0.133492    0.701468    11.00000   -1.50000
H15B  2    0.259942    0.202966    0.612742    11.00000   -1.50000
H15C  2    0.405923    0.205548    0.639905    11.00000   -1.50000
AFIX   0
C16   1    0.263359    0.174905    0.429083    11.00000    0.05077    0.03161 =
         0.03872    0.00792    0.00829   -0.00007
AFIX 137
H16A  2    0.251148    0.163412    0.362143    11.00000   -1.50000
H16B  2    0.327836    0.231134    0.453092    11.00000   -1.50000
H16C  2    0.187127    0.201789    0.438782    11.00000   -1.50000
AFIX   0
C14   1    0.404967   -0.243094    0.619874    11.00000    0.05346    0.03145 =
         0.04760    0.00846    0.00362    0.00301
AFIX 137
H14A  2    0.419545   -0.230292    0.686931    11.00000   -1.50000
H14B  2    0.480242   -0.270340    0.608777    11.00000   -1.50000
H14C  2    0.340338   -0.299651    0.597826    11.00000   -1.50000
AFIX   0
C13   1    0.336352   -0.226384    0.409833    11.00000    0.06796    0.04159 =
         0.04984   -0.01261    0.02012    0.00555
AFIX 137
H13A  2    0.307761   -0.203404    0.344073    11.00000   -1.50000
H13B  2    0.282661   -0.285571    0.421242    11.00000   -1.50000
H13C  2    0.419958   -0.255502    0.424276    11.00000   -1.50000
AFIX   0
MOLE    2
C19   1    0.039367    0.550969    0.088410    11.00000    0.02698    0.04229 =
         0.02664   -0.00572    0.00521    0.00291
C20   1    0.024465    0.615852    0.007673    11.00000    0.02713    0.03141 =
         0.03978   -0.00257    0.01333    0.00076
C18   1    0.015474    0.434543    0.080534    11.00000    0.03140    0.03837 =
         0.02888    0.00606    0.01069    0.00782
C22   1    0.080821    0.604500    0.184888    11.00000    0.05487    0.06771 =
         0.03562   -0.01521    0.00517    0.00242
AFIX 137
H22A  2    0.167446    0.587629    0.214377    11.00000   -1.50000
H22B  2    0.032440    0.573857    0.223374    11.00000   -1.50000
H22C  2    0.069312    0.686539    0.179140    11.00000   -1.50000
AFIX   0
C17   1    0.032425    0.363304    0.167725    11.00000    0.06911    0.06446 =
         0.04589    0.02130    0.02909    0.02183
AFIX 137
H17A  2   -0.043314    0.363627    0.185471    11.00000   -1.50000
H17B  2    0.098992    0.394724    0.218849    11.00000   -1.50000
H17C  2    0.052540    0.285566    0.155152    11.00000   -1.50000
AFIX   0
C21   1    0.052226    0.741308    0.015286    11.00000    0.05841    0.03629 =
         0.07238   -0.00485    0.02851   -0.00455
AFIX 137
H21A  2   -0.024496    0.784018   -0.002414    11.00000   -1.50000
H21B  2    0.100455    0.761254   -0.026612    11.00000   -1.50000
H21C  2    0.098672    0.759786    0.079807    11.00000   -1.50000
AFIX   0
HKLF    4

REM  datam in P2(1)/c
REM R1 =  0.0551 for    3282 Fo > 4sig(Fo)  and  0.0785 for all    4441 data
REM    242 parameters refined using      0 restraints

END

WGHT      0.0711      0.7284

REM Highest difference peak  0.234,  deepest hole -0.241,  1-sigma level  0.045
Q1    1   0.4781 -0.2421  0.6718  11.00000  0.05    0.23
Q2    1   0.2156  0.0323 -0.0268  11.00000  0.05    0.22
Q3    1   0.0161  0.4105  0.2257  11.00000  0.05    0.21
Q4    1   0.3845 -0.1272  0.5229  11.00000  0.05    0.21
Q5    1   0.3995 -0.0463  0.6732  11.00000  0.05    0.20
Q6    1   0.3703 -0.0970  0.5972  11.00000  0.05    0.20
Q7    1   0.0151  0.7928  0.0546  11.00000  0.05    0.20
Q8    1   0.2876  0.0648  0.5255  11.00000  0.05    0.20
Q9    1   0.1619  0.6591  0.1894  11.00000  0.05    0.20
Q10   1   0.3217 -0.1432  0.5188  11.00000  0.05    0.20
Q11   1   0.3236  0.1104  0.6010  11.00000  0.05    0.20
Q12   1   0.3465  0.0105  0.5961  11.00000  0.05    0.20
Q13   1   0.3532  0.0659  0.5301  11.00000  0.05    0.19
Q14   1   0.4039  0.0426  0.1065  11.00000  0.05    0.18
Q15   1   0.3182  0.2004  0.3903  11.00000  0.05    0.18
Q16   1   0.2442 -0.2223  0.3643  11.00000  0.05    0.18
Q17   1   0.2111  0.0190  0.1312  11.00000  0.05    0.17
Q18   1  -0.0072  0.5786  0.0421  11.00000  0.05    0.17
Q19   1   0.2140  0.0897 -0.1108  11.00000  0.05    0.17
Q20   1   0.0218  0.3933  0.0434  11.00000  0.05    0.17
;
_shelx_res_checksum   25251

_shelx_hkl_file
;
   0   0   3   -0.06    0.03
   0   0   3   -0.01    0.04
   0   0  -3   -0.01    0.02
   0   0   4   31.86    0.56
   0   0   4   32.96    0.61
   0   0  -4   31.61    0.45
   0   0   5   -0.05    0.06
   0   0   5   -0.03    0.04
   0   0  -5    0.04    0.03
   0   0   6   33.39    0.75
   0   0   6   31.99    0.71
   0   0  -6   31.78    0.55
   0   0   7    0.29    0.09
   0   0   7    0.35    0.10
   0   0   8   34.55    0.90
   0   0   8   34.20    0.86
   0   0  -8   32.06    0.68
   0   0   9    0.01    0.08
   0   0   9    0.05    0.10
   0   0  -9    0.07    0.06
   0   0  10    6.43    0.32
   0   0  10    6.97    0.33
   0   0 -10    6.40    0.23
   0   0  11   -0.04    0.11
   0   0 -11   -0.00    0.06
   0   0 -11    0.09    0.09
   0   0  12   25.26    0.89
   0   0 -12   24.72    0.99
   0   0 -12   22.87    0.67
   0   0  13    0.07    0.14
   0   0 -13    0.11    0.08
   0   0 -13    0.00    0.12
   0   0  14    2.51    0.27
   0   0 -14    3.13    0.31
   0   0  15   -0.14    0.17
   0   0 -15    0.01    0.14
   0   0  16    0.49    0.16
   0   0 -16   -0.19    0.21
   0   0  17    0.17    0.20
   0   0 -17   -0.05    0.19
   0   0  18    4.01    0.48
   0   0 -18    5.07    0.46
   0   1   2    2.33    0.07
   0  -1   2    2.68    0.07
   0   1   2    2.47    0.06
   0   1  -2    2.56    0.05
   0   1  -2    2.50    0.05
   0  -1  -2    2.31    0.05
   0   1   3   31.22    0.53
   0   1   3   29.76    0.45
   0  -1   3   30.13    0.46
   0  -1   3   30.88    0.51
   0   1  -3   29.81    0.41
   0  -1  -3   30.84    0.40
   0  -1   4   16.13    0.33
   0   1   4   15.51    0.31
   0  -1   4   15.66    0.32
   0  -1  -4   15.84    0.26
   0   1  -4   15.45    0.27
   0   1   5   56.56    1.15
   0   1   5   55.65    1.02
   0  -1   5   57.61    1.08
   0  -1   5   57.63    1.09
   0  -1  -5   57.10    0.89
   0   1  -5   56.35    0.89
   0  -1   6    0.39    0.08
   0   1   6    0.23    0.07
   0   1   6    0.34    0.07
   0  -1   6    0.07    0.08
   0  -1  -6    0.16    0.05
   0   1  -6    0.27    0.05
   0   1   7    2.01    0.12
   0   1   7    2.06    0.16
   0  -1   7    1.75    0.14
   0  -1   7    1.90    0.13
   0  -1  -7    1.85    0.09
   0   1  -7    2.09    0.10
   0  -1   8    1.92    0.12
   0   1   8    1.54    0.17
   0   1   8    1.92    0.12
   0  -1  -8    1.59    0.09
   0   1  -8    1.89    0.10
   0   1   9    0.60    0.11
   0  -1   9    0.46    0.11
   0   1   9    0.40    0.11
   0  -1  -9    0.43    0.06
   0   1  -9    0.25    0.08
   0   1  -9    0.55    0.10
   0   1  10    1.36    0.16
   0  -1  10    1.23    0.14
   0   1  10    1.49    0.16
   0   1 -10    1.26    0.10
   0  -1 -10    1.24    0.10
   0   1 -10    1.46    0.14
   0   1  11    1.53    0.19
   0  -1  11    1.79    0.20
   0   1  11    1.84    0.23
   0   1 -11    1.88    0.21
   0  -1 -11    1.38    0.11
   0   1 -11    1.44    0.12
   0  -1  12    0.73    0.18
   0   1  12    0.37    0.16
   0  -1 -12    0.97    0.15
   0   1 -12    0.31    0.10
   0   1 -12    0.38    0.18
   0  -1 -12    0.69    0.09
   0  -1  13    0.01    0.11
   0   1  13    0.10    0.13
   0   1 -13    0.07    0.07
   0  -1 -13    0.02    0.12
   0   1 -13   -0.02    0.11
   0  -1 -13   -0.01    0.08
   0  -1  14    0.48    0.16
   0   1  14    0.66    0.17
   0   1 -14    0.71    0.19
   0  -1 -14    0.48    0.20
   0   1 -14    0.47    0.12
   0  -1  15    3.61    0.36
   0   1  15    3.65    0.34
   0   1 -15    3.14    0.32
   0  -1 -15    3.65    0.39
   0   1  16   -0.18    0.17
   0  -1  16   -0.16    0.17
   0  -1 -16   -0.08    0.15
   0   1 -16    0.39    0.18
   0   1  17   -0.05    0.17
   0  -1  17    0.21    0.19
   0  -1 -17   -0.04    0.19
   0   1 -17   -0.14    0.15
   0   1  18    1.28    0.32
   0  -1  18    1.51    0.34
   0  -1 -18    1.55    0.36
   0   1 -18    1.18    0.35
   0   2   0  686.24    7.88
   0   2   1   11.68    0.20
   0   2   1   11.82    0.19
   0   2   1   11.06    0.17
   0  -2   1   11.52    0.21
   0   2  -1   11.58    0.19
   0   2   2   13.34    0.23
   0  -2   2   13.90    0.29
   0   2   2   13.92    0.26
   0   2   2   13.72    0.23
   0   2  -2   13.64    0.24
   0   2   3    0.00    0.05
   0  -2   3    0.05    0.05
   0   2   3    0.15    0.04
   0   2   3   -0.01    0.04
   0   2  -3    0.06    0.03
   0   2  -3    0.09    0.04
   0   2   4   10.14    0.26
   0   2   4    9.94    0.24
   0  -2   4   10.36    0.28
   0   2  -4   10.57    0.23
   0   2  -4    9.92    0.21
   0   2   5    4.28    0.19
   0  -2   5    4.47    0.17
   0   2   5    4.38    0.15
   0  -2  -5    4.49    0.13
   0   2  -5    4.25    0.14
   0   2  -5    4.54    0.14
   0   2   6   34.51    0.85
   0  -2   6   33.81    0.78
   0   2   6   34.64    0.74
   0   2  -6   33.71    0.64
   0  -2  -6   32.55    0.62
   0   2  -6   34.52    0.75
   0   2   7   12.14    0.43
   0   2   7   13.12    0.38
   0  -2   7   12.28    0.38
   0   2  -7   12.20    0.31
   0   2  -7   12.82    0.37
   0  -2  -7   12.08    0.29
   0   2   8   26.16    0.69
   0   2   8   25.59    0.77
   0  -2   8   25.90    0.75
   0   2  -8   25.39    0.58
   0  -2  -8   25.10    0.55
   0   2  -8   25.74    0.71
   0  -2   9    1.46    0.14
   0   2   9    1.15    0.13
   0   2   9    1.33    0.18
   0  -2  -9    1.08    0.08
   0   2  -9    1.28    0.14
   0   2  -9    1.35    0.11
   0   2  10    1.01    0.18
   0  -2  10    0.53    0.16
   0   2  10    0.98    0.14
   0   2 -10    1.16    0.11
   0   2 -10    0.93    0.14
   0  -2 -10    0.72    0.09
   0   2  11    1.80    0.19
   0   2  11    1.32    0.19
   0  -2  11    1.76    0.21
   0   2 -11    1.44    0.19
   0   2 -11    1.48    0.13
   0  -2 -11    1.24    0.12
   0   2  12    7.94    0.43
   0  -2  12    8.33    0.41
   0   2  12    7.91    0.40
   0  -2 -12    6.56    0.27
   0   2 -12    8.06    0.41
   0   2 -12    7.76    0.30
   0  -2  13    0.09    0.15
   0   2  13    0.08    0.13
   0   2 -13   -0.12    0.11
   0  -2 -13    0.14    0.13
   0   2 -13    0.09    0.08
   0  -2 -13    0.13    0.07
   0   2  14    0.08    0.18
   0  -2  14    0.55    0.16
   0   2 -14    0.26    0.12
   0   2 -14    0.59    0.18
   0  -2 -14    0.62    0.20
   0   2  15    0.66    0.21
   0  -2  15    0.89    0.24
   0  -2 -15    0.76    0.20
   0   2 -15    0.80    0.22
   0   2  16    0.34    0.18
   0  -2  16    0.15    0.22
   0   2 -16    0.18    0.17
   0  -2 -16    0.18    0.21
   0  -2  17    0.68    0.23
   0   2  17    0.93    0.25
   0  -2 -17    1.10    0.30
   0   2 -17    0.58    0.25
   0  -2  18    1.17    0.34
   0   2  18    1.64    0.32
   0  -2 -18    1.43    0.36
   0   2 -18    1.87    0.31
   0   3   0   -0.02    0.02
   0   3   0   -0.01    0.04
   0  -3   0    0.05    0.05
   0  -3   1  278.67    4.31
   0   3   1  288.05    3.49
   0   3   1  284.45    4.12
   0   3   1  286.92    4.14
   0   3  -1  285.61    4.18
   0   3   2   31.85    0.56
   0   3   2   32.58    0.57
   0  -3   2   32.08    0.63
   0   3   2   32.42    0.58
   0   3  -2   32.29    0.57
   0   3   3   50.65    0.87
   0  -3   3   52.68    1.01
   0   3   3   51.85    0.88
   0   3  -3   50.29    0.64
   0   3  -3   51.22    0.91
   0   3   4    0.22    0.06
   0   3   4    0.32    0.06
   0  -3   4    0.29    0.09
   0   3   4    0.33    0.07
   0   3  -4    0.29    0.05
   0   3  -4    0.32    0.04
   0   3   5   56.22    1.12
   0   3   5   57.15    1.25
   0  -3   5   56.17    1.23
   0  -3  -5   55.81    1.04
   0   3  -5   55.37    0.97
   0   3  -5   55.56    1.06
   0  -3   6   15.79    0.46
   0   3   6   16.04    0.41
   0   3  -6   15.58    0.38
   0  -3  -6   14.74    0.37
   0   3  -6   15.28    0.39
   0   3   7    1.17    0.11
   0  -3   7    1.17    0.14
   0   3   7    1.14    0.14
   0   3  -7    1.16    0.10
   0   3  -7    1.23    0.10
   0  -3  -7    1.11    0.08
   0   3   8    6.54    0.33
   0   3   8    7.32    0.28
   0  -3   8    7.57    0.33
   0   3  -8    7.08    0.26
   0  -3  -8    6.45    0.21
   0   3  -8    7.09    0.26
   0   3   9    4.83    0.30
   0   3   9    5.46    0.25
   0  -3   9    4.47    0.25
   0   3  -9    5.19    0.23
   0  -3  -9    4.62    0.19
   0   3  -9    4.90    0.21
   0  -3  10    2.16    0.23
   0   3  10    2.73    0.22
   0   3  10    2.68    0.20
   0   3 -10    2.67    0.17
   0  -3 -10    1.91    0.13
   0   3 -10    2.38    0.18
   0  -3  11   -0.07    0.13
   0   3  11    0.32    0.12
   0   3  11    0.05    0.11
   0   3 -11    0.07    0.10
   0  -3 -11   -0.01    0.07
   0   3 -11    0.15    0.11
   0   3  12    0.91    0.17
   0   3  12    1.24    0.20
   0  -3  12    1.03    0.20
   0   3 -12    1.13    0.14
   0   3 -12    1.27    0.17
   0  -3 -12    0.69    0.10
   0   3  13    3.07    0.27
   0  -3  13    3.17    0.24
   0   3 -13    2.30    0.19
   0   3 -13    2.58    0.26
   0  -3  14    0.37    0.19
   0   3  14    0.35    0.15
   0   3 -14    0.69    0.17
   0  -3 -14   -0.07    0.19
   0   3 -14    0.13    0.11
   0  -3  15    1.22    0.23
   0   3  15    0.05    0.20
   0  -3 -15    0.53    0.21
   0   3 -15    0.76    0.20
   0  -3  16    0.36    0.17
   0   3  16   -0.17    0.15
   0   3 -16   -0.08    0.17
   0  -3 -16   -0.04    0.15
   0  -3  17    0.13    0.20
   0   3  17   -0.09    0.17
   0   3 -17   -0.08    0.19
   0  -3 -17    0.06    0.20
   0  -3  18   -0.04    0.25
   0   3  18   -0.26    0.21
   0   3 -18   -0.05    0.23
   0  -3 -18    0.00    0.25
   0  -4   0  237.83    4.00
   0   4   0  232.57    3.87
   0   4   0  230.51    2.68
   0  -4   1   70.38    1.32
   0   4   1   70.12    1.27
   0   4  -1   67.13    1.25
   0  -4  -1   70.00    1.30
   0  -4   2    0.00    0.07
   0   4   2   -0.02    0.05
   0   4   2    0.01    0.05
   0   4   2    0.08    0.05
   0   4  -2   -0.08    0.06
   0   4  -2    0.08    0.02
   0   4   3    2.50    0.11
   0   4   3    2.49    0.12
   0   4   3    2.82    0.13
   0  -4   3    2.52    0.16
   0   4  -3    2.36    0.13
   0   4  -3    2.58    0.07
   0   4   4    6.16    0.21
   0  -4   4    6.38    0.23
   0   4   4    6.10    0.22
   0   4   4    6.10    0.20
   0   4  -4    6.07    0.14
   0   4  -4    6.20    0.20
   0  -4   5   44.24    1.06
   0   4   5   43.99    0.96
   0   4   5   43.57    0.94
   0   4   5   43.88    1.05
   0   4  -5   44.23    0.96
   0   4   6   56.65    1.28
   0  -4   6   54.16    1.39
   0   4  -6   54.78    1.07
   0  -4  -6   55.28    1.19
   0   4  -6   56.23    1.26
   0  -4   7   15.10    0.50
   0   4   7   14.99    0.52
   0   4   7   16.02    0.48
   0  -4  -7   15.09    0.41
   0   4  -7   14.87    0.40
   0   4  -7   15.08    0.45
   0   4   8    0.32    0.10
   0  -4   8    0.56    0.14
   0   4   8    0.50    0.13
   0   4  -8    0.33    0.09
   0  -4  -8    0.31    0.08
   0   4  -8    0.54    0.10
   0   4   9   10.76    0.40
   0  -4   9   10.40    0.43
   0   4   9   11.03    0.49
   0   4  -9   10.83    0.38
   0  -4  -9    9.63    0.33
   0   4  -9   10.46    0.37
   0   4  10    1.64    0.18
   0   4  10    1.61    0.25
   0  -4  10    1.50    0.22
   0   4 -10    1.95    0.17
   0   4 -10    1.77    0.16
   0  -4 -10    1.51    0.13
   0   4  11   13.37    0.66
   0  -4  11   14.03    0.59
   0   4  11   13.50    0.56
   0   4 -11   13.46    0.53
   0  -4 -11   12.18    0.45
   0   4 -11   13.90    0.50
   0  -4  12    0.70    0.17
   0   4  12    1.00    0.16
   0   4  12    0.62    0.18
   0   4 -12    1.06    0.17
   0   4 -12    1.02    0.14
   0  -4 -12    0.39    0.12
   0   4  13    1.24    0.19
   0   4  13    0.81    0.22
   0  -4  13    1.18    0.19
   0   4 -13    1.47    0.21
   0  -4 -13    0.91    0.11
   0   4 -13    0.97    0.16
   0   4  14    0.09    0.14
   0  -4  14    0.19    0.16
   0  -4 -14    0.15    0.16
   0   4 -14    0.12    0.11
   0   4 -14    0.08    0.12
   0   4  15    0.98    0.20
   0  -4  15    0.68    0.25
   0   4 -15    0.63    0.17
   0   4 -15    0.31    0.14
   0  -4 -15    0.62    0.27
   0  -4  16    0.90    0.26
   0   4  16    0.65    0.21
   0   4 -16    0.36    0.23
   0  -4 -16    0.71    0.24
   0  -4  17    0.71    0.28
   0   4  17    0.63    0.23
   0  -4 -17    0.89    0.24
   0   4 -17    0.51    0.27
   0   5   0   -0.06    0.03
   0   5   0    0.11    0.06
   0   5   1   42.58    0.74
   0  -5   1   44.15    0.97
   0   5   1   43.78    0.94
   0   5  -1   46.14    0.96
   0  -5  -1   43.57    0.96
   0   5   2    9.10    0.24
   0  -5   2    8.62    0.31
   0   5   2    8.92    0.28
   0  -5  -2    8.23    0.26
   0   5  -2    8.95    0.29
   0   5   3    1.15    0.10
   0   5   3    1.39    0.12
   0   5   3    1.28    0.09
   0  -5   3    1.33    0.15
   0   5  -3    1.02    0.05
   0   5  -3    0.89    0.12
   0   5   4   10.39    0.33
   0  -5   4   10.43    0.36
   0   5   4   10.35    0.31
   0   5   4   10.98    0.35
   0   5  -4   10.05    0.33
   0   5   5   37.08    0.98
   0   5   5   38.95    0.90
   0   5   5   38.29    0.91
   0  -5   5   37.18    1.03
   0   5  -5   38.62    0.96
   0   5  -5   37.25    0.64
   0   5   6   33.77    0.88
   0   5   6   34.72    0.95
   0  -5   6   33.90    1.01
   0   5   6   34.51    0.85
   0   5  -6   32.92    0.67
   0   5  -6   35.88    0.92
   0   5   7    3.34    0.20
   0   5   7    3.61    0.25
   0  -5   7    2.96    0.22
   0  -5  -7    3.39    0.17
   0   5  -7    3.53    0.20
   0   5  -7    3.42    0.15
   0   5   8    2.63    0.22
   0  -5   8    2.84    0.25
   0   5   8    3.06    0.19
   0   5  -8    2.92    0.17
   0  -5  -8    2.64    0.16
   0   5  -8    2.47    0.20
   0  -5   9    0.00    0.12
   0   5   9    0.18    0.11
   0   5   9    0.01    0.15
   0   5  -9    0.15    0.08
   0  -5  -9    0.08    0.08
   0   5  -9    0.12    0.09
   0   5  10   38.64    1.19
   0  -5  10   37.47    1.28
   0   5  10   38.02    1.42
   0   5 -10   40.42    1.17
   0  -5 -10   35.57    1.07
   0   5 -10   39.65    1.19
   0   5  11    2.03    0.21
   0  -5  11    1.64    0.22
   0   5  11    1.72    0.23
   0  -5 -11    1.63    0.15
   0   5 -11    1.98    0.19
   0   5 -11    1.43    0.19
   0   5  12    4.00    0.34
   0  -5  12    4.64    0.36
   0   5  12    4.10    0.30
   0  -5 -12    3.49    0.22
   0   5 -12    4.54    0.29
   0   5 -12    5.16    0.30
   0   5  13    0.77    0.19
   0   5  13    0.77    0.24
   0  -5  13    0.85    0.23
   0  -5 -13    0.42    0.12
   0   5 -13    0.83    0.16
   0   5 -13    1.18    0.18
   0   5  14    0.07    0.14
   0  -5  14   -0.26    0.18
   0   5 -14   -0.07    0.15
   0  -5 -14    0.26    0.16
   0   5 -14    0.22    0.12
   0  -5  15    1.62    0.29
   0   5  15    1.28    0.23
   0   5 -15    1.32    0.23
   0   5 -15    1.23    0.22
   0  -5 -15    1.40    0.28
   0  -5  16    1.26    0.25
   0   5  16    1.01    0.25
   0   5 -16    1.07    0.26
   0  -5 -16    1.02    0.29
   0  -5  17    0.12    0.23
   0   5  17    0.14    0.18
   0   5 -17   -0.01    0.20
   0  -5 -17    0.17    0.24
   0  -6   0    1.66    0.12
   0   6   0    1.29    0.11
   0   6   0    1.15    0.06
   0  -6   1   20.18    0.60
   0   6   1   19.64    0.54
   0   6   1   19.79    0.41
   0  -6  -1   20.69    0.56
   0   6  -1   19.34    0.56
   0   6   2   16.27    0.41
   0   6   2   16.53    0.47
   0  -6   2   16.07    0.49
   0  -6  -2   16.76    0.46
   0   6  -2   17.00    0.49
   0   6   3    0.53    0.10
   0  -6   3    0.69    0.11
   0   6   3    0.55    0.10
   0   6   3    0.53    0.09
   0   6  -3    0.38    0.09
   0   6  -3    0.48    0.03
   0   6   4    0.53    0.11
   0   6   4    0.53    0.10
   0  -6   4    0.47    0.10
   0   6   4    0.51    0.09
   0   6  -4    0.42    0.04
   0   6  -4    0.80    0.12
   0  -6   5    8.30    0.36
   0   6   5    8.73    0.34
   0   6   5    8.15    0.33
   0   6   5    8.64    0.30
   0   6  -5    8.13    0.31
   0   6   6    5.17    0.23
   0   6   6    4.77    0.25
   0   6   6    4.43    0.21
   0  -6   6    4.80    0.27
   0   6  -6    3.93    0.14
   0   6  -6    4.56    0.22
   0   6   7   19.55    0.65
   0   6   7   19.57    0.64
   0  -6   7   19.30    0.71
   0   6   7   19.40    0.59
   0   6  -7   18.29    0.45
   0   6  -7   19.63    0.65
   0  -6   8    1.08    0.21
   0   6   8    1.15    0.15
   0   6   8    1.07    0.16
   0   6  -8    1.69    0.17
   0   6  -8    1.16    0.10
   0  -6  -8    1.10    0.14
   0   6   9   14.97    0.67
   0   6   9   14.72    0.58
   0  -6   9   15.04    0.62
   0  -6  -9   15.33    0.54
   0   6  -9   14.71    0.48
   0   6  -9   15.20    0.59
   0  -6  10    5.43    0.40
   0   6  10    5.14    0.32
   0   6  10    4.99    0.39
   0   6 -10    5.61    0.33
   0  -6 -10    4.93    0.28
   0   6 -10    5.40    0.27
   0   6  11    9.54    0.45
   0  -6  11    8.77    0.48
   0   6  11    9.67    0.49
   0  -6 -11    7.23    0.37
   0   6 -11    9.42    0.44
   0   6 -11    9.23    0.40
   0   6  12    0.33    0.16
   0   6  12    0.55    0.15
   0  -6  12    0.23    0.19
   0   6 -12    0.38    0.14
   0  -6 -12    0.43    0.11
   0   6 -12    0.21    0.12
   0  -6  13    0.78    0.20
   0   6  13    0.48    0.22
   0   6  13    0.35    0.14
   0   6 -13    0.20    0.16
   0  -6 -13    0.09    0.10
   0   6 -13    0.32    0.14
   0   6  14    1.08    0.21
   0  -6  14    1.17    0.28
   0  -6 -14    0.98    0.23
   0   6 -14    0.75    0.20
   0   6 -14    1.05    0.19
   0  -6  15    0.34    0.23
   0   6  15    0.63    0.19
   0   6 -15    0.36    0.16
   0   6 -15    0.38    0.17
   0  -6 -15    0.41    0.21
   0  -6  16    0.41    0.22
   0   6  16    0.15    0.18
   0   6 -16   -0.02    0.18
   0  -6 -16    0.12    0.24
   0  -6  17    1.60    0.32
   0  -6 -17    1.84    0.38
   0  -7   0    0.03    0.07
   0   7   0   -0.16    0.09
   0   7   0    0.01    0.04
   0   7   1    4.90    0.17
   0  -7   1    5.36    0.29
   0   7   1    5.27    0.24
   0   7  -1    5.53    0.24
   0  -7  -1    5.69    0.25
   0   7   2   14.63    0.50
   0   7   2   15.36    0.40
   0  -7   2   14.60    0.53
   0  -7  -2   16.24    0.52
   0   7  -2   13.99    0.49
   0   7   3    0.28    0.07
   0  -7   3    0.39    0.13
   0   7   3    0.14    0.10
   0   7  -3    0.03    0.11
   0  -7  -3    0.06    0.10
   0   7   4    2.58    0.19
   0   7   4    2.61    0.17
   0  -7   4    2.55    0.23
   0   7   4    2.76    0.22
   0   7  -4    2.66    0.18
   0  -7   5    3.28    0.28
   0   7   5    4.01    0.21
   0   7   5    4.29    0.26
   0   7   5    3.67    0.21
   0   7  -5    3.49    0.25
   0   7   6    6.07    0.33
   0   7   6    5.49    0.30
   0  -7   6    5.51    0.35
   0   7   6    6.78    0.31
   0   7  -6    6.35    0.30
   0   7   7    6.08    0.30
   0   7   7    6.22    0.31
   0  -7   7    6.27    0.35
   0   7   7    6.23    0.32
   0   7  -7    5.09    0.20
   0   7  -7    6.17    0.34
   0   7   8    5.76    0.32
   0   7   8    5.54    0.36
   0  -7   8    6.12    0.37
   0   7  -8    5.17    0.20
   0  -7  -8    5.86    0.29
   0   7  -8    6.17    0.35
   0  -7   9    7.06    0.41
   0   7   9    6.81    0.37
   0   7   9    6.84    0.44
   0   7  -9    7.15    0.38
   0  -7  -9    6.86    0.35
   0   7  -9    6.07    0.27
   0   7  10    0.23    0.15
   0  -7  10    0.29    0.19
   0   7  10    0.29    0.14
   0   7 -10   -0.03    0.14
   0  -7 -10    0.32    0.11
   0   7 -10    0.21    0.10
   0  -7  11    1.58    0.28
   0   7  11    1.64    0.28
   0   7  11    1.71    0.22
   0  -7 -11    1.59    0.19
   0   7 -11    2.10    0.22
   0   7 -11    1.71    0.18
   0   7  12    0.12    0.17
   0   7  12    0.16    0.13
   0  -7  12   -0.07    0.13
   0  -7 -12    0.01    0.10
   0   7 -12    0.03    0.10
   0   7 -12   -0.06    0.13
   0   7  13    0.58    0.21
   0   7  13    0.57    0.19
   0  -7  13    0.78    0.20
   0   7 -13    0.66    0.15
   0   7 -13    0.56    0.19
   0   7  14    0.23    0.15
   0  -7  14   -0.06    0.16
   0   7 -14    0.09    0.15
   0  -7 -14    0.16    0.18
   0  -7  15    0.54    0.21
   0   7  15    0.20    0.20
   0   7 -15    0.37    0.18
   0  -7 -15    0.88    0.29
   0  -7  16    1.16    0.25
   0  -7 -16    0.50    0.26
   0   8   0    2.71    0.11
   0  -8   0    3.32    0.21
   0   8   0    2.98    0.24
   0  -8   1    2.59    0.20
   0   8   1    2.33    0.18
   0   8   1    2.05    0.12
   0  -8  -1    2.40    0.21
   0   8  -1    2.54    0.19
   0   8   2    0.26    0.07
   0   8   2    0.37    0.10
   0  -8   2    0.49    0.14
   0   8  -2    0.37    0.12
   0  -8  -2    0.21    0.12
   0   8   3    2.80    0.22
   0   8   3    3.24    0.18
   0  -8   3    3.34    0.30
   0   8  -3    2.92    0.23
   0  -8  -3    3.22    0.23
   0  -8   4    6.53    0.36
   0   8   4    6.84    0.32
   0   8   4    6.68    0.29
   0   8  -4    7.02    0.32
   0  -8  -4    7.21    0.37
   0   8   5    0.35    0.12
   0  -8   5   -0.08    0.16
   0   8   5   -0.04    0.10
   0   8   5    0.06    0.09
   0   8  -5    0.02    0.10
   0   8   6    2.70    0.26
   0   8   6    2.82    0.21
   0   8   6    2.58    0.23
   0  -8   6    2.91    0.30
   0   8  -6    2.55    0.26
   0  -8   7    0.08    0.16
   0   8   7   -0.13    0.13
   0   8   7    0.12    0.11
   0   8   7   -0.07    0.10
   0   8  -7    0.13    0.10
   0  -8   8    1.82    0.27
   0   8   8    1.56    0.19
   0   8   8    1.35    0.20
   0   8   8    1.23    0.22
   0   8  -8    1.29    0.18
   0  -8   9    0.40    0.15
   0   8   9    0.26    0.14
   0   8   9    0.40    0.17
   0   8  -9    0.26    0.15
   0  -8  -9    0.19    0.13
   0   8  10    0.21    0.18
   0   8  10    0.39    0.12
   0  -8  10    0.11    0.20
   0  -8 -10    0.27    0.13
   0   8 -10    0.06    0.13
   0   8  11    0.54    0.18
   0  -8  11    0.69    0.20
   0   8  11    0.94    0.24
   0   8 -11    0.59    0.19
   0  -8 -11    0.75    0.15
   0  -8  12    0.01    0.13
   0   8  12   -0.01    0.13
   0   8  12   -0.12    0.14
   0   8 -12   -0.09    0.14
   0  -8 -12    0.05    0.11
   0   8  13    0.19    0.16
   0  -8  13    0.29    0.19
   0   8 -13    0.04    0.16
   0   8  14    0.47    0.21
   0  -8  14    0.82    0.24
   0   8 -14    0.65    0.20
   0  -8 -14    1.00    0.24
   0   8  15    0.10    0.14
   0  -8  15   -0.05    0.20
   0  -8 -15   -0.07    0.22
   0   8 -15    0.23    0.17
   0  -9   0    0.09    0.13
   0   9   0   -0.04    0.12
   0  -9   1    0.94    0.20
   0   9   1    0.79    0.18
   0  -9  -1    0.79    0.18
   0   9  -1    0.84    0.19
   0   9   2    1.13    0.12
   0   9   2    1.11    0.16
   0  -9   2    1.33    0.22
   0   9  -2    1.29    0.21
   0  -9  -2    1.12    0.16
   0   9   3    0.47    0.13
   0   9   3    0.24    0.11
   0  -9   3    0.70    0.16
   0   9  -3    0.33    0.14
   0  -9  -3    0.48    0.15
   0   9   4    0.68    0.14
   0  -9   4    0.92    0.18
   0   9   4    0.95    0.15
   0  -9  -4    1.28    0.18
   0   9  -4    0.59    0.16
   0   9   5   11.05    0.53
   0  -9   5   10.95    0.56
   0   9   5   10.86    0.46
   0   9  -5   10.98    0.51
   0  -9  -5   12.21    0.57
   0  -9   6    7.43    0.46
   0   9   6    6.93    0.37
   0   9   6    7.83    0.39
   0   9  -6    7.42    0.44
   0  -9   7    3.27    0.34
   0   9   7    3.34    0.30
   0   9   7    2.84    0.28
   0   9   7    3.47    0.29
   0   9  -7    3.41    0.31
   0   9   8    3.94    0.33
   0   9   8    4.79    0.32
   0  -9   8    3.87    0.42
   0   9   8    4.08    0.33
   0   9  -8    4.48    0.34
   0  -9   9    0.89    0.24
   0   9   9    0.69    0.20
   0   9   9    0.85    0.21
   0  -9  -9    1.02    0.18
   0   9  -9    0.79    0.21
   0   9  10    0.11    0.13
   0  -9  10   -0.13    0.14
   0   9  10    0.03    0.14
   0   9 -10   -0.09    0.14
   0  -9 -10   -0.03    0.12
   0  -9  11    0.34    0.21
   0   9  11    0.07    0.18
   0   9  11   -0.01    0.13
   0   9 -11    0.23    0.16
   0  -9 -11    0.06    0.14
   0   9  12    0.11    0.16
   0   9  12   -0.17    0.15
   0  -9  12   -0.21    0.20
   0   9 -12   -0.06    0.16
   0  -9 -12   -0.05    0.13
   0   9  13    1.47    0.25
   0  -9  13    1.39    0.33
   0  -9 -13    1.63    0.27
   0   9 -13    1.55    0.28
   0   9  14    0.46    0.24
   0  -9  14    0.83    0.31
   0   9 -14    0.77    0.24
   0  -9 -14    1.25    0.26
   0  -9  15    0.22    0.22
   0  -9 -15   -0.21    0.22
   0  10   0   27.43    1.05
   0 -10   0   30.13    1.18
   0 -10   1    0.57    0.22
   0  10   1    0.80    0.17
   0 -10  -1    0.68    0.20
   0  10  -1    0.75    0.21
   0 -10   2    6.63    0.47
   0  10   2    7.03    0.41
   0 -10  -2    6.71    0.39
   0  10  -2    6.25    0.37
   0  10   3   -0.08    0.11
   0  10   3    0.11    0.08
   0 -10   3    0.43    0.18
   0  10  -3    0.00    0.16
   0 -10  -3    0.08    0.12
   0  10   4    5.03    0.28
   0 -10   4    5.94    0.44
   0  10   4    5.23    0.39
   0 -10  -4    5.97    0.40
   0  10  -4    5.49    0.41
   0  10   5    1.68    0.22
   0  10   5    1.00    0.16
   0 -10   5    0.90    0.21
   0 -10  -5    1.28    0.21
   0  10  -5    1.36    0.20
   0  10   6    0.25    0.14
   0 -10   6    0.08    0.21
   0  10   6    0.29    0.16
   0 -10  -6    0.33    0.17
   0  10  -6    0.23    0.18
   0 -10   7    0.25    0.17
   0  10   7    0.26    0.16
   0  10   7    0.21    0.15
   0  10  -7    0.14    0.16
   0 -10  -7    0.12    0.16
   0 -10   8   -0.18    0.20
   0  10   8   -0.15    0.14
   0  10   8    0.16    0.15
   0  10   8    0.28    0.14
   0  10  -8    0.26    0.17
   0 -10   9    0.83    0.23
   0  10   9    0.96    0.20
   0  10   9    0.76    0.22
   0 -10  -9    0.52    0.12
   0  10  -9    1.01    0.18
   0  10  10    0.65    0.19
   0  10  10    0.40    0.21
   0 -10  10    0.55    0.22
   0  10 -10    0.66    0.21
   0 -10 -10    0.38    0.19
   0  10  11    0.44    0.20
   0  10  11    0.42    0.24
   0 -10  11    0.88    0.29
   0  10 -11    0.91    0.23
   0 -10 -11    0.55    0.19
   0 -10  12    0.20    0.24
   0  10  12    0.09    0.18
   0  10 -12    0.21    0.19
   0 -10 -12    0.26    0.17
   0 -10 -12    0.07    0.16
   0 -10  13    1.06    0.34
   0  10  13    1.03    0.25
   0 -10 -13    0.89    0.28
   0  10 -13    0.33    0.26
   0 -10  14    1.29    0.34
   0  10 -14    0.52    0.21
   0 -10 -14    0.87    0.26
   0  11   0   -0.09    0.14
   0 -11   1    5.01    0.42
   0  11   1    5.45    0.40
   0 -11  -1    5.30    0.42
   0  11  -1    4.43    0.40
   0  11   2    0.07    0.17
   0 -11   2    0.29    0.16
   0 -11  -2    0.24    0.18
   0  11  -2    0.32    0.15
   0 -11   3   -0.07    0.18
   0  11  -3    0.07    0.13
   0 -11  -3   -0.20    0.15
   0  11   4    0.52    0.13
   0  11   4    0.58    0.20
   0 -11   4    0.72    0.19
   0  11  -4    0.80    0.23
   0 -11  -4    0.95    0.18
   0  11   5    1.99    0.20
   0  11   5    1.74    0.27
   0 -11   5    1.92    0.33
   0  11  -5    2.47    0.30
   0 -11  -5    1.80    0.27
   0  11   6    1.60    0.25
   0 -11   6    1.49    0.29
   0  11   6    1.13    0.20
   0  11  -6    1.84    0.28
   0 -11  -6    1.67    0.26
   0  11   7    0.20    0.15
   0  11   7    0.13    0.18
   0 -11   7    0.23    0.19
   0 -11  -7    0.46    0.17
   0  11  -7    0.20    0.19
   0  11   8    1.96    0.23
   0  11   8    0.34    0.20
   0 -11   8    0.79    0.28
   0  11  -8    0.58    0.25
   0 -11  -8    0.66    0.22
   0  11   9    1.14    0.22
   0 -11   9    1.84    0.33
   0  11   9    0.75    0.24
   0 -11  -9    1.23    0.24
   0  11  -9    1.16    0.24
   0 -11  10    2.82    0.39
   0  11 -10    2.34    0.37
   0 -11 -10    2.38    0.31
   0  11  11    1.28    0.26
   0 -11  11    1.28    0.35
   0  11 -11    1.20    0.29
   0 -11 -11    1.45    0.24
   0 -11 -11    0.76    0.26
   0 -11  12    1.41    0.36
   0  11  12    0.73    0.27
   0 -11 -12    1.11    0.30
   0  11 -12    1.53    0.30
   0  12   0    4.79    0.45
   0 -12   0    5.57    0.46
   0 -12   1    0.65    0.21
   0  12   1    0.89    0.23
   0  12  -1    0.72    0.24
   0 -12  -1    0.95    0.24
   0  12   2    2.26    0.27
   0 -12   2    2.26    0.35
   0 -12  -2    2.26    0.32
   0  12  -2    2.40    0.32
   0  12   3    0.05    0.14
   0 -12   3    0.11    0.20
   0 -12  -3    0.08    0.18
   0  12  -3   -0.03    0.18
   0 -12   4   -0.15    0.18
   0  12   4   -0.16    0.13
   0  12  -4    0.23    0.15
   0 -12  -4   -0.01    0.16
   0 -12   5    0.38    0.21
   0  12   5    1.10    0.22
   0  12  -5    0.38    0.23
   0 -12  -5    0.11    0.21
   0  12   6   -0.08    0.12
   0 -12   6   -0.14    0.17
   0  12   6    0.01    0.14
   0 -12  -6    0.05    0.17
   0  12  -6   -0.03    0.15
   0  12   7    0.15    0.15
   0  12   7    0.76    0.20
   0 -12   7   -0.22    0.24
   0 -12  -7    0.27    0.19
   0  12  -7   -0.07    0.16
   0 -12   8    0.40    0.24
   0  12   8    0.31    0.20
   0 -12  -8    0.16    0.20
   0  12  -8    0.40    0.24
   0 -12   9    0.04    0.27
   0  12   9    0.26    0.20
   0 -12  -9    0.33    0.20
   0 -12  -9    0.34    0.16
   0  12  -9    0.28    0.24
   0 -12  10    0.14    0.26
   0 -12 -10    0.20    0.19
   0  12 -10    0.09    0.24
   0 -12 -10    0.19    0.20
   0 -12 -10    0.10    0.20
   0 -12  11    0.50    0.26
   0 -12 -11   -0.17    0.19
   0  12 -11   -0.28    0.18
   0  13   0    0.07    0.18
   0 -13   0    0.01    0.20
   0  13   1    0.68    0.21
   0 -13   1    1.06    0.29
   0  13  -1    0.77    0.26
   0 -13  -1    0.69    0.23
   0  13   2    0.76    0.25
   0 -13   2    0.81    0.28
   0  13  -2    0.41    0.26
   0 -13  -2    0.76    0.21
   0  13   3   -0.20    0.18
   0 -13   3   -0.30    0.20
   0 -13  -3    0.16    0.18
   0  13  -3    0.16    0.15
   0  13   4   -0.06    0.20
   0 -13   4   -0.35    0.22
   0 -13  -4   -0.00    0.20
   0  13  -4   -0.27    0.22
   0  13   5    0.02    0.19
   0 -13   5    0.15    0.21
   0  13  -5   -0.10    0.17
   0 -13  -5    0.20    0.16
   0  13   6   -0.11    0.18
   0 -13   6    0.19    0.21
   0  13  -6   -0.08    0.19
   0 -13  -6    0.02    0.17
   0 -13   7    0.00    0.22
   0  13   7    0.08    0.16
   0  13  -7   -0.04    0.21
   0 -13  -7    0.06    0.19
   0  13   8    0.22    0.20
   0 -13   8   -0.08    0.23
   0  13  -8   -0.21    0.17
   0 -13  -8   -0.02    0.18
   0 -13   9    0.14    0.29
   0  13   9    0.32    0.22
   0 -13  -9    0.14    0.21
   0  13  -9    0.27    0.26
   0  14   0    1.95    0.35
   0 -14   0    2.02    0.33
   0 -14   1   -0.07    0.22
   0  14   1    0.20    0.22
   0  14  -1    0.04    0.20
   0 -14   2    0.48    0.31
   0  14   2    0.59    0.22
   0  14  -2    0.54    0.28
   0 -14  -2    0.55    0.28
   0  14   3    0.57    0.26
   0 -14   3    0.38    0.24
   0  14  -3    0.72    0.23
   0 -14  -3    0.44    0.23
   0 -14   4   -0.04    0.18
   0  14   4    0.18    0.21
   0 -14  -4    0.13    0.21
   0  14  -4   -0.14    0.21
   0  14   5    0.17    0.22
   0 -14   5   -0.04    0.26
   0 -14  -5   -0.05    0.23
   0  14  -5    0.33    0.23
   0  14   6   -0.02    0.22
   0 -14   6   -0.27    0.25
   0 -14  -6   -0.09    0.18
   0  14  -6    0.04    0.26
   0 -14   7    0.19    0.31
   0  14   7    0.38    0.26
   0 -14  -7    0.51    0.21
   0  14  -7   -0.05    0.29
   0 -15   0    0.14    0.21
   0  15   0    0.02    0.24
   0 -15   1    0.52    0.33
   0  15   1    0.35    0.29
   0  15  -1    0.43    0.31
   0 -15  -1    1.17    0.32
   0  15   2    0.91    0.33
   0 -15   2    0.87    0.30
   0 -15  -2    1.68    0.38
   0  15  -2    1.52    0.31
   0  15   3    1.33    0.37
   0 -15   3    1.84    0.41
   0  15  -3    1.30    0.40
   0 -15  -3    1.49    0.38
   0 -15   4    0.02    0.29
   0  15   4   -0.22    0.25
   0  15  -4   -0.15    0.22
   0 -15  -4   -0.27    0.26
   1   0 -18    0.10    0.21
  -1   0  18   -0.04    0.17
   1   0 -17    0.16    0.19
  -1   0  17    0.01    0.17
   1   0 -16    3.34    0.37
  -1   0  16    2.97    0.32
   1   0 -15    0.10    0.17
   1   0 -15    0.06    0.10
  -1   0  15    0.03    0.14
   1   0 -14    0.60    0.14
  -1   0  14    0.59    0.17
   1   0 -13   -0.10    0.10
  -1   0  13    0.05    0.15
  -1   0  13   -0.03    0.12
   1   0 -12    8.93    0.36
  -1   0  12   10.68    0.45
  -1   0  12    8.62    0.49
   1   0 -11    0.10    0.08
  -1   0  11    0.09    0.11
  -1   0  11    0.28    0.15
   1   0 -10   20.11    0.55
  -1   0  10   22.66    0.68
   1   0  -9    0.03    0.06
  -1   0   9   -0.01    0.07
  -1   0   9    0.18    0.10
   1   0  -8    0.23    0.06
  -1   0   8    0.15    0.08
  -1   0   8    0.11    0.07
   1   0  -7   -0.04    0.05
  -1   0   7    0.05    0.06
  -1   0   7   -0.03    0.05
   1   0  -6    0.35    0.06
  -1   0   6    0.31    0.06
  -1   0   6    0.27    0.08
   1   0  -5   -0.00    0.04
  -1   0   5   -0.08    0.06
   1   0  -4    1.22    0.07
  -1   0   4    1.53    0.08
  -1   0   4    1.25    0.06
   1   0  -3    0.12    0.03
  -1   0   3    0.20    0.04
  -1   0   3    0.18    0.03
   1   0   2   49.66    0.72
  -1   0  -2   49.99    0.70
   1   0   3   -0.01    0.04
  -1   0  -3    0.02    0.01
  -1   0  -3    0.01    0.03
   1   0   4  225.29    3.82
  -1   0  -4  223.84    3.74
   1   0   5    0.08    0.05
  -1   0  -5   -0.01    0.05
   1   0   6    0.07    0.06
  -1   0  -6    0.13    0.03
  -1   0  -6    0.08    0.08
  -1   0  -7   -0.04    0.04
  -1   0  -7   -0.08    0.08
   1   0   8    2.23    0.15
  -1   0  -8    2.23    0.15
  -1   0  -8    2.21    0.09
   1   0   9    0.20    0.10
  -1   0  -9   -0.02    0.04
  -1   0  -9   -0.13    0.09
   1   0  10   -0.05    0.11
  -1   0 -10    0.02    0.11
  -1   0 -10   -0.05    0.05
   1   0  11    0.05    0.10
  -1   0 -11   -0.01    0.12
  -1   0 -11   -0.00    0.05
   1   0  12   23.22    0.91
  -1   0 -12   20.32    0.86
  -1   0 -13   -0.00    0.14
   1   0  14    0.02    0.18
  -1   0 -14    0.23    0.14
   1   0  15    0.02    0.17
  -1   0 -15    0.01    0.14
   1   0  16    0.04    0.16
  -1   0 -16    0.13    0.20
   1   0  17    0.19    0.22
   1   0  18    2.91    0.45
  -1   0 -18    2.44    0.45
   1  -1 -18    0.06    0.19
   1   1 -18    0.70    0.24
  -1  -1  18    0.11    0.20
  -1   1  18   -0.04    0.21
   1  -1 -17   -0.06    0.16
   1   1 -17   -0.01    0.18
  -1  -1  17   -0.15    0.17
  -1   1  17    0.31    0.15
   1   1 -16    0.52    0.21
   1  -1 -16    0.27    0.19
  -1  -1  16    0.64    0.20
  -1   1  16    0.43    0.19
   1  -1 -15    1.02    0.16
   1   1 -15    0.99    0.15
   1   1 -15    0.94    0.26
   1  -1 -15    1.13    0.15
  -1   1  15    1.25    0.21
  -1  -1  15    1.74    0.25
   1   1 -14    3.34    0.32
   1   1 -14    2.85    0.20
   1  -1 -14    3.00    0.21
  -1   1  14    3.24    0.27
  -1   1  14    3.25    0.29
  -1  -1  14    3.82    0.31
   1  -1 -13    0.53    0.11
   1   1 -13    0.11    0.10
   1   1 -13    0.66    0.11
  -1  -1  13    0.62    0.14
  -1   1  13    0.78    0.14
  -1   1  13    0.54    0.17
   1  -1 -12    0.91    0.11
   1   1 -12    0.77    0.12
  -1  -1  12    0.86    0.16
  -1   1  12    0.57    0.21
  -1  -1  12    0.67    0.16
  -1   1  12    1.06    0.16
   1  -1 -11    7.46    0.28
   1   1 -11    8.70    0.34
  -1   1  11    7.95    0.34
  -1  -1  11    7.71    0.37
  -1  -1  11    8.44    0.38
  -1   1  11    7.50    0.42
   1   1 -10    1.64    0.13
   1  -1 -10    1.29    0.11
  -1   1  10    1.34    0.15
  -1  -1  10    1.51    0.17
  -1  -1  10    1.64    0.14
  -1   1  10    1.38    0.14
   1   1  -9   29.56    0.72
   1  -1  -9   27.31    0.66
  -1  -1   9   29.57    0.85
  -1  -1   9   29.36    0.76
  -1   1   9   28.39    0.87
  -1   1   9   29.74    0.77
   1   1  -8    0.38    0.07
   1  -1  -8    0.27    0.06
  -1   1   8    0.30    0.09
  -1   1   8    0.42    0.08
  -1  -1   8    0.38    0.09
  -1  -1   8    0.31    0.10
   1   1  -7   22.60    0.50
   1  -1  -7   21.82    0.49
  -1  -1   7   22.41    0.53
  -1  -1   7   22.21    0.58
  -1   1   7   22.14    0.61
  -1   1   7   22.33    0.50
   1   1  -6   16.27    0.37
   1  -1  -6   16.18    0.37
  -1   1   6   16.02    0.43
  -1  -1   6   15.94    0.38
  -1   1   6   15.78    0.34
  -1  -1   6   16.08    0.41
   1  -1  -5    2.37    0.10
   1   1  -5    2.45    0.09
  -1   1   5    2.41    0.13
  -1  -1   5    2.66    0.12
  -1  -1   5    2.76    0.12
  -1   1   5    2.42    0.09
   1  -1  -4    0.20    0.04
   1   1  -4   -0.02    0.04
  -1  -1   4    0.02    0.05
  -1   1   4    0.06    0.03
  -1   1   4   -0.04    0.06
  -1  -1   4    0.04    0.04
   1   1  -3   20.80    0.35
   1  -1  -3   20.99    0.35
  -1  -1   3   20.45    0.32
  -1   1   3   21.82    0.41
  -1  -1   3   20.24    0.34
   1  -1  -2    0.29    0.03
   1   1  -2    0.35    0.04
   1  -1  -2    0.30    0.01
  -1  -1   2    0.38    0.03
  -1   1   2    0.35    0.01
  -1   1   2    0.32    0.03
   1   1   1   48.73    0.65
   1  -1   1   50.01    0.62
  -1  -1  -1   48.85    0.59
   1   1   2    2.79    0.04
   1  -1   2    2.89    0.09
   1   1   2    2.97    0.09
  -1   1  -2    2.90    0.06
  -1   1  -2    2.91    0.09
  -1  -1  -2    2.95    0.09
   1  -1   3   79.94    1.34
   1   1   3   81.49    1.33
  -1   1  -3   77.98    0.89
  -1   1  -3   81.46    1.26
   1  -1   4    0.07    0.05
   1   1   4    0.12    0.05
  -1   1  -4    0.20    0.05
  -1  -1  -4    0.13    0.02
  -1  -1  -4    0.23    0.07
  -1   1  -4    0.13    0.03
   1  -1   5  268.41    4.98
   1   1   5  270.53    4.94
  -1   1  -5  265.37    3.46
  -1   1  -5  271.21    4.96
   1  -1   6    5.82    0.22
   1   1   6    5.99    0.21
  -1  -1  -6    5.95    0.24
  -1   1  -6    5.91    0.21
  -1   1  -6    5.56    0.14
   1  -1   7   16.54    0.48
   1   1   7   16.74    0.49
  -1  -1  -7   15.12    0.29
  -1   1  -7   16.13    0.47
  -1  -1  -7   16.72    0.53
  -1   1  -7   15.75    0.32
   1  -1   8    0.94    0.12
   1   1   8    0.82    0.13
  -1  -1  -8    0.86    0.14
  -1   1  -8    0.89    0.06
  -1   1  -8    0.81    0.12
   1   1   9    0.18    0.10
   1  -1   9    0.43    0.10
  -1  -1  -9    0.15    0.12
  -1   1  -9    0.57    0.09
  -1   1  -9    0.17    0.05
  -1  -1  -9    0.22    0.05
   1   1  10    1.87    0.20
   1  -1  10    2.10    0.18
  -1   1 -10    1.98    0.11
  -1  -1 -10    2.00    0.21
  -1   1 -10    2.17    0.20
  -1  -1 -10    1.90    0.11
   1   1  11    6.06    0.35
   1  -1  11    6.38    0.34
  -1   1 -11    5.43    0.21
  -1   1 -11    6.00    0.32
  -1  -1 -11    4.85    0.19
  -1  -1 -11    6.14    0.38
   1  -1  12    0.74    0.16
   1   1  12    1.04    0.19
  -1  -1 -12    0.94    0.19
  -1   1 -12    0.51    0.16
  -1   1 -12    0.61    0.09
   1   1  13    1.02    0.22
   1  -1  13    1.49    0.25
  -1  -1 -13    1.15    0.19
   1  -1  14    0.28    0.20
   1   1  14    0.45    0.15
  -1   1 -14    0.22    0.16
  -1  -1 -14    0.06    0.16
   1   1  15    1.05    0.25
   1  -1  15    1.08    0.26
  -1  -1 -15    1.09    0.27
  -1   1 -15    0.96    0.27
   1   1  16    0.34    0.24
   1  -1  16    0.41    0.25
  -1   1 -16    0.87    0.27
  -1  -1 -16    0.69    0.22
   1  -1  17   -0.02    0.21
   1   1  17    0.06    0.21
  -1   1 -17    0.12    0.21
  -1  -1 -17   -0.01    0.22
   1   1  18   -0.23    0.22
   1  -1  18    0.19    0.23
  -1  -1 -18    0.06    0.18
  -1   1 -18    0.40    0.25
   1  -2 -18    1.34    0.34
   1   2 -18    1.27    0.32
  -1   2  18    1.13    0.26
  -1  -2  18    1.00    0.31
   1  -2 -17    0.72    0.26
   1   2 -17    0.02    0.22
  -1   2  17    0.20    0.18
  -1  -2  17    0.27    0.21
   1   2 -16    0.69    0.21
   1  -2 -16    1.52    0.25
  -1   2  16    1.52    0.22
  -1  -2  16    1.22    0.26
   1  -2 -15    0.52    0.12
   1   2 -15    0.46    0.15
   1   2 -15    0.54    0.21
  -1   2  15    0.65    0.18
  -1   2  15    0.74    0.24
  -1  -2  15    0.75    0.21
   1   2 -14    0.74    0.15
   1   2 -14    0.66    0.21
   1  -2 -14    0.65    0.13
  -1   2  14    0.81    0.23
  -1  -2  14    1.15    0.17
  -1   2  14    0.79    0.18
   1  -2 -13    1.37    0.14
   1   2 -13    1.50    0.16
   1   2 -13    1.60    0.21
  -1  -2  13    1.49    0.22
  -1   2  13    1.75    0.19
  -1   2  13    1.47    0.27
   1   2 -12    1.16    0.14
   1   2 -12    0.92    0.14
   1  -2 -12    0.64    0.11
  -1   2  12    0.65    0.23
  -1  -2  12    1.26    0.18
  -1   2  12    0.93    0.16
   1  -2 -11    2.03    0.14
   1   2 -11    2.18    0.16
  -1   2  11    2.14    0.21
  -1  -2  11    2.02    0.19
  -1   2  11    2.41    0.19
  -1  -2  11    2.01    0.21
   1  -2 -10    1.88    0.13
   1   2 -10    2.39    0.16
  -1   2  10    2.05    0.16
  -1  -2  10    1.89    0.19
  -1  -2  10    1.76    0.19
  -1   2  10    1.84    0.21
   1   2  -9    1.51    0.12
   1  -2  -9    1.15    0.12
  -1   2   9    1.60    0.12
  -1   2   9    1.87    0.15
  -1  -2   9    1.51    0.15
  -1  -2   9    1.09    0.15
   1  -2  -8    0.45    0.08
   1   2  -8    0.64    0.07
  -1  -2   8    0.46    0.10
  -1  -2   8    0.35    0.10
  -1   2   8    0.62    0.08
  -1   2   8    0.49    0.13
   1   2  -7    0.12    0.06
   1  -2  -7    0.21    0.06
  -1   2   7    0.10    0.06
  -1  -2   7    0.17    0.07
  -1  -2   7    0.07    0.07
  -1   2   7    0.13    0.10
   1   2  -6   22.80    0.49
   1  -2  -6   22.73    0.49
  -1   2   6   22.43    0.46
  -1  -2   6   22.39    0.51
  -1  -2   6   23.25    0.55
  -1   2   6   22.81    0.60
   1   2  -5    0.42    0.06
   1  -2  -5    0.44    0.06
  -1  -2   5    0.41    0.07
  -1  -2   5    0.45    0.06
  -1   2   5    0.59    0.09
   1   2  -4   17.75    0.36
   1  -2  -4   18.15    0.36
  -1  -2   4   17.57    0.40
  -1  -2   4   17.46    0.31
  -1   2   4   17.16    0.30
   1   2  -3    7.68    0.18
   1  -2  -3    7.98    0.18
  -1   2   3    7.92    0.21
  -1  -2   3    7.73    0.20
  -1  -2   3    7.45    0.13
  -1   2   3    7.21    0.13
   1   2  -2   51.69    0.77
  -1  -2   2   51.05    0.47
  -1   2   2   50.54    0.60
  -1  -2   2   53.02    0.81
  -1   2   2   51.45    0.79
  -1   2   2   52.36    0.83
   1  -2  -1   63.24    0.71
   1   2  -1   64.27    0.87
  -1   2   1   64.09    0.88
  -1   2   1   66.05    0.92
  -1  -2   1   64.30    0.93
   1  -2   0    4.31    0.10
   1   2   0    4.39    0.09
   1   2   0    4.49    0.12
  -1   2   0    4.45    0.10
  -1   2   0    4.28    0.10
  -1  -2   0    4.03    0.07
   1  -2   1    0.81    0.07
   1   2   1    0.93    0.05
   1   2   1    0.88    0.05
  -1   2  -1    0.94    0.06
  -1  -2  -1    0.81    0.04
  -1   2  -1    0.82    0.06
   1   2   2   36.00    0.66
   1   2   2   36.78    0.47
   1  -2   2   36.68    0.65
  -1   2  -2   36.01    0.56
  -1  -2  -2   38.42    0.62
  -1   2  -2   37.30    0.54
   1   2   3    2.69    0.07
   1   2   3    2.58    0.12
   1   2   3    2.45    0.11
   1  -2   3    2.55    0.13
  -1   2  -3    2.62    0.10
  -1   2  -3    2.48    0.08
   1   2   4   20.46    0.47
   1   2   4   21.09    0.48
   1  -2   4   20.38    0.47
  -1  -2  -4   20.52    0.32
  -1   2  -4   19.93    0.35
  -1   2  -4   21.86    0.44
   1   2   5    0.82    0.09
   1  -2   5    1.09    0.09
   1   2   5    0.95    0.10
  -1   2  -5    1.10    0.06
  -1  -2  -5    0.93    0.05
  -1   2  -5    1.03    0.09
   1  -2   6  126.87    2.74
  -1  -2  -6  115.43    1.75
  -1   2  -6  125.14    2.53
  -1   2  -6  122.81    2.01
   1  -2   7    4.06    0.23
   1   2   7    4.15    0.21
  -1   2  -7    4.03    0.13
  -1  -2  -7    4.01    0.12
  -1   2  -7    4.04    0.19
   1   2   8    9.06    0.34
   1  -2   8    8.24    0.33
  -1  -2  -8    9.03    0.34
  -1   2  -8    7.50    0.22
  -1   2  -8    8.69    0.32
   1   2   9    0.53    0.13
   1  -2   9    0.66    0.15
  -1   2  -9    0.85    0.12
  -1  -2  -9    0.55    0.06
  -1  -2  -9    0.66    0.14
  -1   2  -9    0.68    0.08
   1   2  10    0.99    0.16
   1  -2  10    0.57    0.14
  -1  -2 -10    0.65    0.17
  -1   2 -10    1.23    0.15
  -1   2 -10    0.62    0.08
   1   2  11    3.69    0.27
   1  -2  11    3.94    0.30
  -1  -2 -11    2.53    0.14
  -1   2 -11    3.47    0.26
  -1  -2 -11    2.73    0.24
  -1   2 -11    2.83    0.16
   1   2  12    3.58    0.26
   1  -2  12    3.29    0.32
  -1  -2 -12    3.88    0.28
  -1   2 -12    2.90    0.18
  -1   2 -12    3.35    0.26
   1  -2  13    0.01    0.12
   1   2  13   -0.00    0.15
  -1   2 -13    0.03    0.14
  -1  -2 -13    0.17    0.15
   1   2  14    1.15    0.25
   1  -2  14    1.96    0.25
  -1  -2 -14    1.13    0.28
  -1   2 -14    1.89    0.27
   1  -2  15    0.14    0.18
   1   2  15    0.12    0.16
  -1   2 -15   -0.20    0.16
  -1  -2 -15   -0.11    0.15
   1   2  16    0.05    0.19
   1  -2  16   -0.03    0.22
  -1  -2 -16    0.22    0.22
  -1   2 -16    0.33    0.18
   1   2  17    0.17    0.22
   1  -2  17    0.32    0.25
  -1  -2 -17    0.42    0.20
  -1   2 -17    0.06    0.20
   1  -3 -18    0.09    0.23
   1   3 -18    0.33    0.19
  -1   3  18    0.23    0.20
  -1  -3  18    0.14    0.24
   1   3 -17    2.01    0.33
   1  -3 -17    1.87    0.31
  -1   3  17    1.63    0.29
  -1  -3  17    2.60    0.34
   1  -3 -16    0.63    0.19
   1   3 -16    1.49    0.20
   1   3 -16    2.25    0.28
  -1  -3  16    1.90    0.26
  -1   3  16    1.75    0.25
   1   3 -15    0.05    0.11
   1   3 -15    0.00    0.14
  -1  -3  15   -0.04    0.16
  -1   3  15   -0.11    0.13
  -1   3  15   -0.15    0.15
   1   3 -14    0.24    0.13
   1   3 -14    0.21    0.15
   1  -3 -14    0.15    0.09
  -1   3  14    0.22    0.14
  -1   3  14    0.72    0.17
  -1  -3  14    0.16    0.16
   1  -3 -13    0.08    0.09
   1   3 -13    0.14    0.11
   1   3 -13   -0.12    0.10
  -1   3  13    0.47    0.18
  -1  -3  13    0.16    0.14
  -1   3  13    0.18    0.12
   1  -3 -12    1.43    0.14
   1   3 -12    1.48    0.17
   1   3 -12    1.50    0.20
  -1   3  12    1.18    0.16
  -1  -3  12    2.30    0.23
  -1   3  12    1.67    0.26
   1   3 -11    0.03    0.10
   1   3 -11    0.13    0.09
   1  -3 -11    0.08    0.08
  -1  -3  11   -0.07    0.10
  -1   3  11    0.10    0.12
  -1   3  11    0.12    0.10
   1   3 -10   -0.09    0.09
   1   3 -10   -0.05    0.08
   1  -3 -10   -0.02    0.07
  -1  -3  10   -0.09    0.11
  -1   3  10   -0.14    0.11
  -1   3  10   -0.02    0.09
   1  -3  -9    6.39    0.25
   1   3  -9    6.24    0.26
  -1  -3   9    6.28    0.31
  -1   3   9    6.75    0.26
  -1   3   9    5.72    0.34
   1   3  -8    0.81    0.11
   1  -3  -8    0.72    0.09
  -1   3   8    0.82    0.14
  -1   3   8    0.87    0.09
  -1  -3   8    0.78    0.11
  -1  -3   8    0.70    0.10
   1  -3  -7   14.10    0.38
   1   3  -7   14.11    0.37
  -1   3   7   14.09    0.48
  -1  -3   7   13.09    0.43
  -1  -3   7   13.25    0.37
  -1   3   7   14.01    0.36
   1  -3  -6    2.87    0.14
   1   3  -6    3.11    0.13
  -1   3   6    3.22    0.16
  -1  -3   6    3.28    0.13
  -1  -3   6    2.85    0.19
  -1   3   6    2.76    0.12
   1  -3  -5    8.72    0.25
   1   3  -5    8.40    0.24
  -1  -3   5    7.80    0.19
  -1  -3   5    8.33    0.26
  -1   3   5    8.47    0.28
  -1   3   5    8.16    0.20
   1   3  -4   22.85    0.48
  -1  -3   4   21.83    0.33
  -1  -3   4   22.15    0.52
  -1   3   4   21.70    0.50
  -1   3   4   21.82    0.41
   1   3  -3   10.58    0.27
  -1  -3   3   10.55    0.27
  -1   3   3   10.89    0.29
  -1   3   3   10.77    0.22
  -1   3   3   10.84    0.26
   1  -3  -2  116.70    1.61
   1   3  -2  117.13    1.90
  -1   3   2  117.86    1.90
  -1  -3   2  116.12    1.96
  -1   3   2  115.96    1.90
   1   3  -1   61.77    0.97
   1  -3  -1   57.56    0.86
  -1   3   1   58.50    0.97
  -1  -3   1   59.32    1.02
  -1   3   1   59.49    0.90
   1  -3   0   37.01    0.63
   1   3   0   37.61    0.69
   1   3   0   38.88    0.63
  -1   3   0   37.00    0.55
  -1   3   0   38.36    0.65
   1   3   1   87.26    1.29
   1   3   1   88.05    1.53
   1  -3   1   87.90    1.44
  -1   3  -1   89.99    1.43
   1  -3   2    0.17    0.07
   1   3   2    0.18    0.04
   1   3   2    0.20    0.05
   1   3   2    0.22    0.05
  -1   3  -2    0.18    0.05
  -1   3  -2    0.16    0.04
   1   3   3   22.74    0.51
   1   3   3   22.84    0.39
   1   3   3   22.88    0.50
   1  -3   3   22.97    0.51
  -1   3  -3   22.82    0.43
  -1   3  -3   22.99    0.42
   1   3   4   10.85    0.31
   1   3   4   11.08    0.31
   1   3   4   10.61    0.23
   1  -3   4   11.30    0.34
  -1   3  -4   11.38    0.26
  -1   3  -4   10.87    0.26
   1   3   5    1.93    0.13
   1  -3   5    2.64    0.16
   1   3   5    2.35    0.14
  -1   3  -5    2.20    0.10
  -1   3  -5    2.21    0.12
   1  -3   6    5.50    0.26
   1   3   6    5.65    0.25
   1   3   6    5.59    0.24
  -1  -3  -6    5.75    0.17
  -1   3  -6    6.18    0.22
  -1   3  -6    5.83    0.19
   1   3   7    2.03    0.17
   1   3   7    2.21    0.16
   1  -3   7    1.86    0.15
  -1   3  -7    2.00    0.11
  -1   3  -7    2.02    0.14
  -1  -3  -7    2.01    0.10
   1   3   8   -0.04    0.08
   1   3   8    0.14    0.09
   1  -3   8   -0.01    0.08
  -1   3  -8    0.01    0.06
  -1  -3  -8    0.01    0.05
  -1   3  -8    0.02    0.08
   1  -3   9   -0.10    0.09
   1   3   9   -0.08    0.10
  -1   3  -9    0.15    0.07
  -1  -3  -9   -0.11    0.06
  -1  -3  -9    0.00    0.05
  -1   3  -9   -0.01    0.06
   1  -3  10    1.45    0.19
   1   3  10    2.38    0.21
  -1   3 -10    1.90    0.13
  -1   3 -10    2.00    0.20
  -1  -3 -10    2.23    0.22
  -1  -3 -10    1.57    0.11
   1  -3  11    2.62    0.26
   1   3  11    2.58    0.24
  -1   3 -11    2.30    0.21
  -1  -3 -11    2.87    0.27
  -1  -3 -11    1.93    0.13
  -1   3 -11    2.43    0.17
   1   3  12    0.37    0.15
   1  -3  12    0.32    0.15
  -1   3 -12    0.19    0.15
  -1  -3 -12    0.01    0.15
  -1   3 -12    0.32    0.09
   1  -3  13   -0.14    0.17
   1   3  13    0.02    0.13
  -1  -3 -13    0.29    0.18
  -1   3 -13    0.41    0.13
   1  -3  14    1.49    0.29
   1   3  14    1.56    0.26
  -1  -3 -14    1.21    0.25
  -1   3 -14    1.06    0.25
   1  -3  15    0.81    0.26
   1   3  15    0.88    0.23
  -1  -3 -15    0.80    0.22
  -1   3 -15    0.82    0.25
   1   3  16    1.04    0.28
   1  -3  16    1.85    0.34
  -1   3 -16    1.37    0.31
  -1  -3 -16    1.07    0.30
   1   3  17    0.00    0.21
   1  -3  17    0.30    0.24
  -1  -3 -17   -0.08    0.24
  -1   3 -17    0.43    0.23
   1   4 -18    0.86    0.30
   1  -4 -18    1.31    0.38
  -1  -4  18    1.08    0.27
   1   4 -17   -0.06    0.19
   1  -4 -17   -0.40    0.23
  -1   4  17    0.11    0.16
  -1  -4  17   -0.00    0.20
   1   4 -16    2.29    0.30
   1   4 -16    1.73    0.23
  -1   4  16    2.21    0.28
  -1  -4  16    2.94    0.34
   1   4 -15    0.41    0.16
   1   4 -15    0.83    0.19
  -1   4  15    0.49    0.18
  -1  -4  15    1.04    0.21
  -1   4  15    0.79    0.26
   1   4 -14    1.21    0.19
   1   4 -14    0.69    0.16
   1  -4 -14    0.64    0.13
  -1   4  14    0.64    0.26
  -1  -4  14    1.06    0.20
   1   4 -13    0.03    0.11
   1   4 -13   -0.03    0.11
  -1   4  13   -0.08    0.14
  -1   4  13    0.17    0.11
  -1  -4  13   -0.02    0.15
   1   4 -12    2.75    0.22
   1   4 -12    3.19    0.24
   1  -4 -12    2.29    0.20
  -1   4  12    2.85    0.28
  -1   4  12    2.36    0.22
  -1  -4  12    3.13    0.24
   1  -4 -11    0.39    0.10
   1   4 -11    0.36    0.12
   1   4 -11    0.39    0.14
  -1   4  11    0.44    0.15
  -1  -4  11    0.36    0.17
  -1   4  11    0.50    0.12
   1  -4 -10    6.48    0.28
   1   4 -10    7.22    0.33
   1   4 -10    6.45    0.29
  -1   4  10    6.36    0.39
  -1   4  10    6.55    0.29
  -1  -4  10    5.84    0.37
   1   4  -9    0.02    0.09
   1   4  -9    0.05    0.07
   1  -4  -9   -0.07    0.07
  -1   4   9    0.01    0.07
  -1  -4   9    0.11    0.11
  -1   4   9   -0.01    0.09
   1   4  -8    2.63    0.16
   1   4  -8    2.70    0.13
  -1   4   8    2.73    0.19
  -1   4   8    2.79    0.18
  -1  -4   8    2.85    0.19
   1   4  -7    0.01    0.08
   1   4  -7   -0.02    0.04
   1  -4  -7    0.06    0.06
  -1   4   7   -0.08    0.09
  -1   4   7    0.07    0.07
  -1  -4   7   -0.04    0.09
   1  -4  -6    2.11    0.13
   1   4  -6    2.07    0.10
   1   4  -6    2.16    0.13
  -1   4   6    2.39    0.15
  -1   4   6    2.27    0.12
  -1  -4   6    2.38    0.15
   1   4  -5   24.91    0.59
  -1   4   5   24.73    0.60
  -1  -4   5   23.96    0.67
  -1   4   5   25.12    0.54
   1   4  -4    3.06    0.07
   1   4  -4    3.27    0.16
  -1   4   4    3.68    0.13
  -1   4   4    3.13    0.15
  -1  -4   4    3.07    0.18
  -1   4   4    3.24    0.15
   1   4  -3    2.28    0.12
  -1   4   3    2.27    0.12
  -1   4   3    2.31    0.12
  -1  -4   3    2.12    0.15
  -1   4   3    2.39    0.10
   1  -4  -2   28.67    0.54
   1   4  -2   29.36    0.61
  -1   4   2   29.71    0.59
  -1   4   2   28.79    0.62
  -1  -4   2   30.18    0.65
   1  -4  -1  158.77    2.57
   1   4  -1  158.99    2.75
  -1   4   1  165.20    2.89
  -1  -4   1  159.14    2.99
  -1   4   1  161.72    2.39
   1  -4   0   28.05    0.56
   1   4   0   27.04    0.53
  -1   4   0   26.28    0.45
  -1  -4   0   27.71    0.60
  -1  -4   0   25.97    0.35
  -1   4   0   27.39    0.57
   1   4   1    0.34    0.04
   1   4   1    0.48    0.06
   1  -4   1    0.42    0.07
   1   4   1    0.45    0.08
  -1   4  -1    0.34    0.05
  -1   4  -1    0.31    0.06
   1  -4   2    8.67    0.26
   1   4   2    7.62    0.20
   1   4   2    7.71    0.21
   1   4   2    8.49    0.26
  -1   4  -2    7.52    0.17
  -1   4  -2    7.58    0.22
   1   4   3    7.68    0.23
   1   4   3    7.66    0.21
   1   4   3    7.60    0.23
   1  -4   3    7.57    0.25
  -1   4  -3    7.67    0.18
  -1   4  -3    7.56    0.23
   1  -4   4   23.54    0.64
   1   4   4   24.54    0.51
   1   4   4   24.26    0.60
   1   4   4   24.76    0.62
  -1   4  -4   23.08    0.46
  -1   4  -4   23.38    0.54
   1   4   5    5.33    0.17
   1   4   5    5.29    0.23
   1   4   5    5.10    0.21
   1  -4   5    5.02    0.25
  -1   4  -5    4.73    0.19
  -1   4  -5    4.82    0.17
   1   4   6   26.80    0.74
   1   4   6   26.77    0.76
   1  -4   6   26.17    0.79
  -1   4  -6   25.69    0.63
  -1   4  -6   26.59    0.63
   1   4   7    5.53    0.26
   1   4   7    5.54    0.26
   1  -4   7    5.37    0.29
  -1   4  -7    5.76    0.22
  -1  -4  -7    5.25    0.18
  -1   4  -7    5.52    0.23
   1  -4   8    0.14    0.11
   1   4   8    0.45    0.09
   1   4   8    0.51    0.11
  -1  -4  -8    0.28    0.07
  -1   4  -8    0.36    0.09
  -1   4  -8    0.52    0.10
   1   4   9    2.41    0.21
   1  -4   9    2.03    0.24
   1   4   9    2.55    0.20
  -1   4  -9    2.17    0.16
  -1   4  -9    2.64    0.20
  -1  -4  -9    2.03    0.11
   1  -4  10   22.81    0.84
   1   4  10   19.03    0.74
  -1  -4 -10   19.08    0.76
  -1   4 -10   18.21    0.57
  -1   4 -10   19.18    0.70
   1  -4  11    1.97    0.23
   1   4  11    1.81    0.23
  -1  -4 -11    1.84    0.21
  -1   4 -11    1.77    0.21
  -1   4 -11    1.67    0.16
   1  -4  12    0.90    0.18
   1   4  12    0.79    0.19
  -1   4 -12    0.84    0.12
  -1   4 -12    0.94    0.19
  -1  -4 -12    0.71    0.19
   1  -4  13    0.32    0.19
   1   4  13    0.58    0.17
  -1   4 -13    0.33    0.11
  -1  -4 -13    0.75    0.22
  -1   4 -13    0.42    0.19
   1  -4  14    0.51    0.20
   1   4  14    0.67    0.20
  -1   4 -14    0.51    0.20
  -1  -4 -14    0.67    0.20
   1  -4  15    1.72    0.33
   1   4  15    1.51    0.27
  -1   4 -15    1.86    0.27
  -1  -4 -15    1.80    0.34
   1  -4  16    0.04    0.18
   1   4  16   -0.04    0.18
  -1   4 -16   -0.19    0.20
  -1  -4 -16   -0.06    0.17
   1  -4  17   -0.15    0.23
   1   4  17   -0.06    0.20
  -1  -4 -17    0.22    0.22
  -1   4 -17   -0.11    0.21
   1  -5 -17    1.63    0.32
   1   5 -17    1.42    0.30
  -1  -5  17    1.66    0.29
   1   5 -16    1.76    0.24
   1   5 -16    1.84    0.27
  -1  -5  16    2.09    0.28
  -1   5  16    1.90    0.32
   1   5 -15   -0.10    0.17
   1   5 -15   -0.08    0.15
  -1   5  15    0.56    0.20
  -1   5  15    0.55    0.16
  -1  -5  15    0.60    0.17
   1  -5 -14    1.55    0.18
   1   5 -14    1.98    0.22
   1   5 -14    2.02    0.24
  -1  -5  14    1.62    0.23
  -1   5  14    1.75    0.22
  -1   5  14    2.21    0.27
   1   5 -13    0.97    0.16
   1   5 -13    0.74    0.17
   1  -5 -13    0.57    0.14
  -1  -5  13    1.02    0.22
  -1   5  13    0.53    0.21
  -1   5  13    0.73    0.16
   1   5 -12    0.38    0.12
   1  -5 -12    0.36    0.11
   1   5 -12    0.40    0.12
  -1   5  12    0.44    0.14
  -1  -5  12   -0.05    0.18
  -1   5  12    0.69    0.16
   1   5 -11    0.00    0.09
   1  -5 -11   -0.05    0.09
   1   5 -11   -0.08    0.11
  -1   5  11   -0.22    0.15
  -1  -5  11    0.10    0.14
  -1   5  11    0.08    0.10
   1   5 -10   16.40    0.62
   1   5 -10   15.42    0.55
   1  -5 -10   17.05    0.59
  -1   5  10   19.82    0.79
  -1  -5  10   16.59    0.67
  -1   5  10   16.79    0.58
   1   5  -9    6.89    0.34
   1  -5  -9    6.94    0.31
   1   5  -9    6.25    0.24
  -1   5   9    7.04    0.36
  -1   5   9    6.60    0.29
  -1  -5   9    6.98    0.34
   1  -5  -8    5.59    0.26
   1   5  -8    6.07    0.26
  -1   5   8    5.32    0.33
  -1  -5   8    5.76    0.34
  -1   5   8    6.31    0.25
   1  -5  -7    0.32    0.09
   1   5  -7    0.32    0.06
   1   5  -7    0.29    0.09
  -1   5   7    0.25    0.12
  -1   5   7    0.30    0.08
  -1  -5   7    0.52    0.13
   1   5  -6   31.58    0.58
   1   5  -6   35.05    0.91
  -1  -5   6   32.26    0.98
  -1   5   6   35.47    0.84
  -1   5   6   34.14    0.96
   1   5  -5   15.39    0.48
  -1   5   5   15.96    0.43
  -1  -5   5   14.94    0.53
  -1   5   5   15.14    0.45
  -1   5   5   15.07    0.46
   1   5  -4   29.04    0.74
  -1   5   4   28.77    0.72
  -1  -5   4   28.76    0.81
  -1   5   4   30.47    0.71
  -1   5   4   29.14    0.73
   1  -5  -3    0.97    0.09
   1   5  -3    0.66    0.09
  -1   5   3    0.88    0.10
  -1  -5   3    0.85    0.12
  -1   5   3    0.97    0.09
   1  -5  -2   91.70    1.74
   1   5  -2   91.29    1.87
  -1   5   2   88.88    1.85
  -1  -5   2   90.90    1.96
  -1   5   2   93.29    1.75
   1   5  -1  128.29    2.50
   1  -5  -1  129.24    2.42
  -1   5   1  129.79    2.15
  -1   5   1  127.82    2.56
  -1  -5   1  128.74    2.71
   1   5   0    0.25    0.06
   1  -5   0    0.18    0.08
  -1  -5   0    0.19    0.08
  -1   5   0    0.23    0.07
  -1   5   0    0.23    0.05
   1  -5   1   16.37    0.43
   1   5   1   15.13    0.30
   1   5   1   15.64    0.38
  -1   5  -1   16.16    0.42
  -1   5  -1   14.54    0.29
   1   5   2    1.38    0.10
   1  -5   2    1.31    0.11
   1   5   2    1.27    0.11
   1   5   2    1.30    0.09
  -1   5  -2    1.50    0.12
  -1   5  -2    1.08    0.07
   1  -5   3    5.42    0.23
   1   5   3    5.46    0.20
   1   5   3    5.58    0.20
   1   5   3    5.53    0.21
  -1   5  -3    5.28    0.21
  -1   5  -3    5.14    0.15
   1   5   4   34.54    0.76
   1  -5   4   32.85    0.93
   1   5   4   33.35    0.80
   1   5   4   33.90    0.90
  -1   5  -4   32.98    0.81
  -1   5  -4   33.27    0.64
   1   5   5   10.39    0.31
   1   5   5    9.82    0.36
   1  -5   5    9.86    0.37
   1   5   5   10.03    0.35
  -1   5  -5    9.94    0.33
  -1   5  -5    9.82    0.26
   1  -5   6    7.59    0.37
   1   5   6    8.00    0.30
   1   5   6    7.91    0.33
  -1   5  -6    7.95    0.25
  -1   5  -6    7.75    0.29
   1   5   7    0.65    0.14
   1   5   7    1.02    0.16
   1  -5   7    0.90    0.17
  -1   5  -7    0.94    0.12
  -1   5  -7    0.91    0.11
  -1  -5  -7    0.90    0.10
   1   5   8    3.14    0.24
   1   5   8    4.05    0.27
   1  -5   8    2.94    0.23
  -1   5  -8    3.52    0.19
  -1  -5  -8    3.09    0.16
  -1   5  -8    3.28    0.20
   1   5   9   10.67    0.49
   1  -5   9   10.88    0.55
   1   5   9   10.57    0.49
  -1   5  -9    9.87    0.39
  -1   5  -9   11.15    0.42
  -1  -5  -9   10.22    0.35
   1  -5  10   11.34    0.58
   1   5  10   11.15    0.52
  -1   5 -10   11.45    0.47
  -1   5 -10   10.30    0.42
  -1  -5 -10    9.92    0.38
   1   5  11   11.87    0.54
   1  -5  11   10.90    0.61
  -1   5 -11   10.37    0.44
  -1  -5 -11   11.65    0.62
  -1   5 -11   11.39    0.51
   1  -5  12    2.59    0.33
   1   5  12    2.61    0.26
  -1   5 -12    3.02    0.26
  -1   5 -12    2.42    0.21
  -1  -5 -12    2.40    0.27
   1  -5  13   -0.03    0.14
   1   5  13    0.21    0.14
  -1   5 -13    0.10    0.09
  -1   5 -13    0.01    0.13
  -1  -5 -13   -0.23    0.14
   1  -5  14    0.36    0.18
   1   5  14    0.40    0.18
  -1   5 -14    0.44    0.19
  -1  -5 -14    0.29    0.22
   1  -5  15    0.10    0.22
   1   5  15    0.08    0.18
  -1   5 -15    0.14    0.19
  -1  -5 -15    0.14    0.17
   1  -5  16    1.85    0.31
   1   5  16    1.93    0.31
  -1   5 -16    1.78    0.32
  -1  -5 -16    1.80    0.37
   1   5  17    0.17    0.20
   1  -5  17    0.22    0.23
  -1  -5 -17   -0.22    0.18
  -1   5 -17   -0.23    0.20
   1  -6 -17    0.10    0.20
  -1  -6  17    0.05    0.21
   1   6 -16   -0.17    0.15
  -1   6  16    0.15    0.18
  -1  -6  16   -0.19    0.19
  -1   6  16    0.12    0.15
   1   6 -15    0.00    0.15
   1   6 -15    0.06    0.14
  -1   6  15   -0.18    0.18
  -1   6  15   -0.17    0.14
  -1  -6  15   -0.07    0.19
   1  -6 -14   -0.02    0.11
   1   6 -14   -0.02    0.12
  -1   6  14   -0.19    0.12
  -1   6  14   -0.03    0.16
  -1  -6  14    0.11    0.14
   1   6 -13   -0.14    0.10
   1   6 -13   -0.01    0.13
   1  -6 -13    0.09    0.10
  -1   6  13   -0.03    0.11
  -1   6  13    0.17    0.14
  -1  -6  13    0.14    0.16
   1  -6 -12    1.13    0.17
   1   6 -12    1.35    0.16
   1   6 -12    1.35    0.21
  -1   6  12    1.07    0.22
  -1   6  12    1.42    0.17
  -1  -6  12    1.02    0.24
   1  -6 -11    1.38    0.17
   1   6 -11    1.57    0.20
   1   6 -11    1.21    0.14
  -1   6  11    1.19    0.17
  -1   6  11    0.96    0.20
  -1  -6  11    1.13    0.20
   1  -6 -10    1.21    0.16
   1   6 -10    1.16    0.13
   1   6 -10    1.26    0.21
  -1   6  10    1.44    0.24
  -1   6  10    1.46    0.17
  -1  -6  10    1.94    0.20
   1  -6  -9    5.05    0.29
   1   6  -9    5.33    0.31
   1   6  -9    5.17    0.22
  -1  -6   9    5.03    0.33
  -1   6   9    5.46    0.28
  -1   6   9    5.22    0.35
   1   6  -8    1.22    0.17
   1  -6  -8    1.25    0.14
   1   6  -8    1.10    0.09
  -1  -6   8    1.13    0.21
  -1   6   8    1.25    0.14
  -1   6   8    0.83    0.15
   1  -6  -7    3.45    0.19
   1   6  -7    3.55    0.25
   1   6  -7    3.19    0.13
  -1   6   7    3.45    0.25
  -1   6   7    3.62    0.20
  -1  -6   7    3.40    0.23
   1   6  -6    0.38    0.09
   1   6  -6    0.18    0.04
  -1   6   6    0.28    0.09
  -1   6   6    0.20    0.10
  -1  -6   6    0.22    0.12
  -1   6   6    0.29    0.10
   1   6  -5   16.13    0.53
  -1   6   5   15.23    0.51
  -1   6   5   17.07    0.52
  -1   6   5   15.52    0.51
  -1  -6   5   15.04    0.53
   1  -6  -4   23.29    0.60
   1   6  -4   22.95    0.65
  -1   6   4   22.45    0.66
  -1  -6   4   23.35    0.74
  -1   6   4   23.70    0.64
   1  -6  -3   15.90    0.44
   1   6  -3   16.79    0.49
  -1  -6   3   16.31    0.55
  -1   6   3   16.56    0.44
  -1   6   3   16.80    0.48
   1  -6  -2    1.01    0.11
   1   6  -2    1.04    0.13
  -1   6   2    1.12    0.13
  -1   6   2    0.83    0.10
   1   6  -1   42.52    1.04
   1  -6  -1   41.50    0.96
  -1   6   1   42.55    1.02
  -1  -6   1   41.76    1.08
  -1   6   1   39.90    0.85
   1   6   0    0.36    0.09
   1  -6   0    0.41    0.10
  -1   6   0    0.44    0.11
  -1   6   0    0.45    0.06
  -1  -6   0    0.34    0.11
   1   6   1    1.58    0.12
   1   6   1    1.55    0.08
   1  -6   1    1.53    0.13
  -1   6  -1    1.62    0.08
  -1  -6  -1    1.98    0.14
  -1   6  -1    1.71    0.12
   1  -6   2    7.85    0.30
   1   6   2    7.77    0.31
   1   6   2    7.90    0.29
   1   6   2    7.54    0.22
  -1   6  -2    6.84    0.17
  -1   6  -2    8.28    0.31
   1  -6   3    0.98    0.15
   1   6   3    1.45    0.12
   1   6   3    1.16    0.12
   1   6   3    1.42    0.15
  -1   6  -3    1.14    0.11
   1  -6   4    1.38    0.18
   1   6   4    1.51    0.12
   1   6   4    1.26    0.15
   1   6   4    1.34    0.12
  -1   6  -4    1.28    0.11
  -1   6  -4    1.37    0.10
   1   6   5    1.36    0.15
   1  -6   5    1.51    0.16
   1   6   5    1.57    0.16
   1   6   5    1.53    0.13
  -1   6  -5    1.58    0.11
  -1   6  -5    1.28    0.15
   1  -6   6    2.42    0.25
   1   6   6    2.52    0.19
   1   6   6    2.25    0.20
   1   6   6    2.48    0.15
  -1   6  -6    2.40    0.18
  -1   6  -6    2.29    0.14
   1   6   7    4.97    0.24
   1  -6   7    5.08    0.31
   1   6   7    5.53    0.30
   1   6   7    4.68    0.30
  -1   6  -7    5.00    0.27
  -1   6  -7    5.35    0.22
   1  -6   8    0.42    0.16
   1   6   8    0.61    0.17
   1   6   8    0.60    0.16
  -1   6  -8    0.47    0.13
  -1   6  -8    0.62    0.10
  -1  -6  -8    0.40    0.10
   1   6   9    1.24    0.20
   1  -6   9    1.30    0.20
   1   6   9    1.20    0.18
  -1   6  -9    1.34    0.17
  -1   6  -9    1.36    0.15
  -1  -6  -9    1.11    0.13
   1  -6  10    3.68    0.34
   1   6  10    3.92    0.30
  -1   6 -10    3.87    0.24
  -1   6 -10    3.67    0.25
  -1  -6 -10    2.97    0.22
   1  -6  11    1.38    0.25
   1   6  11    0.94    0.20
  -1   6 -11    0.96    0.16
  -1  -6 -11    1.56    0.23
  -1  -6 -11    0.82    0.12
  -1   6 -11    1.42    0.16
   1  -6  12    0.26    0.22
   1   6  12    0.45    0.18
  -1   6 -12    0.57    0.14
  -1   6 -12    0.57    0.15
  -1  -6 -12    0.47    0.21
   1  -6  13    0.70    0.24
   1   6  13    0.67    0.20
  -1   6 -13    0.79    0.18
  -1   6 -13    0.59    0.15
  -1  -6 -13    0.44    0.20
   1  -6  14    3.40    0.34
   1   6  14    4.07    0.37
  -1   6 -14    2.90    0.26
  -1   6 -14    4.08    0.34
  -1  -6 -14    3.86    0.41
   1   6  15    0.57    0.23
   1  -6  15    0.43    0.27
  -1   6 -15    0.70    0.20
  -1  -6 -15    0.54    0.22
   1  -6  16    0.22    0.23
   1   6  16    0.09    0.19
  -1   6 -16    0.02    0.19
  -1  -6 -16    0.11    0.24
   1   7 -16    0.81    0.23
  -1  -7  16    0.72    0.24
   1   7 -15   -0.06    0.15
  -1   7  15    0.17    0.20
  -1  -7  15   -0.02    0.18
  -1   7  15   -0.03    0.13
   1  -7 -14    0.81    0.18
   1   7 -14    1.33    0.19
  -1   7  14    0.60    0.19
  -1  -7  14    0.96    0.27
  -1   7  14    0.84    0.30
   1   7 -13    1.28    0.23
   1  -7 -13    1.05    0.19
  -1   7  13    1.21    0.20
  -1  -7  13    1.28    0.28
  -1   7  13    1.60    0.30
   1   7 -12    1.61    0.16
   1  -7 -12    1.99    0.22
   1   7 -12    2.12    0.21
  -1   7  12    1.55    0.21
  -1   7  12    1.63    0.29
  -1  -7  12    2.01    0.25
   1  -7 -11    0.45    0.13
   1   7 -11    0.31    0.16
   1   7 -11    0.19    0.09
  -1  -7  11    0.19    0.19
  -1   7  11    0.35    0.17
  -1   7  11    0.09    0.13
   1   7 -10    1.94    0.20
   1   7 -10    1.33    0.13
   1  -7 -10    1.76    0.18
  -1   7  10    1.37    0.18
  -1  -7  10    1.31    0.27
  -1   7  10    1.29    0.25
   1   7  -9    4.70    0.21
   1  -7  -9    5.69    0.32
   1   7  -9    5.92    0.38
  -1   7   9    5.78    0.33
  -1  -7   9    5.78    0.36
  -1   7   9    6.70    0.39
   1  -7  -8    4.32    0.27
   1   7  -8    4.34    0.27
  -1  -7   8    4.90    0.32
  -1   7   8    4.05    0.28
  -1   7   8    4.15    0.26
   1   7  -7    6.95    0.34
  -1   7   7    6.62    0.34
  -1   7   7    7.11    0.34
  -1   7   7    6.59    0.37
  -1  -7   7    7.05    0.42
   1   7  -6    0.53    0.14
  -1   7   6    0.25    0.13
  -1   7   6    0.28    0.12
  -1   7   6    0.19    0.10
  -1  -7   6    0.31    0.14
   1  -7  -5    0.22    0.08
   1   7  -5    0.28    0.11
  -1   7   5    0.30    0.12
  -1  -7   5    0.57    0.13
  -1   7   5    0.23    0.11
   1   7  -4    0.02    0.11
   1  -7  -4    0.10    0.08
  -1   7   4   -0.00    0.10
  -1   7   4    0.10    0.08
  -1  -7   4    0.03    0.10
   1   7  -3    0.90    0.12
   1  -7  -3    1.26    0.13
  -1   7   3    0.80    0.12
  -1  -7   3    1.04    0.18
  -1   7   3    0.92    0.11
   1  -7  -2   53.13    1.35
   1   7  -2   52.75    1.37
  -1   7   2   51.97    1.39
  -1  -7   2   53.97    1.50
  -1   7   2   53.95    1.23
   1   7  -1   28.71    0.81
   1  -7  -1   29.69    0.82
  -1  -7   1   30.02    0.87
  -1   7   1   28.29    0.66
  -1   7   1   28.70    0.82
   1  -7   0   51.81    1.32
   1   7   0   49.45    1.26
  -1   7   0   47.49    0.95
  -1   7   0   51.64    1.32
  -1  -7   0   49.76    1.37
   1   7   1    0.29    0.06
   1  -7   1    0.42    0.10
   1   7   1    0.36    0.08
  -1   7  -1    0.30    0.11
  -1  -7  -1    0.40    0.10
  -1   7  -1    0.19    0.05
   1   7   2    0.96    0.11
   1   7   2    0.89    0.08
   1  -7   2    0.86    0.13
  -1  -7  -2    0.66    0.14
  -1   7  -2    0.70    0.14
  -1   7  -2    0.72    0.06
   1   7   3    0.61    0.10
   1   7   3    0.65    0.15
   1   7   3    0.73    0.10
   1  -7   3    0.58    0.12
  -1   7  -3    0.64    0.07
  -1   7  -3    0.69    0.13
   1   7   4    1.40    0.13
   1   7   4    1.54    0.15
   1   7   4    1.51    0.18
   1  -7   4    1.50    0.20
  -1   7  -4    1.28    0.14
  -1   7  -4    1.08    0.08
   1  -7   5    3.91    0.26
   1   7   5    3.92    0.22
   1   7   5    3.48    0.25
   1   7   5    3.65    0.22
  -1   7  -5    3.54    0.24
  -1   7  -5    3.22    0.16
   1   7   6   -0.01    0.09
   1  -7   6    0.19    0.12
   1   7   6    0.11    0.11
   1   7   6   -0.08    0.11
  -1   7  -6    0.06    0.09
  -1   7  -6    0.02    0.06
   1   7   7    3.83    0.24
   1   7   7    4.04    0.24
   1   7   7    3.89    0.29
   1  -7   7    4.44    0.34
  -1   7  -7    4.10    0.26
  -1   7  -7    3.56    0.19
   1   7   8    0.52    0.15
   1  -7   8    0.56    0.20
   1   7   8    0.66    0.16
  -1   7  -8    0.27    0.10
  -1   7  -8    0.63    0.15
   1  -7   9   -0.13    0.15
   1   7   9    0.01    0.12
  -1  -7  -9   -0.03    0.08
  -1   7  -9    0.05    0.08
  -1   7  -9    0.09    0.11
   1  -7  10    1.77    0.23
   1   7  10    2.31    0.21
  -1   7 -10    2.09    0.18
  -1   7 -10    1.94    0.21
  -1  -7 -10    1.91    0.22
   1  -7  11    0.07    0.15
   1   7  11    0.13    0.16
  -1   7 -11    0.02    0.13
  -1  -7 -11    0.35    0.18
  -1   7 -11    0.19    0.12
  -1  -7 -11    0.20    0.10
   1   7  12    4.18    0.36
   1  -7  12    4.70    0.38
  -1   7 -12    4.37    0.31
  -1  -7 -12    4.95    0.37
  -1   7 -12    4.17    0.31
   1  -7  13    0.12    0.15
   1   7  13    0.11    0.16
  -1  -7 -13   -0.13    0.19
  -1   7 -13    0.02    0.13
   1   7  14    0.56    0.22
   1  -7  14    1.02    0.28
  -1   7 -14    0.65    0.17
  -1  -7 -14    1.07    0.27
   1  -7  15    0.26    0.25
   1   7  15    0.57    0.20
  -1  -7 -15    0.09    0.22
   1   7  16   -0.08    0.21
   1  -7  16    0.50    0.22
  -1  -7 -16    0.16    0.26
   1  -8 -16    0.14    0.18
  -1  -8  16    0.87    0.24
   1   8 -15    0.19    0.18
  -1  -8  15    0.14    0.18
  -1   8  15    0.07    0.19
   1   8 -14    0.17    0.17
  -1   8  14    0.10    0.14
  -1  -8  14   -0.04    0.20
  -1   8  14    0.05    0.22
   1  -8 -13    0.09    0.13
   1   8 -13   -0.21    0.16
  -1  -8  13    0.12    0.19
  -1   8  13    0.19    0.18
  -1   8  13   -0.03    0.12
   1   8 -12    2.34    0.28
   1  -8 -12    1.85    0.25
  -1  -8  12    2.19    0.28
  -1   8  12    2.02    0.31
  -1   8  12    1.80    0.23
   1   8 -11    0.06    0.15
   1  -8 -11   -0.02    0.12
  -1   8  11    0.07    0.17
  -1  -8  11   -0.21    0.19
  -1   8  11   -0.17    0.12
   1   8 -10    0.55    0.13
   1  -8 -10    0.22    0.14
  -1   8  10    0.19    0.17
  -1  -8  10    0.05    0.16
  -1   8  10    0.01    0.13
   1  -8  -9    0.21    0.12
   1   8  -9    0.30    0.16
  -1   8   9   -0.06    0.13
  -1   8   9    0.43    0.15
   1  -8  -8    0.04    0.11
   1   8  -8    0.47    0.13
  -1   8   8    0.34    0.14
  -1  -8   8   -0.09    0.20
  -1   8   8    0.10    0.13
   1   8  -7    0.13    0.15
  -1   8   7    0.19    0.12
  -1   8   7    0.12    0.12
  -1   8   7   -0.04    0.12
  -1  -8   7   -0.06    0.18
   1   8  -6   24.98    0.93
   1  -8  -6   26.26    0.85
  -1   8   6   24.29    0.87
  -1   8   6   25.48    0.92
  -1  -8   6   24.21    0.97
   1  -8  -5    0.12    0.10
   1   8  -5   -0.10    0.10
  -1  -8   5    0.32    0.15
  -1   8   5    0.18    0.10
  -1   8   5   -0.13    0.10
   1   8  -4   -0.17    0.10
   1  -8  -4   -0.10    0.08
  -1   8   4   -0.04    0.08
  -1   8   4    0.00    0.11
  -1  -8   4    0.03    0.12
   1   8  -3    1.77    0.21
   1  -8  -3    1.88    0.15
  -1  -8   3    1.83    0.20
  -1   8   3    2.12    0.20
  -1   8   3    1.78    0.14
   1   8  -2    0.84    0.16
   1  -8  -2    0.52    0.14
  -1   8   2    0.86    0.15
  -1  -8   2    0.56    0.19
  -1   8   2    0.87    0.10
   1   8  -1   34.35    1.03
   1  -8  -1   36.17    1.07
  -1   8   1   32.18    0.82
  -1   8   1   34.56    1.05
  -1  -8   1   35.52    1.13
   1  -8   0    7.38    0.36
   1   8   0    7.51    0.33
  -1   8   0    7.67    0.33
  -1  -8   0    6.54    0.16
  -1  -8   0    7.74    0.38
  -1   8   0    7.13    0.23
   1  -8   1    0.29    0.11
   1   8   1    0.24    0.10
  -1  -8  -1    0.31    0.13
  -1   8  -1    0.16    0.06
  -1   8  -1    0.36    0.10
   1   8   2    2.44    0.17
   1  -8   2    2.51    0.24
   1   8   2    2.17    0.13
  -1   8  -2    2.27    0.18
  -1  -8  -2    2.00    0.22
   1  -8   3    2.90    0.27
   1   8   3    3.99    0.23
   1   8   3    2.84    0.17
  -1  -8  -3    3.37    0.23
  -1   8  -3    3.24    0.25
   1   8   4   10.77    0.50
   1   8   4    9.67    0.37
   1  -8   4   10.51    0.53
   1   8   4   10.08    0.42
  -1   8  -4   10.23    0.47
   1   8   5   -0.08    0.14
   1   8   5    0.08    0.10
   1  -8   5    0.18    0.16
   1   8   5   -0.03    0.08
  -1   8  -5    0.12    0.12
   1   8   6    3.89    0.26
   1  -8   6    3.90    0.36
   1   8   6    3.67    0.26
   1   8   6    3.97    0.31
  -1   8  -6    3.42    0.24
   1   8   7    6.55    0.35
   1   8   7    6.60    0.35
   1   8   7    5.78    0.36
   1  -8   7    6.06    0.38
  -1   8  -7    6.41    0.37
   1  -8   8   -0.01    0.17
   1   8   8   -0.19    0.11
   1   8   8    0.21    0.14
   1   8   8    0.39    0.11
  -1   8  -8    0.15    0.13
   1   8   9    0.15    0.13
   1  -8   9    0.61    0.20
  -1  -8  -9    0.41    0.12
  -1   8  -9    0.41    0.12
  -1  -8  -9    0.04    0.09
   1  -8  10    0.05    0.15
   1   8  10    0.08    0.14
  -1  -8 -10    0.15    0.13
  -1   8 -10    0.22    0.14
   1  -8  11    0.23    0.15
   1   8  11    0.04    0.15
  -1   8 -11    0.08    0.13
  -1  -8 -11   -0.10    0.17
  -1  -8 -11    0.04    0.12
   1   8  12    0.13    0.16
   1  -8  12    0.18    0.16
  -1   8 -12    0.04    0.14
  -1  -8 -12   -0.12    0.19
   1  -8  13    0.18    0.18
   1   8  13    0.11    0.18
  -1  -8 -13    0.11    0.18
  -1   8 -13    0.17    0.15
   1  -8  14    0.79    0.28
   1   8  14    0.77    0.24
  -1   8 -14    0.65    0.20
  -1  -8 -14    1.32    0.25
   1   8  15    0.16    0.21
   1  -8  15    0.55    0.28
  -1  -8 -15   -0.10    0.25
   1   9 -15    0.62    0.24
  -1  -9  15    0.28    0.28
  -1   9  15    0.36    0.23
   1   9 -14    1.07    0.28
  -1  -9  14    1.28    0.29
  -1   9  14    1.41    0.28
   1   9 -13    1.98    0.29
   1  -9 -13    1.43    0.24
  -1   9  13    1.61    0.33
  -1  -9  13    1.30    0.30
  -1   9  13    1.45    0.23
   1   9 -12    0.89    0.21
   1  -9 -12    0.18    0.18
  -1  -9  12    0.48    0.24
  -1   9  12    0.42    0.22
  -1   9  12    0.15    0.19
   1   9 -11    0.24    0.18
   1  -9 -11    0.10    0.16
  -1  -9  11    0.00    0.22
  -1   9  11    0.01    0.19
  -1   9  11    0.32    0.14
   1  -9 -10    0.46    0.17
   1   9 -10    0.67    0.20
  -1  -9  10    0.43    0.19
  -1   9  10    0.52    0.16
  -1   9  10    0.35    0.19
   1  -9  -9    5.92    0.39
   1   9  -9    6.22    0.43
  -1   9   9    5.59    0.36
  -1  -9   9    5.47    0.48
  -1   9   9    5.86    0.36
   1   9  -8    0.18    0.15
  -1   9   8    0.29    0.16
  -1  -9   8    0.23    0.21
  -1   9   8    0.42    0.15
  -1   9   8    0.35    0.13
   1  -9  -7   11.58    0.55
   1   9  -7   11.00    0.53
  -1  -9   7   11.05    0.60
  -1   9   7   11.51    0.57
  -1   9   7   10.36    0.52
   1  -9  -6    7.88    0.42
   1   9  -6    8.64    0.49
  -1  -9   6    7.52    0.46
  -1   9   6    7.81    0.38
  -1   9   6    8.64    0.45
   1  -9  -5    4.74    0.30
   1   9  -5    4.30    0.29
  -1  -9   5    4.05    0.40
  -1   9   5    4.36    0.32
  -1   9   5    3.75    0.26
   1   9  -4    1.47    0.20
   1  -9  -4    1.23    0.18
  -1  -9   4    1.41    0.24
  -1   9   4    0.85    0.13
  -1   9   4    1.02    0.20
   1   9  -3    0.35    0.14
   1  -9  -3    0.39    0.15
  -1   9   3    0.22    0.16
  -1  -9   3    0.52    0.16
  -1   9   3    0.72    0.12
   1   9  -2    1.78    0.21
   1  -9  -2    1.63    0.21
  -1  -9   2    1.48    0.24
  -1   9   2    1.65    0.19
  -1   9   2    1.54    0.14
   1   9  -1   10.91    0.49
   1  -9  -1   12.93    0.51
  -1  -9   1   12.76    0.58
  -1   9   1   12.29    0.54
  -1   9   1   10.56    0.33
   1  -9   0    0.99    0.18
   1   9   0    0.82    0.18
  -1   9   0    0.45    0.07
  -1  -9   0    0.88    0.15
  -1   9   0    0.64    0.17
   1   9   1    1.63    0.18
   1  -9   1    1.92    0.24
  -1  -9  -1    1.49    0.10
  -1  -9  -1    1.85    0.23
  -1   9  -1    1.82    0.22
   1   9   2    2.92    0.24
   1  -9   2    2.53    0.25
  -1  -9  -2    3.06    0.29
  -1   9  -2    2.64    0.23
   1  -9   3    3.08    0.27
   1   9   3    3.27    0.26
  -1   9  -3    3.18    0.25
  -1  -9  -3    3.32    0.28
   1   9   4    0.44    0.12
   1   9   4    0.34    0.11
   1  -9   4    0.69    0.16
  -1  -9  -4    0.71    0.18
  -1   9  -4    0.35    0.17
   1   9   5    1.09    0.19
   1   9   5    0.95    0.16
   1   9   5    1.39    0.23
   1  -9   5    1.05    0.25
  -1   9  -5    1.35    0.17
   1   9   6   -0.10    0.14
   1   9   6    0.09    0.11
   1   9   6    0.12    0.12
   1  -9   6   -0.00    0.16
  -1   9  -6   -0.02    0.13
   1   9   7    0.42    0.14
   1   9   7    0.35    0.18
   1  -9   7    0.12    0.22
  -1   9  -7    0.55    0.16
   1  -9   8    0.62    0.18
   1   9   8    0.55    0.15
   1   9   8    0.56    0.15
  -1  -9  -8    0.48    0.14
  -1   9  -8    0.42    0.18
   1  -9   9   -0.19    0.19
   1   9   9    0.24    0.14
  -1  -9  -9    0.20    0.14
  -1  -9  -9   -0.08    0.09
  -1   9  -9    0.03    0.14
   1  -9  10    0.09    0.19
   1   9  10    0.09    0.15
  -1   9 -10   -0.06    0.14
  -1  -9 -10   -0.02    0.12
  -1  -9 -10    0.14    0.16
   1  -9  11    0.25    0.22
   1   9  11    0.26    0.18
  -1  -9 -11   -0.02    0.20
  -1   9 -11    0.25    0.16
   1   9  12    0.40    0.21
   1  -9  12    0.86    0.27
  -1  -9 -12    0.62    0.24
  -1   9 -12    0.66    0.19
   1   9  13   -0.13    0.17
   1  -9  13    0.05    0.18
  -1  -9 -13    0.15    0.20
  -1   9 -13    0.10    0.15
   1  -9  14    1.47    0.29
   1   9  14    1.27    0.27
  -1  -9 -14    1.24    0.26
   1  10 -14    0.16    0.27
  -1 -10  14    0.85    0.25
  -1  10  14    0.87    0.30
   1  10 -13    0.02    0.21
   1 -10 -13    0.24    0.19
  -1 -10  13    0.13    0.21
  -1  10  13    0.34    0.23
   1  10 -12    0.67    0.21
   1 -10 -12    0.69    0.22
  -1 -10  12    0.65    0.29
  -1  10  12    0.58    0.20
  -1  10  12    0.78    0.22
   1  10 -11    0.21    0.15
   1 -10 -11    0.05    0.16
  -1 -10  11    0.13    0.23
  -1  10  11    0.16    0.15
  -1  10  11   -0.13    0.20
   1  10 -10    1.57    0.30
   1 -10 -10    2.04    0.26
  -1 -10  10    2.29    0.27
  -1  10  10    1.70    0.29
  -1  10  10    1.12    0.24
   1  10  -9    0.15    0.17
   1 -10  -9    0.01    0.15
   1 -10  -9   -0.10    0.11
  -1 -10   9    0.08    0.19
  -1  10   9   -0.19    0.14
   1  10  -8    0.70    0.22
   1 -10  -8    0.53    0.17
  -1  10   8    0.56    0.15
  -1 -10   8    0.42    0.20
  -1  10   8    0.48    0.15
   1  10  -7    4.41    0.38
   1 -10  -7    4.08    0.32
  -1 -10   7    4.56    0.43
  -1  10   7    4.54    0.32
  -1  10   7    3.84    0.30
   1 -10  -6    4.35    0.30
   1  10  -6    4.28    0.37
  -1 -10   6    3.22    0.34
  -1  10   6    3.10    0.27
  -1  10   6    4.24    0.30
   1 -10  -5    3.04    0.28
   1  10  -5    2.57    0.28
  -1 -10   5    3.50    0.30
  -1  10   5    2.68    0.22
  -1  10   5    3.18    0.26
   1  10  -4    5.58    0.36
   1 -10  -4    5.72    0.36
  -1  10   4    5.87    0.38
  -1 -10   4    5.46    0.44
  -1  10   4    4.79    0.28
   1 -10  -3    0.13    0.12
   1  10  -3    0.34    0.14
  -1 -10   3    0.08    0.20
  -1  10   3    0.46    0.13
  -1  10   3    0.06    0.09
   1 -10  -2    2.71    0.23
   1  10  -2    2.69    0.25
  -1 -10   2    2.45    0.30
  -1  10   2    2.11    0.15
  -1  10   2    2.27    0.28
   1  10  -1   53.89    1.85
   1 -10  -1   57.30    1.94
  -1 -10   1   59.45    2.10
  -1  10   1   55.02    1.92
   1 -10   0   11.80    0.60
   1  10   0   10.52    0.56
  -1  10   0   10.74    0.53
  -1 -10   0   11.89    0.64
   1  10   1   25.40    1.03
   1 -10   1   26.75    1.08
  -1 -10  -1   26.46    1.07
  -1  10  -1   24.99    1.04
   1  10   2    0.70    0.15
   1 -10   2    1.07    0.23
  -1 -10  -2    0.57    0.09
  -1 -10  -2    0.69    0.21
  -1  10  -2    0.91    0.16
   1  10   3    3.03    0.25
   1 -10   3    3.15    0.28
  -1 -10  -3    3.37    0.27
  -1 -10  -3    2.95    0.18
  -1  10  -3    3.49    0.26
   1 -10   4    0.56    0.21
   1  10   4    0.50    0.16
  -1 -10  -4    0.52    0.10
  -1 -10  -4    0.54    0.19
  -1  10  -4    0.53    0.15
   1  10   5   -0.09    0.11
   1 -10   5    0.72    0.18
  -1 -10  -5   -0.06    0.08
  -1 -10  -5    0.18    0.15
  -1  10  -5    0.04    0.15
   1  10   6    0.32    0.15
   1 -10   6    0.26    0.21
  -1 -10  -6    0.42    0.14
  -1 -10  -6    0.21    0.11
  -1  10  -6    0.66    0.16
   1 -10   7    0.79    0.22
   1  10   7    1.01    0.22
   1  10   7    1.05    0.20
  -1  10  -7    0.75    0.19
  -1 -10  -7    1.09    0.20
   1  10   8    0.10    0.15
   1 -10   8    0.01    0.16
   1  10   8   -0.19    0.14
  -1 -10  -8   -0.04    0.13
  -1  10  -8   -0.08    0.12
   1  10   9    0.41    0.15
   1  10   9    0.28    0.16
   1 -10   9    0.43    0.23
  -1 -10  -9    0.33    0.18
  -1  10  -9    0.12    0.18
   1  10  10    0.24    0.15
  -1  10 -10   -0.11    0.14
  -1 -10 -10   -0.07    0.12
  -1 -10 -10    0.00    0.15
   1  10  11    1.76    0.27
   1 -10  11    1.96    0.34
  -1 -10 -11    1.30    0.30
  -1  10 -11    1.13    0.22
   1  10  12    2.11    0.34
   1 -10  12    2.25    0.36
  -1 -10 -12    3.38    0.37
  -1  10 -12    2.17    0.26
   1  10  13    4.04    0.44
   1 -10  13    4.86    0.48
  -1 -10 -13    4.71    0.49
  -1  10 -13    4.08    0.42
   1  11 -13    0.91    0.26
  -1 -11  13    0.28    0.26
  -1  11  13    0.27    0.22
   1  11 -12   -0.14    0.22
   1 -11 -12    0.04    0.18
  -1  11  12    0.25    0.21
  -1 -11  12    0.17    0.20
   1 -11 -11    0.14    0.18
   1 -11 -11   -0.02    0.17
   1  11 -11    0.04    0.22
  -1 -11  11    0.38    0.21
  -1  11  11    0.26    0.17
   1  11 -10    2.11    0.33
   1 -11 -10    1.72    0.27
   1 -11 -10    1.75    0.31
  -1 -11  10    2.16    0.38
  -1  11  10    1.86    0.31
   1  11  -9    5.56    0.41
   1 -11  -9    5.05    0.40
   1 -11  -9    5.13    0.40
  -1 -11   9    5.38    0.56
  -1  11   9    5.49    0.44
   1  11  -8    0.37    0.21
   1 -11  -8    0.43    0.17
  -1  11   8    0.37    0.17
  -1 -11   8    0.29    0.21
  -1  11   8    0.37    0.19
   1  11  -7    0.28    0.21
   1 -11  -7    0.56    0.18
  -1  11   7    0.22    0.15
  -1 -11   7    0.45    0.24
  -1  11   7    0.20    0.20
   1  11  -6    0.38    0.21
   1 -11  -6    0.06    0.18
  -1 -11   6    0.85    0.24
  -1  11   6    0.64    0.19
  -1  11   6    0.28    0.14
   1  11  -5    0.70    0.17
   1 -11  -5    0.63    0.18
  -1  11   5    0.71    0.19
  -1 -11   5    0.30    0.22
  -1  11   5    0.31    0.14
   1  11  -4    0.34    0.17
   1 -11  -4    0.06    0.15
  -1 -11   4   -0.05    0.18
  -1  11   4    0.34    0.14
  -1  11   4    0.14    0.10
   1  11  -3    0.31    0.15
   1 -11  -3    0.13    0.14
  -1  11   3    0.02    0.09
  -1 -11   3   -0.28    0.17
  -1  11   3   -0.22    0.16
   1 -11  -2    0.02    0.16
   1  11  -2   -0.01    0.16
  -1 -11   2    0.27    0.15
  -1  11   2   -0.02    0.16
   1  11  -1    2.86    0.27
   1 -11  -1    3.15    0.32
  -1 -11   1    3.34    0.35
  -1  11   1    2.89    0.27
   1  11   0    0.60    0.19
   1 -11   0    0.30    0.19
  -1 -11   0    0.33    0.20
  -1  11   0    0.46    0.20
   1  11   1    1.47    0.25
   1 -11   1    1.51    0.27
  -1 -11  -1    1.73    0.28
  -1  11  -1    1.21    0.22
   1  11   2    2.20    0.26
   1 -11   2    2.12    0.30
  -1 -11  -2    2.32    0.25
  -1  11  -2    1.88    0.25
   1  11   3    1.99    0.21
   1 -11   3    2.08    0.31
  -1 -11  -3    2.37    0.30
  -1  11  -3    1.95    0.24
   1  11   4   -0.22    0.15
   1 -11   4    0.07    0.15
  -1 -11  -4   -0.10    0.10
  -1  11  -4   -0.00    0.16
   1  11   5    1.27    0.23
   1 -11   5    1.08    0.27
  -1 -11  -5    0.82    0.17
  -1 -11  -5    1.19    0.24
  -1  11  -5    0.99    0.25
   1  11   6   -0.04    0.14
   1 -11   6    0.14    0.19
  -1 -11  -6    0.01    0.16
  -1  11  -6   -0.03    0.16
  -1 -11  -6    0.05    0.13
   1  11   7    1.33    0.24
   1 -11   7    1.51    0.32
  -1 -11  -7    1.76    0.27
  -1 -11  -7    1.50    0.22
  -1  11  -7    1.55    0.27
   1  11   8    0.17    0.17
   1 -11   8    0.32    0.23
  -1  11  -8    0.34    0.20
  -1 -11  -8    0.14    0.17
   1  11   9    0.26    0.21
   1  11   9    0.36    0.14
   1 -11   9    0.04    0.25
  -1 -11  -9    0.46    0.19
  -1  11  -9    0.28    0.19
   1 -11  10   -0.09    0.21
  -1  11 -10    0.26    0.19
  -1 -11 -10    0.00    0.17
  -1 -11 -10    0.06    0.15
   1 -11  11    2.17    0.39
   1  11  11    1.55    0.33
  -1 -11 -11    1.93    0.27
  -1  11 -11    1.83    0.32
   1  11  12   -0.21    0.20
   1 -11  12    0.10    0.25
  -1  11 -12   -0.23    0.21
   1  12 -11    1.27    0.33
   1 -12 -11    1.13    0.28
  -1  12  11    0.90    0.24
  -1 -12  11    1.43    0.37
   1 -12 -10    0.90    0.27
   1  12 -10    1.15    0.31
  -1 -12  10    1.27    0.35
  -1  12  10    0.47    0.25
   1  12  -9    0.14    0.17
  -1 -12   9   -0.21    0.24
  -1  12   9   -0.22    0.17
   1  12  -8    0.75    0.26
   1 -12  -8    0.59    0.22
  -1 -12   8    0.66    0.26
  -1  12   8    0.45    0.19
  -1  12   8    0.48    0.19
   1  12  -7    1.06    0.29
   1 -12  -7    0.85    0.24
  -1 -12   7    1.47    0.28
  -1  12   7    1.49    0.28
  -1  12   7    1.09    0.21
   1  12  -6    0.10    0.20
   1 -12  -6    0.03    0.18
  -1 -12   6    0.06    0.19
  -1  12   6    0.52    0.16
  -1  12   6    0.13    0.14
   1  12  -5    1.79    0.28
   1 -12  -5    1.60    0.26
  -1  12   5    1.27    0.18
  -1 -12   5    2.00    0.34
  -1  12   5    1.27    0.28
   1  12  -4    0.53    0.23
   1 -12  -4    0.50    0.21
  -1 -12   4    0.95    0.26
  -1  12   4    0.38    0.22
   1 -12  -3    0.09    0.17
   1  12  -3   -0.09    0.18
  -1 -12   3    0.18    0.17
  -1 -12   3    0.01    0.17
  -1  12   3    0.12    0.18
   1  12  -2    0.17    0.19
   1 -12  -2    0.41    0.19
  -1  12   2    0.15    0.17
  -1 -12   2    0.36    0.23
   1  12  -1    1.96    0.30
   1 -12  -1    1.92    0.29
  -1 -12   1    2.31    0.35
  -1  12   1    1.91    0.30
   1 -12   0    2.48    0.34
   1  12   0    2.30    0.27
  -1 -12   0    2.78    0.30
  -1  12   0    2.11    0.28
   1  12   1    4.29    0.39
   1 -12   1    4.51    0.38
  -1 -12  -1    4.61    0.37
  -1  12  -1    4.65    0.40
   1 -12   2    0.39    0.19
   1  12   2   -0.24    0.17
  -1 -12  -2    0.13    0.19
  -1  12  -2    0.31    0.18
   1 -12   3    0.33    0.22
   1  12   3    0.22    0.18
  -1 -12  -3    0.31    0.22
  -1  12  -3    0.32    0.17
   1 -12   4    1.00    0.29
   1  12   4    0.67    0.20
  -1  12  -4    1.23    0.26
  -1 -12  -4    0.66    0.21
   1  12   5    0.22    0.19
   1 -12   5    0.27    0.24
  -1 -12  -5    0.39    0.21
  -1  12  -5    0.26    0.18
   1 -12   6    0.12    0.20
   1  12   6   -0.04    0.17
  -1 -12  -6    0.09    0.18
  -1  12  -6    0.03    0.15
   1  12   7    0.55    0.22
   1 -12   7    0.27    0.27
  -1  12  -7    0.27    0.19
  -1 -12  -7    0.74    0.17
  -1 -12  -7    0.30    0.22
   1  12   8    0.34    0.20
   1 -12   8    0.45    0.26
  -1 -12  -8    0.38    0.21
  -1  12  -8    0.04    0.23
   1  12   9   -0.07    0.17
   1 -12   9    0.50    0.23
  -1 -12  -9    0.09    0.16
  -1 -12  -9   -0.26    0.19
  -1  12  -9   -0.31    0.19
   1 -12  10    1.04    0.28
  -1 -12 -10    0.84    0.23
  -1 -12 -10    0.42    0.20
  -1 -12 -10    1.05    0.23
  -1  12 -10    0.77    0.27
   1 -12  11    0.11    0.23
  -1 -12 -11    0.17    0.23
  -1  12 -11    0.43    0.24
   1  13 -10    0.05    0.24
   1 -13 -10   -0.03    0.21
  -1 -13  10    0.20    0.21
   1  13  -9    2.12    0.33
  -1 -13   9    2.12    0.37
   1 -13  -8    0.23    0.20
   1  13  -8    0.44    0.26
  -1  13   8    0.07    0.17
  -1 -13   8    0.12    0.21
   1  13  -7    0.20    0.24
   1 -13  -7    0.29    0.21
  -1 -13   7    0.02    0.29
  -1  13   7    0.42    0.24
   1  13  -6    0.02    0.24
   1 -13  -6   -0.09    0.21
  -1 -13   6    0.30    0.27
  -1  13   6    0.80    0.22
   1  13  -5    0.08    0.20
   1 -13  -5    0.18    0.19
  -1 -13   5   -0.05    0.22
  -1  13   5    0.28    0.21
   1 -13  -4    0.02    0.20
   1  13  -4    0.23    0.18
  -1 -13   4    0.01    0.25
  -1  13   4    0.48    0.22
   1  13  -3    0.63    0.21
   1 -13  -3    0.30    0.18
  -1  13   3    0.86    0.24
  -1 -13   3    0.14    0.28
   1  13  -2   -0.10    0.20
   1 -13  -2    0.15    0.18
  -1 -13   2    0.12    0.21
  -1  13   2    0.06    0.15
   1  13  -1    0.85    0.28
   1 -13  -1    1.41    0.28
  -1 -13   1    1.05    0.32
  -1  13   1    0.97    0.28
   1 -13   0    1.54    0.31
   1  13   0    1.16    0.22
  -1 -13   0    1.12    0.30
  -1  13   0    0.94    0.27
   1  13   1    0.46    0.22
   1 -13   1    0.68    0.24
  -1 -13  -1    0.31    0.26
  -1  13  -1    0.34    0.24
   1 -13   2    0.22    0.21
   1  13   2    0.12    0.15
  -1 -13  -2    0.24    0.22
  -1  13  -2   -0.07    0.20
   1 -13   3    0.68    0.22
   1  13   3    0.09    0.17
  -1 -13  -3    0.44    0.19
  -1  13  -3    0.14    0.19
   1  13   4   -0.04    0.15
   1 -13   4   -0.27    0.22
  -1 -13  -4   -0.27    0.22
  -1  13  -4    0.00    0.20
   1  13   5    0.78    0.24
   1 -13   5    0.56    0.24
  -1 -13  -5    1.07    0.23
  -1  13  -5    0.54    0.28
   1  13   6    0.38    0.19
   1 -13   6    0.44    0.22
  -1 -13  -6    0.41    0.25
  -1  13  -6    0.37    0.26
   1  13   7    1.79    0.32
   1 -13   7    1.89    0.40
  -1 -13  -7    1.68    0.32
  -1  13  -7    1.59    0.36
   1  13   8    0.02    0.19
   1 -13   8    0.46    0.26
  -1 -13  -8    0.19    0.20
  -1  13  -8   -0.12    0.23
   1  13   9    1.15    0.28
   1 -13   9    1.80    0.38
  -1 -13  -9    0.61    0.30
  -1  13  -9    1.27    0.27
   1 -14  -7    1.43    0.35
   1  14  -7    2.67    0.43
  -1  14   7    2.66    0.39
  -1 -14   7    2.27    0.48
   1 -14  -6   -0.18    0.20
   1  14  -6    0.14    0.25
  -1 -14   6    0.10    0.24
  -1  14   6   -0.09    0.18
   1 -14  -5    0.13    0.22
   1  14  -5    0.27    0.27
  -1 -14   5    0.08    0.22
  -1  14   5    0.28    0.23
   1 -14  -4    0.50    0.27
   1  14  -4    0.46    0.27
  -1 -14   4    0.40    0.25
  -1  14   4    1.20    0.27
   1 -14  -3    0.55    0.24
   1  14  -3    0.31    0.26
  -1  14   3    0.31    0.21
  -1 -14   3    0.56    0.30
   1  14  -2    0.40    0.21
  -1 -14   2   -0.03    0.26
  -1  14   2    0.10    0.23
   1  14  -1   -0.11    0.17
   1 -14  -1    0.06    0.20
  -1 -14   1   -0.04    0.21
  -1  14   1    0.25    0.21
   1  14   0    0.14    0.20
   1 -14   0    0.44    0.26
  -1 -14   0    0.47    0.28
  -1  14   0    0.58    0.21
   1  14   1    1.34    0.31
   1 -14   1    0.95    0.24
  -1  14  -1    1.02    0.32
  -1 -14  -1    1.37    0.29
   1  14   2    0.83    0.24
   1 -14   2    0.77    0.31
  -1  14  -2    0.98    0.29
  -1 -14  -2    1.12    0.33
   1  14   3    0.27    0.25
   1 -14   3    0.16    0.28
  -1  14  -3    0.49    0.23
  -1 -14  -3    0.63    0.23
   1  14   4    2.60    0.43
   1 -14   4    3.42    0.40
  -1 -14  -4    3.20    0.44
  -1  14  -4    2.82    0.43
   1  14   5    0.29    0.23
   1 -14   5    0.05    0.20
  -1 -14  -5    0.18    0.23
  -1  14  -5   -0.04    0.25
   1 -14   6    0.22    0.33
   1  14   6    0.46    0.22
  -1 -14  -6    0.84    0.30
  -1  14  -6    0.69    0.29
   1  14   7    0.23    0.22
   1 -14   7    0.35    0.27
  -1  14  -7   -0.18    0.23
  -1 -14  -7    0.05    0.23
   1  15  -4    0.35    0.30
   1 -15  -4    0.41    0.26
  -1  15   4    0.65    0.28
  -1 -15   4   -0.08    0.32
   1  15  -3   -0.11    0.23
   1 -15  -3    0.12    0.22
  -1 -15   3    0.11    0.20
  -1  15   3   -0.05    0.22
   1 -15  -2   -0.30    0.23
   1  15  -2    0.28    0.25
  -1  15   2    0.14    0.21
  -1 -15   2    0.21    0.27
   1  15  -1    0.37    0.24
   1 -15  -1    0.20    0.25
  -1 -15   1    0.00    0.28
  -1  15   1   -0.05    0.19
   1 -15   0    0.24    0.29
   1  15   0    0.23    0.27
  -1  15   0    0.77    0.23
  -1 -15   0   -0.03    0.26
   1  15   1    0.02    0.24
   1 -15   1   -0.01    0.24
  -1 -15  -1    0.19    0.28
  -1  15  -1    0.15    0.20
   1 -15   2    0.27    0.24
  -1 -15  -2   -0.22    0.26
  -1  15  -2    0.17    0.24
   1 -15   3    1.11    0.37
   1  15   3    1.41    0.33
  -1  15  -3    0.87    0.31
  -1 -15  -3    0.89    0.33
   2   0 -19    0.31    0.20
  -2   0  19   -0.10    0.19
   2   0 -18    5.57    0.54
  -2   0  18    4.74    0.47
   2   0 -17    0.08    0.17
  -2   0  17    0.15    0.16
   2   0 -16    0.09    0.12
  -2   0  16    0.09    0.19
  -2   0  16    0.11    0.14
   2   0 -15   -0.13    0.11
  -2   0  15   -0.06    0.13
  -2   0  15    0.06    0.14
   2   0 -14    6.19    0.33
  -2   0  14    6.89    0.40
  -2   0  14    6.28    0.40
  -2   0  13   -0.02    0.13
  -2   0  13    0.01    0.10
   2   0 -12   18.05    0.59
  -2   0  12   18.76    0.76
  -2   0  12   18.17    0.64
   2   0 -11    0.09    0.08
  -2   0  11    0.12    0.09
  -2   0  11    0.04    0.10
   2   0 -10   -0.04    0.08
  -2   0  10    0.26    0.09
  -2   0  10    0.09    0.08
   2   0  -9    0.06    0.06
  -2   0   9   -0.04    0.06
  -2   0   9   -0.04    0.09
   2   0  -8    1.49    0.11
  -2   0   8    1.51    0.12
  -2   0   8    1.52    0.10
   2   0  -7   -0.03    0.05
  -2   0   7   -0.04    0.08
  -2   0   7    0.07    0.05
   2   0  -6  330.95    5.76
  -2   0   6  325.92    4.89
  -2   0   6  328.21    6.34
   2   0  -5   -0.05    0.05
  -2   0   5    0.10    0.06
  -2   0   5    0.04    0.03
   2   0  -4   11.61    0.26
  -2   0   4   12.91    0.30
  -2   0   4   11.58    0.19
   2   0  -3   -0.01    0.04
  -2   0   3   -0.01    0.04
  -2   0   3   -0.01    0.03
   2   0  -2  129.65    1.75
  -2   0   2  125.48    1.12
  -2   0   2  128.81    1.78
   2   0  -1   -0.01    0.03
   2   0  -1    0.03    0.02
  -2   0   1    0.05    0.04
   2   0   0   29.59    0.35
  -2   0   0   30.52    0.48
   2   0   1    0.06    0.04
   2   0   1    0.00    0.01
  -2   0  -1    0.02    0.05
  -2   0  -1   -0.02    0.01
   2   0   2    3.55    0.11
  -2   0  -2    3.62    0.14
   2   0   3   -0.00    0.06
  -2   0  -3    0.03    0.05
   2   0   4    2.22    0.13
  -2   0  -4    2.08    0.11
   2   0   5    0.22    0.06
  -2   0  -5   -0.04    0.06
  -2   0  -5    0.05    0.01
   2   0   6    0.33    0.10
  -2   0  -6    0.40    0.09
   2   0   7   -0.01    0.07
  -2   0  -7    0.13    0.09
   2   0   8    0.19    0.12
  -2   0  -8    0.15    0.09
  -2   0  -8    0.12    0.03
   2   0   9   -0.06    0.11
  -2   0  -9    0.04    0.08
   2   0  10    7.76    0.42
  -2   0 -10    7.16    0.40
   2   0  11    0.03    0.11
  -2   0 -11   -0.04    0.10
   2   0  12    7.09    0.42
  -2   0 -12    6.28    0.45
   2   0  13   -0.10    0.17
  -2   0 -13    0.25    0.17
   2   0  14    9.75    0.59
  -2   0 -14    9.54    0.58
   2   0  15    0.03    0.18
  -2   0 -15   -0.06    0.20
   2   0  16    0.39    0.22
  -2   0 -16    0.94    0.28
  -2   0 -17    0.01    0.22
   2   1 -19    0.84    0.30
   2  -1 -19    0.82    0.32
  -2  -1  19    0.74    0.27
   2   1 -18    0.14    0.22
   2  -1 -18    0.05    0.24
  -2  -1  18    0.09    0.15
  -2   1  18    0.05    0.17
   2   1 -17    1.57    0.30
  -2   1  17    1.67    0.29
  -2  -1  17    1.76    0.29
  -2   1  17    2.11    0.27
   2   1 -16    0.10    0.15
   2  -1 -16    0.05    0.11
   2   1 -16   -0.08    0.12
  -2   1  16    0.39    0.16
  -2   1  16    0.04    0.13
  -2  -1  16    0.11    0.13
   2  -1 -15    0.06    0.12
   2   1 -15    0.52    0.13
  -2  -1  15    0.28    0.16
  -2   1  15    0.67    0.22
  -2  -1  15    0.36    0.16
  -2   1  15    0.49    0.15
   2  -1 -14    0.81    0.15
   2   1 -14    0.56    0.14
  -2   1  14    0.36    0.23
  -2  -1  14    0.66    0.17
  -2   1  14    0.72    0.16
  -2  -1  14    0.88    0.17
   2   1 -13    0.40    0.14
   2  -1 -13    0.58    0.12
  -2  -1  13    0.56    0.16
  -2  -1  13    0.70    0.18
  -2   1  13    0.84    0.20
  -2   1  13    0.43    0.14
   2   1 -12    2.05    0.19
   2  -1 -12    1.89    0.16
  -2  -1  12    1.44    0.19
  -2  -1  12    2.30    0.20
  -2   1  12    1.88    0.17
  -2   1  12    1.97    0.21
   2  -1 -11   10.07    0.38
   2   1 -11    9.64    0.38
  -2   1  11   10.60    0.52
  -2   1  11   10.06    0.37
  -2  -1  11   10.14    0.40
  -2  -1  11    9.96    0.46
   2   1 -10    9.36    0.34
   2  -1 -10    8.95    0.32
  -2  -1  10    9.61    0.36
  -2   1  10    9.99    0.44
  -2   1  10    9.15    0.32
  -2  -1  10    8.98    0.39
   2  -1  -9    2.68    0.15
   2   1  -9    2.74    0.16
  -2  -1   9    2.40    0.17
  -2  -1   9    2.52    0.19
  -2   1   9    2.55    0.14
  -2   1   9    2.53    0.18
   2  -1  -8    0.73    0.09
   2   1  -8    0.91    0.10
  -2   1   8    0.86    0.12
  -2  -1   8    1.21    0.12
  -2  -1   8    0.83    0.10
  -2   1   8    0.96    0.09
   2   1  -7   12.86    0.35
   2  -1  -7   12.84    0.35
  -2  -1   7   12.41    0.33
  -2   1   7   13.19    0.29
  -2  -1   7   14.38    0.42
  -2   1   7   12.75    0.40
   2   1  -6   26.50    0.59
   2  -1  -6   27.76    0.59
  -2  -1   6   26.94    0.54
  -2  -1   6   26.54    0.60
  -2   1   6   24.94    0.44
   2  -1  -5   13.70    0.33
   2   1  -5   13.42    0.32
  -2  -1   5   14.09    0.33
  -2  -1   5   13.14    0.29
  -2   1   5   13.62    0.37
   2   1  -4   11.31    0.26
   2  -1  -4   11.44    0.26
  -2  -1   4   11.07    0.22
  -2  -1   4   10.29    0.24
  -2   1   4   11.02    0.29
  -2   1   4   10.20    0.14
   2   1  -3    3.17    0.11
   2  -1  -3    3.12    0.11
  -2  -1   3    3.23    0.10
  -2  -1   3    3.28    0.10
  -2   1   3    3.22    0.12
   2  -1  -2    2.50    0.10
   2   1  -2    2.72    0.09
  -2  -1   2    2.53    0.08
  -2   1   2    2.38    0.11
  -2  -1   2    2.51    0.09
   2   1  -1   13.30    0.23
   2   1  -1   13.66    0.22
   2  -1  -1   13.88    0.24
  -2  -1   1   13.31    0.23
  -2   1   1   13.37    0.27
   2   1   0    5.45    0.13
   2   1   0    5.69    0.10
   2  -1   0    5.19    0.10
   2  -1   0    5.70    0.11
  -2  -1   0    5.38    0.13
  -2   1   0    5.11    0.15
   2   1   1   13.10    0.15
   2   1   1   13.62    0.29
   2  -1   1   13.16    0.25
  -2  -1  -1   13.62    0.26
  -2   1  -1   13.09    0.20
  -2   1  -1   14.21    0.30
   2  -1   2    1.08    0.07
   2   1   2    1.08    0.02
   2   1   2    1.18    0.09
  -2  -1  -2    1.21    0.07
  -2   1  -2    1.18    0.09
  -2   1  -2    1.05    0.05
   2   1   3    6.33    0.21
   2  -1   3    6.40    0.19
  -2   1  -3    6.19    0.11
  -2  -1  -3    6.48    0.20
  -2   1  -3    7.01    0.20
   2  -1   4   25.20    0.59
   2   1   4   25.29    0.63
  -2  -1  -4   25.18    0.59
  -2   1  -4   26.27    0.59
   2   1   5    4.01    0.17
   2  -1   5    4.46    0.18
  -2  -1  -5    4.17    0.19
  -2   1  -5    4.32    0.18
  -2   1  -5    3.80    0.08
   2   1   6    5.40    0.22
   2  -1   6    5.71    0.25
  -2   1  -6    5.90    0.25
  -2  -1  -6    5.78    0.23
   2   1   7   37.76    1.05
   2  -1   7   39.53    1.08
  -2   1  -7   40.09    1.07
  -2  -1  -7   36.61    1.05
   2   1   8    0.18    0.12
   2  -1   8    0.24    0.12
  -2  -1  -8    0.24    0.11
  -2   1  -8    0.50    0.11
  -2   1  -8    0.19    0.04
   2  -1   9    7.24    0.33
   2   1   9    6.70    0.35
  -2  -1  -9    6.39    0.32
  -2   1  -9    6.09    0.31
   2   1  10    1.75    0.18
   2  -1  10    1.87    0.23
  -2  -1 -10    1.77    0.18
  -2   1 -10    1.60    0.19
   2  -1  11    3.01    0.31
   2   1  11    3.11    0.24
  -2  -1 -11    2.86    0.25
  -2   1 -11    2.94    0.31
   2  -1  12    1.55    0.21
   2   1  12    1.70    0.23
  -2  -1 -12    1.36    0.25
  -2   1 -12    1.26    0.21
   2  -1  13    1.24    0.26
   2   1  13    1.41    0.25
  -2  -1 -13    1.48    0.26
  -2   1 -13    0.97    0.25
   2   1  14    0.58    0.21
   2  -1  14    0.48    0.24
  -2   1 -14    1.07    0.25
  -2  -1 -14    0.71    0.24
   2  -1  15    8.41    0.57
   2   1  15    9.04    0.58
  -2  -1 -15    8.01    0.65
  -2   1 -15    9.11    0.65
   2   1  16    0.30    0.22
   2  -1  16    0.07    0.24
  -2  -1 -16    0.32    0.24
  -2   1 -16    0.02    0.23
   2   1  17    1.29    0.31
   2  -1  17    0.91    0.33
  -2  -1 -17    0.98    0.28
  -2   1 -17    0.28    0.34
   2   2 -19   -0.05    0.19
   2  -2 -19    0.56    0.27
  -2  -2  19    0.15    0.19
   2   2 -18    3.41    0.40
   2  -2 -18    2.41    0.37
  -2  -2  18    3.29    0.41
  -2   2  18    3.03    0.34
   2   2 -17    0.84    0.25
   2   2 -17    0.58    0.17
  -2  -2  17    0.66    0.24
  -2   2  17    0.87    0.24
  -2   2  17    0.74    0.20
   2   2 -16    0.53    0.14
   2   2 -16    0.38    0.20
   2  -2 -16    0.27    0.13
  -2  -2  16    0.19    0.16
  -2   2  16    0.41    0.15
  -2   2  16    0.31    0.19
   2   2 -15    0.57    0.16
   2   2 -15    0.56    0.15
   2  -2 -15    0.49    0.13
  -2  -2  15    0.55    0.19
  -2   2  15    0.44    0.23
  -2   2  15    0.59    0.16
   2  -2 -14    0.46    0.12
   2   2 -14    0.50    0.14
  -2  -2  14    0.61    0.19
  -2   2  14    0.62    0.18
  -2  -2  14    0.77    0.18
  -2   2  14    0.95    0.15
   2   2 -13    0.17    0.11
   2  -2 -13    0.08    0.10
  -2  -2  13    0.20    0.11
  -2   2  13    0.17    0.11
  -2  -2  13    0.10    0.13
  -2   2  13    0.09    0.16
   2   2 -12    0.04    0.10
   2  -2 -12    0.11    0.10
  -2  -2  12    0.05    0.13
  -2  -2  12    0.18    0.12
  -2   2  12    0.14    0.10
  -2   2  12    0.11    0.13
   2   2 -11    2.31    0.19
   2  -2 -11    2.45    0.18
  -2   2  11    2.33    0.22
  -2  -2  11    2.47    0.21
  -2  -2  11    2.62    0.22
  -2   2  11    2.59    0.17
   2   2 -10    0.13    0.10
   2  -2 -10    0.14    0.08
  -2   2  10    0.23    0.11
  -2  -2  10    0.01    0.10
  -2  -2  10    0.15    0.10
  -2   2  10    0.02    0.09
   2  -2  -9    0.85    0.10
   2   2  -9    0.82    0.11
  -2   2   9    0.71    0.09
  -2   2   9    0.55    0.12
  -2  -2   9    0.74    0.12
  -2  -2   9    0.77    0.10
   2   2  -8    3.46    0.16
   2  -2  -8    3.69    0.17
  -2   2   8    3.40    0.20
  -2  -2   8    3.16    0.18
  -2  -2   8    3.49    0.16
  -2   2   8    3.41    0.14
   2   2  -7    1.10    0.11
   2  -2  -7    1.13    0.09
  -2  -2   7    1.18    0.11
  -2  -2   7    1.13    0.10
  -2   2   7    1.17    0.12
  -2   2   7    1.11    0.08
   2   2  -6    0.02    0.06
   2  -2  -6    0.01    0.05
  -2   2   6    0.16    0.08
  -2  -2   6    0.10    0.06
  -2  -2   6   -0.04    0.07
   2   2  -5   12.65    0.33
   2  -2  -5   12.23    0.32
  -2   2   5   13.02    0.37
  -2   2   5   12.70    0.21
  -2  -2   5   11.83    0.28
  -2  -2   5   12.69    0.32
   2   2  -4   83.55    1.51
   2  -2  -4   84.52    1.56
  -2   2   4   85.93    1.66
  -2  -2   4   87.17    1.31
  -2  -2   4   84.43    1.47
   2   2  -3    6.17    0.18
   2  -2  -3    6.36    0.17
  -2  -2   3    6.22    0.17
  -2   2   3    6.10    0.19
  -2  -2   3    6.09    0.14
   2   2  -2   33.47    0.58
   2  -2  -2   35.12    0.62
  -2  -2   2   34.51    0.59
  -2   2   2   35.41    0.68
   2   2  -1   17.42    0.31
   2   2  -1   17.29    0.35
   2  -2  -1   16.81    0.24
  -2   2   1   17.18    0.36
  -2  -2   1   15.88    0.26
  -2   2   1   17.38    0.33
   2  -2   0   71.25    0.99
   2   2   0   70.07    1.15
   2   2   0   70.65    0.96
  -2   2   0   69.77    1.06
  -2  -2   0   71.91    0.99
  -2   2   0   69.23    1.12
   2   2   1    0.85    0.05
   2   2   1    0.97    0.08
   2  -2   1    0.88    0.06
  -2   2  -1    0.92    0.10
  -2  -2  -1    0.95    0.07
  -2   2  -1    1.08    0.06
   2  -2   2    4.91    0.16
   2   2   2    4.89    0.09
   2   2   2    5.10    0.16
  -2  -2  -2    4.79    0.14
  -2   2  -2    5.27    0.17
  -2   2  -2    5.07    0.12
   2   2   3   14.61    0.37
   2   2   3   13.10    0.18
   2  -2   3   14.02    0.36
  -2   2  -3   13.75    0.25
  -2  -2  -3   13.77    0.34
  -2   2  -3   14.00    0.32
   2  -2   4    2.58    0.14
   2   2   4    2.63    0.15
  -2   2  -4    2.63    0.08
  -2  -2  -4    2.92    0.13
  -2   2  -4    2.50    0.14
   2   2   5    1.08    0.11
   2  -2   5    0.75    0.12
  -2   2  -5    1.07    0.11
  -2  -2  -5    1.07    0.11
  -2  -2  -5    0.91    0.04
   2   2   6    0.32    0.08
   2  -2   6    0.29    0.08
  -2  -2  -6    0.24    0.03
  -2  -2  -6    0.24    0.10
  -2   2  -6    0.44    0.10
  -2   2  -6    0.30    0.04
   2  -2   7    0.78    0.12
   2   2   7    0.91    0.11
  -2   2  -7    0.76    0.06
  -2  -2  -7    0.90    0.13
  -2   2  -7    1.06    0.13
   2   2   8    0.89    0.12
   2  -2   8    0.97    0.13
  -2  -2  -8    0.69    0.05
  -2  -2  -8    0.89    0.14
  -2   2  -8    0.92    0.15
   2  -2   9    0.03    0.11
   2   2   9    0.10    0.10
  -2   2  -9    0.31    0.12
  -2  -2  -9    0.04    0.10
   2  -2  10   -0.15    0.11
   2   2  10    0.05    0.10
  -2   2 -10    0.01    0.05
  -2   2 -10    0.18    0.13
  -2  -2 -10    0.06    0.13
   2   2  11    6.45    0.36
   2  -2  11    6.53    0.39
  -2  -2 -11    6.60    0.39
  -2   2 -11    7.40    0.44
   2   2  12    0.88    0.21
   2  -2  12    0.82    0.19
  -2   2 -12    1.16    0.22
  -2  -2 -12    0.87    0.19
   2   2  13   -0.07    0.16
   2  -2  13   -0.21    0.15
  -2  -2 -13   -0.03    0.13
  -2   2 -13    0.20    0.17
   2  -2  14   -0.14    0.15
   2   2  14   -0.07    0.14
  -2  -2 -14   -0.08    0.15
  -2   2 -14   -0.04    0.17
   2   2  15    0.03    0.14
   2  -2  15   -0.01    0.16
  -2  -2 -15    0.06    0.16
  -2   2 -15   -0.03    0.19
   2   2  16    0.13    0.21
   2  -2  16    0.03    0.19
  -2   2 -16    0.33    0.23
  -2  -2 -16    0.09    0.24
   2   2  17    0.09    0.26
   2  -2  17    0.42    0.27
  -2  -2 -17    0.06    0.27
  -2   2 -17    0.33    0.28
   2   3 -18    0.13    0.22
  -2  -3  18    0.47    0.23
   2   3 -17    1.02    0.27
   2   3 -17    1.08    0.22
  -2  -3  17    0.97    0.27
  -2   3  17    1.31    0.31
  -2   3  17    1.20    0.23
   2   3 -16    0.80    0.20
   2   3 -16    0.81    0.17
   2  -3 -16    0.26    0.16
  -2  -3  16    0.60    0.21
  -2   3  16    0.79    0.22
  -2   3  16    0.51    0.17
   2   3 -15    1.04    0.17
   2   3 -15    1.20    0.22
   2  -3 -15    1.06    0.17
  -2   3  15    0.52    0.17
  -2  -3  15    1.41    0.23
  -2   3  15    1.34    0.30
   2   3 -14    1.11    0.22
   2   3 -14    1.28    0.19
   2  -3 -14    0.86    0.16
  -2   3  14    1.31    0.18
  -2  -3  14    1.63    0.21
  -2   3  14    1.76    0.27
   2   3 -13    7.67    0.37
   2  -3 -13    6.36    0.32
  -2   3  13    7.73    0.43
  -2  -3  13    7.27    0.38
  -2   3  13    7.33    0.35
   2   3 -12    0.59    0.15
   2  -3 -12    0.48    0.13
  -2   3  12    0.73    0.17
  -2  -3  12    0.68    0.16
  -2  -3  12    0.88    0.17
  -2   3  12    0.69    0.12
   2   3 -11    1.00    0.16
   2  -3 -11    0.84    0.13
  -2  -3  11    0.99    0.16
  -2   3  11    0.80    0.21
  -2  -3  11    1.20    0.17
  -2   3  11    0.90    0.12
   2   3 -10    0.03    0.10
   2  -3 -10    0.19    0.08
  -2  -3  10    0.08    0.09
  -2  -3  10   -0.03    0.10
  -2   3  10    0.04    0.07
  -2   3  10   -0.07    0.14
   2  -3  -9    0.12    0.09
   2   3  -9    0.18    0.10
  -2  -3   9    0.32    0.09
  -2  -3   9    0.31    0.11
  -2   3   9    0.25    0.07
  -2   3   9    0.18    0.13
   2   3  -8    0.28    0.10
   2  -3  -8    0.42    0.09
  -2   3   8    0.43    0.13
  -2  -3   8    0.40    0.10
  -2  -3   8    0.48    0.08
  -2   3   8    0.27    0.07
   2   3  -7    6.96    0.27
   2  -3  -7    6.80    0.25
  -2  -3   7    7.07    0.22
  -2  -3   7    7.09    0.28
  -2   3   7    6.80    0.30
  -2   3   7    6.66    0.19
   2   3  -6    6.40    0.23
   2  -3  -6    6.29    0.21
  -2  -3   6    6.02    0.18
  -2  -3   6    6.20    0.23
  -2   3   6    5.73    0.27
   2   3  -5   10.78    0.30
   2  -3  -5    9.94    0.31
  -2  -3   5   10.27    0.31
  -2  -3   5   11.04    0.24
  -2   3   5   10.56    0.21
  -2   3   5   11.00    0.37
   2  -3  -4   12.47    0.32
   2   3  -4   12.52    0.33
  -2   3   4   13.59    0.38
  -2  -3   4   13.02    0.24
  -2   3   4   12.23    0.22
  -2  -3   4   12.41    0.32
   2   3  -3   20.70    0.44
  -2   3   3   21.64    0.48
  -2  -3   3   21.64    0.47
  -2  -3   3   20.01    0.27
  -2   3   3   20.62    0.48
   2   3  -2    5.64    0.17
   2  -3  -2    5.18    0.11
  -2   3   2    5.60    0.17
  -2  -3   2    5.43    0.18
  -2   3   2    5.58    0.18
   2   3  -1   14.95    0.31
   2   3  -1   14.75    0.34
   2  -3  -1   15.09    0.27
  -2  -3   1   15.14    0.22
  -2   3   1   15.58    0.34
  -2   3   1   15.52    0.34
   2  -3   0   18.99    0.38
   2   3   0   18.82    0.35
   2   3   0   18.47    0.42
  -2   3   0   19.14    0.39
  -2  -3   0   18.69    0.31
  -2   3   0   18.90    0.40
   2   3   1   30.95    0.51
   2   3   1   30.39    0.65
   2  -3   1   31.42    0.60
  -2   3  -1   31.35    0.59
  -2  -3  -1   31.15    0.54
  -2   3  -1   31.72    0.58
   2   3   2   21.16    0.35
   2   3   2   21.29    0.51
   2  -3   2   20.91    0.48
  -2   3  -2   21.04    0.42
  -2  -3  -2   21.00    0.43
  -2   3  -2   20.32    0.43
   2  -3   3    3.42    0.15
   2   3   3    3.24    0.10
   2   3   3    3.53    0.15
  -2  -3  -3    3.28    0.14
  -2   3  -3    3.27    0.12
  -2   3  -3    3.20    0.14
   2   3   4    2.98    0.15
   2   3   4    3.13    0.09
   2  -3   4    3.25    0.16
  -2   3  -4    3.11    0.12
  -2   3  -4    2.95    0.15
  -2  -3  -4    3.16    0.16
   2   3   5   10.85    0.22
   2   3   5   11.72    0.36
   2  -3   5   11.77    0.37
  -2   3  -5   11.76    0.28
  -2  -3  -5   11.49    0.36
  -2   3  -5   12.09    0.35
   2   3   6    0.12    0.08
   2  -3   6   -0.10    0.07
  -2  -3  -6    0.07    0.07
  -2  -3  -6   -0.01    0.03
  -2   3  -6   -0.04    0.07
  -2   3  -6    0.02    0.04
   2   3   7   15.81    0.55
   2  -3   7   15.74    0.53
  -2  -3  -7   15.04    0.54
  -2   3  -7   15.76    0.51
  -2   3  -7   14.56    0.36
   2   3   8    0.10    0.09
   2  -3   8   -0.01    0.11
  -2  -3  -8    0.02    0.09
  -2   3  -8    0.11    0.05
  -2   3  -8   -0.06    0.08
   2  -3   9    3.21    0.23
   2   3   9    3.60    0.22
  -2  -3  -9    2.87    0.25
  -2   3  -9    3.31    0.21
  -2   3  -9    2.52    0.13
   2   3  10    0.05    0.14
  -2  -3 -10    0.06    0.11
  -2   3 -10    0.11    0.13
   2  -3  11    1.69    0.24
   2   3  11    1.27    0.21
  -2  -3 -11    1.44    0.20
  -2   3 -11    1.23    0.11
  -2   3 -11    1.51    0.18
   2  -3  12    0.07    0.16
   2   3  12   -0.06    0.16
  -2  -3 -12    0.02    0.13
  -2   3 -12    0.29    0.13
   2   3  13    8.07    0.49
   2  -3  13    9.11    0.53
  -2  -3 -13    7.61    0.53
  -2   3 -13    9.43    0.60
   2   3  14    0.88    0.22
   2  -3  14    0.46    0.19
  -2  -3 -14    0.16    0.19
  -2   3 -14    0.42    0.22
   2   3  15    3.54    0.42
   2  -3  15    4.22    0.40
  -2  -3 -15    3.19    0.37
  -2   3 -15    4.19    0.45
   2   3  16   -0.08    0.19
   2  -3  16    0.00    0.24
  -2  -3 -16   -0.36    0.24
  -2   3 -16   -0.14    0.23
   2  -3  17    0.39    0.30
   2   3  17   -0.02    0.21
  -2  -3 -17    0.51    0.30
  -2   3 -17    0.46    0.27
   2   4 -18    0.55    0.25
  -2   4  18    1.04    0.26
  -2  -4  18    0.34    0.27
   2   4 -17    1.06    0.21
   2   4 -17    0.91    0.25
  -2   4  17    1.10    0.33
  -2  -4  17    0.66    0.26
   2   4 -16   -0.10    0.12
   2   4 -16   -0.00    0.13
  -2   4  16    0.15    0.21
  -2   4  16    0.15    0.12
  -2  -4  16    0.05    0.16
   2   4 -15    0.11    0.15
   2  -4 -15    0.20    0.11
   2   4 -15    0.13    0.15
  -2   4  15   -0.09    0.21
  -2  -4  15    0.21    0.16
  -2   4  15    0.12    0.12
   2  -4 -14    1.66    0.19
   2   4 -14    2.35    0.24
   2   4 -14    2.18    0.24
  -2   4  14    1.94    0.27
  -2   4  14    1.96    0.21
  -2  -4  14    2.39    0.23
   2  -4 -13    0.25    0.12
   2   4 -13    0.37    0.14
   2   4 -13    0.29    0.14
  -2   4  13    0.16    0.19
  -2   4  13    0.25    0.13
  -2  -4  13    0.23    0.16
   2  -4 -12   16.72    0.65
   2   4 -12   16.77    0.67
   2   4 -12   18.09    0.68
  -2   4  12   16.63    0.75
  -2   4  12   16.62    0.58
  -2  -4  12   16.84    0.67
   2  -4 -11   49.06    1.50
   2   4 -11   48.30    1.46
  -2   4  11   49.14    1.71
  -2  -4  11   50.32    1.52
   2  -4 -10   12.47    0.46
   2   4 -10   12.06    0.44
  -2   4  10   10.90    0.37
  -2   4  10   11.52    0.57
  -2  -4  10   11.78    0.43
  -2  -4  10   11.68    0.52
   2   4  -9    9.29    0.35
   2  -4  -9    8.67    0.33
  -2   4   9    8.81    0.40
  -2  -4   9    8.74    0.31
  -2   4   9    8.74    0.29
  -2  -4   9    9.06    0.36
   2  -4  -8    0.12    0.06
   2   4  -8    0.08    0.08
  -2   4   8    0.10    0.09
  -2   4   8    0.11    0.06
  -2  -4   8    0.00    0.06
  -2  -4   8    0.09    0.09
   2  -4  -7    4.48    0.21
   2   4  -7    4.34    0.23
  -2   4   7    4.36    0.22
  -2   4   7    4.47    0.15
  -2  -4   7    4.75    0.25
  -2  -4   7    4.36    0.16
   2  -4  -6    0.96    0.12
   2   4  -6    1.39    0.14
  -2   4   6    1.15    0.16
  -2  -4   6    1.21    0.08
  -2   4   6    1.41    0.09
  -2  -4   6    1.51    0.13
   2  -4  -5    1.26    0.11
   2   4  -5    1.22    0.11
  -2   4   5    1.30    0.13
  -2   4   5    1.28    0.08
  -2  -4   5    1.17    0.06
  -2  -4   5    1.25    0.11
   2   4  -4    9.82    0.32
  -2   4   4    9.03    0.28
  -2   4   4    8.86    0.31
  -2  -4   4    8.88    0.29
   2  -4  -3    0.09    0.03
   2   4  -3   -0.03    0.06
  -2   4   3   -0.04    0.05
  -2   4   3    0.05    0.05
  -2  -4   3    0.02    0.02
   2   4  -2    0.27    0.07
   2  -4  -2    0.11    0.05
  -2   4   2    0.21    0.06
  -2   4   2    0.09    0.07
  -2  -4   2    0.12    0.08
   2  -4  -1   25.20    0.48
   2   4  -1   25.39    0.54
  -2  -4   1   23.19    0.31
  -2  -4   1   25.30    0.60
  -2   4   1   24.44    0.52
  -2   4   1   25.06    0.54
   2   4   0   60.83    1.09
   2  -4   0   60.15    1.10
   2   4   0   59.17    1.26
  -2   4   0   58.37    1.18
  -2  -4   0   58.41    0.83
  -2   4   0   59.02    1.04
   2  -4   1   20.60    0.48
   2   4   1   19.97    0.42
   2   4   1   21.03    0.53
  -2   4  -1   19.66    0.45
  -2  -4  -1   19.64    0.38
  -2   4  -1   19.41    0.41
   2  -4   2    2.32    0.14
   2   4   2    2.08    0.14
   2   4   2    2.22    0.10
  -2   4  -2    2.24    0.12
  -2   4  -2    2.05    0.12
  -2  -4  -2    2.33    0.11
   2  -4   3    6.06    0.26
   2   4   3    6.63    0.18
   2   4   3    6.38    0.26
  -2   4  -3    6.50    0.22
  -2   4  -3    6.36    0.22
  -2  -4  -3    6.50    0.22
   2  -4   4   21.78    0.64
   2   4   4   21.54    0.44
   2   4   4   22.42    0.61
  -2   4  -4   21.51    0.51
  -2   4  -4   22.57    0.52
  -2  -4  -4   22.51    0.58
   2   4   5    1.46    0.13
   2   4   5    1.18    0.08
   2  -4   5    1.14    0.13
  -2   4  -5    1.22    0.11
  -2   4  -5    1.22    0.10
  -2  -4  -5    1.33    0.13
   2  -4   6    0.41    0.11
   2   4   6    0.13    0.05
   2   4   6   -0.03    0.08
  -2   4  -6    0.08    0.06
  -2   4  -6    0.14    0.08
  -2  -4  -6    0.14    0.09
   2  -4   7    2.28    0.23
   2   4   7    2.82    0.20
  -2   4  -7    2.60    0.14
  -2   4  -7    2.28    0.18
  -2  -4  -7    2.40    0.11
  -2  -4  -7    2.67    0.20
   2  -4   8   13.23    0.55
   2   4   8   12.72    0.50
  -2   4  -8   10.85    0.35
  -2   4  -8   12.40    0.46
  -2  -4  -8   11.87    0.49
   2  -4   9   10.96    0.56
   2   4   9   12.26    0.54
  -2   4  -9   10.35    0.36
  -2  -4  -9   11.48    0.51
  -2   4  -9   11.99    0.49
   2  -4  10    0.59    0.17
   2   4  10    0.87    0.17
  -2   4 -10    0.58    0.16
  -2   4 -10    0.59    0.10
  -2  -4 -10    0.67    0.16
   2  -4  11    0.60    0.20
   2   4  11    0.75    0.19
  -2   4 -11    0.58    0.10
  -2   4 -11    0.60    0.19
  -2  -4 -11    0.63    0.17
   2  -4  12    0.68    0.20
   2   4  12    0.68    0.18
  -2   4 -12    0.25    0.10
  -2   4 -12    0.31    0.18
  -2  -4 -12    0.33    0.16
   2   4  13    0.12    0.17
   2  -4  13    0.14    0.15
  -2   4 -13    0.02    0.13
  -2  -4 -13    0.11    0.15
   2  -4  14    0.73    0.26
   2   4  14    0.76    0.18
  -2   4 -14    0.74    0.24
  -2  -4 -14    0.50    0.26
   2   4  15    0.69    0.24
   2  -4  15    0.63    0.27
  -2   4 -15    0.61    0.26
  -2  -4 -15    0.71    0.28
   2   4  16    0.96    0.24
   2  -4  16    1.08    0.26
  -2   4 -16    0.96    0.30
  -2  -4 -16    0.94    0.32
  -2   5  18   -0.14    0.30
  -2  -5  18    0.85    0.26
   2   5 -17    1.48    0.24
   2   5 -17    0.91    0.25
  -2   5  17    0.93    0.34
  -2  -5  17    1.40    0.28
   2   5 -16    2.04    0.28
   2   5 -16    2.41    0.28
  -2   5  16    1.39    0.38
  -2  -5  16    2.39    0.31
   2  -5 -15    0.18    0.12
   2   5 -15   -0.02    0.15
   2   5 -15   -0.02    0.14
  -2   5  15    0.21    0.13
  -2   5  15    0.13    0.17
  -2  -5  15    0.18    0.15
   2  -5 -14    0.35    0.14
   2   5 -14    0.53    0.17
   2   5 -14    0.43    0.15
  -2   5  14    0.62    0.19
  -2   5  14    0.47    0.14
  -2  -5  14    0.71    0.20
   2  -5 -13    5.36    0.32
   2   5 -13    5.35    0.35
   2   5 -13    4.45    0.29
  -2   5  13    4.23    0.40
  -2   5  13    4.38    0.27
  -2  -5  13    4.82    0.33
   2  -5 -12    0.23    0.14
   2   5 -12    0.41    0.17
   2   5 -12    0.46    0.13
  -2   5  12    0.36    0.11
  -2   5  12    0.27    0.17
  -2  -5  12    0.38    0.19
   2  -5 -11    0.90    0.16
   2   5 -11    0.85    0.13
   2   5 -11    0.96    0.19
  -2   5  11    0.90    0.22
  -2   5  11    0.97    0.13
  -2  -5  11    0.89    0.20
   2  -5 -10    0.72    0.15
   2   5 -10    0.65    0.14
   2   5 -10    0.76    0.11
  -2   5  10    0.72    0.11
  -2   5  10    1.10    0.25
  -2  -5  10    1.09    0.16
   2  -5  -9    2.74    0.18
   2   5  -9    2.84    0.15
   2   5  -9    2.64    0.21
  -2   5   9    2.93    0.16
  -2   5   9    2.54    0.26
  -2  -5   9    3.17    0.27
   2  -5  -8   -0.06    0.07
   2   5  -8   -0.04    0.11
   2   5  -8    0.09    0.05
  -2   5   8   -0.06    0.07
  -2   5   8    0.20    0.11
  -2  -5   8    0.02    0.11
   2  -5  -7   -0.04    0.08
   2   5  -7    0.08    0.10
   2   5  -7    0.04    0.04
  -2   5   7   -0.01    0.10
  -2  -5   7    0.05    0.11
  -2   5   7    0.14    0.06
   2  -5  -6    0.18    0.09
   2   5  -6    0.23    0.11
   2   5  -6    0.12    0.03
  -2   5   6    0.39    0.08
  -2   5   6    0.08    0.10
  -2  -5   6    0.19    0.12
   2   5  -5    7.88    0.32
  -2   5   5    6.98    0.29
  -2   5   5    7.53    0.22
  -2  -5   5    7.71    0.31
  -2   5   5    7.70    0.32
   2  -5  -4   13.68    0.32
   2   5  -4   13.67    0.44
  -2   5   4   13.63    0.42
  -2  -5   4   13.83    0.47
  -2   5   4   13.61    0.43
   2  -5  -3    2.69    0.11
   2   5  -3    2.64    0.18
  -2   5   3    2.52    0.15
  -2   5   3    2.67    0.16
  -2  -5   3    3.00    0.16
   2  -5  -2    4.01    0.15
   2   5  -2    4.19    0.18
  -2   5   2    3.79    0.20
  -2   5   2    3.61    0.16
  -2  -5   2    4.28    0.21
   2  -5  -1    4.58    0.17
   2   5  -1    4.30    0.19
  -2   5   1    4.13    0.17
  -2   5   1    4.41    0.21
  -2  -5   1    4.59    0.19
  -2  -5   1    4.32    0.09
   2  -5   0    1.73    0.12
   2   5   0    1.72    0.10
  -2   5   0    1.77    0.10
  -2   5   0    1.79    0.14
  -2  -5   0    1.58    0.06
   2  -5   1    0.64    0.09
   2   5   1    0.80    0.11
   2   5   1    0.76    0.08
  -2   5  -1    0.62    0.08
  -2   5  -1    0.58    0.08
  -2  -5  -1    0.64    0.06
   2  -5   2   22.18    0.60
   2   5   2   21.40    0.58
   2   5   2   22.37    0.52
  -2   5  -2   21.18    0.55
  -2   5  -2   21.65    0.48
  -2  -5  -2   21.22    0.49
   2  -5   3    3.45    0.23
   2   5   3    3.82    0.16
   2   5   3    3.83    0.18
  -2   5  -3    3.99    0.19
  -2  -5  -3    3.87    0.16
  -2   5  -3    3.79    0.18
   2  -5   4   95.76    2.35
   2   5   4  100.85    2.44
   2   5   4   99.13    1.91
  -2   5  -4   94.47    1.87
  -2  -5  -4   98.17    2.21
   2  -5   5    1.44    0.18
   2   5   5    1.54    0.10
   2   5   5    1.44    0.14
  -2   5  -5    1.37    0.12
  -2   5  -5    1.55    0.12
  -2  -5  -5    1.38    0.12
   2   5   6    0.06    0.06
   2   5   6   -0.05    0.10
   2  -5   6    0.01    0.09
  -2   5  -6    0.11    0.07
  -2  -5  -6    0.09    0.09
  -2   5  -6   -0.07    0.08
   2  -5   7   -0.02    0.12
   2   5   7    0.04    0.10
  -2   5  -7    0.14    0.09
  -2   5  -7    0.06    0.08
  -2  -5  -7    0.06    0.05
  -2  -5  -7    0.05    0.09
   2  -5   8    8.72    0.47
   2   5   8    9.19    0.45
  -2   5  -8    9.06    0.34
  -2   5  -8    9.48    0.39
  -2  -5  -8    8.11    0.27
  -2  -5  -8    8.45    0.43
   2   5   9    6.29    0.38
   2  -5   9    5.23    0.40
  -2   5  -9    5.32    0.25
  -2   5  -9    5.95    0.32
  -2  -5  -9    6.32    0.35
  -2  -5  -9    4.88    0.21
   2  -5  10    7.54    0.45
   2   5  10    7.38    0.40
  -2   5 -10    7.55    0.40
  -2   5 -10    6.65    0.30
  -2  -5 -10    7.58    0.46
   2  -5  11    0.77    0.19
   2   5  11    0.69    0.18
  -2   5 -11    0.75    0.17
  -2   5 -11    0.48    0.11
  -2  -5 -11    0.77    0.20
   2  -5  12    0.19    0.18
   2   5  12    0.20    0.18
  -2   5 -12    0.01    0.16
  -2   5 -12   -0.01    0.11
  -2  -5 -12    0.59    0.16
   2   5  13    0.41    0.21
   2  -5  13    0.25    0.17
  -2  -5 -13    0.77    0.22
  -2   5 -13    0.32    0.18
   2  -5  14    1.59    0.31
   2   5  14    1.23    0.27
  -2   5 -14    0.99    0.26
  -2  -5 -14    1.05    0.25
   2  -5  15    4.08    0.51
   2   5  15    4.00    0.44
  -2   5 -15    4.25    0.43
  -2  -5 -15    4.48    0.42
   2  -5  16    0.80    0.29
   2   5  16    1.05    0.25
  -2   5 -16    1.13    0.29
  -2  -5 -16    1.49    0.34
   2   6 -17    0.39    0.20
  -2   6  17    0.49    0.28
  -2  -6  17    0.33    0.25
   2   6 -16    3.38    0.35
  -2   6  16    3.91    0.49
  -2  -6  16    3.63    0.42
   2  -6 -15    0.13    0.15
   2   6 -15    0.17    0.12
   2   6 -15    0.03    0.13
  -2   6  15   -0.05    0.20
  -2  -6  15   -0.05    0.14
   2  -6 -14    0.01    0.14
   2   6 -14    0.02    0.13
   2   6 -14    0.07    0.12
  -2   6  14    0.04    0.16
  -2  -6  14    0.82    0.19
  -2   6  14    0.00    0.11
   2  -6 -13    0.17    0.14
   2   6 -13    0.18    0.16
   2   6 -13    0.28    0.11
  -2   6  13   -0.21    0.20
  -2  -6  13    0.30    0.15
   2  -6 -12    5.09    0.33
   2   6 -12    5.13    0.36
   2   6 -12    4.49    0.26
  -2   6  12    4.24    0.27
  -2   6  12    4.29    0.42
  -2  -6  12    4.97    0.40
   2  -6 -11   24.84    0.93
   2   6 -11   24.70    0.94
  -2   6  11   23.32    0.78
  -2   6  11   25.05    1.07
  -2  -6  11   24.68    0.99
   2  -6 -10    2.02    0.20
   2   6 -10    1.60    0.12
   2   6 -10    2.05    0.24
  -2   6  10    1.83    0.22
  -2   6  10    1.64    0.15
  -2  -6  10    1.95    0.26
   2  -6  -9    1.68    0.17
   2   6  -9    1.76    0.20
  -2   6   9    1.36    0.16
  -2   6   9    1.30    0.23
  -2  -6   9    1.50    0.20
   2  -6  -8    0.66    0.13
   2   6  -8    0.66    0.16
   2   6  -8    0.36    0.07
  -2   6   8    0.68    0.10
  -2   6   8    0.67    0.17
  -2  -6   8    0.56    0.18
   2  -6  -7    0.27    0.09
   2   6  -7    0.06    0.10
  -2   6   7   -0.09    0.09
  -2  -6   7    0.29    0.15
   2   6  -6    0.05    0.11
  -2   6   6   -0.05    0.10
  -2   6   6    0.02    0.10
  -2   6   6    0.12    0.08
  -2  -6   6    0.14    0.10
   2  -6  -5    5.09    0.21
   2   6  -5    5.15    0.28
  -2   6   5    5.17    0.25
  -2  -6   5    4.57    0.27
  -2   6   5    5.31    0.27
   2  -6  -4    4.38    0.17
   2   6  -4    4.21    0.24
  -2   6   4    4.11    0.22
  -2   6   4    4.19    0.22
  -2  -6   4    4.52    0.27
   2  -6  -3    8.05    0.27
   2   6  -3    9.14    0.32
  -2   6   3    8.60    0.30
  -2   6   3    8.27    0.31
  -2  -6   3    9.31    0.34
   2   6  -2    2.73    0.18
   2  -6  -2    2.27    0.14
  -2   6   2    2.27    0.14
  -2   6   2    2.28    0.18
  -2  -6   2    2.53    0.19
   2  -6  -1   12.28    0.37
   2   6  -1   12.18    0.39
  -2   6   1   11.40    0.33
  -2   6   1   11.89    0.38
  -2  -6   1   12.62    0.41
   2  -6   0   91.81    2.06
   2   6   0   92.64    2.04
  -2   6   0   90.97    1.79
  -2   6   0   93.38    2.15
  -2  -6   0   88.36    1.33
  -2  -6   0   98.38    2.35
   2  -6   1   10.93    0.35
   2   6   1   10.03    0.39
   2   6   1   10.83    0.33
  -2   6  -1   10.28    0.34
  -2   6  -1    9.84    0.28
   2  -6   2    0.37    0.11
   2   6   2    0.18    0.08
   2   6   2    0.21    0.10
  -2   6  -2    0.27    0.07
  -2   6  -2    0.28    0.10
  -2  -6  -2    0.11    0.05
   2  -6   3   15.77    0.51
   2   6   3   15.79    0.45
   2   6   3   14.69    0.53
  -2   6  -3   15.96    0.50
  -2   6  -3   15.17    0.40
  -2  -6  -3   15.19    0.42
   2  -6   4    1.07    0.15
   2   6   4    1.06    0.11
   2   6   4    1.10    0.13
  -2   6  -4    1.08    0.11
  -2   6  -4    1.21    0.13
  -2  -6  -4    1.15    0.11
   2   6   5    0.57    0.09
   2   6   5    0.96    0.12
   2  -6   5    0.78    0.14
  -2   6  -5    0.43    0.11
  -2   6  -5    0.77    0.12
  -2  -6  -5    0.85    0.12
   2  -6   6    5.55    0.37
   2   6   6    6.00    0.33
   2   6   6    6.22    0.24
  -2   6  -6    5.99    0.25
  -2  -6  -6    6.80    0.33
  -2   6  -6    5.95    0.28
   2  -6   7    5.98    0.35
   2   6   7    6.39    0.26
   2   6   7    5.81    0.32
  -2   6  -7    5.55    0.27
  -2   6  -7    5.90    0.28
  -2  -6  -7    6.51    0.34
   2  -6   8    5.31    0.33
   2   6   8    5.60    0.35
  -2   6  -8    5.29    0.27
  -2   6  -8    5.81    0.29
  -2  -6  -8    4.92    0.25
  -2  -6  -8    5.61    0.35
   2  -6   9   12.55    0.58
   2   6   9   13.26    0.61
  -2   6  -9   13.11    0.51
  -2   6  -9   11.54    0.47
  -2  -6  -9   11.37    0.42
  -2  -6  -9   12.89    0.61
   2  -6  10    0.06    0.15
   2   6  10    0.35    0.17
  -2   6 -10    0.35    0.13
  -2   6 -10    0.20    0.10
  -2  -6 -10    0.18    0.16
   2  -6  11    0.23    0.17
   2   6  11    0.42    0.18
  -2   6 -11    0.29    0.15
  -2   6 -11    0.38    0.12
  -2  -6 -11    0.33    0.18
   2  -6  12    0.24    0.21
   2   6  12    0.48    0.19
  -2   6 -12    0.23    0.16
  -2   6 -12    0.28    0.12
  -2  -6 -12    0.66    0.20
   2  -6  13    0.10    0.15
   2   6  13    0.23    0.19
  -2   6 -13    0.19    0.16
  -2  -6 -13    0.39    0.21
   2  -6  14    0.12    0.25
   2   6  14    0.20    0.22
  -2   6 -14    0.52    0.21
  -2  -6 -14    0.57    0.25
   2  -6  15    0.31    0.20
   2   6  15    0.34    0.22
  -2   6 -15    0.18    0.20
  -2  -6 -15    0.02    0.21
   2  -6  16    0.07    0.21
   2   6  16    0.14    0.19
  -2  -6 -16   -0.15    0.17
   2   7 -17    0.42    0.19
  -2   7  17   -0.05    0.22
  -2  -7  17    0.03    0.19
   2   7 -16    1.68    0.30
  -2   7  16    1.56    0.31
  -2  -7  16    1.43    0.34
   2  -7 -15    0.83    0.23
   2   7 -15    1.69    0.26
  -2   7  15    1.33    0.34
  -2  -7  15    1.72    0.30
   2  -7 -14    0.83    0.21
   2   7 -14    1.02    0.23
  -2   7  14    0.93    0.29
  -2   7  14    0.97    0.20
  -2  -7  14    1.48    0.28
   2  -7 -13    0.34    0.15
   2   7 -13    0.28    0.19
  -2   7  13    0.21    0.13
  -2   7  13    0.15    0.21
  -2  -7  13    0.33    0.21
   2  -7 -12    0.66    0.17
   2   7 -12    0.65    0.20
  -2   7  12    0.63    0.14
  -2   7  12    1.00    0.20
  -2  -7  12    0.84    0.20
   2  -7 -11    6.40    0.40
   2   7 -11    7.21    0.43
  -2   7  11    6.38    0.34
  -2   7  11    6.82    0.47
  -2  -7  11    5.87    0.46
   2  -7 -10    3.37    0.24
   2   7 -10    3.20    0.30
  -2   7  10    3.31    0.22
  -2   7  10    2.46    0.27
  -2  -7  10    2.56    0.31
   2  -7  -9    0.74    0.16
   2   7  -9    0.52    0.18
  -2   7   9    0.43    0.18
  -2   7   9    0.45    0.14
  -2  -7   9    0.80    0.17
   2  -7  -8    0.83    0.15
   2   7  -8    0.57    0.19
  -2   7   8    0.75    0.18
  -2   7   8    0.67    0.13
   2   7  -7    3.81    0.29
  -2   7   7    3.42    0.21
  -2   7   7    3.51    0.27
  -2  -7   7    3.37    0.27
   2  -7  -6    1.62    0.14
   2   7  -6    1.91    0.21
  -2   7   6    1.41    0.15
  -2   7   6    1.46    0.18
  -2  -7   6    1.53    0.18
   2  -7  -5    2.45    0.18
   2   7  -5    2.54    0.23
  -2   7   5    2.30    0.18
  -2   7   5    2.45    0.19
  -2  -7   5    2.76    0.23
   2  -7  -4    0.28    0.08
   2   7  -4    0.29    0.12
  -2   7   4    0.19    0.11
  -2   7   4    0.06    0.12
  -2  -7   4    0.09    0.15
   2  -7  -3    8.91    0.31
   2   7  -3    9.59    0.37
  -2   7   3    8.96    0.33
  -2   7   3    9.55    0.40
  -2  -7   3    8.74    0.37
   2  -7  -2    0.95    0.13
   2   7  -2    1.21    0.12
  -2   7   2    1.10    0.11
  -2  -7   2    0.99    0.16
  -2   7   2    1.06    0.15
   2  -7  -1    0.44    0.11
   2   7  -1    0.63    0.12
  -2   7   1    0.63    0.13
  -2   7   1    0.53    0.08
  -2  -7   1    0.39    0.11
   2  -7   0    5.95    0.28
   2   7   0    6.27    0.29
  -2   7   0    5.64    0.21
  -2   7   0    6.42    0.28
  -2  -7   0    6.10    0.31
   2  -7   1    7.02    0.31
   2   7   1    6.74    0.28
  -2   7  -1    6.65    0.22
  -2   7  -1    6.52    0.31
  -2  -7  -1    7.22    0.32
  -2  -7  -1    6.27    0.18
   2  -7   2    3.29    0.23
   2   7   2    3.21    0.22
   2   7   2    2.93    0.19
  -2   7  -2    3.16    0.21
  -2   7  -2    2.94    0.15
  -2  -7  -2    3.06    0.14
   2  -7   3    0.07    0.13
   2   7   3    0.27    0.08
   2   7   3    0.16    0.12
  -2   7  -3    0.19    0.11
  -2   7  -3    0.13    0.07
  -2  -7  -3    0.11    0.07
   2  -7   4    0.73    0.19
   2   7   4    1.25    0.15
   2   7   4    0.94    0.13
  -2   7  -4    0.96    0.12
  -2   7  -4    1.17    0.15
  -2  -7  -4    1.12    0.12
   2  -7   5   16.91    0.68
   2   7   5   16.64    0.54
   2   7   5   16.88    0.66
  -2   7  -5   17.03    0.62
  -2  -7  -5   17.97    0.60
   2  -7   6    0.86    0.17
   2   7   6    0.93    0.12
   2   7   6    0.83    0.15
  -2   7  -6    0.99    0.13
  -2   7  -6    0.78    0.15
  -2  -7  -6    1.06    0.13
   2  -7   7    0.32    0.17
   2   7   7    0.09    0.09
  -2   7  -7    0.18    0.12
  -2   7  -7    0.26    0.10
  -2  -7  -7    0.06    0.10
   2  -7   8    0.18    0.17
   2   7   8    0.13    0.09
   2   7   8    0.09    0.13
  -2   7  -8    0.20    0.11
  -2   7  -8    0.23    0.12
  -2  -7  -8    0.24    0.14
   2  -7   9    0.10    0.16
   2   7   9    0.10    0.12
  -2   7  -9    0.05    0.10
  -2   7  -9    0.03    0.11
  -2  -7  -9    0.10    0.11
  -2  -7  -9    0.08    0.09
   2  -7  10    2.25    0.30
   2   7  10    2.09    0.27
  -2   7 -10    2.08    0.21
  -2   7 -10    2.00    0.23
  -2  -7 -10    2.74    0.28
   2  -7  11    0.21    0.17
   2   7  11    0.08    0.14
  -2   7 -11   -0.20    0.12
  -2   7 -11    0.02    0.11
  -2  -7 -11    0.11    0.15
   2  -7  12    0.35    0.20
   2   7  12    0.33    0.21
  -2   7 -12    0.50    0.17
  -2   7 -12    0.45    0.13
  -2  -7 -12    0.41    0.21
   2  -7  13    0.01    0.20
   2   7  13   -0.01    0.18
  -2   7 -13    0.06    0.17
  -2   7 -13    0.04    0.11
  -2  -7 -13    0.34    0.20
   2  -7  14    0.95    0.23
   2   7  14    0.45    0.24
  -2   7 -14    0.55    0.20
  -2  -7 -14    0.41    0.25
   2  -7  15    0.06    0.25
   2   7  15   -0.02    0.22
  -2  -7 -15    0.37    0.21
   2   8 -16    0.22    0.20
  -2   8  16    0.07    0.26
  -2  -8  16    0.05    0.19
   2   8 -15    0.15    0.17
  -2   8  15    0.49    0.25
  -2  -8  15    0.22    0.24
   2  -8 -14    1.94    0.28
   2   8 -14    1.83    0.31
  -2   8  14    1.48    0.34
  -2  -8  14    1.93    0.35
   2   8 -13    1.68    0.27
  -2   8  13    0.85    0.18
  -2   8  13    0.85    0.23
  -2  -8  13    1.16    0.24
   2   8 -12    0.86    0.23
   2  -8 -12    1.09    0.21
  -2   8  12    0.77    0.21
  -2   8  12    1.00    0.17
  -2  -8  12    0.89    0.27
   2  -8 -11   11.11    0.58
   2   8 -11   11.34    0.62
  -2   8  11   10.35    0.65
  -2   8  11    9.45    0.48
  -2  -8  11   10.17    0.64
   2   8 -10    0.12    0.16
   2  -8 -10    0.00    0.14
  -2   8  10    0.14    0.15
  -2   8  10    0.10    0.11
  -2  -8  10   -0.06    0.14
   2  -8  -9    0.50    0.16
   2   8  -9    0.62    0.16
  -2   8   9    0.62    0.19
  -2   8   9    0.68    0.13
  -2  -8   9    0.65    0.19
   2  -8  -8    8.04    0.40
   2   8  -8    8.06    0.43
  -2   8   8    6.77    0.44
  -2  -8   8    8.00    0.54
   2  -8  -7    3.50    0.22
   2   8  -7    3.36    0.26
  -2   8   7    3.50    0.29
  -2   8   7    3.22    0.28
  -2  -8   7    3.28    0.36
   2  -8  -6    3.98    0.23
   2   8  -6    4.15    0.28
  -2   8   6    4.36    0.30
  -2   8   6    4.47    0.30
  -2  -8   6    4.82    0.32
   2  -8  -5    2.95    0.20
   2   8  -5    3.10    0.23
  -2   8   5    2.82    0.21
  -2   8   5    3.17    0.27
  -2  -8   5    3.35    0.28
   2  -8  -4    9.96    0.38
   2   8  -4   10.02    0.44
  -2   8   4    9.77    0.48
  -2   8   4    9.79    0.42
  -2  -8   4    9.93    0.52
   2  -8  -3    0.36    0.11
   2   8  -3    0.08    0.15
  -2   8   3    0.47    0.15
  -2   8   3    0.27    0.10
  -2  -8   3    0.33    0.16
   2  -8  -2   12.35    0.46
   2   8  -2   12.51    0.46
  -2   8   2   12.19    0.48
  -2   8   2   11.84    0.42
  -2  -8   2   12.26    0.56
   2  -8  -1    3.24    0.24
   2   8  -1    3.40    0.23
  -2   8   1    3.38    0.16
  -2  -8   1    3.60    0.28
  -2   8   1    3.71    0.26
   2  -8   0    1.01    0.17
   2   8   0    1.16    0.13
  -2   8   0    0.95    0.15
  -2  -8   0    1.49    0.17
  -2  -8   0    0.83    0.06
   2  -8   1    0.70    0.13
   2   8   1    0.40    0.11
  -2   8  -1    0.67    0.15
  -2  -8  -1    0.43    0.13
  -2  -8  -1    0.31    0.06
   2  -8   2    1.16    0.16
   2   8   2    1.41    0.16
  -2   8  -2    1.09    0.18
  -2   8  -2    0.94    0.10
  -2  -8  -2    1.11    0.09
  -2  -8  -2    1.24    0.18
   2  -8   3    0.12    0.15
   2   8   3    0.16    0.11
   2   8   3    0.34    0.16
  -2   8  -3    0.11    0.10
  -2  -8  -3    0.20    0.07
  -2   8  -3    0.12    0.08
   2  -8   4    0.10    0.12
   2   8   4   -0.08    0.10
   2   8   4    0.11    0.13
  -2   8  -4    0.12    0.10
  -2   8  -4    0.09    0.07
  -2  -8  -4   -0.02    0.08
   2  -8   5    3.07    0.29
   2   8   5    2.90    0.21
   2   8   5    2.72    0.22
  -2   8  -5    2.68    0.25
  -2   8  -5    2.12    0.17
  -2  -8  -5    2.69    0.21
   2  -8   6    1.18    0.21
   2   8   6    1.49    0.16
   2   8   6    1.61    0.23
  -2   8  -6    1.21    0.14
  -2   8  -6    1.41    0.20
  -2  -8  -6    1.35    0.16
   2  -8   7    0.86    0.22
   2   8   7    0.55    0.14
   2   8   7    0.76    0.16
  -2   8  -7    1.02    0.12
  -2  -8  -7    0.62    0.15
  -2   8  -7    0.60    0.17
   2  -8   8    1.67    0.28
   2   8   8    1.78    0.17
   2   8   8    2.48    0.25
  -2   8  -8    1.68    0.21
  -2   8  -8    1.53    0.16
  -2  -8  -8    1.79    0.22
   2  -8   9    0.20    0.22
   2   8   9    0.82    0.19
  -2   8  -9    0.65    0.16
  -2   8  -9    0.33    0.12
  -2  -8  -9    0.44    0.17
  -2  -8  -9    0.40    0.12
   2  -8  10   -0.16    0.18
   2   8  10    0.05    0.13
  -2   8 -10   -0.08    0.10
  -2   8 -10    0.00    0.12
  -2  -8 -10   -0.01    0.09
  -2  -8 -10   -0.04    0.15
   2  -8  11   -0.13    0.17
   2   8  11   -0.01    0.17
  -2   8 -11   -0.04    0.13
  -2  -8 -11   -0.04    0.13
   2  -8  12    0.03    0.17
   2   8  12    0.44    0.17
  -2   8 -12    0.01    0.13
  -2  -8 -12   -0.01    0.16
   2  -8  13    0.29    0.22
   2   8  13    0.25    0.16
  -2   8 -13    0.18    0.15
  -2  -8 -13   -0.05    0.17
   2  -8  14    0.17    0.18
   2   8  14    0.01    0.20
  -2  -8 -14    0.14    0.18
   2   9 -15    0.24    0.21
  -2   9  15    0.01    0.24
  -2  -9  15    0.02    0.19
   2  -9 -14    0.05    0.16
   2   9 -14   -0.08    0.15
  -2   9  14   -0.15    0.22
  -2  -9  14   -0.14    0.18
   2  -9 -13    0.16    0.15
   2   9 -13   -0.04    0.19
  -2   9  13    0.02    0.20
  -2  -9  13    0.04    0.21
   2  -9 -12    2.38    0.30
   2   9 -12    1.84    0.34
  -2   9  12    2.23    0.29
  -2   9  12    2.35    0.25
  -2  -9  12    2.79    0.31
   2  -9 -11    4.25    0.40
   2   9 -11    4.67    0.41
  -2   9  11    4.21    0.32
  -2   9  11    4.69    0.36
  -2  -9  11    4.47    0.46
   2  -9 -10    1.92    0.26
   2   9 -10    1.85    0.30
  -2   9  10    1.48    0.20
  -2   9  10    1.74    0.27
  -2  -9  10    2.26    0.28
   2  -9  -9    0.67    0.18
   2  -9  -9    0.60    0.15
   2   9  -9    0.58    0.19
  -2  -9   9    0.62    0.21
  -2   9   9    0.52    0.20
   2  -9  -8    0.09    0.13
   2  -9  -8    0.44    0.14
   2   9  -8    0.26    0.15
  -2   9   8    0.32    0.13
  -2  -9   8    0.44    0.17
   2  -9  -7    2.09    0.18
   2   9  -7    1.84    0.23
  -2   9   7    1.02    0.21
  -2   9   7    1.50    0.19
  -2  -9   7    1.52    0.24
   2  -9  -6    0.18    0.10
   2   9  -6   -0.22    0.15
  -2   9   6   -0.16    0.14
  -2   9   6   -0.03    0.12
  -2  -9   6    0.19    0.14
   2  -9  -5    1.27    0.17
   2   9  -5    1.06    0.20
  -2   9   5    1.16    0.18
  -2   9   5    1.40    0.22
  -2  -9   5    1.60    0.28
   2  -9  -4    0.22    0.12
   2   9  -4    0.21    0.15
  -2   9   4    0.42    0.12
  -2   9   4    0.08    0.11
  -2  -9   4    0.12    0.19
   2  -9  -3    1.09    0.18
   2   9  -3    1.10    0.17
  -2   9   3    1.67    0.21
  -2   9   3    1.15    0.15
  -2  -9   3    1.45    0.21
   2  -9  -2   12.40    0.52
   2   9  -2   12.93    0.56
  -2   9   2   12.73    0.55
  -2  -9   2   12.50    0.60
   2  -9  -1   11.59    0.50
   2   9  -1   10.92    0.52
  -2   9   1   11.16    0.48
  -2   9   1   10.44    0.38
  -2  -9   1   11.04    0.52
   2  -9   0    3.03    0.25
   2   9   0    2.85    0.24
  -2   9   0    2.71    0.22
  -2  -9   0    2.67    0.24
  -2   9   0    2.26    0.15
   2  -9   1    1.78    0.23
   2   9   1    2.49    0.22
  -2   9  -1    2.74    0.22
  -2   9  -1    1.53    0.12
  -2  -9  -1    1.88    0.25
   2  -9   2    1.43    0.22
   2   9   2    1.32    0.18
  -2   9  -2    1.09    0.09
  -2   9  -2    1.35    0.17
  -2  -9  -2    1.35    0.23
   2  -9   3    1.16    0.23
   2   9   3    0.78    0.17
  -2   9  -3    1.11    0.20
  -2  -9  -3    1.05    0.11
  -2  -9  -3    0.80    0.21
   2  -9   4   16.55    0.73
   2   9   4   17.66    0.75
   2   9   4   17.01    0.66
  -2   9  -4   17.08    0.70
  -2  -9  -4   17.93    0.60
   2   9   5   13.19    0.55
   2   9   5   13.11    0.63
   2  -9   5   12.62    0.66
  -2   9  -5   13.88    0.58
  -2  -9  -5   13.09    0.53
   2  -9   6    6.25    0.47
   2   9   6    6.59    0.41
   2   9   6    7.61    0.37
  -2  -9  -6    6.95    0.37
  -2   9  -6    7.57    0.43
   2  -9   7    0.16    0.18
   2   9   7    0.66    0.19
   2   9   7    0.57    0.14
  -2   9  -7    0.33    0.17
  -2  -9  -7    0.57    0.15
   2  -9   8    0.73    0.20
   2   9   8    0.49    0.17
   2   9   8    0.64    0.15
  -2   9  -8    0.60    0.19
  -2  -9  -8    0.79    0.18
   2  -9   9   -0.07    0.15
   2   9   9    0.44    0.17
  -2   9  -9    0.23    0.15
  -2  -9  -9    0.06    0.16
   2   9  10    0.10    0.16
  -2   9 -10   -0.20    0.14
  -2  -9 -10    0.03    0.16
  -2  -9 -10    0.19    0.11
   2  -9  11    0.53    0.24
   2   9  11    0.37    0.21
  -2   9 -11    0.37    0.17
  -2  -9 -11    0.35    0.18
   2  -9  12    0.40    0.19
   2   9  12   -0.04    0.15
  -2  -9 -12    0.13    0.20
   2  -9  13    0.08    0.20
   2   9  13   -0.15    0.20
  -2  -9 -13   -0.27    0.21
   2  -9  14    0.41    0.29
   2   9  14    0.38    0.24
  -2  -9 -14    0.25    0.28
   2 -10 -14   -0.04    0.17
   2  10 -14   -0.08    0.20
  -2  10  14   -0.12    0.22
  -2 -10  14    0.07    0.23
   2 -10 -13    0.21    0.20
   2  10 -13    0.30    0.22
  -2  10  13   -0.05    0.23
  -2 -10  13    0.13    0.23
   2  10 -12    4.70    0.42
   2 -10 -12    4.89    0.40
  -2  10  12    4.46    0.47
  -2 -10  12    5.02    0.45
   2 -10 -11    3.71    0.41
   2  10 -11    4.58    0.45
  -2  10  11    4.35    0.42
  -2 -10  11    4.14    0.42
   2 -10 -10   -0.15    0.13
   2 -10 -10   -0.14    0.15
   2  10 -10    0.10    0.17
  -2  10  10    0.08    0.15
  -2 -10  10    0.29    0.20
   2 -10  -9    0.10    0.17
   2 -10  -9    0.19    0.14
   2  10  -9   -0.10    0.16
  -2  10   9    0.30    0.17
  -2 -10   9    0.77    0.23
   2 -10  -8    0.41    0.14
   2  10  -8    0.48    0.21
  -2  10   8    0.54    0.16
  -2  10   8    0.07    0.17
  -2 -10   8    0.61    0.20
   2 -10  -7    2.14    0.23
   2  10  -7    2.34    0.30
  -2  10   7    2.52    0.25
  -2  10   7    1.91    0.26
  -2 -10   7    3.02    0.37
   2 -10  -6    0.86    0.17
   2  10  -6    0.95    0.19
  -2  10   6    1.19    0.18
  -2  10   6    1.28    0.23
  -2 -10   6    0.76    0.27
   2 -10  -5    2.55    0.24
   2  10  -5    2.49    0.31
  -2  10   5    2.34    0.25
  -2  10   5    2.44    0.26
  -2 -10   5    2.83    0.35
   2 -10  -4    4.75    0.31
   2  10  -4    4.60    0.34
  -2  10   4    4.61    0.37
  -2  10   4    4.19    0.27
  -2 -10   4    5.23    0.43
   2 -10  -3    0.97    0.19
   2  10  -3    2.00    0.25
  -2  10   3    1.61    0.24
  -2  10   3    1.45    0.15
  -2 -10   3    2.00    0.27
   2 -10  -2   18.19    0.75
   2  10  -2   17.96    0.79
  -2  10   2   16.11    0.60
  -2  10   2   18.19    0.78
  -2 -10   2   19.14    0.88
   2 -10  -1   12.86    0.60
   2  10  -1   12.28    0.62
  -2  10   1   10.62    0.44
  -2  10   1   12.13    0.63
  -2 -10   1   12.71    0.69
   2 -10   0    3.45    0.30
   2  10   0    2.80    0.29
  -2  10   0    2.40    0.16
  -2  10   0    3.08    0.26
  -2 -10   0    3.34    0.32
   2 -10   1    5.02    0.33
   2  10   1    4.56    0.34
  -2  10  -1    5.23    0.38
  -2 -10  -1    5.20    0.35
   2 -10   2    3.63    0.33
   2  10   2    4.51    0.32
  -2  10  -2    3.62    0.34
  -2 -10  -2    3.76    0.37
   2 -10   3    6.46    0.38
   2  10   3    6.74    0.39
  -2  10  -3    6.24    0.41
  -2 -10  -3    7.05    0.46
  -2 -10  -3    5.21    0.25
   2 -10   4   -0.08    0.17
   2  10   4   -0.04    0.14
  -2  10  -4    0.25    0.15
  -2 -10  -4    0.13    0.16
  -2 -10  -4    0.06    0.08
   2 -10   5    2.28    0.30
   2  10   5    2.57    0.25
  -2  10  -5    2.46    0.24
  -2 -10  -5    2.33    0.21
   2 -10   6    0.81    0.20
   2  10   6    0.80    0.17
   2  10   6    0.82    0.22
  -2  10  -6    0.47    0.16
  -2 -10  -6    0.89    0.16
   2 -10   7    0.15    0.14
   2  10   7    0.03    0.12
   2  10   7    0.04    0.16
  -2  10  -7   -0.03    0.15
  -2 -10  -7   -0.04    0.12
   2 -10   8    1.10    0.22
   2  10   8    1.10    0.23
   2  10   8    0.91    0.19
  -2  10  -8    0.53    0.18
  -2 -10  -8    1.22    0.20
   2 -10   9    0.40    0.23
   2  10   9    0.11    0.14
   2  10   9    0.14    0.20
  -2  10  -9    0.13    0.18
  -2 -10  -9    0.24    0.17
   2 -10  10   -0.21    0.20
   2  10  10   -0.03    0.17
  -2  10 -10   -0.06    0.15
  -2 -10 -10    0.13    0.16
   2 -10  11   -0.05    0.21
   2  10  11    0.02    0.17
  -2  10 -11   -0.01    0.16
  -2 -10 -11    0.04    0.14
   2 -10  12    0.01    0.18
   2  10  12   -0.15    0.19
  -2  10 -12   -0.01    0.18
  -2 -10 -12   -0.34    0.22
   2 -10  13    0.49    0.29
   2  10  13    0.50    0.24
  -2 -10 -13    0.39    0.29
   2 -11 -13    1.07    0.30
   2  11 -13    1.51    0.33
  -2  11  13    0.99    0.32
  -2 -11  13    1.34    0.31
   2 -11 -12    3.06    0.41
   2  11 -12    4.02    0.48
  -2  11  12    3.60    0.43
  -2 -11  12    3.76    0.53
   2 -11 -11    0.26    0.23
   2  11 -11    0.40    0.23
  -2  11  11    0.27    0.22
  -2 -11  11    0.43    0.27
   2 -11 -10    0.13    0.21
   2  11 -10    0.02    0.19
  -2  11  10    0.57    0.19
  -2 -11  10    0.40    0.22
   2 -11  -9    0.68    0.19
   2  11  -9    1.11    0.27
   2 -11  -9    1.03    0.24
  -2  11   9    0.29    0.21
  -2 -11   9    1.69    0.30
   2 -11  -8    0.12    0.13
   2  11  -8    0.09    0.20
  -2  11   8   -0.03    0.14
  -2  11   8    0.16    0.15
  -2 -11   8    0.04    0.17
   2 -11  -7    0.30    0.15
   2  11  -7    0.32    0.16
  -2  11   7    0.18    0.15
  -2  11   7    0.17    0.20
  -2 -11   7    0.29    0.25
   2 -11  -6    1.44    0.20
   2  11  -6    1.19    0.27
  -2  11   6    1.10    0.19
  -2  11   6    0.96    0.22
  -2 -11   6    1.32    0.23
   2 -11  -5    0.57    0.16
   2  11  -5    0.21    0.16
  -2  11   5    0.19    0.15
  -2  11   5    0.25    0.13
  -2 -11   5    0.46    0.24
   2 -11  -4   -0.13    0.12
   2  11  -4   -0.13    0.15
  -2  11   4   -0.00    0.09
  -2  11   4    0.09    0.16
  -2 -11   4    0.13    0.14
   2 -11  -3    2.78    0.27
   2  11  -3    3.15    0.32
  -2  11   3    2.80    0.26
  -2  11   3    2.11    0.19
  -2 -11   3    3.00    0.30
   2 -11  -2   12.34    0.59
   2  11  -2   11.60    0.63
  -2  11   2   12.30    0.60
  -2  11   2    9.18    0.44
  -2 -11   2   12.22    0.70
   2 -11  -1    0.09    0.13
   2  11  -1    0.13    0.14
  -2  11   1    0.06    0.17
  -2 -11   1    0.24    0.16
   2 -11   0    1.56    0.26
   2  11   0    1.99    0.22
  -2  11   0    1.61    0.22
  -2 -11   0    1.72    0.28
   2 -11   1   -0.03    0.17
   2  11   1    0.29    0.12
  -2  11  -1    0.16    0.13
  -2 -11  -1   -0.06    0.15
   2 -11   2    2.60    0.28
   2  11   2    2.48    0.25
  -2  11  -2    2.69    0.30
  -2 -11  -2    2.97    0.33
   2 -11   3    0.16    0.17
   2  11   3    0.11    0.17
  -2  11  -3    0.62    0.16
  -2 -11  -3    0.39    0.21
   2 -11   4    1.76    0.29
   2  11   4    2.15    0.24
  -2  11  -4    1.35    0.27
  -2 -11  -4    1.88    0.29
  -2 -11  -4    1.24    0.17
   2 -11   5    2.66    0.35
   2  11   5    2.68    0.27
  -2 -11  -5    2.35    0.33
  -2  11  -5    2.22    0.27
  -2 -11  -5    2.18    0.22
   2 -11   6    4.22    0.44
   2  11   6    4.11    0.32
  -2  11  -6    4.55    0.35
  -2 -11  -6    5.06    0.42
  -2 -11  -6    4.41    0.32
   2  11   7    0.29    0.17
   2 -11   7    0.12    0.22
   2  11   7    0.21    0.17
  -2  11  -7    0.51    0.16
  -2 -11  -7    0.17    0.16
   2 -11   8    0.71    0.23
   2  11   8    0.91    0.20
   2  11   8    1.09    0.26
  -2 -11  -8    0.74    0.20
  -2  11  -8    0.66    0.25
   2 -11   9    0.17    0.20
   2  11   9    0.10    0.15
   2  11   9   -0.08    0.16
  -2  11  -9    0.15    0.18
  -2 -11  -9    0.32    0.17
   2 -11  10   -0.16    0.23
   2  11  10   -0.06    0.21
  -2  11 -10   -0.15    0.17
   2 -11  11    0.20    0.25
   2  11  11    0.31    0.23
  -2  11 -11    0.08    0.19
  -2 -11 -11    0.16    0.21
   2 -12 -12    3.55    0.46
   2  12 -12    4.21    0.43
  -2  12  12    2.97    0.46
  -2 -12  12    3.30    0.57
   2 -12 -11    1.10    0.30
   2  12 -11    1.22    0.26
  -2  12  11    0.78    0.28
  -2 -12  11    1.22    0.37
   2 -12 -10    0.87    0.25
   2  12 -10    0.58    0.27
  -2  12  10    0.55    0.19
  -2 -12  10    0.27    0.27
   2 -12  -9    0.30    0.23
   2  12  -9    0.21    0.21
  -2  12   9    0.26    0.18
  -2 -12   9    0.69    0.24
   2 -12  -8    0.00    0.14
   2  12  -8    0.11    0.20
  -2  12   8    0.06    0.14
  -2  12   8   -0.08    0.18
  -2 -12   8    0.04    0.23
   2 -12  -7    0.05    0.14
   2  12  -7   -0.30    0.20
  -2  12   7    0.26    0.18
  -2  12   7   -0.08    0.13
  -2 -12   7   -0.07    0.21
   2 -12  -6   -0.18    0.14
   2  12  -6    0.24    0.18
  -2  12   6    0.08    0.14
  -2  12   6    0.22    0.17
  -2 -12   6   -0.10    0.18
   2 -12  -5    1.77    0.26
   2  12  -5    2.07    0.27
  -2  12   5    1.96    0.26
  -2  12   5    1.23    0.21
  -2 -12   5    1.48    0.33
   2 -12  -4    2.86    0.32
   2  12  -4    2.47    0.36
  -2  12   4    3.36    0.38
  -2 -12   4    3.43    0.42
   2 -12  -3    0.09    0.16
   2  12  -3    0.32    0.20
  -2  12   3    0.24    0.19
  -2 -12   3    0.03    0.18
   2 -12  -2    3.40    0.35
   2  12  -2    3.91    0.38
  -2  12   2    3.57    0.33
  -2 -12   2    3.00    0.43
   2 -12  -1    0.31    0.20
   2  12  -1    0.42    0.20
  -2  12   1   -0.08    0.20
  -2 -12   1    0.12    0.23
   2 -12   0    0.78    0.23
   2  12   0    0.77    0.23
  -2  12   0    0.67    0.24
  -2 -12   0    0.67    0.22
   2 -12   1   -0.01    0.18
   2  12   1   -0.09    0.13
  -2  12  -1    0.11    0.14
  -2 -12  -1   -0.28    0.16
   2 -12   2   -0.30    0.16
   2  12   2    0.13    0.12
  -2  12  -2    0.02    0.16
  -2 -12  -2   -0.03    0.15
   2 -12   3   -0.06    0.18
   2  12   3   -0.08    0.16
  -2  12  -3   -0.16    0.17
  -2 -12  -3    0.05    0.16
   2 -12   4    0.05    0.19
   2  12   4    0.04    0.16
  -2  12  -4    0.25    0.18
  -2 -12  -4   -0.11    0.21
   2 -12   5    1.36    0.29
   2  12   5    1.08    0.23
  -2  12  -5    1.01    0.23
  -2 -12  -5    1.41    0.28
   2 -12   6    0.74    0.24
   2  12   6    0.92    0.23
  -2  12  -6    1.07    0.21
  -2 -12  -6    1.05    0.27
   2 -12   7    0.25    0.19
   2  12   7   -0.13    0.17
  -2  12  -7    0.29    0.16
  -2 -12  -7    0.21    0.21
   2 -12   8    0.77    0.30
   2  12   8    0.90    0.22
  -2  12  -8    0.76    0.26
  -2 -12  -8    0.66    0.26
  -2 -12  -8    0.62    0.20
   2 -12   9    0.14    0.25
   2  12   9    0.06    0.16
  -2  12  -9   -0.11    0.17
  -2 -12  -9    0.22    0.17
   2 -12  10    0.17    0.26
   2  12  10    0.43    0.22
  -2  12 -10    0.43    0.25
  -2 -12 -10    0.90    0.25
   2 -13 -10    0.10    0.22
   2  13 -10    0.09    0.22
  -2 -13  10   -0.44    0.26
   2 -13  -9    2.00    0.32
   2  13  -9    2.41    0.34
  -2 -13   9    1.62    0.43
   2  13  -8    0.34    0.28
  -2  13   8    0.24    0.24
  -2 -13   8    0.57    0.32
   2 -13  -7    0.72    0.24
   2  13  -7    1.59    0.34
  -2  13   7    1.31    0.32
  -2 -13   7    0.92    0.30
   2 -13  -6    0.11    0.17
   2  13  -6    0.16    0.21
  -2  13   6    0.08    0.22
  -2 -13   6    0.11    0.20
   2 -13  -5    0.37    0.21
   2  13  -5    0.66    0.21
  -2  13   5    0.08    0.24
  -2 -13   5    0.26    0.23
   2 -13  -4    2.58    0.33
   2  13  -4    2.36    0.40
  -2  13   4    2.86    0.34
  -2 -13   4    2.99    0.39
   2 -13  -3    2.95    0.34
   2  13  -3    2.51    0.34
  -2  13   3    2.80    0.39
  -2 -13   3    2.39    0.44
   2 -13  -2    2.64    0.36
   2  13  -2    2.89    0.33
  -2  13   2    3.05    0.32
  -2 -13   2    2.76    0.44
   2 -13  -1    1.64    0.24
   2  13  -1    0.92    0.30
  -2  13   1    1.41    0.31
  -2 -13   1    1.27    0.33
   2 -13   0    0.08    0.19
   2  13   0    0.68    0.21
  -2  13   0   -0.06    0.22
  -2 -13   0    0.20    0.25
   2 -13   1    0.84    0.24
   2  13   1    0.35    0.23
  -2  13  -1    0.63    0.24
  -2 -13  -1    0.30    0.27
   2 -13   2    0.23    0.21
   2  13   2    0.03    0.15
  -2  13  -2   -0.07    0.17
  -2 -13  -2    0.43    0.18
   2 -13   3    0.71    0.21
   2  13   3    0.53    0.19
  -2  13  -3    0.44    0.26
  -2 -13  -3    0.26    0.27
   2 -13   4   -0.03    0.17
   2  13   4   -0.04    0.18
  -2  13  -4   -0.04    0.17
  -2 -13  -4   -0.27    0.20
   2 -13   5    0.22    0.21
   2  13   5   -0.03    0.19
  -2  13  -5    0.16    0.15
  -2 -13  -5   -0.22    0.21
   2 -13   6    1.82    0.37
   2  13   6    1.17    0.30
  -2  13  -6    2.26    0.28
  -2 -13  -6    1.40    0.33
   2 -13   7    0.14    0.21
   2  13   7    0.40    0.20
  -2  13  -7    0.19    0.19
  -2 -13  -7    0.41    0.24
   2 -13   8    1.27    0.35
   2  13   8    0.81    0.28
  -2  13  -8    1.56    0.31
  -2 -13  -8    0.99    0.30
   2  14  -8    1.13    0.34
  -2  14   8    0.40    0.24
   2  14  -7    1.30    0.38
  -2  14   7    1.27    0.30
  -2 -14   7    1.47    0.34
   2 -14  -6    3.31    0.42
   2  14  -6    3.70    0.52
  -2  14   6    3.88    0.44
  -2 -14   6    3.92    0.54
   2 -14  -5    0.20    0.19
   2  14  -5    0.16    0.24
  -2  14   5    0.07    0.24
  -2 -14   5   -0.26    0.26
   2 -14  -4   -0.12    0.18
   2  14  -4   -0.07    0.24
  -2  14   4    0.05    0.22
  -2 -14   4   -0.12    0.26
   2 -14  -3   -0.04    0.20
   2  14  -3    0.32    0.20
  -2  14   3   -0.12    0.22
  -2 -14   3   -0.03    0.26
   2 -14  -2    1.53    0.33
   2  14  -2    2.01    0.34
  -2  14   2    1.70    0.32
  -2 -14   2    1.90    0.42
   2 -14  -1    0.90    0.29
   2  14  -1    0.81    0.27
  -2  14   1    1.52    0.27
  -2 -14   1    0.66    0.28
   2 -14   0    0.21    0.21
   2  14   0    0.02    0.18
  -2  14   0   -0.05    0.18
  -2 -14   0    0.34    0.20
   2 -14   1   -0.18    0.22
   2  14   1    0.18    0.22
  -2  14  -1    0.32    0.23
  -2 -14  -1    0.31    0.26
   2 -14   2    0.80    0.29
   2  14   2    0.61    0.23
  -2  14  -2    1.00    0.31
  -2 -14  -2    0.63    0.25
   2 -14   3    0.17    0.18
   2  14   3   -0.15    0.20
  -2  14  -3    0.15    0.23
  -2 -14  -3    0.18    0.25
   2 -14   4    0.19    0.21
   2  14   4   -0.14    0.16
  -2  14  -4   -0.10    0.17
  -2 -14  -4    0.14    0.21
   2 -14   5    0.15    0.21
   2  14   5    0.05    0.20
  -2  14  -5    0.31    0.21
  -2 -14  -5    0.07    0.19
   2 -14   6    1.02    0.30
   2  14   6    0.54    0.24
  -2  14  -6    0.09    0.24
  -2 -14  -6    0.27    0.22
   2 -15  -3    2.84    0.43
   2  15  -3    2.82    0.49
  -2  15   3    3.37    0.51
  -2 -15   3    3.55    0.56
   2 -15  -2    1.60    0.37
   2  15  -2    1.98    0.34
  -2 -15   2    1.92    0.46
  -2  15   2    2.33    0.44
   2 -15  -1    0.49    0.28
   2  15  -1    0.74    0.24
  -2  15   1    0.46    0.32
  -2 -15   1    0.26    0.35
   2 -15   0   -0.09    0.22
   2  15   0   -0.01    0.21
  -2  15   0    0.10    0.22
  -2 -15   0   -0.09    0.27
   2 -15   1   -0.12    0.25
   2  15   1    0.18    0.24
  -2  15  -1    0.11    0.19
  -2 -15  -1    0.21    0.27
   2 -15   2    0.65    0.31
   2  15   2    0.58    0.23
  -2  15  -2    0.51    0.31
  -2 -15  -2    0.96    0.28
   3   0 -19   -0.14    0.19
  -3   0  18   -0.08    0.14
  -3   0  18    0.19    0.20
  -3   0  17    0.55    0.16
  -3   0  17   -0.10    0.23
   3   0 -16    1.20    0.20
  -3   0  16    0.94    0.27
  -3   0  16    1.48    0.20
   3   0 -15   -0.01    0.11
  -3   0  15    0.05    0.11
  -3   0  15   -0.13    0.16
   3   0 -14    7.60    0.38
  -3   0  14    7.65    0.44
  -3   0  14    7.61    0.39
   3   0 -13   -0.00    0.11
  -3   0  13    0.11    0.11
  -3   0  13    0.09    0.12
   3   0 -12   11.27    0.46
  -3   0  12   10.94    0.42
  -3   0  12   11.17    0.52
   3   0 -11    0.02    0.07
  -3   0  11    0.06    0.12
  -3   0  11   -0.08    0.07
   3   0 -10    0.73    0.11
  -3   0  10    0.50    0.12
  -3   0  10    0.43    0.09
   3   0  -9    0.11    0.08
  -3   0   9   -0.04    0.06
  -3   0   9    0.06    0.08
   3   0  -8    7.60    0.27
  -3   0   8    7.55    0.29
  -3   0   8    7.46    0.21
   3   0  -7   -0.00    0.07
  -3   0   7    0.04    0.08
  -3   0   7   -0.04    0.04
   3   0  -6    0.33    0.07
  -3   0   6    0.37    0.05
  -3   0   6    0.37    0.10
   3   0  -5    0.05    0.05
  -3   0   5    0.00    0.03
  -3   0   5    0.16    0.06
   3   0  -4   25.48    0.54
  -3   0   4   24.08    0.32
  -3   0   4   26.36    0.55
   3   0  -3    0.04    0.05
  -3   0   3    0.02    0.02
  -3   0   3    0.02    0.07
   3   0  -2 1031.63   11.96
   3   0  -2 1033.01   15.34
  -3   0   2 1037.04   15.67
   3   0  -1    0.20    0.05
   3   0  -1    0.12    0.05
  -3   0   1    0.02    0.10
   3   0   0  537.16    6.79
  -3   0   0  544.15    8.51
   3   0   1    0.08    0.05
  -3   0  -1    0.00    0.06
   3   0   2    1.48    0.09
   3   0   2    1.36    0.04
  -3   0  -2    1.55    0.12
   3   0   3    0.19    0.07
  -3   0  -3   -0.00    0.08
   3   0   4   85.79    1.85
  -3   0  -4   86.13    1.88
   3   0   5    0.17    0.08
  -3   0  -5   -0.11    0.07
   3   0   6    0.15    0.09
  -3   0  -6   -0.06    0.10
   3   0   7    0.00    0.10
  -3   0  -7   -0.03    0.10
   3   0   8    0.45    0.13
  -3   0  -8    0.64    0.16
   3   0   9    0.13    0.10
  -3   0  -9   -0.10    0.10
   3   0  10    1.71    0.26
  -3   0 -10    4.11    0.30
   3   0  11   -0.09    0.15
  -3   0 -11    0.00    0.12
   3   0  12    2.60    0.32
  -3   0 -12    2.80    0.29
   3   0  13   -0.00    0.15
  -3   0 -13   -0.20    0.19
   3   0  14    3.10    0.41
  -3   0 -14    3.58    0.43
   3   0  15   -0.14    0.22
  -3   0 -15    0.05    0.17
   3   0  16    0.68    0.24
  -3   0 -16    0.02    0.24
   3   0  17    0.34    0.25
  -3   0 -17   -0.19    0.21
   3   1 -19    5.60    0.58
   3   1 -18    0.73    0.17
  -3  -1  18    1.08    0.23
  -3   1  18    0.74    0.25
   3   1 -17    2.99    0.29
   3  -1 -17    3.12    0.28
  -3  -1  17    3.07    0.39
  -3   1  17    3.13    0.29
  -3  -1  17    3.16    0.34
  -3   1  17    3.46    0.42
   3   1 -16    1.56    0.20
   3  -1 -16    0.92    0.19
  -3  -1  16    1.12    0.22
  -3  -1  16    1.26    0.22
  -3   1  16    1.77    0.24
  -3   1  16    1.22    0.19
   3   1 -15    1.16    0.19
   3  -1 -15    1.37    0.17
  -3  -1  15    1.27    0.21
  -3  -1  15    1.86    0.27
  -3   1  15    1.78    0.27
  -3   1  15    1.14    0.18
   3   1 -14    0.02    0.13
   3  -1 -14    0.20    0.12
  -3  -1  14    0.41    0.12
  -3  -1  14    0.20    0.13
  -3   1  14    0.05    0.17
  -3   1  14    0.31    0.13
   3   1 -13   50.19    1.56
   3  -1 -13   48.23    1.52
  -3  -1  13   53.03    1.57
  -3  -1  13   50.52    1.73
  -3   1  13   49.58    1.85
  -3   1  13   50.82    1.44
   3   1 -12    0.53    0.14
   3  -1 -12    0.38    0.13
  -3  -1  12    0.65    0.15
  -3  -1  12    0.55    0.12
  -3   1  12    0.55    0.11
  -3   1  12    0.73    0.18
   3   1 -11   22.97    0.74
   3  -1 -11   22.46    0.72
  -3  -1  11   22.58    0.83
  -3  -1  11   22.95    0.69
  -3   1  11   23.80    0.85
  -3   1  11   23.41    0.64
   3   1 -10    1.16    0.14
   3  -1 -10    1.06    0.13
  -3  -1  10    1.10    0.12
  -3  -1  10    1.04    0.13
  -3   1  10    1.34    0.19
  -3   1  10    1.18    0.10
   3   1  -9    6.94    0.26
   3  -1  -9    6.38    0.28
  -3  -1   9    7.03    0.25
  -3   1   9    6.81    0.20
  -3   1   9    6.80    0.33
  -3  -1   9    7.12    0.28
   3   1  -8    0.33    0.09
   3  -1  -8    0.31    0.09
  -3  -1   8    0.30    0.08
  -3  -1   8    0.36    0.07
  -3   1   8    0.32    0.05
  -3   1   8    0.38    0.10
   3   1  -7    0.14    0.06
   3  -1  -7    0.01    0.06
  -3   1   7    0.19    0.09
  -3  -1   7    0.05    0.06
  -3   1   7    0.12    0.03
   3   1  -6    0.81    0.10
   3  -1  -6    0.94    0.10
  -3  -1   6    0.79    0.07
  -3  -1   6    0.89    0.10
  -3   1   6    0.80    0.10
  -3   1   6    0.89    0.04
   3   1  -5   34.87    0.74
   3  -1  -5   34.84    0.75
  -3   1   5   34.45    0.80
  -3  -1   5   33.40    0.72
   3  -1  -4    0.06    0.06
   3   1  -4    0.18    0.05
  -3  -1   4   -0.02    0.04
  -3  -1   4   -0.02    0.05
  -3   1   4    0.02    0.01
  -3   1   4    0.04    0.01
  -3   1   4    0.04    0.05
   3   1  -3    6.30    0.18
   3  -1  -3    6.05    0.19
  -3  -1   3    6.41    0.19
  -3  -1   3    6.09    0.14
  -3   1   3    7.03    0.22
   3   1  -2  107.62    1.69
   3   1  -2  103.62    1.57
   3  -1  -2  105.90    1.73
  -3  -1   2  104.63    1.70
  -3   1   2  105.72    1.83
   3   1  -1  949.71   13.84
   3  -1  -1  946.99   14.17
   3  -1  -1  950.25   11.13
  -3  -1   1  949.80   14.00
  -3   1   1  954.81   14.98
   3   1   0  139.96    2.27
   3  -1   0  139.40    1.99
   3   1   0  140.04    1.79
   3  -1   0  138.35    2.02
  -3  -1   0  138.50    2.32
  -3   1   0  139.82    2.41
   3   1   1  147.98    2.67
   3   1   1  147.02    1.67
   3  -1   1  150.18    2.45
   3  -1   1  147.63    1.95
  -3  -1  -1  149.57    2.60
  -3   1  -1  151.07    2.65
   3   1   2    0.04    0.05
   3  -1   2   -0.02    0.04
  -3  -1  -2   -0.11    0.06
  -3   1  -2   -0.02    0.07
   3   1   3   20.06    0.48
   3  -1   3   20.00    0.50
  -3  -1  -3   19.92    0.49
  -3   1  -3   19.83    0.50
  -3   1  -3   19.13    0.28
   3   1   4    0.19    0.07
   3  -1   4   -0.02    0.08
  -3   1  -4    0.10    0.08
   3   1   5   28.82    0.81
   3  -1   5   28.94    0.78
  -3  -1  -5   29.30    0.82
  -3   1  -5   29.43    0.78
   3   1   6    0.41    0.11
   3  -1   6    0.25    0.10
  -3  -1  -6    0.29    0.11
  -3   1  -6    0.18    0.03
  -3   1  -6    0.21    0.11
   3   1   7   34.26    1.03
   3  -1   7   34.86    1.08
  -3   1  -7   35.70    1.08
  -3  -1  -7   33.46    1.06
   3   1   8   -0.11    0.09
   3  -1   8   -0.18    0.12
  -3  -1  -8    0.24    0.09
  -3   1  -8    0.05    0.11
   3   1   9    5.59    0.32
   3  -1   9    5.20    0.32
  -3  -1  -9    5.49    0.35
  -3   1  -9    5.22    0.36
   3   1  10    3.67    0.34
   3  -1  10    4.28    0.31
  -3  -1 -10    3.18    0.33
  -3   1 -10    4.01    0.33
   3   1  11    3.46    0.29
   3  -1  11    3.60    0.34
  -3  -1 -11    3.12    0.33
  -3   1 -11    3.23    0.34
   3   1  12    1.03    0.20
   3  -1  12    0.57    0.19
  -3   1 -12    0.70    0.23
  -3  -1 -12    0.84    0.19
   3   1  13    0.22    0.17
   3  -1  13    0.01    0.16
  -3  -1 -13   -0.07    0.14
  -3   1 -13   -0.11    0.17
   3   1  14    0.60    0.21
   3  -1  14    0.49    0.21
  -3  -1 -14    0.83    0.27
  -3   1 -14    0.33    0.26
   3   1  15    0.02    0.19
   3  -1  15    0.24    0.25
  -3  -1 -15    0.53    0.26
  -3   1 -15    0.19    0.21
   3   1  16    0.26    0.29
   3  -1  16    0.47    0.25
  -3  -1 -16    0.86    0.31
  -3   1 -16    0.95    0.26
   3   2 -19    0.43    0.25
  -3  -2  19    0.39    0.22
  -3   2  19   -0.10    0.28
   3   2 -18    0.18    0.22
  -3  -2  18    0.57    0.22
  -3   2  18    0.19    0.21
   3   2 -17    0.12    0.14
   3  -2 -17    0.12    0.12
  -3  -2  17   -0.21    0.16
  -3   2  17    0.13    0.13
  -3   2  17    0.11    0.22
   3   2 -16    0.66    0.15
   3  -2 -16    0.45    0.16
  -3  -2  16    0.76    0.19
  -3   2  16    0.51    0.16
  -3   2  16    0.67    0.20
  -3  -2  16    1.05    0.24
   3   2 -15    1.24    0.19
   3  -2 -15    1.07    0.17
  -3  -2  15    1.61    0.21
  -3  -2  15    1.06    0.20
  -3   2  15    1.57    0.27
  -3   2  15    1.00    0.18
   3   2 -14    2.12    0.18
   3  -2 -14    1.61    0.19
  -3  -2  14    1.82    0.25
  -3   2  14    1.89    0.18
  -3   2  14    1.59    0.28
  -3  -2  14    1.72    0.22
   3   2 -13    1.25    0.20
   3  -2 -13    1.18    0.17
  -3  -2  13    1.55    0.22
  -3  -2  13    1.48    0.19
  -3   2  13    1.72    0.26
  -3   2  13    1.19    0.15
   3   2 -12   25.70    0.88
   3  -2 -12   24.44    0.83
  -3  -2  12   24.55    0.91
  -3  -2  12   26.33    0.88
  -3   2  12   26.73    1.05
  -3   2  12   24.93    0.73
   3   2 -11    2.11    0.17
   3  -2 -11    2.05    0.18
  -3   2  11    2.22    0.15
  -3  -2  11    2.21    0.19
  -3  -2  11    2.31    0.21
  -3   2  11    1.96    0.25
   3  -2 -10    0.32    0.10
   3   2 -10    0.37    0.12
  -3  -2  10    0.37    0.10
  -3  -2  10    0.40    0.12
  -3   2  10    0.18    0.16
  -3   2  10    0.30    0.08
   3   2  -9    0.09    0.09
   3  -2  -9    0.06    0.07
  -3  -2   9   -0.04    0.08
  -3   2   9    0.11    0.05
  -3  -2   9    0.03    0.08
   3   2  -8   20.34    0.60
   3  -2  -8   20.27    0.59
  -3  -2   8   21.98    0.58
  -3  -2   8   20.62    0.54
  -3   2   8   19.46    0.40
  -3   2   8   22.76    0.75
   3   2  -7    2.02    0.13
   3  -2  -7    2.04    0.14
  -3  -2   7    2.14    0.13
  -3  -2   7    2.22    0.13
  -3   2   7    2.39    0.16
  -3   2   7    1.81    0.07
   3   2  -6    4.06    0.19
   3  -2  -6    4.22    0.17
  -3  -2   6    4.25    0.17
  -3   2   6    3.88    0.08
  -3  -2   6    4.08    0.16
  -3   2   6    4.29    0.20
   3   2  -5   26.04    0.62
   3  -2  -5   25.20    0.62
  -3  -2   5   26.27    0.56
  -3  -2   5   25.50    0.53
  -3   2   5   26.69    0.67
   3  -2  -4   14.33    0.36
   3   2  -4   13.92    0.36
  -3  -2   4   14.16    0.30
  -3  -2   4   13.70    0.32
  -3   2   4   14.13    0.40
   3  -2  -3    8.23    0.24
   3   2  -3    8.68    0.23
  -3  -2   3    8.45    0.22
  -3   2   3    8.58    0.27
  -3  -2   3    8.61    0.21
   3   2  -2   19.54    0.41
   3  -2  -2   20.35    0.44
   3   2  -2   20.44    0.42
  -3   2   2   20.50    0.49
  -3  -2   2   18.81    0.38
   3   2  -1   84.47    1.46
   3  -2  -1   81.86    1.08
   3  -2  -1   81.60    1.49
   3   2  -1   85.99    1.31
  -3  -2   1   83.10    1.33
   3   2   0    7.94    0.17
   3   2   0    8.02    0.24
   3  -2   0    7.80    0.19
  -3  -2   0    8.27    0.23
  -3   2   0    8.24    0.20
  -3   2   0    8.00    0.27
   3   2   1    6.27    0.20
   3  -2   1    6.12    0.18
   3   2   1    5.96    0.13
  -3  -2  -1    6.20    0.20
  -3   2  -1    5.64    0.15
  -3   2  -1    6.44    0.23
   3   2   2   17.44    0.25
   3   2   2   18.28    0.47
   3  -2   2   17.99    0.42
  -3  -2  -2   19.11    0.44
  -3   2  -2   17.24    0.33
  -3   2  -2   17.95    0.44
   3   2   3    0.34    0.03
   3   2   3    0.43    0.09
   3  -2   3    0.27    0.07
  -3  -2  -3    0.44    0.08
  -3   2  -3    0.32    0.09
  -3   2  -3    0.53    0.05
   3   2   4   14.31    0.42
   3  -2   4   13.29    0.40
  -3  -2  -4   13.77    0.40
  -3   2  -4   13.68    0.39
  -3   2  -4   12.70    0.26
   3   2   5    3.24    0.21
   3  -2   5    3.56    0.18
  -3   2  -5    3.13    0.20
  -3  -2  -5    3.14    0.20
  -3   2  -5    3.05    0.10
   3  -2   6    0.32    0.12
   3   2   6    0.33    0.11
  -3  -2  -6    0.29    0.09
  -3   2  -6    0.44    0.11
   3   2   7    3.09    0.21
   3  -2   7    2.49    0.20
  -3  -2  -7    3.15    0.19
  -3   2  -7    2.63    0.09
  -3   2  -7    2.71    0.22
   3   2   8    0.19    0.11
   3  -2   8    0.18    0.15
  -3  -2  -8    0.25    0.13
  -3   2  -8    0.24    0.11
   3   2   9    0.04    0.14
   3  -2   9    0.11    0.16
  -3  -2  -9    0.60    0.15
  -3   2  -9    0.16    0.13
   3   2  10    0.46    0.19
   3  -2  10    0.64    0.17
  -3  -2 -10    0.77    0.16
  -3   2 -10    0.89    0.20
   3   2  11    0.61    0.15
   3  -2  11    0.20    0.21
  -3   2 -11    0.60    0.16
  -3  -2 -11    0.24    0.16
   3   2  12    0.22    0.19
   3  -2  12    0.32    0.22
  -3  -2 -12    0.51    0.19
  -3   2 -12    0.41    0.17
   3   2  13   -0.25    0.15
   3  -2  13    0.36    0.16
  -3   2 -13   -0.01    0.19
  -3  -2 -13    0.41    0.19
   3   2  14    0.62    0.22
   3  -2  14    0.33    0.20
  -3  -2 -14    0.39    0.20
  -3   2 -14    0.08    0.24
   3   2  15   -0.18    0.22
   3  -2  15    0.31    0.22
  -3  -2 -15    0.13    0.19
  -3   2 -15    0.44    0.22
   3   2  16    0.45    0.26
   3  -2  16    0.19    0.27
  -3  -2 -16   -0.08    0.24
  -3   2 -16    0.33    0.22
   3   3 -18    1.01    0.21
   3   3 -18    1.17    0.29
  -3  -3  18    1.14    0.27
  -3   3  18    0.97    0.30
   3   3 -17    0.95    0.23
   3   3 -17    0.34    0.19
   3  -3 -17    0.39    0.16
  -3  -3  17    0.95    0.18
  -3   3  17    0.52    0.29
   3   3 -16    0.48    0.18
   3  -3 -16    0.73    0.16
   3   3 -16    0.49    0.17
  -3  -3  16    0.69    0.21
  -3   3  16    0.93    0.23
  -3   3  16    0.58    0.17
   3   3 -15    2.11    0.23
   3  -3 -15    1.81    0.20
  -3  -3  15    2.19    0.25
  -3   3  15    1.69    0.19
  -3   3  15    1.56    0.31
  -3  -3  15    2.45    0.26
   3   3 -14    1.70    0.21
   3  -3 -14    1.75    0.20
  -3  -3  14    1.89    0.20
  -3  -3  14    1.64    0.24
  -3   3  14    1.85    0.25
  -3   3  14    1.61    0.17
   3   3 -13   15.40    0.64
   3  -3 -13   13.95    0.60
  -3  -3  13   15.58    0.68
  -3  -3  13   15.69    0.66
  -3   3  13   15.54    0.75
  -3   3  13   15.72    0.54
   3   3 -12    2.23    0.20
   3  -3 -12    2.38    0.19
  -3  -3  12    2.66    0.24
  -3   3  12    2.35    0.17
  -3  -3  12    2.35    0.23
  -3   3  12    2.71    0.27
   3   3 -11   16.93    0.63
   3  -3 -11   17.26    0.64
  -3  -3  11   17.28    0.59
  -3   3  11   17.73    0.71
  -3  -3  11   16.85    0.62
  -3   3  11   16.30    0.47
   3   3 -10    1.82    0.15
   3  -3 -10    2.04    0.17
  -3  -3  10    2.01    0.19
  -3  -3  10    1.58    0.17
  -3   3  10    1.57    0.23
  -3   3  10    1.73    0.12
   3  -3  -9    0.67    0.11
   3   3  -9    0.37    0.12
  -3  -3   9    0.32    0.10
  -3  -3   9    0.45    0.12
  -3   3   9    0.70    0.15
  -3   3   9    0.46    0.07
   3   3  -8    3.51    0.18
   3  -3  -8    3.96    0.18
  -3  -3   8    3.59    0.20
  -3  -3   8    3.41    0.17
  -3   3   8    3.67    0.25
  -3   3   8    3.14    0.11
   3   3  -7   21.80    0.60
   3  -3  -7   24.05    0.66
  -3  -3   7   21.87    0.55
  -3   3   7   22.54    0.39
  -3   3   7   23.70    0.74
   3   3  -6   28.31    0.71
   3  -3  -6   28.68    0.78
  -3  -3   6   29.28    0.64
  -3  -3   6   29.56    0.71
  -3   3   6   28.43    0.44
  -3   3   6   28.46    0.80
   3   3  -5   39.90    0.91
   3  -3  -5   40.47    0.97
  -3  -3   5   40.25    0.89
  -3  -3   5   39.08    0.73
  -3   3   5   39.63    1.00
   3  -3  -4   15.15    0.40
  -3  -3   4   14.52    0.38
  -3  -3   4   13.21    0.28
  -3   3   4   14.67    0.40
   3   3  -3    1.44    0.10
   3  -3  -3    1.47    0.05
   3  -3  -3    1.45    0.11
  -3  -3   3    1.66    0.11
  -3  -3   3    1.70    0.07
  -3   3   3    1.55    0.11
   3   3  -2    1.42    0.09
   3  -3  -2    1.40    0.06
  -3  -3   2    1.38    0.07
  -3  -3   2    1.73    0.10
  -3   3   2    1.32    0.11
  -3   3   2    1.26    0.10
   3   3  -1    0.34    0.05
   3  -3  -1    0.38    0.05
   3   3  -1    0.31    0.06
  -3   3   1    0.24    0.06
  -3   3   1    0.29    0.08
   3   3   0    0.82    0.07
   3   3   0    0.93    0.08
   3  -3   0    0.83    0.07
  -3  -3   0    0.69    0.07
  -3   3   0    0.79    0.08
  -3   3   0    0.60    0.10
   3   3   1    4.43    0.12
   3   3   1    4.66    0.18
   3  -3   1    4.43    0.17
  -3  -3  -1    4.35    0.16
  -3   3  -1    4.67    0.14
  -3   3  -1    4.62    0.20
   3   3   2    2.41    0.08
   3  -3   2    2.35    0.12
   3   3   2    2.58    0.15
  -3  -3  -2    2.60    0.11
  -3   3  -2    2.49    0.13
  -3   3  -2    2.59    0.11
   3   3   3    0.11    0.07
   3  -3   3    0.06    0.08
   3   3   3    0.05    0.03
  -3   3  -3   -0.04    0.05
  -3   3  -3   -0.01    0.08
  -3  -3  -3    0.08    0.07
   3   3   4    0.68    0.10
   3  -3   4    0.94    0.10
  -3   3  -4    0.68    0.07
  -3   3  -4    0.73    0.10
  -3  -3  -4    0.76    0.11
   3   3   5   14.93    0.26
   3  -3   5   15.88    0.51
   3   3   5   16.21    0.52
  -3  -3  -5   15.70    0.51
  -3   3  -5   15.88    0.37
  -3   3  -5   16.08    0.50
   3  -3   6    0.38    0.11
   3   3   6    0.44    0.13
  -3  -3  -6    0.26    0.09
  -3   3  -6    0.45    0.11
   3   3   7   12.23    0.46
   3  -3   7   11.17    0.48
  -3   3  -7   11.84    0.42
  -3   3  -7   10.67    0.30
  -3  -3  -7   10.55    0.46
   3   3   8    0.32    0.11
   3  -3   8    0.29    0.15
  -3  -3  -8    0.05    0.11
  -3   3  -8    0.08    0.05
  -3   3  -8    0.20    0.13
   3  -3   9    1.33    0.20
   3   3   9    0.76    0.15
  -3  -3  -9    0.54    0.14
  -3   3  -9    0.79    0.18
  -3   3  -9    0.61    0.08
   3   3  10    6.86    0.44
   3  -3  10    7.45    0.48
  -3  -3 -10    6.92    0.42
  -3   3 -10    7.78    0.41
   3  -3  11   -0.17    0.17
   3   3  11    0.28    0.15
  -3  -3 -11    0.00    0.12
  -3   3 -11    0.00    0.15
   3   3  12    5.68    0.45
   3  -3  12    6.30    0.47
  -3  -3 -12    4.77    0.43
  -3   3 -12    4.88    0.42
   3   3  13    0.60    0.19
   3  -3  13    0.25    0.20
  -3  -3 -13    0.49    0.19
  -3   3 -13    0.56    0.23
   3   3  14    1.98    0.33
   3  -3  14    1.41    0.29
  -3  -3 -14    1.23    0.28
  -3   3 -14    1.93    0.32
   3   3  15    0.02    0.20
   3  -3  15    0.16    0.19
  -3  -3 -15    0.03    0.19
  -3   3 -15    0.01    0.17
   3   3  16   -0.03    0.21
   3  -3  16    0.32    0.19
  -3  -3 -16   -0.28    0.19
  -3   3 -16    0.13    0.23
   3   4 -18    0.13    0.19
   3   4 -18    0.12    0.18
  -3  -4  18   -0.08    0.18
  -3   4  18    0.27    0.27
   3   4 -17    0.39    0.17
   3   4 -17    0.61    0.18
   3  -4 -17    0.16    0.14
  -3  -4  17   -0.05    0.15
  -3   4  17    0.20    0.26
   3   4 -16    0.06    0.15
   3   4 -16    0.23    0.16
   3  -4 -16    0.07    0.13
  -3   4  16    0.06    0.18
  -3  -4  16    0.30    0.17
   3   4 -15    0.17    0.15
   3   4 -15    0.02    0.15
   3  -4 -15    0.19    0.13
  -3  -4  15    0.05    0.17
  -3   4  15    0.21    0.22
  -3   4  15    0.37    0.11
   3   4 -14    0.23    0.11
   3  -4 -14   -0.08    0.12
  -3  -4  14   -0.03    0.14
  -3   4  14    0.19    0.18
  -3   4  14    0.02    0.10
   3   4 -13   -0.05    0.13
   3  -4 -13   -0.12    0.11
  -3  -4  13    0.43    0.13
  -3  -4  13    0.14    0.12
  -3   4  13   -0.23    0.15
  -3   4  13    0.05    0.08
   3   4 -12   15.43    0.60
   3  -4 -12   15.56    0.65
  -3  -4  12   15.01    0.62
  -3  -4  12   14.86    0.63
  -3   4  12   14.33    0.74
  -3   4  12   13.97    0.47
   3  -4 -11   16.88    0.63
   3   4 -11   16.16    0.61
  -3  -4  11   16.22    0.59
  -3  -4  11   15.82    0.65
  -3   4  11   16.23    0.71
  -3   4  11   15.01    0.46
   3   4 -10   15.53    0.58
   3  -4 -10   15.78    0.57
  -3  -4  10   14.84    0.59
  -3  -4  10   14.79    0.50
  -3   4  10   15.55    0.70
   3   4  -9    6.02    0.30
   3  -4  -9    6.34    0.31
  -3  -4   9    5.52    0.24
  -3  -4   9    5.66    0.30
  -3   4   9    5.21    0.30
  -3   4   9    5.20    0.19
   3   4  -8    5.70    0.28
   3  -4  -8    5.11    0.27
  -3  -4   8    5.68    0.21
  -3  -4   8    5.87    0.29
  -3   4   8    5.60    0.33
  -3   4   8    5.33    0.17
   3   4  -7   15.69    0.52
   3  -4  -7   16.85    0.53
  -3  -4   7   15.36    0.40
  -3   4   7   15.61    0.34
  -3   4   7   17.09    0.59
  -3  -4   7   15.99    0.51
   3   4  -6   21.55    0.63
   3  -4  -6   21.62    0.64
  -3  -4   6   21.70    0.64
  -3  -4   6   20.15    0.44
  -3   4   6   21.19    0.38
  -3   4   6   22.08    0.66
   3   4  -5    0.49    0.09
   3  -4  -5    0.57    0.04
   3  -4  -5    0.60    0.10
  -3  -4   5    0.57    0.06
  -3  -4   5    0.68    0.11
  -3   4   5    0.36    0.12
   3   4  -4    0.29    0.07
   3  -4  -4    0.18    0.07
   3  -4  -4    0.19    0.04
  -3  -4   4    0.27    0.09
  -3   4   4    0.31    0.09
   3   4  -3    0.20    0.08
   3  -4  -3    0.06    0.04
  -3  -4   3    0.08    0.03
  -3  -4   3    0.01    0.06
  -3   4   3    0.26    0.07
  -3   4   3    0.32    0.08
   3   4  -2    0.52    0.08
   3  -4  -2    0.59    0.06
  -3  -4   2    0.64    0.09
  -3   4   2    0.46    0.10
  -3   4   2    0.46    0.08
   3   4  -1    9.32    0.26
   3   4  -1    9.07    0.29
   3  -4  -1    9.64    0.24
  -3  -4   1    9.31    0.22
  -3   4   1    9.30    0.30
  -3   4   1    9.10    0.28
   3   4   0   34.48    0.83
   3   4   0   33.72    0.68
   3  -4   0   35.56    0.71
  -3  -4   0   33.51    0.62
  -3   4   0   33.71    0.75
  -3   4   0   32.67    0.74
   3   4   1    2.37    0.11
   3   4   1    2.27    0.14
   3  -4   1    2.48    0.14
  -3  -4  -1    2.49    0.11
  -3   4  -1    2.40    0.16
  -3   4  -1    2.33    0.13
   3   4   2    0.17    0.05
   3   4   2    0.31    0.09
   3  -4   2    0.31    0.07
  -3  -4  -2    0.29    0.07
  -3   4  -2    0.50    0.09
  -3   4  -2    0.21    0.07
   3   4   3    0.46    0.11
   3   4   3    0.36    0.05
   3  -4   3    0.47    0.10
  -3  -4  -3    0.27    0.09
  -3   4  -3    0.32    0.10
  -3   4  -3    0.44    0.08
   3   4   4   20.58    0.41
   3  -4   4   22.33    0.66
   3   4   4   21.82    0.68
  -3  -4  -4   21.94    0.63
  -3   4  -4   21.93    0.59
  -3   4  -4   21.55    0.52
   3   4   5    1.19    0.07
   3   4   5    1.11    0.13
   3  -4   5    1.04    0.16
  -3   4  -5    1.17    0.14
  -3   4  -5    1.13    0.10
  -3  -4  -5    1.50    0.12
   3   4   6    2.33    0.10
   3   4   6    2.49    0.22
   3  -4   6    2.48    0.18
  -3  -4  -6    2.68    0.17
  -3   4  -6    2.58    0.14
  -3   4  -6    2.98    0.20
   3   4   7    0.25    0.13
   3  -4   7    0.33    0.16
  -3  -4  -7    0.39    0.13
  -3   4  -7    0.57    0.14
  -3   4  -7    0.35    0.08
   3   4   8    1.12    0.20
   3  -4   8    1.10    0.17
  -3   4  -8    1.14    0.15
  -3   4  -8    1.25    0.11
  -3  -4  -8    1.06    0.16
   3   4   9   13.26    0.61
   3  -4   9   12.32    0.54
  -3  -4  -9   12.67    0.57
  -3   4  -9   11.52    0.37
  -3   4  -9   12.86    0.56
   3   4  10    0.56    0.16
   3  -4  10    0.42    0.16
  -3  -4 -10    0.69    0.19
  -3   4 -10    0.50    0.15
   3   4  11    0.67    0.20
   3  -4  11    0.54    0.22
  -3  -4 -11    0.55    0.16
  -3   4 -11    0.60    0.19
   3   4  12    0.15    0.18
   3  -4  12    0.28    0.20
  -3  -4 -12    0.20    0.18
  -3   4 -12    0.06    0.17
   3   4  13    1.21    0.21
   3  -4  13   -0.01    0.23
  -3  -4 -13    0.04    0.23
  -3   4 -13    0.06    0.22
   3   4  14    0.74    0.25
   3  -4  14    0.49    0.27
  -3  -4 -14    0.66    0.27
  -3   4 -14    0.09    0.24
   3   4  15    0.33    0.20
   3  -4  15    0.26    0.22
  -3  -4 -15    0.61    0.26
  -3   4 -15    0.17    0.24
   3   4  16    0.16    0.24
   3  -4  16   -0.00    0.22
  -3  -4 -16    0.20    0.26
  -3   4 -16    0.34    0.24
   3   5 -18    0.06    0.19
  -3  -5  18    0.34    0.23
  -3   5  18    0.44    0.29
   3   5 -17    0.33    0.16
   3   5 -17    0.40    0.19
  -3   5  17    0.04    0.21
  -3  -5  17    0.20    0.21
   3   5 -16    0.95    0.21
   3   5 -16    0.56    0.20
   3  -5 -16    0.61    0.19
  -3  -5  16    1.04    0.25
  -3   5  16    0.97    0.30
   3   5 -15    0.00    0.18
   3   5 -15    0.49    0.15
   3  -5 -15    0.33    0.16
  -3  -5  15    0.42    0.18
  -3   5  15    0.08    0.20
   3   5 -14    5.80    0.36
   3   5 -14    5.42    0.35
   3  -5 -14    5.61    0.34
  -3  -5  14    5.27    0.35
  -3   5  14    4.27    0.30
  -3   5  14    5.03    0.49
   3   5 -13    2.39    0.27
   3   5 -13    2.39    0.21
   3  -5 -13    2.29    0.21
  -3  -5  13    2.40    0.28
  -3   5  13    2.00    0.17
  -3   5  13    1.72    0.28
   3   5 -12   12.76    0.59
   3  -5 -12   11.75    0.57
  -3  -5  12   11.87    0.60
  -3   5  12   10.75    0.43
  -3   5  12   11.71    0.63
   3   5 -11    0.30    0.13
   3  -5 -11    0.29    0.13
  -3  -5  11    0.39    0.16
  -3  -5  11    0.21    0.12
  -3   5  11    0.41    0.16
  -3   5  11    0.12    0.08
   3   5 -10    0.71    0.17
   3  -5 -10    1.01    0.16
  -3  -5  10    0.97    0.20
  -3  -5  10    0.59    0.11
  -3   5  10    0.72    0.17
  -3   5  10    0.92    0.10
   3   5  -9    0.49    0.15
   3  -5  -9    0.51    0.11
  -3  -5   9    0.42    0.10
  -3  -5   9    0.60    0.14
  -3   5   9    0.52    0.16
  -3   5   9    0.55    0.08
   3   5  -8    8.70    0.36
   3  -5  -8    9.55    0.40
  -3  -5   8    8.12    0.25
  -3  -5   8    9.60    0.43
  -3   5   8    7.98    0.41
  -3   5   8    8.62    0.28
   3   5  -7    3.27    0.23
   3  -5  -7    2.84    0.20
  -3  -5   7    3.43    0.21
  -3  -5   7    2.70    0.12
  -3   5   7    2.78    0.25
  -3   5   7    3.06    0.13
   3   5  -6   42.88    1.14
   3  -5  -6   41.10    1.13
   3  -5  -6   37.80    0.75
  -3  -5   6   43.11    1.21
  -3   5   6   41.75    1.21
   3   5  -5   20.48    0.62
   3  -5  -5   19.17    0.60
   3  -5  -5   17.68    0.37
  -3  -5   5   18.54    0.32
  -3  -5   5   19.87    0.58
  -3   5   5   19.87    0.62
   3   5  -4   37.64    0.97
   3  -5  -4   35.08    0.65
  -3   5   4   36.96    0.99
  -3   5   4   37.27    0.98
  -3  -5   4   37.59    0.97
   3   5  -3    1.31    0.11
  -3  -5   3    1.02    0.04
  -3  -5   3    1.34    0.12
  -3   5   3    1.18    0.13
  -3   5   3    1.27    0.11
   3   5  -2    0.00    0.07
   3  -5  -2    0.04    0.05
  -3  -5   2   -0.09    0.08
  -3  -5   2    0.02    0.03
  -3   5   2   -0.08    0.08
  -3   5   2   -0.00    0.07
   3   5  -1    0.77    0.08
   3  -5  -1    0.68    0.09
  -3  -5   1    0.68    0.10
  -3  -5   1    0.69    0.06
  -3   5   1    0.67    0.10
  -3   5   1    0.48    0.10
   3   5   0   13.23    0.34
   3   5   0   12.87    0.44
   3  -5   0   13.78    0.37
  -3  -5   0   12.74    0.30
  -3   5   0   12.49    0.39
  -3   5   0   13.17    0.39
   3   5   1    0.03    0.06
   3  -5   1    0.14    0.08
   3   5   1   -0.05    0.07
  -3  -5  -1    0.03    0.05
  -3   5  -1    0.18    0.08
  -3   5  -1    0.03    0.06
   3   5   2    0.51    0.07
   3  -5   2    0.63    0.11
   3   5   2    0.42    0.11
  -3   5  -2    0.39    0.09
  -3   5  -2    0.57    0.10
  -3  -5  -2    0.42    0.09
   3   5   3   18.45    0.45
   3  -5   3   17.70    0.55
   3   5   3   18.50    0.60
  -3  -5  -3   18.81    0.51
  -3   5  -3   17.82    0.51
   3   5   4   25.71    0.85
   3   5   4   26.32    0.58
   3  -5   4   26.33    0.79
  -3  -5  -4   27.06    0.76
  -3   5  -4   26.78    0.71
  -3   5  -4   24.68    0.70
   3   5   5   17.17    0.59
   3   5   5   16.40    0.40
   3  -5   5   16.10    0.60
  -3  -5  -5   16.59    0.54
  -3   5  -5   17.38    0.51
  -3   5  -5   16.21    0.52
   3   5   6    0.47    0.14
   3   5   6    0.13    0.06
   3  -5   6    0.36    0.15
  -3  -5  -6    0.29    0.10
  -3   5  -6    0.36    0.12
  -3   5  -6    0.11    0.09
   3   5   7    1.60    0.18
   3  -5   7    1.74    0.20
  -3  -5  -7    1.41    0.20
  -3   5  -7    1.39    0.18
  -3   5  -7    1.59    0.13
   3   5   8   37.71    1.33
   3  -5   8   36.48    1.27
  -3  -5  -8   35.27    1.25
  -3   5  -8   34.67    0.95
  -3   5  -8   36.54    1.17
   3   5   9    0.02    0.12
   3  -5   9    0.05    0.16
  -3  -5  -9   -0.06    0.14
  -3   5  -9    0.23    0.14
  -3   5  -9    0.03    0.08
   3   5  10   30.06    1.15
   3  -5  10   29.93    1.24
  -3  -5 -10   29.77    1.14
  -3   5 -10   25.42    0.79
  -3   5 -10   30.72    1.13
   3   5  11    0.26    0.17
   3  -5  11    0.43    0.16
  -3  -5 -11    0.18    0.18
  -3   5 -11    0.05    0.08
  -3   5 -11    0.24    0.16
   3   5  12    3.76    0.38
   3  -5  12    3.93    0.37
  -3  -5 -12    3.72    0.33
  -3   5 -12    4.26    0.33
   3   5  13    0.34    0.21
   3  -5  13    0.29    0.25
  -3  -5 -13    0.44    0.19
  -3   5 -13    0.48    0.22
   3   5  14    5.41    0.51
   3  -5  14    5.32    0.54
  -3  -5 -14    4.93    0.56
  -3   5 -14    5.23    0.50
   3   5  15   -0.15    0.17
   3  -5  15    0.17    0.20
  -3  -5 -15   -0.08    0.22
  -3   5 -15   -0.23    0.21
   3   5  16    0.70    0.28
  -3  -5 -16    0.31    0.25
  -3   5 -16    0.37    0.23
   3   6 -17    0.99    0.26
  -3  -6  17    0.82    0.29
  -3   6  17    0.52    0.34
   3  -6 -16    0.28    0.18
   3   6 -16    0.94    0.22
  -3  -6  16    0.50    0.24
  -3   6  16    0.31    0.24
   3   6 -15   -0.03    0.11
   3   6 -15    0.04    0.15
   3  -6 -15   -0.11    0.14
  -3  -6  15    0.21    0.16
  -3   6  15   -0.10    0.19
   3   6 -14    0.11    0.16
   3   6 -14   -0.11    0.10
   3  -6 -14   -0.09    0.14
  -3  -6  14   -0.21    0.16
  -3   6  14   -0.10    0.16
   3   6 -13    0.47    0.14
   3   6 -13    0.24    0.11
   3  -6 -13    0.19    0.15
  -3  -6  13    0.18    0.18
  -3   6  13    0.03    0.10
  -3   6  13    0.15    0.19
   3   6 -12   20.17    0.71
   3   6 -12   23.20    0.91
   3  -6 -12   22.19    0.94
  -3  -6  12   22.53    0.94
  -3   6  12   21.16    1.04
  -3   6  12   19.33    0.69
   3   6 -11   19.12    0.62
   3   6 -11   21.35    0.86
   3  -6 -11   21.19    0.86
  -3  -6  11   20.73    0.84
  -3   6  11   18.58    0.61
  -3   6  11   19.44    0.94
   3   6 -10    6.37    0.27
   3   6 -10    7.62    0.42
   3  -6 -10    7.59    0.41
  -3  -6  10    7.63    0.45
  -3   6  10    7.02    0.47
  -3   6  10    7.03    0.29
   3   6  -9    6.53    0.36
   3  -6  -9    6.13    0.36
  -3  -6   9    6.26    0.36
  -3   6   9    6.71    0.41
   3   6  -8    4.22    0.26
   3  -6  -8    4.29    0.28
  -3  -6   8    4.37    0.28
  -3   6   8    3.66    0.19
  -3   6   8    4.06    0.26
   3   6  -7    0.85    0.13
   3  -6  -7    0.51    0.09
   3  -6  -7    0.38    0.12
  -3  -6   7    0.90    0.18
  -3   6   7    0.83    0.14
   3   6  -6   11.00    0.42
   3  -6  -6   10.43    0.29
   3  -6  -6   10.68    0.44
  -3  -6   6   11.71    0.45
  -3   6   6   10.64    0.46
   3   6  -5    3.72    0.25
   3  -6  -5    3.82    0.14
  -3  -6   5    4.28    0.24
  -3   6   5    3.85    0.24
  -3   6   5    3.99    0.24
   3   6  -4    1.02    0.13
   3  -6  -4    0.89    0.08
  -3  -6   4    0.84    0.13
  -3   6   4    1.04    0.13
  -3   6   4    1.14    0.13
   3  -6  -3    0.80    0.09
   3   6  -3    0.92    0.14
  -3  -6   3    1.14    0.15
  -3   6   3    0.88    0.12
  -3   6   3    0.76    0.11
   3   6  -2   17.37    0.53
   3  -6  -2   16.62    0.43
  -3  -6   2   16.94    0.57
  -3   6   2   17.22    0.53
  -3   6   2   15.90    0.50
   3   6  -1    1.91    0.16
   3  -6  -1    2.26    0.15
  -3  -6   1    2.19    0.16
  -3  -6   1    2.02    0.08
  -3   6   1    2.36    0.15
  -3   6   1    1.98    0.15
   3   6   0   14.64    0.43
   3   6   0   13.87    0.48
   3  -6   0   14.63    0.44
  -3  -6   0   14.41    0.32
  -3   6   0   14.57    0.43
  -3   6   0   14.02    0.49
   3   6   1    1.25    0.12
   3   6   1    1.26    0.16
   3  -6   1    1.40    0.14
  -3  -6  -1    1.20    0.08
  -3   6  -1    1.31    0.12
  -3   6  -1    1.02    0.12
   3   6   2    2.14    0.14
   3  -6   2    2.35    0.18
   3   6   2    2.25    0.19
  -3  -6  -2    2.39    0.13
  -3   6  -2    2.34    0.16
  -3   6  -2    2.41    0.17
   3   6   3    7.30    0.34
   3   6   3    7.51    0.26
   3  -6   3    7.38    0.34
  -3  -6  -3    7.86    0.28
  -3   6  -3    7.18    0.28
   3   6   4    4.21    0.19
   3   6   4    4.89    0.27
   3  -6   4    4.70    0.28
  -3  -6  -4    4.87    0.24
  -3   6  -4    4.44    0.24
  -3   6  -4    4.01    0.24
   3   6   5    2.09    0.24
   3   6   5    2.20    0.14
   3  -6   5    2.57    0.21
  -3  -6  -5    2.31    0.19
  -3   6  -5    2.28    0.17
  -3   6  -5    2.30    0.19
   3   6   6    5.21    0.21
   3   6   6    5.86    0.35
   3  -6   6    5.70    0.30
  -3  -6  -6    5.28    0.30
  -3   6  -6    5.49    0.27
  -3   6  -6    5.53    0.29
   3   6   7    1.47    0.22
   3   6   7    1.45    0.11
   3  -6   7    1.31    0.24
  -3  -6  -7    1.13    0.19
  -3   6  -7    1.66    0.19
   3  -6   8    0.95    0.22
   3   6   8    1.10    0.20
  -3  -6  -8    0.70    0.18
  -3  -6  -8    0.80    0.10
  -3   6  -8    0.84    0.16
   3  -6   9    9.56    0.52
   3   6   9   10.71    0.51
  -3  -6  -9   10.22    0.57
  -3   6  -9   10.00    0.48
  -3   6  -9    9.39    0.39
   3   6  10   -0.17    0.17
   3  -6  10   -0.24    0.19
  -3  -6 -10   -0.10    0.17
  -3   6 -10   -0.13    0.14
  -3   6 -10   -0.08    0.10
   3   6  11    0.22    0.12
   3  -6  11    0.07    0.13
  -3  -6 -11   -0.21    0.14
  -3   6 -11    0.03    0.08
  -3   6 -11   -0.25    0.13
   3   6  12   -0.18    0.18
   3  -6  12   -0.21    0.20
  -3  -6 -12   -0.04    0.15
  -3   6 -12   -0.02    0.16
   3   6  13    0.01    0.17
   3  -6  13    0.20    0.23
  -3  -6 -13    0.13    0.21
  -3   6 -13    0.19    0.14
   3   6  14    0.33    0.23
   3  -6  14    0.41    0.22
  -3  -6 -14    0.09    0.26
  -3   6 -14    0.30    0.22
   3   6  15    0.49    0.23
   3  -6  15    1.11    0.33
  -3  -6 -15    0.48    0.30
  -3   6 -15    0.54    0.25
   3   7 -17    0.36    0.23
  -3  -7  17    0.21    0.25
  -3   7  17    0.21    0.29
   3   7 -16    0.73    0.20
   3  -7 -16    0.43    0.18
  -3  -7  16    0.63    0.22
  -3   7  16    0.86    0.30
   3   7 -15    0.08    0.14
   3  -7 -15    0.14    0.16
  -3  -7  15   -0.05    0.19
  -3   7  15    0.06    0.16
   3   7 -14    1.72    0.26
   3  -7 -14    0.98    0.23
  -3  -7  14    1.15    0.28
  -3   7  14    1.09    0.32
   3   7 -13    0.93    0.22
   3  -7 -13    0.59    0.18
  -3  -7  13    0.61    0.20
  -3   7  13    0.29    0.20
   3   7 -12    3.59    0.33
   3  -7 -12    2.52    0.29
  -3  -7  12    2.87    0.33
  -3   7  12    2.15    0.22
  -3   7  12    2.93    0.35
   3   7 -11   10.40    0.52
   3  -7 -11    9.52    0.53
  -3  -7  11    9.14    0.51
  -3   7  11    9.02    0.62
  -3   7  11    8.55    0.41
   3   7 -10    0.69    0.19
   3  -7 -10    0.16    0.15
  -3  -7  10    0.58    0.16
  -3   7  10    0.15    0.11
  -3   7  10    0.47    0.17
   3   7  -9    2.34    0.28
   3  -7  -9    2.36    0.22
  -3  -7   9    3.13    0.31
  -3   7   9    2.79    0.28
  -3   7   9    2.29    0.17
   3   7  -8    1.82    0.23
   3  -7  -8    1.26    0.13
   3  -7  -8    1.59    0.17
  -3  -7   8    2.54    0.26
  -3   7   8    1.67    0.22
   3   7  -7    1.76    0.19
   3  -7  -7    1.46    0.13
   3  -7  -7    1.57    0.20
  -3  -7   7    1.64    0.21
  -3   7   7    1.67    0.23
   3   7  -6    2.58    0.23
   3  -7  -6    1.66    0.12
  -3  -7   6    1.82    0.24
  -3   7   6    1.87    0.22
  -3   7   6    2.11    0.21
   3   7  -5    0.80    0.13
   3  -7  -5    0.37    0.09
  -3  -7   5    0.43    0.18
  -3   7   5    0.60    0.13
  -3   7   5    0.37    0.16
   3   7  -4    1.08    0.15
   3  -7  -4    0.98    0.11
  -3   7   4    1.04    0.14
  -3   7   4    0.80    0.14
   3   7  -3    0.94    0.13
   3  -7  -3    0.79    0.10
  -3  -7   3    0.87    0.17
  -3   7   3    0.86    0.13
  -3   7   3    0.88    0.14
   3   7  -2    0.43    0.11
   3  -7  -2    0.61    0.10
  -3  -7   2    0.41    0.13
  -3   7   2    0.57    0.14
  -3   7   2    0.46    0.11
   3   7  -1    0.11    0.08
   3  -7  -1   -0.03    0.08
  -3  -7   1    0.05    0.10
  -3  -7   1    0.02    0.04
  -3   7   1    0.04    0.07
  -3   7   1   -0.04    0.08
   3   7   0    0.90    0.14
   3  -7   0    1.14    0.15
  -3  -7   0    1.29    0.17
  -3  -7   0    1.01    0.08
  -3   7   0    1.10    0.12
  -3   7   0    0.82    0.15
   3   7   1    0.03    0.09
   3   7   1    0.11    0.14
   3  -7   1    0.06    0.11
  -3  -7  -1    0.26    0.06
  -3   7  -1    0.11    0.09
  -3   7  -1    0.18    0.11
   3   7   2   -0.13    0.09
   3   7   2    0.20    0.08
   3  -7   2    0.11    0.10
  -3  -7  -2    0.00    0.06
  -3   7  -2   -0.08    0.09
  -3   7  -2   -0.06    0.10
   3   7   3    0.88    0.17
   3   7   3    0.60    0.12
   3  -7   3    0.65    0.16
  -3  -7  -3    0.48    0.10
  -3   7  -3    0.67    0.12
  -3   7  -3    0.81    0.15
   3   7   4    2.62    0.17
   3   7   4    2.41    0.22
   3  -7   4    2.58    0.25
  -3  -7  -4    2.72    0.19
  -3   7  -4    2.85    0.19
  -3   7  -4    2.57    0.19
   3   7   5    0.35    0.15
   3   7   5    0.40    0.10
   3  -7   5    0.27    0.13
  -3  -7  -5    0.37    0.12
  -3   7  -5    0.25    0.12
  -3   7  -5    0.26    0.13
   3   7   6    5.62    0.38
   3   7   6    5.13    0.25
   3  -7   6    5.24    0.34
  -3  -7  -6    6.04    0.30
  -3   7  -6    5.37    0.32
  -3   7  -6    5.29    0.30
   3   7   7    0.01    0.09
   3   7   7    0.23    0.15
   3  -7   7    0.14    0.13
  -3  -7  -7   -0.05    0.12
  -3   7  -7    0.05    0.11
  -3   7  -7    0.07    0.11
   3   7   8    0.81    0.20
   3   7   8    0.40    0.09
   3  -7   8    0.61    0.20
  -3  -7  -8    0.45    0.17
  -3   7  -8    0.60    0.15
  -3   7  -8    0.40    0.13
   3   7   9    0.96    0.21
   3  -7   9    0.45    0.22
  -3  -7  -9    0.50    0.18
  -3   7  -9    0.35    0.13
  -3   7  -9    0.56    0.16
   3   7  10    1.12    0.26
   3  -7  10    1.08    0.23
  -3  -7 -10    1.57    0.24
  -3   7 -10    0.99    0.16
  -3   7 -10    1.61    0.20
   3   7  11    0.18    0.18
   3  -7  11    0.14    0.20
  -3  -7 -11    0.11    0.18
  -3   7 -11    0.07    0.17
  -3   7 -11    0.08    0.11
   3   7  12    4.59    0.44
   3  -7  12    4.45    0.40
  -3  -7 -12    4.20    0.39
  -3   7 -12    4.43    0.36
   3   7  13    0.38    0.23
   3  -7  13    0.27    0.25
  -3  -7 -13    0.14    0.24
  -3   7 -13    0.51    0.19
   3   7  14    0.83    0.26
   3  -7  14    1.83    0.35
  -3  -7 -14    1.05    0.34
   3   8 -16    0.20    0.16
  -3  -8  16   -0.13    0.17
  -3   8  16    0.02    0.19
   3   8 -15    0.72    0.21
   3  -8 -15    0.70    0.23
  -3  -8  15    0.62    0.27
  -3   8  15    0.40    0.29
   3   8 -14    1.16    0.28
   3  -8 -14    0.74    0.25
  -3  -8  14    1.44    0.25
  -3   8  14    1.25    0.32
   3   8 -13    0.99    0.20
   3  -8 -13    0.64    0.23
  -3  -8  13    0.82    0.25
  -3   8  13    0.90    0.22
   3   8 -12    0.14    0.17
   3  -8 -12    0.16    0.16
  -3  -8  12   -0.26    0.19
  -3   8  12    0.24    0.19
   3   8 -11    5.25    0.43
   3  -8 -11    5.52    0.42
  -3  -8  11    5.76    0.44
  -3   8  11    4.83    0.39
  -3   8  11    4.36    0.28
   3   8 -10    0.49    0.18
   3  -8 -10    0.56    0.18
  -3  -8  10    0.82    0.23
  -3   8  10    0.71    0.20
   3  -8  -9    0.90    0.20
   3  -8  -9    1.02    0.13
   3   8  -9    0.95    0.23
  -3  -8   9    1.34    0.25
  -3   8   9    0.90    0.23
   3   8  -8   -0.07    0.12
   3  -8  -8    0.11    0.07
   3  -8  -8   -0.10    0.13
  -3  -8   8   -0.20    0.13
  -3   8   8   -0.00    0.13
   3   8  -7    1.88    0.22
   3  -8  -7    1.62    0.16
   3  -8  -7    1.74    0.20
  -3  -8   7    1.88    0.30
  -3   8   7    1.37    0.18
   3   8  -6   16.26    0.71
   3  -8  -6   14.08    0.50
  -3  -8   6   16.56    0.70
  -3   8   6   15.75    0.68
  -3   8   6   15.89    0.68
   3   8  -5   15.25    0.61
   3  -8  -5   13.22    0.45
  -3  -8   5   14.87    0.63
  -3   8   5   13.28    0.57
  -3   8   5   14.79    0.60
   3   8  -4    0.05    0.10
   3  -8  -4   -0.05    0.08
  -3  -8   4   -0.07    0.14
  -3   8   4   -0.08    0.11
  -3   8   4    0.04    0.10
   3   8  -3    1.31    0.19
   3  -8  -3    1.06    0.14
  -3  -8   3    1.34    0.22
  -3   8   3    1.22    0.15
  -3   8   3    1.08    0.16
   3   8  -2    0.46    0.15
   3  -8  -2    0.59    0.12
  -3  -8   2    0.56    0.18
  -3   8   2    0.39    0.11
  -3   8   2    0.49    0.16
   3   8  -1    3.97    0.25
   3  -8  -1    3.79    0.24
  -3  -8   1    4.20    0.30
  -3   8   1    4.07    0.29
  -3   8   1    3.81    0.21
   3   8   0    1.15    0.13
   3  -8   0    1.17    0.15
  -3  -8   0    1.44    0.16
  -3  -8   0    0.90    0.08
  -3   8   0    1.13    0.14
  -3   8   0    1.85    0.18
   3   8   1   -0.01    0.10
   3  -8   1   -0.01    0.09
  -3  -8  -1    0.17    0.13
  -3  -8  -1   -0.00    0.06
  -3   8  -1   -0.13    0.08
  -3   8  -1   -0.08    0.10
   3   8   2    0.04    0.14
   3   8   2    0.22    0.09
   3  -8   2    0.05    0.13
  -3  -8  -2    0.03    0.07
  -3   8  -2    0.13    0.10
  -3   8  -2    0.10    0.10
   3   8   3    1.30    0.21
   3   8   3    0.90    0.14
   3  -8   3    1.31    0.21
  -3  -8  -3    1.04    0.12
  -3   8  -3    0.86    0.13
  -3   8  -3    0.83    0.15
   3   8   4    9.24    0.45
   3   8   4    8.64    0.36
   3  -8   4    8.72    0.49
  -3  -8  -4    9.05    0.37
  -3   8  -4    8.02    0.35
  -3   8  -4    9.13    0.41
   3   8   5   -0.06    0.13
   3   8   5    0.22    0.10
   3  -8   5   -0.05    0.16
  -3  -8  -5    0.13    0.11
  -3   8  -5    0.21    0.12
  -3   8  -5   -0.05    0.13
   3   8   6   10.76    0.57
   3   8   6   11.00    0.43
   3  -8   6   10.35    0.53
  -3  -8  -6   11.41    0.50
  -3   8  -6   10.99    0.46
  -3   8  -6   10.37    0.44
   3   8   7    3.67    0.24
   3   8   7    3.79    0.29
   3  -8   7    3.81    0.34
  -3  -8  -7    3.50    0.25
  -3   8  -7    2.94    0.23
  -3   8  -7    3.30    0.26
   3   8   8    0.37    0.14
   3   8   8    0.00    0.11
   3  -8   8    0.40    0.17
  -3  -8  -8   -0.20    0.14
  -3   8  -8    0.11    0.10
  -3   8  -8    0.03    0.12
   3   8   9    0.74    0.19
   3  -8   9    0.88    0.22
  -3  -8  -9    1.20    0.19
  -3   8  -9    0.91    0.17
  -3   8  -9    1.15    0.18
   3  -8  10    0.18    0.18
   3   8  10    0.49    0.22
  -3  -8 -10    0.77    0.20
  -3   8 -10    0.32    0.14
  -3   8 -10    0.31    0.16
   3   8  11    0.85    0.25
   3  -8  11    0.68    0.27
  -3  -8 -11    0.97    0.25
  -3   8 -11    0.50    0.16
  -3   8 -11    0.62    0.19
   3   8  12    1.53    0.32
   3  -8  12    1.34    0.27
  -3  -8 -12    1.61    0.32
   3   8  13    0.13    0.23
   3  -8  13    0.47    0.23
  -3  -8 -13   -0.01    0.20
   3  -8  14    0.34    0.22
   3   8  14   -0.19    0.20
  -3  -8 -14   -0.11    0.18
   3   9 -15    1.16    0.27
   3  -9 -15    0.96    0.27
  -3  -9  15    0.82    0.26
  -3   9  15    0.98    0.33
   3   9 -14    0.08    0.22
   3  -9 -14    0.26    0.18
  -3  -9  14    0.07    0.23
  -3   9  14    0.07    0.23
   3   9 -13    0.55    0.17
   3  -9 -13   -0.11    0.18
  -3  -9  13   -0.23    0.17
  -3   9  13    0.28    0.21
   3   9 -12    0.22    0.21
   3  -9 -12    0.13    0.20
  -3   9  12    0.26    0.17
  -3  -9  12    0.48    0.23
   3  -9 -11    0.08    0.17
   3   9 -11    0.20    0.16
  -3  -9  11    0.28    0.22
  -3   9  11    0.22    0.19
   3   9 -10    2.05    0.26
   3  -9 -10    1.91    0.22
  -3  -9  10    1.94    0.26
  -3   9  10    1.55    0.23
   3   9  -9    0.91    0.23
   3  -9  -9    0.52    0.16
   3  -9  -9    0.74    0.13
  -3  -9   9    0.66    0.20
  -3   9   9    0.47    0.20
   3   9  -8    2.91    0.32
   3  -9  -8    2.46    0.21
   3  -9  -8    2.09    0.28
  -3   9   8    2.69    0.28
   3   9  -7    1.38    0.26
   3  -9  -7    1.16    0.14
  -3  -9   7    1.35    0.29
  -3   9   7    1.55    0.23
  -3   9   7    1.00    0.20
   3   9  -6    5.72    0.42
   3  -9  -6    4.76    0.26
  -3  -9   6    5.80    0.46
  -3   9   6    5.21    0.32
  -3   9   6    4.85    0.31
   3   9  -5    0.17    0.12
   3  -9  -5    0.02    0.10
  -3  -9   5    0.06    0.15
  -3   9   5   -0.05    0.12
  -3   9   5    0.22    0.16
   3   9  -4    0.23    0.17
   3  -9  -4    0.20    0.12
  -3  -9   4    0.47    0.19
  -3   9   4    0.28    0.13
  -3   9   4    0.39    0.18
   3  -9  -3    1.94    0.20
  -3  -9   3    2.39    0.29
  -3   9   3    2.00    0.21
  -3   9   3    1.84    0.18
   3   9  -2    5.42    0.30
   3  -9  -2    4.52    0.30
  -3  -9   2    5.16    0.34
  -3   9   2    4.95    0.26
  -3   9   2    4.87    0.32
   3   9  -1    0.03    0.11
   3  -9  -1    0.05    0.12
  -3  -9   1    0.15    0.16
  -3   9   1    0.05    0.08
  -3   9   1    0.08    0.12
   3   9   0    0.80    0.17
   3  -9   0    0.82    0.18
  -3  -9   0    1.31    0.20
  -3   9   0    0.53    0.11
  -3   9   0    0.80    0.20
   3   9   1    0.52    0.15
   3  -9   1    0.51    0.13
  -3  -9  -1    0.31    0.06
  -3  -9  -1    0.30    0.20
  -3   9  -1    0.50    0.11
  -3   9  -1    0.52    0.14
   3   9   2    1.85    0.20
   3  -9   2    2.08    0.23
  -3  -9  -2    1.68    0.13
  -3  -9  -2    1.87    0.26
  -3   9  -2    1.82    0.20
  -3   9  -2    1.54    0.15
   3   9   3    4.62    0.26
   3   9   3    4.54    0.31
   3  -9   3    4.51    0.30
  -3  -9  -3    4.17    0.22
  -3   9  -3    4.61    0.30
  -3   9  -3    3.94    0.24
   3   9   4    0.20    0.11
   3   9   4   -0.08    0.13
   3  -9   4   -0.04    0.12
  -3  -9  -4    0.10    0.09
  -3   9  -4   -0.02    0.10
   3   9   5    4.04    0.32
   3   9   5    4.11    0.26
   3  -9   5    3.65    0.34
  -3  -9  -5    3.81    0.26
  -3   9  -5    2.67    0.22
  -3   9  -5    3.56    0.30
   3   9   6    2.25    0.32
   3   9   6    2.40    0.22
   3  -9   6    2.33    0.25
  -3  -9  -6    2.30    0.23
  -3   9  -6    2.17    0.25
  -3   9  -6    1.80    0.19
   3   9   7    1.80    0.24
   3   9   7    1.74    0.19
   3  -9   7    1.53    0.25
  -3  -9  -7    2.10    0.20
  -3   9  -7    1.32    0.17
  -3   9  -7    2.01    0.23
   3   9   8    1.02    0.17
   3   9   8    1.31    0.22
   3  -9   8    1.42    0.28
  -3  -9  -8    0.67    0.23
  -3   9  -8    1.41    0.20
   3  -9   9    0.22    0.20
   3   9   9    0.21    0.19
  -3  -9  -9    0.15    0.17
  -3   9  -9    0.19    0.15
   3   9  10    0.20    0.19
   3  -9  10    0.26    0.21
  -3  -9 -10    0.70    0.18
  -3   9 -10    0.34    0.16
   3   9  11    0.09    0.20
   3  -9  11    0.33    0.22
  -3  -9 -11    0.18    0.19
  -3   9 -11   -0.01    0.15
   3   9  12    0.22    0.23
   3  -9  12    0.24    0.22
  -3  -9 -12    0.29    0.19
   3   9  13   -0.12    0.22
  -3  -9 -13   -0.05    0.23
   3  10 -14    1.00    0.27
   3 -10 -14    1.13    0.30
  -3 -10  14    1.18    0.37
  -3  10  14    1.37    0.29
   3  10 -13    1.01    0.31
   3 -10 -13    1.16    0.28
  -3 -10  13    0.98    0.35
  -3  10  13    1.07    0.31
   3  10 -12    0.01    0.21
   3 -10 -12    0.42    0.19
  -3 -10  12   -0.05    0.25
  -3  10  12    0.07    0.21
   3  10 -11    0.45    0.24
   3 -10 -11    0.14    0.18
  -3 -10  11    0.59    0.27
  -3  10  11    0.44    0.24
   3  10 -10    0.03    0.17
   3 -10 -10    0.05    0.18
  -3 -10  10    0.28    0.23
  -3  10  10    0.28    0.18
   3  10  -9    1.26    0.26
   3 -10  -9    0.49    0.17
   3 -10  -9    1.07    0.24
  -3 -10   9    0.67    0.24
  -3  10   9    0.76    0.22
   3 -10  -8   -0.03    0.13
   3  10  -8    0.08    0.16
   3 -10  -8   -0.01    0.10
  -3 -10   8   -0.21    0.16
  -3  10   8   -0.00    0.14
   3  10  -7    3.29    0.35
   3 -10  -7    2.49    0.21
  -3 -10   7    2.83    0.31
  -3  10   7    2.42    0.27
  -3  10   7    2.90    0.32
   3  10  -6    7.90    0.55
   3 -10  -6    8.02    0.39
  -3 -10   6   10.25    0.61
  -3  10   6    8.54    0.49
  -3  10   6    8.46    0.45
   3  10  -5   -0.11    0.13
   3 -10  -5   -0.06    0.10
  -3 -10   5   -0.00    0.14
  -3  10   5    0.09    0.11
  -3  10   5    0.21    0.13
   3 -10  -4    0.11    0.12
   3  10  -4    0.19    0.13
  -3 -10   4    0.22    0.15
  -3  10   4   -0.16    0.12
  -3  10   4    0.22    0.14
   3  10  -3    0.43    0.15
   3 -10  -3    0.35    0.15
  -3 -10   3    0.11    0.17
  -3  10   3    0.42    0.13
  -3  10   3    0.41    0.16
   3  10  -2   17.09    0.74
   3 -10  -2   15.05    0.65
  -3  10   2   15.67    0.59
  -3 -10   2   17.30    0.86
  -3  10   2   16.41    0.72
   3  10  -1    3.44    0.30
   3 -10  -1    3.68    0.30
  -3 -10   1    3.82    0.38
  -3  10   1    3.06    0.21
  -3  10   1    3.25    0.32
   3  10   0   17.30    0.73
   3 -10   0   16.34    0.70
  -3 -10   0   17.00    0.79
  -3  10   0   13.57    0.53
  -3  10   0   17.03    0.71
   3  10   1    0.08    0.11
   3 -10   1    0.01    0.14
  -3  10  -1   -0.20    0.11
  -3  10  -1    0.08    0.07
   3  10   2    1.00    0.19
   3 -10   2    0.58    0.18
  -3 -10  -2    1.06    0.24
  -3  10  -2    1.06    0.17
   3  10   3    2.58    0.25
   3 -10   3    2.25    0.28
  -3 -10  -3    2.39    0.30
  -3  10  -3    2.76    0.24
  -3 -10  -3    1.69    0.15
   3  10   4    6.04    0.36
   3 -10   4    6.30    0.43
  -3 -10  -4    5.76    0.33
  -3  10  -4    5.99    0.43
   3  10   5    0.22    0.14
   3  10   5    0.81    0.19
   3 -10   5    0.13    0.16
  -3 -10  -5    0.34    0.13
  -3  10  -5    0.08    0.14
   3  10   6    1.02    0.18
   3  10   6    0.79    0.20
   3 -10   6    1.38    0.21
  -3  10  -6    0.76    0.17
  -3 -10  -6    1.11    0.18
   3  10   7    0.21    0.17
   3  10   7    0.18    0.14
   3 -10   7    0.51    0.18
  -3 -10  -7    0.28    0.16
  -3  10  -7    0.28    0.14
   3  10   8    0.18    0.17
   3  10   8    0.15    0.14
   3 -10   8    0.18    0.22
  -3 -10  -8    0.29    0.14
  -3  10  -8    0.47    0.17
   3  10   9    0.05    0.19
   3 -10   9   -0.06    0.17
  -3 -10  -9    0.27    0.16
  -3  10  -9    0.08    0.16
   3  10  10    0.20    0.20
   3 -10  10    0.05    0.22
  -3 -10 -10    0.05    0.18
  -3  10 -10    0.06    0.16
   3  10  11    0.86    0.28
   3 -10  11    0.69    0.28
  -3 -10 -11    0.87    0.27
  -3  10 -11    0.72    0.21
   3  10  12    0.80    0.32
   3 -10  12    0.99    0.34
  -3 -10 -12    1.28    0.27
   3  11 -13    1.21    0.31
   3 -11 -13    0.70    0.23
  -3 -11  13    0.63    0.34
  -3  11  13    1.00    0.29
   3  11 -12    1.35    0.32
   3 -11 -12    1.25    0.31
  -3 -11  12    0.88    0.37
  -3  11  12    1.17    0.29
   3 -11 -11    3.75    0.47
   3  11 -11    4.36    0.49
  -3 -11  11    5.42    0.47
  -3  11  11    3.66    0.42
   3  11 -10    0.94    0.23
   3 -11 -10    0.75    0.20
  -3 -11  10    1.02    0.31
  -3  11  10    0.63    0.19
   3  11  -9    0.63    0.25
   3 -11  -9    0.23    0.21
  -3  11   9    0.13    0.20
  -3 -11   9    0.85    0.23
   3  11  -8   -0.04    0.15
   3 -11  -8    0.13    0.10
   3 -11  -8   -0.14    0.09
  -3 -11   8    0.12    0.20
  -3  11   8    0.07    0.14
   3  11  -7    0.61    0.18
   3 -11  -7    0.28    0.14
  -3  11   7    0.58    0.17
  -3  11   7    0.37    0.18
  -3 -11   7    0.19    0.20
   3  11  -6    5.56    0.46
   3 -11  -6    4.67    0.33
  -3 -11   6    4.38    0.43
  -3  11   6    5.13    0.45
  -3  11   6    4.84    0.36
   3  11  -5    0.87    0.18
   3 -11  -5    0.73    0.16
  -3  11   5    0.43    0.16
  -3  11   5    0.80    0.23
  -3 -11   5    1.03    0.27
   3  11  -4    0.07    0.15
  -3 -11   4    0.03    0.16
  -3  11   4    0.20    0.13
  -3  11   4   -0.15    0.10
   3  11  -3    0.30    0.17
   3 -11  -3    0.36    0.14
  -3  11   3   -0.01    0.12
  -3 -11   3   -0.10    0.15
  -3  11   3    0.07    0.15
   3  11  -2   -0.16    0.12
   3 -11  -2   -0.08    0.13
  -3 -11   2    0.29    0.18
  -3  11   2   -0.00    0.10
  -3  11   2    0.04    0.16
   3  11  -1    5.65    0.40
   3 -11  -1    5.24    0.36
  -3 -11   1    5.70    0.39
  -3  11   1    6.23    0.40
  -3  11   1    4.17    0.27
   3  11   0    1.13    0.22
   3 -11   0    1.09    0.23
  -3 -11   0    1.07    0.27
  -3  11   0    0.85    0.22
   3  11   1    6.85    0.45
   3 -11   1    5.74    0.43
  -3 -11  -1    6.98    0.54
  -3  11  -1    6.43    0.47
   3  11   2    0.44    0.18
   3 -11   2    0.48    0.16
  -3 -11  -2    0.43    0.19
  -3  11  -2    0.31    0.16
   3  11   3    0.33    0.16
   3 -11   3    0.16    0.18
  -3  11  -3    0.51    0.20
  -3 -11  -3    0.24    0.16
   3  11   4   -0.02    0.15
   3 -11   4    0.06    0.18
  -3 -11  -4    0.20    0.19
  -3  11  -4    0.27    0.18
   3  11   5    0.33    0.15
   3 -11   5    0.63    0.22
  -3 -11  -5    0.42    0.14
  -3 -11  -5    0.69    0.18
  -3  11  -5    0.58    0.21
   3  11   6    1.21    0.28
   3  11   6    1.03    0.20
   3 -11   6    0.86    0.27
  -3 -11  -6    0.72    0.17
  -3  11  -6    0.93    0.23
   3  11   7    0.59    0.18
   3  11   7    0.82    0.26
   3 -11   7    0.33    0.21
  -3 -11  -7    0.67    0.19
  -3  11  -7    0.75    0.21
   3  11   8   -0.08    0.22
   3 -11   8   -0.21    0.22
   3  11   8   -0.08    0.15
  -3 -11  -8   -0.18    0.17
  -3  11  -8   -0.24    0.14
   3  11   9    0.31    0.19
   3 -11   9    0.23    0.21
  -3 -11  -9    0.54    0.21
  -3  11  -9    0.01    0.20
   3  11  10    0.12    0.27
   3 -11  10    0.92    0.27
  -3 -11 -10    0.42    0.24
  -3  11 -10    0.52    0.22
   3  11  11   -0.21    0.22
   3 -11  11    0.02    0.24
  -3 -11 -11   -0.22    0.21
  -3  11 -11    0.13    0.16
   3  12 -12    0.54    0.28
   3 -12 -12   -0.02    0.27
  -3 -12  12    0.41    0.32
  -3  12  12    0.76    0.25
   3  12 -11    0.06    0.21
   3 -12 -11    0.00    0.23
  -3 -12  11    0.51    0.24
  -3  12  11    0.19    0.21
   3  12 -10    0.06    0.28
   3 -12 -10    0.37    0.26
  -3 -12  10    0.99    0.32
  -3  12  10    0.75    0.23
   3  12  -9    0.46    0.21
   3 -12  -9    0.10    0.19
  -3 -12   9    0.04    0.30
  -3  12   9    0.64    0.20
   3  12  -8   -0.07    0.20
  -3 -12   8   -0.15    0.18
  -3  12   8    0.17    0.15
   3  12  -7    0.22    0.19
   3 -12  -7   -0.08    0.12
  -3 -12   7   -0.11    0.21
  -3  12   7    0.00    0.13
  -3  12   7    0.05    0.18
   3  12  -6    0.77    0.24
   3 -12  -6    0.97    0.19
  -3 -12   6    1.12    0.34
  -3  12   6    1.05    0.20
  -3  12   6    1.07    0.29
   3  12  -5    0.66    0.19
   3 -12  -5    0.51    0.17
  -3 -12   5    0.66    0.24
  -3  12   5    0.16    0.26
  -3  12   5    0.59    0.16
   3  12  -4   -0.19    0.13
   3 -12  -4    0.24    0.14
  -3 -12   4   -0.21    0.19
  -3  12   4   -0.05    0.15
  -3  12   4    0.03    0.12
   3  12  -3    1.11    0.26
   3 -12  -3    0.87    0.21
  -3 -12   3    1.14    0.27
  -3  12   3    1.20    0.28
   3  12  -2    4.87    0.37
   3 -12  -2    4.45    0.37
  -3 -12   2    4.77    0.44
  -3  12   2    5.12    0.40
   3  12  -1    7.15    0.51
   3 -12  -1    6.83    0.46
  -3 -12   1    6.18    0.56
  -3  12   1    7.43    0.49
   3  12   0    3.54    0.32
   3 -12   0    3.50    0.37
  -3 -12   0    4.30    0.44
  -3  12   0    3.78    0.38
   3  12   1    0.71    0.19
   3 -12   1   -0.05    0.18
  -3 -12  -1    0.03    0.23
  -3  12  -1    0.07    0.16
   3  12   2    0.02    0.13
   3 -12   2    0.18    0.14
  -3 -12  -2   -0.03    0.20
  -3  12  -2    0.09    0.14
   3  12   3    2.00    0.28
   3 -12   3    2.13    0.27
  -3 -12  -3    2.19    0.33
  -3  12  -3    1.85    0.30
   3  12   4    0.40    0.19
   3 -12   4    0.26    0.23
  -3 -12  -4    0.28    0.23
  -3  12  -4    0.47    0.21
   3  12   5    0.33    0.18
   3 -12   5    0.11    0.20
  -3  12  -5    0.09    0.16
  -3 -12  -5    0.46    0.23
   3  12   6    0.83    0.21
   3 -12   6    0.77    0.22
  -3 -12  -6    0.25    0.27
  -3  12  -6    0.70    0.25
   3  12   7    0.64    0.21
   3 -12   7    0.45    0.28
  -3 -12  -7    0.68    0.21
  -3  12  -7    0.29    0.23
   3  12   8    0.23    0.25
   3 -12   8    0.22    0.21
  -3  12  -8    0.48    0.22
   3  12   9    0.42    0.25
   3 -12   9    0.16    0.27
  -3  12  -9    0.36    0.23
   3  13 -10    0.16    0.27
   3 -13 -10    0.30    0.25
  -3 -13  10    0.16    0.29
  -3  13  10    0.07    0.20
   3  13  -9    0.12    0.25
   3 -13  -9    0.01    0.23
  -3 -13   9   -0.05    0.23
  -3  13   9    0.18    0.17
   3  13  -8    0.13    0.19
  -3 -13   8    0.16    0.22
   3  13  -7    0.47    0.20
  -3 -13   7   -0.03    0.28
  -3  13   7    0.27    0.23
   3  13  -6    0.16    0.21
   3 -13  -6    0.20    0.17
  -3 -13   6    0.50    0.29
  -3  13   6    0.28    0.26
   3  13  -5    0.46    0.22
   3 -13  -5    0.20    0.18
  -3 -13   5    0.20    0.27
  -3  13   5    0.09    0.20
   3  13  -4    1.10    0.23
   3 -13  -4    0.73    0.22
  -3 -13   4    0.90    0.32
  -3  13   4    0.43    0.29
   3  13  -3    0.46    0.19
   3 -13  -3   -0.07    0.15
  -3 -13   3   -0.09    0.19
  -3  13   3   -0.13    0.17
   3  13  -2    0.15    0.22
   3 -13  -2    0.27    0.20
  -3 -13   2    0.23    0.22
  -3  13   2    0.52    0.20
   3  13  -1    0.69    0.19
   3 -13  -1    0.71    0.21
  -3 -13   1    0.26    0.23
  -3  13   1    0.52    0.20
   3  13   0    0.92    0.26
   3 -13   0    0.76    0.24
  -3 -13   0    0.99    0.31
  -3  13   0    0.73    0.23
   3  13   1    0.41    0.21
   3 -13   1    0.27    0.17
  -3 -13  -1   -0.07    0.26
  -3  13  -1    0.38    0.18
   3  13   2    0.66    0.18
   3 -13   2    0.26    0.23
  -3 -13  -2    0.90    0.28
  -3  13  -2    0.30    0.26
   3  13   3    0.04    0.19
   3 -13   3    0.15    0.21
  -3 -13  -3    0.24    0.22
  -3  13  -3    0.10    0.18
   3  13   4    0.10    0.20
   3 -13   4    0.36    0.21
  -3  13  -4   -0.06    0.18
  -3 -13  -4    0.57    0.24
   3  13   5    0.13    0.19
   3 -13   5    0.17    0.24
  -3 -13  -5    0.30    0.22
  -3  13  -5    0.14    0.22
   3  13   6    0.18    0.17
   3 -13   6    0.06    0.18
  -3  13  -6   -0.07    0.18
  -3 -13  -6    0.23    0.21
   3  13   7    0.50    0.21
   3 -13   7    1.04    0.30
  -3 -13  -7    0.62    0.29
  -3  13  -7    0.31    0.27
   3 -13   8    0.34    0.27
  -3  13  -8    0.31    0.25
   3  14  -7    0.15    0.25
  -3 -14   7    0.49    0.27
  -3  14   7    0.48    0.28
   3  14  -6    0.26    0.21
  -3 -14   6    0.20    0.24
  -3  14   6    0.08    0.21
   3  14  -5   -0.26    0.26
  -3  14   5    0.04    0.26
  -3 -14   5    0.56    0.23
   3  14  -4    0.11    0.17
   3 -14  -4   -0.05    0.18
  -3 -14   4    0.16    0.21
  -3  14   4    0.01    0.22
   3  14  -3    0.44    0.26
   3 -14  -3    0.56    0.22
  -3 -14   3    0.56    0.30
  -3  14   3    0.17    0.22
   3  14  -2    1.97    0.36
   3 -14  -2    1.77    0.30
  -3 -14   2    1.99    0.43
  -3  14   2    1.62    0.34
   3  14  -1    0.81    0.28
   3 -14  -1    0.55    0.22
  -3 -14   1    0.95    0.36
  -3  14   1    1.23    0.27
   3  14   0   -0.04    0.16
   3 -14   0   -0.07    0.19
  -3 -14   0   -0.09    0.20
  -3  14   0    0.43    0.18
   3  14   1    1.08    0.27
   3 -14   1    0.96    0.23
  -3 -14  -1    0.98    0.35
  -3  14  -1    0.65    0.31
   3  14   2    2.95    0.37
   3 -14   2    2.21    0.40
  -3 -14  -2    3.06    0.41
  -3  14  -2    2.92    0.36
   3  14   3    2.11    0.38
   3 -14   3    3.05    0.42
  -3 -14  -3    2.65    0.45
  -3  14  -3    3.11    0.44
   3  14   4    0.16    0.22
   3 -14   4    0.33    0.23
  -3 -14  -4   -0.00    0.26
  -3  14  -4    0.17    0.26
   3  14   5    0.52    0.20
   3 -14   5    0.71    0.29
  -3 -14  -5    0.36    0.30
  -3  14  -5    0.57    0.30
   3  15  -2    0.45    0.29
   3 -15  -2    0.84    0.27
  -3 -15   2    0.33    0.35
  -3  15   2    0.46    0.26
   3  15  -1    0.41    0.29
   3 -15  -1    0.74    0.28
  -3 -15   1    0.86    0.31
  -3  15   1    0.34    0.26
   3  15   0    0.38    0.27
  -3 -15   0    0.27    0.33
  -3  15   0    0.53    0.31
  -4   0  19    0.03    0.21
   4   0 -18    1.87    0.24
  -4   0  18    1.03    0.33
   4   0 -17   -0.18    0.14
  -4   0  17    0.15    0.15
  -4   0  17   -0.07    0.12
   4   0 -16   -0.01    0.11
  -4   0  16    0.18    0.12
  -4   0  16   -0.09    0.18
   4   0 -15   -0.21    0.13
  -4   0  15    0.10    0.11
   4   0 -14    4.50    0.27
  -4   0  14    4.00    0.36
  -4   0  14    3.82    0.24
   4   0 -13   -0.07    0.12
  -4   0  13    0.03    0.08
   4   0 -12   38.21    1.19
  -4   0  12   38.42    1.38
  -4   0  12   37.63    1.01
   4   0 -11    0.06    0.11
  -4   0  11    0.13    0.13
  -4   0  11    0.05    0.07
   4   0 -10    3.25    0.22
  -4   0  10    3.15    0.23
  -4   0  10    2.95    0.14
   4   0  -9    0.19    0.08
  -4   0   9    0.02    0.05
  -4   0   9    0.03    0.11
   4   0  -8    5.11    0.22
  -4   0   8    5.00    0.24
   4   0  -7    0.10    0.07
  -4   0   7    0.14    0.09
  -4   0   7    0.00    0.04
   4   0  -6   43.87    1.01
  -4   0   6   41.45    0.63
  -4   0   6   43.26    1.04
   4   0  -5    0.02    0.05
  -4   0   5   -0.08    0.07
   4   0  -4    5.59    0.20
  -4   0   4    5.34    0.22
  -4   0   4    5.34    0.11
   4   0  -3    0.00    0.03
   4   0  -3    0.00    0.04
  -4   0   3    0.02    0.07
   4   0  -2   59.25    1.13
   4   0  -2   62.10    0.95
  -4   0   2   63.49    1.27
   4   0  -1   -0.06    0.04
   4   0  -1    0.13    0.04
  -4   0   1   -0.01    0.09
   4   0   0   10.05    0.22
  -4   0   0   10.49    0.34
   4   0   1    0.04    0.06
   4   0   1   -0.02    0.03
  -4   0  -1   -0.04    0.08
   4   0   2    1.45    0.05
   4   0   2    1.78    0.11
  -4   0  -2    1.53    0.15
   4   0   3   -0.01    0.07
  -4   0  -3    0.03    0.08
   4   0   4   40.60    1.07
  -4   0  -4   40.73    1.05
   4   0   5    0.01    0.10
  -4   0  -5   -0.09    0.08
   4   0   6   18.07    0.62
  -4   0  -6   18.09    0.66
   4   0   7   -0.06    0.10
  -4   0  -7   -0.07    0.10
   4   0   8    0.10    0.14
  -4   0  -8    0.04    0.13
   4   0   9    0.07    0.11
  -4   0  -9   -0.06    0.11
   4   0  10   14.31    0.69
  -4   0 -10   13.83    0.72
   4   0  11    0.19    0.16
  -4   0 -11   -0.25    0.17
   4   0  12    2.26    0.33
  -4   0 -12    2.21    0.36
   4   0  13   -0.17    0.22
  -4   0 -13   -0.14    0.22
   4   0  14    0.12    0.22
  -4   0 -14    0.11    0.19
  -4   0 -15   -0.07    0.24
   4   0  16    1.05    0.33
  -4   0 -16    1.17    0.36
  -4  -1  19    0.42    0.22
  -4   1  19    0.34    0.23
   4   1 -18   -0.06    0.14
   4  -1 -18    0.02    0.14
  -4  -1  18    0.19    0.15
  -4   1  18    0.13    0.21
  -4  -1  18    0.15    0.21
   4   1 -17    0.80    0.20
   4  -1 -17    0.89    0.18
  -4  -1  17    0.60    0.25
  -4  -1  17    0.51    0.18
  -4   1  17    1.07    0.28
   4   1 -16    1.92    0.25
   4  -1 -16    1.93    0.24
  -4  -1  16    1.96    0.26
  -4  -1  16    2.00    0.23
  -4   1  16    2.00    0.27
  -4   1  16    1.83    0.19
   4   1 -15    0.98    0.16
   4  -1 -15    0.66    0.17
  -4  -1  15    0.53    0.19
  -4  -1  15    1.29    0.17
  -4   1  15    0.65    0.13
  -4   1  15    0.96    0.21
   4   1 -14    0.69    0.15
   4  -1 -14    0.09    0.15
  -4  -1  14    0.36    0.13
  -4   1  14    0.45    0.17
  -4   1  14    0.38    0.13
  -4  -1  14    0.43    0.15
   4  -1 -13   12.98    0.56
   4   1 -13   13.70    0.57
  -4  -1  13   13.88    0.65
  -4   1  13   11.73    0.43
  -4  -1  13   12.15    0.48
  -4   1  13   13.42    0.66
   4   1 -12    1.40    0.20
   4  -1 -12    1.48    0.20
  -4  -1  12    1.69    0.16
  -4  -1  12    1.97    0.20
  -4   1  12    2.13    0.26
  -4   1  12    1.57    0.14
   4   1 -11    8.95    0.40
   4  -1 -11    8.94    0.39
  -4  -1  11    9.58    0.46
  -4   1  11    8.28    0.28
  -4   1  11    8.76    0.49
   4  -1 -10    0.28    0.10
   4   1 -10    0.44    0.10
  -4  -1  10    0.26    0.10
  -4  -1  10    0.39    0.08
  -4   1  10    0.40    0.12
  -4   1  10    0.24    0.06
   4  -1  -9    1.12    0.14
   4   1  -9    1.34    0.15
  -4  -1   9    1.17    0.14
  -4  -1   9    1.70    0.11
  -4   1   9    1.34    0.19
  -4   1   9    1.37    0.07
   4   1  -8   -0.04    0.07
   4  -1  -8    0.19    0.09
  -4   1   8    0.08    0.11
  -4  -1   8    0.17    0.09
  -4   1   8    0.11    0.04
  -4  -1   8    0.24    0.06
   4   1  -7   89.81    2.10
   4  -1  -7   88.78    2.11
  -4  -1   7   92.91    2.13
  -4  -1   7   91.34    1.61
  -4   1   7   91.25    2.28
   4   1  -6    2.96    0.18
   4  -1  -6    3.12    0.16
  -4  -1   6    3.03    0.11
  -4  -1   6    2.98    0.17
  -4   1   6    3.12    0.20
   4  -1  -5    5.80    0.21
   4   1  -5    6.10    0.22
  -4   1   5    6.54    0.27
  -4  -1   5    5.76    0.15
  -4  -1   5    6.04    0.23
   4   1  -4    0.34    0.06
   4  -1  -4    0.29    0.07
  -4  -1   4    0.32    0.08
  -4  -1   4    0.29    0.05
  -4   1   4    0.51    0.10
   4   1  -3    3.96    0.15
   4  -1  -3    4.24    0.17
   4   1  -3    4.29    0.13
  -4  -1   3    4.34    0.16
  -4   1   3    4.46    0.21
   4  -1  -2   33.24    0.50
   4   1  -2   34.48    0.64
   4   1  -2   33.06    0.65
   4  -1  -2   33.00    0.68
  -4  -1   2   32.62    0.70
  -4   1   2   32.65    0.77
   4  -1  -1   40.07    0.77
   4  -1  -1   40.01    0.70
   4   1  -1   41.03    0.72
  -4  -1   1   41.90    0.88
  -4   1   1   40.21    0.89
   4   1   0    2.63    0.12
   4   1   0    2.72    0.10
   4  -1   0    2.79    0.10
   4  -1   0    2.76    0.10
  -4  -1   0    2.72    0.15
  -4   1   0    2.91    0.16
   4  -1   1   19.17    0.46
   4   1   1   20.62    0.52
   4   1   1   19.63    0.32
   4  -1   1   20.68    0.37
  -4  -1  -1   20.16    0.53
  -4   1  -1   19.85    0.55
   4   1   2   10.15    0.32
   4  -1   2    9.32    0.20
   4  -1   2    9.86    0.30
  -4  -1  -2   10.11    0.33
  -4   1  -2    9.63    0.35
   4   1   3    5.52    0.22
   4  -1   3    5.16    0.12
   4  -1   3    6.31    0.24
  -4  -1  -3    5.68    0.25
  -4   1  -3    5.93    0.26
   4   1   4   14.09    0.44
   4  -1   4   15.36    0.47
   4  -1   4   13.62    0.22
  -4   1  -4   13.87    0.46
  -4  -1  -4   14.22    0.51
   4  -1   5    1.57    0.14
   4   1   5    1.28    0.14
  -4  -1  -5    1.32    0.14
  -4   1  -5    1.12    0.16
   4   1   6    1.07    0.18
   4  -1   6    1.50    0.15
  -4  -1  -6    1.46    0.18
  -4   1  -6    1.35    0.15
   4   1   7   -0.11    0.12
   4  -1   7   -0.01    0.09
  -4  -1  -7    0.09    0.10
  -4   1  -7   -0.06    0.09
   4   1   8    0.08    0.14
   4  -1   8   -0.03    0.14
  -4   1  -8    0.10    0.14
  -4  -1  -8    0.09    0.12
   4   1   9    0.19    0.16
   4  -1   9    0.14    0.15
  -4  -1  -9   -0.16    0.16
   4   1  10    1.15    0.20
   4  -1  10    1.25    0.24
  -4  -1 -10    1.11    0.25
  -4   1 -10    1.20    0.20
   4   1  11    1.81    0.30
   4  -1  11    1.69    0.29
  -4  -1 -11    2.24    0.31
  -4   1 -11    1.59    0.28
   4   1  12    0.09    0.17
   4  -1  12    0.27    0.17
  -4  -1 -12    0.44    0.22
  -4   1 -12    0.21    0.21
   4   1  13    4.95    0.40
   4  -1  13    4.14    0.38
  -4  -1 -13    4.08    0.42
  -4   1 -13    4.20    0.45
   4   1  14    0.32    0.20
   4  -1  14    0.30    0.27
  -4  -1 -14    0.91    0.28
  -4   1 -14    0.23    0.19
   4   1  15   -0.12    0.17
   4  -1  15    0.04    0.18
  -4  -1 -15    0.09    0.17
  -4   1 -15   -0.04    0.22
   4   1  16    0.11    0.21
   4  -1  16    0.18    0.28
  -4  -1 -16    0.18    0.21
  -4   1 -16    0.01    0.26
   4   2 -19    0.18    0.13
  -4   2  19    0.12    0.22
   4  -2 -18    2.48    0.30
   4   2 -18    3.12    0.31
  -4  -2  18    3.14    0.40
  -4  -2  18    3.08    0.35
  -4   2  18    3.00    0.43
   4   2 -17    0.15    0.16
   4  -2 -17    0.12    0.15
  -4  -2  17    0.29    0.17
  -4  -2  17    0.46    0.20
  -4   2  17    0.13    0.18
   4   2 -16    0.16    0.14
   4  -2 -16    0.23    0.14
  -4  -2  16   -0.19    0.17
  -4  -2  16    0.31    0.15
  -4   2  16    0.16    0.16
   4   2 -15    1.78    0.23
   4  -2 -15    1.97    0.22
  -4  -2  15    1.81    0.21
  -4   2  15    1.51    0.16
  -4  -2  15    1.65    0.25
  -4   2  15    1.76    0.24
   4   2 -14    6.75    0.39
   4  -2 -14    6.45    0.37
  -4  -2  14    6.90    0.35
  -4  -2  14    6.89    0.43
  -4   2  14    5.89    0.31
  -4   2  14    6.81    0.44
   4   2 -13    9.06    0.46
   4  -2 -13    8.38    0.43
  -4  -2  13    8.73    0.44
  -4  -2  13    8.61    0.41
  -4   2  13    8.16    0.33
  -4   2  13    8.68    0.51
   4   2 -12   16.08    0.64
   4  -2 -12   15.87    0.63
  -4  -2  12   16.90    0.68
  -4  -2  12   16.45    0.58
  -4   2  12   14.40    0.44
  -4   2  12   16.35    0.79
   4   2 -11    0.06    0.13
   4  -2 -11    0.07    0.10
  -4   2  11    0.10    0.07
  -4  -2  11    0.27    0.10
  -4  -2  11    0.28    0.11
  -4   2  11    0.29    0.14
   4   2 -10    0.95    0.16
   4  -2 -10    0.87    0.12
  -4  -2  10    0.90    0.15
  -4   2  10    0.79    0.08
  -4  -2  10    0.91    0.13
  -4   2  10    1.03    0.18
   4  -2  -9    2.09    0.17
   4   2  -9    1.90    0.18
  -4  -2   9    1.81    0.14
  -4  -2   9    1.90    0.16
  -4   2   9    1.64    0.18
  -4   2   9    1.54    0.08
   4   2  -8   20.55    0.64
   4  -2  -8   20.17    0.64
  -4  -2   8   19.81    0.52
  -4  -2   8   21.74    0.64
  -4   2   8   20.75    0.69
   4   2  -7    4.61    0.23
   4  -2  -7    4.09    0.21
  -4  -2   7    4.36    0.20
  -4  -2   7    4.29    0.21
  -4   2   7    4.54    0.27
   4   2  -6    2.20    0.16
   4  -2  -6    2.35    0.14
  -4  -2   6    2.26    0.13
  -4  -2   6    2.07    0.13
  -4   2   6    2.28    0.17
   4   2  -5    7.37    0.26
   4  -2  -5    7.42    0.27
  -4  -2   5    6.96    0.23
  -4   2   5    6.96    0.28
   4   2  -4    3.49    0.15
   4  -2  -4    3.49    0.17
  -4  -2   4    3.29    0.13
  -4  -2   4    3.32    0.15
  -4   2   4    3.27    0.20
   4   2  -3    1.77    0.10
   4  -2  -3    1.53    0.04
   4  -2  -3    1.65    0.10
  -4  -2   3    1.54    0.11
  -4   2   3    1.68    0.14
   4  -2  -2   33.45    0.50
   4   2  -2   35.06    0.74
   4  -2  -2   35.85    0.76
  -4  -2   2   34.36    0.70
  -4   2   2   34.07    0.81
   4   2  -1    6.41    0.18
   4   2  -1    6.78    0.20
   4  -2  -1    6.66    0.20
   4  -2  -1    5.96    0.16
  -4  -2   1    6.23    0.21
  -4   2   1    6.15    0.23
   4   2   0    0.08    0.05
   4   2   0   -0.00    0.05
   4  -2   0    0.09    0.04
   4  -2   0    0.01    0.05
  -4  -2   0    0.04    0.08
  -4   2   0   -0.03    0.10
   4   2   1    2.04    0.14
   4   2   1    2.01    0.07
   4  -2   1    1.92    0.11
   4  -2   1    2.12    0.11
  -4  -2  -1    1.92    0.14
  -4   2  -1    2.12    0.15
   4   2   2    0.21    0.03
   4   2   2    0.15    0.07
   4  -2   2    0.22    0.06
  -4   2  -2   -0.02    0.11
  -4  -2  -2    0.26    0.09
  -4   2  -2    0.20    0.05
   4  -2   3    0.02    0.08
   4   2   3    0.22    0.08
  -4   2  -3    0.03    0.10
  -4  -2  -3   -0.01    0.09
   4   2   4    2.16    0.15
   4  -2   4    2.21    0.15
  -4  -2  -4    2.53    0.16
  -4   2  -4    1.74    0.18
  -4   2  -4    1.97    0.09
   4   2   5   11.72    0.43
   4  -2   5   12.08    0.43
  -4   2  -5   10.60    0.24
  -4  -2  -5   11.79    0.43
  -4   2  -5   11.90    0.45
   4   2   6    8.34    0.40
   4  -2   6    8.66    0.38
  -4  -2  -6    9.05    0.41
  -4   2  -6    7.70    0.40
   4   2   7    0.31    0.15
   4  -2   7    0.39    0.13
  -4  -2  -7    0.47    0.13
  -4   2  -7    0.33    0.15
   4   2   8    4.38    0.31
   4  -2   8    4.35    0.31
  -4  -2  -8    4.04    0.33
  -4   2  -8    3.87    0.32
   4   2   9    3.42    0.32
   4  -2   9    3.88    0.37
  -4  -2  -9    3.81    0.29
  -4   2  -9    3.61    0.33
   4   2  10    7.50    0.52
   4  -2  10    8.57    0.49
  -4  -2 -10    8.22    0.53
  -4   2 -10    8.13    0.50
   4   2  11    4.32    0.37
   4  -2  11    3.89    0.37
  -4  -2 -11    3.79    0.42
  -4   2 -11    4.21    0.39
   4  -2  12    0.29    0.19
   4   2  12    0.01    0.15
  -4  -2 -12    0.04    0.16
  -4   2 -12    0.06    0.15
   4   2  13    0.51    0.21
   4  -2  13    0.14    0.18
  -4  -2 -13   -0.27    0.20
  -4   2 -13    0.08    0.21
   4   2  14    0.05    0.19
   4  -2  14    0.04    0.19
  -4  -2 -14   -0.04    0.16
  -4   2 -14   -0.03    0.19
   4   2  15    0.42    0.28
   4  -2  15    0.30    0.29
  -4  -2 -15    0.33    0.29
  -4   2 -15    0.66    0.23
   4  -2  16    0.23    0.24
   4   2  16    0.11    0.27
  -4   2 -16    0.32    0.26
  -4  -2 -16   -0.07    0.29
   4   3 -19    0.19    0.23
  -4   3  19    0.31    0.28
   4  -3 -18    0.57    0.20
   4   3 -18    0.91    0.23
   4   3 -18    0.76    0.22
  -4  -3  18    0.80    0.23
  -4   3  18    1.08    0.29
   4   3 -17    1.79    0.27
   4  -3 -17    2.06    0.26
  -4  -3  17    2.21    0.33
  -4  -3  17    2.63    0.29
  -4   3  17    1.74    0.31
   4   3 -16   -0.03    0.14
   4  -3 -16    0.22    0.14
  -4  -3  16    0.01    0.14
  -4  -3  16    0.04    0.17
  -4   3  16    0.45    0.21
   4   3 -15    0.51    0.17
   4  -3 -15    0.39    0.16
  -4  -3  15    0.33    0.19
  -4  -3  15    0.77    0.18
  -4   3  15    0.43    0.23
   4  -3 -14    0.73    0.14
   4   3 -14    0.66    0.18
  -4  -3  14    0.73    0.18
  -4  -3  14    0.59    0.17
  -4   3  14    0.82    0.23
  -4   3  14    0.59    0.11
   4   3 -13    4.38    0.31
   4  -3 -13    4.07    0.30
  -4   3  13    3.57    0.20
  -4  -3  13    4.50    0.28
  -4  -3  13    4.25    0.28
  -4   3  13    4.20    0.40
   4   3 -12   -0.14    0.13
   4  -3 -12    0.14    0.12
  -4   3  12    0.04    0.06
  -4  -3  12    0.17    0.12
  -4  -3  12   -0.07    0.11
  -4   3  12    0.16    0.14
   4   3 -11    5.67    0.33
   4  -3 -11    6.36    0.34
  -4  -3  11    5.56    0.31
  -4  -3  11    6.09    0.30
  -4   3  11    5.48    0.40
  -4   3  11    5.11    0.20
   4   3 -10    5.31    0.31
   4  -3 -10    6.15    0.31
  -4  -3  10    5.12    0.28
  -4  -3  10    5.48    0.28
  -4   3  10    4.78    0.16
  -4   3  10    5.39    0.36
   4   3  -9    2.28    0.17
   4  -3  -9    1.93    0.19
  -4   3   9    1.93    0.23
  -4  -3   9    2.14    0.17
  -4  -3   9    1.58    0.15
  -4   3   9    1.67    0.07
   4   3  -8   -0.13    0.09
   4  -3  -8   -0.04    0.08
  -4   3   8   -0.01    0.11
  -4  -3   8    0.13    0.07
  -4  -3   8    0.03    0.07
  -4   3   8    0.00    0.03
   4   3  -7   72.72    1.82
   4  -3  -7   72.60    1.88
  -4  -3   7   72.53    1.61
  -4  -3   7   73.77    1.68
   4   3  -6    3.09    0.19
   4  -3  -6    3.39    0.17
  -4  -3   6    2.91    0.14
  -4  -3   6    3.20    0.17
  -4   3   6    3.46    0.23
   4   3  -5    1.13    0.11
   4  -3  -5    0.96    0.11
  -4  -3   5    1.17    0.09
  -4  -3   5    0.88    0.11
  -4   3   5    0.97    0.14
   4   3  -4   16.75    0.46
   4  -3  -4   16.22    0.47
  -4  -3   4   16.55    0.43
  -4  -3   4   14.98    0.36
  -4   3   4   16.15    0.48
   4   3  -3    0.29    0.07
   4  -3  -3    0.03    0.02
   4  -3  -3    0.04    0.06
  -4  -3   3    0.02    0.05
  -4  -3   3    0.13    0.06
  -4   3   3    0.12    0.08
   4   3  -2    7.78    0.23
   4  -3  -2    7.33    0.16
   4   3  -2    7.92    0.26
   4  -3  -2    7.70    0.24
  -4  -3   2    7.85    0.23
  -4   3   2    7.64    0.28
   4   3  -1    1.10    0.09
   4   3  -1    1.21    0.11
   4  -3  -1    1.12    0.09
  -4  -3   1    1.13    0.10
  -4   3   1    1.22    0.14
   4   3   0    0.28    0.05
   4   3   0    0.45    0.09
   4  -3   0    0.14    0.06
  -4  -3   0    0.31    0.08
  -4   3   0    0.34    0.07
  -4   3   0    0.16    0.09
   4   3   1    1.11    0.12
   4   3   1    1.18    0.07
   4  -3   1    1.22    0.10
  -4   3  -1    1.18    0.16
  -4  -3  -1    1.18    0.12
  -4   3  -1    1.27    0.10
   4   3   2    0.09    0.09
   4   3   2    0.17    0.04
   4  -3   2    0.25    0.06
  -4  -3  -2    0.16    0.08
  -4   3  -2    0.07    0.05
  -4   3  -2    0.11    0.09
   4   3   3    0.47    0.12
   4   3   3    0.38    0.04
   4  -3   3    0.44    0.10
  -4  -3  -3    0.40    0.09
  -4   3  -3    0.32    0.06
  -4   3  -3    0.80    0.12
   4  -3   4    5.49    0.25
   4   3   4    5.13    0.26
  -4  -3  -4    5.78    0.28
  -4   3  -4    5.66    0.27
  -4   3  -4    5.27    0.18
   4   3   5    7.97    0.36
   4  -3   5    8.20    0.38
  -4   3  -5    7.94    0.36
  -4  -3  -5    8.25    0.38
   4   3   6   -0.18    0.13
   4  -3   6    0.11    0.10
  -4  -3  -6    0.31    0.13
  -4   3  -6    0.29    0.06
  -4   3  -6    0.11    0.11
   4  -3   7    0.24    0.15
   4   3   7    0.61    0.12
  -4  -3  -7    0.54    0.15
  -4   3  -7   -0.02    0.16
  -4   3  -7    0.25    0.07
   4  -3   8    0.31    0.15
  -4  -3  -8    0.85    0.15
  -4   3  -8    0.35    0.07
  -4   3  -8    0.79    0.18
   4   3   9    0.37    0.19
   4  -3   9    0.41    0.18
  -4  -3  -9    0.45    0.19
  -4   3  -9    0.50    0.15
   4   3  10    0.31    0.16
   4  -3  10    0.20    0.20
  -4  -3 -10    0.55    0.21
  -4   3 -10    0.34    0.15
   4   3  11    1.45    0.23
   4  -3  11    1.44    0.25
  -4  -3 -11    1.30    0.29
  -4   3 -11    1.43    0.26
   4   3  12    0.47    0.19
   4  -3  12    0.59    0.26
  -4  -3 -12    0.67    0.20
  -4   3 -12    0.48    0.18
   4   3  13    0.15    0.22
   4  -3  13    0.26    0.25
  -4  -3 -13    0.37    0.24
  -4   3 -13    0.21    0.18
   4   3  14    0.07    0.18
   4  -3  14    0.26    0.18
  -4  -3 -14    0.08    0.21
  -4   3 -14    0.16    0.18
   4   3  15    0.11    0.23
   4  -3  15    0.11    0.18
  -4  -3 -15    0.10    0.22
  -4   3 -15   -0.24    0.22
   4   4 -18    3.48    0.38
   4   4 -18    4.21    0.44
  -4   4  18    3.65    0.52
  -4  -4  18    3.57    0.34
   4  -4 -17    1.57    0.23
   4   4 -17    1.83    0.25
   4   4 -17    1.64    0.26
  -4   4  17    1.17    0.31
  -4  -4  17    1.76    0.27
   4  -4 -16    0.27    0.15
   4   4 -16    0.01    0.17
  -4   4  16    0.21    0.19
  -4  -4  16    0.25    0.17
  -4  -4  16    0.11    0.14
   4   4 -15    0.22    0.14
  -4   4  15   -0.18    0.20
  -4  -4  15    0.11    0.13
  -4  -4  15   -0.14    0.13
   4  -4 -14    2.21    0.26
   4   4 -14    1.97    0.27
  -4   4  14    2.36    0.32
  -4  -4  14    2.10    0.23
  -4  -4  14    2.09    0.25
   4  -4 -13   14.26    0.66
   4   4 -13   13.88    0.65
  -4   4  13   13.88    0.80
  -4  -4  13   13.61    0.62
  -4  -4  13   14.94    0.63
   4  -4 -12    3.79    0.32
   4   4 -12    3.84    0.32
  -4   4  12    4.45    0.34
  -4  -4  12    4.03    0.27
  -4  -4  12    4.01    0.30
   4  -4 -11    0.96    0.15
   4   4 -11    1.02    0.19
  -4   4  11    0.73    0.22
  -4   4  11    0.64    0.09
  -4  -4  11    0.75    0.17
  -4  -4  11    0.82    0.14
   4  -4 -10    1.69    0.20
   4   4 -10    1.66    0.18
  -4   4  10    1.42    0.20
  -4   4  10    1.43    0.10
  -4  -4  10    1.68    0.15
  -4  -4  10    1.70    0.19
   4  -4  -9    1.74    0.18
   4   4  -9    1.57    0.19
  -4   4   9    1.56    0.08
  -4   4   9    1.52    0.20
  -4  -4   9    1.67    0.16
  -4  -4   9    1.64    0.19
   4  -4  -8    1.25    0.14
   4   4  -8    1.23    0.16
  -4   4   8    1.53    0.20
  -4  -4   8    1.05    0.11
  -4  -4   8    1.40    0.16
   4  -4  -7    9.32    0.38
   4   4  -7    9.49    0.36
  -4   4   7   10.01    0.45
  -4  -4   7   10.26    0.32
  -4  -4   7    9.76    0.39
   4  -4  -6   13.27    0.48
   4   4  -6   13.17    0.46
  -4   4   6   13.33    0.49
  -4  -4   6   12.69    0.33
  -4  -4   6   13.32    0.44
   4  -4  -5    4.19    0.22
   4   4  -5    4.18    0.19
  -4   4   5    3.57    0.20
  -4  -4   5    3.51    0.14
  -4  -4   5    3.93    0.21
   4  -4  -4    3.98    0.10
   4  -4  -4    4.69    0.21
   4   4  -4    4.28    0.22
  -4   4   4    4.24    0.21
  -4  -4   4    3.93    0.15
  -4  -4   4    4.68    0.21
   4  -4  -3    1.13    0.06
   4  -4  -3    1.11    0.12
   4   4  -3    1.22    0.10
  -4   4   3    1.10    0.15
  -4  -4   3    1.11    0.08
  -4  -4   3    1.21    0.11
   4  -4  -2   10.90    0.24
   4   4  -2   10.37    0.30
   4   4  -2   10.15    0.33
  -4   4   2   10.55    0.38
  -4   4   2   10.52    0.34
  -4  -4   2   10.14    0.26
   4  -4  -1    2.89    0.12
   4   4  -1    3.10    0.15
   4   4  -1    3.36    0.19
  -4   4   1    3.24    0.19
  -4   4   1    3.21    0.17
  -4  -4   1    3.07    0.14
   4  -4   0    1.83    0.12
   4   4   0    1.71    0.11
   4   4   0    2.07    0.16
  -4   4   0    1.80    0.17
  -4   4   0    1.66    0.14
  -4  -4   0    1.77    0.12
   4  -4   1   17.43    0.46
   4   4   1   16.96    0.39
   4   4   1   16.09    0.55
  -4   4  -1   17.37    0.53
  -4   4  -1   16.80    0.47
  -4  -4  -1   16.83    0.45
   4  -4   2   40.64    1.02
   4   4   2   39.99    1.09
   4   4   2   39.89    0.77
  -4   4  -2   39.83    0.92
  -4   4  -2   40.56    1.03
  -4  -4  -2   38.82    0.95
   4  -4   3   39.59    1.04
   4   4   3   40.17    1.14
  -4   4  -3   39.77    0.91
  -4   4  -3   38.56    1.04
  -4  -4  -3   40.18    1.03
   4  -4   4    1.21    0.13
   4   4   4    1.18    0.17
   4   4   4    1.05    0.06
  -4   4  -4    0.97    0.10
  -4   4  -4    0.94    0.14
  -4  -4  -4    1.12    0.12
   4  -4   5    0.40    0.13
   4   4   5    0.53    0.15
  -4   4  -5    0.52    0.14
  -4  -4  -5    0.33    0.11
  -4   4  -5    0.41    0.09
   4   4   6    0.54    0.16
   4  -4   6    0.57    0.13
  -4  -4  -6    0.36    0.15
  -4   4  -6    0.56    0.13
   4   4   7    0.43    0.17
   4  -4   7    0.76    0.15
  -4  -4  -7    0.29    0.17
  -4   4  -7    0.64    0.10
  -4   4  -7    0.56    0.14
   4   4   8    7.38    0.42
   4  -4   8    7.97    0.49
  -4  -4  -8    7.44    0.47
  -4   4  -8    8.39    0.43
   4   4   9    0.88    0.22
   4  -4   9    1.26    0.24
  -4  -4  -9    1.71    0.23
  -4   4  -9    1.20    0.22
  -4   4  -9    0.78    0.11
   4   4  10    2.66    0.32
   4  -4  10    2.39    0.34
  -4  -4 -10    2.60    0.34
  -4   4 -10    3.10    0.28
   4   4  11    0.58    0.21
   4  -4  11    0.39    0.23
  -4  -4 -11    0.37    0.21
  -4   4 -11    0.18    0.16
   4   4  12    0.47    0.22
   4  -4  12    0.23    0.25
  -4  -4 -12    0.52    0.17
  -4   4 -12   -0.08    0.21
   4   4  13    0.11    0.21
   4  -4  13    0.17    0.19
  -4  -4 -13    0.08    0.23
  -4   4 -13    0.12    0.21
   4   4  14    0.15    0.26
   4  -4  14    0.26    0.24
  -4  -4 -14    0.33    0.22
  -4   4 -14    0.50    0.26
   4   4  15    1.07    0.29
   4  -4  15    0.91    0.33
  -4  -4 -15    1.31    0.32
  -4   4 -15    1.39    0.37
   4   5 -18    0.32    0.25
  -4   5  18    0.75    0.30
  -4  -5  18    0.38    0.24
   4  -5 -17    0.15    0.17
   4   5 -17    0.81    0.21
   4   5 -17    0.21    0.18
  -4   5  17    0.23    0.22
  -4  -5  17    0.03    0.16
   4  -5 -16   -0.10    0.18
   4   5 -16    0.43    0.17
   4   5 -16    0.43    0.20
  -4   5  16    0.62    0.20
  -4  -5  16    0.20    0.20
   4   5 -15    0.12    0.17
   4  -5 -15    0.20    0.17
  -4   5  15    0.56    0.24
  -4  -5  15    0.22    0.18
   4  -5 -14    2.09    0.28
   4   5 -14    2.74    0.28
  -4   5  14    1.88    0.36
  -4  -5  14    2.34    0.28
  -4  -5  14    2.53    0.24
   4  -5 -13    1.81    0.25
   4   5 -13    1.52    0.25
  -4   5  13    1.42    0.31
  -4  -5  13    2.00    0.21
  -4  -5  13    1.88    0.25
   4  -5 -12    8.30    0.46
   4   5 -12    8.60    0.44
  -4   5  12    9.00    0.57
  -4  -5  12    8.65    0.44
  -4  -5  12    8.58    0.40
   4  -5 -11    0.75    0.17
   4   5 -11    0.77    0.18
  -4   5  11    0.52    0.18
  -4  -5  11    0.44    0.11
  -4  -5  11    0.66    0.18
   4   5 -10    2.36    0.21
   4  -5 -10    3.29    0.25
  -4   5  10    2.41    0.27
  -4  -5  10    2.26    0.17
  -4  -5  10    2.64    0.26
   4  -5  -9    6.48    0.34
   4   5  -9    5.85    0.30
  -4   5   9    6.18    0.35
  -4   5   9    4.94    0.17
  -4  -5   9    5.40    0.24
  -4  -5   9    5.77    0.31
   4  -5  -8    0.90    0.16
   4   5  -8    0.75    0.16
  -4   5   8    0.88    0.18
  -4  -5   8    0.70    0.08
  -4  -5   8    0.70    0.16
   4  -5  -7   16.30    0.59
   4   5  -7   16.46    0.55
  -4   5   7   15.21    0.60
  -4  -5   7   14.81    0.39
  -4  -5   7   17.05    0.57
   4  -5  -6   17.76    0.60
   4   5  -6   18.04    0.58
  -4   5   6   17.76    0.62
  -4  -5   6   18.79    0.64
   4  -5  -5    0.06    0.03
   4  -5  -5   -0.03    0.07
   4   5  -5    0.01    0.09
  -4   5   5   -0.09    0.10
  -4  -5   5   -0.03    0.03
  -4  -5   5    0.11    0.10
   4  -5  -4   24.15    0.46
   4  -5  -4   26.31    0.78
   4   5  -4   27.00    0.75
  -4   5   4   25.78    0.76
  -4  -5   4   26.35    0.75
  -4  -5   4   24.45    0.47
   4  -5  -3    7.93    0.21
   4   5  -3    8.07    0.29
  -4   5   3    8.25    0.34
  -4   5   3    7.41    0.31
  -4  -5   3    6.87    0.18
  -4  -5   3    7.79    0.33
   4  -5  -2    7.45    0.22
   4   5  -2    7.48    0.26
  -4   5   2    7.58    0.32
  -4   5   2    7.69    0.31
  -4  -5   2    7.01    0.21
  -4  -5   2    7.91    0.30
   4  -5  -1    0.54    0.08
   4   5  -1    0.36    0.09
   4   5  -1    0.46    0.10
  -4   5   1    0.44    0.10
  -4   5   1    0.48    0.09
  -4  -5   1    0.45    0.08
   4  -5   0    1.05    0.11
   4   5   0    0.83    0.10
   4   5   0    0.91    0.13
  -4   5   0    1.06    0.14
  -4   5   0    0.97    0.12
  -4  -5   0    0.93    0.11
   4  -5   1    1.92    0.15
   4   5   1    1.80    0.12
   4   5   1    1.91    0.18
  -4   5  -1    1.75    0.17
  -4   5  -1    1.66    0.12
  -4  -5  -1    1.75    0.14
   4  -5   2    0.17    0.09
   4   5   2   -0.01    0.06
   4   5   2    0.04    0.10
  -4   5  -2    0.35    0.12
  -4   5  -2    0.14    0.08
  -4  -5  -2    0.28    0.08
   4  -5   3    3.14    0.22
   4   5   3    3.24    0.23
   4   5   3    3.16    0.14
  -4   5  -3    3.17    0.24
  -4   5  -3    3.13    0.16
  -4  -5  -3    3.25    0.17
   4  -5   4   10.52    0.41
   4   5   4    9.68    0.28
   4   5   4   11.09    0.45
  -4   5  -4   10.48    0.35
  -4   5  -4   10.74    0.40
  -4  -5  -4   11.38    0.41
   4  -5   5    1.07    0.18
   4   5   5    0.66    0.15
   4   5   5    0.77    0.08
  -4   5  -5    0.80    0.11
  -4   5  -5    1.04    0.16
  -4  -5  -5    1.07    0.13
   4  -5   6    0.58    0.18
   4   5   6    0.71    0.18
   4   5   6    0.55    0.06
  -4   5  -6    0.60    0.10
  -4   5  -6    0.48    0.16
  -4  -5  -6    0.61    0.16
   4  -5   7    5.29    0.39
   4   5   7    5.06    0.37
  -4   5  -7    5.52    0.35
  -4   5  -7    4.83    0.24
  -4  -5  -7    4.66    0.34
   4  -5   8    0.52    0.17
   4   5   8    0.50    0.17
  -4   5  -8    0.71    0.19
  -4   5  -8    0.40    0.10
  -4  -5  -8    0.82    0.15
   4  -5   9    6.71    0.41
   4   5   9    6.08    0.41
  -4   5  -9    4.97    0.25
  -4   5  -9    6.87    0.42
  -4  -5  -9    6.45    0.45
   4  -5  10    7.15    0.48
   4   5  10    7.24    0.46
  -4   5 -10    7.12    0.49
  -4  -5 -10    7.16    0.51
   4  -5  11    3.46    0.37
   4   5  11    3.81    0.38
  -4   5 -11    3.92    0.32
  -4  -5 -11    3.15    0.34
   4  -5  12    0.11    0.19
   4   5  12    0.34    0.21
  -4   5 -12    0.38    0.20
  -4  -5 -12    0.10    0.22
   4  -5  13   -0.17    0.19
   4   5  13   -0.06    0.21
  -4   5 -13    0.08    0.21
  -4  -5 -13   -0.32    0.20
   4  -5  14    2.07    0.36
   4   5  14    2.48    0.39
  -4   5 -14    2.36    0.37
  -4  -5 -14    2.24    0.42
   4  -5  15   -0.21    0.23
   4   5  15   -0.04    0.24
  -4   5 -15    0.71    0.24
  -4  -5 -15    0.18    0.26
   4  -6 -17    0.16    0.18
   4   6 -17    0.45    0.21
  -4   6  17    0.26    0.22
  -4  -6  17    0.27    0.18
   4  -6 -16    0.43    0.19
   4   6 -16    0.30    0.21
  -4   6  16    0.25    0.26
  -4  -6  16    0.27    0.21
   4  -6 -15    0.52    0.20
   4   6 -15    0.43    0.22
  -4   6  15    0.41    0.23
  -4  -6  15    0.76    0.22
   4  -6 -14    2.62    0.30
   4   6 -14    2.49    0.31
   4   6 -14    1.98    0.21
  -4   6  14    2.36    0.31
  -4  -6  14    2.19    0.30
   4  -6 -13    7.56    0.48
   4   6 -13    5.89    0.32
   4   6 -13    7.79    0.50
  -4   6  13    7.27    0.54
  -4  -6  13    7.27    0.47
   4  -6 -12    0.33    0.17
   4   6 -12    0.41    0.16
  -4   6  12   -0.05    0.21
  -4  -6  12    0.04    0.18
   4  -6 -11    1.93    0.21
   4   6 -11    1.87    0.25
  -4   6  11    1.63    0.23
  -4  -6  11    1.81    0.21
  -4  -6  11    1.40    0.16
   4  -6 -10    5.19    0.31
   4   6 -10    4.30    0.37
  -4   6  10    4.64    0.37
  -4  -6  10    5.61    0.32
  -4  -6  10    4.22    0.22
   4  -6  -9    2.77    0.24
   4   6  -9    2.72    0.23
  -4   6   9    2.91    0.27
  -4  -6   9    2.69    0.24
  -4  -6   9    2.06    0.12
   4  -6  -8    0.05    0.05
   4  -6  -8    0.13    0.11
   4   6  -8    0.14    0.14
  -4   6   8   -0.03    0.12
  -4  -6   8    0.08    0.12
   4  -6  -7    8.54    0.38
   4   6  -7    8.39    0.40
  -4   6   7    8.58    0.41
  -4  -6   7    8.48    0.44
   4  -6  -6    3.08    0.21
   4  -6  -6    2.96    0.13
   4   6  -6    3.55    0.27
  -4   6   6    3.11    0.22
  -4  -6   6    3.76    0.28
   4  -6  -5    0.13    0.06
   4  -6  -5    0.59    0.12
   4   6  -5    0.31    0.11
  -4   6   5    0.33    0.10
  -4  -6   5    0.14    0.14
   4  -6  -4    6.19    0.21
   4   6  -4    7.03    0.30
  -4   6   4    6.99    0.33
  -4   6   4    6.95    0.33
  -4  -6   4    7.13    0.36
   4  -6  -3    7.20    0.24
   4   6  -3    6.76    0.31
  -4   6   3    6.85    0.31
  -4   6   3    6.52    0.32
  -4  -6   3    7.10    0.31
   4  -6  -2    0.67    0.09
   4   6  -2    0.79    0.12
  -4   6   2    0.69    0.13
  -4   6   2    0.49    0.13
  -4  -6   2    0.46    0.06
  -4  -6   2    0.80    0.12
   4  -6  -1    1.07    0.11
   4   6  -1    1.20    0.14
  -4   6   1    1.22    0.12
  -4   6   1    1.08    0.14
  -4  -6   1    1.08    0.08
   4  -6   0    0.34    0.11
   4   6   0    0.46    0.09
   4   6   0    0.55    0.13
  -4   6   0    0.68    0.10
  -4   6   0    0.73    0.13
  -4  -6   0    0.53    0.08
   4  -6   1    6.36    0.26
   4   6   1    6.97    0.26
   4   6   1    6.86    0.34
  -4   6  -1    7.38    0.31
  -4   6  -1    6.96    0.29
  -4  -6  -1    6.66    0.24
   4  -6   2    2.84    0.21
   4   6   2    2.66    0.24
   4   6   2    2.76    0.16
  -4   6  -2    2.65    0.17
  -4   6  -2    3.03    0.21
  -4  -6  -2    2.68    0.16
   4  -6   3    6.58    0.31
   4   6   3    7.68    0.26
   4   6   3    7.60    0.37
  -4   6  -3    6.79    0.35
  -4   6  -3    7.12    0.31
  -4  -6  -3    6.50    0.29
   4  -6   4    2.05    0.21
   4   6   4    1.57    0.20
  -4   6  -4    1.83    0.17
  -4   6  -4    1.85    0.21
  -4  -6  -4    1.78    0.18
   4  -6   5    0.07    0.13
   4   6   5    0.04    0.12
   4   6   5    0.13    0.06
  -4   6  -5    0.14    0.13
  -4   6  -5    0.15    0.09
  -4  -6  -5    0.08    0.12
   4  -6   6    6.93    0.37
   4   6   6    5.77    0.22
   4   6   6    6.86    0.44
  -4   6  -6    6.17    0.29
  -4   6  -6    6.63    0.36
  -4  -6  -6    7.65    0.36
   4  -6   7   -0.10    0.15
   4   6   7   -0.02    0.06
   4   6   7   -0.18    0.13
  -4   6  -7    0.13    0.12
  -4   6  -7   -0.01    0.08
  -4  -6  -7    0.20    0.13
   4  -6   8    6.52    0.44
   4   6   8    6.19    0.39
  -4   6  -8    5.42    0.28
  -4   6  -8    5.84    0.38
  -4  -6  -8    6.39    0.44
   4  -6   9    0.19    0.18
   4   6   9   -0.13    0.17
  -4   6  -9    0.04    0.09
  -4   6  -9    0.12    0.15
   4  -6  10    3.30    0.31
   4   6  10    2.81    0.36
  -4   6 -10    2.60    0.22
  -4   6 -10    3.99    0.32
  -4  -6 -10    3.52    0.37
   4  -6  11    1.52    0.24
   4   6  11    0.84    0.22
  -4   6 -11    0.96    0.24
  -4  -6 -11    0.82    0.28
   4  -6  12    0.21    0.21
   4   6  12    0.34    0.20
  -4   6 -12    0.01    0.18
  -4  -6 -12   -0.06    0.16
   4  -6  13    0.54    0.31
   4   6  13    0.75    0.30
  -4   6 -13    0.61    0.25
  -4  -6 -13    1.19    0.30
   4  -6  14    0.32    0.29
   4   6  14    0.29    0.27
  -4   6 -14    0.31    0.25
  -4  -6 -14    0.49    0.29
   4   7 -17    0.11    0.18
  -4   7  17   -0.14    0.24
  -4  -7  17    0.04    0.19
   4  -7 -16    0.33    0.20
   4   7 -16    0.22    0.21
  -4   7  16    0.17    0.22
  -4  -7  16    0.23    0.18
   4  -7 -15    0.92    0.25
   4   7 -15    1.25    0.26
  -4   7  15    0.61    0.30
  -4  -7  15    0.65    0.24
   4  -7 -14    3.39    0.36
   4   7 -14    3.49    0.37
  -4   7  14    3.16    0.37
  -4  -7  14    4.21    0.39
   4  -7 -13    1.71    0.25
   4   7 -13    1.25    0.26
  -4   7  13    1.13    0.25
  -4  -7  13    0.82    0.26
   4  -7 -12    6.85    0.43
   4   7 -12    6.55    0.41
  -4   7  12    6.50    0.48
  -4  -7  12    6.56    0.49
   4  -7 -11   -0.02    0.15
   4   7 -11   -0.05    0.17
  -4   7  11    0.03    0.15
  -4  -7  11    0.61    0.15
   4  -7 -10    2.14    0.24
   4   7 -10    1.67    0.23
  -4   7  10    1.65    0.22
  -4  -7  10    1.81    0.28
   4  -7  -9    5.98    0.35
   4   7  -9    5.51    0.34
  -4   7   9    5.67    0.39
  -4  -7   9    5.92    0.38
   4  -7  -8    1.01    0.18
   4   7  -8    0.58    0.16
  -4   7   8    0.79    0.17
  -4  -7   8    1.12    0.18
   4  -7  -7    0.12    0.07
   4  -7  -7    0.44    0.14
   4   7  -7    0.24    0.15
  -4   7   7    0.19    0.12
  -4  -7   7    0.21    0.14
   4  -7  -6    8.61    0.27
   4  -7  -6    9.82    0.45
   4   7  -6   10.01    0.44
  -4   7   6    9.20    0.47
  -4  -7   6   10.55    0.54
   4  -7  -5    1.56    0.11
   4   7  -5    1.55    0.21
  -4   7   5    1.74    0.17
  -4   7   5    1.93    0.20
  -4  -7   5    1.84    0.23
   4  -7  -4   19.23    0.51
   4   7  -4   22.02    0.76
  -4   7   4   21.28    0.74
  -4   7   4   19.81    0.70
  -4  -7   4   22.17    0.77
   4  -7  -3    8.27    0.29
   4   7  -3    8.65    0.36
  -4   7   3    8.18    0.43
  -4   7   3    8.17    0.37
  -4  -7   3    9.44    0.43
   4  -7  -2    1.71    0.14
   4   7  -2    1.47    0.16
  -4   7   2    1.56    0.16
  -4   7   2    1.73    0.19
  -4  -7   2    1.28    0.08
  -4  -7   2    1.59    0.20
   4  -7  -1    0.59    0.11
   4   7  -1    0.43    0.12
  -4   7   1    0.48    0.14
  -4   7   1    0.64    0.13
  -4  -7   1    0.57    0.12
  -4  -7   1    0.35    0.08
   4  -7   0    0.51    0.13
   4   7   0    0.63    0.15
   4   7   0    0.43    0.09
  -4   7   0    0.35    0.12
  -4   7   0    0.62    0.14
  -4  -7   0    0.37    0.07
   4  -7   1   14.31    0.52
   4   7   1   14.45    0.57
   4   7   1   14.42    0.47
  -4   7  -1   14.71    0.55
  -4   7  -1   14.24    0.51
  -4  -7  -1   13.32    0.40
   4  -7   2    1.79    0.20
   4   7   2    1.67    0.13
   4   7   2    2.07    0.23
  -4   7  -2    1.55    0.18
  -4   7  -2    1.77    0.19
  -4  -7  -2    1.83    0.14
   4  -7   3    0.21    0.13
   4   7   3    0.18    0.09
   4   7   3    0.14    0.11
  -4   7  -3    0.03    0.09
  -4   7  -3    0.02    0.14
  -4  -7  -3    0.16    0.09
   4  -7   4    9.39    0.45
   4   7   4    8.87    0.34
   4   7   4    8.86    0.50
  -4   7  -4    9.22    0.38
  -4   7  -4    9.03    0.41
  -4  -7  -4    9.25    0.40
   4  -7   5    1.35    0.22
   4   7   5    1.08    0.12
   4   7   5    1.81    0.23
  -4   7  -5    1.14    0.20
  -4   7  -5    1.27    0.17
  -4  -7  -5    1.52    0.19
   4  -7   6    1.39    0.21
   4   7   6    1.56    0.27
   4   7   6    1.54    0.13
  -4   7  -6    1.69    0.21
  -4   7  -6    1.84    0.16
  -4  -7  -6    1.89    0.22
   4  -7   7    0.14    0.16
   4   7   7   -0.08    0.13
   4   7   7    0.06    0.07
  -4   7  -7   -0.05    0.12
  -4   7  -7    0.06    0.10
  -4  -7  -7   -0.11    0.13
   4  -7   8    2.79    0.34
   4   7   8    4.18    0.37
  -4   7  -8    3.64    0.29
  -4   7  -8    3.37    0.24
  -4  -7  -8    4.06    0.34
   4  -7   9    0.59    0.20
   4   7   9    0.63    0.20
  -4   7  -9    0.62    0.14
  -4   7  -9    0.81    0.19
  -4  -7  -9    0.52    0.21
   4  -7  10    3.76    0.40
   4   7  10    3.57    0.33
  -4   7 -10    3.60    0.33
  -4   7 -10    2.60    0.23
  -4  -7 -10    3.53    0.37
   4  -7  11    0.39    0.23
   4   7  11    0.58    0.19
  -4   7 -11    0.76    0.20
  -4  -7 -11    0.47    0.26
   4  -7  12    1.16    0.27
   4   7  12    1.92    0.32
  -4   7 -12    1.37    0.28
  -4  -7 -12    0.98    0.33
   4  -7  13    0.55    0.23
   4   7  13    0.72    0.20
  -4   7 -13   -0.07    0.22
  -4  -7 -13    0.31    0.27
   4  -7  14   -0.10    0.22
   4   7  14   -0.10    0.19
  -4  -7 -14   -0.09    0.25
   4  -8 -16    0.50    0.25
   4   8 -16    0.51    0.26
  -4   8  16    0.47    0.28
  -4  -8  16    0.45    0.28
   4  -8 -15    0.10    0.19
   4   8 -15    0.07    0.20
  -4   8  15    0.05    0.24
  -4  -8  15    0.20    0.21
   4  -8 -14    0.57    0.22
   4   8 -14    0.28    0.19
  -4   8  14    0.32    0.26
  -4  -8  14    0.83    0.24
   4  -8 -13    4.33    0.41
   4   8 -13    4.12    0.41
  -4   8  13    3.99    0.41
  -4  -8  13    3.77    0.35
   4  -8 -12    0.06    0.17
   4   8 -12   -0.07    0.19
  -4   8  12    0.07    0.21
  -4  -8  12    0.60    0.16
   4  -8 -11    0.83    0.23
   4   8 -11    0.85    0.25
  -4   8  11    0.99    0.26
  -4  -8  11    0.80    0.22
   4  -8 -10    1.81    0.26
   4   8 -10    2.13    0.28
  -4   8  10    1.57    0.27
  -4  -8  10    1.85    0.29
   4  -8  -9    0.02    0.13
   4   8  -9   -0.04    0.13
  -4   8   9    0.07    0.14
  -4  -8   9   -0.12    0.15
   4  -8  -8   11.94    0.61
   4   8  -8   11.95    0.64
  -4   8   8   11.96    0.59
  -4  -8   8   12.19    0.61
   4  -8  -7    2.76    0.17
   4  -8  -7    3.35    0.27
   4   8  -7    3.36    0.33
  -4   8   7    3.51    0.32
  -4  -8   7    3.33    0.31
   4  -8  -6    9.31    0.33
   4   8  -6    8.65    0.47
  -4   8   6    7.67    0.45
   4  -8  -5    0.65    0.12
   4   8  -5    0.85    0.19
  -4   8   5    0.70    0.16
  -4   8   5    0.55    0.20
  -4  -8   5    1.00    0.21
   4  -8  -4    1.55    0.14
   4   8  -4    1.44    0.23
  -4   8   4    1.45    0.19
  -4   8   4    1.48    0.19
  -4  -8   4    1.42    0.20
   4  -8  -3    1.49    0.15
   4   8  -3    1.45    0.19
  -4   8   3    2.00    0.20
  -4   8   3    1.83    0.18
  -4  -8   3    1.60    0.20
   4  -8  -2    8.44    0.35
   4   8  -2    8.26    0.38
  -4   8   2    7.74    0.37
  -4   8   2    7.91    0.41
  -4  -8   2    8.36    0.44
   4  -8  -1    0.13    0.12
   4   8  -1    0.30    0.13
  -4   8   1    0.46    0.13
  -4   8   1    0.29    0.13
  -4  -8   1    0.42    0.17
   4  -8   0    1.12    0.16
   4   8   0    1.50    0.15
  -4   8   0    1.48    0.20
  -4  -8   0    1.31    0.22
   4  -8   1    4.21    0.30
   4   8   1    4.86    0.30
   4   8   1    5.03    0.27
  -4   8  -1    4.44    0.28
  -4   8  -1    4.70    0.28
  -4  -8  -1    4.20    0.21
   4  -8   2    3.08    0.26
   4   8   2    3.14    0.19
   4   8   2    2.92    0.31
  -4   8  -2    3.06    0.21
  -4   8  -2    3.12    0.23
  -4  -8  -2    2.79    0.17
   4  -8   3    0.06    0.14
   4   8   3    0.27    0.10
   4   8   3    0.30    0.13
  -4   8  -3    0.13    0.11
  -4   8  -3    0.16    0.11
  -4  -8  -3   -0.02    0.11
   4  -8   4    1.71    0.20
   4   8   4    1.48    0.16
   4   8   4    1.55    0.27
  -4   8  -4    1.37    0.20
  -4   8  -4    1.92    0.19
  -4  -8  -4    1.49    0.18
   4  -8   5   -0.10    0.11
   4   8   5    0.04    0.08
   4   8   5    0.12    0.12
  -4   8  -5   -0.05    0.13
  -4   8  -5   -0.08    0.11
  -4  -8  -5   -0.03    0.11
   4  -8   6    4.75    0.36
   4   8   6    3.85    0.24
   4   8   6    4.20    0.39
  -4   8  -6    4.28    0.30
  -4   8  -6    4.26    0.28
  -4  -8  -6    4.70    0.34
   4  -8   7    0.10    0.13
   4   8   7    0.01    0.10
   4   8   7    0.23    0.17
  -4   8  -7   -0.06    0.11
  -4   8  -7    0.03    0.12
  -4  -8  -7    0.09    0.14
   4  -8   8    2.95    0.35
   4   8   8    3.11    0.36
  -4   8  -8    2.56    0.25
  -4   8  -8    2.95    0.27
  -4  -8  -8    3.35    0.32
   4  -8   9    1.34    0.23
   4   8   9    1.20    0.23
  -4   8  -9    1.34    0.18
  -4   8  -9    1.16    0.22
  -4  -8  -9    1.13    0.21
   4  -8  10    0.86    0.21
   4   8  10    0.88    0.23
  -4   8 -10    0.59    0.19
  -4   8 -10    0.64    0.15
  -4  -8 -10    0.76    0.21
   4  -8  11    0.31    0.23
   4   8  11    0.21    0.17
  -4   8 -11    0.11    0.16
  -4  -8 -11    0.09    0.23
   4  -8  12    0.88    0.24
   4   8  12   -0.10    0.24
  -4  -8 -12    0.18    0.27
   4  -8  13    0.16    0.22
   4   8  13    0.22    0.24
  -4  -8 -13    0.31    0.22
   4  -9 -15    0.27    0.24
   4   9 -15    0.82    0.27
  -4   9  15    0.15    0.29
  -4  -9  15    0.95    0.30
   4  -9 -14    1.32    0.24
   4   9 -14    1.22    0.27
  -4   9  14    1.12    0.29
  -4  -9  14    1.68    0.33
   4  -9 -13    1.01    0.26
   4   9 -13    1.09    0.28
  -4   9  13    0.70    0.29
  -4  -9  13    0.81    0.26
   4  -9 -12    3.44    0.41
   4   9 -12    3.57    0.41
  -4   9  12    3.41    0.37
  -4  -9  12    4.09    0.38
   4  -9 -11   -0.19    0.15
   4   9 -11   -0.34    0.22
  -4   9  11   -0.18    0.21
  -4  -9  11   -0.18    0.21
   4  -9 -10    0.61    0.19
   4   9 -10    0.20    0.17
  -4   9  10    0.25    0.20
  -4  -9  10    0.14    0.18
   4  -9  -9    2.93    0.28
   4   9  -9    3.00    0.34
  -4   9   9    2.55    0.32
  -4  -9   9    3.04    0.32
   4  -9  -8   -0.14    0.14
   4   9  -8   -0.01    0.17
  -4   9   8    0.03    0.14
  -4  -9   8    0.22    0.15
   4  -9  -7   13.43    0.71
   4   9  -7   13.30    0.71
  -4   9   7   13.69    0.69
  -4  -9   7   14.35    0.78
   4  -9  -6    1.53    0.15
   4   9  -6    2.40    0.29
  -4   9   6    1.84    0.23
  -4   9   6    1.82    0.23
  -4  -9   6    1.90    0.31
   4  -9  -5    2.07    0.18
   4   9  -5    2.38    0.24
  -4   9   5    1.54    0.22
  -4   9   5    2.00    0.25
  -4  -9   5    2.51    0.26
   4  -9  -4    0.31    0.13
   4   9  -4    0.46    0.16
  -4   9   4    0.45    0.15
  -4   9   4    0.69    0.17
  -4  -9   4    0.92    0.21
   4  -9  -3    5.41    0.30
   4   9  -3    6.19    0.38
  -4   9   3    5.90    0.37
  -4   9   3    4.96    0.32
  -4  -9   3    6.03    0.44
   4  -9  -2   19.90    0.69
   4   9  -2   21.08    0.75
  -4   9   2   20.04    0.85
  -4   9   2   18.02    0.68
  -4  -9   2   20.65    0.83
   4   9  -1    1.18    0.18
   4  -9  -1    1.62    0.18
  -4   9   1    1.40    0.17
  -4   9   1    1.21    0.24
  -4  -9   1    1.67    0.21
   4  -9   0    8.78    0.43
   4   9   0    7.89    0.41
  -4   9   0    8.05    0.39
  -4   9   0    7.96    0.48
  -4  -9   0    8.69    0.47
   4  -9   1    2.58    0.24
   4   9   1    2.40    0.22
  -4   9  -1    2.00    0.22
  -4   9  -1    2.25    0.22
  -4  -9  -1    2.24    0.23
  -4  -9  -1    2.08    0.14
   4  -9   2    4.67    0.32
   4   9   2    4.00    0.27
   4   9   2    3.70    0.35
  -4   9  -2    3.76    0.24
  -4   9  -2    4.11    0.28
  -4  -9  -2    3.55    0.19
   4  -9   3    4.39    0.35
   4   9   3    4.67    0.29
   4   9   3    4.45    0.37
  -4   9  -3    5.02    0.36
  -4   9  -3    4.17    0.26
  -4  -9  -3    4.43    0.24
   4  -9   4    0.59    0.19
   4   9   4    0.51    0.21
   4   9   4    0.52    0.13
  -4   9  -4    0.83    0.18
  -4  -9  -4    0.46    0.13
   4  -9   5    0.13    0.13
   4   9   5    0.04    0.10
   4   9   5    0.24    0.18
  -4   9  -5    0.08    0.14
  -4   9  -5   -0.04    0.11
  -4  -9  -5    0.09    0.12
   4  -9   6    0.14    0.15
   4   9   6   -0.17    0.16
   4   9   6   -0.00    0.09
  -4   9  -6    0.10    0.12
  -4   9  -6   -0.02    0.10
  -4  -9  -6   -0.03    0.12
   4  -9   7   -0.11    0.14
   4   9   7    0.20    0.17
   4   9   7   -0.09    0.11
  -4  -9  -7   -0.16    0.14
  -4   9  -7   -0.03    0.12
  -4   9  -7    0.08    0.13
   4  -9   8    2.57    0.36
   4   9   8    2.55    0.36
  -4   9  -8    2.47    0.26
  -4   9  -8    2.20    0.25
  -4  -9  -8    2.82    0.27
   4  -9   9    2.98    0.34
   4   9   9    2.71    0.33
  -4   9  -9    2.98    0.28
  -4  -9  -9    3.76    0.38
   4  -9  10    0.31    0.22
   4   9  10    0.43    0.22
  -4   9 -10    0.17    0.14
  -4  -9 -10    0.28    0.22
   4  -9  11    1.60    0.39
   4   9  11    1.65    0.37
  -4  -9 -11    2.30    0.37
   4  -9  12    0.23    0.21
   4   9  12    0.17    0.21
  -4  -9 -12    0.55    0.28
   4 -10 -14    0.03    0.18
   4  10 -14    0.23    0.19
  -4 -10  14    0.17    0.26
  -4  10  14    0.35    0.26
   4 -10 -13    1.64    0.36
   4  10 -13    3.14    0.39
  -4  10  13    2.15    0.32
  -4 -10  13    1.79    0.34
   4 -10 -12    0.63    0.26
   4  10 -12    0.44    0.28
  -4  10  12    0.86    0.27
  -4 -10  12    0.85    0.28
   4 -10 -11    1.12    0.28
   4  10 -11    1.25    0.30
  -4  10  11    0.92    0.23
  -4 -10  11    1.55    0.26
   4 -10 -10    0.32    0.17
   4  10 -10    0.20    0.19
  -4  10  10    0.45    0.20
  -4 -10  10    0.39    0.21
   4 -10  -9   -0.01    0.17
   4  10  -9   -0.16    0.19
  -4  10   9    0.07    0.16
  -4 -10   9    0.37    0.20
   4 -10  -8    1.15    0.26
   4  10  -8    1.20    0.29
  -4  10   8    0.97    0.23
  -4 -10   8    1.65    0.30
   4 -10  -7    0.54    0.12
   4 -10  -7    0.35    0.11
   4  10  -7    0.56    0.23
  -4  10   7    0.63    0.17
  -4 -10   7    0.71    0.25
   4 -10  -6   -0.02    0.09
   4  10  -6   -0.05    0.17
  -4  10   6   -0.13    0.13
  -4  10   6    0.17    0.14
  -4 -10   6   -0.19    0.19
   4 -10  -5    0.23    0.12
   4  10  -5    0.43    0.19
  -4  10   5    0.36    0.16
  -4  10   5    0.43    0.17
  -4 -10   5    0.25    0.22
   4 -10  -4    2.84    0.24
   4  10  -4    3.51    0.33
  -4  10   4    3.11    0.26
  -4 -10   4    3.75    0.37
  -4  10   4    3.27    0.34
   4 -10  -3    6.35    0.36
   4  10  -3    8.66    0.47
  -4  10   3    7.02    0.50
  -4  10   3    6.70    0.38
  -4 -10   3    7.15    0.53
   4 -10  -2    0.46    0.15
   4  10  -2    0.68    0.16
  -4  10   2    0.55    0.14
  -4  10   2    0.67    0.18
  -4 -10   2    0.55    0.21
   4 -10  -1   11.16    0.50
   4  10  -1   10.92    0.54
  -4  10   1   11.19    0.63
  -4  10   1    9.48    0.44
  -4 -10   1   10.68    0.58
   4 -10   0    2.79    0.28
   4  10   0    2.90    0.24
  -4  10   0    2.88    0.22
  -4  10   0    3.54    0.32
  -4 -10   0    3.70    0.30
   4 -10   1    0.94    0.19
   4  10   1    1.30    0.19
  -4  10  -1    0.85    0.23
  -4  10  -1    0.57    0.15
  -4 -10  -1    0.76    0.19
   4 -10   2    3.64    0.33
   4  10   2    4.01    0.30
  -4  10  -2    3.91    0.35
  -4  10  -2    3.31    0.23
  -4 -10  -2    4.06    0.37
   4 -10   3    1.56    0.25
   4  10   3    1.87    0.22
  -4  10  -3    1.58    0.19
  -4  10  -3    1.60    0.23
  -4 -10  -3    1.46    0.17
   4 -10   4   -0.07    0.14
   4  10   4    0.18    0.13
  -4  10  -4    0.35    0.15
   4 -10   5    0.56    0.19
   4  10   5    0.17    0.13
   4  10   5    0.05    0.21
  -4  10  -5    0.13    0.17
  -4 -10  -5    0.25    0.13
   4 -10   6    0.10    0.19
   4  10   6    0.23    0.12
   4  10   6    0.34    0.17
  -4  10  -6    0.02    0.16
  -4 -10  -6    0.16    0.15
   4 -10   7    0.47    0.21
   4  10   7    0.54    0.18
   4  10   7    0.17    0.13
  -4  10  -7    0.02    0.16
  -4 -10  -7    0.24    0.17
   4 -10   8    2.33    0.34
   4  10   8    1.74    0.35
  -4  10  -8    1.73    0.22
  -4 -10  -8    2.04    0.30
   4 -10   9    1.67    0.38
   4  10   9    2.25    0.38
  -4  10  -9    2.12    0.27
  -4 -10  -9    2.35    0.34
   4 -10  10    1.57    0.31
   4  10  10    1.82    0.37
  -4  10 -10    1.81    0.25
  -4 -10 -10    2.12    0.35
   4 -10  11    0.27    0.28
   4  10  11    0.26    0.27
  -4 -10 -11    0.66    0.28
   4 -11 -13    0.11    0.26
   4  11 -13    0.25    0.29
  -4  11  13    0.58    0.23
  -4 -11  13    1.08    0.32
   4 -11 -12    0.93    0.32
   4  11 -12    1.07    0.31
  -4  11  12    1.01    0.29
  -4 -11  12    1.09    0.35
   4 -11 -11    0.13    0.16
   4  11 -11    0.18    0.22
  -4  11  11   -0.07    0.19
  -4 -11  11   -0.19    0.23
   4 -11 -10    0.14    0.18
   4  11 -10   -0.14    0.16
  -4  11  10    0.14    0.17
  -4 -11  10   -0.04    0.18
   4 -11  -9    0.25    0.20
   4  11  -9    0.26    0.24
  -4  11   9    0.25    0.18
  -4 -11   9   -0.03    0.24
   4 -11  -8    0.20    0.18
   4  11  -8    0.11    0.19
  -4  11   8   -0.21    0.15
  -4 -11   8   -0.12    0.17
   4  11  -7    0.20    0.19
  -4  11   7   -0.05    0.14
  -4 -11   7    0.03    0.21
   4 -11  -6    0.20    0.12
   4  11  -6    0.35    0.20
  -4  11   6    0.45    0.20
  -4  11   6   -0.22    0.13
  -4 -11   6    0.22    0.22
   4 -11  -5    0.54    0.13
   4  11  -5    0.48    0.18
  -4  11   5    0.31    0.23
  -4  11   5    0.33    0.16
  -4 -11   5    0.27    0.20
   4 -11  -4    0.63    0.16
   4  11  -4    0.76    0.20
  -4  11   4    0.85    0.17
  -4  11   4    1.00    0.21
  -4 -11   4    1.15    0.28
   4 -11  -3    0.21    0.12
   4  11  -3    0.19    0.13
  -4  11   3    0.23    0.19
  -4  11   3   -0.12    0.12
  -4 -11   3   -0.20    0.19
   4  11  -2    3.84    0.33
   4 -11  -2    3.22    0.27
  -4  11   2    3.61    0.32
  -4  11   2    2.51    0.26
  -4 -11   2    3.57    0.35
   4 -11  -1    1.91    0.23
   4  11  -1    2.03    0.23
  -4  11   1    1.34    0.21
  -4  11   1    1.98    0.24
  -4 -11   1    2.12    0.33
   4 -11   0   12.52    0.64
   4  11   0   13.86    0.65
  -4  11   0   13.30    0.69
  -4 -11   0   14.04    0.83
   4 -11   1    0.73    0.20
   4  11   1    0.78    0.20
  -4  11  -1    0.81    0.20
  -4 -11  -1    0.64    0.21
   4 -11   2    1.43    0.22
   4  11   2    1.98    0.25
  -4  11  -2    1.58    0.28
  -4 -11  -2    1.81    0.24
   4 -11   3    0.75    0.25
   4  11   3    0.69    0.20
  -4  11  -3    2.14    0.27
  -4 -11  -3    1.15    0.27
   4 -11   4    2.45    0.32
   4  11   4    2.36    0.23
  -4  11  -4    2.29    0.31
  -4 -11  -4    2.30    0.29
   4 -11   5    3.13    0.31
   4  11   5    2.34    0.39
   4  11   5    2.82    0.27
  -4  11  -5    3.05    0.33
  -4 -11  -5    2.03    0.24
   4 -11   6    0.26    0.21
   4  11   6    0.31    0.25
   4  11   6    0.19    0.16
  -4  11  -6    0.20    0.20
  -4 -11  -6    0.36    0.16
   4 -11   7    0.04    0.20
   4  11   7   -0.17    0.13
   4  11   7   -0.09    0.21
  -4  11  -7    0.09    0.17
  -4 -11  -7   -0.11    0.15
   4 -11   8    1.69    0.29
   4  11   8    1.64    0.38
  -4  11  -8    1.98    0.30
  -4 -11  -8    1.99    0.31
   4 -11   9    0.91    0.30
   4  11   9    0.63    0.30
  -4  11  -9    0.68    0.20
  -4 -11  -9    1.04    0.27
   4 -11  10    0.51    0.23
   4  11  10    0.15    0.25
  -4  11 -10    0.11    0.21
  -4 -11 -10    0.82    0.22
   4  12 -12    0.21    0.22
  -4  12  12    0.27    0.25
   4 -12 -11   -0.03    0.20
   4  12 -11    0.28    0.24
  -4  12  11    0.06    0.20
  -4 -12  11    0.26    0.22
   4 -12 -10    0.32    0.24
   4  12 -10    0.23    0.25
  -4  12  10    0.10    0.21
  -4 -12  10    0.06    0.26
   4 -12  -9    0.33    0.23
   4  12  -9    0.27    0.23
  -4  12   9    0.24    0.16
  -4 -12   9   -0.13    0.26
   4 -12  -8   -0.08    0.21
   4  12  -8   -0.11    0.19
  -4  12   8    0.46    0.18
  -4 -12   8    0.23    0.21
   4  12  -7   -0.11    0.16
  -4  12   7    0.01    0.14
  -4  12   7   -0.01    0.14
  -4 -12   7    0.23    0.22
   4  12  -6    1.26    0.28
  -4  12   6    0.71    0.21
  -4  12   6    0.39    0.19
  -4 -12   6    0.48    0.25
   4 -12  -5   -0.14    0.13
   4  12  -5    0.20    0.22
  -4  12   5    0.46    0.22
  -4  12   5    0.33    0.14
  -4 -12   5    0.33    0.24
   4 -12  -4    0.86    0.18
   4  12  -4    0.73    0.25
  -4  12   4    0.87    0.18
  -4  12   4    0.85    0.22
  -4 -12   4    0.67    0.24
   4 -12  -3    0.39    0.17
   4  12  -3    0.83    0.22
  -4  12   3    0.30    0.15
  -4  12   3    0.34    0.23
  -4 -12   3   -0.04    0.21
   4 -12  -2    0.13    0.15
   4  12  -2    0.24    0.19
  -4  12   2   -0.07    0.22
  -4 -12   2    0.35    0.22
   4 -12  -1    0.14    0.16
   4  12  -1    0.18    0.16
  -4  12   1    0.45    0.22
  -4 -12   1    0.37    0.24
   4 -12   0    1.94    0.28
   4  12   0    2.80    0.31
  -4  12   0    1.92    0.33
  -4 -12   0    1.88    0.38
   4 -12   1   -0.16    0.18
   4  12   1    0.40    0.18
  -4  12  -1    0.20    0.20
  -4 -12  -1    0.10    0.22
   4 -12   2    0.78    0.20
   4  12   2    1.01    0.23
  -4  12  -2    0.77    0.23
  -4 -12  -2    0.96    0.26
   4 -12   3    1.05    0.24
   4  12   3    0.81    0.22
  -4  12  -3    0.72    0.26
  -4 -12  -3    0.71    0.23
   4 -12   4    0.02    0.14
   4  12   4   -0.06    0.14
  -4  12  -4    0.05    0.17
  -4 -12  -4   -0.03    0.19
   4 -12   5    0.63    0.25
   4  12   5    0.43    0.20
  -4  12  -5    0.56    0.24
  -4 -12  -5    0.73    0.26
   4 -12   6    0.47    0.25
   4  12   6    0.37    0.18
  -4  12  -6    0.42    0.23
  -4 -12  -6    0.67    0.22
   4 -12   7    1.20    0.26
   4  12   7    1.20    0.32
  -4  12  -7    1.02    0.24
   4 -12   8    5.53    0.57
   4  12   8    4.89    0.51
  -4  12  -8    5.58    0.51
   4 -13 -10    0.93    0.32
   4  13 -10    0.85    0.29
  -4  13  10    0.61    0.26
  -4 -13  10    0.77    0.40
   4 -13  -9   -0.33    0.23
   4  13  -9    0.10    0.25
  -4  13   9    0.10    0.18
  -4 -13   9   -0.30    0.24
   4 -13  -8    0.38    0.25
   4  13  -8    0.39    0.26
  -4  13   8    0.15    0.19
  -4 -13   8   -0.12    0.23
   4  13  -7    0.33    0.26
  -4  13   7    0.19    0.26
  -4 -13   7    0.29    0.29
   4  13  -6    0.17    0.23
  -4  13   6   -0.08    0.17
  -4 -13   6    0.22    0.25
   4  13  -5    0.25    0.22
  -4  13   5    0.45    0.27
  -4 -13   5    0.46    0.27
   4 -13  -4    0.12    0.15
   4  13  -4    0.21    0.22
  -4  13   4    0.27    0.25
  -4 -13   4    0.16    0.19
   4 -13  -3    0.27    0.18
   4  13  -3    0.54    0.22
  -4  13   3    0.22    0.19
  -4 -13   3    0.17    0.23
   4 -13  -2    0.31    0.18
   4  13  -2    0.19    0.22
  -4  13   2    0.20    0.20
  -4 -13   2    0.33    0.22
   4 -13  -1   -0.05    0.19
   4  13  -1    0.37    0.18
  -4  13   1    0.03    0.21
  -4 -13   1    1.33    0.24
   4 -13   0    0.94    0.25
   4  13   0    1.01    0.27
  -4  13   0    1.19    0.30
  -4 -13   0    1.50    0.35
   4 -13   1   -0.01    0.16
   4  13   1   -0.15    0.17
  -4  13  -1    0.01    0.20
  -4 -13  -1    0.26    0.21
   4 -13   2    0.60    0.20
   4  13   2    0.40    0.23
  -4  13  -2    0.92    0.27
  -4 -13  -2    0.88    0.24
   4 -13   3    0.12    0.18
   4  13   3    0.19    0.16
  -4  13  -3   -0.19    0.16
  -4 -13  -3   -0.11    0.21
   4 -13   4    0.04    0.20
   4  13   4    0.16    0.17
  -4  13  -4    0.05    0.22
  -4 -13  -4    0.10    0.22
   4 -13   5    0.78    0.29
   4  13   5    1.05    0.24
  -4  13  -5    0.66    0.24
  -4 -13  -5    1.48    0.32
   4 -13   6    0.02    0.24
   4  13   6    0.03    0.18
  -4  13  -6    0.07    0.18
  -4 -13  -6    0.97    0.26
   4 -13   7    0.40    0.27
  -4  13  -7    0.25    0.23
   4  14  -7    0.82    0.24
  -4  14   7    0.33    0.25
  -4 -14   7    0.20    0.28
  -4  14   6   -0.04    0.27
  -4 -14   6    0.35    0.25
   4  14  -5    0.40    0.24
  -4  14   5    0.05    0.20
  -4 -14   5    0.02    0.25
   4  14  -4    1.07    0.29
  -4  14   4    1.02    0.32
  -4 -14   4    1.43    0.31
   4  14  -3   -0.06    0.23
  -4  14   3    0.06    0.27
  -4 -14   3    0.50    0.27
   4 -14  -2    0.35    0.21
   4  14  -2    0.89    0.27
  -4  14   2    0.76    0.25
  -4 -14   2    0.38    0.32
   4 -14  -1   -0.06    0.20
   4  14  -1    0.30    0.23
  -4  14   1    0.46    0.19
  -4 -14   1   -0.12    0.27
   4 -14   0    0.14    0.14
   4  14   0   -0.13    0.20
  -4  14   0    0.12    0.21
  -4 -14   0   -0.18    0.20
   4 -14   1    0.12    0.19
   4  14   1    0.12    0.17
  -4  14  -1    0.11    0.24
  -4 -14  -1    0.01    0.25
   4 -14   2    1.65    0.32
   4  14   2    1.44    0.30
  -4  14  -2    1.41    0.39
  -4 -14  -2    1.46    0.39
   4 -14   3    0.70    0.30
   4  14   3    0.94    0.24
  -4  14  -3    1.13    0.36
  -4 -14  -3    1.40    0.30
   4 -14   4    0.50    0.22
   4  14   4    0.42    0.24
  -4  14  -4    0.70    0.25
  -4 -14  -4    0.34    0.24
   5   0 -19   -0.06    0.16
  -5   0  19    0.34    0.23
   5   0 -18    0.06    0.17
  -5   0  18    0.15    0.21
   5   0 -17   -0.03    0.11
  -5   0  17    0.00    0.18
   5   0 -16    0.43    0.19
  -5   0  16    0.60    0.24
   5   0 -15   -0.17    0.13
  -5   0  15    0.29    0.13
  -5   0  15   -0.05    0.11
   5   0 -14   18.39    0.76
  -5   0  14   16.55    0.59
  -5   0  14   18.78    0.89
   5   0 -13   -0.18    0.13
  -5   0  13   -0.02    0.13
  -5   0  13   -0.05    0.08
   5   0 -12   36.45    1.18
  -5   0  12   34.11    1.25
  -5   0  12   31.25    0.85
   5   0 -11    0.07    0.12
  -5   0  11   -0.02    0.06
  -5   0  11   -0.12    0.11
   5   0 -10    0.01    0.12
  -5   0  10    0.16    0.10
  -5   0  10    0.11    0.06
   5   0  -9    0.13    0.10
  -5   0   9   -0.00    0.05
  -5   0   9    0.10    0.09
   5   0  -8   49.40    1.31
  -5   0   8   51.02    1.38
  -5   0   8   45.95    0.83
   5   0  -7    0.08    0.09
  -5   0   7    0.00    0.03
  -5   0   7   -0.14    0.09
  -5   0   6   10.56    0.21
  -5   0   6   11.63    0.39
   5   0  -5   -0.11    0.07
  -5   0   5    0.10    0.08
  -5   0   5    0.02    0.03
   5   0  -4    1.05    0.09
   5   0  -4    1.04    0.06
  -5   0   4    1.08    0.12
   5   0  -3    0.00    0.05
   5   0  -3    0.08    0.04
  -5   0   3   -0.01    0.09
   5   0  -2   21.25    0.49
   5   0  -2   21.47    0.47
  -5   0   2   20.45    0.58
   5   0  -1    0.07    0.05
   5   0  -1    0.02    0.06
  -5   0   1    0.24    0.11
   5   0   0   52.36    0.96
  -5   0   0   54.23    1.32
   5   0   1   -0.05    0.06
   5   0   1    0.08    0.04
  -5   0  -1    0.12    0.11
   5   0   2    2.14    0.08
   5   0   2    2.53    0.16
  -5   0  -2    2.55    0.21
   5   0   3    0.03    0.08
   5   0   3    0.01    0.02
  -5   0  -3   -0.02    0.11
   5   0   4    4.37    0.23
  -5   0  -4    3.99    0.23
   5   0   5    0.19    0.10
  -5   0  -5   -0.09    0.13
   5   0   6    5.62    0.34
  -5   0  -6    5.82    0.37
   5   0   7   -0.14    0.14
  -5   0  -7    0.05    0.15
   5   0   8   10.09    0.56
  -5   0  -8    9.83    0.51
   5   0   9    0.16    0.13
  -5   0  -9   -0.13    0.17
   5   0  10    0.84    0.23
  -5   0 -10    0.56    0.24
   5   0  11   -0.07    0.15
  -5   0 -11    0.00    0.18
   5   0  12    4.88    0.43
  -5   0 -12    4.35    0.48
   5   0  13    0.05    0.18
  -5   0 -13   -0.18    0.22
   5   0  14    2.88    0.40
  -5   0 -14    3.34    0.47
  -5   0 -15   -0.31    0.24
   5  -1 -19    0.21    0.19
   5   1 -19    0.53    0.18
  -5   1  19    0.03    0.22
  -5  -1  19    0.43    0.26
   5   1 -18   -0.06    0.17
   5  -1 -18    0.17    0.15
  -5  -1  18    0.02    0.15
  -5   1  18    0.06    0.17
   5   1 -17    0.18    0.16
   5  -1 -17    0.27    0.17
  -5  -1  17    0.25    0.17
  -5   1  17    0.00    0.21
   5   1 -16    0.36    0.17
   5  -1 -16    0.11    0.16
  -5  -1  16    0.32    0.16
  -5  -1  16    0.19    0.13
  -5   1  16    0.22    0.18
   5  -1 -15    0.06    0.13
   5   1 -15    0.30    0.16
  -5   1  15    0.46    0.16
  -5  -1  15    0.33    0.19
  -5  -1  15    0.26    0.14
   5   1 -14    0.06    0.16
   5  -1 -14    0.17    0.15
  -5  -1  14    0.30    0.11
  -5   1  14    0.53    0.19
  -5  -1  14    0.36    0.18
   5   1 -13    0.29    0.16
   5  -1 -13    0.09    0.12
  -5  -1  13    0.26    0.16
  -5  -1  13    0.21    0.10
  -5   1  13    0.59    0.16
  -5   1  13    0.26    0.08
   5   1 -12    0.33    0.15
   5  -1 -12    0.55    0.14
  -5   1  12    0.23    0.17
  -5  -1  12    0.54    0.15
  -5  -1  12    0.20    0.09
  -5   1  12    0.11    0.07
   5   1 -11    0.00    0.09
   5  -1 -11    0.04    0.09
  -5  -1  11    0.49    0.10
  -5  -1  11   -0.10    0.07
  -5   1  11   -0.17    0.11
  -5   1  11   -0.03    0.04
   5   1 -10   -0.18    0.11
   5  -1 -10   -0.03    0.10
  -5  -1  10   -0.08    0.12
  -5  -1  10   -0.05    0.06
  -5   1  10   -0.06    0.13
  -5   1  10    0.00    0.04
   5   1  -9    0.18    0.08
   5  -1  -9    0.14    0.08
  -5   1   9    0.00    0.03
  -5  -1   9    0.13    0.08
  -5   1   9    0.17    0.12
  -5  -1   9    0.06    0.07
   5   1  -8    6.49    0.31
   5  -1  -8    6.66    0.30
  -5   1   8    6.38    0.31
  -5  -1   8    5.81    0.21
  -5  -1   8    6.73    0.30
   5  -1  -7   16.78    0.55
   5   1  -7   16.22    0.54
  -5   1   7   17.24    0.59
  -5  -1   7   16.44    0.53
  -5  -1   7   16.70    0.38
   5   1  -6   22.88    0.65
   5  -1  -6   23.01    0.67
  -5  -1   6   22.92    0.67
  -5   1   6   23.33    0.73
  -5  -1   6   21.74    0.46
   5   1  -5    9.02    0.32
   5  -1  -5    9.41    0.33
  -5   1   5   10.58    0.37
  -5  -1   5    9.84    0.33
  -5  -1   5    9.09    0.24
   5   1  -4    0.02    0.06
   5  -1  -4    0.07    0.07
  -5  -1   4   -0.04    0.09
  -5   1   4    0.08    0.08
   5   1  -3   21.47    0.46
   5  -1  -3   21.19    0.54
   5  -1  -3   20.60    0.36
   5   1  -3   20.84    0.51
  -5  -1   3   19.99    0.55
  -5   1   3   20.65    0.59
   5   1  -2    7.20    0.23
   5   1  -2    7.59    0.23
   5  -1  -2    7.18    0.18
   5  -1  -2    7.35    0.24
  -5  -1   2    6.75    0.29
  -5   1   2    7.55    0.32
   5  -1  -1   10.35    0.26
   5   1  -1   10.64    0.27
   5   1  -1   11.63    0.31
   5  -1  -1   11.03    0.29
  -5  -1   1   10.51    0.35
  -5   1   1   10.75    0.38
   5  -1   0    0.31    0.07
   5   1   0    0.25    0.05
   5  -1   0    0.27    0.06
   5   1   0    0.34    0.08
  -5  -1   0    0.32    0.10
  -5   1   0    0.37    0.11
   5   1   1   71.15    1.13
   5   1   1   74.18    1.71
   5  -1   1   71.45    1.55
   5  -1   1   71.22    1.26
  -5  -1  -1   72.23    1.72
  -5   1  -1   72.26    1.72
   5   1   2    0.10    0.08
   5   1   2    0.05    0.03
   5  -1   2    0.10    0.07
   5  -1   2   -0.02    0.03
  -5  -1  -2    0.06    0.09
  -5   1  -2   -0.01    0.10
   5   1   3   22.04    0.68
   5  -1   3   21.58    0.65
   5  -1   3   19.73    0.37
  -5  -1  -3   21.09    0.67
  -5   1  -3   20.85    0.64
   5  -1   4    7.14    0.34
   5   1   4    6.58    0.31
  -5  -1  -4    7.32    0.33
  -5   1  -4    6.54    0.31
   5   1   5   12.68    0.49
   5  -1   5   12.66    0.52
  -5  -1  -5   12.62    0.49
  -5   1  -5   12.48    0.50
   5   1   6    0.65    0.13
   5  -1   6    0.43    0.16
  -5   1  -6    0.61    0.18
  -5  -1  -6    0.53    0.14
   5   1   7    7.66    0.45
   5  -1   7    8.06    0.45
  -5  -1  -7    8.02    0.42
  -5   1  -7    7.87    0.50
   5   1   8   -0.00    0.12
   5  -1   8    0.05    0.12
  -5  -1  -8    0.11    0.12
  -5   1  -8   -0.12    0.13
   5   1   9    7.02    0.43
   5  -1   9    7.57    0.44
  -5  -1  -9    7.63    0.44
  -5   1  -9    6.74    0.48
   5  -1  10    3.52    0.37
   5   1  10    3.19    0.36
  -5  -1 -10    3.46    0.36
  -5   1 -10    3.26    0.31
   5   1  11    0.34    0.18
   5  -1  11    0.30    0.22
  -5  -1 -11    0.27    0.22
  -5   1 -11    0.24    0.21
   5   1  12    0.26    0.18
   5  -1  12   -0.34    0.20
  -5   1 -12    0.25    0.19
  -5  -1 -12   -0.19    0.20
   5   1  13    2.63    0.35
   5  -1  13    3.18    0.36
  -5  -1 -13    2.61    0.42
  -5   1 -13    2.88    0.42
   5   1  14    0.12    0.18
   5  -1  14   -0.09    0.19
  -5   1 -14    0.19    0.23
  -5  -1 -14   -0.23    0.18
   5   1  15    0.21    0.21
   5  -1  15   -0.01    0.28
  -5  -1 -15    0.14    0.27
  -5   1 -15   -0.02    0.22
   5   2 -19    0.25    0.15
   5  -2 -19   -0.17    0.15
  -5  -2  19   -0.08    0.19
  -5   2  19    0.02    0.18
   5   2 -18    0.23    0.19
   5  -2 -18    0.27    0.19
  -5  -2  18    0.37    0.19
  -5   2  18    0.69    0.25
   5   2 -17    0.78    0.20
   5  -2 -17    0.53    0.19
  -5  -2  17    0.45    0.19
  -5   2  17    1.05    0.27
  -5  -2  17    0.45    0.19
   5   2 -16    0.10    0.16
   5  -2 -16   -0.13    0.14
  -5  -2  16    0.16    0.14
  -5  -2  16    0.13    0.12
  -5   2  16    0.03    0.19
   5   2 -15    0.10    0.14
   5  -2 -15   -0.02    0.10
  -5  -2  15   -0.03    0.11
  -5  -2  15    0.01    0.15
  -5   2  15    0.17    0.18
   5   2 -14    0.76    0.18
   5  -2 -14    0.71    0.19
  -5  -2  14    1.05    0.21
  -5  -2  14    1.15    0.16
  -5   2  14    1.22    0.23
   5   2 -13    5.53    0.36
   5  -2 -13    4.58    0.33
  -5  -2  13    4.64    0.36
  -5  -2  13    5.13    0.29
  -5   2  13    5.48    0.43
   5   2 -12    3.57    0.26
   5  -2 -12    3.61    0.27
  -5  -2  12    3.40    0.22
  -5   2  12    3.96    0.33
  -5  -2  12    3.46    0.30
   5   2 -11   -0.06    0.13
   5  -2 -11   -0.17    0.11
  -5  -2  11   -0.10    0.11
  -5  -2  11   -0.01    0.09
  -5   2  11    0.08    0.15
   5   2 -10    2.72    0.24
   5  -2 -10    2.60    0.20
  -5  -2  10    2.50    0.16
  -5  -2  10    2.72    0.22
  -5   2  10    2.54    0.27
   5   2  -9    2.49    0.19
   5  -2  -9    2.55    0.19
  -5  -2   9    2.60    0.20
  -5   2   9    2.85    0.26
   5   2  -8    8.28    0.36
   5  -2  -8    8.05    0.38
  -5  -2   8    9.19    0.35
  -5   2   8    8.13    0.38
   5   2  -7   16.14    0.54
   5  -2  -7   15.94    0.53
  -5  -2   7   15.54    0.49
  -5  -2   7   16.33    0.44
  -5   2   7   16.79    0.61
   5   2  -6   22.68    0.66
   5  -2  -6   22.25    0.69
  -5  -2   6   22.72    0.63
  -5  -2   6   23.13    0.55
  -5   2   6   23.31    0.73
   5   2  -5   -0.00    0.08
   5  -2  -5   -0.00    0.06
  -5  -2   5    0.01    0.08
  -5  -2   5    0.02    0.05
   5   2  -4    0.13    0.06
   5  -2  -4    0.11    0.02
   5  -2  -4    0.18    0.07
  -5  -2   4    0.22    0.06
  -5  -2   4    0.01    0.09
  -5   2   4    0.26    0.10
   5   2  -3    2.59    0.13
   5   2  -3    2.45    0.13
   5  -2  -3    2.56    0.15
   5  -2  -3    2.51    0.08
  -5  -2   3    2.23    0.16
  -5   2   3    2.30    0.17
   5  -2  -2   19.56    0.37
   5   2  -2   20.77    0.49
   5   2  -2   19.17    0.52
   5  -2  -2   21.70    0.56
  -5  -2   2   19.89    0.53
  -5   2   2   19.59    0.60
   5   2  -1    8.25    0.23
   5   2  -1    7.41    0.27
   5  -2  -1    7.61    0.21
   5  -2  -1    7.93    0.26
  -5  -2   1    7.89    0.32
  -5   2   1    7.56    0.31
   5   2   0   34.84    0.89
   5  -2   0   34.47    0.78
   5  -2   0   33.66    0.76
   5   2   0   34.86    0.67
  -5  -2   0   34.24    0.84
  -5   2   0   36.72    0.99
   5   2   1    0.84    0.06
   5   2   1    0.89    0.10
   5  -2   1    0.99    0.09
   5  -2   1    0.82    0.08
  -5  -2  -1    1.01    0.12
  -5   2  -1    0.79    0.17
   5   2   2    0.54    0.04
   5   2   2    0.75    0.12
   5  -2   2    0.55    0.09
   5  -2   2    0.51    0.07
  -5  -2  -2    0.66    0.13
  -5   2  -2    0.66    0.15
   5   2   3    4.74    0.24
   5   2   3    4.58    0.10
   5  -2   3    4.93    0.15
   5  -2   3    5.15    0.26
  -5   2  -3    4.66    0.29
  -5  -2  -3    4.98    0.24
   5   2   4    1.23    0.16
   5  -2   4    0.75    0.06
   5  -2   4    0.98    0.15
  -5  -2  -4    1.09    0.16
   5   2   5    1.67    0.19
   5  -2   5    1.55    0.18
  -5  -2  -5    1.59    0.20
  -5   2  -5    1.30    0.21
   5   2   6    1.86    0.23
   5  -2   6    2.18    0.24
  -5  -2  -6    1.87    0.23
  -5   2  -6    1.92    0.25
   5   2   7    3.01    0.31
   5  -2   7    3.36    0.30
  -5  -2  -7    3.32    0.32
  -5   2  -7    3.34    0.32
   5   2   8    9.94    0.57
   5  -2   8   10.78    0.55
  -5  -2  -8    9.83    0.52
  -5   2  -8   10.63    0.53
   5   2   9    2.73    0.32
   5  -2   9    2.50    0.32
  -5  -2  -9    2.43    0.33
  -5   2  -9    2.40    0.32
   5   2  10    2.23    0.31
   5  -2  10    2.12    0.32
  -5  -2 -10    1.85    0.27
  -5   2 -10    2.15    0.33
   5   2  11   -0.10    0.18
   5  -2  11    0.21    0.20
  -5  -2 -11    0.15    0.15
  -5   2 -11    0.02    0.16
   5   2  12    0.11    0.21
   5  -2  12    0.50    0.22
  -5  -2 -12    0.53    0.20
  -5   2 -12    0.36    0.23
   5   2  13    0.20    0.22
   5  -2  13    0.27    0.20
  -5  -2 -13    0.11    0.25
  -5   2 -13   -0.01    0.23
   5  -2  14   -0.15    0.24
   5   2  14    0.08    0.18
  -5  -2 -14   -0.06    0.23
  -5   2 -14    0.19    0.23
   5   2  15    0.09    0.22
   5  -2  15    0.04    0.21
  -5  -2 -15    0.31    0.26
  -5   2 -15    0.08    0.24
   5   3 -19   -0.29    0.19
   5   3 -18    0.26    0.18
   5  -3 -18   -0.10    0.16
  -5  -3  18    0.03    0.17
  -5   3  18    0.30    0.23
   5  -3 -17   -0.20    0.16
   5   3 -17   -0.19    0.17
  -5  -3  17    0.12    0.18
  -5  -3  17   -0.15    0.14
  -5   3  17   -0.04    0.19
   5   3 -16   -0.00    0.16
   5  -3 -16   -0.07    0.14
  -5  -3  16    0.21    0.16
  -5  -3  16    0.03    0.13
  -5   3  16    0.09    0.17
   5  -3 -15    0.27    0.14
   5   3 -15   -0.14    0.12
  -5  -3  15    0.03    0.12
  -5   3  15    0.05    0.15
  -5  -3  15    0.14    0.15
   5   3 -14   -0.07    0.14
   5  -3 -14    0.07    0.12
   5  -3 -14    0.07    0.11
  -5  -3  14    0.07    0.14
  -5  -3  14    0.13    0.12
  -5   3  14    0.23    0.20
   5   3 -13   25.42    0.97
   5  -3 -13   25.89    1.03
  -5   3  13   26.67    1.12
  -5  -3  13   25.86    1.01
  -5  -3  13   24.91    0.89
   5   3 -12    5.43    0.33
   5  -3 -12    5.58    0.31
  -5  -3  12    4.75    0.33
  -5  -3  12    5.32    0.30
  -5   3  12    5.03    0.42
   5   3 -11    9.18    0.47
   5  -3 -11    8.85    0.42
  -5  -3  11    8.53    0.40
  -5  -3  11    8.68    0.39
  -5   3  11    8.77    0.55
   5   3 -10    4.25    0.25
   5  -3 -10    4.08    0.26
  -5  -3  10    4.20    0.24
  -5  -3  10    3.83    0.22
  -5   3  10    3.75    0.35
   5  -3  -9    1.64    0.18
   5   3  -9    0.84    0.18
  -5  -3   9    1.48    0.15
  -5  -3   9    1.55    0.15
  -5   3   9    1.09    0.18
   5   3  -8    6.35    0.30
   5  -3  -8    6.89    0.34
  -5  -3   8    6.14    0.27
  -5  -3   8    6.55    0.27
  -5   3   8    6.32    0.34
   5   3  -7   -0.01    0.09
   5  -3  -7    0.20    0.10
  -5  -3   7    0.17    0.09
  -5   3   7    0.09    0.12
  -5  -3   7    0.12    0.08
   5   3  -6    4.81    0.23
   5  -3  -6    4.51    0.26
  -5  -3   6    4.62    0.20
  -5  -3   6    4.52    0.21
  -5   3   6    4.82    0.29
   5   3  -5   18.35    0.54
   5  -3  -5   18.72    0.55
  -5  -3   5   17.44    0.49
  -5  -3   5   18.82    0.51
  -5   3   5   17.84    0.61
   5   3  -4    9.68    0.34
   5  -3  -4    9.89    0.35
  -5  -3   4   10.14    0.32
  -5   3   4    9.70    0.39
   5   3  -3    2.46    0.15
   5   3  -3    2.89    0.16
   5  -3  -3    2.42    0.08
   5  -3  -3    2.65    0.15
  -5  -3   3    2.45    0.15
  -5   3   3    2.77    0.22
   5   3  -2   -0.10    0.07
   5  -3  -2   -0.06    0.06
   5  -3  -2    0.01    0.04
   5   3  -2    0.00    0.05
  -5  -3   2   -0.11    0.08
  -5   3   2    0.23    0.11
   5   3  -1    7.21    0.29
   5  -3  -1    7.42    0.27
   5  -3  -1    7.27    0.21
   5   3  -1    7.73    0.23
  -5  -3   1    7.34    0.29
  -5   3   1    7.37    0.32
   5   3   0    0.51    0.07
   5   3   0    0.72    0.10
   5  -3   0    0.52    0.09
   5  -3   0    0.53    0.08
  -5  -3   0    0.73    0.12
  -5   3   0    0.67    0.13
   5   3   1   32.42    0.64
   5   3   1   31.98    0.93
   5  -3   1   32.35    0.80
   5  -3   1   32.54    0.78
  -5  -3  -1   31.56    0.88
  -5   3  -1   33.63    0.92
   5   3   2   11.51    0.41
   5  -3   2   11.18    0.36
   5   3   2   10.20    0.24
  -5  -3  -2   11.29    0.37
  -5   3  -2   10.11    0.31
  -5   3  -2   12.10    0.43
   5   3   3    0.74    0.05
   5  -3   3    0.91    0.13
   5   3   3    0.86    0.15
  -5  -3  -3    0.92    0.12
  -5   3  -3    0.72    0.17
  -5   3  -3    0.69    0.09
   5   3   4    0.78    0.17
   5   3   4    0.99    0.05
   5  -3   4    1.39    0.14
  -5  -3  -4    1.09    0.16
  -5   3  -4    1.11    0.09
  -5   3  -4    1.56    0.19
   5   3   5    8.48    0.42
   5  -3   5    8.28    0.37
  -5   3  -5    8.20    0.43
  -5  -3  -5    8.31    0.38
  -5   3  -5    7.73    0.25
   5   3   6    3.40    0.26
   5  -3   6    2.58    0.27
  -5  -3  -6    3.12    0.24
  -5   3  -6    3.04    0.29
  -5   3  -6    2.58    0.13
   5   3   7   22.47    0.96
   5  -3   7   25.11    0.97
  -5  -3  -7   24.11    0.99
  -5   3  -7   22.41    0.96
   5   3   8   11.68    0.62
   5  -3   8   12.23    0.66
  -5   3  -8   11.66    0.63
  -5  -3  -8   11.41    0.67
   5   3   9    4.95    0.37
   5  -3   9    5.32    0.40
  -5  -3  -9    4.95    0.38
  -5   3  -9    4.93    0.37
   5   3  10    1.85    0.31
   5  -3  10    1.97    0.32
  -5   3 -10    1.68    0.29
  -5  -3 -10    1.42    0.24
   5   3  11    1.50    0.28
   5  -3  11    0.66    0.30
  -5  -3 -11    0.95    0.27
  -5   3 -11    1.15    0.24
   5   3  12    0.19    0.19
   5  -3  12   -0.11    0.15
  -5   3 -12   -0.03    0.20
  -5  -3 -12   -0.04    0.17
   5   3  13   -0.21    0.18
   5  -3  13   -0.11    0.22
  -5  -3 -13   -0.18    0.19
  -5   3 -13    0.00    0.22
   5   3  14    0.46    0.28
   5  -3  14    0.70    0.32
  -5  -3 -14    0.54    0.29
  -5   3 -14    0.44    0.31
   5   3  15    0.38    0.26
   5  -3  15    0.24    0.27
  -5  -3 -15    1.06    0.36
  -5   3 -15    0.68    0.32
   5   4 -18    0.53    0.21
   5  -4 -18    0.49    0.21
  -5  -4  18    0.53    0.23
  -5  -4  18    0.35    0.21
  -5   4  18    0.49    0.29
   5   4 -17    0.48    0.20
   5  -4 -17    0.46    0.19
  -5  -4  17    0.08    0.18
  -5   4  17    0.46    0.26
  -5  -4  17    0.25    0.19
   5   4 -16    1.27    0.23
   5  -4 -16    1.09    0.23
  -5  -4  16    0.82    0.22
  -5  -4  16    1.08    0.21
  -5   4  16    0.22    0.30
   5   4 -15    0.13    0.13
   5  -4 -15    0.20    0.15
  -5  -4  15    0.01    0.15
  -5  -4  15    0.05    0.14
  -5   4  15    0.29    0.21
   5   4 -14    1.08    0.20
   5  -4 -14    0.67    0.20
  -5  -4  14    0.55    0.17
  -5  -4  14    0.66    0.15
  -5   4  14    0.41    0.27
   5   4 -13   13.21    0.64
   5  -4 -13   13.43    0.62
  -5  -4  13   12.69    0.58
  -5   4  13   12.79    0.80
  -5  -4  13   12.83    0.59
   5   4 -12    0.16    0.15
   5  -4 -12    0.41    0.13
  -5  -4  12    0.30    0.13
  -5  -4  12    0.29    0.14
  -5   4  12    0.03    0.16
   5   4 -11    5.72    0.36
   5  -4 -11    6.35    0.40
  -5  -4  11    6.53    0.35
  -5  -4  11    6.04    0.33
  -5   4  11    5.99    0.42
   5   4 -10    2.82    0.25
   5  -4 -10    2.94    0.26
  -5  -4  10    2.36    0.19
  -5  -4  10    2.74    0.23
  -5   4  10    2.75    0.26
   5   4  -9    0.45    0.12
   5  -4  -9    0.38    0.11
  -5  -4   9    0.18    0.10
  -5  -4   9    0.14    0.13
  -5   4   9    0.31    0.17
   5   4  -8    3.28    0.22
   5  -4  -8    3.43    0.22
  -5  -4   8    3.39    0.20
  -5  -4   8    3.51    0.24
  -5   4   8    3.22    0.24
   5  -4  -7    0.74    0.15
   5   4  -7    0.82    0.14
  -5  -4   7    0.72    0.09
  -5  -4   7    0.89    0.14
  -5   4   7    0.99    0.14
   5   4  -6    4.66    0.23
   5  -4  -6    4.53    0.27
  -5  -4   6    5.04    0.25
  -5   4   6    4.80    0.29
  -5  -4   6    4.12    0.19
   5   4  -5    2.57    0.16
   5  -4  -5    2.65    0.18
  -5  -4   5    2.60    0.16
  -5   4   5    2.46    0.20
   5   4  -4    1.40    0.14
   5  -4  -4    1.17    0.05
   5  -4  -4    1.57    0.14
  -5  -4   4    1.43    0.12
  -5  -4   4    1.27    0.10
  -5   4   4    1.41    0.18
   5   4  -3    1.54    0.13
   5  -4  -3    1.43    0.07
   5  -4  -3    1.25    0.13
  -5  -4   3    1.22    0.12
  -5  -4   3    1.66    0.12
  -5   4   3    1.49    0.15
   5   4  -2    3.73    0.18
   5   4  -2    3.75    0.19
   5  -4  -2    3.56    0.13
   5  -4  -2    3.31    0.19
  -5   4   2    3.45    0.25
  -5  -4   2    3.81    0.18
   5   4  -1    0.15    0.07
   5   4  -1    0.03    0.10
   5  -4  -1    0.12    0.06
   5  -4  -1    0.13    0.07
  -5  -4   1    0.19    0.08
  -5   4   1   -0.13    0.12
   5   4   0   18.58    0.60
   5   4   0   18.56    0.46
  -5  -4   0   17.33    0.51
  -5   4   0   17.56    0.62
  -5   4   0   17.47    0.50
   5   4   1    7.04    0.21
   5   4   1    7.71    0.35
   5  -4   1    7.18    0.27
  -5  -4  -1    7.41    0.30
  -5   4  -1    7.35    0.25
  -5   4  -1    7.24    0.32
   5   4   2   13.71    0.33
   5   4   2   13.34    0.51
   5  -4   2   12.73    0.41
  -5  -4  -2   13.80    0.47
  -5   4  -2   14.05    0.51
  -5   4  -2   13.41    0.42
   5   4   3    9.59    0.41
   5   4   3    9.15    0.23
   5  -4   3    8.84    0.37
  -5  -4  -3    9.58    0.40
  -5   4  -3    9.67    0.32
  -5   4  -3    9.03    0.43
   5   4   4    6.73    0.34
   5   4   4    5.79    0.16
   5  -4   4    6.48    0.34
  -5  -4  -4    7.08    0.31
  -5   4  -4    5.92    0.32
  -5   4  -4    6.53    0.24
   5   4   5    1.07    0.21
   5  -4   5    1.58    0.16
  -5   4  -5    1.17    0.11
  -5   4  -5    1.39    0.19
  -5  -4  -5    1.66    0.21
   5   4   6    0.30    0.14
   5  -4   6    0.08    0.15
  -5  -4  -6   -0.09    0.11
  -5   4  -6    0.17    0.12
  -5   4  -6    0.05    0.07
   5   4   7   -0.06    0.13
   5  -4   7    0.21    0.14
  -5   4  -7    0.27    0.17
  -5   4  -7    0.09    0.07
  -5  -4  -7    0.22    0.16
   5   4   8    0.05    0.13
   5  -4   8   -0.18    0.17
  -5  -4  -8   -0.07    0.16
  -5   4  -8   -0.07    0.17
   5   4   9    1.90    0.25
   5  -4   9    1.93    0.27
  -5  -4  -9    2.37    0.26
  -5   4  -9    1.63    0.30
   5   4  10    3.19    0.36
   5  -4  10    3.37    0.39
  -5  -4 -10    3.15    0.33
  -5   4 -10    2.98    0.37
   5   4  11   -0.01    0.18
   5  -4  11   -0.02    0.16
  -5   4 -11    0.03    0.18
  -5  -4 -11    0.15    0.17
   5   4  12    0.87    0.24
   5  -4  12    0.32    0.20
  -5  -4 -12    0.22    0.20
  -5   4 -12    0.02    0.25
   5   4  13    0.85    0.28
   5  -4  13    0.67    0.32
  -5   4 -13    0.44    0.29
  -5  -4 -13    0.72    0.29
   5   4  14    0.77    0.26
   5  -4  14    0.72    0.27
  -5  -4 -14    1.18    0.29
  -5   4 -14    0.43    0.31
   5   5 -18    0.11    0.22
   5  -5 -18    0.33    0.19
  -5  -5  18    0.01    0.19
  -5   5  18    0.08    0.26
   5   5 -17    0.79    0.24
   5  -5 -17    0.92    0.25
  -5  -5  17    0.89    0.24
  -5   5  17    1.04    0.32
   5   5 -16    0.81    0.18
   5  -5 -16    0.48    0.21
  -5  -5  16    0.48    0.18
  -5  -5  16    0.37    0.21
  -5   5  16    0.58    0.24
   5   5 -15    0.02    0.17
   5  -5 -15    0.20    0.16
  -5  -5  15   -0.07    0.13
  -5  -5  15    0.10    0.14
  -5   5  15    0.06    0.17
   5   5 -14    0.03    0.18
   5  -5 -14    0.03    0.14
  -5  -5  14    0.19    0.12
  -5  -5  14    0.14    0.15
  -5   5  14   -0.03    0.18
   5   5 -13   12.59    0.63
   5  -5 -13   11.98    0.67
  -5  -5  13   10.37    0.52
  -5  -5  13   11.67    0.59
  -5   5  13   12.10    0.74
   5   5 -12    2.23    0.23
   5  -5 -12    1.44    0.26
  -5  -5  12    1.83    0.19
  -5   5  12    2.03    0.31
  -5  -5  12    1.76    0.25
   5   5 -11    2.26    0.25
   5  -5 -11    2.36    0.24
  -5  -5  11    2.52    0.22
  -5  -5  11    2.17    0.19
  -5   5  11    2.55    0.28
   5   5 -10    3.22    0.29
   5  -5 -10    3.73    0.29
  -5  -5  10    3.09    0.20
  -5  -5  10    3.43    0.28
  -5   5  10    3.25    0.31
   5   5  -9    0.23    0.14
   5  -5  -9    0.16    0.13
  -5  -5   9    0.10    0.09
  -5  -5   9    0.21    0.11
  -5   5   9    0.07    0.14
   5   5  -8    7.04    0.37
   5  -5  -8    7.08    0.36
  -5  -5   8    6.78    0.33
  -5   5   8    6.98    0.43
  -5  -5   8    6.30    0.27
   5   5  -7    1.10    0.16
   5  -5  -7    1.08    0.17
  -5  -5   7    1.03    0.10
  -5  -5   7    1.21    0.18
  -5   5   7    1.37    0.20
   5   5  -6    0.19    0.11
   5  -5  -6    0.33    0.12
  -5  -5   6    0.24    0.07
  -5  -5   6    0.47    0.11
  -5   5   6    0.16    0.14
   5   5  -5   17.05    0.60
   5  -5  -5   16.58    0.59
  -5  -5   5   16.04    0.41
  -5  -5   5   17.76    0.61
  -5   5   5   17.24    0.62
   5   5  -4    1.56    0.14
   5  -5  -4    1.44    0.08
   5  -5  -4    1.51    0.14
  -5  -5   4    1.61    0.11
  -5  -5   4    1.41    0.17
  -5   5   4    1.65    0.17
   5   5  -3    1.36    0.16
   5  -5  -3    1.58    0.16
  -5  -5   3    1.60    0.12
  -5  -5   3    1.53    0.17
  -5   5   3    1.42    0.18
   5   5  -2    0.51    0.13
   5   5  -2    0.54    0.11
   5  -5  -2    0.38    0.07
  -5  -5   2    0.51    0.09
  -5   5   2    0.53    0.12
   5   5  -1   10.00    0.42
   5  -5  -1    9.88    0.30
   5   5  -1   10.22    0.34
  -5  -5   1    9.61    0.31
  -5   5   1    9.83    0.39
  -5   5   1   10.22    0.38
   5   5   0    8.54    0.29
   5   5   0    9.68    0.39
   5  -5   0    9.16    0.31
  -5  -5   0    8.73    0.31
  -5   5   0    9.48    0.37
  -5   5   0    9.09    0.41
   5   5   1    6.16    0.23
   5   5   1    5.62    0.31
   5  -5   1    5.67    0.26
  -5  -5  -1    6.25    0.26
  -5   5  -1    6.35    0.28
  -5   5  -1    5.79    0.30
   5   5   2    5.05    0.19
   5   5   2    5.25    0.30
   5  -5   2    5.51    0.27
  -5  -5  -2    4.87    0.26
  -5   5  -2    5.06    0.23
  -5   5  -2    5.55    0.33
   5   5   3    0.59    0.08
   5  -5   3    0.61    0.12
   5   5   3    0.65    0.17
  -5  -5  -3    0.68    0.14
  -5   5  -3    0.79    0.19
  -5   5  -3    0.70    0.11
   5   5   4    2.50    0.24
   5   5   4    2.96    0.13
   5  -5   4    3.31    0.26
  -5  -5  -4    3.14    0.21
  -5   5  -4    2.94    0.18
  -5   5  -4    3.10    0.23
   5   5   5    0.09    0.14
   5   5   5    0.00    0.05
   5  -5   5    0.03    0.13
  -5  -5  -5    0.04    0.13
  -5   5  -5    0.31    0.08
  -5   5  -5   -0.09    0.12
   5   5   6   14.08    0.67
   5  -5   6   13.99    0.62
  -5  -5  -6   15.03    0.62
  -5   5  -6   13.42    0.48
  -5   5  -6   13.72    0.64
   5   5   7   24.44    1.01
   5  -5   7   24.42    0.96
  -5  -5  -7   26.17    1.01
  -5   5  -7   24.33    0.98
  -5   5  -7   22.16    0.72
   5   5   8   31.77    1.40
   5  -5   8   32.45    1.33
  -5  -5  -8   33.49    1.30
  -5   5  -8   31.07    1.28
   5   5   9   -0.12    0.18
   5  -5   9   -0.19    0.19
  -5  -5  -9    0.16    0.18
  -5   5  -9    0.33    0.17
   5  -5  10    0.22    0.16
  -5  -5 -10    0.06    0.20
  -5   5 -10   -0.07    0.19
   5   5  11    0.01    0.19
   5  -5  11   -0.21    0.16
  -5  -5 -11    0.12    0.20
  -5   5 -11    0.03    0.15
   5   5  12    0.48    0.23
   5  -5  12    0.80    0.25
  -5  -5 -12    0.62    0.28
  -5   5 -12    0.72    0.26
   5   5  13    1.61    0.29
   5  -5  13    1.11    0.37
  -5  -5 -13    0.95    0.32
  -5   5 -13    1.23    0.32
   5   5  14   -0.23    0.26
   5  -5  14    0.41    0.28
  -5  -5 -14    0.34    0.26
  -5   5 -14    0.29    0.26
   5   6 -17    0.52    0.26
   5  -6 -17    0.71    0.24
  -5   6  17    0.26    0.27
  -5  -6  17    0.78    0.22
   5   6 -16    2.27    0.36
   5  -6 -16    2.44    0.30
  -5  -6  16    2.54    0.33
  -5   6  16    2.89    0.44
   5   6 -15    0.03    0.20
   5  -6 -15    0.56    0.20
  -5  -6  15    0.42    0.20
  -5   6  15    0.11    0.25
   5   6 -14    1.36    0.29
   5  -6 -14    2.00    0.27
  -5  -6  14    1.70    0.27
  -5   6  14    1.11    0.34
   5   6 -13    4.23    0.37
   5  -6 -13    4.51    0.38
  -5   6  13    4.08    0.45
  -5  -6  13    4.00    0.37
   5   6 -12    4.88    0.39
   5  -6 -12    4.91    0.41
  -5  -6  12    4.45    0.27
  -5  -6  12    5.68    0.38
  -5   6  12    4.74    0.39
   5   6 -11    0.71    0.17
   5  -6 -11    0.72    0.17
  -5  -6  11    0.87    0.12
  -5  -6  11    0.81    0.21
  -5   6  11    0.65    0.23
   5   6 -10    0.44    0.14
   5  -6 -10    0.92    0.20
  -5  -6  10    0.44    0.10
  -5  -6  10    0.62    0.19
  -5   6  10    0.12    0.17
   5   6  -9    0.13    0.14
   5  -6  -9    0.29    0.15
  -5  -6   9    0.12    0.15
  -5   6   9    0.27    0.17
  -5  -6   9    0.17    0.08
   5   6  -8    2.46    0.25
   5  -6  -8    2.20    0.22
  -5  -6   8    1.75    0.13
  -5  -6   8    2.76    0.23
  -5   6   8    2.61    0.23
   5  -6  -7    0.81    0.17
   5   6  -7    0.88    0.15
  -5  -6   7    0.72    0.20
  -5  -6   7    0.90    0.09
  -5   6   7    1.04    0.20
   5   6  -6    0.14    0.13
   5  -6  -6    0.29    0.12
  -5  -6   6    0.19    0.05
  -5  -6   6   -0.01    0.14
  -5   6   6    0.03    0.11
   5   6  -5    4.60    0.26
   5  -6  -5    3.96    0.14
   5  -6  -5    4.84    0.26
  -5  -6   5    4.58    0.30
  -5   6   5    4.04    0.29
   5   6  -4    0.02    0.09
   5  -6  -4    0.02    0.05
   5  -6  -4    0.07    0.09
  -5  -6   4   -0.09    0.11
  -5   6   4   -0.01    0.10
   5   6  -3    1.59    0.16
   5  -6  -3    0.93    0.09
  -5  -6   3    0.95    0.08
  -5   6   3    1.11    0.18
  -5   6   3    0.82    0.13
  -5  -6   3    0.90    0.14
   5   6  -2    8.40    0.35
   5  -6  -2    8.02    0.27
  -5  -6   2    9.09    0.36
  -5   6   2    7.99    0.35
  -5   6   2    8.17    0.40
  -5  -6   2    7.60    0.26
   5   6  -1    1.50    0.16
   5   6  -1    1.73    0.13
   5  -6  -1    1.76    0.14
  -5  -6   1    1.54    0.14
  -5   6   1    1.78    0.21
  -5   6   1    1.33    0.15
   5   6   0    1.30    0.14
   5   6   0    1.14    0.18
   5  -6   0    1.47    0.13
  -5  -6   0    1.48    0.14
  -5   6   0    1.74    0.19
  -5   6   0    1.19    0.16
   5   6   1   10.79    0.52
   5  -6   1   11.16    0.42
   5   6   1   10.73    0.37
  -5  -6  -1   10.29    0.38
  -5   6  -1   10.60    0.44
  -5   6  -1   10.82    0.48
   5   6   2    0.60    0.09
   5   6   2    0.50    0.18
   5  -6   2    0.42    0.13
  -5  -6  -2    0.49    0.12
  -5   6  -2    0.66    0.17
  -5   6  -2    0.57    0.14
   5   6   3    7.36    0.26
   5   6   3    7.90    0.39
   5  -6   3    7.73    0.38
  -5  -6  -3    7.41    0.35
  -5   6  -3    7.22    0.35
  -5   6  -3    7.87    0.42
   5   6   4   10.14    0.33
   5  -6   4   10.15    0.52
   5   6   4   10.57    0.52
  -5  -6  -4   10.68    0.47
  -5   6  -4   10.45    0.53
  -5   6  -4   11.14    0.44
   5   6   5    1.26    0.23
   5   6   5    0.88    0.09
   5  -6   5    1.16    0.20
  -5  -6  -5    1.18    0.20
  -5   6  -5    1.42    0.21
  -5   6  -5    0.96    0.15
   5   6   6    0.08    0.12
   5  -6   6   -0.07    0.15
  -5  -6  -6    0.33    0.15
  -5   6  -6   -0.00    0.09
  -5   6  -6   -0.01    0.14
   5   6   7    0.47    0.20
   5  -6   7    0.50    0.18
  -5  -6  -7    0.20    0.19
  -5   6  -7    0.32    0.11
  -5   6  -7    0.26    0.18
   5   6   8    4.21    0.35
   5  -6   8    3.72    0.40
  -5  -6  -8    3.98    0.40
  -5   6  -8    3.36    0.26
  -5   6  -8    3.92    0.34
   5   6   9    3.90    0.43
   5  -6   9    4.27    0.41
  -5  -6  -9    5.11    0.44
  -5   6  -9    4.20    0.35
   5   6  10    1.37    0.23
   5  -6  10    0.64    0.29
  -5   6 -10    0.95    0.25
   5   6  11    1.30    0.27
   5  -6  11    0.26    0.23
  -5  -6 -11    0.77    0.24
  -5   6 -11    0.73    0.25
   5   6  12    0.20    0.20
   5  -6  12    0.31    0.21
  -5  -6 -12    0.34    0.26
  -5   6 -12    0.31    0.23
   5   6  13    0.06    0.22
   5  -6  13    0.04    0.18
  -5  -6 -13   -0.06    0.24
  -5   6 -13    0.02    0.21
   5   7 -17    0.06    0.24
   5  -7 -17    0.38    0.24
  -5  -7  17    0.45    0.19
  -5   7  17    0.32    0.29
   5   7 -16    0.68    0.26
   5  -7 -16    0.32    0.25
  -5  -7  16    0.73    0.24
  -5   7  16    0.51    0.24
   5   7 -15    0.50    0.23
   5  -7 -15    0.41    0.22
  -5  -7  15    0.26    0.23
  -5   7  15    0.40    0.22
   5   7 -14   -0.09    0.17
   5  -7 -14    0.14    0.16
  -5   7  14    0.31    0.22
  -5  -7  14    0.22    0.18
   5   7 -13    0.52    0.24
   5  -7 -13    0.58    0.22
  -5  -7  13    0.58    0.21
  -5   7  13    0.11    0.24
   5   7 -12   -0.01    0.14
   5  -7 -12    0.32    0.13
  -5  -7  12   -0.06    0.14
  -5   7  12   -0.23    0.19
   5   7 -11    0.34    0.15
   5  -7 -11   -0.19    0.17
  -5  -7  11    0.41    0.17
  -5   7  11    0.08    0.15
   5   7 -10    1.15    0.22
   5  -7 -10    0.91    0.25
  -5  -7  10    1.15    0.25
  -5   7  10    1.99    0.29
   5   7  -9    2.33    0.29
   5  -7  -9    2.26    0.24
  -5  -7   9    1.76    0.29
  -5   7   9    2.21    0.25
   5   7  -8    2.75    0.26
   5  -7  -8    2.76    0.31
  -5   7   8    3.06    0.26
  -5  -7   8    2.99    0.32
   5   7  -7    0.32    0.12
   5  -7  -7   -0.17    0.15
  -5  -7   7    0.02    0.16
  -5   7   7    0.12    0.12
   5   7  -6    3.73    0.27
   5  -7  -6    4.04    0.30
  -5   7   6    3.99    0.31
  -5  -7   6    4.03    0.32
   5   7  -5    7.68    0.42
   5  -7  -5    6.49    0.23
   5  -7  -5    7.27    0.36
  -5  -7   5    8.26    0.40
  -5   7   5    7.00    0.40
   5   7  -4    0.75    0.17
   5  -7  -4    0.84    0.11
  -5   7   4    0.87    0.18
  -5   7   4    0.59    0.15
  -5  -7   4    0.98    0.15
   5   7  -3    0.42    0.11
  -5  -7   3    0.54    0.16
  -5  -7   3    0.23    0.07
  -5   7   3    0.41    0.14
  -5   7   3    0.42    0.12
   5   7  -2    0.77    0.13
   5  -7  -2    0.99    0.13
  -5  -7   2    1.19    0.18
  -5   7   2    0.86    0.18
  -5   7   2    0.98    0.18
   5   7  -1    1.99    0.18
   5  -7  -1    1.76    0.16
  -5  -7   1    1.37    0.12
  -5   7   1    1.92    0.21
  -5   7   1    1.54    0.21
   5   7   0    1.08    0.22
   5   7   0    1.11    0.16
   5  -7   0    1.14    0.15
  -5  -7   0    1.16    0.12
  -5   7   0    1.13    0.19
  -5   7   0    1.28    0.15
   5   7   1    0.90    0.13
   5   7   1    0.76    0.18
   5  -7   1    0.75    0.15
  -5  -7  -1    0.84    0.12
  -5   7  -1    0.80    0.15
  -5   7  -1    0.87    0.17
   5   7   2    0.99    0.23
   5  -7   2    0.95    0.17
   5   7   2    1.23    0.13
  -5  -7  -2    1.14    0.15
  -5   7  -2    1.13    0.17
  -5   7  -2    0.90    0.20
   5   7   3    7.21    0.30
   5   7   3    7.35    0.43
   5  -7   3    7.52    0.37
  -5  -7  -3    6.91    0.35
  -5   7  -3    6.76    0.40
  -5   7  -3    7.71    0.39
   5   7   4    0.00    0.07
   5   7   4   -0.18    0.12
   5  -7   4    0.08    0.13
  -5  -7  -4    0.08    0.11
  -5   7  -4   -0.09    0.12
  -5   7  -4    0.02    0.11
   5   7   5    1.06    0.25
   5   7   5    0.97    0.11
   5  -7   5    1.28    0.22
  -5  -7  -5    1.25    0.19
  -5   7  -5    0.94    0.17
  -5   7  -5    0.57    0.21
   5   7   6    5.55    0.46
   5  -7   6    5.55    0.41
  -5  -7  -6    5.25    0.40
  -5   7  -6    5.13    0.32
  -5   7  -6    5.64    0.38
   5   7   7    3.51    0.36
   5  -7   7    3.84    0.36
  -5  -7  -7    4.00    0.34
  -5   7  -7    3.39    0.32
  -5   7  -7    3.31    0.26
   5  -7   8    9.25    0.58
   5   7   8    8.65    0.55
  -5  -7  -8    9.93    0.58
  -5   7  -8    7.92    0.42
  -5   7  -8    8.09    0.51
   5   7   9    3.27    0.39
   5  -7   9    3.33    0.37
  -5  -7  -9    3.08    0.36
  -5   7  -9    2.35    0.25
  -5   7  -9    3.05    0.33
   5   7  10    0.55    0.26
   5  -7  10    0.64    0.26
  -5  -7 -10    0.38    0.23
  -5   7 -10    0.66    0.22
   5   7  11   -0.24    0.16
   5  -7  11    0.32    0.20
  -5  -7 -11    0.14    0.15
  -5   7 -11   -0.10    0.16
   5   7  12   -0.19    0.23
   5  -7  12   -0.05    0.25
  -5  -7 -12    0.06    0.24
  -5   7 -12    0.36    0.19
   5   7  13   -0.08    0.23
   5  -7  13   -0.04    0.24
  -5  -7 -13    0.04    0.25
  -5   7 -13    0.24    0.21
   5  -8 -16    0.09    0.18
   5   8 -16   -0.23    0.22
  -5  -8  16   -0.09    0.22
  -5   8  16   -0.16    0.24
   5   8 -15    1.10    0.28
   5  -8 -15    0.85    0.28
  -5  -8  15    0.90    0.29
  -5   8  15    0.53    0.26
   5   8 -14    0.29    0.19
   5  -8 -14    0.20    0.16
  -5  -8  14   -0.21    0.19
  -5   8  14    0.07    0.23
   5   8 -13    1.89    0.26
   5  -8 -13    2.05    0.33
  -5  -8  13    2.09    0.31
  -5   8  13    1.77    0.36
   5   8 -12    4.67    0.46
   5  -8 -12    5.20    0.44
  -5  -8  12    4.98    0.49
  -5   8  12    4.78    0.48
   5   8 -11    0.32    0.20
   5  -8 -11    0.32    0.16
  -5  -8  11    0.31    0.22
  -5   8  11    0.43    0.20
   5   8 -10    0.34    0.15
   5  -8 -10    0.18    0.18
  -5  -8  10    0.12    0.17
  -5   8  10    0.25    0.19
   5   8  -9    0.57    0.20
   5  -8  -9    0.65    0.22
  -5  -8   9    0.56    0.22
  -5   8   9    0.57    0.18
   5   8  -8   11.57    0.58
   5  -8  -8   10.57    0.55
  -5  -8   8   11.07    0.59
  -5   8   8   10.01    0.62
   5   8  -7    0.51    0.17
   5  -8  -7    0.22    0.15
  -5  -8   7    0.78    0.17
  -5   8   7    0.44    0.18
   5  -8  -6    1.95    0.12
   5  -8  -6    2.16    0.22
   5   8  -6    2.44    0.28
  -5  -8   6    3.00    0.30
  -5   8   6    2.09    0.25
   5   8  -5    0.64    0.13
   5  -8  -5    0.14    0.10
  -5  -8   5    0.41    0.20
  -5   8   5    0.15    0.13
   5   8  -4   -0.20    0.11
   5  -8  -4    0.09    0.08
  -5   8   4    0.16    0.13
  -5   8   4    0.09    0.11
   5   8  -3    2.30    0.22
   5  -8  -3    1.77    0.16
  -5  -8   3    2.22    0.27
  -5   8   3    1.89    0.22
  -5   8   3    2.06    0.24
   5   8  -2    4.43    0.27
   5  -8  -2    4.20    0.25
  -5  -8   2    4.39    0.33
  -5   8   2    4.30    0.32
  -5   8   2    4.25    0.31
   5   8  -1    2.26    0.22
   5  -8  -1    2.23    0.19
  -5  -8   1    2.51    0.27
  -5  -8   1    1.98    0.14
  -5   8   1    2.29    0.25
  -5   8   1    2.40    0.21
   5   8   0    2.22    0.21
   5  -8   0    2.43    0.20
  -5  -8   0    1.85    0.14
  -5   8   0    2.44    0.21
  -5   8   0    2.43    0.24
   5   8   1    1.10    0.24
   5  -8   1    1.06    0.18
   5   8   1    1.11    0.16
  -5  -8  -1    1.14    0.15
  -5   8  -1    1.34    0.19
  -5   8  -1    0.96    0.20
   5   8   2    1.02    0.15
   5   8   2    1.32    0.20
   5  -8   2    1.32    0.20
  -5  -8  -2    0.74    0.14
  -5   8  -2    1.11    0.18
  -5   8  -2    1.27    0.19
   5   8   3    0.66    0.14
   5   8   3    0.76    0.18
   5  -8   3    1.00    0.17
  -5  -8  -3    0.81    0.14
  -5   8  -3    0.67    0.18
  -5   8  -3    0.72    0.15
   5   8   4    1.46    0.22
   5  -8   4    1.21    0.21
   5   8   4    1.09    0.14
  -5  -8  -4    1.26    0.17
  -5   8  -4    0.77    0.19
  -5   8  -4    0.98    0.20
   5   8   5    0.09    0.10
   5  -8   5    0.40    0.16
   5   8   5    0.47    0.18
  -5  -8  -5    0.10    0.13
  -5   8  -5    0.06    0.16
  -5   8  -5    0.01    0.13
   5   8   6    1.37    0.25
   5   8   6    0.98    0.13
   5  -8   6    1.21    0.20
  -5   8  -6    0.74    0.18
  -5   8  -6    1.22    0.19
  -5  -8  -6    0.94    0.20
   5   8   7    4.17    0.41
   5  -8   7    4.37    0.39
  -5  -8  -7    4.06    0.33
  -5   8  -7    3.67    0.28
  -5   8  -7    3.25    0.31
   5   8   8    0.41    0.20
   5  -8   8    0.15    0.23
  -5  -8  -8    0.61    0.22
  -5   8  -8    0.32    0.19
  -5   8  -8    0.68    0.18
   5   8   9    0.18    0.23
   5  -8   9    0.33    0.22
  -5  -8  -9    0.24    0.23
  -5   8  -9    0.37    0.18
  -5   8  -9    0.31    0.14
   5   8  10    0.21    0.27
   5  -8  10    0.77    0.26
  -5   8 -10    0.55    0.21
  -5  -8 -10    0.28    0.26
   5   8  11   -0.08    0.23
   5  -8  11    0.35    0.22
  -5  -8 -11    0.22    0.24
  -5   8 -11   -0.01    0.17
   5   8  12    0.92    0.28
   5  -8  12    1.40    0.36
  -5  -8 -12    0.98    0.36
   5   9 -15    3.80    0.43
   5  -9 -15    4.28    0.43
  -5  -9  15    3.54    0.51
  -5   9  15    3.86    0.52
   5   9 -14    0.98    0.29
   5  -9 -14    0.60    0.26
  -5   9  14    0.60    0.31
  -5  -9  14    0.60    0.30
   5   9 -13    0.19    0.16
   5  -9 -13    0.02    0.19
  -5  -9  13   -0.17    0.20
  -5   9  13   -0.03    0.16
   5   9 -12   -0.00    0.19
   5  -9 -12    0.16    0.17
  -5  -9  12    0.74    0.19
  -5   9  12   -0.11    0.22
   5   9 -11   -0.07    0.14
   5  -9 -11    0.25    0.17
  -5  -9  11   -0.12    0.18
  -5   9  11   -0.06    0.19
   5   9 -10    0.62    0.25
   5  -9 -10    0.59    0.24
  -5  -9  10    1.22    0.27
  -5   9  10    0.50    0.22
   5   9  -9    2.02    0.26
   5  -9  -9    1.57    0.29
  -5  -9   9    2.16    0.33
  -5   9   9    1.37    0.24
   5   9  -8    0.76    0.25
   5  -9  -8    0.96    0.19
  -5  -9   8    0.96    0.26
  -5   9   8    0.68    0.24
   5   9  -7   -0.29    0.16
   5  -9  -7    0.19    0.12
  -5  -9   7   -0.12    0.14
  -5   9   7    0.17    0.14
   5   9  -6    1.21    0.21
   5  -9  -6    0.81    0.23
   5  -9  -6    0.91    0.12
  -5   9   6    1.10    0.22
  -5  -9   6    1.45    0.26
   5   9  -5    2.32    0.27
   5  -9  -5    1.56    0.14
  -5  -9   5    1.66    0.29
  -5   9   5    1.81    0.22
  -5   9   5    1.39    0.25
   5   9  -4    4.02    0.33
   5  -9  -4    3.63    0.24
  -5  -9   4    4.11    0.32
  -5   9   4    3.28    0.29
  -5   9   4    3.61    0.35
   5   9  -3    6.29    0.38
   5  -9  -3    6.06    0.31
  -5  -9   3    6.45    0.43
  -5   9   3    6.94    0.41
  -5   9   3    6.34    0.38
   5   9  -2    3.01    0.28
   5  -9  -2    2.52    0.22
  -5   9   2    3.01    0.26
  -5   9   2    3.37    0.32
  -5  -9   2    3.00    0.32
   5   9  -1    2.96    0.28
   5  -9  -1    3.87    0.27
  -5  -9   1    3.81    0.34
  -5   9   1    3.47    0.28
  -5   9   1    3.58    0.34
   5   9   0    1.41    0.20
   5  -9   0    1.14    0.18
  -5   9   0    1.24    0.19
  -5   9   0    1.35    0.19
  -5  -9   0    1.67    0.21
   5   9   1    0.16    0.12
   5  -9   1    0.59    0.13
  -5  -9  -1   -0.06    0.08
  -5   9  -1   -0.08    0.12
  -5   9  -1   -0.01    0.13
   5   9   2    1.66    0.28
   5   9   2    2.00    0.19
   5  -9   2    2.14    0.24
  -5  -9  -2    1.40    0.16
  -5   9  -2    1.67    0.21
  -5   9  -2    2.15    0.25
   5   9   3    0.25    0.11
   5   9   3   -0.07    0.17
   5  -9   3    0.10    0.14
  -5  -9  -3    0.04    0.10
  -5   9  -3   -0.16    0.12
  -5   9  -3    0.20    0.15
   5   9   4    4.28    0.29
   5   9   4    4.10    0.41
   5  -9   4    4.88    0.35
  -5  -9  -4    3.79    0.27
  -5   9  -4    3.64    0.30
  -5   9  -4    4.36    0.34
   5   9   5    0.19    0.18
   5  -9   5    0.27    0.18
   5   9   5    0.52    0.13
  -5  -9  -5    0.40    0.15
  -5   9  -5    0.20    0.16
  -5   9  -5    0.51    0.16
   5   9   6    0.61    0.13
   5  -9   6    0.79    0.20
   5   9   6    0.63    0.22
  -5  -9  -6    0.62    0.19
  -5   9  -6    0.96    0.18
  -5   9  -6    0.79    0.18
   5   9   7    4.26    0.35
   5  -9   7    2.91    0.36
  -5  -9  -7    3.27    0.34
  -5   9  -7    2.38    0.28
   5  -9   8    0.80    0.27
   5   9   8    0.40    0.27
  -5  -9  -8    1.00    0.25
  -5   9  -8    0.66    0.19
   5   9   9    1.63    0.37
   5  -9   9    2.24    0.36
  -5  -9  -9    2.39    0.34
  -5   9  -9    1.66    0.27
  -5   9  -9    1.77    0.24
   5   9  10    0.23    0.20
   5  -9  10    0.24    0.23
  -5  -9 -10    0.26    0.19
   5   9  11    0.42    0.31
   5  -9  11    0.82    0.27
  -5  -9 -11    0.76    0.25
   5 -10 -14    2.18    0.39
   5  10 -14    2.63    0.41
  -5 -10  14    2.32    0.36
  -5  10  14    1.61    0.41
   5  10 -13   -0.03    0.17
   5 -10 -13    0.29    0.20
  -5 -10  13   -0.06    0.22
  -5  10  13   -0.29    0.20
   5  10 -12    0.33    0.22
   5 -10 -12    0.66    0.21
  -5 -10  12    0.50    0.28
  -5  10  12    0.35    0.21
   5  10 -11    0.16    0.22
   5 -10 -11    0.08    0.16
  -5 -10  11    0.05    0.24
  -5  10  11   -0.04    0.20
   5  10 -10    0.17    0.23
   5 -10 -10    0.34    0.20
  -5 -10  10    0.01    0.19
  -5  10  10    0.13    0.19
   5 -10  -9   -0.03    0.18
  -5 -10   9   -0.27    0.19
  -5  10   9   -0.14    0.19
   5  10  -8    0.57    0.21
   5 -10  -8    0.28    0.22
  -5 -10   8    1.02    0.22
  -5  10   8    0.60    0.22
   5  10  -7    1.19    0.21
   5 -10  -7    0.76    0.20
  -5 -10   7    0.90    0.23
  -5  10   7    0.67    0.23
   5  10  -6    0.08    0.17
   5 -10  -6   -0.00    0.09
  -5 -10   6    0.05    0.15
  -5  10   6    0.04    0.14
   5  10  -5    0.08    0.15
   5 -10  -5    0.15    0.09
  -5 -10   5   -0.18    0.16
  -5  10   5    0.07    0.17
  -5  10   5    0.11    0.12
   5  10  -4    0.86    0.19
   5 -10  -4    0.70    0.14
  -5 -10   4    0.96    0.21
  -5  10   4    0.86    0.18
  -5  10   4    0.90    0.24
   5  10  -3    1.37    0.21
   5 -10  -3    1.48    0.17
  -5 -10   3    1.07    0.29
  -5  10   3    1.47    0.19
  -5  10   3    1.56    0.27
   5  10  -2    2.40    0.27
   5 -10  -2    2.32    0.22
  -5 -10   2    3.17    0.33
  -5  10   2    2.14    0.24
  -5  10   2    2.48    0.26
   5  10  -1    1.92    0.23
   5 -10  -1    1.45    0.20
  -5 -10   1    1.69    0.25
  -5  10   1    1.19    0.22
  -5  10   1    1.57    0.19
   5  10   0    0.65    0.18
   5 -10   0    0.75    0.17
  -5 -10   0    0.68    0.23
  -5  10   0    0.66    0.19
  -5  10   0    0.75    0.16
   5  10   1    0.62    0.17
   5 -10   1    0.65    0.17
  -5 -10  -1    0.68    0.18
  -5  10  -1    0.69    0.15
  -5  10  -1    0.26    0.17
   5  10   2    0.38    0.15
   5 -10   2    0.42    0.17
  -5 -10  -2    0.39    0.12
  -5  10  -2    0.28    0.14
  -5  10  -2    0.69    0.20
   5  10   3    4.68    0.33
   5  10   3    4.89    0.45
   5 -10   3    4.84    0.37
  -5 -10  -3    4.03    0.29
  -5  10  -3    4.03    0.35
  -5  10  -3    5.25    0.36
   5  10   4    3.28    0.26
   5  10   4    3.69    0.35
   5 -10   4    3.11    0.29
  -5 -10  -4    3.25    0.24
  -5  10  -4    3.00    0.33
  -5  10  -4    2.83    0.27
   5  10   5    5.60    0.52
   5 -10   5    5.50    0.43
   5  10   5    5.01    0.33
  -5 -10  -5    5.03    0.34
  -5  10  -5    5.93    0.42
  -5  10  -5    4.02    0.32
   5  10   6   -0.11    0.12
   5  10   6    0.78    0.20
   5 -10   6   -0.14    0.17
  -5 -10  -6   -0.04    0.14
  -5  10  -6   -0.02    0.14
   5  10   7    2.91    0.42
   5 -10   7    2.65    0.36
  -5 -10  -7    2.85    0.32
  -5  10  -7    1.81    0.29
   5  10   8    0.16    0.18
   5 -10   8   -0.05    0.16
  -5 -10  -8    0.28    0.19
  -5  10  -8   -0.05    0.15
   5  10   9    0.21    0.24
   5 -10   9    0.22    0.21
  -5 -10  -9    0.31    0.21
  -5  10  -9    0.12    0.17
   5 -10  10    0.49    0.29
   5  10  10    0.51    0.30
  -5 -10 -10    0.70    0.23
   5  11 -13    0.64    0.25
   5 -11 -13    0.49    0.29
  -5 -11  13    0.48    0.26
  -5  11  13    0.27    0.29
   5 -11 -12    0.02    0.24
   5  11 -12    0.20    0.20
  -5 -11  12   -0.04    0.27
  -5  11  12    0.19    0.19
   5  11 -11    0.00    0.18
   5 -11 -11    0.13    0.22
  -5 -11  11    0.06    0.24
  -5  11  11    0.09    0.21
   5  11 -10    0.58    0.29
   5 -11 -10    0.52    0.26
  -5 -11  10    0.85    0.26
  -5  11  10    0.56    0.24
   5  11  -9   -0.10    0.17
   5 -11  -9    0.04    0.19
  -5 -11   9    0.05    0.22
  -5  11   9   -0.02    0.17
   5  11  -8    0.85    0.21
   5 -11  -8    0.87    0.27
  -5 -11   8    0.74    0.26
  -5  11   8    0.55    0.22
   5  11  -7    1.67    0.26
   5 -11  -7    1.00    0.25
  -5 -11   7    1.58    0.29
  -5  11   7    1.31    0.26
   5  11  -6    4.32    0.43
  -5 -11   6    4.58    0.50
  -5  11   6    3.94    0.36
  -5  11   6    3.84    0.36
   5  11  -5    0.20    0.16
  -5 -11   5    0.30    0.22
  -5  11   5    0.07    0.19
  -5  11   5    0.04    0.15
   5  11  -4    2.40    0.26
   5 -11  -4    1.60    0.19
  -5 -11   4    2.31    0.29
  -5  11   4    1.92    0.23
  -5  11   4    1.45    0.35
   5  11  -3    0.35    0.16
   5 -11  -3    0.45    0.14
  -5 -11   3    0.75    0.24
  -5  11   3    0.16    0.18
  -5  11   3    0.36    0.16
   5  11  -2    0.57    0.20
   5 -11  -2    0.62    0.16
  -5 -11   2    0.65    0.20
  -5  11   2    0.56    0.20
  -5  11   2    0.44    0.16
   5  11  -1    0.05    0.12
   5 -11  -1    0.07    0.12
  -5 -11   1   -0.14    0.16
  -5  11   1    0.04    0.14
  -5  11   1   -0.11    0.11
   5  11   0    2.63    0.25
   5 -11   0    2.41    0.28
  -5 -11   0    3.10    0.33
  -5  11   0    2.99    0.31
  -5  11   0    2.11    0.23
   5  11   1    0.10    0.14
   5 -11   1   -0.02    0.11
  -5 -11  -1   -0.19    0.17
  -5  11  -1    0.26    0.17
  -5  11  -1   -0.09    0.11
   5 -11   2    0.42    0.18
   5  11   2    0.36    0.17
  -5 -11  -2    0.05    0.19
  -5  11  -2    0.21    0.21
   5  11   3    0.61    0.19
   5 -11   3    0.73    0.23
  -5 -11  -3    0.60    0.28
  -5  11  -3    0.85    0.24
   5  11   4    2.18    0.25
   5  11   4    2.08    0.31
   5 -11   4    2.31    0.27
  -5  11  -4    2.21    0.32
   5  11   5    0.78    0.27
   5  11   5    0.51    0.17
   5 -11   5    0.74    0.24
  -5  11  -5    0.66    0.22
   5  11   6   -0.09    0.13
   5  11   6   -0.01    0.23
   5 -11   6    0.16    0.19
  -5 -11  -6    0.09    0.15
  -5  11  -6    0.30    0.17
   5  11   7    0.47    0.25
   5 -11   7    0.39    0.24
  -5 -11  -7    0.59    0.20
  -5  11  -7    0.63    0.18
   5  11   8    0.02    0.23
   5 -11   8    0.29    0.21
  -5 -11  -8    0.01    0.17
  -5  11  -8   -0.27    0.16
   5  11   9    1.46    0.32
   5 -11   9    1.11    0.28
  -5 -11  -9    1.24    0.32
  -5  11  -9    1.34    0.26
   5  12 -11   -0.02    0.20
   5 -12 -11    0.01    0.23
  -5 -12  11    0.10    0.20
  -5  12  11    0.05    0.16
   5  12 -10   -0.07    0.24
   5 -12 -10    0.33    0.23
  -5 -12  10   -0.20    0.25
  -5  12  10    0.19    0.20
   5  12  -9    0.22    0.19
   5 -12  -9    0.08    0.24
  -5 -12   9    0.38    0.27
  -5  12   9    0.11    0.16
   5  12  -8    0.31    0.21
   5 -12  -8    0.44    0.21
  -5 -12   8   -0.09    0.24
  -5  12   8    0.27    0.19
   5  12  -7   -0.01    0.17
   5 -12  -7   -0.05    0.20
  -5 -12   7    0.39    0.22
  -5  12   7   -0.08    0.16
   5  12  -6    0.15    0.18
  -5 -12   6    0.20    0.19
  -5  12   6   -0.07    0.18
  -5  12   6   -0.01    0.16
   5  12  -5    0.32    0.22
  -5 -12   5    0.27    0.26
  -5  12   5    0.16    0.23
  -5  12   5    0.22    0.17
   5  12  -4    0.13    0.20
   5 -12  -4    0.11    0.15
  -5  12   4    0.09    0.15
  -5  12   4    0.30    0.19
  -5 -12   4    0.18    0.25
   5  12  -3    0.26    0.16
   5 -12  -3   -0.08    0.12
  -5 -12   3   -0.04    0.17
  -5  12   3   -0.03    0.12
  -5  12   3    0.04    0.15
   5  12  -2    0.65    0.21
   5 -12  -2    0.55    0.16
  -5 -12   2    0.30    0.21
  -5  12   2    0.44    0.21
  -5  12   2    0.16    0.15
   5  12  -1   -0.06    0.17
   5 -12  -1    0.17    0.12
  -5 -12   1   -0.22    0.23
  -5  12   1    0.13    0.16
   5  12   0    0.48    0.17
   5 -12   0    0.38    0.18
  -5 -12   0    0.68    0.22
  -5  12   0    0.21    0.26
   5  12   1    0.04    0.17
   5 -12   1    0.43    0.17
  -5 -12  -1   -0.00    0.18
  -5  12  -1    0.24    0.22
   5  12   2    0.15    0.14
   5 -12   2    0.02    0.15
  -5 -12  -2   -0.20    0.19
  -5  12  -2   -0.13    0.18
   5  12   3    0.04    0.14
   5 -12   3    0.03    0.14
  -5 -12  -3   -0.28    0.16
  -5  12  -3    0.03    0.16
   5  12   4   -0.06    0.16
   5 -12   4    0.06    0.21
  -5 -12  -4    1.60    0.24
  -5  12  -4   -0.03    0.17
   5  12   5    0.86    0.22
   5 -12   5    1.36    0.30
  -5 -12  -5    1.44    0.28
  -5  12  -5    1.24    0.25
   5  12   6    0.19    0.24
   5 -12   6    0.32    0.22
  -5  12  -6   -0.05    0.20
   5  12   7    0.34    0.27
   5 -12   7    1.29    0.31
  -5  12  -7    0.73    0.22
   5  13  -9    0.72    0.29
   5 -13  -9    0.65    0.29
  -5 -13   9    0.18    0.34
  -5  13   9    0.04    0.23
   5  13  -8    0.06    0.26
   5 -13  -8    0.28    0.26
  -5 -13   8    0.28    0.23
  -5  13   8    0.07    0.20
   5  13  -7    2.08    0.41
   5 -13  -7    2.13    0.33
  -5 -13   7    2.44    0.38
  -5  13   7    1.67    0.30
   5  13  -6    0.51    0.29
  -5 -13   6    1.18    0.33
  -5  13   6    0.22    0.31
   5  13  -5    0.42    0.20
  -5 -13   5    0.17    0.30
  -5  13   5    0.09    0.25
   5  13  -4    0.10    0.17
  -5 -13   4    0.09    0.24
  -5  13   4    0.15    0.23
   5  13  -3    0.10    0.19
   5 -13  -3    0.04    0.14
  -5 -13   3    0.04    0.21
  -5  13   3   -0.03    0.17
   5  13  -2    0.20    0.17
   5 -13  -2    0.15    0.16
  -5  13   2    0.52    0.24
  -5 -13   2   -0.01    0.25
   5  13  -1    0.22    0.19
   5 -13  -1    0.12    0.16
  -5 -13   1   -0.03    0.23
  -5  13   1   -0.09    0.21
   5  13   0    0.07    0.15
   5 -13   0   -0.15    0.16
  -5 -13   0   -0.12    0.17
  -5  13   0   -0.01    0.18
   5  13   1    0.06    0.14
   5 -13   1    0.21    0.17
  -5 -13  -1   -0.13    0.17
  -5  13  -1    0.16    0.22
   5  13   2   -0.00    0.18
   5 -13   2    0.31    0.17
  -5 -13  -2   -0.31    0.23
  -5  13  -2    0.16    0.18
   5  13   3    1.02    0.25
   5 -13   3    0.74    0.26
  -5 -13  -3    1.51    0.33
  -5  13  -3    0.90    0.26
   5  13   4    0.19    0.17
   5 -13   4    0.00    0.16
  -5 -13  -4   -0.13    0.23
  -5  13  -4    0.11    0.18
   5 -13   5    0.22    0.22
  -5 -13  -5   -0.07    0.25
  -5  13  -5    0.15    0.23
   5  14  -6    0.53    0.27
  -5 -14   6    1.32    0.37
  -5  14   6    0.64    0.29
   5  14  -5    1.10    0.38
  -5 -14   5    2.41    0.42
  -5  14   5    1.65    0.39
   5  14  -4    0.07    0.19
  -5 -14   4    0.13    0.26
  -5  14   4    0.02    0.25
   5  14  -3   -0.01    0.18
  -5 -14   3    0.16    0.26
  -5  14   3    0.17    0.25
   5  14  -2    0.28    0.19
  -5 -14   2    0.20    0.24
  -5  14   2    0.11    0.23
   5  14  -1    0.18    0.22
   5 -14  -1    0.32    0.18
  -5 -14   1   -0.07    0.29
  -5  14   1    0.13    0.25
   5  14   0    0.50    0.25
   5 -14   0    0.54    0.23
  -5 -14   0    0.40    0.31
  -5  14   0    0.28    0.29
   5  14   1    0.09    0.24
   5 -14   1    0.67    0.21
  -5 -14  -1    0.23    0.28
  -5  14  -1   -0.03    0.28
   5  14   2    0.11    0.21
   5 -14   2    0.33    0.21
  -5 -14  -2    0.25    0.23
  -5  14  -2    0.15    0.21
   6   0 -19   -0.25    0.15
  -6   0  19    0.02    0.18
   6   0 -18    0.81    0.23
  -6   0  18    0.74    0.23
   6   0 -17   -0.03    0.17
  -6   0  17    0.29    0.17
   6   0 -16    0.61    0.17
  -6   0  16    0.45    0.23
   6   0 -15    0.29    0.17
  -6   0  15   -0.08    0.18
   6   0 -14    8.40    0.49
  -6   0  14    7.37    0.53
   6   0 -13   -0.20    0.14
  -6   0  13   -0.05    0.07
  -6   0  13    0.02    0.15
   6   0 -12    7.14    0.41
  -6   0  12    7.14    0.47
  -6   0  12    5.80    0.22
   6   0 -11   -0.06    0.13
  -6   0  11   -0.05    0.12
  -6   0  11   -0.05    0.05
   6   0 -10    3.00    0.25
  -6   0  10    2.67    0.24
   6   0  -9   -0.01    0.07
  -6   0   9    0.06    0.11
  -6   0   9   -0.01    0.05
   6   0  -8    0.54    0.12
  -6   0   8    0.24    0.05
  -6   0   8    0.43    0.14
   6   0  -7    0.07    0.07
  -6   0   7   -0.05    0.08
  -6   0   7   -0.00    0.03
   6   0  -6   19.44    0.61
  -6   0   6   21.12    0.67
  -6   0   6   18.45    0.35
   6   0  -5   -0.06    0.09
  -6   0   5   -0.17    0.11
   6   0  -4   22.48    0.63
   6   0  -4   22.32    0.48
  -6   0   4   24.20    0.73
   6   0  -3    0.12    0.06
   6   0  -3    0.04    0.08
  -6   0   3    0.15    0.12
   6   0  -2  224.12    4.42
   6   0  -2  219.87    4.45
  -6   0   2  220.97    5.10
   6   0  -1    0.05    0.06
   6   0  -1    0.05    0.07
  -6   0   1    0.03    0.11
   6   0   0   17.14    0.41
  -6   0   0   18.85    0.62
   6   0   1    0.00    0.04
   6   0   1   -0.02    0.06
  -6   0  -1    0.19    0.12
   6   0   2   36.12    0.96
   6   0   2   33.14    0.61
  -6   0  -2   36.45    1.12
   6   0   3    0.02    0.03
   6   0   3    0.15    0.10
  -6   0  -3   -0.14    0.11
   6   0   4    5.56    0.33
  -6   0  -4    5.80    0.37
   6   0   5    0.10    0.12
  -6   0  -5   -0.12    0.12
   6   0   6   81.42    2.63
  -6   0  -6   78.28    2.61
   6   0   7   -0.04    0.17
  -6   0  -7    0.12    0.18
   6   0   8    7.10    0.51
  -6   0  -8    6.67    0.53
   6   0   9   -0.10    0.15
  -6   0  -9    0.29    0.19
   6   0  10    0.90    0.29
  -6   0 -10    1.08    0.28
   6   0  11   -0.03    0.18
  -6   0 -11   -0.28    0.20
   6   0  12    0.83    0.30
  -6   0 -12    0.74    0.25
   6   0  13   -0.07    0.23
  -6   0 -13   -0.02    0.19
   6   0  14    4.10    0.52
  -6   0 -14    3.39    0.45
   6  -1 -19   -0.24    0.17
   6   1 -19    0.12    0.18
  -6  -1  19    0.07    0.21
  -6   1  19   -0.07    0.19
   6   1 -18    0.12    0.18
   6  -1 -18   -0.01    0.17
  -6  -1  18    0.30    0.22
  -6   1  18    0.20    0.19
   6  -1 -17    0.79    0.21
   6   1 -17    0.47    0.22
  -6  -1  17    0.59    0.24
  -6   1  17    0.35    0.21
   6   1 -16    0.81    0.22
   6  -1 -16    0.69    0.22
  -6  -1  16    0.68    0.19
  -6   1  16    0.82    0.25
   6   1 -15    6.78    0.44
   6  -1 -15    5.86    0.44
  -6  -1  15    5.14    0.30
  -6  -1  15    6.92    0.47
  -6   1  15    6.53    0.52
   6   1 -14    0.49    0.18
   6  -1 -14    0.30    0.18
  -6  -1  14    0.50    0.12
  -6   1  14    0.78    0.22
  -6  -1  14    0.50    0.16
   6  -1 -13    0.68    0.15
   6   1 -13    0.64    0.15
  -6  -1  13    0.56    0.16
  -6  -1  13    0.57    0.11
  -6   1  13    0.68    0.17
   6   1 -12    0.01    0.14
   6  -1 -12    0.18    0.13
  -6  -1  12    0.02    0.07
  -6  -1  12    0.15    0.14
  -6   1  12    0.07    0.17
   6   1 -11    0.16    0.16
   6  -1 -11    0.57    0.15
  -6  -1  11    0.42    0.13
  -6  -1  11    0.35    0.08
  -6   1  11    0.64    0.18
   6   1 -10    0.36    0.11
   6  -1 -10    0.48    0.14
  -6  -1  10    0.17    0.14
  -6  -1  10    0.14    0.06
  -6   1  10    0.20    0.15
   6   1  -9    2.11    0.18
   6  -1  -9    2.05    0.21
  -6  -1   9    1.99    0.12
  -6  -1   9    2.26    0.18
  -6   1   9    2.23    0.23
   6   1  -8    2.59    0.22
   6  -1  -8    2.76    0.19
  -6  -1   8    2.34    0.21
  -6  -1   8    2.41    0.12
  -6   1   8    2.50    0.25
   6   1  -7    1.87    0.17
   6  -1  -7    1.62    0.15
  -6  -1   7    1.60    0.18
  -6  -1   7    1.52    0.09
  -6   1   7    1.38    0.20
   6   1  -6    0.38    0.09
   6  -1  -6    0.57    0.12
  -6  -1   6    0.50    0.14
  -6   1   6    0.68    0.13
  -6  -1   6    0.36    0.07
   6   1  -5    2.88    0.18
   6  -1  -5    2.86    0.20
  -6  -1   5    3.23    0.21
  -6  -1   5    2.75    0.12
  -6   1   5    2.95    0.22
   6   1  -4   10.81    0.34
   6   1  -4   10.65    0.30
   6  -1  -4   11.31    0.36
   6  -1  -4    9.58    0.23
  -6  -1   4   10.32    0.37
  -6   1   4   11.44    0.48
   6  -1  -3   68.91    1.61
   6   1  -3   66.35    1.45
   6  -1  -3   67.57    1.21
   6   1  -3   66.28    1.52
  -6  -1   3   66.50    1.71
  -6   1   3   67.70    1.71
   6   1  -2   57.12    1.24
   6   1  -2   58.62    1.32
   6  -1  -2   59.14    1.36
   6  -1  -2   57.32    1.18
  -6  -1   2   58.12    1.49
  -6   1   2   59.23    1.55
   6   1  -1   56.06    1.38
   6   1  -1   57.17    1.18
   6  -1  -1   56.22    1.25
   6  -1  -1   53.99    1.24
  -6   1   1   57.51    1.55
  -6  -1   1   55.61    1.45
   6   1   0    6.54    0.20
   6   1   0    7.07    0.28
   6  -1   0    7.39    0.23
   6  -1   0    6.88    0.25
  -6  -1   0    7.11    0.36
  -6   1   0    7.30    0.38
   6   1   1   31.16    0.86
   6  -1   1   27.82    0.65
   6  -1   1   31.23    0.84
  -6  -1  -1   29.69    0.91
  -6   1  -1   31.03    0.99
   6   1   2    0.19    0.05
   6   1   2    0.37    0.10
   6  -1   2    0.14    0.10
   6  -1   2    0.13    0.05
  -6  -1  -2   -0.06    0.14
  -6   1  -2    0.28    0.15
   6   1   3   33.51    1.04
   6  -1   3   31.50    0.95
  -6  -1  -3   32.28    1.07
  -6   1  -3   31.59    1.03
   6  -1   4    0.55    0.13
   6   1   4    0.59    0.13
  -6  -1  -4    0.44    0.15
  -6   1  -4    0.56    0.19
   6   1   5    0.08    0.13
   6  -1   5    0.24    0.14
  -6  -1  -5    0.04    0.17
  -6   1  -5    0.31    0.17
   6  -1   6    0.17    0.14
   6   1   6    0.06    0.14
  -6  -1  -6   -0.25    0.14
  -6   1  -6   -0.03    0.14
   6   1   7   10.19    0.55
   6  -1   7   11.84    0.61
  -6  -1  -7   11.47    0.65
  -6   1  -7   11.00    0.61
   6   1   8    1.86    0.29
   6  -1   8    2.72    0.31
  -6   1  -8    1.92    0.34
  -6  -1  -8    2.34    0.27
   6   1   9    2.80    0.35
   6  -1   9    3.22    0.36
  -6  -1  -9    3.59    0.37
  -6   1  -9    2.58    0.37
   6  -1  10    0.74    0.21
   6   1  10    0.31    0.19
  -6   1 -10    0.81    0.26
  -6  -1 -10    0.27    0.25
   6   1  11    2.16    0.31
   6  -1  11    2.55    0.38
  -6  -1 -11    1.60    0.35
  -6   1 -11    2.22    0.32
   6   1  12    0.22    0.21
   6  -1  12    0.15    0.21
  -6  -1 -12    0.01    0.18
  -6   1 -12   -0.23    0.17
   6   1  13    2.38    0.43
   6  -1  13    2.39    0.45
  -6  -1 -13    2.96    0.47
  -6   1 -13    2.32    0.43
   6   1  14    0.21    0.24
   6  -1  14    0.12    0.24
  -6   1 -14    0.21    0.23
  -6  -1 -14    0.25    0.29
   6   2 -19    0.71    0.22
   6  -2 -19    0.10    0.21
  -6   2  19    0.53    0.24
  -6  -2  19    0.41    0.25
   6   2 -18    0.27    0.20
   6  -2 -18    0.14    0.16
  -6   2  18    0.20    0.20
  -6  -2  18    0.40    0.22
   6   2 -17    1.52    0.28
   6  -2 -17    1.33    0.26
  -6   2  17    1.66    0.27
  -6  -2  17    1.53    0.28
   6   2 -16    0.27    0.16
   6  -2 -16   -0.02    0.17
  -6  -2  16    0.19    0.11
  -6  -2  16    0.10    0.14
  -6   2  16    0.06    0.17
   6   2 -15    2.99    0.32
   6  -2 -15    2.99    0.26
  -6  -2  15    2.71    0.32
  -6  -2  15    2.50    0.23
  -6   2  15    2.80    0.38
   6   2 -14    2.00    0.22
   6  -2 -14    1.54    0.23
  -6  -2  14    1.71    0.25
  -6  -2  14    1.42    0.17
  -6   2  14    1.40    0.26
   6   2 -13    0.17    0.18
   6  -2 -13    0.38    0.14
  -6  -2  13    0.27    0.15
  -6  -2  13    0.20    0.10
  -6   2  13    0.26    0.20
   6   2 -12    1.62    0.20
   6  -2 -12    1.73    0.22
  -6  -2  12    1.42    0.21
  -6  -2  12    1.42    0.15
  -6   2  12    2.18    0.28
   6   2 -11    0.15    0.11
   6  -2 -11    0.16    0.13
  -6  -2  11   -0.15    0.08
  -6   2  11   -0.09    0.12
  -6  -2  11    0.00    0.12
   6   2 -10    1.09    0.21
   6  -2 -10    1.17    0.20
  -6  -2  10    1.42    0.12
  -6  -2  10    1.65    0.19
  -6   2  10    1.35    0.23
   6   2  -9    0.28    0.13
   6  -2  -9    0.32    0.12
  -6  -2   9    0.46    0.13
  -6  -2   9    0.39    0.09
  -6   2   9    0.63    0.17
   6   2  -8    2.19    0.19
   6  -2  -8    2.54    0.22
  -6  -2   8    2.32    0.15
  -6   2   8    2.15    0.25
  -6  -2   8    2.42    0.19
   6   2  -7    0.32    0.13
   6  -2  -7    0.26    0.10
  -6  -2   7    0.42    0.12
  -6  -2   7    0.33    0.08
  -6   2   7    0.10    0.15
   6   2  -6   28.70    0.86
   6  -2  -6   31.63    0.90
  -6  -2   6   30.18    0.72
  -6  -2   6   30.08    0.90
  -6   2   6   30.28    1.04
   6   2  -5    1.16    0.14
   6  -2  -5    1.32    0.15
  -6  -2   5    1.26    0.10
  -6  -2   5    1.20    0.15
  -6   2   5    1.12    0.16
   6   2  -4    3.35    0.17
   6   2  -4    3.19    0.16
   6  -2  -4    3.04    0.09
   6  -2  -4    3.34    0.19
  -6  -2   4    3.26    0.21
  -6   2   4    3.51    0.23
   6   2  -3   25.66    0.67
   6   2  -3   25.87    0.69
   6  -2  -3   25.40    0.71
  -6  -2   3   25.48    0.71
  -6   2   3   24.36    0.78
   6   2  -2   39.55    0.91
   6   2  -2   39.74    0.98
   6  -2  -2   39.67    1.01
  -6  -2   2   38.76    1.06
  -6   2   2   39.02    1.12
   6   2  -1  100.66    2.42
   6  -2  -1   97.98    2.04
   6  -2  -1  100.06    2.22
   6   2  -1  101.19    2.03
  -6  -2   1   98.07    2.41
  -6   2   1   98.20    2.50
   6   2   0    6.06    0.19
   6   2   0    5.71    0.26
   6  -2   0    6.35    0.23
   6  -2   0    6.03    0.22
  -6  -2   0    5.81    0.27
  -6   2   0    5.94    0.31
   6   2   1    0.08    0.05
   6   2   1    0.06    0.10
   6  -2   1    0.10    0.08
   6  -2   1    0.00    0.06
  -6  -2  -1    0.08    0.10
  -6   2  -1    0.10    0.11
   6   2   2    8.45    0.39
   6  -2   2    8.82    0.36
   6  -2   2    8.94    0.26
  -6  -2  -2    9.26    0.43
  -6   2  -2    8.87    0.40
   6   2   3    0.79    0.15
   6   2   3    0.60    0.04
   6  -2   3    0.66    0.11
   6  -2   3    0.57    0.07
  -6  -2  -3    0.54    0.18
  -6   2  -3    0.88    0.19
   6  -2   4    1.13    0.17
   6   2   4    1.06    0.18
   6  -2   4    0.90    0.07
  -6  -2  -4    0.81    0.16
  -6   2  -4    1.06    0.18
   6   2   5    0.12    0.13
   6  -2   5    0.01    0.04
   6  -2   5    0.19    0.12
  -6  -2  -5    0.05    0.14
  -6   2  -5   -0.01    0.16
   6   2   6   50.67    1.82
   6  -2   6   52.08    1.74
  -6  -2  -6   50.17    1.82
  -6   2  -6   50.29    1.71
   6   2   7    6.26    0.44
   6  -2   7    5.93    0.44
  -6  -2  -7    6.31    0.46
  -6   2  -7    5.84    0.42
   6   2   8    7.32    0.45
   6  -2   8    7.57    0.48
  -6  -2  -8    6.74    0.53
  -6   2  -8    7.56    0.53
   6   2   9    1.13    0.28
   6  -2   9    1.22    0.24
  -6  -2  -9    1.48    0.29
  -6   2  -9    1.51    0.23
   6   2  10    0.82    0.26
   6  -2  10    1.02    0.23
  -6  -2 -10    0.28    0.23
  -6   2 -10    1.00    0.28
   6   2  11    1.70    0.36
   6  -2  11    1.77    0.28
  -6  -2 -11    1.91    0.31
  -6   2 -11    1.93    0.35
   6   2  12    0.36    0.21
   6  -2  12    0.07    0.21
  -6  -2 -12    0.09    0.20
  -6   2 -12    0.42    0.21
   6   2  13    0.47    0.29
   6  -2  13    0.13    0.23
  -6  -2 -13    0.34    0.23
  -6   2 -13    0.07    0.23
   6   2  14    2.55    0.38
   6  -2  14    2.28    0.44
  -6  -2 -14    2.21    0.38
  -6   2 -14    1.83    0.41
   6   3 -18    0.75    0.21
   6  -3 -18    0.22    0.21
  -6  -3  18    0.05    0.21
  -6   3  18    0.12    0.27
   6   3 -17    0.86    0.21
   6  -3 -17    0.95    0.25
  -6  -3  17    0.90    0.25
  -6  -3  17    1.01    0.19
  -6   3  17    1.00    0.34
   6   3 -16   -0.20    0.15
   6  -3 -16    0.20    0.15
  -6  -3  16    0.08    0.15
  -6  -3  16   -0.04    0.12
  -6   3  16    0.10    0.20
   6   3 -15    1.38    0.26
   6  -3 -15    1.40    0.25
  -6  -3  15    1.36    0.24
  -6  -3  15    1.42    0.19
  -6   3  15    1.69    0.34
   6   3 -14    0.24    0.17
   6  -3 -14    0.30    0.16
  -6  -3  14    0.02    0.15
  -6   3  14    0.02    0.16
  -6  -3  14    0.16    0.11
   6   3 -13    0.67    0.17
   6  -3 -13    0.85    0.17
  -6  -3  13    0.57    0.18
  -6  -3  13    0.69    0.14
  -6   3  13    0.69    0.23
   6   3 -12    0.45    0.16
   6  -3 -12    0.82    0.16
  -6  -3  12    1.05    0.15
  -6  -3  12    0.96    0.17
  -6   3  12    1.41    0.25
   6   3 -11    5.44    0.34
   6  -3 -11    6.06    0.40
  -6  -3  11    5.28    0.29
  -6  -3  11    5.43    0.35
  -6   3  11    6.14    0.45
   6  -3 -10    2.25    0.24
   6   3 -10    2.21    0.21
  -6  -3  10    2.51    0.19
  -6  -3  10    2.25    0.21
  -6   3  10    2.12    0.24
   6   3  -9    3.88    0.28
   6  -3  -9    3.71    0.25
  -6  -3   9    3.85    0.24
  -6  -3   9    3.71    0.22
  -6   3   9    3.68    0.33
   6  -3  -8    7.09    0.38
   6   3  -8    6.87    0.34
  -6  -3   8    7.21    0.32
  -6  -3   8    7.58    0.31
  -6   3   8    7.25    0.38
   6  -3  -7    4.12    0.27
   6   3  -7    3.40    0.23
  -6  -3   7    3.72    0.22
  -6  -3   7    3.68    0.20
  -6   3   7    3.94    0.26
   6   3  -6    2.29    0.21
   6  -3  -6    2.30    0.18
  -6  -3   6    2.07    0.18
  -6  -3   6    2.43    0.16
  -6   3   6    2.07    0.22
   6   3  -5    0.06    0.08
   6  -3  -5    0.09    0.10
  -6  -3   5    0.14    0.08
  -6   3   5    0.09    0.12
  -6  -3   5    0.21    0.09
   6  -3  -4    2.09    0.15
   6   3  -4    1.99    0.14
  -6  -3   4    1.74    0.16
  -6  -3   4    2.38    0.13
  -6   3   4    2.36    0.23
   6   3  -3    2.73    0.17
   6   3  -3    2.57    0.17
   6  -3  -3    2.51    0.10
   6  -3  -3    2.78    0.18
  -6  -3   3    2.38    0.16
  -6   3   3    2.86    0.24
   6   3  -2    0.52    0.12
   6  -3  -2    0.44    0.06
   6  -3  -2    0.72    0.11
   6   3  -2    0.65    0.08
  -6  -3   2    0.56    0.14
  -6   3   2    0.61    0.13
   6   3  -1    0.48    0.08
   6   3  -1    0.25    0.11
   6  -3  -1    0.37    0.07
   6  -3  -1    0.35    0.08
  -6  -3   1    0.42    0.14
  -6   3   1    0.48    0.13
   6   3   0    0.40    0.07
   6   3   0    0.34    0.12
   6  -3   0    0.35    0.09
   6  -3   0    0.31    0.08
  -6  -3   0    0.21    0.13
  -6   3   0    0.28    0.16
   6   3   1    7.60    0.33
   6  -3   1    8.22    0.28
   6  -3   1    7.82    0.30
   6   3   1    7.28    0.21
  -6  -3  -1    8.10    0.37
  -6   3  -1    7.64    0.37
   6   3   2    5.10    0.28
   6  -3   2    5.63    0.22
   6  -3   2    5.67    0.28
   6   3   2    4.59    0.14
  -6  -3  -2    4.98    0.31
  -6   3  -2    4.99    0.32
   6   3   3    8.15    0.38
   6   3   3    7.44    0.19
   6  -3   3    8.50    0.27
   6  -3   3    9.54    0.41
  -6  -3  -3    8.32    0.42
  -6   3  -3    8.21    0.46
   6   3   4    0.79    0.17
   6  -3   4    0.77    0.13
   6  -3   4    0.64    0.09
  -6  -3  -4    0.75    0.19
  -6   3  -4    0.69    0.20
   6   3   5    1.28    0.21
   6  -3   5    1.08    0.09
   6  -3   5    1.61    0.21
  -6  -3  -5    1.55    0.22
  -6   3  -5    1.57    0.25
   6   3   6    0.11    0.13
   6  -3   6    0.06    0.13
  -6  -3  -6   -0.09    0.13
  -6   3  -6    0.12    0.17
   6   3   7    4.69    0.35
   6  -3   7    5.13    0.37
  -6   3  -7    4.61    0.43
  -6  -3  -7    3.87    0.40
   6   3   8    8.17    0.49
   6  -3   8    8.51    0.52
  -6  -3  -8    8.34    0.52
  -6   3  -8    7.98    0.56
   6   3   9    4.62    0.47
   6  -3   9    5.92    0.42
  -6   3  -9    4.89    0.41
  -6  -3  -9    5.52    0.47
   6   3  10    2.41    0.30
   6  -3  10    2.04    0.31
  -6  -3 -10    1.63    0.30
  -6   3 -10    2.34    0.30
   6   3  11    0.68    0.25
   6  -3  11    0.97    0.31
  -6  -3 -11    0.87    0.29
  -6   3 -11    0.92    0.30
   6   3  12    0.77    0.29
   6  -3  12    0.45    0.30
  -6  -3 -12    0.40    0.27
  -6   3 -12    0.81    0.29
   6   3  13    1.85    0.41
   6  -3  13    1.98    0.38
  -6  -3 -13    2.24    0.36
  -6   3 -13    2.05    0.40
   6   3  14    0.09    0.19
   6  -3  14   -0.03    0.25
  -6  -3 -14    0.05    0.19
  -6   3 -14   -0.16    0.24
   6   4 -18    0.15    0.16
   6  -4 -18   -0.06    0.20
  -6  -4  18    0.25    0.20
  -6   4  18    0.27    0.28
   6   4 -17    0.90    0.26
   6  -4 -17    1.24    0.24
  -6  -4  17    0.65    0.24
  -6  -4  17    0.65    0.21
  -6   4  17    1.12    0.34
   6   4 -16    0.00    0.14
   6  -4 -16    0.01    0.17
  -6  -4  16    0.06    0.15
  -6  -4  16    0.01    0.14
  -6   4  16    0.32    0.22
   6   4 -15    0.26    0.15
   6  -4 -15    0.02    0.15
  -6  -4  15   -0.01    0.13
  -6  -4  15   -0.13    0.12
  -6   4  15   -0.04    0.20
   6   4 -14   -0.16    0.15
   6  -4 -14    0.15    0.15
  -6  -4  14    0.18    0.13
  -6  -4  14   -0.04    0.13
   6   4 -13    0.23    0.16
   6  -4 -13    0.23    0.16
  -6  -4  13    0.11    0.13
  -6  -4  13    0.16    0.14
  -6   4  13    0.31    0.21
   6   4 -12    3.64    0.30
   6  -4 -12    3.42    0.34
  -6  -4  12    3.05    0.25
  -6  -4  12    2.80    0.24
  -6   4  12    2.51    0.34
   6   4 -11    0.66    0.16
   6  -4 -11    0.62    0.20
  -6  -4  11    0.71    0.16
  -6   4  11    0.67    0.19
  -6  -4  11    0.45    0.14
   6   4 -10    2.22    0.26
   6  -4 -10    2.57    0.26
  -6  -4  10    2.22    0.19
  -6  -4  10    2.44    0.22
  -6   4  10    1.95    0.26
   6   4  -9    0.57    0.15
   6  -4  -9    0.75    0.14
  -6  -4   9    0.26    0.13
  -6  -4   9    0.69    0.15
  -6   4   9    0.63    0.22
   6   4  -8    7.44    0.36
   6  -4  -8    7.70    0.39
  -6  -4   8    7.23    0.31
  -6  -4   8    8.11    0.36
  -6   4   8    8.07    0.47
   6   4  -7    2.06    0.20
   6  -4  -7    2.20    0.19
  -6  -4   7    2.22    0.19
  -6   4   7    1.83    0.26
  -6  -4   7    2.20    0.16
   6   4  -6   33.53    0.99
   6  -4  -6   35.55    1.15
  -6  -4   6   34.18    0.93
  -6  -4   6   35.83    1.02
  -6   4   6   36.48    1.19
   6   4  -5    6.21    0.27
   6  -4  -5    7.02    0.34
  -6  -4   5    5.75    0.27
  -6  -4   5    6.71    0.30
  -6   4   5    7.09    0.41
   6   4  -4   -0.13    0.08
   6  -4  -4    0.07    0.07
  -6  -4   4   -0.07    0.07
  -6  -4   4    0.11    0.09
  -6   4   4    0.04    0.12
   6   4  -3    1.96    0.15
   6   4  -3    2.19    0.17
   6  -4  -3    1.75    0.17
   6  -4  -3    1.39    0.09
  -6  -4   3    1.89    0.16
  -6   4   3    1.55    0.19
   6   4  -2    1.42    0.14
   6   4  -2    1.66    0.15
   6  -4  -2    1.40    0.15
   6  -4  -2    1.53    0.09
  -6  -4   2    1.30    0.15
  -6   4   2    1.54    0.21
   6   4  -1   20.47    0.56
   6   4  -1   20.91    0.69
   6  -4  -1   22.08    0.68
   6  -4  -1   21.04    0.54
  -6  -4   1   21.56    0.64
  -6   4   1   21.62    0.78
   6   4   0    3.13    0.24
   6  -4   0    3.37    0.17
   6  -4   0    3.11    0.17
   6   4   0    3.00    0.16
  -6  -4   0    3.29    0.22
  -6   4   0    2.91    0.29
   6   4   1    0.61    0.08
   6   4   1    0.63    0.13
   6  -4   1    0.45    0.10
   6  -4   1    0.41    0.09
  -6  -4  -1    0.41    0.14
  -6   4  -1    1.11    0.20
   6   4   2   11.04    0.31
   6   4   2   12.42    0.55
   6  -4   2   12.12    0.39
   6  -4   2   11.65    0.47
  -6  -4  -2   12.43    0.47
  -6   4  -2   11.65    0.53
   6   4   3    0.91    0.15
   6   4   3    0.80    0.08
   6  -4   3    0.65    0.15
  -6  -4  -3    0.48    0.15
  -6   4  -3    0.64    0.22
   6   4   4    0.06    0.17
   6  -4   4    0.45    0.15
  -6  -4  -4    0.36    0.13
  -6   4  -4    0.30    0.18
  -6   4  -4    0.28    0.08
   6   4   5    0.21    0.15
   6  -4   5   -0.12    0.14
  -6  -4  -5    0.20    0.14
  -6   4  -5    0.02    0.07
   6  -4   6   20.40    0.88
   6   4   6   19.27    0.88
  -6  -4  -6   19.30    0.88
  -6   4  -6   18.00    0.85
   6   4   7    2.00    0.25
   6  -4   7    1.95    0.30
  -6  -4  -7    2.06    0.31
  -6   4  -7    1.35    0.25
   6  -4   8   -0.06    0.18
   6   4   8    0.48    0.17
  -6  -4  -8    0.34    0.17
  -6   4  -8    0.46    0.18
   6   4   9    4.44    0.44
   6  -4   9    4.28    0.40
  -6  -4  -9    5.03    0.45
  -6   4  -9    4.11    0.44
   6   4  10   -0.05    0.16
   6  -4  10   -0.18    0.19
  -6  -4 -10    0.17    0.16
  -6   4 -10    0.09    0.19
   6   4  11    2.16    0.37
   6  -4  11    1.91    0.33
  -6  -4 -11    2.12    0.32
  -6   4 -11    2.31    0.38
   6  -4  12    1.28    0.33
   6   4  12    1.57    0.33
  -6  -4 -12    1.04    0.25
  -6   4 -12    0.66    0.33
   6   4  13    2.37    0.38
   6  -4  13    3.29    0.42
  -6  -4 -13    3.57    0.43
  -6   4 -13    2.99    0.49
   6   5 -18    0.18    0.20
   6  -5 -18    0.16    0.19
  -6   5  18   -0.25    0.26
   6   5 -17    0.26    0.22
   6  -5 -17    0.16    0.21
  -6  -5  17    0.26    0.19
  -6   5  17    0.67    0.28
   6   5 -16    1.01    0.25
   6  -5 -16    0.92    0.25
  -6  -5  16    0.60    0.21
  -6  -5  16    0.73    0.21
  -6   5  16    0.84    0.32
   6   5 -15    0.15    0.19
   6  -5 -15    0.04    0.20
  -6  -5  15    0.15    0.15
  -6  -5  15    0.63    0.16
  -6   5  15    0.09    0.24
   6   5 -14    2.56    0.34
   6  -5 -14    4.00    0.38
  -6  -5  14    3.54    0.28
  -6   5  14    3.46    0.45
  -6  -5  14    3.82    0.33
   6   5 -13    5.90    0.41
   6  -5 -13    5.31    0.44
  -6  -5  13    4.62    0.32
  -6  -5  13    5.46    0.39
  -6   5  13    4.90    0.41
   6   5 -12    0.88    0.18
   6  -5 -12    0.91    0.22
  -6  -5  12    0.89    0.19
  -6   5  12    0.91    0.27
   6   5 -11    0.12    0.17
   6  -5 -11   -0.05    0.16
  -6  -5  11    0.13    0.14
  -6   5  11    0.25    0.16
  -6  -5  11    0.18    0.11
   6   5 -10    1.84    0.22
   6  -5 -10    2.21    0.26
  -6  -5  10    1.90    0.16
  -6  -5  10    1.94    0.22
  -6   5  10    1.71    0.24
   6   5  -9    1.88    0.21
   6  -5  -9    1.88    0.25
  -6  -5   9    1.95    0.17
  -6  -5   9    1.77    0.24
  -6   5   9    2.17    0.30
   6   5  -8    1.12    0.20
   6  -5  -8    1.62    0.22
  -6  -5   8    1.10    0.20
  -6   5   8    1.60    0.21
  -6  -5   8    1.48    0.13
   6   5  -7    0.80    0.14
   6  -5  -7    0.95    0.19
  -6  -5   7    0.66    0.10
  -6  -5   7    1.18    0.17
  -6   5   7    1.14    0.21
   6   5  -6    5.36    0.28
   6  -5  -6    5.31    0.33
  -6  -5   6    4.57    0.23
  -6  -5   6    5.06    0.30
  -6   5   6    4.84    0.36
   6  -5  -5    0.30    0.10
   6   5  -5    0.06    0.10
  -6  -5   5   -0.14    0.11
  -6  -5   5    0.02    0.07
  -6   5   5    0.21    0.12
   6   5  -4    4.17    0.23
   6  -5  -4    4.25    0.24
  -6  -5   4    4.19    0.22
  -6  -5   4    3.50    0.18
  -6   5   4    4.30    0.32
   6   5  -3    1.64    0.14
   6  -5  -3    1.31    0.09
   6  -5  -3    1.70    0.17
  -6  -5   3    1.58    0.14
  -6   5   3    1.92    0.24
   6   5  -2    2.49    0.16
   6   5  -2    2.12    0.19
   6  -5  -2    2.06    0.12
   6  -5  -2    2.82    0.20
  -6  -5   2    2.21    0.18
  -6   5   2    2.59    0.25
   6   5  -1    6.66    0.28
   6   5  -1    6.48    0.33
   6  -5  -1    6.09    0.24
   6  -5  -1    6.89    0.33
  -6  -5   1    6.18    0.30
  -6   5   1    6.21    0.38
   6   5   0    0.86    0.10
   6   5   0    1.04    0.16
   6  -5   0    1.17    0.13
  -6  -5   0    0.86    0.16
  -6   5   0    1.10    0.17
   6   5   1    0.32    0.16
   6  -5   1    0.12    0.10
  -6  -5  -1    0.45    0.14
  -6   5  -1    0.30    0.17
  -6   5  -1    0.22    0.11
   6   5   2    0.65    0.09
   6   5   2    1.21    0.17
   6  -5   2    0.82    0.15
  -6  -5  -2    0.71    0.16
  -6   5  -2    0.74    0.20
  -6   5  -2    0.85    0.13
   6   5   3    7.43    0.43
   6   5   3    6.38    0.22
   6  -5   3    7.11    0.38
  -6  -5  -3    6.81    0.38
  -6   5  -3    7.12    0.41
  -6   5  -3    7.39    0.33
   6   5   4   10.48    0.51
   6  -5   4   10.52    0.47
  -6  -5  -4   10.49    0.51
  -6   5  -4    9.23    0.40
  -6   5  -4   10.25    0.52
   6   5   5    2.29    0.26
   6  -5   5    2.00    0.22
  -6  -5  -5    1.94    0.24
  -6   5  -5    1.45    0.29
  -6   5  -5    1.63    0.16
   6   5   6    7.58    0.44
   6  -5   6    7.59    0.49
  -6  -5  -6    6.76    0.42
  -6   5  -6    6.42    0.31
  -6   5  -6    6.37    0.45
   6   5   7    3.72    0.39
   6  -5   7    3.56    0.33
  -6  -5  -7    3.82    0.38
  -6   5  -7    2.96    0.23
  -6   5  -7    3.33    0.32
   6   5   8   39.38    1.64
   6  -5   8   41.42    1.73
  -6  -5  -8   43.56    1.73
  -6   5  -8   37.25    1.53
   6   5   9    1.06    0.29
   6  -5   9    1.21    0.25
  -6  -5  -9    0.99    0.24
  -6   5  -9    1.14    0.28
   6   5  10    1.61    0.34
   6  -5  10    1.29    0.35
  -6  -5 -10    1.90    0.35
  -6   5 -10    1.99    0.34
   6   5  11    0.97    0.32
   6  -5  11    1.01    0.26
  -6  -5 -11    0.90    0.31
  -6   5 -11    1.18    0.31
   6   5  12   -0.11    0.18
   6  -5  12   -0.00    0.24
  -6  -5 -12    0.04    0.23
   6   5  13    1.02    0.32
   6  -5  13    1.49    0.33
  -6  -5 -13    1.18    0.40
  -6   5 -13    1.53    0.36
   6   6 -17    1.18    0.26
   6  -6 -17    1.14    0.26
  -6  -6  17    1.32    0.27
  -6   6  17    1.30    0.32
   6   6 -16    0.06    0.18
   6  -6 -16   -0.06    0.15
  -6  -6  16   -0.11    0.15
  -6   6  16    0.18    0.23
   6   6 -15    0.11    0.16
   6  -6 -15    0.21    0.21
  -6  -6  15    0.19    0.18
  -6   6  15   -0.10    0.23
   6   6 -14   -0.03    0.15
   6  -6 -14    0.43    0.20
  -6  -6  14    0.15    0.17
  -6   6  14    0.42    0.20
   6   6 -13    0.82    0.24
   6  -6 -13    0.70    0.24
  -6  -6  13    1.01    0.22
  -6   6  13    0.81    0.23
   6   6 -12    6.53    0.42
   6  -6 -12    7.46    0.50
  -6  -6  12    6.94    0.40
  -6  -6  12    5.19    0.31
  -6   6  12    7.24    0.58
   6   6 -11    1.76    0.26
   6  -6 -11    2.04    0.28
  -6   6  11    2.16    0.30
   6   6 -10    3.62    0.31
   6  -6 -10    3.11    0.32
  -6  -6  10    2.85    0.20
  -6  -6  10    3.34    0.30
  -6   6  10    2.87    0.30
   6   6  -9    0.64    0.16
   6  -6  -9    0.83    0.19
  -6  -6   9    0.93    0.19
  -6  -6   9    0.41    0.10
  -6   6   9    0.65    0.22
   6   6  -8    0.71    0.20
   6  -6  -8    0.68    0.18
  -6  -6   8    0.55    0.10
  -6  -6   8    0.92    0.19
  -6   6   8    0.65    0.18
   6   6  -7    0.97    0.16
   6  -6  -7    0.90    0.20
  -6  -6   7    1.01    0.17
  -6   6   7    0.76    0.22
   6   6  -6    0.13    0.10
   6  -6  -6   -0.01    0.13
  -6  -6   6    0.12    0.07
  -6  -6   6    0.03    0.13
  -6   6   6   -0.01    0.15
   6   6  -5    2.61    0.25
   6  -6  -5    2.51    0.20
  -6  -6   5    2.31    0.14
  -6   6   5    2.28    0.27
  -6  -6   5    2.36    0.23
   6   6  -4    0.17    0.13
   6  -6  -4    0.16    0.05
   6  -6  -4    0.28    0.11
  -6  -6   4    0.52    0.14
  -6   6   4    0.17    0.17
  -6  -6   4    0.28    0.08
   6   6  -3    0.23    0.10
   6  -6  -3    0.11    0.07
   6  -6  -3    0.23    0.12
  -6  -6   3    0.19    0.09
  -6  -6   3    0.17    0.13
  -6   6   3    0.25    0.13
   6   6  -2    4.88    0.27
   6   6  -2    4.84    0.29
   6  -6  -2    4.69    0.22
   6  -6  -2    5.46    0.28
  -6  -6   2    4.40    0.26
  -6   6   2    5.03    0.35
   6   6  -1   13.50    0.48
   6   6  -1   14.19    0.60
   6  -6  -1   13.36    0.48
  -6  -6   1   13.25    0.48
  -6   6   1   13.93    0.57
  -6   6   1   14.18    0.56
   6   6   0    0.74    0.12
   6   6   0    0.77    0.18
   6  -6   0    0.65    0.13
  -6  -6   0    0.89    0.14
  -6   6   0    0.61    0.19
  -6   6   0    0.93    0.16
   6   6   1    0.04    0.09
   6   6   1   -0.15    0.14
   6  -6   1    0.20    0.09
  -6  -6  -1   -0.07    0.10
  -6   6  -1   -0.02    0.15
  -6   6  -1    0.02    0.11
   6   6   2    3.72    0.18
   6   6   2    4.19    0.31
   6  -6   2    4.45    0.24
  -6  -6  -2    3.95    0.27
  -6   6  -2    3.69    0.34
  -6   6  -2    4.26    0.27
   6   6   3    8.28    0.29
   6   6   3    9.49    0.49
   6  -6   3    9.72    0.46
  -6  -6  -3    8.45    0.43
  -6   6  -3    8.51    0.50
  -6   6  -3    9.37    0.43
   6   6   4    0.16    0.13
   6   6   4    0.03    0.06
   6  -6   4   -0.01    0.11
  -6  -6  -4    0.05    0.14
  -6   6  -4    0.00    0.10
   6   6   5    1.36    0.23
   6  -6   5    1.41    0.23
  -6  -6  -5    1.52    0.23
  -6   6  -5    1.40    0.24
  -6   6  -5    1.15    0.16
   6   6   6   -0.19    0.13
   6  -6   6   -0.06    0.13
  -6  -6  -6   -0.02    0.15
  -6   6  -6    0.18    0.09
  -6   6  -6   -0.01    0.12
   6   6   7    0.19    0.22
   6  -6   7    0.28    0.21
  -6  -6  -7    0.43    0.20
  -6   6  -7    0.57    0.20
   6   6   8    4.19    0.40
   6  -6   8    5.19    0.40
  -6   6  -8    4.29    0.42
  -6  -6  -8    4.93    0.46
   6   6   9    2.02    0.32
   6  -6   9    2.52    0.37
  -6  -6  -9    2.54    0.37
  -6   6  -9    2.84    0.34
   6   6  10    0.23    0.23
   6  -6  10   -0.03    0.24
  -6  -6 -10    0.26    0.22
  -6   6 -10    0.46    0.22
   6   6  11    2.35    0.34
   6  -6  11    2.03    0.34
  -6  -6 -11    2.24    0.34
  -6   6 -11    2.06    0.37
   6   6  12    0.15    0.26
   6  -6  12    0.34    0.24
  -6   6 -12    0.22    0.25
  -6  -6 -12    0.26    0.23
   6   6  13    1.20    0.42
   6  -6  13    2.02    0.47
  -6  -6 -13    1.78    0.42
  -6   6 -13    1.95    0.33
   6   7 -17    0.37    0.23
   6  -7 -17    0.64    0.20
  -6   7  17    0.39    0.32
  -6  -7  17    0.36    0.24
   6   7 -16    0.16    0.18
   6  -7 -16    0.17    0.22
  -6  -7  16   -0.03    0.18
  -6   7  16   -0.02    0.19
   6   7 -15    0.84    0.28
   6  -7 -15    0.79    0.26
  -6   7  15    0.46    0.25
  -6  -7  15    0.89    0.26
   6   7 -14    3.88    0.40
   6  -7 -14    3.62    0.42
  -6  -7  14    3.27    0.39
  -6   7  14    3.60    0.41
   6   7 -13    6.47    0.44
   6  -7 -13    6.59    0.51
  -6  -7  13    5.51    0.43
  -6   7  13    6.34    0.48
   6   7 -12    6.04    0.49
   6  -7 -12    6.72    0.52
  -6  -7  12    6.23    0.46
  -6   7  12    5.16    0.52
   6   7 -11    7.27    0.51
   6  -7 -11    7.04    0.53
  -6   7  11    6.88    0.57
  -6  -7  11    6.14    0.50
   6   7 -10    3.67    0.32
   6  -7 -10    3.44    0.35
  -6  -7  10    4.12    0.32
  -6   7  10    3.10    0.35
   6   7  -9    2.20    0.25
   6  -7  -9    2.32    0.30
  -6  -7   9    2.46    0.26
  -6   7   9    1.95    0.26
   6   7  -8    0.19    0.17
   6  -7  -8    0.36    0.17
  -6  -7   8    0.42    0.15
  -6   7   8   -0.07    0.16
   6   7  -7   17.71    0.80
   6  -7  -7   16.89    0.77
  -6  -7   7   17.92    0.81
  -6   7   7   16.33    0.74
   6   7  -6   -0.02    0.12
   6  -7  -6   -0.08    0.14
  -6  -7   6    0.18    0.15
  -6   7   6    0.18    0.14
   6   7  -5    3.64    0.31
   6  -7  -5    3.83    0.28
  -6  -7   5    4.19    0.33
  -6   7   5    4.07    0.34
   6   7  -4    0.14    0.14
   6  -7  -4    0.22    0.07
   6  -7  -4    0.08    0.14
  -6  -7   4    0.15    0.07
  -6  -7   4    0.25    0.15
  -6   7   4    0.09    0.13
   6  -7  -3    0.06    0.06
   6   7  -3    0.12    0.11
  -6  -7   3   -0.11    0.07
  -6  -7   3   -0.11    0.13
  -6   7   3    0.18    0.14
   6   7  -2    9.25    0.42
   6  -7  -2    8.25    0.32
  -6  -7   2    9.45    0.51
  -6   7   2    8.67    0.49
  -6   7   2    8.81    0.45
  -6  -7   2    8.42    0.32
   6   7  -1    0.45    0.13
   6   7  -1    0.23    0.16
   6  -7  -1    0.28    0.13
  -6   7   1    0.58    0.18
  -6   7   1    0.51    0.13
   6   7   0    5.39    0.38
   6  -7   0    5.63    0.29
   6   7   0    5.51    0.30
  -6   7   0    5.53    0.40
  -6   7   0    5.75    0.32
   6   7   1    0.45    0.11
   6   7   1    0.60    0.18
   6  -7   1    0.27    0.12
  -6  -7  -1   -0.04    0.11
  -6   7  -1   -0.00    0.16
  -6   7  -1    0.06    0.11
   6   7   2    0.04    0.08
   6   7   2    0.20    0.14
   6  -7   2    0.22    0.13
  -6  -7  -2    0.18    0.11
  -6   7  -2   -0.24    0.15
  -6   7  -2   -0.13    0.12
   6   7   3    0.11    0.13
   6  -7   3   -0.00    0.13
   6   7   3    0.02    0.09
  -6  -7  -3   -0.17    0.12
  -6   7  -3   -0.09    0.12
  -6   7  -3   -0.03    0.12
   6   7   4    7.09    0.46
   6  -7   4    7.41    0.45
  -6  -7  -4    7.77    0.42
  -6   7  -4    7.48    0.45
  -6   7  -4    7.80    0.42
   6   7   5    3.54    0.34
   6   7   5    2.73    0.18
   6  -7   5    3.15    0.30
  -6  -7  -5    2.93    0.29
  -6   7  -5    2.90    0.33
  -6   7  -5    3.40    0.27
   6   7   6    1.13    0.23
   6  -7   6    0.77    0.20
  -6  -7  -6    0.75    0.23
  -6   7  -6    0.97    0.17
  -6   7  -6    1.12    0.24
   6   7   7    2.30    0.33
   6  -7   7    2.30    0.31
  -6  -7  -7    2.25    0.31
  -6   7  -7    1.73    0.31
  -6   7  -7    1.80    0.21
   6   7   8    7.73    0.53
   6  -7   8    7.46    0.58
  -6  -7  -8    8.18    0.55
  -6   7  -8    6.08    0.38
  -6   7  -8    6.98    0.49
   6   7   9    0.26    0.18
   6  -7   9   -0.13    0.17
  -6  -7  -9    0.10    0.20
  -6   7  -9   -0.02    0.17
   6  -7  10    1.11    0.23
   6   7  10    0.72    0.23
  -6  -7 -10    0.62    0.29
  -6   7 -10    0.36    0.20
   6   7  11    0.36    0.22
   6  -7  11   -0.07    0.23
  -6  -7 -11    0.02    0.18
  -6   7 -11   -0.14    0.19
   6   7  12    0.90    0.28
   6  -7  12    0.94    0.38
  -6  -7 -12    1.18    0.29
  -6   7 -12    0.82    0.29
   6   8 -16    0.03    0.19
   6  -8 -16    0.19    0.25
  -6  -8  16    0.13    0.19
  -6   8  16    0.47    0.23
   6   8 -15    1.11    0.30
   6  -8 -15    1.27    0.26
  -6  -8  15    0.88    0.24
  -6   8  15    0.95    0.30
   6   8 -14    0.42    0.20
   6  -8 -14    0.58    0.24
  -6  -8  14    0.55    0.20
  -6   8  14    0.30    0.29
   6   8 -13   -0.20    0.20
   6  -8 -13    0.17    0.21
  -6  -8  13    0.37    0.20
  -6   8  13    0.41    0.23
   6   8 -12   -0.08    0.19
   6  -8 -12   -0.18    0.19
  -6  -8  12    0.10    0.19
   6   8 -11    1.78    0.29
   6  -8 -11    1.14    0.29
  -6  -8  11    1.59    0.26
  -6   8  11    1.76    0.27
   6   8 -10    0.55    0.23
   6  -8 -10    0.66    0.22
  -6  -8  10    0.21    0.23
  -6   8  10    0.79    0.25
   6  -8  -9    2.69    0.34
   6   8  -9    2.96    0.30
  -6  -8   9    2.90    0.32
  -6   8   9    2.89    0.30
   6   8  -8    0.13    0.17
   6  -8  -8    0.35    0.16
  -6  -8   8    0.55    0.22
  -6   8   8    0.83    0.21
   6  -8  -7    0.27    0.16
   6   8  -7    0.81    0.16
  -6  -8   7    0.67    0.23
  -6   8   7    0.64    0.21
   6   8  -6    0.20    0.13
   6  -8  -6    0.13    0.16
  -6  -8   6    0.29    0.15
  -6   8   6    0.08    0.16
   6   8  -5    1.14    0.22
   6  -8  -5    0.97    0.23
  -6  -8   5    1.40    0.23
  -6   8   5    0.84    0.18
   6   8  -4    0.90    0.21
   6  -8  -4    0.76    0.10
   6  -8  -4    0.70    0.17
  -6  -8   4    0.82    0.23
  -6   8   4    0.94    0.20
   6   8  -3    0.64    0.14
   6  -8  -3    0.48    0.11
  -6  -8   3    0.43    0.16
  -6   8   3    0.47    0.18
  -6   8   3    0.62    0.20
   6   8  -2    0.42    0.12
   6  -8  -2    0.02    0.10
  -6  -8   2    0.25    0.15
  -6   8   2    0.32    0.16
  -6   8   2    0.06    0.16
   6   8  -1    3.62    0.26
   6  -8  -1    3.03    0.22
  -6  -8   1    3.91    0.29
  -6  -8   1    2.49    0.21
  -6   8   1    3.38    0.26
  -6   8   1    3.81    0.28
   6   8   0    0.70    0.17
   6  -8   0    0.52    0.13
   6   8   0    0.48    0.14
  -6  -8   0    0.24    0.13
  -6   8   0    0.56    0.18
  -6   8   0    0.30    0.14
   6   8   1    0.07    0.11
   6   8   1    0.15    0.17
   6  -8   1    0.10    0.11
  -6  -8  -1    0.10    0.10
  -6   8  -1    0.11    0.14
  -6   8  -1   -0.02    0.15
   6   8   2    0.15    0.11
   6   8   2    0.14    0.19
   6  -8   2    0.03    0.11
  -6  -8  -2    0.29    0.11
  -6   8  -2    0.42    0.16
  -6   8  -2    0.22    0.15
   6   8   3    0.92    0.25
   6  -8   3    0.89    0.16
   6   8   3    0.72    0.14
  -6  -8  -3    0.65    0.16
  -6   8  -3    0.91    0.20
  -6   8  -3    1.10    0.19
   6   8   4    4.02    0.34
   6  -8   4    3.52    0.32
   6   8   4    3.22    0.21
  -6  -8  -4    3.83    0.29
  -6   8  -4    3.72    0.32
  -6   8  -4    3.67    0.27
   6   8   5    0.97    0.27
   6   8   5    1.03    0.14
   6  -8   5    1.09    0.24
  -6   8  -5    0.81    0.23
  -6   8  -5    0.95    0.20
  -6  -8  -5    1.30    0.21
   6   8   6   -0.03    0.19
   6  -8   6   -0.08    0.17
  -6  -8  -6   -0.05    0.13
  -6   8  -6   -0.00    0.15
   6   8   7    6.67    0.49
   6  -8   7    5.89    0.49
  -6  -8  -7    6.77    0.48
  -6   8  -7    6.02    0.45
  -6   8  -7    5.41    0.37
   6   8   8    0.04    0.19
   6  -8   8   -0.07    0.14
  -6  -8  -8   -0.14    0.18
  -6   8  -8   -0.01    0.16
  -6   8  -8    0.13    0.12
   6   8   9    0.47    0.26
   6  -8   9    0.32    0.20
  -6  -8  -9    0.27    0.20
  -6   8  -9    0.35    0.21
   6   8  10    0.09    0.25
   6  -8  10    0.40    0.20
  -6  -8 -10    0.35    0.24
  -6   8 -10   -0.11    0.20
   6   8  11    0.59    0.29
   6  -8  11    0.37    0.29
  -6  -8 -11   -0.08    0.28
  -6   8 -11    0.44    0.24
   6   9 -15    1.59    0.41
   6  -9 -15    2.17    0.40
  -6  -9  15    2.17    0.40
  -6   9  15    1.95    0.44
   6   9 -14    0.41    0.23
   6  -9 -14    0.37    0.25
  -6   9  14    0.63    0.29
  -6  -9  14    0.21    0.21
   6   9 -13    2.11    0.29
   6  -9 -13    2.11    0.37
  -6  -9  13    1.55    0.30
  -6   9  13    1.31    0.32
   6   9 -12    0.13    0.22
   6  -9 -12    0.01    0.21
  -6  -9  12    0.25    0.22
  -6   9  12    0.13    0.18
   6   9 -11    0.04    0.16
  -6  -9  11    0.08    0.20
  -6   9  11   -0.15    0.15
   6   9 -10    0.54    0.22
   6  -9 -10    0.92    0.25
  -6   9  10    1.98    0.28
  -6  -9  10    0.12    0.27
   6   9  -9    0.19    0.21
   6  -9  -9    0.15    0.20
  -6  -9   9    0.23    0.22
  -6   9   9    0.03    0.21
   6   9  -8    3.19    0.35
   6  -9  -8    2.85    0.36
  -6   9   8    2.96    0.30
  -6  -9   8    3.26    0.33
   6   9  -7    2.15    0.32
   6  -9  -7    2.39    0.27
  -6  -9   7    2.60    0.34
  -6   9   7    2.06    0.30
   6   9  -6    0.04    0.15
   6  -9  -6    0.58    0.18
  -6   9   6    0.21    0.17
  -6  -9   6    0.06    0.20
   6   9  -5    0.90    0.21
   6  -9  -5    0.94    0.18
  -6  -9   5    0.67    0.20
  -6   9   5    0.37    0.19
   6   9  -4    0.16    0.18
   6  -9  -4    0.14    0.09
  -6  -9   4    0.17    0.15
  -6   9   4    0.09    0.16
   6   9  -3    0.26    0.15
   6  -9  -3    0.21    0.10
  -6  -9   3   -0.13    0.14
  -6   9   3    0.38    0.16
  -6   9   3   -0.13    0.13
   6   9  -2   -0.17    0.13
   6  -9  -2   -0.02    0.09
  -6   9   2    0.11    0.13
  -6   9   2    0.03    0.12
  -6  -9   2    0.12    0.13
   6   9  -1    2.86    0.27
   6  -9  -1    2.85    0.24
  -6  -9   1    3.06    0.30
  -6   9   1    3.10    0.30
  -6   9   1    3.10    0.29
   6   9   0    0.40    0.15
   6  -9   0    0.23    0.14
  -6  -9   0    0.54    0.17
  -6   9   0    0.31    0.16
  -6   9   0    0.43    0.16
   6   9   1    0.17    0.12
   6   9   1   -0.19    0.18
   6  -9   1    0.02    0.13
  -6   9  -1    0.11    0.15
  -6   9  -1    0.36    0.17
   6   9   2   -0.08    0.23
   6  -9   2    0.41    0.16
   6   9   2    0.36    0.13
  -6  -9  -2    0.27    0.11
  -6   9  -2    0.25    0.17
  -6   9  -2    0.54    0.18
   6   9   3    6.44    0.36
   6   9   3    6.55    0.53
   6  -9   3    5.76    0.42
  -6  -9  -3    5.93    0.35
  -6   9  -3    5.60    0.39
  -6   9  -3    7.13    0.46
   6   9   4    0.20    0.11
   6   9   4    0.16    0.21
   6  -9   4    0.02    0.17
  -6  -9  -4    0.29    0.13
  -6   9  -4    0.07    0.16
  -6   9  -4    0.02    0.17
   6   9   5    0.50    0.20
   6  -9   5    0.50    0.20
   6   9   5    0.41    0.12
  -6  -9  -5    0.35    0.17
  -6   9  -5    0.47    0.18
  -6   9  -5    0.21    0.18
   6   9   6    1.66    0.27
   6  -9   6    1.20    0.28
  -6   9  -6    1.09    0.24
  -6   9  -6    1.45    0.23
  -6  -9  -6    1.11    0.25
   6   9   7    1.35    0.32
   6  -9   7    0.78    0.30
  -6  -9  -7    1.26    0.25
  -6   9  -7    0.93    0.22
  -6   9  -7    0.77    0.23
   6   9   8    1.44    0.31
   6  -9   8    1.78    0.33
  -6  -9  -8    1.84    0.32
  -6   9  -8    1.47    0.27
  -6   9  -8    1.63    0.27
   6   9   9    0.29    0.20
   6  -9   9    0.11    0.19
  -6  -9  -9    0.10    0.23
   6   9  10    0.10    0.22
   6  -9  10    0.28    0.20
  -6  -9 -10    0.40    0.26
   6  10 -14   -0.05    0.20
   6 -10 -14    0.14    0.22
  -6 -10  14    0.24    0.25
  -6  10  14   -0.06    0.25
   6  10 -13    1.92    0.33
   6 -10 -13    2.82    0.43
  -6  10  13    2.05    0.43
  -6 -10  13    2.64    0.44
   6  10 -12    0.08    0.19
   6 -10 -12    0.39    0.24
  -6 -10  12   -0.01    0.24
  -6  10  12    0.18    0.24
   6  10 -11    0.17    0.24
   6 -10 -11    0.65    0.27
  -6 -10  11    0.83    0.29
  -6  10  11    0.69    0.21
   6  10 -10   -0.11    0.21
   6 -10 -10    0.40    0.20
  -6 -10  10   -0.10    0.17
  -6  10  10    0.08    0.16
   6  10  -9    7.46    0.51
   6 -10  -9    5.57    0.48
  -6  10   9    5.82    0.52
  -6 -10   9    6.28    0.52
   6  10  -8    1.78    0.28
   6 -10  -8    1.64    0.30
  -6 -10   8    1.93    0.31
  -6  10   8    1.60    0.30
   6  10  -7    0.47    0.18
   6 -10  -7    0.78    0.23
  -6 -10   7    0.43    0.21
  -6  10   7    0.29    0.22
   6  10  -6   -0.27    0.18
   6 -10  -6   -0.13    0.17
  -6 -10   6   -0.12    0.18
  -6  10   6   -0.03    0.16
   6  10  -5    0.15    0.13
   6 -10  -5    0.05    0.13
  -6  10   5    0.02    0.15
  -6 -10   5   -0.22    0.14
   6  10  -4    0.21    0.16
   6 -10  -4    0.33    0.11
  -6 -10   4    0.57    0.19
  -6  10   4    0.64    0.18
  -6  10   4    0.49    0.22
   6  10  -3    0.13    0.16
  -6 -10   3    0.31    0.18
  -6  10   3   -0.10    0.14
  -6  10   3    0.04    0.14
   6  10  -2    3.61    0.32
   6 -10  -2    3.03    0.24
  -6 -10   2    3.51    0.34
  -6  10   2    2.63    0.30
  -6  10   2    3.46    0.31
   6  10  -1    1.29    0.20
   6 -10  -1    0.95    0.18
  -6  10   1    0.73    0.20
  -6  10   1    0.78    0.22
  -6 -10   1    1.03    0.27
   6  10   0    0.15    0.12
   6 -10   0    0.37    0.13
  -6 -10   0    0.10    0.18
  -6  10   0   -0.03    0.15
  -6  10   0    0.29    0.19
   6  10   1    0.12    0.14
   6 -10   1    0.43    0.15
  -6 -10  -1    0.13    0.17
  -6  10  -1    0.25    0.16
  -6  10  -1    0.18    0.19
   6  10   2    2.79    0.25
   6  10   2    3.12    0.39
   6 -10   2    1.83    0.26
  -6  10  -2    1.76    0.32
  -6  10  -2    2.73    0.26
   6  10   3   -0.29    0.23
   6 -10   3    0.40    0.18
   6  10   3    0.03    0.13
  -6  10  -3    0.53    0.16
  -6  10  -3    0.52    0.19
   6  10   4    2.41    0.24
   6  10   4    2.53    0.39
   6 -10   4    2.11    0.32
  -6 -10  -4    2.53    0.26
  -6  10  -4    2.92    0.28
  -6  10  -4    2.72    0.29
   6  10   5    0.08    0.11
   6  10   5    0.42    0.21
   6 -10   5   -0.03    0.18
  -6 -10  -5   -0.10    0.15
  -6  10  -5    0.23    0.15
  -6  10  -5    0.09    0.16
   6  10   6   -0.03    0.21
   6 -10   6    0.01    0.18
  -6  10  -6    0.10    0.15
  -6  10  -6   -0.22    0.14
  -6 -10  -6    0.18    0.14
   6  10   7    1.79    0.43
   6 -10   7    2.25    0.36
  -6 -10  -7    2.16    0.31
  -6  10  -7    2.37    0.29
   6  10   8    0.65    0.32
   6 -10   8    0.50    0.29
  -6 -10  -8    1.20    0.26
  -6  10  -8    0.37    0.20
   6  10   9    0.09    0.24
   6 -10   9    0.47    0.26
  -6 -10  -9    0.34    0.26
   6  11 -12    0.13    0.22
   6 -11 -12    0.18    0.21
  -6  11  12    0.12    0.20
  -6 -11  12    0.44    0.28
   6  11 -11    0.25    0.21
   6 -11 -11    0.61    0.27
  -6 -11  11    0.37    0.24
  -6  11  11    0.16    0.24
   6  11 -10    0.05    0.23
   6 -11 -10    0.12    0.22
  -6 -11  10    0.02    0.22
  -6  11  10   -0.28    0.20
   6  11  -9   -0.06    0.17
   6 -11  -9    0.02    0.21
  -6 -11   9   -0.03    0.23
  -6  11   9    0.11    0.18
   6  11  -8    0.05    0.19
   6 -11  -8    0.19    0.19
  -6  11   8    0.22    0.21
  -6 -11   8    0.41    0.21
   6  11  -7    2.15    0.31
   6 -11  -7    2.09    0.36
  -6 -11   7    1.75    0.39
  -6  11   7    1.59    0.31
   6  11  -6    2.30    0.35
   6 -11  -6    2.05    0.30
  -6 -11   6    2.48    0.40
  -6  11   6    1.77    0.30
   6  11  -5    1.05    0.21
   6 -11  -5    0.11    0.15
  -6 -11   5    0.75    0.23
  -6  11   5    1.30    0.21
   6  11  -4    1.22    0.22
  -6  11   4    1.59    0.23
  -6  11   4    0.92    0.29
  -6 -11   4    0.73    0.28
   6  11  -3    2.64    0.26
   6 -11  -3    1.55    0.21
  -6 -11   3    1.85    0.30
  -6  11   3    1.94    0.25
  -6  11   3    2.65    0.35
   6  11  -2    4.99    0.40
   6 -11  -2    3.80    0.30
  -6  11   2    4.08    0.35
  -6  11   2    4.73    0.46
  -6 -11   2    4.71    0.47
   6  11  -1   12.08    0.64
   6 -11  -1   10.45    0.53
  -6 -11   1    9.92    0.70
  -6  11   1   11.13    0.66
  -6  11   1    9.62    0.58
   6  11   0    1.83    0.26
   6 -11   0    1.94    0.25
  -6  11   0    1.71    0.25
  -6  11   0    2.12    0.28
  -6 -11   0    1.92    0.34
   6  11   1    0.90    0.21
   6 -11   1    0.69    0.19
  -6 -11  -1    1.11    0.29
  -6  11  -1    0.81    0.20
  -6  11  -1    0.93    0.26
   6  11   2    0.85    0.19
   6 -11   2    0.57    0.20
  -6 -11  -2    0.70    0.22
  -6  11  -2    0.69    0.24
  -6  11  -2    0.57    0.17
   6  11   3    1.13    0.21
   6 -11   3    1.32    0.25
  -6  11  -3    1.21    0.29
   6  11   4    0.30    0.15
   6  11   4    0.14    0.25
   6 -11   4    0.28    0.20
  -6  11  -4    0.33    0.21
   6  11   5   -0.11    0.23
  -6  11  -5    0.11    0.17
   6  11   6    0.35    0.25
   6 -11   6    0.35    0.20
  -6  11  -6   -0.22    0.19
   6  11   7   -0.12    0.21
   6 -11   7   -0.10    0.22
  -6  11  -7   -0.02    0.17
   6  11   8    0.15    0.32
   6 -11   8    0.54    0.26
   6  12 -11    0.19    0.22
   6 -12 -11    0.27    0.26
  -6 -12  11   -0.05    0.29
  -6  12  11    0.18    0.23
   6  12 -10    0.63    0.30
   6 -12 -10    0.50    0.30
  -6 -12  10    0.36    0.26
  -6  12  10    0.48    0.26
   6  12  -9    1.09    0.27
   6 -12  -9    1.07    0.27
  -6 -12   9    1.04    0.38
  -6  12   9    0.97    0.29
   6  12  -8    0.16    0.25
   6 -12  -8    0.59    0.28
  -6 -12   8    0.58    0.33
  -6  12   8    0.80    0.24
   6  12  -7    0.80    0.23
   6 -12  -7    0.75    0.25
  -6 -12   7    0.63    0.32
  -6  12   7    0.43    0.25
   6  12  -6   -0.22    0.20
   6 -12  -6    0.06    0.21
  -6 -12   6    0.27    0.23
  -6  12   6    0.08    0.15
   6  12  -5    0.75    0.20
  -6 -12   5    0.89    0.22
  -6  12   5   -0.02    0.20
   6  12  -4    1.32    0.27
  -6 -12   4    0.91    0.30
  -6  12   4    0.91    0.30
  -6  12   4    0.66    0.22
   6  12  -3    3.14    0.36
  -6 -12   3    2.99    0.42
  -6  12   3    2.08    0.29
  -6  12   3    2.83    0.39
   6  12  -2    2.13    0.26
   6 -12  -2    1.69    0.22
  -6 -12   2    1.95    0.37
  -6  12   2    1.42    0.25
  -6  12   2    2.21    0.37
   6 -12  -1    1.29    0.21
   6  12  -1    1.59    0.27
  -6 -12   1    1.37    0.35
  -6  12   1    1.42    0.29
   6  12   0    0.84    0.23
   6 -12   0    0.51    0.21
  -6 -12   0    0.70    0.29
  -6  12   0    0.84    0.30
   6  12   1   -0.02    0.12
   6 -12   1   -0.04    0.12
  -6 -12  -1    0.18    0.17
  -6  12  -1   -0.01    0.16
   6  12   2    0.21    0.17
   6 -12   2    0.04    0.17
  -6 -12  -2    0.06    0.22
  -6  12  -2    0.07    0.21
   6  12   3   -0.10    0.15
   6 -12   3    0.09    0.17
  -6 -12  -3    0.43    0.23
  -6  12  -3    0.02    0.20
   6  12   4    0.55    0.17
   6 -12   4    0.24    0.21
  -6 -12  -4    0.13    0.22
  -6  12  -4    0.20    0.23
   6 -12   5   -0.04    0.20
   6  12   5    0.31    0.20
  -6  12  -5   -0.02    0.16
   6  12   6    0.29    0.32
   6 -12   6    0.34    0.25
  -6  12  -6    0.62    0.24
   6  13  -8   -0.18    0.26
   6 -13  -8    0.05    0.19
  -6 -13   8   -0.09    0.27
  -6  13   8   -0.08    0.18
   6 -13  -7    0.01    0.26
   6  13  -7    0.26    0.24
  -6 -13   7   -0.03    0.26
  -6  13   7    0.07    0.18
   6  13  -6    0.12    0.24
   6 -13  -6    0.29    0.28
  -6 -13   6    0.83    0.25
   6  13  -5    0.14    0.21
  -6 -13   5   -0.04    0.20
   6  13  -4   -0.01    0.23
  -6 -13   4    0.48    0.23
  -6  13   4    0.07    0.26
   6  13  -3    2.20    0.34
  -6 -13   3    1.68    0.33
  -6  13   3    1.53    0.38
   6  13  -2   -0.11    0.20
  -6 -13   2   -0.05    0.18
  -6  13   2   -0.20    0.23
   6  13  -1    0.75    0.25
   6 -13  -1    0.87    0.24
  -6 -13   1    1.44    0.32
  -6  13   1    1.58    0.28
   6  13   0    1.32    0.27
   6 -13   0    0.91    0.22
  -6 -13   0    0.70    0.32
  -6  13   0    1.24    0.35
   6 -13   1   -0.09    0.18
  -6 -13  -1   -0.09    0.26
  -6  13  -1   -0.28    0.24
   6  13   2    0.74    0.22
   6 -13   2    0.52    0.22
  -6 -13  -2    0.14    0.24
  -6  13  -2    0.21    0.23
   6  13   3    0.14    0.19
   6 -13   3   -0.00    0.20
  -6 -13  -3    0.60    0.27
  -6  13  -3    0.34    0.21
   6 -13   4   -0.05    0.20
  -6 -13  -4    0.50    0.27
  -6  13  -4   -0.04    0.23
   6  14  -3    0.18    0.24
  -6 -14   3    0.32    0.30
  -6  14   3    0.29    0.28
   6  14  -2    0.32    0.25
  -6 -14   2    0.23    0.25
  -6  14   2    0.09    0.23
   6  14  -1   -0.03    0.20
  -6 -14   1    0.64    0.24
  -6  14   1    0.53    0.30
   7   0 -19    0.07    0.18
  -7   0  19   -0.07    0.20
   7   0 -18    0.77    0.23
  -7   0  18    1.22    0.25
   7   0 -17    0.18    0.18
  -7   0  17   -0.05    0.20
   7   0 -16    0.32    0.18
  -7   0  16    0.07    0.22
   7   0 -15    0.21    0.15
  -7   0  15   -0.25    0.16
   7   0 -14    6.54    0.45
  -7   0  14    6.23    0.48
   7   0 -13    0.03    0.12
  -7   0  13    0.04    0.17
   7   0 -12    0.57    0.15
  -7   0  12    0.57    0.21
   7   0 -11   -0.07    0.13
  -7   0  11    0.10    0.14
   7   0 -10    1.39    0.20
  -7   0  10    1.23    0.23
   7   0  -9    0.06    0.10
  -7   0   9   -0.18    0.11
   7   0  -8    4.47    0.26
  -7   0   8    5.46    0.35
   7   0  -7   -0.11    0.10
  -7   0   7    0.02    0.03
  -7   0   7   -0.04    0.10
   7   0  -6    0.45    0.12
  -7   0   6    0.53    0.17
   7   0  -5   -0.02    0.09
[truncated: 217,184 more chars]
