# Supplementary material for: Quaternary cocrystals: combinatorial synthetic strategies based on long-range synthon Aufbau modules (LSAM)
Source: IUCrJ. 2016 Jan 5;3(Pt 2):102–7. doi: 10.1107/S2052252515023957 (PMC4775158; doi:10.1107/S2052252515023957)
Supplement: Supplementary file 2 [file m-03-00102-sup3.zip › Checkcif Folder/9. TS ORC TMP 22TP.cif]

 
data_shelx
 
_audit_creation_method            SHELXL-2013
_chemical_name_systematic
;
 ?
;
_chemical_name_common             ?
_chemical_melting_point           ?
_chemical_formula_moiety          ?
_chemical_formula_sum
 'C38 H46 N4 O4 S2' 
_chemical_formula_weight          686.91

loop_
 _atom_type_symbol
 _atom_type_description
 _atom_type_scat_dispersion_real
 _atom_type_scat_dispersion_imag
 _atom_type_scat_source
 'C'  'C'   0.0033   0.0016
 'International Tables Vol C Tables 4.2.6.8 and 6.1.1.4'
 'H'  'H'   0.0000   0.0000
 'International Tables Vol C Tables 4.2.6.8 and 6.1.1.4'
 'N'  'N'   0.0061   0.0033
 'International Tables Vol C Tables 4.2.6.8 and 6.1.1.4'
 'O'  'O'   0.0106   0.0060
 'International Tables Vol C Tables 4.2.6.8 and 6.1.1.4'
 'S'  'S'   0.1246   0.1234
 'International Tables Vol C Tables 4.2.6.8 and 6.1.1.4'
 
_space_group_crystal_system       triclinic
_space_group_IT_number            2
_space_group_name_H-M_alt         'P -1'
_space_group_name_Hall            '-P 1'
 
_shelx_space_group_comment
;
The symmetry employed for this shelxl refinement is uniquely defined
by the following loop, which should always be used as a source of
symmetry information in preference to the above space-group names.
They are only intended as comments.
;
 
loop_
 _space_group_symop_operation_xyz
 'x, y, z'
 '-x, -y, -z'
 
_cell_length_a                    8.662(2)
_cell_length_b                    10.289(3)
_cell_length_c                    11.523(3)
_cell_angle_alpha                 65.003(5)
_cell_angle_beta                  76.930(5)
_cell_angle_gamma                 80.277(6)
_cell_volume                      903.5(4)
_cell_formula_units_Z             1
_cell_measurement_temperature     150(2)
_cell_measurement_reflns_used     ? 
_cell_measurement_theta_min       ? 
_cell_measurement_theta_max       ? 
 
_exptl_crystal_description        'Plate' 
_exptl_crystal_colour             'Colorless' 
_exptl_crystal_density_meas       ? 
_exptl_crystal_density_method     ?              
_exptl_crystal_density_diffrn     1.262          
_exptl_crystal_F_000              366
_exptl_transmission_factor_min    ?                                             
_exptl_transmission_factor_max    ?                                             
_exptl_crystal_size_max           0.300
_exptl_crystal_size_mid           0.200
_exptl_crystal_size_min           0.120
_exptl_absorpt_coefficient_mu     0.192
_shelx_estimated_absorpt_T_min    0.945
_shelx_estimated_absorpt_T_max    0.977
_exptl_absorpt_correction_type    'Multi-scan' 
_exptl_absorpt_correction_T_min   0.677 
_exptl_absorpt_correction_T_max   1.000 
_exptl_absorpt_process_details    'Jacobson, R. (1998) Private communication' 
 
_exptl_special_details
;
 ?
;
 
_diffrn_ambient_temperature       150(2)
_diffrn_radiation_wavelength      0.71073
_diffrn_radiation_type            MoK\a
_diffrn_source                    'Sealed Tube'                       
_diffrn_measurement_device_type   'Rigaku Mercury375R (2x2 bin mode)'
_diffrn_measurement_method        'profile data from \w-scans'
_diffrn_detector_area_resol_mean  ? 
_diffrn_reflns_number             9411
_diffrn_reflns_av_unetI/netI      0.0817
_diffrn_reflns_av_R_equivalents   0.0644
_diffrn_reflns_limit_h_min        -11
_diffrn_reflns_limit_h_max        11
_diffrn_reflns_limit_k_min        -13
_diffrn_reflns_limit_k_max        13
_diffrn_reflns_limit_l_min        -14
_diffrn_reflns_limit_l_max        14
_diffrn_reflns_theta_min          3.129
_diffrn_reflns_theta_max          27.483
_diffrn_reflns_theta_full         25.242
_diffrn_measured_fraction_theta_max   0.996
_diffrn_measured_fraction_theta_full  0.998
_diffrn_reflns_Laue_measured_fraction_max    0.996
_diffrn_reflns_Laue_measured_fraction_full   0.998
_diffrn_reflns_point_group_measured_fraction_max   0.996
_diffrn_reflns_point_group_measured_fraction_full  0.998
_reflns_number_total              4129
_reflns_number_gt                 2854
_reflns_threshold_expression      'I > 2\s(I)'
_reflns_Friedel_coverage          0.000
_reflns_Friedel_fraction_max      .
_reflns_Friedel_fraction_full     .
 
_reflns_special_details
;
 Reflections were merged by SHELXL according to the crystal
 class for the calculation of statistics and refinement.
 
 _reflns_Friedel_fraction is defined as the number of unique
 Friedel pairs measured divided by the number that would be
 possible theoretically, ignoring centric projections and
 systematic absences.
;
 
_computing_data_collection        ?
_computing_cell_refinement        ?
_computing_data_reduction         ?
_computing_structure_solution     ?
_computing_structure_refinement   'SHELXL-2013 (Sheldrick, 2013)'
_computing_molecular_graphics     ?
_computing_publication_material   ?
 
_refine_special_details
;
 ?
;
_refine_ls_structure_factor_coef  Fsqd
_refine_ls_matrix_type            full
_refine_ls_weighting_scheme       calc
_refine_ls_weighting_details
;
 w=1/[\s^2^(Fo^2^)+(0.0957P)^2^+0.3868P]
 where P=(Fo^2^+2Fc^2^)/3
;
_atom_sites_solution_primary      ?
_atom_sites_solution_secondary    ?
_atom_sites_solution_hydrogens    mixed
_refine_ls_hydrogen_treatment     mixed
_refine_ls_extinction_method      none
_refine_ls_extinction_coef        .
_refine_ls_number_reflns          4129
_refine_ls_number_parameters      230
_refine_ls_number_restraints      0
_refine_ls_R_factor_all           0.1058
_refine_ls_R_factor_gt            0.0725
_refine_ls_wR_factor_ref          0.2011
_refine_ls_wR_factor_gt           0.1807
_refine_ls_goodness_of_fit_ref    1.052
_refine_ls_restrained_S_all       1.052
_refine_ls_shift/su_max           0.013
_refine_ls_shift/su_mean          0.000
 
loop_
 _atom_site_label
 _atom_site_type_symbol
 _atom_site_fract_x
 _atom_site_fract_y
 _atom_site_fract_z
 _atom_site_U_iso_or_equiv
 _atom_site_adp_type
 _atom_site_occupancy
 _atom_site_site_symmetry_order  
 _atom_site_calc_flag
 _atom_site_refinement_flags_posn
 _atom_site_refinement_flags_adp
 _atom_site_refinement_flags_occupancy
 _atom_site_disorder_assembly
 _atom_site_disorder_group
S1 S 0.26071(10) 0.10673(10) 0.51228(9) 0.0435(3) Uani 1 1 d . . . . .
H2O H -0.288(4) 0.262(4) 1.036(3) 0.030(9) Uiso 1 1 d . . . . .
H1O H -0.138(5) 0.206(5) 0.644(4) 0.069(17) Uiso 1 1 d . . . . .
O1 O -0.0808(3) 0.2540(2) 0.6187(2) 0.0314(5) Uani 1 1 d . . . . .
O2 O -0.2263(3) 0.3193(2) 1.0203(2) 0.0335(5) Uani 1 1 d . . . . .
C4 C -0.1603(3) 0.2835(3) 0.8208(3) 0.0240(6) Uani 1 1 d . . . . .
H4 H -0.2400 0.2182 0.8498 0.029 Uiso 1 1 calc R U . . .
C1 C 0.0716(3) 0.4767(3) 0.7333(3) 0.0240(6) Uani 1 1 d . . . . .
C6 C -0.0223(3) 0.4444(3) 0.8561(3) 0.0267(6) Uani 1 1 d . . . . .
H6 H -0.0072 0.4885 0.9100 0.032 Uiso 1 1 calc R U . . .
C5 C -0.1382(3) 0.3475(3) 0.8996(3) 0.0250(6) Uani 1 1 d . . . . .
C2 C 0.0507(3) 0.4129(3) 0.6556(3) 0.0244(6) Uani 1 1 d . . . . .
H2 H 0.1148 0.4350 0.5721 0.029 Uiso 1 1 calc R U . . .
C3 C -0.0653(3) 0.3152(3) 0.6994(3) 0.0228(6) Uani 1 1 d . . . . .
C16 C 0.4594(3) 0.0699(3) 0.4663(3) 0.0270(6) Uani 1 1 d . . . . .
C7 C 0.1925(3) 0.5862(3) 0.6861(3) 0.0329(7) Uani 1 1 d . . . . .
H7A H 0.2911 0.5525 0.6419 0.049 Uiso 1 1 calc R U . . .
H7B H 0.2144 0.5986 0.7604 0.049 Uiso 1 1 calc R U . . .
H7C H 0.1504 0.6784 0.6253 0.049 Uiso 1 1 calc R U . . .
C17 C 0.5232(3) 0.1912(3) 0.3633(3) 0.0291(6) Uani 1 1 d . . . . .
H17 H 0.6321 0.1946 0.3237 0.035 Uiso 1 1 calc R U . . .
C18 C 0.4089(5) 0.3062(4) 0.3256(4) 0.0478(9) Uani 1 1 d . . . . .
H18 H 0.4315 0.3966 0.2565 0.057 Uiso 1 1 calc R U . . .
C19 C 0.2634(5) 0.2769(4) 0.3966(4) 0.0490(10) Uani 1 1 d . . . . .
H19 H 0.1723 0.3439 0.3835 0.059 Uiso 1 1 calc R U . . .
N1 N 0.3186(3) 0.9417(2) 0.2528(2) 0.0261(5) Uani 1 1 d . . . . .
N2 N 0.5486(3) 1.1208(2) 0.0878(2) 0.0260(5) Uani 1 1 d . . . . .
C9 C 0.5892(3) 0.9827(3) 0.1575(3) 0.0246(6) Uani 1 1 d . . . . .
C11 C 0.2784(3) 1.0795(3) 0.1822(3) 0.0256(6) Uani 1 1 d . . . . .
C8 C 0.4729(3) 0.8915(3) 0.2413(3) 0.0244(6) Uani 1 1 d . . . . .
C10 C 0.3957(3) 1.1710(3) 0.0980(3) 0.0256(6) Uani 1 1 d . . . . .
C13 C 0.7630(3) 0.9331(3) 0.1404(3) 0.0333(7) Uani 1 1 d . . . . .
H13A H 0.8207 1.0072 0.0649 0.050 Uiso 1 1 calc R U . . .
H13B H 0.7770 0.8437 0.1268 0.050 Uiso 1 1 calc R U . . .
H13C H 0.8046 0.9158 0.2185 0.050 Uiso 1 1 calc R U . . .
C12 C 0.5109(4) 0.7357(3) 0.3233(3) 0.0354(7) Uani 1 1 d . . . . .
H12A H 0.4161 0.6963 0.3863 0.053 Uiso 1 1 calc R U . . .
H12B H 0.5966 0.7267 0.3697 0.053 Uiso 1 1 calc R U . . .
H12C H 0.5448 0.6823 0.2675 0.053 Uiso 1 1 calc R U . . .
C15 C 0.1059(3) 1.1317(4) 0.1972(3) 0.0377(7) Uani 1 1 d . . . . .
H15A H 0.0448 1.0550 0.2668 0.057 Uiso 1 1 calc R U . . .
H15B H 0.0680 1.1587 0.1154 0.057 Uiso 1 1 calc R U . . .
H15C H 0.0920 1.2156 0.2192 0.057 Uiso 1 1 calc R U . . .
C14 C 0.3555(4) 1.3260(3) 0.0171(3) 0.0380(7) Uani 1 1 d . . . . .
H14A H 0.4525 1.3699 -0.0385 0.057 Uiso 1 1 calc R U . . .
H14B H 0.3081 1.3762 0.0741 0.057 Uiso 1 1 calc R U . . .
H14C H 0.2795 1.3334 -0.0373 0.057 Uiso 1 1 calc R U . . .
 
loop_
 _atom_site_aniso_label
 _atom_site_aniso_U_11
 _atom_site_aniso_U_22
 _atom_site_aniso_U_33
 _atom_site_aniso_U_23
 _atom_site_aniso_U_13
 _atom_site_aniso_U_12
S1 0.0283(4) 0.0566(6) 0.0463(5) -0.0250(4) -0.0088(3) 0.0099(4)
O1 0.0339(12) 0.0355(12) 0.0305(12) -0.0175(10) -0.0019(9) -0.0104(10)
O2 0.0355(12) 0.0389(12) 0.0298(12) -0.0168(10) 0.0002(9) -0.0125(10)
C4 0.0216(13) 0.0240(13) 0.0265(14) -0.0087(12) -0.0069(10) -0.0022(11)
C1 0.0200(13) 0.0207(13) 0.0287(15) -0.0058(11) -0.0092(10) 0.0004(10)
C6 0.0265(14) 0.0261(14) 0.0326(16) -0.0138(12) -0.0126(11) 0.0001(11)
C5 0.0261(14) 0.0231(13) 0.0246(14) -0.0082(12) -0.0075(11) 0.0018(11)
C2 0.0201(13) 0.0225(13) 0.0262(14) -0.0059(11) -0.0050(10) 0.0006(10)
C3 0.0213(13) 0.0225(13) 0.0246(14) -0.0088(11) -0.0073(10) 0.0009(10)
C16 0.0222(13) 0.0326(15) 0.0344(16) -0.0207(14) -0.0089(11) 0.0019(11)
C7 0.0302(15) 0.0308(15) 0.0374(17) -0.0105(14) -0.0074(12) -0.0080(12)
C17 0.0297(15) 0.0276(14) 0.0312(16) -0.0109(13) -0.0066(12) -0.0058(12)
C18 0.069(3) 0.0332(17) 0.045(2) -0.0119(16) -0.0250(18) -0.0023(17)
C19 0.055(2) 0.053(2) 0.053(2) -0.0361(19) -0.0334(18) 0.0283(18)
N1 0.0255(12) 0.0269(12) 0.0308(13) -0.0152(11) -0.0065(9) -0.0030(9)
N2 0.0238(12) 0.0283(12) 0.0264(12) -0.0119(10) -0.0049(9) -0.0003(10)
C9 0.0251(14) 0.0268(14) 0.0223(14) -0.0106(12) -0.0060(10) 0.0014(11)
C11 0.0231(13) 0.0277(14) 0.0301(15) -0.0149(12) -0.0087(11) 0.0018(11)
C8 0.0236(13) 0.0261(14) 0.0279(15) -0.0146(12) -0.0099(11) 0.0042(11)
C10 0.0241(14) 0.0267(14) 0.0254(14) -0.0094(12) -0.0063(11) -0.0007(11)
C13 0.0226(14) 0.0357(16) 0.0363(17) -0.0113(14) -0.0043(12) 0.0021(12)
C12 0.0319(16) 0.0272(15) 0.0423(18) -0.0094(14) -0.0090(13) 0.0010(12)
C15 0.0214(15) 0.0406(18) 0.050(2) -0.0185(16) -0.0078(13) 0.0018(13)
C14 0.0344(16) 0.0269(15) 0.0431(19) -0.0054(14) -0.0102(14) 0.0037(13)
 
_geom_special_details
;
 All esds (except the esd in the dihedral angle between two l.s. planes)
 are estimated using the full covariance matrix.  The cell esds are taken
 into account individually in the estimation of esds in distances, angles
 and torsion angles; correlations between esds in cell parameters are only
 used when they are defined by crystal symmetry.  An approximate (isotropic)
 treatment of cell esds is used for estimating esds involving l.s. planes.
;
 
loop_
 _geom_bond_atom_site_label_1
 _geom_bond_atom_site_label_2
 _geom_bond_distance
 _geom_bond_site_symmetry_2
 _geom_bond_publ_flag
S1 C19 1.694(4) . ?
S1 C16 1.710(3) . ?
O1 C3 1.363(3) . ?
O1 H1O 0.68(4) . ?
O2 C5 1.362(3) . ?
O2 H2O 0.80(3) . ?
C4 C5 1.386(4) . ?
C4 C3 1.388(4) . ?
C4 H4 0.9500 . ?
C1 C2 1.369(4) . ?
C1 C6 1.396(4) . ?
C1 C7 1.511(4) . ?
C6 C5 1.394(4) . ?
C6 H6 0.9500 . ?
C2 C3 1.399(4) . ?
C2 H2 0.9500 . ?
C16 C17 1.399(4) . ?
C16 C16 1.458(6) 2_656 ?
C7 H7A 0.9800 . ?
C7 H7B 0.9800 . ?
C7 H7C 0.9800 . ?
C17 C18 1.391(5) . ?
C17 H17 0.9500 . ?
C18 C19 1.342(5) . ?
C18 H18 0.9500 . ?
C19 H19 0.9500 . ?
N1 C11 1.334(4) . ?
N1 C8 1.348(3) . ?
N2 C9 1.335(3) . ?
N2 C10 1.336(3) . ?
C9 C8 1.393(4) . ?
C9 C13 1.503(4) . ?
C11 C10 1.402(4) . ?
C11 C15 1.497(4) . ?
C8 C12 1.501(4) . ?
C10 C14 1.495(4) . ?
C13 H13A 0.9800 . ?
C13 H13B 0.9800 . ?
C13 H13C 0.9800 . ?
C12 H12A 0.9800 . ?
C12 H12B 0.9800 . ?
C12 H12C 0.9800 . ?
C15 H15A 0.9800 . ?
C15 H15B 0.9800 . ?
C15 H15C 0.9800 . ?
C14 H14A 0.9800 . ?
C14 H14B 0.9800 . ?
C14 H14C 0.9800 . ?
 
loop_
 _geom_angle_atom_site_label_1
 _geom_angle_atom_site_label_2
 _geom_angle_atom_site_label_3
 _geom_angle
 _geom_angle_site_symmetry_1
 _geom_angle_site_symmetry_3
 _geom_angle_publ_flag
C19 S1 C16 92.18(17) . . ?
C3 O1 H1O 114(4) . . ?
C5 O2 H2O 109(2) . . ?
C5 C4 C3 119.6(2) . . ?
C5 C4 H4 120.2 . . ?
C3 C4 H4 120.2 . . ?
C2 C1 C6 120.2(2) . . ?
C2 C1 C7 120.8(3) . . ?
C6 C1 C7 119.0(3) . . ?
C5 C6 C1 119.9(3) . . ?
C5 C6 H6 120.1 . . ?
C1 C6 H6 120.1 . . ?
O2 C5 C4 122.4(2) . . ?
O2 C5 C6 117.6(3) . . ?
C4 C5 C6 120.0(3) . . ?
C1 C2 C3 120.0(3) . . ?
C1 C2 H2 120.0 . . ?
C3 C2 H2 120.0 . . ?
O1 C3 C4 122.0(2) . . ?
O1 C3 C2 117.7(2) . . ?
C4 C3 C2 120.3(2) . . ?
C17 C16 C16 128.7(3) . 2_656 ?
C17 C16 S1 110.0(2) . . ?
C16 C16 S1 121.3(3) 2_656 . ?
C1 C7 H7A 109.5 . . ?
C1 C7 H7B 109.5 . . ?
H7A C7 H7B 109.5 . . ?
C1 C7 H7C 109.5 . . ?
H7A C7 H7C 109.5 . . ?
H7B C7 H7C 109.5 . . ?
C18 C17 C16 112.2(3) . . ?
C18 C17 H17 123.9 . . ?
C16 C17 H17 123.9 . . ?
C19 C18 C17 113.3(3) . . ?
C19 C18 H18 123.3 . . ?
C17 C18 H18 123.3 . . ?
C18 C19 S1 112.3(3) . . ?
C18 C19 H19 123.9 . . ?
S1 C19 H19 123.9 . . ?
C11 N1 C8 119.2(2) . . ?
C9 N2 C10 119.7(2) . . ?
N2 C9 C8 120.3(2) . . ?
N2 C9 C13 116.9(2) . . ?
C8 C9 C13 122.8(2) . . ?
N1 C11 C10 120.3(2) . . ?
N1 C11 C15 117.8(3) . . ?
C10 C11 C15 121.9(3) . . ?
N1 C8 C9 120.4(2) . . ?
N1 C8 C12 116.8(2) . . ?
C9 C8 C12 122.8(2) . . ?
N2 C10 C11 120.2(2) . . ?
N2 C10 C14 117.9(2) . . ?
C11 C10 C14 121.9(3) . . ?
C9 C13 H13A 109.5 . . ?
C9 C13 H13B 109.5 . . ?
H13A C13 H13B 109.5 . . ?
C9 C13 H13C 109.5 . . ?
H13A C13 H13C 109.5 . . ?
H13B C13 H13C 109.5 . . ?
C8 C12 H12A 109.5 . . ?
C8 C12 H12B 109.5 . . ?
H12A C12 H12B 109.5 . . ?
C8 C12 H12C 109.5 . . ?
H12A C12 H12C 109.5 . . ?
H12B C12 H12C 109.5 . . ?
C11 C15 H15A 109.5 . . ?
C11 C15 H15B 109.5 . . ?
H15A C15 H15B 109.5 . . ?
C11 C15 H15C 109.5 . . ?
H15A C15 H15C 109.5 . . ?
H15B C15 H15C 109.5 . . ?
C10 C14 H14A 109.5 . . ?
C10 C14 H14B 109.5 . . ?
H14A C14 H14B 109.5 . . ?
C10 C14 H14C 109.5 . . ?
H14A C14 H14C 109.5 . . ?
H14B C14 H14C 109.5 . . ?
 
_refine_diff_density_max    0.528
_refine_diff_density_min   -0.425
_refine_diff_density_rms    0.076

_shelxl_version_number 2013-2

_shelx_res_file
;
TITL datam in P-1
CELL  0.71073   8.6617  10.2890  11.5228   65.003   76.930   80.277
ZERR     1.00   0.0021   0.0026   0.0029    0.005    0.005    0.006
LATT   1
SFAC  C    H    N    O    S
UNIT  38 46 4 4 2
MERG   2
FMAP   2
PLAN   20
SIZE     0.120   0.200   0.300
ACTA
BOND   $H
L.S.  10
TEMP  -123.00
WGHT    0.095700    0.386800
FVAR       0.47442
S1    5    0.260709    0.106731    0.512278    11.00000    0.02831    0.05658 =
         0.04635   -0.02503   -0.00876    0.00986
H2O   2   -0.287564    0.262179    1.035692    11.00000    0.02953
H1O   2   -0.138020    0.206482    0.644052    11.00000    0.06872
MOLE    1
O1    4   -0.080756    0.253994    0.618749    11.00000    0.03391    0.03549 =
         0.03048   -0.01754   -0.00195   -0.01038
O2    4   -0.226256    0.319269    1.020255    11.00000    0.03554    0.03888 =
         0.02977   -0.01683    0.00024   -0.01249
C4    1   -0.160251    0.283467    0.820816    11.00000    0.02160    0.02398 =
         0.02653   -0.00872   -0.00686   -0.00217
AFIX  43
H4    2   -0.239988    0.218184    0.849800    11.00000   -1.20000
AFIX   0
C1    1    0.071635    0.476691    0.733251    11.00000    0.02004    0.02072 =
         0.02866   -0.00577   -0.00917    0.00037
C6    1   -0.022295    0.444435    0.856126    11.00000    0.02654    0.02606 =
         0.03257   -0.01376   -0.01260    0.00011
AFIX  43
H6    2   -0.007235    0.488500    0.910005    11.00000   -1.20000
AFIX   0
C5    1   -0.138185    0.347471    0.899573    11.00000    0.02607    0.02312 =
         0.02457   -0.00816   -0.00748    0.00184
C2    1    0.050664    0.412918    0.655641    11.00000    0.02014    0.02249 =
         0.02622   -0.00588   -0.00505    0.00056
AFIX  43
H2    2    0.114796    0.434981    0.572118    11.00000   -1.20000
AFIX   0
C3    1   -0.065257    0.315236    0.699382    11.00000    0.02132    0.02251 =
         0.02464   -0.00879   -0.00731    0.00092
C16   1    0.459412    0.069877    0.466347    11.00000    0.02215    0.03261 =
         0.03444   -0.02069   -0.00886    0.00186
C7    1    0.192524    0.586168    0.686089    11.00000    0.03019    0.03081 =
         0.03740   -0.01048   -0.00736   -0.00803
AFIX 137
H7A   2    0.291104    0.552517    0.641931    11.00000   -1.50000
H7B   2    0.214416    0.598599    0.760432    11.00000   -1.50000
H7C   2    0.150439    0.678373    0.625324    11.00000   -1.50000
AFIX   0
C17   1    0.523234    0.191194    0.363324    11.00000    0.02973    0.02756 =
         0.03122   -0.01092   -0.00662   -0.00578
AFIX  43
H17   2    0.632138    0.194620    0.323670    11.00000   -1.20000
AFIX   0
C18   1    0.408902    0.306212    0.325634    11.00000    0.06882    0.03324 =
         0.04469   -0.01192   -0.02504   -0.00225
AFIX  43
H18   2    0.431535    0.396585    0.256509    11.00000   -1.20000
AFIX   0
C19   1    0.263403    0.276885    0.396601    11.00000    0.05543    0.05348 =
         0.05341   -0.03608   -0.03337    0.02834
AFIX  43
H19   2    0.172343    0.343895    0.383458    11.00000   -1.20000
AFIX   0
MOLE    2
N1    3    0.318559    0.941743    0.252798    11.00000    0.02546    0.02688 =
         0.03084   -0.01515   -0.00648   -0.00296
N2    3    0.548594    1.120780    0.087820    11.00000    0.02380    0.02834 =
         0.02644   -0.01187   -0.00490   -0.00032
C9    1    0.589155    0.982697    0.157500    11.00000    0.02510    0.02678 =
         0.02231   -0.01064   -0.00596    0.00139
C11   1    0.278392    1.079509    0.182170    11.00000    0.02306    0.02772 =
         0.03007   -0.01491   -0.00871    0.00184
C8    1    0.472932    0.891484    0.241288    11.00000    0.02357    0.02613 =
         0.02792   -0.01456   -0.00986    0.00423
C10   1    0.395651    1.171035    0.097967    11.00000    0.02410    0.02674 =
         0.02543   -0.00940   -0.00629   -0.00069
C13   1    0.762995    0.933051    0.140435    11.00000    0.02258    0.03565 =
         0.03635   -0.01134   -0.00429    0.00212
AFIX 137
H13A  2    0.820714    1.007225    0.064923    11.00000   -1.50000
H13B  2    0.777049    0.843712    0.126771    11.00000   -1.50000
H13C  2    0.804595    0.915837    0.218484    11.00000   -1.50000
AFIX   0
C12   1    0.510909    0.735679    0.323312    11.00000    0.03193    0.02719 =
         0.04233   -0.00938   -0.00899    0.00104
AFIX 137
H12A  2    0.416053    0.696279    0.386311    11.00000   -1.50000
H12B  2    0.596642    0.726742    0.369692    11.00000   -1.50000
H12C  2    0.544826    0.682301    0.267484    11.00000   -1.50000
AFIX   0
C15   1    0.105894    1.131711    0.197195    11.00000    0.02145    0.04055 =
         0.05044   -0.01847   -0.00780    0.00179
AFIX 137
H15A  2    0.044811    1.054970    0.266773    11.00000   -1.50000
H15B  2    0.067961    1.158705    0.115450    11.00000   -1.50000
H15C  2    0.091996    1.215629    0.219199    11.00000   -1.50000
AFIX   0
C14   1    0.355470    1.325963    0.017109    11.00000    0.03436    0.02685 =
         0.04308   -0.00541   -0.01016    0.00369
AFIX 137
H14A  2    0.452459    1.369876   -0.038476    11.00000   -1.50000
H14B  2    0.308062    1.376237    0.074077    11.00000   -1.50000
H14C  2    0.279546    1.333351   -0.037287    11.00000   -1.50000
AFIX   0
HKLF    4

REM  datam in P-1
REM R1 =  0.0725 for    2854 Fo > 4sig(Fo)  and  0.1058 for all    4129 data
REM    230 parameters refined using      0 restraints

END

WGHT      0.0920      0.4356

REM Highest difference peak  0.528,  deepest hole -0.425,  1-sigma level  0.076
Q1    1   0.5084  0.1376  0.4203  11.00000  0.05    0.53
Q2    1   0.5695  0.1799  0.3543  11.00000  0.05    0.41
Q3    1   0.2327  0.6270  0.6000  11.00000  0.05    0.34
Q4    1  -0.0787  0.2512  0.7728  11.00000  0.05    0.33
Q5    1   0.5230  0.9252  0.1633  11.00000  0.05    0.32
Q6    1   0.3367  1.1212  0.1268  11.00000  0.05    0.31
Q7    1  -0.1525  0.3278  0.8597  11.00000  0.05    0.31
Q8    1   0.2256  0.0458  0.6176  11.00000  0.05    0.31
Q9    1   0.2502  0.0633  0.4448  11.00000  0.05    0.31
Q10   1   0.4770  0.2341  0.3517  11.00000  0.05    0.30
Q11   1   0.4289  0.6769  0.3120  11.00000  0.05    0.30
Q12   1  -0.0012  0.3828  0.6596  11.00000  0.05    0.30
Q13   1   0.2188  0.0042  0.5495  11.00000  0.05    0.30
Q14   1   0.2928  0.1923  0.4361  11.00000  0.05    0.30
Q15   1  -0.1374  0.3034  0.7649  11.00000  0.05    0.29
Q16   1   0.3997  1.2532  0.0375  11.00000  0.05    0.28
Q17   1   0.3942  0.9204  0.2469  11.00000  0.05    0.28
Q18   1   0.8193  1.0042  0.1162  11.00000  0.05    0.27
Q19   1   0.5003  0.7406  0.4213  11.00000  0.05    0.27
Q20   1   0.3496  0.2654  0.3441  11.00000  0.05    0.27
;
_shelx_res_checksum    4793

_shelx_hkl_file
;
   0   0   2  107.51    1.61
   0   0   2  110.07    3.03
   0   0  -2  109.89    3.11
   0   0   3    2.31    0.51
   0   0   3    3.30    0.23
   0   0  -3    2.82    0.50
   0   0   4    9.85    0.40
   0   0   4   11.22    0.93
   0   0  -4    9.82    0.83
   0   0   5   64.33    3.70
   0   0   5   61.17    1.71
   0   0  -5   68.85    3.69
   0   0   6  138.35    3.83
   0   0   6  134.90    7.26
   0   0  -6  120.81    7.04
   0   0   7   15.84    1.65
   0   0   7   12.54    0.63
   0   0  -7   14.37    1.48
   0   0   8   43.69    4.07
   0   0  -8   47.63    3.79
   0   0   9    4.24    1.69
   0   0  -9    9.28    1.78
   0   0  10   10.48    2.28
   0   0 -10    6.22    2.69
   0   0  11    3.87    1.67
   0   0 -11   -0.92    1.91
   0   0  12   13.18    2.94
   0   0 -12   14.94    4.02
   0   0  13    2.19    2.02
   0   0 -13    3.09    2.35
   0   1 -12   21.89    5.14
   0  -1  12   18.95    4.53
   0   1 -11    0.98    2.24
   0  -1  11    9.31    2.41
   0   1 -10    3.75    2.05
   0  -1  10    7.84    2.08
   0   1  -9   21.22    3.29
   0  -1   9   25.10    3.39
   0   1  -8    8.29    1.83
   0  -1   8   10.00    1.78
   0   1  -7   23.40    2.16
   0  -1   7   25.53    2.78
   0   1  -6   25.30    1.99
   0  -1   6   29.64    2.15
   0   1  -5    4.81    0.91
   0  -1   5    3.27    0.68
   0  -1   5    3.24    0.20
   0   1  -4  121.76    6.43
   0  -1   4  122.36    5.81
   0   1  -3  516.94   21.96
   0  -1   3  498.79   20.89
   0   1  -2   45.07    1.76
   0  -1   2   53.32    1.72
   0   1  -1  115.69    2.87
   0  -1   1  125.04    2.87
   0  -1   1  118.71    1.95
   0   1   2    3.26    0.26
   0   1   2    3.03    0.24
   0  -1  -2    3.96    0.25
   0   1   3 2710.96  100.78
   0   1   3 2745.53  123.31
   0  -1  -3 2630.58  135.09
   0   1   4    5.38    0.59
   0   1   4    3.91    0.42
   0  -1  -4    4.86    0.74
   0   1   5   51.95    2.00
   0   1   5   64.68    3.06
   0  -1  -5   59.80    3.46
   0   1   6   49.42    3.23
   0  -1  -6   56.85    3.55
   0   1   7  126.80    7.11
   0   1   7   93.31    3.66
   0  -1  -7  113.70    7.63
   0   1   8   20.11    2.26
   0  -1  -8   14.56    2.59
   0   1   9    3.13    1.46
   0  -1  -9    4.44    1.68
   0   1  10   11.37    2.35
   0  -1 -10   15.01    3.01
   0   1  11   -0.07    1.25
   0  -1 -11    3.32    1.60
   0   1  12    1.77    2.35
   0  -1 -12   22.11    3.11
   0   1  13    0.61    1.73
   0  -1 -13    0.59    1.79
   0   2 -12   32.29    5.50
   0  -2  12   26.10    6.29
   0   2 -11    4.64    2.12
   0  -2  11    2.42    2.17
   0   2 -10   61.01    7.18
   0  -2  10   57.54    7.50
   0   2  -9   69.91    7.18
   0  -2   9   73.43    7.57
   0   2  -8    9.06    1.84
   0  -2   8    7.43    2.01
   0   2  -7    0.17    0.88
   0  -2   7    3.72    1.13
   0   2  -6    3.54    1.17
   0  -2   6    5.71    1.14
   0   2  -5  203.77   13.01
   0  -2   5  213.13   11.83
   0   2  -4   93.04    1.81
   0   2  -4   91.12    5.31
   0  -2   4  104.69    4.99
   0   2  -3  152.81    7.26
   0   2  -3  156.10    3.36
   0  -2   3  142.41    6.26
   0   2  -2    4.17    0.60
   0   2  -2    4.64    0.27
   0  -2   2    3.37    0.64
   0   2  -1  129.11    4.29
   0   2  -1  135.99    3.38
   0  -2   1  147.71    4.84
   0   2   0  107.58    2.86
   0  -2   0  108.52    3.05
   0  -2   0  112.14    3.17
   0   2   1   46.42    1.30
   0  -2  -1   43.90    1.25
   0   2   2  513.62   16.20
   0  -2  -2  501.28   16.62
   0   2   3 1976.24   83.38
   0  -2  -3 1931.99   90.83
   0   2   4  141.94    5.08
   0  -2  -4  148.30    5.62
   0   2   5    1.27    0.42
   0   2   5    0.22    0.59
   0  -2  -5    4.40    0.66
   0   2   6    1.35    0.59
   0   2   6    2.58    0.51
   0  -2  -6    0.71    0.86
   0   2   7   36.50    1.76
   0   2   7   36.53    2.41
   0  -2  -7   37.88    3.09
   0   2   8   51.12    3.67
   0   2   8   51.35    2.70
   0  -2  -8   63.55    4.89
   0   2   9   51.01    2.91
   0   2   9   49.40    3.94
   0  -2  -9   59.03    5.47
   0   2  10    5.60    1.09
   0   2  10    9.30    1.56
   0  -2 -10    7.44    1.71
   0   2  11    1.14    1.27
   0  -2 -11   -2.17    1.11
   0   2  12   14.37    3.19
   0  -2 -12   12.25    3.35
   0   2  13    2.06    1.96
   0  -2 -13    1.17    1.84
   0   2  14    1.09    1.56
   0  -2 -14   -0.18    1.79
   0   3 -11   -0.79    1.59
   0  -3  11    0.59    1.29
   0   3 -10    2.96    1.57
   0  -3  10   -1.03    1.77
   0   3  -9   48.65    4.78
   0  -3   9   41.92    5.91
   0   3  -8    7.56    2.04
   0  -3   8    7.73    1.90
   0   3  -7   81.58    6.50
   0  -3   7   92.15    7.67
   0   3  -6   95.18    6.90
   0  -3   6   60.10    5.75
   0   3  -5    4.87    1.26
   0  -3   5    4.50    1.15
   0   3  -4    2.41    0.27
   0   3  -4    3.06    0.89
   0  -3   4    3.82    0.77
   0   3  -3  116.48    3.41
   0   3  -3  144.25    6.19
   0  -3   3  127.06    6.96
   0   3  -2    3.32    0.58
   0  -3   2    0.92    0.46
   0   3  -1   49.43    1.71
   0  -3   1   50.43    2.24
   0  -3   1   47.97    2.02
   0   3   0  106.30    3.41
   0  -3   0  103.25    3.74
   0  -3   0   93.84    3.49
   0   3   1  102.39    3.63
   0  -3  -1   84.70    2.55
   0  -3  -1   94.36    3.26
   0   3   2   36.49    1.64
   0  -3  -2   31.66    1.45
   0  -3  -2   33.41    1.07
   0   3   3  221.21    8.08
   0  -3  -3  202.93    7.81
   0   3   4    4.26    0.62
   0  -3  -4    5.47    0.51
   0   3   5  165.58    6.88
   0   3   5  169.36    7.48
   0  -3  -5  195.27    9.42
   0   3   6   10.97    1.05
   0   3   6   14.09    1.20
   0  -3  -6   13.97    1.21
   0   3   7   17.77    1.48
   0   3   7   19.49    1.34
   0  -3  -7   23.79    2.06
   0   3   8    6.22    1.12
   0  -3  -8    8.59    1.27
   0   3   9  153.87   10.43
   0   3   9  162.17    8.88
   0  -3  -9  186.39   13.42
   0   3  10   11.65    1.48
   0   3  10    5.63    1.27
   0  -3 -10    7.24    2.05
   0   3  11   15.15    2.21
   0   3  11   12.59    1.68
   0  -3 -11   14.19    2.96
   0   3  12    1.57    1.56
   0  -3 -12    8.29    2.06
   0   3  13   10.42    2.61
   0  -3 -13    9.89    3.12
   0   3  14   15.18    4.10
   0  -3 -14   20.38    4.73
   0   4 -10    0.95    1.55
   0  -4  10   -0.05    1.79
   0   4  -9    3.09    1.69
   0  -4   9    0.24    1.79
   0   4  -8    4.39    1.61
   0  -4   8    1.49    1.46
   0   4  -7   94.88    8.16
   0  -4   7   68.81    8.13
   0   4  -6    9.57    2.49
   0  -4   6   14.22    2.27
   0   4  -5   68.78    5.51
   0  -4   5   60.42    5.25
   0   4  -4  112.25    6.33
   0  -4   4   69.24    4.85
   0   4  -3  168.82    8.72
   0  -4   3  111.40    7.97
   0   4  -2   95.41    3.30
   0   4  -2   91.63    4.52
   0  -4   2   90.24    4.69
   0   4  -1  179.34    6.65
   0  -4   1  157.15    7.73
   0  -4   1  188.52    9.01
   0   4   0   95.29    3.98
   0  -4   0  100.13    4.27
   0  -4   0  100.51    4.20
   0   4   1   28.63    1.60
   0  -4  -1   29.92    1.47
   0   4   2   62.59    2.67
   0  -4  -2   63.79    2.20
   0  -4  -2   59.34    2.50
   0   4   3   18.55    1.20
   0  -4  -3   19.12    0.87
   0  -4  -3   20.55    1.32
   0   4   4   93.34    5.16
   0  -4  -4  124.83    5.79
   0   4   5  128.98    5.41
   0   4   5  131.67    6.80
   0  -4  -5  121.70    6.55
   0   4   6   49.68    2.77
   0   4   6   48.64    2.83
   0  -4  -6   49.25    2.73
   0   4   7    4.38    0.83
   0   4   7    3.66    0.69
   0  -4  -7    5.31    1.03
   0   4   8   30.55    2.35
   0   4   8   28.89    2.27
   0  -4  -8   37.14    2.89
   0   4   9   43.11    3.50
   0  -4  -9   53.11    5.04
   0   4  10   54.94    4.09
   0  -4 -10   71.02    6.85
   0   4  11   -0.46    1.05
   0   4  11   -2.21    0.82
   0  -4 -11    5.21    1.50
   0   4  12   21.34    3.70
   0  -4 -12   32.60    5.01
   0   4  13    4.83    2.03
   0  -4 -13    3.86    2.58
   0   4  14    0.84    1.60
   0  -4 -14   -2.44    2.04
   0   5 -10    3.97    2.99
   0  -5  10   12.98    3.30
   0   5  -9    1.02    1.61
   0  -5   9    0.38    1.83
   0   5  -8    9.03    2.86
   0  -5   8   18.51    3.32
   0   5  -7    1.21    1.65
   0  -5   7    1.98    1.65
   0   5  -6   18.74    2.83
   0  -5   6   12.28    2.84
   0   5  -5   20.10    2.48
   0  -5   5   14.91    2.20
   0   5  -4  156.40    9.19
   0  -5   4  100.84    7.88
   0   5  -3    8.05    0.71
   0   5  -3   11.31    1.51
   0  -5   3    9.78    1.55
   0   5  -2   33.16    1.69
   0   5  -2   44.10    2.56
   0  -5   2   34.17    2.61
   0   5  -1  104.35    4.61
   0  -5   1  115.91    6.32
   0  -5   1  113.97    5.65
   0   5   0  486.68   23.35
   0  -5   0  466.76   25.39
   0   5   1  255.29   12.98
   0  -5  -1  278.49   12.65
   0  -5  -1  246.28   11.94
   0   5   2    7.44    1.25
   0  -5  -2    9.11    1.13
   0   5   3   91.94    4.92
   0  -5  -3   82.63    3.53
   0  -5  -3   79.44    4.02
   0   5   4  235.49   12.97
   0  -5  -4  254.16    9.69
   0  -5  -4  270.93   13.14
   0   5   5   18.25    1.77
   0  -5  -5   23.65    1.84
   0  -5  -5   19.25    1.11
   0   5   6    2.39    0.73
   0  -5  -6    2.07    0.79
   0   5   7    2.15    0.75
   0   5   7    1.95    0.80
   0  -5  -7    2.69    1.00
   0   5   8   -0.18    0.71
   0   5   8    0.76    0.73
   0  -5  -8    1.33    0.81
   0   5   9   78.69    5.52
   0   5   9   70.59    5.15
   0  -5  -9   86.37    6.93
   0   5  10   32.57    3.08
   0   5  10   26.30    3.08
   0  -5 -10   34.36    4.14
   0   5  11    2.40    1.20
   0   5  11    4.89    1.18
   0  -5 -11    1.95    1.50
   0   5  12    1.46    1.08
   0   5  12    3.60    1.19
   0  -5 -12    1.13    1.76
   0   5  13    1.88    1.37
   0  -5 -13    2.18    1.92
   0  -5 -14   12.19    3.94
   0   6  -9    4.48    2.76
   0  -6   9    8.35    3.40
   0   6  -8    2.30    1.46
   0  -6   8    0.33    2.19
   0   6  -7   24.26    3.54
   0  -6   7   16.60    4.00
   0   6  -6   28.24    4.08
   0  -6   6   24.31    4.24
   0   6  -5   -0.27    1.14
   0  -6   5   -0.39    1.21
   0   6  -4    2.13    1.13
   0  -6   4    1.55    1.09
   0   6  -3    3.12    0.66
   0   6  -3    3.63    1.27
   0  -6   3    6.40    1.45
   0   6  -2    3.25    0.60
   0   6  -2    2.63    0.91
   0  -6   2    1.22    0.96
   0   6  -1  162.61    7.99
   0  -6   1  178.42    9.70
   0  -6   1  156.79    9.93
   0   6   0   41.98    2.63
   0  -6   0   41.43    2.97
   0  -6   0   48.96    3.22
   0   6   1  163.77    8.20
   0  -6  -1  168.53    8.62
   0  -6  -1  155.29    7.91
   0   6   2   83.62    4.70
   0  -6  -2   87.23    4.46
   0  -6  -2   79.93    4.04
   0   6   3  155.42    8.09
   0  -6  -3  131.38    5.46
   0  -6  -3  142.02    7.51
   0   6   4   14.53    1.38
   0  -6  -4   15.86    1.18
   0  -6  -4   16.13    1.51
   0   6   5    1.37    0.78
   0  -6  -5    1.52    0.71
   0   6   6    0.91    0.55
   0  -6  -6   -0.08    0.67
   0  -6  -6   -0.38    0.44
   0   6   7    9.10    1.39
   0  -6  -7    7.04    1.51
   0  -6  -7    7.02    0.96
   0   6   8    1.26    1.01
   0  -6  -8    2.95    1.16
   0   6   9   -1.64    0.69
   0   6   9    0.60    0.86
   0  -6  -9    1.53    1.04
   0   6  10   33.73    3.26
   0  -6 -10   38.24    4.17
   0   6  11    5.68    1.53
   0  -6 -11    5.89    1.95
   0   6  12    2.18    1.08
   0   6  12    0.64    1.24
   0  -6 -12    0.87    1.58
   0   6  13    1.14    0.96
   0   6  13   -1.04    1.10
   0  -6 -13   -1.15    1.37
   0  -6 -14    8.62    3.12
   0   7  -8   21.05    5.32
   0  -7   8   30.34    6.00
   0   7  -7    1.55    1.92
   0  -7   7    0.58    1.87
   0   7  -6   51.86    6.15
   0  -7   6   34.68    6.39
   0   7  -5   -1.32    1.27
   0  -7   5    1.13    1.01
   0   7  -4    9.18    1.99
   0  -7   4    6.54    1.66
   0   7  -3   28.29    2.08
   0   7  -3   35.49    3.62
   0  -7   3   35.46    4.02
   0   7  -2   54.07    3.32
   0   7  -2   56.63    4.42
   0  -7   2   64.44    5.21
   0   7  -1    3.05    0.74
   0   7  -1    0.93    0.63
   0  -7   1    0.54    0.84
   0   7   0   11.57    1.23
   0  -7   0    9.57    1.38
   0  -7   0   12.87    1.42
   0   7   1    0.01    0.70
   0  -7  -1    1.56    0.65
   0  -7  -1    0.33    0.67
   0   7   2   31.87    2.56
   0  -7  -2   32.41    2.29
   0   7   3    3.38    1.16
   0  -7  -3    4.27    0.93
   0  -7  -3    6.17    0.80
   0   7   4   64.84    4.29
   0  -7  -4   50.71    2.66
   0  -7  -4   64.65    3.72
   0   7   5    3.05    1.08
   0  -7  -5    2.55    0.99
   0  -7  -5    2.42    0.70
   0   7   6    3.18    1.03
   0  -7  -6    0.45    0.95
   0  -7  -6    3.71    0.70
   0   7   7   13.94    1.86
   0  -7  -7   10.70    1.80
   0  -7  -7    9.56    1.49
   0   7   8   -2.42    0.82
   0  -7  -8    0.44    0.59
   0  -7  -8    2.32    0.95
   0   7   9   53.61    4.79
   0  -7  -9   55.64    5.19
   0  -7  -9   56.57    4.02
   0   7  10    5.68    1.49
   0  -7 -10    2.87    1.81
   0   7  11   46.27    4.77
   0   7  11   40.80    4.67
   0  -7 -11   50.95    5.26
   0   7  12    2.52    1.58
   0   7  12   -0.15    1.51
   0  -7 -12   10.06    2.11
   0   7  13    3.79    1.57
   0  -7 -13    2.88    2.31
   0  -7 -14    0.92    2.11
   0   8  -7   44.52    7.57
   0  -8   7   31.00    7.02
   0   8  -6   28.20    5.63
   0  -8   6   31.08    5.42
   0   8  -5    6.31    2.71
   0  -8   5   12.67    2.43
   0   8  -4    7.24    1.81
   0  -8   4    2.34    1.68
   0   8  -3   12.06    2.25
   0  -8   3    7.81    1.83
   0   8  -2    3.31    1.19
   0   8  -2    1.99    0.82
   0  -8   2    5.53    1.40
   0   8  -1    2.25    1.23
   0   8  -1    2.40    1.01
   0  -8   1    4.91    1.10
   0   8   0   13.84    1.59
   0  -8   0   14.17    1.92
   0  -8   0   14.52    1.99
   0   8   1   11.11    1.65
   0  -8  -1   13.13    1.74
   0   8   2    6.65    1.26
   0  -8  -2    5.51    1.07
   0  -8  -2    2.89    1.21
   0   8   3   27.02    2.61
   0  -8  -3   21.14    2.33
   0   8   4    9.89    1.59
   0  -8  -4    8.78    1.35
   0  -8  -4    8.16    1.10
   0   8   5   31.99    2.87
   0  -8  -5   24.55    2.39
   0  -8  -5   23.29    1.68
   0   8   6   -1.25    1.09
   0   8   7    5.50    1.05
   0  -8  -7    0.90    1.21
   0  -8  -7    0.29    0.73
   0   8   8    8.15    1.95
   0  -8  -8   11.02    1.39
   0  -8  -8    7.43    1.79
   0   8   9    9.86    2.31
   0  -8  -9   17.24    2.48
   0  -8  -9   11.40    1.37
   0   8  10    9.62    2.05
   0  -8 -10    8.30    2.59
   0  -8 -10    9.59    1.44
   0   8  11   17.59    2.61
   0  -8 -11   14.57    3.70
   0   8  12   20.65    3.18
   0  -8 -12   20.43    4.35
   0   8  13    2.27    1.68
   0  -8 -13    5.47    2.34
   0   8  14    2.00    1.60
   0  -8 -14    1.96    2.26
   0   9  -5   -0.84    1.82
   0  -9   5   -0.40    1.68
   0   9  -4    4.22    1.72
   0  -9   4   -0.59    1.59
   0   9  -3    7.80    2.31
   0  -9   3    9.67    2.00
   0   9  -2   21.63    2.26
   0   9  -2   25.79    3.71
   0  -9   2   28.89    3.68
   0   9  -1    4.17    1.60
   0  -9   1    6.12    1.61
   0   9   0    4.84    1.13
   0  -9   0    8.32    1.54
   0  -9   0    5.25    1.32
   0   9   1   26.01    2.84
   0  -9  -1   27.91    2.87
   0  -9  -1   27.86    2.70
   0   9   2    6.63    1.40
   0  -9  -2    5.64    1.36
   0  -9  -2    5.14    1.41
   0   9   3   -0.50    0.75
   0  -9  -3    0.32    0.66
   0  -9  -3   -1.39    0.96
   0   9   4   30.63    3.42
   0  -9  -4   37.29    3.50
   0  -9  -4   31.52    2.82
   0   9   5   20.80    2.44
   0  -9  -5   15.73    1.51
   0  -9  -5   14.94    2.06
   0   9   6   22.14    2.61
   0  -9  -6   14.12    1.41
   0  -9  -6   18.22    2.19
   0   9   7    0.74    1.48
   0  -9  -7   -0.85    1.30
   0  -9  -7    4.40    0.88
   0   9   8   21.43    2.91
   0  -9  -8   18.98    2.47
   0  -9  -8   13.04    1.45
   0   9   9    2.67    1.69
   0  -9  -9    5.24    1.53
   0   9  10    1.93    1.61
   0  -9 -10    4.33    1.90
   0   9  11    1.69    1.16
   0  -9 -11   -2.38    1.51
   0   9  12   10.07    2.23
   0  -9 -12    4.98    3.05
   0   9  13    5.31    2.11
   0  -9 -13    5.98    2.89
   0  10  -4   11.94    3.23
   0 -10   4    8.07    3.24
   0  10  -3   -1.14    1.39
   0 -10   3    1.86    1.27
   0  10  -2   -1.17    1.32
   0 -10   2    1.15    1.06
   0  10  -1    2.66    1.62
   0  10  -1    3.93    1.23
   0 -10   1    6.42    1.82
   0  10   0    5.30    1.27
   0  10   0    2.38    1.32
   0 -10   0    3.78    1.32
   0  10   1   16.74    2.11
   0 -10  -1   16.40    2.30
   0 -10  -1   10.97    2.16
   0  10   2    1.09    1.04
   0 -10  -2    0.70    0.92
   0 -10  -2    2.45    1.26
   0  10   3   10.06    1.84
   0 -10  -3    5.97    1.75
   0 -10  -3    9.76    1.80
   0  10   4    1.28    1.14
   0 -10  -4   -1.55    1.13
   0 -10  -4   -1.01    0.87
   0  10   5   12.56    2.20
   0 -10  -5   10.42    1.55
   0  10   6   14.58    2.32
   0 -10  -6    7.42    1.88
   0  10   7    7.89    2.17
   0 -10  -7    7.78    1.82
   0  10   8    8.21    2.24
   0 -10  -8    9.53    1.99
   0  10   9   -0.87    1.33
   0 -10  -9   -1.12    1.28
   0  10  10    3.50    1.69
   0 -10 -10    2.39    1.65
   0  10  11    0.47    1.23
   0 -10 -11   -0.33    1.28
   0  10  12   -0.73    1.34
   0 -10 -12    1.26    1.53
   0  10  13    0.20    1.61
   0 -10 -13    2.81    2.15
   0  11  -2    0.54    1.69
   0 -11   2    0.98    1.32
   0  11  -1   -1.10    1.33
   0 -11   1   -0.20    1.14
   0  11   0    2.07    0.92
   0  11   0   -2.27    1.17
   0 -11   0   -1.46    1.17
   0  11   1    1.23    0.90
   0 -11  -1   -0.92    1.07
   0 -11  -1   -0.10    0.86
   0  11   2    1.42    1.11
   0 -11  -2    2.44    1.21
   0 -11  -2    0.76    1.08
   0  11   3   50.21    5.92
   0 -11  -3   63.69    6.43
   0 -11  -3   70.21    5.28
   0  11   4   35.96    4.28
   0 -11  -4   30.79    3.77
   0 -11  -4   28.91    3.13
   0  11   5    8.33    2.44
   0 -11  -5   11.00    1.57
   0  11   6    5.15    1.89
   0 -11  -6    4.28    1.58
   0  11   7    9.19    2.32
   0 -11  -7    6.66    1.91
   0  11   8    2.55    1.42
   0 -11  -8   -0.46    1.24
   0  11   9    2.06    1.27
   0 -11  -9    0.09    1.35
   0  11  10    5.08    2.13
   0 -11 -10    3.81    1.90
   0  11  11    2.28    1.69
   0 -11 -11    0.46    1.87
   0  11  12   -0.77    1.75
   0 -11 -12   -1.30    2.01
   0  12   0    5.40    2.45
   0  12   1   -0.60    1.12
   0  12   1   -0.13    1.24
   0 -12  -1    1.47    1.24
   0  12   2    9.75    1.80
   0 -12  -2    5.91    1.98
   0 -12  -2    4.29    1.69
   0  12   3   13.68    2.69
   0 -12  -3   16.07    2.63
   0  12   4   11.75    2.25
   0 -12  -4   13.05    2.45
   0  12   5   -0.58    1.32
   0 -12  -5   -0.78    1.21
   0  12   6    1.74    1.69
   0 -12  -6    1.81    1.34
   0  12   7   26.07    3.74
   0 -12  -7   23.84    3.58
   0  12   8    1.82    1.55
   0 -12  -8    1.70    1.51
   0  12   9   10.24    3.05
   0 -12  -9    8.52    2.43
   0  12  10    2.74    2.06
   0  13   4    2.82    1.72
   0  13   5    1.01    1.48
   0  13   6    2.78    1.85
   0  13   7   11.75    3.13
  -1  12   9    9.10    2.63
  -1  12   8    2.37    1.96
  -1  12   7   29.60    4.93
  -1  12   6    1.06    1.51
  -1  12   5    6.62    2.12
   1 -12  -4    0.64    1.32
  -1  12   4    1.47    1.34
  -1  12   3   22.56    3.82
   1 -12  -2   12.38    2.48
   1 -12  -1   17.93    3.05
  -1  12   1   23.01    3.42
   1 -11 -11    3.04    1.91
  -1  11  11    1.58    1.84
   1 -11 -10    0.28    1.41
  -1  11  10    2.04    1.61
   1 -11  -9   39.93    4.41
  -1  11   9   36.81    5.49
  -1  11   8   25.48    4.21
   1 -11  -7    2.36    1.15
  -1  11   7    0.45    1.57
   1 -11  -6    1.80    0.92
   1 -11  -6    1.17    0.97
  -1  11   6   -3.05    1.33
   1 -11  -5    4.15    1.66
   1 -11  -5    7.76    1.74
  -1  11   5    6.26    2.07
   1 -11  -4   22.80    2.98
   1 -11  -4   24.32    3.17
  -1  11   4   20.32    3.21
   1 -11  -3    8.03    1.90
   1 -11  -3    4.33    1.42
  -1  11   3    2.86    1.64
   1 -11  -2    0.94    1.05
   1 -11  -2    1.92    1.24
  -1  11   2   -0.05    1.31
   1 -11  -1   -0.68    1.03
  -1  11   1    0.48    0.99
  -1  11   1    0.89    1.09
   1 -11   0    1.47    1.11
  -1  11   0    0.23    1.17
   1 -11   1    2.15    1.51
  -1  11  -1    2.56    1.94
  -1  11  -1    1.98    1.42
   1 -11   2    6.08    2.82
  -1  11  -2    7.76    2.38
   1 -10 -12    5.39    2.18
  -1  10  12    1.06    2.05
   1 -10 -11    3.46    2.00
  -1  10  11    3.26    1.58
   1 -10 -10    9.54    2.75
  -1  10  10   11.00    2.65
   1 -10  -9   14.12    2.89
  -1  10   9   17.80    3.17
   1 -10  -8    1.43    1.11
   1 -10  -8   -0.36    0.79
  -1  10   8   -2.27    1.25
   1 -10  -7    0.02    0.74
   1 -10  -7    0.58    0.89
  -1  10   7    0.91    1.21
   1 -10  -6   11.67    1.86
  -1  10   6   12.59    2.44
   1 -10  -5   12.57    1.79
   1 -10  -5   12.88    1.89
  -1  10   5   16.36    2.39
   1 -10  -4   61.94    5.04
   1 -10  -4   61.31    5.12
  -1  10   4   58.18    5.75
   1 -10  -3   -0.47    1.03
   1 -10  -3   -1.89    1.00
  -1  10   3   -1.91    1.09
   1 -10  -2    2.47    0.96
   1 -10  -2    0.75    1.06
  -1  10   2    1.02    1.10
   1 -10  -1   16.36    2.50
   1 -10  -1   14.90    2.22
  -1  10   1   16.33    2.41
   1 -10   0    9.18    2.33
  -1  10   0   11.67    2.02
  -1  10   0   13.32    2.03
   1 -10   1    0.53    1.02
  -1  10  -1   -1.26    1.16
  -1  10  -1   -0.13    1.15
   1 -10   2   -0.23    1.50
  -1  10  -2    1.47    1.29
   1 -10   3    4.82    2.04
  -1  10  -3    1.02    1.84
   1 -10   4   -1.03    1.48
  -1  10  -4    3.09    1.72
   1  -9 -13   13.37    3.26
  -1   9  13    3.76    2.27
   1  -9 -12    4.31    2.19
  -1   9  12    1.89    1.88
   1  -9 -11    5.20    1.65
  -1   9  11   -2.60    1.25
   1  -9 -10    6.59    1.77
  -1   9  10    3.42    1.55
   1  -9  -9   -1.76    1.13
   1  -9  -9   -0.69    0.77
  -1   9   9    0.82    1.24
   1  -9  -8    1.16    0.76
   1  -9  -8    0.10    0.92
  -1   9   8   -1.17    1.20
   1  -9  -7    7.90    1.34
   1  -9  -7    7.67    1.62
  -1   9   7   10.39    2.20
   1  -9  -6    1.65    1.02
   1  -9  -6   -1.81    0.89
  -1   9   6    7.77    1.27
   1  -9  -5    1.47    0.67
   1  -9  -5    0.27    0.77
  -1   9   5   -1.63    0.87
   1  -9  -4    5.05    1.41
   1  -9  -4    8.96    1.33
  -1   9   4    9.04    1.79
   1  -9  -3    1.84    0.92
  -1   9   3   -0.08    1.00
   1  -9  -2    3.67    1.20
   1  -9  -2    1.97    0.99
  -1   9   2    0.26    0.83
   1  -9  -1   19.36    1.99
   1  -9  -1   17.70    2.36
  -1   9   1   15.62    2.18
   1  -9   0   -1.34    1.03
  -1   9   0   -0.35    0.89
  -1   9   0   -0.49    0.89
   1  -9   1   10.53    1.86
  -1   9  -1    7.07    1.51
  -1   9  -1    5.86    1.61
   1  -9   2   12.10    2.22
  -1   9  -2   17.19    2.82
  -1   9  -2    9.62    1.94
   1  -9   3    3.11    1.78
  -1   9  -3    2.23    1.49
   1  -9   4   -0.80    1.23
  -1   9  -4    0.23    1.38
   1  -9   5    9.85    2.38
  -1   9  -5   13.54    3.31
   1  -8 -13    5.76    2.80
  -1   8  13    5.63    2.04
   1  -8 -12    2.76    2.31
   1  -8 -12    7.75    2.37
  -1   8  12    7.60    2.07
   1  -8 -11   10.65    3.22
   1  -8 -11   15.49    2.90
  -1   8  11   20.49    2.89
   1  -8 -10    6.74    1.80
   1  -8 -10    9.25    2.40
  -1   8  10   12.51    2.10
   1  -8  -9    9.49    1.70
   1  -8  -9   14.62    2.37
  -1   8   9   11.13    2.23
   1  -8  -8    9.01    1.81
   1  -8  -8   11.35    1.86
  -1   8   8   13.31    2.14
   1  -8  -7    8.50    1.19
   1  -8  -7   11.78    1.52
  -1   8   7    7.71    1.60
   1  -8  -6   -0.52    0.71
   1  -8  -6    0.85    0.77
  -1   8   6    1.64    1.00
   1  -8  -5    6.07    1.09
   1  -8  -5    5.43    1.10
  -1   8   5    5.68    1.61
   1  -8  -4   35.99    2.72
   1  -8  -4   36.31    2.77
  -1   8   4   39.42    3.70
   1  -8  -3   38.82    3.16
   1  -8  -3   54.14    3.27
  -1   8   3   41.48    3.90
   1  -8  -2    2.31    0.78
   1  -8  -2    0.32    0.84
  -1   8   2    0.72    0.92
   1  -8  -1   13.64    1.77
   1  -8  -1    8.59    1.26
  -1   8   1    7.23    1.42
   1  -8   0    2.00    1.24
  -1   8   0    3.23    0.96
   1  -8   1    8.57    1.70
  -1   8  -1    9.57    1.59
  -1   8  -1    5.36    1.23
   1  -8   2    4.76    1.54
  -1   8  -2    6.25    1.54
  -1   8  -2    3.45    1.16
   1  -8   3    3.55    1.49
  -1   8  -3    4.42    1.48
  -1   8  -3    4.93    1.07
   1  -8   4    4.58    2.21
  -1   8  -4    6.63    2.00
   1  -8   5   10.93    2.95
  -1   8  -5   24.27    3.57
   1  -8   6   35.43    6.21
  -1   8  -6   40.46    6.29
   1  -8   7    1.11    1.93
  -1   8  -7    1.50    1.83
   1  -7 -13    2.03    1.98
  -1   7  13    2.34    1.53
  -1   7  13    0.58    1.32
   1  -7 -12   31.20    4.73
  -1   7  12   24.29    3.57
  -1   7  12   21.42    3.64
   1  -7 -11   15.33    2.94
  -1   7  11    8.52    2.29
  -1   7  11   15.46    2.31
   1  -7 -10    3.44    1.37
   1  -7 -10    3.66    1.67
  -1   7  10    5.06    1.43
   1  -7  -9    1.63    1.69
   1  -7  -9    3.64    1.18
  -1   7   9    7.39    1.46
   1  -7  -8    4.62    1.06
   1  -7  -8    2.74    1.42
  -1   7   8    4.29    1.37
   1  -7  -7   15.72    1.84
   1  -7  -7   11.14    1.51
  -1   7   7   10.12    1.97
   1  -7  -6   12.49    1.65
   1  -7  -6   14.69    1.71
  -1   7   6    9.19    1.94
   1  -7  -5   19.15    1.80
   1  -7  -5   23.13    2.02
  -1   7   5   22.24    2.38
   1  -7  -4   26.23    1.97
   1  -7  -4   22.76    1.90
  -1   7   4   25.63    2.68
   1  -7  -3    0.34    0.57
   1  -7  -3    0.29    0.54
  -1   7   3   -0.92    0.73
   1  -7  -2   41.25    2.59
   1  -7  -2   36.22    2.62
  -1   7   2   35.16    2.92
   1  -7  -1   32.24    2.60
   1  -7  -1   28.90    2.41
  -1   7   1   30.50    2.46
   1  -7   0    0.69    1.04
   1  -7   0    5.39    0.82
  -1   7   0    1.77    0.85
   1  -7   1    7.44    1.54
  -1   7  -1    7.13    1.06
  -1   7  -1    5.94    1.21
   1  -7   2    9.92    1.80
  -1   7  -2    7.72    1.65
  -1   7  -2    9.62    1.31
   1  -7   3   13.06    2.12
  -1   7  -3   17.17    2.21
  -1   7  -3   14.34    1.65
   1  -7   4   14.03    2.55
  -1   7  -4   12.08    2.19
  -1   7  -4   10.27    1.47
   1  -7   5   14.84    2.61
  -1   7  -5   16.98    3.02
   1  -7   6    2.89    1.70
  -1   7  -6    5.22    2.45
   1  -7   7    1.81    1.71
  -1   7  -7   -0.32    1.54
   1  -7   8    1.66    2.45
  -1   7  -8    3.49    2.05
   1  -6 -14   15.34    4.24
   1  -6 -13    0.70    1.88
  -1   6  13    1.46    1.54
   1  -6 -12   11.36    3.10
  -1   6  12    9.77    2.11
  -1   6  12   11.53    2.49
   1  -6 -11   22.76    3.34
  -1   6  11   20.48    3.51
  -1   6  11   25.61    2.91
   1  -6 -10    0.39    1.19
  -1   6  10    0.91    1.10
  -1   6  10    3.35    1.12
   1  -6  -9    9.83    1.87
  -1   6   9    8.66    1.88
  -1   6   9   11.60    1.81
   1  -6  -8  285.36   20.02
  -1   6   8  247.13   17.37
   1  -6  -7   50.03    3.52
   1  -6  -7   57.42    3.86
  -1   6   7   51.89    4.21
   1  -6  -6   41.77    3.09
   1  -6  -6   53.62    3.36
  -1   6   6   43.48    3.62
   1  -6  -5    0.90    0.59
   1  -6  -5    0.75    0.65
  -1   6   5   -0.26    0.61
   1  -6  -4   55.25    3.25
   1  -6  -4   63.89    3.43
  -1   6   4   59.98    3.99
   1  -6  -3    1.25    0.60
   1  -6  -3    0.50    0.46
  -1   6   3    0.15    0.72
   1  -6  -2   55.84    3.12
  -1   6   2   57.83    3.84
   1  -6  -1   13.86    1.37
   1  -6  -1   14.53    1.17
  -1   6   1   10.84    1.33
   1  -6   0   28.33    1.78
   1  -6   0   27.37    2.28
  -1   6   0   25.52    1.95
   1  -6   1   73.97    5.15
  -1   6  -1   85.76    4.99
  -1   6  -1   83.70    4.94
   1  -6   2    0.41    0.79
  -1   6  -2    0.22    0.73
  -1   6  -2    0.63    0.57
   1  -6   3    8.72    1.64
  -1   6  -3   10.89    1.52
   1  -6   4   -0.54    0.84
  -1   6  -4    0.53    0.51
  -1   6  -4    0.36    1.03
   1  -6   5    3.03    1.33
  -1   6  -5   -0.85    1.10
   1  -6   6   -0.80    1.25
  -1   6  -6   -2.22    1.47
   1  -6   7    7.98    2.53
  -1   6  -7    7.46    2.33
   1  -6   8    6.22    2.01
  -1   6  -8    0.95    2.02
   1  -6   9   -0.56    1.79
  -1   6  -9    0.23    1.52
   1  -5 -14    8.59    3.72
  -1   5  14    7.68    2.55
   1  -5 -13    2.16    1.78
  -1   5  13   -0.61    1.28
   1  -5 -12    1.97    1.70
  -1   5  12   -0.09    1.09
  -1   5  12    1.78    1.56
   1  -5 -11    3.92    2.33
  -1   5  11    7.43    1.85
  -1   5  11    6.07    1.63
   1  -5 -10   24.34    3.57
  -1   5  10   17.42    2.44
  -1   5  10   21.98    2.80
   1  -5  -9  256.72   20.11
  -1   5   9  268.24   18.89
   1  -5  -8    1.18    1.12
  -1   5   8    4.74    1.04
  -1   5   8    1.79    1.06
   1  -5  -7   -0.82    0.67
  -1   5   7   -0.35    0.71
   1  -5  -6   -0.42    0.58
   1  -5  -6   -0.46    0.43
  -1   5   6    0.95    0.57
   1  -5  -5   11.51    1.15
   1  -5  -5    7.81    0.89
  -1   5   5    8.98    1.18
   1  -5  -4  101.51    4.80
  -1   5   4  103.80    5.88
   1  -5  -3   35.79    1.99
   1  -5  -3   33.21    1.97
  -1   5   3   33.39    2.24
   1  -5  -2   25.27    1.44
   1  -5  -2   23.90    1.78
  -1   5   2   28.81    1.86
   1  -5  -1   56.01    2.42
   1  -5  -1   43.26    2.46
  -1   5   1   47.26    2.85
   1  -5   0    6.71    0.87
   1  -5   0    2.71    0.54
  -1   5   0    2.86    0.63
   1  -5   1   39.94    2.41
  -1   5  -1   45.81    2.35
  -1   5  -1   39.78    2.28
   1  -5   2   12.23    1.61
  -1   5  -2   10.77    1.49
  -1   5  -2   13.08    1.23
   1  -5   3    1.72    1.00
  -1   5  -3    2.02    0.60
  -1   5  -3    2.48    0.78
   1  -5   4   12.13    1.62
  -1   5  -4   12.37    0.98
  -1   5  -4   15.51    1.83
   1  -5   5   34.40    4.46
  -1   5  -5   42.66    3.89
   1  -5   6    1.07    0.92
  -1   5  -6    2.32    1.40
   1  -5   7    2.34    1.26
  -1   5  -7    2.69    1.45
   1  -5   8   -2.08    1.56
  -1   5  -8    0.68    1.27
   1  -5   9    1.89    2.37
  -1   5  -9    3.87    1.99
   1  -5  10    0.19    1.82
  -1   5 -10    0.14    1.60
   1  -4 -14    2.42    2.50
  -1   4  14    1.88    1.97
   1  -4 -13   20.14    4.17
  -1   4  13   19.35    3.74
   1  -4 -12   18.91    3.85
  -1   4  12   21.77    3.46
   1  -4 -11   30.55    3.78
  -1   4  11   23.90    3.50
   1  -4 -10    0.43    1.33
  -1   4  10    1.80    1.10
   1  -4  -9   65.42    5.36
  -1   4   9   59.20    4.03
  -1   4   9   56.81    4.70
   1  -4  -8    5.15    1.35
  -1   4   8    6.40    1.11
  -1   4   8    4.86    1.00
   1  -4  -7   21.13    2.29
  -1   4   7   20.95    1.79
  -1   4   7   22.19    2.08
   1  -4  -6   13.62    1.35
  -1   4   6   12.36    1.34
  -1   4   6   13.08    1.22
  -1   4   5    6.25    0.89
  -1   4   5    5.40    1.00
   1  -4  -4   16.78    1.22
   1  -4  -4   13.68    1.12
  -1   4   4   23.28    1.65
   1  -4  -3   10.33    0.79
   1  -4  -3    5.38    0.73
  -1   4   3    7.52    1.06
   1  -4  -2    9.71    0.76
   1  -4  -2   16.93    1.06
  -1   4   2   12.98    1.13
   1  -4  -1  137.55    5.81
   1  -4  -1  135.34    5.15
  -1   4   1  147.46    6.37
   1  -4   0   97.30    3.71
   1  -4   0   86.43    4.26
  -1   4   0   83.41    3.80
  -1   4  -1    1.54    0.42
  -1   4  -1   -1.01    0.37
   1  -4   2  166.50    9.56
  -1   4  -2  156.74    6.71
  -1   4  -2  179.92    8.17
   1  -4   3   56.19    3.83
  -1   4  -3   64.25    3.47
  -1   4  -3   55.12    2.47
   1  -4   4    2.53    1.05
  -1   4  -4    4.53    1.06
   1  -4   5    8.03    1.90
  -1   4  -5   10.22    1.79
  -1   4  -5    8.33    0.76
   1  -4   6    3.73    1.16
  -1   4  -6    0.92    1.33
   1  -4   7   33.00    3.79
  -1   4  -7   38.95    4.05
   1  -4   8    9.16    2.69
  -1   4  -8   10.41    2.30
   1  -4   9    2.10    1.70
  -1   4  -9    0.05    1.44
   1  -4  10    2.61    2.00
  -1   4 -10   -0.15    1.69
   1  -4  11   15.27    4.91
  -1   4 -11   17.51    4.02
   1  -3 -14    7.96    2.92
  -1   3  14    2.69    2.74
   1  -3 -13    2.28    1.52
  -1   3  13    0.14    1.77
   1  -3 -12    1.98    1.46
  -1   3  12   -1.07    1.46
   1  -3 -11    5.09    1.96
  -1   3  11    4.68    1.78
   1  -3 -10   14.20    2.10
  -1   3  10   11.49    1.49
  -1   3  10   11.95    2.37
   1  -3  -9   21.18    2.69
  -1   3   9   21.40    2.06
  -1   3   9   23.16    2.83
   1  -3  -8    9.38    1.75
  -1   3   8   12.15    1.65
  -1   3   8    9.66    1.07
   1  -3  -7   64.49    4.03
  -1   3   7   54.66    3.66
  -1   3   7   53.97    3.31
   1  -3  -6   10.27    1.18
  -1   3   6    9.22    1.00
  -1   3   6    7.27    0.94
   1  -3  -5   10.56    1.10
  -1   3   5    4.30    0.98
  -1   3   5    6.26    0.93
   1  -3  -4    3.60    0.71
  -1   3   4    7.86    0.77
  -1   3   4    3.88    0.74
   1  -3  -3   64.21    2.45
   1  -3  -3   63.68    2.76
  -1   3   3   78.15    3.19
   1  -3  -2  124.52    3.93
   1  -3  -2  106.31    4.29
  -1   3   2  135.88    5.01
   1  -3  -1   -0.40    0.22
   1  -3  -1   -0.16    0.35
  -1   3   1   -0.32    0.37
   1  -3   0  171.94    6.56
  -1   3   0  192.58    6.58
   1  -3   1   19.24    1.12
  -1   3  -1   19.68    0.97
  -1   3  -1   23.69    1.07
   1  -3   2  208.47    9.32
  -1   3  -2  194.14    7.08
   1  -3   3  248.79   13.93
  -1   3  -3  264.51    9.64
  -1   3  -3  262.91   12.76
   1  -3   4   40.81    2.45
  -1   3  -4   46.65    2.86
  -1   3  -4   37.65    1.52
   1  -3   5   17.04    1.99
  -1   3  -5   15.72    0.94
  -1   3  -5   18.10    2.12
   1  -3   6  134.18    8.71
  -1   3  -6  145.52    9.66
   1  -3   7   53.94    5.15
  -1   3  -7   50.15    4.86
   1  -3   8   25.24    3.75
  -1   3  -8   24.71    3.39
   1  -3   9    4.24    1.59
  -1   3  -9    1.60    1.75
   1  -3  10   22.65    4.37
  -1   3 -10   20.42    4.01
   1  -3  11    4.83    2.75
  -1   3 -11    5.31    2.54
   1  -2 -13   14.34    3.74
  -1   2  13   13.01    3.16
   1  -2 -12   14.62    3.73
  -1   2  12   13.55    2.91
   1  -2 -11    2.17    1.80
  -1   2  11    2.85    1.21
   1  -2 -10   19.07    2.82
  -1   2  10    8.57    2.05
   1  -2  -9    1.28    1.11
  -1   2   9    1.65    0.88
  -1   2   9   -0.26    0.54
   1  -2  -8    9.07    1.76
  -1   2   8    7.88    1.34
  -1   2   8    7.44    0.89
   1  -2  -7    7.69    1.50
  -1   2   7    5.43    1.06
  -1   2   7    6.15    0.77
   1  -2  -6  269.11   14.82
  -1   2   6  207.94   10.98
  -1   2   6  238.32    9.61
   1  -2  -5   24.35    2.13
  -1   2   5   17.71    1.57
  -1   2   5   20.78    1.35
   1  -2  -4   43.91    2.17
  -1   2   4   45.00    2.16
  -1   2   4   45.62    1.96
   1  -2  -3    5.38    0.45
  -1   2   3    2.82    0.45
  -1   2   3    2.98    0.61
   1  -2  -2   45.37    1.43
  -1   2   2   59.11    2.21
   1  -2  -1  802.02   35.27
  -1   2   1  835.59   30.68
   1  -2   0  927.22   37.46
   1  -2   0  923.29   26.05
  -1   2   0  934.44   33.84
   1  -2   1  641.23   24.69
  -1   2  -1  614.80   20.59
  -1   2  -1  634.09   21.97
   1  -2   2    6.52    0.76
  -1   2  -2    7.55    0.54
  -1   2  -2    7.97    0.62
   1  -2   3  103.18    5.39
  -1   2  -3  124.77    5.51
  -1   2  -3  120.64    3.91
   1  -2   4    4.49    0.84
  -1   2  -4    5.20    0.48
  -1   2  -4    4.03    0.85
   1  -2   5  282.93   18.00
  -1   2  -5  307.96   10.53
  -1   2  -5  303.51   16.85
   1  -2   6   54.03    3.78
  -1   2  -6   70.14    4.19
  -1   2  -6   57.48    1.89
   1  -2   7    1.29    1.24
  -1   2  -7    4.30    1.21
   1  -2   8   10.34    1.86
  -1   2  -8    6.92    1.85
   1  -2   9    6.57    1.70
  -1   2  -9    0.27    1.66
   1  -2  10   13.54    3.04
  -1   2 -10   14.87    3.03
   1  -2  11    3.89    2.05
  -1   2 -11    2.10    2.09
   1  -2  12   -0.07    1.77
  -1   2 -12    0.63    1.90
   1  -1 -13    2.52    2.36
  -1   1  13    2.84    2.01
   1  -1 -12   12.35    3.68
  -1   1  12   18.53    3.76
   1  -1 -11   17.00    3.56
  -1   1  11   12.79    3.19
   1  -1 -10    2.57    1.90
  -1   1  10    2.86    1.70
   1  -1  -9   12.66    1.87
  -1   1   9   12.01    2.34
   1  -1  -8    5.74    1.53
  -1   1   8    6.42    1.28
   1  -1  -7   43.19    3.79
  -1   1   7   41.93    3.39
  -1   1   7   53.80    2.05
   1  -1  -6   85.84    5.31
  -1   1   6   79.99    4.61
  -1   1   6   81.20    2.89
   1  -1  -5   10.04    1.26
  -1   1   5    7.98    0.72
  -1   1   5    6.62    0.93
   1  -1  -4  263.08   10.82
  -1   1   4  261.46   11.38
  -1   1   4  230.97    7.61
   1  -1  -3   11.28    0.70
  -1   1   3    9.42    0.47
  -1   1   3    7.03    0.57
   1  -1  -2    9.13    0.47
  -1   1   2    8.00    0.59
  -1   1   2    9.50    0.56
   1  -1  -1  117.94    2.09
  -1   1   1  119.06    3.35
  -1   1   1  122.19    3.01
   1  -1   0 1004.85   31.80
  -1   1   0 1000.94   30.39
   1  -1   1 1106.72   36.70
  -1   1  -1 1019.92   31.79
  -1   1  -1 1076.72   34.92
   1  -1   2  555.33   21.13
  -1   1  -2  553.12   16.71
  -1   1  -2  563.92   19.79
   1  -1   3   82.92    3.31
  -1   1  -3   74.95    3.15
  -1   1  -3   80.46    2.40
   1  -1   4   14.28    1.13
  -1   1  -4   15.48    1.31
   1  -1   5   31.49    1.90
  -1   1  -5   41.33    2.59
  -1   1  -5   35.07    1.18
   1  -1   6   -0.13    0.60
   1  -1   6    0.04    0.21
  -1   1  -6    0.14    0.50
   1  -1   7    0.85    0.30
   1  -1   7    0.12    0.84
  -1   1  -7    1.82    0.86
   1  -1   8   -0.11    1.05
  -1   1  -8    2.08    1.05
   1  -1   9    3.69    1.48
  -1   1  -9    2.08    1.41
   1  -1  10   22.78    3.62
  -1   1 -10   23.63    3.19
   1  -1  11   11.81    3.00
  -1   1 -11   15.77    3.67
   1  -1  12   25.30    5.01
  -1   1 -12   30.97    5.95
   1  -1  13    2.07    2.46
  -1   1 -13    2.37    2.26
   1   0 -13    0.81    2.01
  -1   0  13    2.99    2.35
   1   0 -12    1.15    2.03
  -1   0  12    1.25    1.87
   1   0 -11    4.66    1.89
  -1   0  11   -0.28    1.44
   1   0 -10    0.43    1.27
  -1   0  10    0.06    1.02
   1   0  -9   56.62    5.73
  -1   0   9   56.67    5.37
   1   0  -8   -0.32    0.73
  -1   0   8    0.36    0.85
   1   0  -7    9.50    1.53
  -1   0   7    7.18    1.50
   1   0  -6   53.08    3.50
  -1   0   6   56.02    3.97
   1   0  -5    8.58    1.26
  -1   0   5    9.25    1.08
   1   0  -4  154.96    7.42
  -1   0   4  167.68    8.30
   1   0  -3   20.33    1.44
  -1   0   3   28.00    1.53
   1   0  -2   47.97    1.96
  -1   0   2   57.17    1.19
  -1   0   2   57.13    1.96
   1   0  -1  155.66    3.73
  -1   0   1  173.32    4.28
   1   0   2  194.75    5.09
  -1   0  -2  172.33    4.61
  -1   0  -2  189.17    5.65
   1   0   3    0.53    0.36
  -1   0  -3    1.49    0.48
  -1   0  -3    2.94    0.30
   1   0   4    3.73    0.48
  -1   0  -4    3.05    0.65
   1   0   5   44.83    1.62
   1   0   5   52.73    2.69
  -1   0  -5   56.55    3.40
   1   0   6   23.91    1.64
   1   0   6   17.64    0.88
  -1   0  -6   23.42    1.94
   1   0   7  111.51    7.28
   1   0   7  116.19    4.27
  -1   0  -7  121.52    7.97
   1   0   8    0.18    0.39
   1   0   8    1.30    0.87
  -1   0  -8    2.22    0.89
   1   0   9    8.50    1.97
  -1   0  -9   16.73    2.59
   1   0  10    7.29    1.95
  -1   0 -10    8.61    2.51
   1   0  11   -0.27    1.30
  -1   0 -11   -1.29    1.41
   1   0  12   33.35    4.44
  -1   0 -12   40.19    5.10
   1   0  13    5.45    2.82
  -1   0 -13    4.93    2.32
   1   1 -12   15.80    2.57
  -1  -1  12    1.44    2.74
   1   1 -11    8.83    2.62
  -1  -1  11    5.31    2.34
   1   1 -10   28.70    4.37
  -1  -1  10   30.67    4.11
   1   1  -9   -1.19    1.34
  -1  -1   9   -1.72    1.21
   1   1  -8    1.22    1.10
  -1  -1   8    1.40    1.25
   1   1  -7   10.50    1.71
  -1  -1   7    9.80    1.77
   1   1  -6    5.24    1.08
  -1  -1   6    9.12    1.37
   1   1  -5  523.07   27.34
  -1  -1   5  350.82   22.53
   1   1  -4    3.92    0.98
  -1  -1   4    6.10    0.88
   1   1  -3  168.96    7.29
  -1  -1   3  172.61    7.28
   1   1  -2   26.28    1.26
  -1  -1   2   26.47    1.34
   1   1  -1   18.82    0.62
  -1  -1   1   26.22    0.90
  -1  -1   0 1523.17   40.64
  -1  -1   0 1509.49   49.23
  -1  -1   0 1519.13   39.83
   1   1   2    3.74    0.27
   1   1   2    3.53    0.18
  -1  -1  -2    4.10    0.35
   1   1   3 2681.96  110.42
   1   1   3 2737.13   94.48
  -1  -1  -3 2724.17  126.91
   1   1   4   35.00    1.47
   1   1   4   37.43    1.29
  -1  -1  -4   37.78    2.00
   1   1   5    1.74    0.51
  -1  -1  -5    0.84    0.73
   1   1   6   27.90    1.94
   1   1   6   27.71    1.32
  -1  -1  -6   28.87    2.64
   1   1   7    4.13    0.53
   1   1   7    5.01    0.93
  -1  -1  -7    4.44    1.22
   1   1   8   65.09    2.89
   1   1   8   58.31    4.56
  -1  -1  -8   67.62    5.63
   1   1   9   10.47    0.94
   1   1   9   10.38    1.78
  -1  -1  -9   12.65    2.32
   1   1  10    8.30    2.14
  -1  -1 -10   13.25    2.67
   1   1  11   24.46    3.59
  -1  -1 -11   17.53    3.89
   1   1  12   24.67    4.18
  -1  -1 -12   20.75    4.41
   1   1  13    0.73    1.42
  -1  -1 -13    0.30    1.72
   1   2 -12    4.38    2.15
  -1  -2  12    3.15    2.40
   1   2 -11    2.09    1.62
  -1  -2  11    2.40    2.23
   1   2 -10    2.41    1.49
  -1  -2  10    2.45    1.99
   1   2  -9   53.20    5.96
  -1  -2   9   43.64    5.71
   1   2  -8   -0.41    1.31
  -1  -2   8    2.68    1.06
   1   2  -7    6.80    1.56
  -1  -2   7    6.68    1.41
   1   2  -6   28.68    3.07
  -1  -2   6   26.25    2.77
   1   2  -5   23.34    2.31
  -1  -2   5   22.39    2.15
   1   2  -4   15.53    1.59
  -1  -2   4   27.78    1.87
   1   2  -3   50.68    2.76
  -1  -2   3   43.71    2.77
   1   2  -2   55.33    2.42
  -1  -2   2   53.03    2.45
   1   2  -1    0.40    0.19
  -1  -2   1    1.73    0.44
  -1  -2   1    1.69    0.30
   1   2   0  440.91   12.44
  -1  -2   0  421.74   15.10
  -1  -2   0  440.78   12.54
   1   2   1   10.12    0.56
  -1  -2  -1    9.83    0.53
   1   2   2  347.71   10.76
  -1  -2  -2  331.39   12.23
   1   2   3 3493.26  163.90
   1   2   3 3470.05  117.01
  -1  -2  -3 3525.14  171.48
   1   2   4   34.40    1.67
  -1  -2  -4   37.58    1.82
   1   2   5   58.02    2.40
   1   2   5   61.20    2.66
  -1  -2  -5   55.38    3.22
   1   2   6  200.01    8.43
   1   2   6  206.01    9.35
  -1  -2  -6  195.21   10.96
   1   2   7    0.89    0.52
   1   2   7   -0.57    0.45
  -1  -2  -7    1.38    0.71
   1   2   8   17.72    1.65
   1   2   8   13.93    1.30
  -1  -2  -8   15.09    2.10
   1   2   9   10.69    1.76
  -1  -2  -9   12.73    2.31
   1   2  10  128.53    6.74
  -1  -2 -10  145.09   11.74
  -1  -2 -11   12.28    2.85
   1   2  12    0.33    1.32
  -1  -2 -12    0.72    1.49
   1   2  13   -1.79    1.31
  -1  -2 -13    2.19    1.32
   1   2  14    2.62    2.23
  -1  -2 -14    3.24    2.50
   1   3 -11    3.67    2.47
  -1  -3  11    3.53    2.72
   1   3 -10    0.89    1.40
  -1  -3  10    1.20    1.79
   1   3  -9   20.62    3.28
  -1  -3   9   12.32    3.28
   1   3  -8    1.24    1.05
  -1  -3   8    0.74    1.35
   1   3  -7   18.03    3.16
  -1  -3   7   17.76    2.77
   1   3  -6   74.12    6.28
  -1  -3   6   69.74    6.10
   1   3  -5    5.13    1.23
  -1  -3   5    6.72    1.40
   1   3  -4   78.32    4.57
  -1  -3   4   60.75    4.39
   1   3  -3   91.74    5.23
  -1  -3   3   75.09    4.67
   1   3  -2  201.55    9.85
  -1  -3   2  213.99    9.81
   1   3  -1   91.65    2.49
  -1  -3   1   89.57    3.85
  -1  -3   1   92.04    3.31
   1   3   0  238.99    7.41
  -1  -3   0  238.39    9.96
  -1  -3   0  276.53    9.01
   1   3   1   34.57    1.51
  -1  -3  -1   32.14    1.69
   1   3   2   69.61    2.84
  -1  -3  -2   69.15    3.09
   1   3   3 1356.65   62.66
  -1  -3  -3 1351.22   70.06
   1   3   4   49.16    1.32
   1   3   4   59.86    2.36
  -1  -3  -4   51.04    2.57
   1   3   5   76.65    3.97
   1   3   5   79.90    2.77
  -1  -3  -5   91.78    4.24
   1   3   6  850.22   42.24
   1   3   6  796.95   40.46
  -1  -3  -6  809.56   51.49
   1   3   7   26.24    1.82
   1   3   7   28.64    1.79
  -1  -3  -7   33.70    2.48
   1   3   8    4.70    0.85
   1   3   8    6.81    0.96
  -1  -3  -8    7.83    1.23
   1   3   9   62.65    3.77
   1   3   9   59.26    4.16
  -1  -3  -9   74.51    5.48
   1   3  10   34.96    3.03
  -1  -3 -10   31.82    4.33
   1   3  11    0.06    1.09
   1   3  11   -0.28    0.72
  -1  -3 -11   -2.16    1.38
   1   3  12    1.73    1.67
  -1  -3 -12    1.28    1.37
   1   3  13    0.48    1.30
  -1  -3 -13   -0.40    1.60
   1   3  14    3.33    1.93
  -1  -3 -14    3.96    2.61
   1   4 -10    1.42    1.60
  -1  -4  10   -0.42    1.82
   1   4  -9   15.48    2.65
  -1  -4   9    9.74    2.97
   1   4  -8    5.38    2.16
  -1  -4   8    9.94    2.51
   1   4  -7    7.20    2.45
  -1  -4   7    7.41    2.15
   1   4  -6   85.29    7.66
  -1  -4   6   82.74    6.96
   1   4  -5   -0.68    0.84
  -1  -4   5   -0.61    1.01
   1   4  -4   12.75    1.82
  -1  -4   4   12.99    1.81
   1   4  -3   34.66    1.10
   1   4  -3   36.57    2.58
  -1  -4   3   39.73    2.40
   1   4  -2   38.61    2.16
   1   4  -2   34.46    1.36
  -1  -4   2   34.08    2.37
   1   4  -1  252.96    9.08
  -1  -4   1  233.59   10.13
  -1  -4   1  255.17   11.65
  -1  -4   0    4.73    0.63
  -1  -4   0    4.27    0.80
   1   4   1    8.46    0.73
  -1  -4  -1   10.61    0.59
  -1  -4  -1   11.75    0.97
   1   4   2  126.03    5.23
  -1  -4  -2  127.17    5.46
   1   4   3   -0.08    0.41
  -1  -4  -3    0.74    0.46
   1   4   4   92.38    4.30
  -1  -4  -4  106.56    5.61
   1   4   5   44.47    1.59
   1   4   5   44.26    2.56
  -1  -4  -5   60.14    3.36
   1   4   6  521.01   27.24
   1   4   6  552.83   21.66
  -1  -4  -6  536.74   29.45
   1   4   7   24.32    1.62
   1   4   7   22.64    1.68
  -1  -4  -7   23.87    1.82
   1   4   8   65.09    3.58
   1   4   8   55.22    3.62
  -1  -4  -8   70.97    5.27
   1   4   9   60.69    3.90
   1   4   9   59.17    3.91
  -1  -4  -9   88.33    7.18
   1   4  10    3.23    1.16
   1   4  10    4.98    1.05
  -1  -4 -10   10.53    2.09
   1   4  11   59.67    4.86
   1   4  11   57.21    4.13
  -1  -4 -11   71.11    7.94
   1   4  12    7.29    1.69
  -1  -4 -12    7.92    2.86
   1   4  13    1.64    1.25
  -1  -4 -13    0.73    1.71
   1   4  14    3.65    1.69
  -1  -4 -14   -2.54    2.59
   1   5  -9    0.54    1.91
  -1  -5   9    7.29    2.34
   1   5  -8    9.06    2.65
  -1  -5   8    7.32    2.89
   1   5  -7   24.19    4.47
  -1  -5   7   24.19    4.10
   1   5  -6   12.31    2.71
  -1  -5   6   12.32    2.29
   1   5  -5   10.46    2.13
  -1  -5   5    7.49    1.75
   1   5  -4  122.32    8.59
  -1  -5   4  104.10    7.74
   1   5  -3   42.83    3.50
   1   5  -3   36.52    1.48
  -1  -5   3   39.06    3.16
   1   5  -2   23.59    1.90
   1   5  -2   27.25    1.35
  -1  -5   2   21.61    1.56
   1   5  -1  145.70    6.19
  -1  -5   1  151.51    8.18
  -1  -5   1  140.61    7.70
   1   5   0    9.16    0.84
  -1  -5   0    8.16    0.82
  -1  -5   0   10.14    1.23
   1   5   1   15.19    1.24
  -1  -5  -1   12.78    1.52
   1   5   2   52.27    3.03
  -1  -5  -2   57.35    3.36
  -1  -5  -2   65.45    2.80
   1   5   3    1.00    0.63
  -1  -5  -3    1.04    0.69
   1   5   4   33.50    2.11
  -1  -5  -4   32.94    1.26
  -1  -5  -4   43.02    2.58
   1   5   5  148.74    7.79
  -1  -5  -5  167.59    9.10
   1   5   6   49.17    2.92
  -1  -5  -6   46.91    2.87
   1   5   7   19.35    1.72
  -1  -5  -7   20.19    2.15
   1   5   8   56.79    2.97
   1   5   8   53.62    3.44
  -1  -5  -8   44.49    3.52
   1   5   9    6.71    1.02
   1   5   9    8.03    1.30
  -1  -5  -9   11.02    1.82
   1   5  10   11.45    1.57
   1   5  10   12.13    1.71
  -1  -5 -10   12.34    2.61
   1   5  11   20.10    2.56
   1   5  11   19.34    2.23
  -1  -5 -11   25.79    3.84
   1   5  12    4.31    1.32
   1   5  12    7.79    1.67
  -1  -5 -12    4.20    2.28
   1   5  13    8.24    2.05
   1   5  13    7.01    1.65
  -1  -5 -13    6.80    2.79
  -1  -5 -14    5.51    2.98
   1   6  -9    1.09    2.10
  -1  -6   9    2.26    2.00
   1   6  -8    2.64    2.12
  -1  -6   8    0.09    1.92
   1   6  -7    1.26    1.70
  -1  -6   7   -1.79    1.62
   1   6  -6   92.50    9.18
  -1  -6   6   67.37    8.87
   1   6  -5   34.16    4.48
  -1  -6   5   32.18    4.38
   1   6  -4  139.14   11.22
  -1  -6   4  181.19   13.96
   1   6  -3    0.36    0.41
   1   6  -3    0.06    1.01
  -1  -6   3    0.82    0.89
   1   6  -2   10.32    1.42
   1   6  -2    5.99    0.73
  -1  -6   2    9.12    1.20
   1   6  -1   21.03    1.65
  -1  -6   1   29.40    2.29
  -1  -6   1   25.46    2.30
   1   6   0    4.48    0.77
  -1  -6   0    4.76    1.15
  -1  -6   0    5.25    0.92
   1   6   1  112.52    6.07
  -1  -6  -1  126.10    6.60
   1   6   2   31.87    2.10
  -1  -6  -2   31.71    2.33
  -1  -6  -2   29.63    1.88
   1   6   3   55.17    3.55
  -1  -6  -3   68.00    3.78
  -1  -6  -3   59.11    2.62
   1   6   4   59.09    3.71
  -1  -6  -4   64.62    3.94
   1   6   5   48.29    3.09
  -1  -6  -5   49.96    1.91
  -1  -6  -5   61.33    3.62
   1   6   6   33.58    2.78
  -1  -6  -6   49.98    3.50
   1   6   7   17.96    1.98
  -1  -6  -7   26.04    2.52
   1   6   8   13.12    1.73
   1   6   8   13.44    1.23
  -1  -6  -8   13.34    2.06
   1   6   9    7.86    1.25
   1   6   9    8.58    1.45
  -1  -6  -9    9.41    1.97
   1   6  10    7.99    1.41
  -1  -6 -10    4.33    2.13
   1   6  11    8.21    1.77
   1   6  11   12.55    1.73
  -1  -6 -11    7.27    2.32
   1   6  12   20.71    2.82
   1   6  12   17.42    2.52
  -1  -6 -12   18.03    3.47
   1   6  13    4.20    1.51
  -1  -6 -13    3.26    2.23
  -1  -6 -14    2.83    2.32
   1   7  -8    5.41    2.78
  -1  -7   8    1.43    2.83
   1   7  -7    5.46    3.41
  -1  -7   7    9.87    3.11
   1   7  -6   62.72    7.60
  -1  -7   6   45.87    8.12
   1   7  -5   -0.29    2.87
  -1  -7   5   29.94    3.22
   1   7  -4    0.29    1.19
  -1  -7   4    1.59    1.34
   1   7  -3   -0.78    1.13
  -1  -7   3   -0.34    1.10
   1   7  -2   12.47    1.69
   1   7  -2    7.81    0.88
  -1  -7   2    6.06    1.43
   1   7  -1  103.67    5.72
  -1  -7   1  112.26    7.07
  -1  -7   1   98.75    6.51
   1   7   0   28.53    2.31
  -1  -7   0   35.39    2.87
  -1  -7   0   29.26    2.69
   1   7   1   -0.53    0.68
  -1  -7  -1   -0.02    0.48
  -1  -7  -1    0.08    0.70
   1   7   2   13.91    1.62
  -1  -7  -2   18.68    1.80
  -1  -7  -2   16.84    1.37
   1   7   3  130.35    6.99
  -1  -7  -3  120.70    5.66
  -1  -7  -3  120.35    7.50
   1   7   4  249.37   14.81
  -1  -7  -4  264.35   15.26
  -1  -7  -4  237.12   10.51
   1   7   5   39.57    3.23
  -1  -7  -5   40.28    3.38
   1   7   6   12.26    1.69
  -1  -7  -6   10.93    0.85
  -1  -7  -6   14.78    1.79
   1   7   7    1.27    0.92
  -1  -7  -7    0.88    0.35
  -1  -7  -7    0.42    0.89
   1   7   8   -0.87    0.82
  -1  -7  -8   -0.13    0.35
  -1  -7  -8    0.38    0.99
   1   7   9    9.68    1.49
  -1  -7  -9    3.53    0.90
  -1  -7  -9    7.09    1.85
   1   7  10   12.53    2.07
  -1  -7 -10   11.01    2.51
   1   7  11    4.02    1.52
  -1  -7 -11    7.24    1.73
   1   7  12   -1.40    1.13
  -1  -7 -12    0.12    1.62
   1   7  13    1.39    1.47
  -1  -7 -13    1.38    1.94
   1   7  14   -0.27    1.38
  -1  -7 -14    3.22    2.01
   1   8  -6    0.17    2.18
  -1  -8   6    4.15    2.29
   1   8  -5   -0.35    1.24
  -1  -8   5    0.09    1.50
   1   8  -4   19.87    3.23
  -1  -8   4   13.05    3.60
   1   8  -3   -0.16    1.72
  -1  -8   3    7.35    1.69
   1   8  -2    6.02    1.05
   1   8  -2    4.45    1.58
  -1  -8   2    7.58    1.49
   1   8  -1   27.08    2.02
  -1  -8   1   22.76    2.76
   1   8   0   10.02    1.45
  -1  -8   0   14.09    1.85
  -1  -8   0   11.11    1.70
   1   8   1   35.74    2.78
  -1  -8  -1   36.39    2.69
  -1  -8  -1   35.00    3.59
   1   8   2    0.93    0.88
  -1  -8  -2    1.29    0.90
   1   8   3   16.44    2.10
  -1  -8  -3   19.08    1.75
  -1  -8  -3   18.10    2.10
   1   8   4   33.17    3.04
  -1  -8  -4   28.60    2.86
  -1  -8  -4   28.90    1.76
   1   8   5   25.86    2.81
  -1  -8  -5   25.53    1.57
  -1  -8  -5   29.14    2.74
   1   8   6   18.54    2.33
  -1  -8  -6   17.84    2.33
   1   8   7   23.66    2.59
  -1  -8  -7   29.33    2.92
   1   8   8    5.19    1.33
  -1  -8  -8    8.22    1.64
   1   8   9   17.58    2.48
  -1  -8  -9   15.07    2.84
   1   8  10   -0.20    0.98
  -1  -8 -10    0.21    1.17
   1   8  11    2.29    1.27
  -1  -8 -11    0.41    1.79
   1   8  12    6.43    1.82
  -1  -8 -12    3.69    2.71
   1   8  13   -0.41    1.20
  -1  -8 -13    0.01    1.65
   1   8  14    9.83    2.67
  -1  -8 -14   11.66    3.70
   1   9  -5   24.98    5.56
  -1  -9   5   30.93    5.75
   1   9  -4    1.78    1.97
  -1  -9   4    4.23    2.17
   1   9  -3    3.95    2.08
  -1  -9   3    5.52    2.12
   1   9  -2    0.74    1.22
  -1  -9   2    1.09    1.37
   1   9  -1    0.15    1.10
   1   9  -1    0.73    0.62
  -1  -9   1   -0.43    0.94
   1   9   0    1.96    0.92
  -1  -9   0   -0.95    1.27
  -1  -9   0    6.01    1.23
   1   9   1    8.19    1.51
  -1  -9  -1    8.99    1.75
  -1  -9  -1    9.56    1.94
   1   9   2   10.10    1.58
  -1  -9  -2    8.49    1.31
  -1  -9  -2   13.09    1.81
   1   9   3    2.58    1.20
  -1  -9  -3    6.56    1.30
  -1  -9  -3    2.51    0.98
   1   9   4   38.59    3.64
  -1  -9  -4   34.87    2.72
  -1  -9  -4   38.69    3.70
   1   9   5   16.87    2.17
  -1  -9  -5   19.12    2.15
  -1  -9  -5   12.08    1.25
   1   9   6    5.29    1.44
  -1  -9  -6    3.02    0.71
  -1  -9  -6    6.07    1.39
   1   9   7   44.54    4.67
  -1  -9  -7   42.70    4.53
   1   9   8    1.67    1.13
  -1  -9  -8    3.31    1.41
   1   9   9    6.40    1.91
  -1  -9  -9    7.16    1.82
   1   9  10    9.29    2.33
  -1  -9 -10   12.87    2.55
   1   9  11   11.04    2.30
  -1  -9 -11   10.04    2.96
   1   9  12   -0.99    1.43
  -1  -9 -12    6.23    2.03
   1   9  13   11.38    3.32
  -1  -9 -13   23.38    4.67
   1   9  14    1.93    1.47
  -1  -9 -14   -2.25    2.27
   1  10  -4    7.26    2.91
  -1 -10   4    8.04    2.88
   1  10  -3   -1.47    1.72
  -1 -10   3    0.27    1.56
   1  10  -2    0.05    1.35
  -1 -10   2    1.69    1.45
   1  10  -1    2.50    1.25
   1  10  -1    0.23    0.76
  -1 -10   1   -0.71    0.91
   1  10   0    0.10    0.80
  -1 -10   0    0.08    1.13
  -1 -10   0    0.46    0.86
   1  10   1    1.56    0.99
  -1 -10  -1   -0.83    1.25
  -1 -10  -1    3.84    1.14
   1  10   2    6.97    1.42
  -1 -10  -2    3.82    1.65
  -1 -10  -2    3.35    1.07
   1  10   3   21.66    2.76
  -1 -10  -3   27.71    2.98
  -1 -10  -3   16.95    1.86
   1  10   4   30.86    3.55
  -1 -10  -4   30.08    3.39
  -1 -10  -4   26.89    2.27
   1  10   5    1.73    1.14
  -1 -10  -5    1.60    1.07
  -1 -10  -5   -0.30    0.71
   1  10   6    3.01    1.84
  -1 -10  -6    6.59    1.59
   1  10   7    5.86    2.22
  -1 -10  -7   11.67    1.94
   1  10   8   38.63    4.73
  -1 -10  -8   34.56    4.36
   1  10   9    6.27    2.20
  -1 -10  -9    8.05    2.22
   1  10  10    9.42    2.51
  -1 -10 -10    8.37    2.39
   1  10  11    4.08    2.00
  -1 -10 -11    3.72    2.06
   1  10  12    2.49    1.75
  -1 -10 -12    2.25    2.01
   1  10  13   -0.77    1.44
  -1 -10 -13    2.41    1.96
   1  11  -2   13.99    3.45
  -1 -11   2    8.00    2.88
   1  11  -1   20.91    3.79
  -1 -11   1   21.56    3.75
   1  11   0   13.35    2.76
   1  11   0   10.52    1.84
  -1 -11   0   11.70    2.34
   1  11   1   10.93    1.93
  -1 -11  -1   11.58    2.36
  -1 -11  -1    7.61    1.77
   1  11   2    1.11    1.29
  -1 -11  -2    3.38    1.34
   1  11   3   35.10    3.87
  -1 -11  -3   34.01    3.95
  -1 -11  -3   23.82    2.70
   1  11   4    0.94    1.15
  -1 -11  -4    0.19    0.79
   1  11   5   25.74    3.43
  -1 -11  -5   20.22    3.08
   1  11   6   10.46    2.31
  -1 -11  -6   10.75    2.33
   1  11   7    8.01    1.95
   1  11   8    7.06    2.20
  -1 -11  -8    3.04    1.83
   1  11   9    0.14    1.04
  -1 -11  -9   -0.14    1.17
   1  11  10    3.70    1.81
  -1 -11 -10    0.43    1.61
   1  11  11    0.11    1.40
  -1 -11 -11    0.33    1.55
   1  11  12    1.57    1.83
  -1 -11 -12    1.73    1.87
   1  12   0    3.87    1.54
  -1 -12   0   -2.18    1.42
   1  12   1   -0.74    0.91
  -1 -12  -1    0.89    0.95
   1  12   2    1.57    1.40
  -1 -12  -2    3.03    1.61
   1  12   3    8.36    2.41
  -1 -12  -3   12.86    2.79
   1  12   4   19.97    3.37
  -1 -12  -4   21.76    3.36
   1  12   5    3.49    1.89
  -1 -12  -5    6.80    2.29
   1  12   6   -1.90    1.38
  -1 -12  -6    3.57    1.34
   1  12   7    2.74    2.37
  -1 -12  -7   15.38    2.48
   1  12   8    0.60    1.73
  -1 -12  -8    4.02    1.69
   1  12   9    2.03    1.66
  -1 -12  -9    4.22    1.83
   1  12  10   -1.98    1.77
  -1 -12 -10    3.41    1.52
   1  12  11    0.92    1.74
  -1 -12 -11    6.08    2.05
   1  13   4   -0.56    1.30
  -1 -13  -4    1.39    1.46
   1  13   5    2.81    1.69
  -1 -13  -5    0.13    1.70
   1  13   6   -1.12    1.62
  -1 -13  -6    2.37    1.46
   1  13   7   10.27    2.79
  -1 -13  -7    9.29    2.76
   1  13   8    0.16    1.82
  -1 -13  -8   -2.58    1.59
  -2  12   8    1.55    1.76
  -2  12   7   23.36    3.92
  -2  12   6   -0.66    1.49
   2 -12  -5    1.39    1.23
  -2  12   5    0.09    1.51
   2 -12  -4   -0.95    1.25
  -2  12   4    2.34    1.43
   2 -12  -3    3.81    1.68
  -2  12   3    2.75    1.81
   2 -12  -2    0.46    1.24
  -2  12   2   -0.64    1.24
  -2  11  10   -0.10    1.30
  -2  11   9   34.76    4.95
  -2  11   8   17.13    3.45
   2 -11  -7    0.26    1.11
  -2  11   7   -0.71    1.29
   2 -11  -6    6.44    1.64
  -2  11   6   11.21    2.34
   2 -11  -5    0.74    0.93
  -2  11   5   -0.86    1.18
   2 -11  -4   -0.44    1.03
  -2  11   4    0.58    1.15
   2 -11  -3   -2.15    1.42
  -2  11   3   -0.92    1.50
   2 -11  -2    2.18    1.05
  -2  11   2   -2.34    1.08
   2 -11  -1    8.75    2.63
  -2  11   1   10.75    2.33
   2 -11   0    3.94    1.89
  -2  11   0    4.04    1.89
   2 -11   1   19.08    2.70
  -2  11  -1   -1.60    2.87
  -2  10  11    5.05    2.11
  -2  10  10    0.64    1.12
   2 -10  -9   41.42    5.01
   2 -10  -9   45.66    4.79
  -2  10   9   43.46    5.54
   2 -10  -8   -0.54    0.97
   2 -10  -8    0.48    0.86
  -2  10   8    1.50    1.31
   2 -10  -7    1.52    1.02
   2 -10  -7    0.78    1.08
  -2  10   7    0.40    1.35
   2 -10  -6   41.06    3.99
  -2  10   6   45.55    5.10
   2 -10  -5    8.56    1.72
  -2  10   5    8.22    1.96
   2 -10  -4   15.64    2.32
   2 -10  -4   16.86    2.09
  -2  10   4   14.64    2.58
   2 -10  -3    2.09    1.03
   2 -10  -3    0.82    1.10
  -2  10   3    3.45    1.38
   2 -10  -2    1.82    1.10
   2 -10  -2    3.27    1.41
  -2  10   2    2.01    1.34
   2 -10  -1    3.78    1.34
  -2  10   1    0.06    1.37
  -2  10   1    3.38    1.21
   2 -10   0    4.78    1.65
  -2  10   0    2.68    1.15
  -2  10   0    1.29    1.48
   2 -10   1    2.96    1.67
  -2  10  -1    2.93    1.31
   2 -10   2    8.00    2.60
  -2  10  -2    9.56    2.52
  -2  10  -2    9.93    2.34
   2 -10   3    0.62    1.41
   2  -9 -12    2.49    1.93
  -2   9  12    0.29    1.47
   2  -9 -11    1.33    1.27
   2  -9 -11   -1.08    1.84
  -2   9  11    1.93    1.41
   2  -9 -10   14.42    2.61
   2  -9 -10   11.62    2.26
  -2   9  10    9.46    2.60
   2  -9  -9    9.55    2.19
   2  -9  -9   10.90    2.54
  -2   9   9    9.06    2.37
   2  -9  -8   39.49    3.86
   2  -9  -8   46.59    4.10
  -2   9   8   39.59    5.02
   2  -9  -7    0.96    0.77
   2  -9  -7    1.53    0.95
  -2   9   7   -0.88    1.02
   2  -9  -6   59.43    4.73
   2  -9  -6   61.31    5.08
  -2   9   6   65.62    5.88
   2  -9  -5    5.09    1.28
   2  -9  -5    4.87    1.60
  -2   9   5    7.54    1.40
   2  -9  -4    1.02    0.71
  -2   9   4   -1.40    0.91
   2  -9  -3    5.22    1.45
   2  -9  -3    4.31    1.04
  -2   9   3    7.64    1.49
   2  -9  -2   51.26    3.47
   2  -9  -2   52.87    4.48
  -2   9   2   45.86    4.81
   2  -9  -1   49.39    5.08
  -2   9   1   42.50    4.35
   2  -9   0    5.14    1.60
  -2   9   0    5.28    1.46
   2  -9   1    1.82    1.47
  -2   9  -1    2.52    1.19
  -2   9  -1    2.41    1.29
   2  -9   2   32.45    4.44
  -2   9  -2   35.65    4.14
  -2   9  -2   34.11    3.76
   2  -9   3    2.07    1.29
  -2   9  -3    3.96    1.50
  -2   9  -3    2.21    1.35
   2  -9   4    1.62    1.67
  -2   9  -4    0.15    1.39
   2  -9   5    0.79    1.69
  -2   9  -5   -0.05    1.55
   2  -8 -13    1.92    2.28
  -2   8  13    3.84    1.66
   2  -8 -12    2.40    1.63
   2  -8 -12    3.54    1.92
  -2   8  12    1.24    1.73
   2  -8 -11   11.68    2.82
   2  -8 -11   17.91    3.00
  -2   8  11   13.44    2.64
   2  -8 -10    3.55    1.84
   2  -8 -10    5.43    1.51
  -2   8  10    1.13    1.58
   2  -8  -9   22.63    3.50
   2  -8  -9   32.78    3.90
  -2   8   9   24.30    3.48
   2  -8  -8   13.92    2.11
   2  -8  -8   16.42    2.33
  -2   8   8   15.50    2.46
   2  -8  -7    9.90    1.57
   2  -8  -7    6.01    1.26
  -2   8   7    7.09    1.92
   2  -8  -6    7.09    1.19
   2  -8  -6   10.56    1.63
  -2   8   6    5.18    1.75
   2  -8  -5    3.81    0.90
   2  -8  -5    7.84    1.21
  -2   8   5    4.34    1.62
   2  -8  -4    7.69    1.29
   2  -8  -4    2.00    1.01
  -2   8   4    5.54    1.36
   2  -8  -3  101.96    5.92
   2  -8  -3   89.02    6.31
  -2   8   3   96.64    7.07
   2  -8  -2   13.29    1.50
   2  -8  -2   15.94    2.05
  -2   8   2   12.92    1.72
   2  -8  -1   96.51    5.58
   2  -8  -1   98.24    7.38
  -2   8   1  101.73    7.51
   2  -8   0   -1.77    1.07
  -2   8   0    1.37    0.85
  -2   8   0    0.59    0.64
   2  -8   1    2.41    1.51
  -2   8  -1    5.41    1.33
  -2   8  -1    4.25    1.20
   2  -8   2    8.07    2.19
  -2   8  -2    8.00    1.63
  -2   8  -2    8.86    1.63
   2  -8   3    7.56    2.07
  -2   8  -3    6.01    1.78
  -2   8  -3    8.13    1.52
   2  -8   4    0.06    1.16
  -2   8  -4   -0.83    1.37
   2  -8   5   15.66    3.23
  -2   8  -5   16.18    3.45
   2  -8   6    0.47    1.20
  -2   8  -6    1.31    1.50
   2  -7 -13    3.61    1.86
  -2   7  13   -0.01    1.89
   2  -7 -12    3.88    1.92
  -2   7  12    1.60    1.32
   2  -7 -11   10.75    2.12
  -2   7  11    1.58    1.64
   2  -7 -10   56.42    5.98
   2  -7 -10   57.16    6.59
  -2   7  10   53.29    5.42
   2  -7  -9   -0.45    1.08
   2  -7  -9   -0.72    1.07
  -2   7   9   -1.31    1.08
   2  -7  -8   39.46    4.21
   2  -7  -8   54.64    4.60
  -2   7   8   46.15    4.63
   2  -7  -7   37.92    3.04
  -2   7   7   26.56    3.44
   2  -7  -6    9.86    1.35
   2  -7  -6   10.01    2.15
  -2   7   6   11.54    1.80
   2  -7  -5   36.96    2.58
   2  -7  -5   40.09    3.01
  -2   7   5   43.46    3.83
   2  -7  -4   86.42    5.27
   2  -7  -4   58.44    3.31
  -2   7   4   64.87    4.86
   2  -7  -3   14.54    1.21
   2  -7  -3   18.95    1.89
  -2   7   3   10.95    1.50
   2  -7  -2   11.12    1.14
   2  -7  -2    8.90    1.38
  -2   7   2   10.91    1.61
   2  -7  -1    2.23    0.63
   2  -7  -1    5.56    1.11
  -2   7   1    3.34    1.15
   2  -7   0   -0.57    0.91
  -2   7   0    0.78    0.63
  -2   7   0    1.31    0.78
   2  -7   1    2.14    1.38
  -2   7  -1    6.09    0.98
  -2   7  -1    3.07    1.33
   2  -7   2   96.07    8.45
  -2   7  -2   95.60    6.84
  -2   7  -2  113.76    7.40
   2  -7   3    0.32    1.06
  -2   7  -3    0.20    0.87
  -2   7  -3    0.18    0.73
   2  -7   4   13.80    2.22
  -2   7  -4   16.23    2.30
  -2   7  -4   10.80    1.51
   2  -7   5    8.22    1.76
  -2   7  -5    9.09    2.39
   2  -7   6    4.82    2.40
  -2   7  -6    4.73    1.89
   2  -7   7    5.20    2.25
  -2   7  -7    7.28    2.27
   2  -7   8    6.77    2.74
  -2   7  -8    3.15    2.29
   2  -6 -13    2.01    1.48
  -2   6  13   -0.52    1.69
   2  -6 -12   -1.14    1.41
  -2   6  12   -1.10    1.32
  -2   6  12    1.48    0.92
   2  -6 -11    9.56    2.45
  -2   6  11    7.97    1.70
  -2   6  11    7.65    2.33
   2  -6 -10   -0.33    1.20
  -2   6  10    0.97    1.02
  -2   6  10    2.62    1.28
   2  -6  -9   96.97    7.61
  -2   6   9   90.15    7.60
  -2   6   9  102.49    8.49
   2  -6  -8   31.00    3.39
   2  -6  -8   29.68    3.22
  -2   6   8   28.35    3.08
   2  -6  -7   33.05    3.24
   2  -6  -7   39.91    3.03
  -2   6   7   36.13    3.51
   2  -6  -6    4.89    0.89
   2  -6  -6    1.17    0.88
  -2   6   6    0.78    1.10
   2  -6  -5   10.82    1.25
   2  -6  -5   11.04    1.38
  -2   6   5   11.11    1.67
   2  -6  -4    1.37    0.54
   2  -6  -4    0.45    0.63
  -2   6   4   -0.47    0.66
   2  -6  -3   20.26    1.23
   2  -6  -3   18.15    1.84
  -2   6   3   19.27    1.99
   2  -6  -2   -0.56    0.46
   2  -6  -2   -0.25    0.69
  -2   6   2   -0.00    0.54
   2  -6  -1   91.65    4.09
   2  -6  -1   80.86    5.19
  -2   6   1   81.03    5.44
   2  -6   0   20.95    1.91
  -2   6   0   17.29    1.84
   2  -6   1    7.90    1.30
  -2   6  -1    4.32    1.15
   2  -6   2   35.45    3.21
  -2   6  -2   31.37    2.45
  -2   6  -2   31.59    2.30
   2  -6   3    2.00    1.48
  -2   6  -3    4.48    0.93
  -2   6  -3    3.77    1.08
   2  -6   4    3.49    1.58
  -2   6  -4    4.96    1.12
  -2   6  -4    9.54    1.53
   2  -6   5    2.52    1.39
  -2   6  -5    3.32    1.53
   2  -6   6   21.85    4.35
  -2   6  -6   30.29    3.47
   2  -6   7    7.94    1.72
  -2   6  -7    4.82    2.05
   2  -6   8    1.55    1.92
  -2   6  -8    8.28    2.09
   2  -6   9    0.70    1.86
  -2   6  -9    1.37    1.75
   2  -5 -13   21.84    5.28
  -2   5  13   26.82    5.13
   2  -5 -12    3.39    2.31
  -2   5  12    6.71    2.39
   2  -5 -11    2.08    2.06
  -2   5  11    7.80    1.84
  -2   5  11    3.47    1.22
   2  -5 -10   -0.66    1.38
  -2   5  10    0.67    1.01
  -2   5  10    2.78    1.27
   2  -5  -9    0.10    1.05
  -2   5   9    0.55    0.80
  -2   5   9   -0.01    1.01
   2  -5  -8  116.06    7.80
  -2   5   8  110.82    8.32
  -2   5   8   91.16    7.02
   2  -5  -7    5.23    1.07
  -2   5   7    8.81    1.47
  -2   5   7    5.03    1.25
   2  -5  -6   76.65    4.36
   2  -5  -6   76.60    5.16
  -2   5   6   68.51    4.82
   2  -5  -5   59.10    3.02
   2  -5  -5   44.94    3.26
  -2   5   5   50.98    3.68
   2  -5  -4   30.16    2.29
   2  -5  -4   36.75    1.89
  -2   5   4   32.11    2.58
   2  -5  -3    0.98    0.40
   2  -5  -3    1.50    0.65
  -2   5   3    1.27    0.55
   2  -5  -2   58.59    2.30
   2  -5  -2   61.90    3.59
  -2   5   2   60.29    3.52
   2  -5  -1   44.53    3.05
  -2   5   1   48.91    3.04
   2  -5   0   61.43    3.79
  -2   5   0   74.27    3.96
   2  -5   1    8.04    1.34
  -2   5  -1   10.24    1.08
  -2   5  -1    9.67    1.02
   2  -5   2  156.98   10.32
  -2   5  -2  144.85    7.74
  -2   5  -2  147.08    7.28
   2  -5   3   11.07    1.96
  -2   5  -3   11.75    1.28
  -2   5  -3   13.82    1.46
   2  -5   4    9.45    1.91
  -2   5  -4   10.75    1.63
  -2   5  -4   12.68    1.15
   2  -5   5    4.26    1.36
  -2   5  -5    4.60    0.85
  -2   5  -5    6.05    1.50
   2  -5   6    7.15    2.16
  -2   5  -6    7.31    1.69
   2  -5   7   -2.67    1.29
  -2   5  -7   -0.12    1.27
   2  -5   8   15.32    3.49
  -2   5  -8   18.46    3.15
   2  -5   9    5.84    2.41
  -2   5  -9    3.63    2.22
   2  -5  10   -0.52    1.44
  -2   5 -10    0.15    1.65
   2  -4 -13    0.23    1.64
  -2   4  13   -1.28    1.45
   2  -4 -12    4.11    2.10
  -2   4  12    6.40    2.08
   2  -4 -11    6.68    1.94
  -2   4  11    5.58    1.18
  -2   4  11    8.09    1.97
   2  -4 -10    5.10    1.58
  -2   4  10    5.73    1.54
  -2   4  10    3.10    0.99
   2  -4  -9   17.98    2.40
  -2   4   9   21.09    2.71
  -2   4   9   15.03    1.64
   2  -4  -8  127.90    8.86
  -2   4   8  143.71   10.39
  -2   4   8  120.39    7.74
   2  -4  -7    0.83    0.71
  -2   4   7   -0.40    0.66
  -2   4   7    1.26    0.85
   2  -4  -6  237.20   12.95
  -2   4   6  202.01   11.78
  -2   4   6  234.00   14.39
   2  -4  -5  201.01    9.70
  -2   4   5  200.83   10.78
  -2   4   5  203.54   11.54
   2  -4  -4   20.00    1.36
   2  -4  -4   20.70    1.59
  -2   4   4   26.09    1.82
   2  -4  -3   18.18    1.50
  -2   4   3   21.66    1.67
   2  -4  -2   17.74    0.83
   2  -4  -2   18.38    1.49
  -2   4   2   22.53    1.63
   2  -4  -1   40.34    1.43
   2  -4  -1   49.90    2.83
  -2   4   1   41.42    2.79
   2  -4   0   17.75    1.44
  -2   4   0   14.90    1.33
   2  -4   1   50.35    3.37
  -2   4  -1   56.39    2.29
   2  -4   2   54.47    3.47
  -2   4  -2   54.57    2.83
  -2   4  -2   49.92    2.51
   2  -4   3   53.08    3.87
  -2   4  -3   55.51    3.26
  -2   4  -3   55.08    2.90
   2  -4   4   10.32    1.49
  -2   4  -4   12.49    1.58
  -2   4  -4   11.08    1.20
   2  -4   5    5.28    1.21
  -2   4  -5    3.03    1.09
   2  -4   6   42.92    4.81
  -2   4  -6   46.76    2.72
  -2   4  -6   44.60    3.92
   2  -4   7    2.46    1.55
  -2   4  -7    7.54    1.57
   2  -4   8    2.03    1.32
  -2   4  -8    1.33    1.36
   2  -4   9    1.45    1.18
  -2   4  -9   -1.06    1.32
   2  -4  10   -0.05    1.58
  -2   4 -10    0.32    1.42
   2  -4  11    5.77    3.53
  -2   4 -11   11.15    3.27
   2  -3 -13    2.03    1.93
  -2   3  13    1.24    1.84
   2  -3 -12   14.38    3.19
  -2   3  12   13.46    3.18
   2  -3 -11   35.91    4.78
  -2   3  11   36.66    4.75
   2  -3 -10    3.38    1.41
  -2   3  10    0.87    0.75
  -2   3  10    4.02    1.35
   2  -3  -9   55.81    4.67
  -2   3   9   44.24    4.36
  -2   3   9   41.67    2.92
   2  -3  -8    3.76    1.13
  -2   3   8    1.94    1.04
  -2   3   8    1.95    0.80
   2  -3  -7   46.11    3.28
  -2   3   7   33.60    3.11
  -2   3   7   37.28    2.24
   2  -3  -6   -0.29    0.56
  -2   3   6    0.11    0.51
  -2   3   6   -0.14    0.71
   2  -3  -5  143.25    6.65
  -2   3   5  128.06    6.32
  -2   3   5  151.21    8.21
  -2   3   4   -0.44    0.63
  -2   3   4   -0.86    0.54
   2  -3  -3   74.83    2.65
   2  -3  -3   65.93    3.66
  -2   3   3   75.71    3.78
   2  -3  -2   11.90    1.01
  -2   3   2    5.58    0.94
   2  -3  -1   93.11    4.53
  -2   3   1  114.37    4.39
   2  -3   0    1.25    0.60
  -2   3   0    0.54    0.55
  -2   3   0    1.35    0.21
   2  -3   1  252.97   11.52
  -2   3  -1  269.65   11.13
  -2   3  -1  239.17    7.75
   2  -3   2  340.65   17.53
  -2   3  -2  347.21   14.35
  -2   3  -2  316.16   14.41
   2  -3   3   62.75    3.97
  -2   3  -3   62.80    3.31
  -2   3  -3   59.91    2.76
   2  -3   4    0.04    0.68
  -2   3  -4   -0.21    0.39
  -2   3  -4   -0.53    0.54
   2  -3   5   22.05    1.98
  -2   3  -5   21.45    1.29
   2  -3   6   13.03    1.97
  -2   3  -6    9.46    1.71
   2  -3   7    1.41    1.08
  -2   3  -7    1.76    1.08
   2  -3   8   14.47    2.11
  -2   3  -8   17.93    2.60
   2  -3   9    4.14    1.95
  -2   3  -9    5.98    1.90
   2  -3  10    0.01    1.81
  -2   3 -10    2.60    1.59
   2  -3  11    6.84    3.36
  -2   3 -11   11.41    3.43
   2  -2 -13    2.34    1.96
  -2   2  13    0.11    1.81
   2  -2 -12    4.10    1.89
  -2   2  12    0.52    2.05
   2  -2 -11   10.11    2.78
  -2   2  11    9.83    2.69
   2  -2 -10   24.17    3.76
  -2   2  10   20.86    3.50
   2  -2  -9    7.83    2.11
  -2   2   9   11.83    2.13
   2  -2  -8   14.84    1.98
  -2   2   8    7.75    0.80
  -2   2   8    8.72    1.83
   2  -2  -7   19.59    2.18
  -2   2   7   14.99    2.13
   2  -2  -6    2.24    0.85
  -2   2   6    3.73    0.85
  -2   2   6    2.15    0.49
   2  -2  -5   11.90    1.32
  -2   2   5   10.10    1.07
  -2   2   5   10.13    0.84
   2  -2  -4   -0.44    0.57
  -2   2   4    3.33    0.54
  -2   2   4    0.09    0.65
   2  -2  -3   60.05    2.21
  -2   2   3   50.18    2.31
  -2   2   3   59.45    2.84
   2  -2  -2  177.21    7.22
   2  -2  -2  164.38    4.32
  -2   2   2  182.58    6.58
   2  -2  -1   80.16    1.40
   2  -2  -1   87.65    3.33
  -2   2   1   91.56    3.22
   2  -2   0  330.85   14.09
  -2   2   0  329.42   13.00
   2  -2   1 2269.54  122.33
  -2   2  -1 2282.32  115.35
  -2   2  -1 2280.87   85.90
   2  -2   2  136.09    5.60
  -2   2  -2  116.52    4.63
  -2   2  -2  122.77    3.94
   2  -2   3   71.47    3.83
  -2   2  -3   61.88    2.64
  -2   2  -3   51.03    2.50
   2  -2   4   97.66    5.71
  -2   2  -4   89.33    4.35
  -2   2  -4   95.23    3.76
   2  -2   5   60.80    4.07
  -2   2  -5   56.84    2.59
  -2   2  -5   58.62    3.40
   2  -2   6   34.67    3.45
  -2   2  -6   32.72    1.61
  -2   2  -6   37.11    2.75
   2  -2   7   21.79    2.04
  -2   2  -7   27.59    2.75
   2  -2   8    6.81    1.73
  -2   2  -8    7.25    1.69
   2  -2   9   18.59    2.52
  -2   2  -9   20.47    3.11
   2  -2  10   10.99    3.10
  -2   2 -10   17.10    3.22
   2  -2  11   23.19    3.89
  -2   2 -11   11.05    4.03
   2  -2  12   -1.77    1.80
  -2   2 -12    3.19    1.97
   2  -1 -13    0.13    1.94
  -2   1  13    1.75    1.99
   2  -1 -12    0.24    1.67
  -2   1  12    0.04    1.33
   2  -1 -11    3.00    1.53
  -2   1  11   -2.21    1.22
   2  -1 -10    0.55    1.16
  -2   1  10    3.56    1.38
   2  -1  -9    6.98    2.01
  -2   1   9    7.88    1.77
   2  -1  -8   14.14    2.04
  -2   1   8   15.21    2.05
   2  -1  -7    9.87    1.70
  -2   1   7   10.03    1.66
  -2   1   7   12.59    0.79
   2  -1  -6   16.46    1.53
  -2   1   6   14.21    1.51
  -2   1   6   11.45    0.74
   2  -1  -5   13.70    1.17
  -2   1   5    9.56    0.63
  -2   1   5   11.63    1.36
   2  -1  -4  104.90    4.65
  -2   1   4  113.16    5.62
  -2   1   4   91.40    3.28
  -2   1   3    1.79    0.41
  -2   1   3    1.27    0.49
   2  -1  -2  335.76   10.22
  -2   1   2  338.84   13.19
  -2   1   2  317.87   11.32
  -2   1   1  275.91    9.68
   2  -1   0 1354.94   59.00
  -2   1   0 1305.73   57.59
   2  -1   1   95.75    3.35
  -2   1  -1   76.15    3.18
   2  -1   2  194.84    7.56
  -2   1  -2  212.35    7.65
  -2   1  -2  248.62    7.44
   2  -1   3   80.43    3.34
  -2   1  -3   63.67    2.50
  -2   1  -3   64.43    2.62
   2  -1   4   21.61    1.84
  -2   1  -4   25.31    1.76
   2  -1   5  113.32    6.23
  -2   1  -5  126.89    4.87
  -2   1  -5  135.73    6.81
   2  -1   6  273.56   16.71
  -2   1  -6  300.00   17.36
  -2   1  -6  296.64   12.35
   2  -1   7   29.68    2.53
  -2   1  -7   36.69    2.98
   2  -1   8   88.94    4.39
   2  -1   8   94.49    7.12
  -2   1  -8  112.08    8.94
   2  -1   9   23.10    3.25
  -2   1  -9   24.63    3.84
   2  -1  10   49.85    5.86
  -2   1 -10   49.02    6.19
   2  -1  11    2.47    1.96
  -2   1 -11    5.39    2.15
   2  -1  12   -2.32    1.45
  -2   1 -12    2.96    1.52
   2  -1  13    2.52    2.29
  -2   1 -13    3.55    2.49
   2   0 -12    4.94    2.57
  -2   0  12    1.75    1.97
   2   0 -11   10.55    3.15
  -2   0  11   19.54    3.69
   2   0 -10   56.78    5.61
  -2   0  10   51.52    6.83
   2   0  -9    2.71    1.65
  -2   0   9    3.99    1.74
   2   0  -8    2.45    1.22
  -2   0   8    1.49    1.28
   2   0  -7    2.41    0.98
  -2   0   7    0.90    1.18
   2   0  -6   24.63    2.18
  -2   0   6   21.10    0.87
  -2   0   6   26.21    2.54
   2   0  -5  154.70    8.60
  -2   0   5  189.97   10.61
  -2   0   5  172.23    5.44
   2   0  -4  619.08   31.40
  -2   0   4  472.39   28.12
  -2   0   4  508.19   17.79
   2   0  -3  351.05   16.33
  -2   0   3  405.77   16.75
   2   0  -2   93.02    3.38
  -2   0   2  106.22    4.03
  -2   0   2  101.19    2.96
   2   0  -1    2.81    0.31
  -2   0   1    3.46    0.44
  -2   0   1    2.31    0.42
  -2   0   0    1.89    0.37
  -2   0   0    1.52    0.23
  -2   0  -1   46.23    1.31
  -2   0  -1   42.05    1.69
   2   0   2  972.48   36.56
  -2   0  -2  934.46   38.61
  -2   0  -2  969.40   34.15
   2   0   3   36.15    1.52
  -2   0  -3   33.97    1.47
  -2   0  -3   32.40    1.40
   2   0   4   37.17    1.97
  -2   0  -4   34.52    1.51
  -2   0  -4   39.79    2.06
   2   0   5   19.86    1.56
  -2   0  -5   23.50    1.34
  -2   0  -5   28.67    2.13
   2   0   6  114.20    6.70
  -2   0  -6  135.07    8.10
   2   0   7    0.81    0.49
   2   0   7    1.03    0.51
  -2   0  -7    1.81    1.01
   2   0   8   11.11    1.04
   2   0   8   13.49    1.71
  -2   0  -8   14.20    2.07
   2   0   9   72.50    5.72
   2   0   9   58.44    3.27
  -2   0  -9   89.73    6.93
   2   0  10    1.21    1.05
  -2   0 -10   -1.24    1.22
   2   0  11    0.94    1.13
  -2   0 -11   -0.92    1.24
   2   0  12    0.82    1.44
  -2   0 -12   -3.20    1.59
   2   0  13   17.76    3.94
  -2   0 -13   15.65    4.22
   2   1 -12    3.04    1.85
  -2  -1  12   -2.16    2.07
   2   1 -11    0.05    1.75
  -2  -1  11    1.97    1.77
   2   1 -10    2.50    1.58
  -2  -1  10    0.46    1.87
   2   1  -9   16.41    2.54
  -2  -1   9    8.98    2.46
   2   1  -8   40.12    4.05
  -2  -1   8   31.86    3.77
   2   1  -7   12.74    2.19
  -2  -1   7   13.30    1.92
   2   1  -6   19.05    2.18
  -2  -1   6   10.46    1.75
   2   1  -5    1.26    0.69
  -2  -1   5    0.95    0.72
   2   1  -4   77.79    4.42
  -2  -1   4   75.03    4.19
   2   1  -3  334.44   15.62
  -2  -1   3  326.92   15.36
   2   1  -2  185.85    7.14
  -2  -1   2  227.29    8.79
  -2  -1   2  180.15    4.73
  -2  -1   1   26.98    1.01
  -2  -1   1   32.08    1.29
  -2  -1   1   29.56    1.27
  -2  -1   0  152.64    5.05
  -2  -1   0  163.85    5.01
  -2  -1   0  158.53    4.59
   2   1   1  144.34    3.91
  -2  -1  -1  141.61    4.33
  -2  -1  -1  148.20    4.59
   2   1   2    6.28    0.40
  -2  -1  -2    8.57    0.62
  -2  -1  -2    5.10    0.74
   2   1   3  357.51   11.38
  -2  -1  -3  367.61   12.98
  -2  -1  -3  350.53   13.14
   2   1   4   14.77    0.78
  -2  -1  -4   13.70    0.92
  -2  -1  -4   19.47    1.06
   2   1   5   46.68    2.09
   2   1   5   50.92    2.42
  -2  -1  -5   45.70    2.79
   2   1   6    1.41    0.62
   2   1   6    2.76    0.59
  -2  -1  -6    7.73    0.99
   2   1   7    4.89    0.79
   2   1   7    3.13    0.65
  -2  -1  -7    3.82    0.90
   2   1   8    3.65    0.95
   2   1   8    3.15    0.73
  -2  -1  -8    5.12    1.33
   2   1   9    6.75    1.58
   2   1   9    8.18    1.09
  -2  -1  -9    9.80    2.01
   2   1  10   83.89    7.08
  -2  -1 -10   82.02    8.51
   2   1  11   18.26    2.69
  -2  -1 -11   13.82    3.35
   2   1  12    3.52    1.59
  -2  -1 -12   -0.42    1.93
   2   1  13   22.02    4.14
  -2  -1 -13   14.46    4.24
   2   2 -11    1.65    2.19
  -2  -2  11    5.09    2.27
   2   2 -10    0.73    1.87
  -2  -2  10    3.11    1.64
   2   2  -9    2.53    1.53
  -2  -2   9    6.14    1.80
   2   2  -8   -3.04    1.28
  -2  -2   8    0.91    1.38
   2   2  -7   63.62    5.81
  -2  -2   7   45.90    5.54
   2   2  -6   42.79    4.06
  -2  -2   6   29.42    3.73
   2   2  -5    8.94    1.45
  -2  -2   5    5.57    1.38
   2   2  -4   51.92    3.05
  -2  -2   4   39.95    3.11
   2   2  -3   25.77    2.15
  -2  -2   3   23.85    2.00
   2   2  -2  322.28   14.38
  -2  -2   2  294.12   14.79
   2   2  -1    4.52    0.33
  -2  -2   1    5.42    0.66
  -2  -2   1    8.47    0.67
  -2  -2   0  566.95   23.34
   2   2   1   19.88    0.78
  -2  -2  -1   20.20    1.14
  -2  -2  -1   16.67    0.59
   2   2   2  179.90    6.07
  -2  -2  -2  173.68    6.67
   2   2   3 1381.10   61.32
  -2  -2  -3 1287.51   66.90
   2   2   4   70.47    2.09
   2   2   4   77.56    3.18
  -2  -2  -4   66.36    2.96
   2   2   5   55.20    2.15
   2   2   5   56.13    2.96
  -2  -2  -5   58.88    3.05
   2   2   6   38.70    2.16
   2   2   6   43.28    2.22
  -2  -2  -6   46.48    3.38
   2   2   7    9.57    0.99
   2   2   7    7.60    0.92
  -2  -2  -7   10.27    1.40
   2   2   8   17.21    1.71
   2   2   8   16.68    1.30
  -2  -2  -8   20.32    2.31
   2   2   9   59.43    4.55
   2   2   9   70.06    4.03
  -2  -2  -9   72.60    5.85
   2   2  10   27.31    3.24
   2   2  10   32.23    2.34
  -2  -2 -10   33.47    3.66
   2   2  11    4.56    1.37
   2   2  11    1.09    0.85
  -2  -2 -11    4.83    1.70
   2   2  12   12.43    2.75
  -2  -2 -12   13.28    3.17
  -2  -2 -13   13.42    3.72
   2   2  14    1.95    1.64
  -2  -2 -14    0.45    2.35
   2   3 -11    0.01    1.59
  -2  -3  11   -0.04    1.57
   2   3 -10    1.73    1.85
  -2  -3  10    1.18    1.85
   2   3  -9   -0.84    1.66
  -2  -3   9    2.96    1.71
   2   3  -8   18.20    3.24
  -2  -3   8   17.17    3.47
   2   3  -7   11.86    2.20
  -2  -3   7    7.81    2.28
   2   3  -6    8.52    1.91
  -2  -3   6    5.72    1.60
   2   3  -5   14.50    2.09
  -2  -3   5   10.99    1.95
   2   3  -4    9.42    1.17
  -2  -3   4    6.39    1.31
   2   3  -3    1.59    0.89
  -2  -3   3    3.22    0.78
   2   3  -2   59.79    3.01
   2   3  -2   50.25    1.50
  -2  -3   2   56.69    3.05
   2   3  -1  105.30    3.46
  -2  -3   1  114.46    4.81
  -2  -3   1  111.84    5.14
   2   3   0  667.91   25.00
  -2  -3   0  691.34   34.04
  -2  -3   0  740.50   29.25
   2   3   1  215.97    7.65
  -2  -3  -1  217.10    9.24
   2   3   2   32.44    1.60
  -2  -3  -2   35.11    1.79
   2   3   3  714.55   31.41
  -2  -3  -3  678.61   33.31
   2   3   4   44.43    2.42
  -2  -3  -4   55.35    2.79
   2   3   5  541.64   18.01
   2   3   5  554.34   26.50
  -2  -3  -5  524.08   28.29
   2   3   6  495.67   20.86
   2   3   6  578.22   26.93
  -2  -3  -6  449.47   26.14
   2   3   7   66.60    3.34
   2   3   7   70.13    3.80
  -2  -3  -7   64.02    4.69
   2   3   8   30.32    2.04
   2   3   8   27.59    2.20
  -2  -3  -8   37.16    3.53
   2   3   9    0.70    0.80
   2   3   9    1.37    0.70
  -2  -3  -9    1.68    1.18
   2   3  10   54.48    4.80
   2   3  10   51.95    3.71
  -2  -3 -10   63.66    6.63
   2   3  11  100.84    8.31
   2   3  11   87.66    5.83
  -2  -3 -11  122.40   11.78
   2   3  12    4.36    1.28
   2   3  12    1.68    0.94
  -2  -3 -12    2.19    1.72
   2   3  13    3.56    1.70
  -2  -3 -13    6.52    2.81
   2   3  14    2.62    1.78
  -2  -3 -14   -0.17    2.51
   2   4 -10    1.27    1.49
  -2  -4  10    3.63    2.37
   2   4  -9   -0.08    1.53
  -2  -4   9    0.46    1.34
   2   4  -8   -0.12    1.99
  -2  -4   8    3.46    1.61
   2   4  -7   12.05    2.56
  -2  -4   7    4.72    2.21
   2   4  -6   50.14    5.16
  -2  -4   6   37.01    4.85
   2   4  -5   37.96    3.58
  -2  -4   5   22.18    3.12
   2   4  -4   -1.12    0.81
  -2  -4   4    0.71    0.60
   2   4  -3    1.19    0.83
   2   4  -3    1.78    0.25
  -2  -4   3    1.03    0.81
   2   4  -2    9.27    0.53
   2   4  -2   11.74    1.12
  -2  -4   2    8.71    1.14
   2   4  -1    8.78    0.69
  -2  -4   1   11.97    1.22
  -2  -4   1    8.12    1.04
   2   4   0  405.90   16.96
  -2  -4   0  434.10   22.13
  -2  -4   0  427.74   18.50
   2   4   1  248.99   10.58
  -2  -4  -1  284.80   13.09
  -2  -4  -1  253.39    8.94
   2   4   2   85.63    3.77
  -2  -4  -2   72.78    4.23
   2   4   3    5.46    0.82
  -2  -4  -3    4.07    1.05
   2   4   4  121.05    6.56
  -2  -4  -4  131.89    6.97
   2   4   5   15.68    1.28
   2   4   5   12.85    0.37
  -2  -4  -5   13.26    1.77
   2   4   6  832.80   31.35
   2   4   6  842.92   49.66
  -2  -4  -6  862.62   52.78
   2   4   7   13.68    1.00
   2   4   7   14.60    1.45
  -2  -4  -7   10.69    1.50
   2   4   8    2.08    0.64
   2   4   8    0.74    0.78
  -2  -4  -8    1.73    1.00
   2   4   9  142.46    8.91
  -2  -4  -9  155.94   12.15
   2   4  10   33.29    2.81
   2   4  10   26.06    2.48
  -2  -4 -10   32.73    3.55
   2   4  11    6.79    1.58
   2   4  11    6.59    1.50
  -2  -4 -11   12.57    2.18
   2   4  12   25.92    3.17
   2   4  12   19.47    2.60
  -2  -4 -12   27.04    4.40
   2   4  13    0.70    1.21
  -2  -4 -13   -0.49    1.67
   2   4  14    0.24    1.92
  -2  -4 -14   12.47    2.84
   2   5  -9   -0.61    1.63
  -2  -5   9    0.27    1.49
   2   5  -8   15.05    4.13
  -2  -5   8   13.90    3.69
   2   5  -7   12.28    2.78
  -2  -5   7    7.86    2.64
   2   5  -6   73.60    8.09
  -2  -5   6   67.90    7.51
   2   5  -5  112.46    9.76
  -2  -5   5  111.50    9.19
   2   5  -4   37.89    3.97
  -2  -5   4   32.86    3.12
   2   5  -3  116.39    8.08
  -2  -5   3  124.27    8.31
   2   5  -2   46.41    1.89
   2   5  -2   52.61    3.65
  -2  -5   2   49.39    3.48
   2   5  -1  128.38    5.08
  -2  -5   1  132.20    7.26
  -2  -5   1  132.55    7.09
   2   5   0   41.22    1.90
  -2  -5   0   41.84    2.26
  -2  -5   0   44.59    2.98
   2   5   1    0.31    0.51
  -2  -5  -1    0.59    0.77
  -2  -5  -1    2.02    0.39
   2   5   2   76.47    4.09
  -2  -5  -2   80.21    4.68
   2   5   3   17.42    1.53
  -2  -5  -3   15.21    1.71
   2   5   4   14.95    1.41
  -2  -5  -4   11.91    1.41
   2   5   5   16.37    1.42
  -2  -5  -5   21.05    1.61
   2   5   6  356.56   20.19
  -2  -5  -6  373.47   23.41
   2   5   7   70.74    4.20
   2   5   7   56.55    2.14
  -2  -5  -7   55.45    4.33
   2   5   8    0.47    0.43
   2   5   8    5.93    0.82
  -2  -5  -8   -0.25    0.86
   2   5   9  351.04   19.86
   2   5   9  397.89   24.74
  -2  -5  -9  405.24   29.94
   2   5  10    4.62    1.04
   2   5  10    4.42    1.15
  -2  -5 -10    2.46    1.74
   2   5  11    2.78    1.05
   2   5  11    1.93    1.03
  -2  -5 -11    1.55    1.51
   2   5  12    0.14    1.13
   2   5  12    1.89    0.89
  -2  -5 -12    1.04    1.44
   2   5  13   -0.32    1.16
   2   5  13    1.05    1.01
  -2  -5 -13    4.46    1.49
  -2  -5 -14    9.60    2.83
   2   6  -8    2.88    1.93
  -2  -6   8    1.33    1.85
   2   6  -7    3.41    1.85
  -2  -6   7   -0.34    1.90
   2   6  -6   14.30    3.28
  -2  -6   6   14.18    3.11
   2   6  -5   29.28    3.86
  -2  -6   5   24.14    3.89
   2   6  -4    0.05    1.09
  -2  -6   4   -0.34    1.08
   2   6  -3  118.32    9.35
  -2  -6   3  125.43    9.47
   2   6  -2   13.87    1.06
   2   6  -2   11.22    1.94
  -2  -6   2   14.12    1.75
   2   6  -1   50.26    2.80
  -2  -6   1   54.67    3.82
  -2  -6   1   59.81    4.01
   2   6   0    2.88    0.64
  -2  -6   0    3.24    1.13
  -2  -6   0    3.00    0.73
   2   6   1   65.73    3.53
  -2  -6  -1   66.54    3.25
  -2  -6  -1   82.56    4.92
   2   6   2   -0.77    0.47
  -2  -6  -2    0.43    0.31
  -2  -6  -2    0.88    0.65
   2   6   3   31.52    2.01
  -2  -6  -3   32.53    2.32
  -2  -6  -3   25.04    0.96
   2   6   4    0.94    0.57
  -2  -6  -4   -0.39    0.56
   2   6   5   27.02    1.96
  -2  -6  -5   32.95    2.78
   2   6   6    0.50    0.57
  -2  -6  -6   -0.11    0.81
   2   6   7   -1.35    0.77
  -2  -6  -7    0.74    0.97
   2   6   8   32.00    2.70
  -2  -6  -8   32.31    3.86
   2   6   9   76.34    5.61
  -2  -6  -9   77.75    6.97
   2   6  10    0.02    0.90
  -2  -6 -10   -1.37    1.22
   2   6  11   16.00    2.19
  -2  -6 -11   18.05    3.53
   2   6  12    7.23    1.45
  -2  -6 -12    0.99    2.43
   2   6  13   -1.37    1.09
  -2  -6 -13   -0.15    1.79
   2   6  14    1.19    1.33
  -2  -6 -14    0.48    1.95
   2   7  -7    0.09    1.79
  -2  -7   7   -1.24    1.87
   2   7  -6   21.31    4.18
  -2  -7   6   16.76    4.20
   2   7  -5   14.49    3.23
  -2  -7   5   18.64    3.41
   2   7  -4   54.29    5.83
  -2  -7   4   38.10    5.13
   2   7  -3   26.86    2.98
  -2  -7   3   28.63    3.53
   2   7  -2    8.10    1.57
   2   7  -2    4.15    0.88
  -2  -7   2    5.66    1.37
   2   7  -1  180.89    9.89
  -2  -7   1  218.92   14.56
  -2  -7   1  195.82   13.10
   2   7   0   45.94    2.89
  -2  -7   0   45.97    3.36
  -2  -7   0   63.23    4.68
   2   7   1   20.61    1.74
  -2  -7  -1   22.36    2.21
  -2  -7  -1   17.92    1.54
   2   7   2   -0.11    0.62
  -2  -7  -2   -0.56    0.65
   2   7   3    8.51    1.24
  -2  -7  -3    7.68    1.51
   2   7   4    3.11    1.01
  -2  -7  -4    5.99    1.24
  -2  -7  -4    3.77    0.48
   2   7   5   -0.52    0.71
  -2  -7  -5    1.27    0.85
   2   7   6    3.24    0.85
  -2  -7  -6    3.81    1.29
   2   7   7   32.78    2.61
  -2  -7  -7   29.04    3.16
   2   7   8   18.49    2.22
  -2  -7  -8   17.90    2.65
   2   7   9   26.62    3.07
  -2  -7  -9   32.89    3.83
   2   7  10    3.76    1.36
  -2  -7 -10    5.80    2.08
   2   7  11   16.28    2.44
  -2  -7 -11   19.23    3.41
   2   7  12    7.93    1.84
  -2  -7 -12   12.58    3.02
   2   7  13    1.89    1.29
  -2  -7 -13    1.17    1.63
   2   7  14    0.56    1.32
  -2  -7 -14   -1.91    1.88
   2   8  -6    0.16    1.60
  -2  -8   6   -0.37    1.66
   2   8  -5   12.44    3.37
  -2  -8   5   10.42    3.24
   2   8  -4    1.28    1.80
  -2  -8   4    4.52    1.87
   2   8  -3    0.37    1.09
  -2  -8   3    0.39    1.24
   2   8  -2   -0.39    1.15
  -2  -8   2    1.56    1.13
   2   8  -1   56.60    3.73
  -2  -8   1   70.11    5.77
  -2  -8   1   62.76    5.54
   2   8   0   15.03    1.79
  -2  -8   0   13.60    2.09
  -2  -8   0   13.54    1.80
   2   8   1    2.84    0.93
  -2  -8  -1    3.81    1.32
  -2  -8  -1    3.61    0.93
   2   8   2  145.95    8.69
  -2  -8  -2  154.54   10.25
  -2  -8  -2  119.19    6.35
   2   8   3    8.23    1.47
  -2  -8  -3    9.00    0.96
  -2  -8  -3   12.41    1.82
   2   8   4    0.12    0.77
  -2  -8  -4    3.40    0.90
   2   8   5    8.95    1.70
  -2  -8  -5   11.58    1.92
   2   8   6   55.88    4.98
  -2  -8  -6   69.50    5.69
   2   8   7   24.00    3.01
  -2  -8  -7   30.78    3.36
   2   8   8    5.70    1.65
  -2  -8  -8    8.74    1.70
   2   8   9    1.08    0.82
  -2  -8  -9    1.91    1.30
   2   8  10    0.38    1.10
  -2  -8 -10    2.19    1.51
   2   8  11    4.24    1.61
  -2  -8 -11    8.40    2.26
   2   8  12    4.54    1.61
  -2  -8 -12    1.75    2.40
   2   8  13   -0.10    1.10
  -2  -8 -13    0.07    1.81
   2   8  14   20.31    3.85
  -2  -8 -14   31.92    4.86
   2   9  -5    7.95    3.20
  -2  -9   5    7.78    3.31
   2   9  -4   11.50    2.95
  -2  -9   4    6.33    3.12
   2   9  -3    1.39    2.04
  -2  -9   3    5.05    1.90
   2   9  -2    0.29    1.19
  -2  -9   2    0.49    1.28
   2   9  -1   30.24    3.00
   2   9  -1   20.10    2.15
  -2  -9   1   21.71    3.29
   2   9   0    2.87    1.00
  -2  -9   0    6.73    1.45
  -2  -9   0    1.19    1.51
   2   9   1    2.71    0.92
  -2  -9  -1    2.91    1.40
  -2  -9  -1    0.25    1.00
   2   9   2   73.74    5.23
  -2  -9  -2   58.59    3.84
  -2  -9  -2   79.77    6.41
   2   9   3    4.61    1.27
  -2  -9  -3    7.28    1.54
  -2  -9  -3    3.14    0.83
   2   9   4  136.45    9.06
  -2  -9  -4  142.68   10.84
  -2  -9  -4  127.15    7.19
   2   9   5   15.37    2.10
  -2  -9  -5    9.84    2.25
   2   9   6   12.84    2.01
  -2  -9  -6   15.47    2.42
   2   9   7    8.59    1.98
  -2  -9  -7    9.62    2.11
   2   9   8   15.07    3.04
  -2  -9  -8   28.02    3.26
   2   9   9    8.54    2.12
  -2  -9  -9    9.82    2.16
   2   9  10   32.40    3.31
  -2  -9 -10   33.20    4.49
   2   9  11   -0.45    0.91
  -2  -9 -11    1.30    1.30
   2   9  12    2.82    1.57
  -2  -9 -12    2.13    2.21
   2   9  13   -0.33    1.42
  -2  -9 -13    2.66    2.03
   2   9  14    0.81    1.38
  -2  -9 -14   -0.52    2.12
   2  10  -3    7.31    2.94
  -2 -10   3    9.12    2.86
   2  10  -2    5.65    2.10
  -2 -10   2    3.45    2.52
   2  10  -1   -0.27    1.45
  -2 -10   1    1.49    1.32
   2  10   0   -0.32    0.73
  -2 -10   0    1.51    1.10
  -2 -10   0   -0.42    1.07
   2  10   1   14.57    1.99
  -2 -10  -1   16.26    2.39
  -2 -10  -1   12.99    2.15
   2  10   2   30.53    3.31
  -2 -10  -2   27.89    4.28
  -2 -10  -2   31.61    2.94
   2  10   3   59.08    5.39
  -2 -10  -3   59.57    5.97
   2  10   4    9.79    2.10
  -2 -10  -4    9.99    2.26
   2  10   5    8.08    1.75
  -2 -10  -5    4.20    1.88
   2  10   6    5.82    2.02
  -2 -10  -6   11.06    2.19
   2  10   7   31.55    4.38
  -2 -10  -7   40.58    4.39
   2  10   8    4.20    1.57
  -2 -10  -8    2.39    1.40
   2  10   9   21.97    3.44
  -2 -10  -9   20.81    3.76
   2  10  10    4.57    1.76
  -2 -10 -10    2.65    1.99
   2  10  11    0.06    1.20
  -2 -10 -11   -0.28    1.31
   2  10  12   -0.14    1.25
  -2 -10 -12    0.42    1.51
   2  10  13    1.25    1.57
  -2 -10 -13    1.64    2.07
   2  11  -2    6.15    2.99
  -2 -11   2    9.46    3.09
   2  11  -1    2.91    1.83
  -2 -11   1    3.15    1.91
  -2 -11   0    0.95    1.45
   2  11   1    1.68    1.24
  -2 -11  -1    2.56    1.40
  -2 -11  -1   -0.55    1.21
   2  11   2    1.52    1.18
  -2 -11  -2    0.37    1.15
  -2 -11  -2   -0.26    1.00
   2  11   3    3.56    1.42
  -2 -11  -3    2.56    1.57
   2  11   4   -0.85    1.03
  -2 -11  -4    5.07    1.42
   2  11   5   35.81    4.53
  -2 -11  -5   40.83    4.82
   2  11   6    4.09    1.59
  -2 -11  -6    3.04    1.76
   2  11   7    3.66    1.55
  -2 -11  -7    0.05    1.54
   2  11   8    0.25    1.49
  -2 -11  -8    2.87    1.60
   2  11   9   -0.38    1.33
  -2 -11  -9    1.61    1.31
   2  11  10   14.05    3.12
  -2 -11 -10   12.28    3.15
   2  11  11   14.18    3.23
  -2 -11 -11   14.82    3.57
   2  11  12    0.15    1.60
  -2 -11 -12   -2.24    1.82
   2  12   0    0.71    1.58
   2  12   2    3.27    1.41
  -2 -12  -2    1.92    1.71
   2  12   3    4.12    1.63
  -2 -12  -3    1.82    2.06
   2  12   4    7.12    2.00
  -2 -12  -4    9.20    2.30
   2  12   5    2.32    1.35
  -2 -12  -5   -0.98    1.38
   2  12   6    3.39    1.74
  -2 -12  -6    1.96    1.81
   2  12   7    0.33    1.19
  -2 -12  -7    2.22    1.59
   2  12   8    3.44    2.25
  -2 -12  -8    5.53    2.27
   2  12   9   11.14    2.76
  -2 -12  -9    5.34    2.61
   2  12  10    2.36    2.05
  -2 -12 -10    1.67    1.82
   2  12  11    4.19    2.24
  -2 -12 -11    2.46    2.27
   2  13   4    3.81    2.00
  -2 -13  -4    4.04    2.29
   2  13   5   -0.49    1.34
  -2 -13  -5    0.04    1.35
   2  13   6    2.76    1.68
  -2 -13  -6    0.52    1.85
   2  13   7    2.07    1.81
  -2 -13  -7    2.01    1.96
   2  13   8    0.85    1.55
  -2 -13  -8   -0.27    1.45
   2  13   9    1.87    1.66
   3 -12  -6    0.23    1.14
  -3  12   6   -0.50    1.45
   3 -12  -5    1.57    1.45
  -3  12   5    1.94    1.81
   3 -12  -4   -0.69    1.32
  -3  12   4    1.36    1.21
  -3  11   9    1.98    1.93
   3 -11  -8   20.71    3.66
  -3  11   8   22.94    4.13
   3 -11  -7    3.31    1.69
  -3  11   7    5.33    2.02
   3 -11  -6    0.32    1.28
  -3  11   6    1.18    1.30
   3 -11  -5    4.86    1.75
  -3  11   5    7.57    2.24
   3 -11  -4    2.74    1.65
  -3  11   4    5.09    1.86
   3 -11  -3    7.71    1.86
  -3  11   3    2.31    1.95
   3 -11  -2   -1.00    1.40
  -3  11   2    1.82    1.42
   3 -11  -1   -0.48    1.29
  -3  11   1    0.18    1.37
   3 -11   0    0.45    1.96
  -3  11   0    4.03    1.87
   3 -10 -10   -0.48    1.87
  -3  10  10    4.32    1.82
   3 -10  -9    5.66    2.18
  -3  10   9   10.53    2.49
   3 -10  -8    9.75    2.29
  -3  10   8    8.09    2.52
   3 -10  -7   20.08    3.32
  -3  10   7   30.01    4.08
   3 -10  -6    8.73    2.27
  -3  10   6   11.03    2.59
   3 -10  -5   25.17    3.14
  -3  10   5   19.44    2.97
   3 -10  -4    7.89    1.93
  -3  10   4    9.17    2.15
   3 -10  -3   -0.61    1.11
  -3  10   3   -0.11    1.18
   3 -10  -2    0.37    1.24
  -3  10   2    1.36    1.38
   3 -10  -1    2.73    1.68
  -3  10   1    1.98    1.64
   3 -10   0   -0.78    1.20
  -3  10   0    0.52    1.22
   3 -10   1    0.16    1.35
  -3  10  -1    0.79    1.38
   3 -10   2    7.65    2.16
  -3  10  -2    1.70    1.93
   3 -10   3    6.07    2.44
   3  -9 -11    0.40    1.49
  -3   9  11   -2.16    1.52
   3  -9 -10    3.21    1.39
  -3   9  10   -1.68    1.52
   3  -9  -9   11.75    3.73
  -3   9   9   10.61    2.66
   3  -9  -8    0.59    1.17
  -3   9   8    2.52    1.51
   3  -9  -7   54.85    4.29
  -3   9   7   13.23    4.27
   3  -9  -6   89.73    7.53
  -3   9   6   82.70    8.82
   3  -9  -5   10.12    2.04
  -3   9   5    9.37    2.39
   3  -9  -4    5.06    1.51
  -3   9   4    3.96    1.74
   3  -9  -3   56.24    5.11
  -3   9   3   60.42    5.87
   3  -9  -2    0.24    1.02
  -3   9   2    0.07    1.07
   3  -9  -1   -2.21    0.92
  -3   9   1    3.04    1.06
   3  -9   0    5.22    1.87
  -3   9   0    4.02    1.76
   3  -9   1   -2.64    1.29
  -3   9  -1    0.77    1.22
   3  -9   2   -2.37    1.40
  -3   9  -2    1.31    1.31
   3  -9   3   -0.58    1.58
  -3   9  -3    2.14    1.28
   3  -9   4   12.10    2.91
   3  -9   5    0.54    1.51
   3  -8 -12    0.40    1.57
  -3   8  12    1.11    1.46
   3  -8 -11    0.78    1.30
   3  -8 -11    1.20    1.46
  -3   8  11    0.37    1.43
   3  -8 -10    0.67    1.38
   3  -8 -10   -1.23    1.48
  -3   8  10    2.91    1.34
   3  -8  -9   -1.39    0.99
   3  -8  -9    2.85    1.06
  -3   8   9   -1.62    1.11
   3  -8  -8    5.07    1.66
   3  -8  -8    7.30    1.81
  -3   8   8    7.72    1.49
   3  -8  -7   36.73    3.27
   3  -8  -7   63.20    5.83
  -3   8   7   45.49    4.89
   3  -8  -6  109.22    6.35
   3  -8  -6  121.84    8.95
  -3   8   6  115.13   10.04
   3  -8  -5    8.70    2.00
  -3   8   5   12.29    2.32
   3  -8  -4   10.66    2.15
  -3   8   4   13.30    2.30
   3  -8  -3   45.89    4.62
  -3   8   3   51.15    4.70
   3  -8  -2    3.11    1.17
  -3   8   2    1.13    1.21
   3  -8  -1   28.90    3.49
  -3   8   1   29.58    3.55
   3  -8   0    1.22    1.55
  -3   8   0    5.95    1.53
  -3   8   0    4.00    0.90
   3  -8   1    7.50    1.87
  -3   8  -1    4.11    1.63
   3  -8   2   21.43    3.45
  -3   8  -2   21.94    3.08
  -3   8  -2   26.33    2.60
   3  -8   3    0.65    1.92
  -3   8  -3    4.83    1.43
  -3   8  -3    4.26    1.60
   3  -8   4    1.13    1.41
  -3   8  -4    0.56    0.95
  -3   8  -4   -0.15    1.17
   3  -8   5    6.08    2.55
  -3   8  -5   12.37    2.18
   3  -8   6    1.97    2.08
   3  -7 -12    5.06    2.06
   3  -7 -12    5.11    2.29
  -3   7  12    5.22    1.97
   3  -7 -11   -0.45    1.67
   3  -7 -11    1.92    1.40
  -3   7  11    0.90    1.31
   3  -7 -10    5.04    1.96
  -3   7  10    2.87    1.60
   3  -7  -9    5.52    1.70
   3  -7  -9    0.39    1.71
  -3   7   9    6.26    1.54
   3  -7  -8  130.34   11.44
   3  -7  -8  132.28   10.27
  -3   7   8  125.25   10.62
   3  -7  -7    6.41    1.71
  -3   7   7    7.81    1.40
   3  -7  -6   20.04    2.35
   3  -7  -6    7.86    1.08
  -3   7   6    7.05    1.91
   3  -7  -5    5.58    1.50
  -3   7   5   11.89    1.81
   3  -7  -4    0.01    0.49
   3  -7  -4    0.95    0.89
  -3   7   4    0.95    0.91
   3  -7  -3  160.83   11.25
  -3   7   3  145.07   11.12
   3  -7  -2   65.70    3.19
   3  -7  -2   70.40    5.52
  -3   7   2   64.70    5.12
   3  -7  -1    3.29    1.18
  -3   7   1    3.25    1.34
  -3   7   1    3.35    0.62
   3  -7   0   68.96    5.61
  -3   7   0   70.44    5.43
  -3   7   0   56.89    3.39
   3  -7   1   29.35    3.80
  -3   7  -1   35.32    2.37
   3  -7   2   75.53    7.47
  -3   7  -2   83.86    6.70
  -3   7  -2   82.17    5.38
   3  -7   3   12.52    2.59
  -3   7  -3   10.08    1.86
  -3   7  -3   13.02    1.89
   3  -7   4    1.78    1.36
  -3   7  -4    2.50    1.00
  -3   7  -4    0.99    1.21
   3  -7   5    8.96    1.83
  -3   7  -5    5.23    1.34
  -3   7  -5    7.42    1.71
   3  -7   6    1.53    1.54
   3  -7   7    1.57    2.08
  -3   7  -7    3.41    1.80
  -3   6  13   19.68    4.62
   3  -6 -12   34.91    5.68
  -3   6  12   39.44    6.83
   3  -6 -11   17.87    3.22
  -3   6  11   16.41    2.67
  -3   6  11   19.04    3.66
   3  -6 -10   28.99    3.38
  -3   6  10   27.43    3.42
  -3   6  10   29.12    4.23
   3  -6  -9   26.53    3.42
   3  -6  -9   32.89    3.23
  -3   6   9   27.73    3.37
   3  -6  -8    2.48    0.99
   3  -6  -8    1.32    1.25
  -3   6   8   -1.03    1.15
   3  -6  -7    0.84    0.93
  -3   6   7   -1.30    0.89
   3  -6  -6   37.05    2.71
   3  -6  -6   37.59    3.52
  -3   6   6   33.51    3.44
   3  -6  -5   29.07    1.75
   3  -6  -5   27.04    2.67
  -3   6   5   29.21    2.92
   3  -6  -4   83.08    6.49
  -3   6   4   59.02    4.79
   3  -6  -3   48.65    3.56
  -3   6   3   44.72    4.01
   3  -6  -2    2.63    0.44
   3  -6  -2    3.01    1.12
  -3   6   2    4.82    1.11
   3  -6  -1    3.85    1.13
  -3   6   1    2.69    1.17
   3  -6   0   22.39    2.46
  -3   6   0   24.65    2.26
  -3   6   0   24.25    1.49
   3  -6   1   47.94    4.00
  -3   6  -1   38.27    3.61
  -3   6  -1   43.17    2.55
   3  -6   2   34.98    3.65
  -3   6  -2   35.72    2.90
  -3   6  -2   24.98    2.18
   3  -6   3   -1.22    1.14
  -3   6  -3   -0.91    0.88
  -3   6  -3   -1.28    0.86
   3  -6   4   -1.31    1.19
  -3   6  -4    0.20    0.70
  -3   6  -4    0.66    0.73
   3  -6   5   14.57    2.54
  -3   6  -5   10.24    1.49
  -3   6  -5   12.20    1.86
   3  -6   6    5.07    2.04
  -3   6  -6    8.32    1.76
   3  -6   7   -0.07    1.85
  -3   6  -7    2.87    1.46
   3  -6   8    1.34    1.57
  -3   6  -8    0.80    1.55
   3  -5 -13   -1.91    1.84
  -3   5  13    0.64    1.87
   3  -5 -12   25.40    4.57
  -3   5  12   24.37    5.02
   3  -5 -11    1.39    1.56
  -3   5  11    0.01    1.05
  -3   5  11    3.22    1.69
   3  -5 -10    7.75    2.22
  -3   5  10    8.35    1.69
  -3   5  10    8.41    2.37
   3  -5  -9   -1.29    1.05
  -3   5   9    1.89    0.88
  -3   5   9   -0.26    1.15
   3  -5  -8    3.13    1.14
  -3   5   8    2.92    1.14
  -3   5   8    2.36    1.43
   3  -5  -7  169.41   10.31
  -3   5   7  150.74   10.64
   3  -5  -6   21.15    1.64
   3  -5  -6   22.44    2.65
  -3   5   6   21.93    2.34
   3  -5  -5   12.88    1.62
  -3   5   5   10.30    1.64
   3  -5  -4   39.68    3.11
  -3   5   4   39.59    3.24
   3  -5  -3   18.92    0.95
   3  -5  -3   27.78    2.57
  -3   5   3   20.68    2.04
   3  -5  -2   15.36    1.67
   3  -5  -2   10.77    0.60
  -3   5   2   10.90    1.28
   3  -5  -1    4.79    0.89
  -3   5   1    4.63    0.93
   3  -5   0    0.05    0.57
  -3   5   0   -0.38    0.71
  -3   5   0   -0.34    0.34
   3  -5   1    5.19    1.18
  -3   5  -1    4.97    1.00
  -3   5  -1    3.93    0.61
   3  -5   2   43.13    4.05
  -3   5  -2   47.06    3.50
  -3   5  -2   52.29    2.89
   3  -5   3   11.15    1.92
  -3   5  -3    5.06    1.21
  -3   5  -3    9.61    1.35
   3  -5   4    2.48    1.48
  -3   5  -4    2.01    1.01
  -3   5  -4    4.12    0.95
   3  -5   5   55.86    5.68
  -3   5  -5   64.46    3.99
  -3   5  -5   62.02    5.25
   3  -5   6   -0.35    0.87
  -3   5  -6    0.65    0.65
  -3   5  -6    1.74    0.99
   3  -5   7   36.15    5.11
  -3   5  -7   32.12    4.28
   3  -5   8    1.99    1.68
  -3   5  -8    3.99    1.63
   3  -5   9    2.17    2.29
  -3   5  -9   11.23    2.46
   3  -4 -13   -1.18    1.66
  -3   4  13   -0.03    1.90
   3  -4 -12   -0.23    1.38
  -3   4  12   -0.41    1.62
  -3   4  11    1.38    1.76
   3  -4 -10   12.20    2.14
  -3   4  10   13.48    2.66
  -3   4  10    8.06    1.30
   3  -4  -9    3.96    1.33
  -3   4   9    1.81    0.92
  -3   4   9    5.03    1.62
   3  -4  -8    1.04    0.82
  -3   4   8   -0.47    0.84
   3  -4  -7    4.45    0.99
  -3   4   7    4.30    1.11
  -3   4   7    4.64    1.49
   3  -4  -6    6.33    1.04
  -3   4   6    5.54    1.12
  -3   4   6    6.15    1.46
   3  -4  -5   92.01    5.65
   3  -4  -5   79.19    4.01
  -3   4   5   86.25    5.41
   3  -4  -4   50.22    2.17
   3  -4  -4   53.65    3.17
  -3   4   4   61.62    3.53
   3  -4  -3   51.51    1.91
   3  -4  -3   51.80    3.44
  -3   4   3   49.76    3.30
   3  -4  -2    6.61    1.36
  -3   4   2    5.64    0.96
   3  -4  -1   27.84    2.24
  -3   4   1   24.79    1.84
   3  -4   0   39.19    2.80
  -3   4   0   32.31    2.56
   3  -4   1  279.72   15.74
  -3   4  -1  312.99   16.55
  -3   4  -1  280.50   10.36
   3  -4   2   33.86    2.88
  -3   4  -2   32.77    2.58
  -3   4  -2   41.30    2.14
   3  -4   3    5.63    1.43
  -3   4  -3    5.94    0.88
  -3   4  -3    6.66    1.10
   3  -4   4    0.09    0.76
  -3   4  -4    1.20    0.62
   3  -4   5    1.51    0.73
  -3   4  -5   -0.51    0.52
  -3   4  -5   -0.01    0.76
   3  -4   6   26.00    3.34
  -3   4  -6   30.71    2.16
  -3   4  -6   25.89    2.80
   3  -4   7   16.11    2.59
  -3   4  -7   17.27    1.71
  -3   4  -7   18.71    2.91
   3  -4   8    4.21    2.08
  -3   4  -8    6.56    1.85
   3  -4   9   13.70    2.73
  -3   4  -9   10.68    2.84
   3  -4  10   10.62    3.28
  -3   4 -10   10.24    3.52
   3  -3 -13   10.38    2.77
  -3   3  13    3.42    2.81
   3  -3 -12    4.25    1.91
  -3   3  12    1.21    1.92
   3  -3 -11    6.51    2.22
  -3   3  11    9.24    2.35
   3  -3 -10    2.76    1.66
  -3   3  10    4.83    1.66
   3  -3  -9    0.86    1.04
  -3   3   9    0.87    0.68
  -3   3   9   -2.07    1.06
   3  -3  -8    1.91    1.06
  -3   3   8    3.16    1.22
  -3   3   8    0.79    0.75
   3  -3  -7   25.55    2.47
  -3   3   7   24.35    1.96
  -3   3   7   25.61    3.16
   3  -3  -6   96.35    5.46
  -3   3   6   89.49    4.91
  -3   3   6   93.91    7.21
   3  -3  -5  166.42    8.06
  -3   3   5  147.27    7.89
  -3   3   5  170.27   10.53
   3  -3  -4   58.60    2.73
  -3   3   4   58.85    3.30
  -3   3   4   62.46    4.04
   3  -3  -3  390.13   21.46
   3  -3  -3  353.14   13.41
  -3   3   3  384.65   20.14
   3  -3  -2  407.37   22.26
  -3   3   2  391.17   21.20
   3  -3  -1    2.81    1.01
  -3   3   1    2.24    0.69
   3  -3   0    7.31    1.12
  -3   3   0    4.54    1.03
   3  -3   1  469.41   26.09
  -3   3  -1  419.83   22.76
   3  -3   2   10.77    1.33
  -3   3  -2   14.04    1.22
  -3   3  -2   14.01    0.87
   3  -3   3  281.94   15.30
  -3   3  -3  279.19   14.01
  -3   3  -3  276.15   12.03
   3  -3   4  158.58   10.38
  -3   3  -4  175.91    8.80
  -3   3  -4  166.28    8.28
   3  -3   5   77.57    5.89
  -3   3  -5   72.22    4.07
  -3   3  -5   77.30    4.58
   3  -3   6   -1.76    1.03
  -3   3  -6    2.78    0.69
  -3   3  -6    1.02    0.94
   3  -3   7   12.17    2.01
  -3   3  -7   11.66    2.01
  -3   3  -7   12.46    1.42
   3  -3   8   -0.63    1.19
  -3   3  -8   -0.20    1.03
   3  -3   9    0.91    1.23
  -3   3  -9    0.94    1.51
   3  -3  10    7.32    2.22
  -3   3 -10   10.21    2.66
   3  -3  11    2.79    1.70
  -3   3 -11   -4.30    1.79
   3  -2 -12   10.34    2.65
  -3   2  12    4.16    2.61
   3  -2 -11    8.79    2.73
  -3   2  11    9.34    2.72
   3  -2 -10   17.24    2.78
  -3   2  10    6.22    2.55
   3  -2  -9    3.09    1.55
  -3   2   9    1.84    1.42
   3  -2  -8   79.59    6.36
  -3   2   8   62.35    6.13
   3  -2  -7    5.10    1.20
  -3   2   7    6.53    0.95
  -3   2   7    4.35    1.10
   3  -2  -6   70.43    4.23
  -3   2   6   67.16    3.76
  -3   2   6   63.84    4.83
   3  -2  -5   68.99    4.07
  -3   2   5   78.94    4.07
  -3   2   5   75.49    5.19
   3  -2  -4  235.81   10.61
  -3   2   4  248.25   11.44
  -3   2   4  244.93   14.11
   3  -2  -3   25.53    1.33
  -3   2   3   24.42    1.67
  -3   2   3   24.80    1.95
   3  -2  -2  231.88   11.32
  -3   2   2  223.56   10.13
   3  -2  -1   38.52    2.46
  -3   2   1   39.25    2.40
   3  -2   0   32.39    2.07
  -3   2   0   32.35    2.11
   3  -2   1  285.63   14.54
  -3   2  -1  324.05   13.94
  -3   2  -1  283.77    6.23
   3  -2   2  286.40   15.25
  -3   2  -2  269.53   13.56
  -3   2  -2  314.60   11.19
   3  -2   3  100.68    5.06
  -3   2  -3   86.09    4.21
  -3   2  -3   87.07    4.22
   3  -2   4   16.32    1.82
  -3   2  -4   19.65    1.48
  -3   2  -4   15.69    1.32
   3  -2   5    0.62    0.76
  -3   2  -5    0.24    0.64
  -3   2  -5    0.90    0.55
   3  -2   6   11.11    1.50
  -3   2  -6   10.99    1.59
  -3   2  -6   15.70    1.38
   3  -2   7   16.90    2.11
  -3   2  -7   18.80    1.38
  -3   2  -7   21.17    2.70
   3  -2   8    3.65    1.38
  -3   2  -8    2.64    0.70
  -3   2  -8   -0.77    1.44
   3  -2   9    0.21    0.78
  -3   2  -9    1.25    1.36
   3  -2  10   -2.07    1.24
  -3   2 -10    2.47    1.29
   3  -2  11    2.30    2.02
  -3   2 -11    3.19    2.06
   3  -2  12   -0.76    1.93
  -3   2 -12    1.99    1.84
   3  -1 -12    2.12    2.31
  -3   1  12    3.30    2.20
   3  -1 -11    7.15    2.51
  -3   1  11    2.96    2.34
   3  -1 -10    8.07    2.48
  -3   1  10   13.99    2.84
   3  -1  -9   89.82    8.30
  -3   1   9  102.97    9.80
   3  -1  -8   68.49    5.71
  -3   1   8   67.80    6.69
   3  -1  -7   10.71    1.57
  -3   1   7    8.87    0.82
  -3   1   7    6.13    1.78
   3  -1  -6    3.07    0.88
  -3   1   6    2.64    0.80
   3  -1  -5   53.02    3.13
  -3   1   5   58.81    2.74
  -3   1   5   49.77    3.63
   3  -1  -4   38.66    2.25
  -3   1   4   45.39    2.17
  -3   1   4   42.78    2.72
   3  -1  -3   50.43    2.41
  -3   1   3   54.24    2.55
  -3   1   3   49.79    3.10
  -3   1   2  325.25   15.45
  -3   1   2  341.70   15.31
   3  -1  -1   95.15    2.52
   3  -1  -1  100.57    4.73
  -3   1   1  117.14    4.74
   3  -1   0  132.52    5.80
  -3   1   0  126.89    5.24
   3  -1   1  237.88    9.97
  -3   1  -1  236.37    9.92
  -3   1  -1  230.55    5.20
   3  -1   2   42.48    2.27
  -3   1  -2   38.46    2.14
  -3   1  -2   41.02    1.42
   3  -1   3   54.78    2.62
  -3   1  -3   49.83    2.66
  -3   1  -3   52.07    2.67
   3  -1   4  159.52    8.79
  -3   1  -4  170.04    7.82
  -3   1  -4  161.42    7.45
   3  -1   5   25.49    2.11
  -3   1  -5   26.45    1.60
  -3   1  -5   29.07    2.21
   3  -1   6   17.82    1.53
  -3   1  -6   17.97    1.34
  -3   1  -6   19.21    2.07
   3  -1   7   26.50    2.46
  -3   1  -7   29.78    1.98
  -3   1  -7   29.09    2.95
   3  -1   8   -0.78    0.87
  -3   1  -8    0.32    0.97
  -3   1  -8    1.95    0.61
   3  -1   9    1.32    1.37
  -3   1  -9   12.48    1.95
   3  -1  10    4.55    1.81
  -3   1 -10    7.92    2.07
   3  -1  11   -0.02    1.72
  -3   1 -11    6.05    1.93
   3  -1  12   13.61    3.27
  -3   1 -12    8.68    3.19
   3   0 -12   11.66    3.56
  -3   0  12    6.44    3.39
   3   0 -11   20.66    4.33
  -3   0  11   27.67    4.87
   3   0 -10   -1.59    1.47
  -3   0  10   -0.92    1.48
   3   0  -9   -0.46    1.17
  -3   0   9    1.07    1.12
   3   0  -8    0.42    1.29
  -3   0   8    3.39    1.26
   3   0  -7   23.75    2.56
  -3   0   7   31.61    2.92
   3   0  -6   10.48    1.35
  -3   0   6    7.25    1.40
  -3   0   6    7.19    0.63
   3   0  -5   13.16    1.52
  -3   0   5   11.91    1.63
  -3   0   5   11.72    0.84
   3   0  -4   25.45    1.81
  -3   0   4   20.59    2.09
  -3   0   4   24.80    1.31
   3   0  -3   17.97    1.29
  -3   0   3   18.21    1.22
  -3   0   3   18.11    1.31
   3   0  -2    4.59    0.53
  -3   0   2    4.39    0.63
  -3   0   2    3.91    0.69
   3   0  -1   82.32    2.77
  -3   0   1   94.56    3.60
  -3   0   1   93.77    3.68
   3   0   0   87.66    3.56
  -3   0   0   89.23    3.42
  -3   0   0   89.21    2.50
   3   0   1   47.59    1.94
  -3   0  -1   48.14    2.15
  -3   0  -1   44.86    1.38
   3   0   2    1.01    0.39
  -3   0  -2    1.07    0.50
  -3   0  -2    1.23    0.37
  -3   0  -3   45.14    2.29
  -3   0  -3   45.78    1.78
   3   0   4    6.41    0.99
  -3   0  -4    8.85    0.95
   3   0   5   10.99    1.17
  -3   0  -5   10.72    0.93
  -3   0  -5   15.45    1.35
   3   0   6   16.58    1.63
  -3   0  -6   23.39    1.88
  -3   0  -6   22.90    1.57
   3   0   7    1.61    0.84
  -3   0  -7    0.27    0.95
  -3   0  -7    1.78    0.65
   3   0   8   40.42    2.50
   3   0   8   46.32    3.23
  -3   0  -8   68.07    5.06
   3   0   9   35.19    2.38
   3   0   9   36.43    3.43
  -3   0  -9   35.05    3.51
   3   0  10    9.94    1.26
   3   0  10   14.69    2.30
  -3   0 -10   17.05    2.68
   3   0  11   71.55    8.11
  -3   0 -11   79.54    8.26
   3   0  12   13.24    3.19
  -3   0 -12   11.83    3.20
   3   0  13    2.81    3.30
  -3   0 -13   23.63    3.71
   3   1 -11    0.42    1.57
  -3  -1  11   -0.92    1.49
   3   1 -10    9.85    2.65
  -3  -1  10    6.98    2.00
   3   1  -9   13.18    2.44
  -3  -1   9    8.28    2.47
   3   1  -8    1.32    1.19
  -3  -1   8    0.01    1.25
   3   1  -7   12.06    1.85
  -3  -1   7    6.75    1.84
   3   1  -6   15.69    2.51
  -3  -1   6   16.77    2.17
   3   1  -5    0.65    0.62
  -3  -1   5   -0.39    0.82
   3   1  -4   46.25    2.80
  -3  -1   4   32.02    2.60
  -3  -1   4   38.86    1.45
   3   1  -3   45.74    2.74
  -3  -1   3   51.79    2.66
   3   1  -2   -0.73    0.41
  -3  -1   2   -0.98    0.56
  -3  -1   2    0.36    0.34
  -3  -1   1  159.01    6.05
  -3  -1   1  164.05    6.60
  -3  -1   0   10.39    0.70
  -3  -1   0   10.97    0.75
  -3  -1   0    9.20    0.74
   3   1   1  353.54   13.30
  -3  -1  -1  356.24   12.74
  -3  -1  -1  390.86   14.65
   3   1   2    4.05    0.38
  -3  -1  -2    3.84    0.50
  -3  -1  -2    5.93    0.68
   3   1   3   27.44    1.20
  -3  -1  -3   28.83    1.59
  -3  -1  -3   29.72    1.48
   3   1   4    7.66    0.67
  -3  -1  -4    6.26    0.85
  -3  -1  -4   13.95    1.03
   3   1   5   77.25    3.81
  -3  -1  -5   70.40    3.61
  -3  -1  -5   78.95    4.63
   3   1   6   -0.78    0.40
  -3  -1  -6   -0.12    0.69
  -3  -1  -6   -0.14    0.45
   3   1   7    6.12    0.99
   3   1   7    7.56    1.08
  -3  -1  -7    8.12    1.37
   3   1   8   50.49    3.52
   3   1   8   69.28    3.69
  -3  -1  -8   63.57    5.03
   3   1   9  106.56    5.72
   3   1   9   90.07    6.45
  -3  -1  -9  101.14    8.57
   3   1  10   29.20    2.47
   3   1  10   37.02    3.65
  -3  -1 -10   49.29    4.78
   3   1  11    4.93    1.38
   3   1  11    7.46    1.95
  -3  -1 -11    8.91    2.25
   3   1  12   -0.73    1.37
  -3  -1 -12   -1.48    1.67
   3   1  13    7.12    2.21
  -3  -1 -13    2.09    2.66
   3   2 -11    1.73    1.95
  -3  -2  11    1.09    2.14
   3   2 -10    0.23    2.06
  -3  -2  10    6.84    2.25
   3   2  -9    2.94    1.84
  -3  -2   9    2.39    1.59
   3   2  -8    9.33    2.35
  -3  -2   8   10.89    2.33
   3   2  -7    8.60    2.32
  -3  -2   7    6.64    1.70
   3   2  -6   23.81    3.04
  -3  -2   6   19.39    2.54
   3   2  -5    9.87    1.49
  -3  -2   5   11.09    1.55
   3   2  -4    2.03    0.83
  -3  -2   4    1.48    0.77
   3   2  -3   14.12    1.51
  -3  -2   3   15.16    1.60
  -3  -2   3   13.94    0.60
   3   2  -2    1.91    0.68
  -3  -2   2    3.95    0.74
  -3  -2   2    2.08    0.39
  -3  -2   1  114.35    4.99
  -3  -2   1  129.59    5.50
  -3  -2   0  806.50   37.64
  -3  -2   0  800.46   34.68
  -3  -2   0  750.00   33.61
  -3  -2  -1   36.51    1.76
  -3  -2  -1   31.42    1.28
  -3  -2  -1   34.70    1.65
   3   2   2    4.44    0.33
  -3  -2  -2    6.67    0.66
  -3  -2  -2    5.45    0.63
   3   2   3   24.82    0.83
  -3  -2  -3   30.05    1.62
  -3  -2  -3   26.91    1.37
  -3  -2  -4   96.61    4.93
  -3  -2  -4  104.03    4.74
   3   2   5    3.57    0.43
   3   2   5    1.68    0.64
   3   2   6  305.45   13.91
   3   2   6  302.25   14.87
  -3  -2  -6  304.99   17.39
   3   2   7   41.70    2.85
  -3  -2  -7   55.30    3.61
   3   2   8   33.94    2.26
   3   2   8   28.41    2.19
  -3  -2  -8   39.15    3.57
   3   2   9   12.19    1.49
   3   2   9   11.24    1.30
  -3  -2  -9   11.78    2.17
   3   2  10   47.92    4.09
   3   2  10   40.79    3.01
  -3  -2 -10   48.47    5.82
   3   2  11    0.20    1.26
   3   2  11    1.02    0.86
  -3  -2 -11    2.06    1.67
   3   2  12   98.78    9.94
  -3  -2 -12  128.37   13.58
   3   2  13    2.64    1.63
  -3  -2 -13    1.79    1.93
  -3  -2 -14    4.50    3.30
   3   3 -10    0.22    2.08
  -3  -3  10    3.30    2.29
   3   3  -9    0.56    1.52
  -3  -3   9    0.83    1.46
   3   3  -8   21.77    3.87
  -3  -3   8   14.84    3.22
   3   3  -7   11.77    2.84
  -3  -3   7   11.28    2.02
   3   3  -6   23.10    3.23
  -3  -3   6   19.55    2.33
   3   3  -5    1.07    1.07
  -3  -3   5    0.30    0.90
   3   3  -4  149.79    8.92
  -3  -3   4  108.94    7.84
   3   3  -3   37.97    2.45
  -3  -3   3   34.58    2.63
   3   3  -2    1.40    0.74
   3   3  -2    1.57    0.32
  -3  -3   2    2.65    0.62
   3   3  -1    2.42    0.47
  -3  -3   1    2.29    0.60
  -3  -3   1    1.58    0.59
   3   3   0   -0.03    0.32
  -3  -3   0   -0.23    0.54
  -3  -3   0    0.37    0.42
   3   3   1  211.20    8.61
  -3  -3  -1  195.79    9.31
   3   3   2   94.18    4.31
  -3  -3  -2   93.28    4.51
   3   3   3   80.43    4.04
  -3  -3  -3   78.78    4.55
   3   3   4    0.73    0.17
   3   3   4    1.48    0.53
  -3  -3  -4    1.01    0.73
   3   3   5  125.49    6.64
   3   3   5  128.92    3.82
  -3  -3  -5  143.37    7.26
   3   3   6    0.30    0.59
   3   3   6    1.06    0.34
  -3  -3  -6    0.46    0.73
   3   3   7    2.21    0.68
  -3  -3  -7    1.08    0.80
   3   3   8    1.65    0.79
   3   3   8    3.58    0.75
  -3  -3  -8    2.27    1.19
   3   3   9    1.96    0.68
   3   3   9   -0.20    0.73
  -3  -3  -9   -1.01    0.85
   3   3  10    7.79    1.33
   3   3  10    7.71    1.40
  -3  -3 -10    7.85    2.18
   3   3  11   24.75    2.79
   3   3  11   24.45    2.51
  -3  -3 -11   32.25    4.92
   3   3  12    3.30    1.31
   3   3  12    0.64    0.95
  -3  -3 -12    1.13    2.01
   3   3  13    0.39    1.24
  -3  -3 -13   -0.26    1.74
   3   3  14    0.12    1.41
  -3  -3 -14    0.57    1.58
   3   4  -9    2.11    2.17
  -3  -4   9    4.12    1.81
   3   4  -8    0.92    1.61
  -3  -4   8   -0.85    1.32
   3   4  -7    1.58    1.63
  -3  -4   7    1.02    1.56
   3   4  -6    2.94    1.25
  -3  -4   6   -1.68    1.25
   3   4  -5  199.02   15.19
  -3  -4   5  184.00   15.51
   3   4  -4   -0.28    0.84
  -3  -4   4    1.16    0.93
   3   4  -3   -0.45    0.72
  -3  -4   3    0.38    0.60
   3   4  -2   62.09    3.47
   3   4  -2   48.86    1.95
  -3  -4   2   48.80    3.58
   3   4  -1    5.09    0.56
  -3  -4   1    4.28    0.86
  -3  -4   1    5.80    0.99
   3   4   0  103.02    4.20
  -3  -4   0  104.05    5.90
  -3  -4   0  102.39    5.06
   3   4   1    1.86    0.58
  -3  -4  -1    1.07    0.84
  -3  -4  -1    2.67    0.40
   3   4   2   32.80    1.98
  -3  -4  -2   36.32    1.96
  -3  -4  -2   29.03    1.14
   3   4   3  254.36   12.37
  -3  -4  -3  267.58   13.89
   3   4   4   91.09    4.85
  -3  -4  -4   83.68    5.11
   3   4   5   56.93    3.81
  -3  -4  -5   71.27    4.54
   3   4   6  448.61   27.03
  -3  -4  -6  540.07   33.03
   3   4   7    9.08    0.68
   3   4   7    7.89    1.29
  -3  -4  -7   12.05    1.63
   3   4   8    7.24    0.85
   3   4   8    5.09    1.18
  -3  -4  -8    6.38    1.55
   3   4   9    5.91    1.09
   3   4   9    7.90    1.33
  -3  -4  -9    8.89    1.80
   3   4  10   10.74    1.49
   3   4  10   14.14    1.63
  -3  -4 -10    8.50    2.47
   3   4  11    8.93    1.58
   3   4  11    8.95    1.66
  -3  -4 -11    9.06    2.58
   3   4  12    2.46    1.08
   3   4  12    4.02    1.21
  -3  -4 -12    1.89    1.63
   3   4  13    9.02    2.29
   3   4  13   11.25    1.90
  -3  -4 -13   18.42    3.71
  -3  -4 -14    6.76    3.50
   3   5  -9   15.74    4.56
  -3  -5   9   19.81    4.45
   3   5  -8   -0.09    1.99
  -3  -5   8    1.36    1.89
   3   5  -7    7.15    2.57
  -3  -5   7    5.28    2.56
   3   5  -6    4.02    2.01
  -3  -5   6    3.44    1.93
   3   5  -5   23.22    3.38
  -3  -5   5   23.55    3.58
   3   5  -4   16.64    2.77
  -3  -5   4   15.52    2.23
   3   5  -3   15.17    2.01
  -3  -5   3   15.92    2.12
   3   5  -2    2.48    0.43
   3   5  -2    5.82    0.97
  -3  -5   2    4.45    0.97
   3   5  -1    1.50    0.44
  -3  -5   1    1.12    0.81
  -3  -5   1    2.45    0.70
   3   5   0    4.55    0.66
  -3  -5   0    6.05    1.14
  -3  -5   0    6.81    0.78
   3   5   1  208.39    9.88
  -3  -5  -1  203.56    9.44
  -3  -5  -1  211.58   12.32
   3   5   2    0.92    0.56
  -3  -5  -2    0.61    0.29
  -3  -5  -2   -0.37    0.74
   3   5   3   10.82    1.30
  -3  -5  -3   11.45    1.12
   3   5   4   61.67    3.75
  -3  -5  -4   61.67    4.27
   3   5   5  227.01   13.07
  -3  -5  -5  219.28   13.23
   3   5   6   38.89    2.73
  -3  -5  -6   39.12    3.05
   3   5   7   41.75    3.37
  -3  -5  -7   38.92    3.81
   3   5   8    2.09    0.98
  -3  -5  -8    0.75    1.12
   3   5   9  183.01   12.72
  -3  -5  -9  181.53   14.54
   3   5  10    6.59    1.71
  -3  -5 -10   10.39    1.88
   3   5  11    2.55    1.35
   3   5  11    4.80    0.97
  -3  -5 -11    4.41    1.74
   3   5  12   19.62    2.59
  -3  -5 -12   20.53    3.77
   3   5  13    7.78    1.66
  -3  -5 -13    4.42    2.16
  -3  -5 -14    1.16    1.88
   3   6  -8    9.79    4.65
  -3  -6   8   13.21    3.35
   3   6  -7    6.74    3.49
  -3  -6   7   13.99    3.46
   3   6  -6   -2.16    1.72
  -3  -6   6   -0.39    1.82
   3   6  -5    5.83    1.71
  -3  -6   5    0.89    1.80
   3   6  -4   31.47    3.83
  -3  -6   4   30.08    3.74
   3   6  -3   57.09    5.56
  -3  -6   3   61.32    5.37
   3   6  -2    7.64    1.15
   3   6  -2    2.64    0.60
  -3  -6   2    4.03    1.17
   3   6  -1    0.49    0.48
  -3  -6   1    0.69    0.66
  -3  -6   1   -1.08    0.84
   3   6   0    9.54    1.07
  -3  -6   0   11.57    1.21
  -3  -6   0   10.48    1.93
   3   6   1   39.76    2.41
  -3  -6  -1   44.37    3.60
  -3  -6  -1   36.53    2.35
   3   6   2  179.27    9.62
  -3  -6  -2  175.25   10.94
  -3  -6  -2  172.27    7.16
   3   6   3   11.46    1.54
  -3  -6  -3   18.21    1.91
   3   6   4   48.91    3.48
  -3  -6  -4   49.29    3.34
   3   6   5   10.32    1.22
  -3  -6  -5    9.73    1.83
   3   6   6    6.83    1.40
  -3  -6  -6    7.24    1.52
   3   6   7   12.66    1.57
  -3  -6  -7   12.09    2.03
   3   6   8   51.37    4.28
  -3  -6  -8   51.08    5.22
   3   6   9  256.68   19.04
  -3  -6  -9  289.25   23.35
   3   6  10   36.68    3.87
  -3  -6 -10   37.84    4.11
   3   6  11    4.44    1.40
  -3  -6 -11    2.35    2.04
   3   6  12   42.32    4.68
  -3  -6 -12   67.81    7.30
   3   6  13    0.73    0.93
  -3  -6 -13   -2.09    1.67
   3   6  14    1.40    1.58
  -3  -6 -14   12.06    2.59
   3   7  -7    1.56    2.41
  -3  -7   7    2.90    2.49
   3   7  -6    2.19    2.13
  -3  -7   6    3.03    2.06
   3   7  -5    1.12    1.48
  -3  -7   5    0.04    1.47
   3   7  -4   21.49    3.57
  -3  -7   4   13.85    3.03
   3   7  -3    0.58    1.00
  -3  -7   3    0.94    1.09
   3   7  -2    3.11    1.12
   3   7  -2    0.31    0.58
  -3  -7   2    1.35    1.05
   3   7  -1    4.24    0.76
  -3  -7   1    4.25    1.11
  -3  -7   1    4.37    1.17
   3   7   0  103.31    5.54
  -3  -7   0  123.91    8.59
  -3  -7   0  104.96    6.62
   3   7   1    1.07    0.64
  -3  -7  -1    0.58    0.97
  -3  -7  -1    0.52    0.58
   3   7   2    6.06    1.08
  -3  -7  -2    7.33    1.54
  -3  -7  -2    6.94    0.79
   3   7   3   15.52    1.74
  -3  -7  -3   18.68    2.20
   3   7   4  115.95    7.79
  -3  -7  -4  130.80    8.23
   3   7   5    1.93    0.97
  -3  -7  -5    2.73    1.13
   3   7   6    1.01    0.80
  -3  -7  -6    1.96    1.15
   3   7   7    1.18    1.22
  -3  -7  -7    3.55    1.22
   3   7   8    5.90    1.58
  -3  -7  -8    5.74    1.41
   3   7   9  113.94    8.09
  -3  -7  -9  116.55   10.85
   3   7  10   15.37    2.26
  -3  -7 -10   13.24    2.61
   3   7  11   10.98    2.03
  -3  -7 -11   13.29    3.20
   3   7  12   71.43    6.65
  -3  -7 -12   79.26    9.20
   3   7  13   -0.63    1.19
  -3  -7 -13    0.79    1.64
   3   7  14   17.04    3.15
  -3  -7 -14   21.39    4.82
   3   8  -6    4.98    2.83
  -3  -8   6    5.68    2.95
   3   8  -5    5.52    2.69
  -3  -8   5    6.99    2.70
   3   8  -4   11.78    3.19
  -3  -8   4    9.96    2.84
   3   8  -3    6.30    1.60
  -3  -8   3    3.17    1.88
   3   8  -2    2.97    1.54
  -3  -8   2    3.20    1.35
   3   8  -1   15.23    1.69
  -3  -8   1   16.23    2.33
  -3  -8   1   21.90    2.82
   3   8   0   66.74    4.21
  -3  -8   0   78.60    6.45
  -3  -8   0   70.85    5.48
   3   8   1    0.01    0.69
  -3  -8  -1   -1.25    0.69
  -3  -8  -1   -0.92    1.07
   3   8   2   50.47    3.70
  -3  -8  -2   55.57    4.98
  -3  -8  -2   53.08    3.43
   3   8   3   22.00    2.16
  -3  -8  -3   26.37    2.80
  -3  -8  -3   19.88    1.52
   3   8   4   59.83    4.64
  -3  -8  -4   62.04    5.43
   3   8   5   48.71    3.77
  -3  -8  -5   59.26    5.12
   3   8   6   66.64    5.58
  -3  -8  -6   68.03    6.36
   3   8   7   19.95    2.24
  -3  -8  -7   17.08    3.04
   3   8   8    2.69    1.32
  -3  -8  -8    3.13    1.50
   3   8   9    8.80    1.61
  -3  -8  -9    8.22    1.76
   3   8  10   22.29    3.17
  -3  -8 -10   23.30    3.96
   3   8  11   -0.46    1.08
  -3  -8 -11    1.54    1.21
   3   8  12   28.80    3.93
  -3  -8 -12   25.03    5.46
   3   8  13    1.05    1.26
  -3  -8 -13    0.34    2.03
   3   8  14   13.84    2.64
  -3  -8 -14    4.17    4.58
   3   9  -5    1.32    2.14
  -3  -9   5    1.21    2.12
   3   9  -4    0.26    1.67
  -3  -9   4   -0.90    1.61
   3   9  -3    2.78    1.98
  -3  -9   3    1.06    1.76
   3   9  -2    2.80    1.49
  -3  -9   2   -0.43    1.31
  -3  -9   1   -0.51    1.09
   3   9   0   -0.22    0.71
  -3  -9   0    0.15    0.86
  -3  -9   0   -0.63    0.99
   3   9   1   15.51    2.01
  -3  -9  -1   24.63    3.24
  -3  -9  -1   19.29    2.25
   3   9   2  116.58    8.48
  -3  -9  -2  127.28   10.77
  -3  -9  -2  123.75    8.34
   3   9   3   19.36    2.37
  -3  -9  -3   26.71    3.17
  -3  -9  -3   21.10    1.71
   3   9   4   38.21    3.63
  -3  -9  -4   47.95    4.66
   3   9   5    0.11    0.85
  -3  -9  -5   -0.20    1.05
   3   9   6   32.78    3.64
  -3  -9  -6   37.06    4.33
   3   9   7    8.82    1.96
  -3  -9  -7    7.45    2.18
   3   9   8    0.99    1.05
  -3  -9  -8   -1.15    1.22
   3   9   9    1.56    1.20
  -3  -9  -9    5.52    1.43
   3   9  10   -1.92    1.33
  -3  -9 -10   -0.32    1.13
   3   9  11   17.84    3.76
  -3  -9 -11   37.16    4.67
  -3  -9 -12    1.14    1.89
   3   9  13   -0.23    1.19
  -3  -9 -13    0.47    1.69
  -3  -9 -14    4.29    2.57
   3  10  -3    7.50    3.02
  -3 -10   3    6.12    2.71
   3  10  -2   -0.50    1.80
  -3 -10   2   -3.27    1.74
   3  10  -1   27.13    4.35
  -3 -10   1   22.81    4.31
   3  10   0    4.27    1.31
  -3 -10   0    5.00    1.93
  -3 -10   0    5.36    1.70
   3  10   1    2.77    1.15
  -3 -10  -1    0.95    1.43
  -3 -10  -1    1.75    1.31
   3  10   2   27.98    3.38
  -3 -10  -2   32.33    3.51
  -3 -10  -2   27.01    3.15
   3  10   3    9.68    1.97
  -3 -10  -3   13.61    2.07
   3  10   4    4.59    1.42
  -3 -10  -4    2.87    1.78
   3  10   5  238.16   18.93
  -3 -10  -5  259.64   21.90
   3  10   6    2.93    1.73
  -3 -10  -6    9.91    2.15
   3  10   7    6.64    2.17
  -3 -10  -7   14.40    2.55
   3  10   8   -2.91    1.33
  -3 -10  -8   -0.25    1.49
   3  10   9    6.55    2.20
  -3 -10  -9    9.80    2.38
   3  10  10   10.02    2.27
  -3 -10 -10    5.97    2.53
   3  10  11    0.94    1.08
  -3 -10 -11   -0.19    1.49
   3  10  12    1.34    1.72
  -3 -10 -12    2.40    1.96
   3  10  13    4.10    1.86
  -3 -10 -13   -0.53    2.39
   3  11  -1    0.84    1.70
  -3 -11   1    1.26    1.58
  -3 -11   0    0.47    1.26
   3  11   1    0.43    0.81
  -3 -11  -1   -0.50    0.96
  -3 -11  -1   -0.17    1.16
   3  11   2   16.45    2.59
  -3 -11  -2   19.27    3.59
  -3 -11  -3    2.51    1.70
   3  11   4   23.64    3.12
  -3 -11  -4   21.57    4.07
   3  11   5   25.97    3.51
  -3 -11  -5   27.14    4.18
   3  11   6    1.48    1.43
  -3 -11  -6    3.37    1.73
   3  11   7   -1.63    1.58
  -3 -11  -7    5.63    1.47
   3  11   8    5.64    1.55
  -3 -11  -8    2.40    2.13
   3  11   9   12.06    2.87
  -3 -11  -9   11.89    2.95
   3  11  10   22.06    3.87
  -3 -11 -10   17.54    4.04
   3  11  11    1.09    1.85
  -3 -11 -11    2.16    2.02
   3  11  12    3.78    1.99
  -3 -11 -12    2.08    2.45
  -3 -12  -1    4.03    2.19
   3  12   2    0.05    1.04
  -3 -12  -2   -0.55    1.05
   3  12   3   -0.32    1.18
  -3 -12  -3   -0.67    1.66
   3  12   4    0.62    1.24
  -3 -12  -4   -2.26    1.45
   3  12   5    4.38    1.71
  -3 -12  -5    2.46    2.15
   3  12   6    0.93    1.56
  -3 -12  -6    3.77    1.87
   3  12   7    0.71    1.28
  -3 -12  -7   -0.02    1.60
   3  12   8   14.25    3.03
  -3 -12  -8   10.75    3.45
   3  12   9   -0.68    1.32
  -3 -12  -9    0.72    1.41
   3  12  10    5.88    2.20
  -3 -12 -10    1.75    2.04
   3  12  11   -0.43    1.57
  -3 -12 -11    0.00    1.59
   3  13   4    2.19    1.54
  -3 -13  -4    2.96    2.21
   3  13   5    2.31    1.43
  -3 -13  -5   -1.81    1.59
   3  13   6    0.85    1.44
  -3 -13  -6   -0.23    1.69
   3  13   7    4.15    1.90
  -3 -13  -7   -0.69    2.05
   3  13   8   -0.48    1.58
  -3 -13  -8    2.50    1.86
   3  13   9    3.39    2.35
  -3 -13  -9    4.88    2.38
   4 -11  -7    1.25    1.81
  -4  11   7    2.06    1.75
   4 -11  -6    1.60    1.29
  -4  11   6   -1.40    1.33
   4 -11  -5    3.30    1.42
  -4  11   5   -1.05    1.43
   4 -11  -4   -0.62    1.40
  -4  11   4   -0.06    1.53
   4 -11  -3   -0.24    1.36
  -4  11   3   -0.26    1.56
   4 -11  -2    3.77    2.37
  -4  11   2    7.78    2.58
   4 -11  -1   15.67    3.57
  -4  11   1   12.03    3.43
   4 -10  -9    4.04    2.22
  -4  10   9    1.72    1.97
   4 -10  -8   15.38    3.38
  -4  10   8   14.67    3.43
   4 -10  -7   11.97    2.89
  -4  10   7   14.31    2.70
   4 -10  -6    2.24    1.72
  -4  10   6    2.64    1.80
   4 -10  -5    2.84    1.65
  -4  10   5    3.86    1.88
   4 -10  -4   -2.22    1.30
  -4  10   4    0.53    1.72
   4 -10  -3   -1.33    1.07
  -4  10   3    2.26    1.34
   4 -10  -2   14.30    3.10
  -4  10   2   19.85    3.62
   4 -10  -1    1.97    1.83
  -4  10   1    5.31    1.98
   4 -10   0   18.23    4.14
  -4  10   0   20.59    3.85
   4 -10   1    1.11    1.85
  -4  10  -1    2.05    1.80
   4 -10   2   20.50    4.47
  -4  10  -2   21.15    4.17
   4  -9 -10    2.40    2.39
  -4   9  10    1.35    1.72
   4  -9  -9   20.13    4.42
  -4   9   9   14.39    3.38
   4  -9  -8    6.42    2.18
  -4   9   8    7.42    2.33
   4  -9  -7   10.82    2.75
  -4   9   7   13.49    2.81
   4  -9  -6    1.49    1.57
  -4   9   6    3.58    1.46
   4  -9  -5   55.90    5.92
  -4   9   5   52.39    5.54
   4  -9  -4   30.18    4.49
  -4   9   4   35.06    4.72
   4  -9  -3   17.32    2.95
  -4   9   3   17.09    3.43
   4  -9  -2    8.10    1.70
  -4   9   2    8.80    2.52
   4  -9  -1    0.07    1.18
  -4   9   1    0.20    1.22
   4  -9   0    8.61    1.94
  -4   9   0    0.47    1.99
   4  -9   1   -0.82    1.44
  -4   9  -1    1.04    1.25
   4  -9   2   -0.98    1.48
  -4   9  -2   -0.17    1.45
   4  -9   3   10.25    3.77
  -4   9  -3   17.58    3.32
   4  -9   4   13.05    3.85
   4  -8 -11    8.81    2.58
  -4   8  11    0.43    1.86
   4  -8 -10    1.93    2.02
  -4   8  10    3.80    1.79
   4  -8  -9   10.51    2.53
  -4   8   9    8.09    2.33
   4  -8  -8   45.37    5.63
  -4   8   8   43.80    5.21
   4  -8  -7   16.87    3.57
  -4   8   7   12.44    2.81
   4  -8  -6    2.21    1.30
  -4   8   6    1.56    1.51
   4  -8  -5   39.61    4.45
  -4   8   5   33.76    4.21
   4  -8  -4   20.77    3.13
  -4   8   4   23.27    2.97
   4  -8  -3   50.16    5.91
  -4   8   3   54.91    6.14
   4  -8  -2    4.79    1.75
   4  -8  -1   28.14    3.04
  -4   8   1   31.68    3.94
   4  -8   0    3.93    1.65
  -4   8   0    2.89    1.65
   4  -8   1    4.68    1.96
  -4   8  -1    5.49    1.86
   4  -8   2    0.58    1.30
  -4   8  -2   -0.21    1.11
   4  -8   3   -0.14    1.51
  -4   8  -3    1.57    1.21
   4  -8   4    0.57    1.83
  -4   8  -4    1.64    1.26
   4  -8   5   -0.43    1.60
   4  -8   6   -0.58    1.62
   4  -7 -11   -0.18    1.68
  -4   7  11   -0.73    1.30
   4  -7 -10   -0.63    1.59
  -4   7  10    1.49    1.23
   4  -7  -9    9.07    2.52
  -4   7   9    8.77    2.16
   4  -7  -8   35.06    4.66
  -4   7   8   31.22    4.04
   4  -7  -7    4.17    1.61
  -4   7   7    2.61    1.50
   4  -7  -6   64.97    6.09
  -4   7   6   32.93    3.85
   4  -7  -5    4.36    1.48
  -4   7   5    5.23    1.54
   4  -7  -4    2.80    1.35
  -4   7   4    3.09    1.22
   4  -7  -3  143.76   11.61
  -4   7   3  144.41   11.97
   4  -7  -2   35.65    4.21
  -4   7   2   38.64    3.84
   4  -7  -1    3.03    1.41
  -4   7   1    2.77    1.46
   4  -7   0   32.09    3.50
  -4   7   0   24.90    3.63
  -4   7  -1    1.38    1.23
   4  -7   2    2.29    1.60
  -4   7  -2    2.38    1.34
   4  -7   3    6.33    1.74
  -4   7  -3    6.54    1.66
   4  -7   4    0.39    1.34
  -4   7  -4    2.16    1.16
   4  -7   5    4.72    1.84
  -4   7  -5    2.20    1.31
   4  -7   6    2.90    1.78
   4  -7   7    2.59    1.89
  -4   6  12    4.47    2.81
   4  -6 -11    3.43    1.65
  -4   6  11    2.92    1.67
  -4   6  11    2.66    2.30
   4  -6 -10    2.98    1.56
   4  -6 -10    1.61    1.23
   4  -6  -9    4.23    1.66
   4  -6  -9    0.55    1.03
  -4   6   9    2.03    1.22
   4  -6  -8   -0.47    1.25
   4  -6  -8   -0.73    0.96
  -4   6   8    0.03    1.03
   4  -6  -7   17.07    2.59
   4  -6  -7   13.31    1.85
  -4   6   7   11.63    2.34
   4  -6  -6   -0.53    1.07
  -4   6   6   -0.54    0.99
   4  -6  -5   25.17    2.87
  -4   6   5   26.76    3.01
   4  -6  -4   22.52    3.16
  -4   6   4   16.59    2.55
   4  -6  -3  137.17   10.60
  -4   6   3  138.16   10.46
   4  -6  -2    0.80    1.02
  -4   6   2    0.60    1.09
   4  -6  -1   41.06    3.75
  -4   6   1   44.72    3.84
   4  -6   0  294.74   21.70
  -4   6   0  298.72   22.62
   4  -6   1   17.31    2.36
  -4   6  -1    9.55    1.80
   4  -6   2    2.59    1.29
  -4   6  -2    1.49    1.15
   4  -6   3   46.47    4.96
  -4   6  -3   39.84    3.65
  -4   6  -3   33.75    2.58
   4  -6   4    6.19    2.16
  -4   6  -4    9.39    1.74
  -4   6  -4    9.26    1.56
   4  -6   5    8.18    2.23
  -4   6  -5    5.43    1.50
  -4   6  -5    8.74    1.46
   4  -6   6    2.71    1.92
  -4   6  -6    4.11    1.37
  -4   6  -6    3.84    1.52
   4  -6   7   -1.13    1.40
  -4   6  -7    0.04    1.13
   4  -6   8   13.41    3.69
  -4   6  -8   10.18    2.64
   4  -5 -12   13.00    3.74
  -4   5  12   18.36    4.31
   4  -5 -11   -0.37    1.33
  -4   5  11   -0.45    1.70
   4  -5 -10   -2.06    1.14
  -4   5  10    0.14    0.96
  -4   5  10    2.03    1.34
   4  -5  -9   31.67    3.81
  -4   5   9   27.71    3.97
  -4   5   9   32.50    4.75
   4  -5  -8   46.16    4.09
  -4   5   8   45.19    5.61
   4  -5  -7   12.22    2.20
   4  -5  -7    8.72    1.40
  -4   5   7    7.39    1.91
   4  -5  -6   38.42    3.91
   4  -5  -6   27.65    2.00
  -4   5   6   32.72    3.30
   4  -5  -5    0.68    0.79
   4  -5  -5    0.68    0.50
  -4   5   5    1.51    1.00
   4  -5  -4   13.50    1.94
  -4   5   4   14.09    1.70
   4  -5  -3   87.01    6.92
  -4   5   3   57.92    5.33
   4  -5  -2   69.60    5.18
  -4   5   2   68.59    5.45
   4  -5  -1    1.55    1.03
  -4   5   1    0.90    0.99
   4  -5   0  201.65   13.58
  -4   5   0  200.00   14.26
   4  -5   1    3.42    0.92
  -4   5  -1    5.62    1.38
   4  -5   2   92.01    7.07
  -4   5  -2  100.84    6.72
  -4   5  -2   77.95    3.94
   4  -5   3   76.01    6.33
  -4   5  -3   78.59    5.31
  -4   5  -3   63.27    3.65
   4  -5   4   13.91    2.29
  -4   5  -4   12.58    1.94
  -4   5  -4   10.29    1.63
   4  -5   5   18.03    2.68
  -4   5  -5   17.89    2.29
  -4   5  -5   18.35    2.35
   4  -5   6   16.28    2.91
  -4   5  -6   14.11    1.80
   4  -5   7    1.75    1.41
  -4   5  -7    1.89    1.34
   4  -5   8   20.21    4.25
   4  -5   9   -0.43    1.53
  -4   5  -9   -2.16    1.85
   4  -4 -12   30.71    4.77
  -4   4  12   25.42    5.75
   4  -4 -11    0.93    1.38
  -4   4  11    1.05    1.88
   4  -4 -10   14.06    2.21
  -4   4  10    8.40    1.99
  -4   4  10   11.54    3.13
   4  -4  -9   86.29    7.53
  -4   4   9   77.04    6.24
  -4   4   9   90.71    9.51
   4  -4  -8   24.47    2.54
  -4   4   8   22.78    2.71
  -4   4   8   22.77    3.77
   4  -4  -7    1.66    0.95
  -4   4   7    1.77    1.11
  -4   4   7    7.95    1.32
   4  -4  -6   10.45    1.18
  -4   4   6   11.51    1.75
  -4   4   6    9.07    2.07
   4  -4  -5   24.09    3.23
   4  -4  -5   27.16    1.99
  -4   4   5   28.97    2.72
   4  -4  -4   49.77    3.88
   4  -4  -4   45.35    1.94
  -4   4   4   54.31    4.24
   4  -4  -3    0.78    0.72
  -4   4   3    2.55    0.87
   4  -4  -2   73.26    5.46
  -4   4   2   64.31    4.87
   4  -4  -1  144.45    8.96
  -4   4   1  141.89    9.44
   4  -4   0  103.64    7.48
  -4   4   0  124.59    7.77
   4  -4   1  253.53   15.79
  -4   4  -1  245.97   15.79
   4  -4   2  191.08   11.60
  -4   4  -2  171.96    9.98
  -4   4  -2  163.96    6.66
   4  -4   3    1.45    0.82
  -4   4  -3    0.13    0.72
  -4   4  -3   -0.54    0.41
   4  -4   4   31.09    3.83
  -4   4  -4   30.98    2.68
  -4   4  -4   33.21    2.34
   4  -4   5   61.50    5.71
  -4   4  -5   62.08    4.37
  -4   4  -5   63.18    4.32
   4  -4   6   13.70    2.85
  -4   4  -6   17.67    2.15
  -4   4  -6   16.06    2.19
   4  -4   7    1.27    1.50
  -4   4  -7    2.51    1.02
  -4   4  -7    4.10    1.61
   4  -4   8    2.39    1.23
  -4   4  -8   -0.70    1.38
   4  -4   9    1.97    2.15
  -4   4  -9    6.67    2.15
   4  -4  10    2.75    1.73
  -4   4 -10    3.24    2.15
   4  -3 -12    8.89    2.71
  -4   3  12    7.22    3.43
   4  -3 -11    5.16    2.31
  -4   3  11   11.53    2.99
   4  -3 -10    6.04    2.05
  -4   3  10    8.64    2.59
   4  -3  -9   62.93    5.83
  -4   3   9   56.69    4.57
  -4   3   9   67.07    6.73
  -4   3   8    0.48    0.64
  -4   3   8   -0.62    1.22
   4  -3  -7    9.87    1.53
  -4   3   7    8.14    1.40
  -4   3   7   10.43    2.03
  -4   3   6    4.49    1.14
  -4   3   6    7.38    1.55
   4  -3  -5   10.34    1.14
  -4   3   5    7.73    1.41
  -4   3   5   12.44    1.87
   4  -3  -4   13.55    1.67
   4  -3  -4   15.20    0.99
  -4   3   4   17.38    1.45
   4  -3  -3   60.57    4.31
   4  -3  -3   60.87    2.23
  -4   3   3   72.60    4.35
   4  -3  -2   19.34    1.67
  -4   3   2   19.40    1.90
   4  -3  -1   45.38    3.53
  -4   3   1   42.07    2.74
   4  -3   0    2.47    0.81
  -4   3   0    4.45    0.96
   4  -3   1   67.29    4.23
  -4   3  -1   70.11    3.89
   4  -3   2    6.16    1.00
  -4   3  -2    3.29    0.39
  -4   3  -2    5.66    0.97
   4  -3   3   97.07    6.33
  -4   3  -3   95.99    5.61
  -4   3  -3   87.71    4.20
   4  -3   4    0.14    1.06
  -4   3  -4    4.42    0.87
   4  -3   5   16.02    1.94
  -4   3  -5    9.88    1.70
  -4   3  -5   13.40    1.80
   4  -3   6    1.80    1.05
  -4   3  -6   -0.56    0.75
  -4   3  -6    1.52    0.93
   4  -3   7    2.29    1.32
  -4   3  -7    0.90    0.92
  -4   3  -7    7.15    1.47
   4  -3   8   42.78    4.49
  -4   3  -8   45.17    3.26
  -4   3  -8   48.84    4.84
   4  -3   9   14.51    3.40
  -4   3  -9   18.90    3.18
   4  -3  10    7.61    2.43
  -4   3 -10   12.27    2.94
   4  -3  11    1.41    2.10
  -4   3 -11    3.21    2.22
   4  -2 -12    0.58    1.45
  -4   2  12   -0.52    1.24
   4  -2 -11    1.41    1.40
  -4   2  11   -0.88    1.45
   4  -2 -10   12.65    2.73
  -4   2  10    7.69    2.21
   4  -2  -9    5.36    1.83
  -4   2   9    4.47    1.83
   4  -2  -8    5.48    1.22
  -4   2   8    1.98    0.81
  -4   2   8    0.01    1.34
   4  -2  -7   13.98    1.79
  -4   2   7   11.80    2.45
   4  -2  -6   14.18    1.61
  -4   2   6   16.34    1.56
  -4   2   6   18.84    2.32
   4  -2  -5    2.73    0.81
  -4   2   5    4.00    0.94
  -4   2   5    2.53    1.11
   4  -2  -4   53.91    2.81
  -4   2   4   58.49    3.60
  -4   2   4   56.91    4.27
   4  -2  -3  147.92    5.58
  -4   2   3  155.32    8.25
  -4   2   3  140.00    8.54
   4  -2  -2  287.71   16.80
  -4   2   2  318.13   16.74
   4  -2  -1   33.27    2.42
  -4   2   1   31.88    2.02
   4  -2   0   34.05    3.00
  -4   2   0   26.26    2.11
   4  -2   1    5.89    1.15
  -4   2  -1    7.22    0.92
   4  -2   2  313.90   17.59
  -4   2  -2  296.34   15.74
   4  -2   3   91.77    5.29
  -4   2  -3  105.81    5.50
  -4   2  -3   97.07    3.81
   4  -2   4   15.56    1.64
  -4   2  -4   16.27    1.29
  -4   2  -4   14.06    1.51
   4  -2   5   29.18    2.99
  -4   2  -5   32.76    2.34
  -4   2  -5   36.88    2.64
   4  -2   6   28.30    3.21
  -4   2  -6   36.36    3.10
   4  -2   7    9.33    2.00
  -4   2  -7   13.69    1.56
  -4   2  -7   13.29    2.12
   4  -2   8    5.82    1.22
  -4   2  -8    1.97    0.94
  -4   2  -8    1.76    1.50
   4  -2   9   -0.31    1.28
  -4   2  -9   -0.70    0.64
  -4   2  -9   -0.99    1.23
   4  -2  10    6.87    1.81
  -4   2 -10    5.01    2.19
   4  -2  11    0.03    1.33
   4  -2  12   -0.67    1.80
  -4   2 -12    2.07    1.80
   4  -1 -11    4.41    2.35
  -4   1  11    3.09    2.21
   4  -1 -10    0.89    1.27
  -4   1  10   -0.32    1.44
   4  -1  -9   -0.77    1.17
  -4   1   9   -0.47    1.38
   4  -1  -8    0.33    1.16
  -4   1   8    2.52    1.27
   4  -1  -7   30.06    2.79
  -4   1   7   22.63    1.72
  -4   1   7   25.54    2.91
   4  -1  -6    2.23    1.01
  -4   1   6    2.63    0.63
  -4   1   6    0.05    1.04
   4  -1  -5   12.85    1.47
  -4   1   5   13.05    1.20
  -4   1   5    9.93    1.86
   4  -1  -4   59.33    3.31
  -4   1   4   70.88    3.63
  -4   1   4   70.61    4.75
   4  -1  -3  263.29   11.83
  -4   1   3  251.79   12.66
  -4   1   3  237.70   13.89
   4  -1  -2  221.86    8.53
  -4   1   2  221.00   11.11
  -4   1   2  233.64   11.89
   4  -1  -1   82.03    4.68
  -4   1   1   91.96    4.76
   4  -1   0  231.96   11.85
  -4   1   0  233.63   12.18
   4  -1   1  155.11    7.60
  -4   1  -1  157.15    7.63
   4  -1   2    6.55    0.92
  -4   1  -2    4.84    0.52
  -4   1  -2    5.25    0.90
   4  -1   3    0.84    0.76
  -4   1  -3    5.04    0.54
  -4   1  -3    2.41    0.78
   4  -1   4   41.06    2.71
  -4   1  -4   45.18    2.82
  -4   1  -4   41.30    2.45
   4  -1   5    2.40    0.88
  -4   1  -5    2.31    0.73
  -4   1  -5    2.85    0.79
   4  -1   6   38.58    3.18
  -4   1  -6   37.78    2.73
  -4   1  -6   38.14    2.81
   4  -1   7   33.75    3.32
  -4   1  -7   39.32    3.99
  -4   1  -7   39.69    2.63
   4  -1   8   29.14    2.68
  -4   1  -8   27.27    2.21
  -4   1  -8   26.82    3.14
   4  -1   9    4.53    1.74
  -4   1  -9    5.92    1.80
   4  -1  10    0.77    0.86
   4  -1  10    5.34    1.09
  -4   1 -10    4.37    1.57
   4  -1  11   33.57    4.59
  -4   1 -11   28.97    5.05
   4  -1  12    3.60    2.60
  -4   1 -12   11.36    2.90
   4   0 -11    6.58    2.15
  -4   0  11   -0.77    2.16
   4   0 -10    3.22    1.63
  -4   0  10   -0.53    1.85
   4   0  -9    7.49    2.05
  -4   0   9    6.88    2.42
   4   0  -8   56.53    5.50
  -4   0   8   58.09    6.68
   4   0  -7    5.56    1.60
  -4   0   7    8.25    1.80
   4   0  -6   79.33    5.23
  -4   0   6   68.33    5.70
  -4   0   6   65.14    3.32
   4   0  -5   40.30    3.35
  -4   0   5   40.25    3.41
  -4   0   5   37.51    2.15
   4   0  -4   72.64    3.98
  -4   0   4   54.77    4.07
  -4   0   4   62.68    3.27
   4   0  -3    3.35    0.72
  -4   0   3    2.70    0.68
  -4   0   3    4.10    0.95
   4   0  -2  142.68    5.88
  -4   0   2  123.78    5.87
  -4   0   2  128.83    7.35
   4   0  -1    0.70    0.31
  -4   0   1   -0.30    0.43
  -4   0   1   -0.02    0.56
   4   0   0  227.75   11.05
  -4   0   0  218.59   10.65
   4   0   1  574.76   27.99
  -4   0  -1  570.26   20.68
  -4   0  -1  572.63   29.18
   4   0   2   28.35    1.71
  -4   0  -2   30.82    1.38
  -4   0  -2   37.11    2.26
   4   0   3   78.44    4.11
  -4   0  -3   84.62    4.52
  -4   0  -3   70.41    3.00
   4   0   4   10.95    1.21
  -4   0  -4   11.21    1.18
  -4   0  -4   14.69    1.01
   4   0   5    1.11    0.61
  -4   0  -5    0.49    0.63
  -4   0  -5    0.89    0.57
   4   0   6   17.20    1.79
  -4   0  -6   17.64    1.60
  -4   0  -6   22.64    2.03
   4   0   7    1.93    0.77
  -4   0  -7    1.25    0.74
  -4   0  -7    1.40    0.90
   4   0   8    0.80    0.70
  -4   0  -8    0.13    0.94
  -4   0  -8    0.76    0.64
   4   0   9    1.11    1.09
  -4   0  -9    8.67    1.65
   4   0  10    4.05    1.25
   4   0  10    4.81    1.50
  -4   0 -10    4.41    1.84
  -4   0 -11   33.43    4.82
   4   0  12    6.65    2.36
  -4   0 -12    6.23    2.07
   4   0  13    6.21    2.44
  -4   0 -13    2.80    2.74
   4   1 -11   13.16    3.44
  -4  -1  11    6.42    3.69
   4   1 -10    6.15    2.17
  -4  -1  10    1.90    2.24
   4   1  -9    6.41    1.64
  -4  -1   9    2.59    1.96
   4   1  -8   20.45    3.61
  -4  -1   8   27.72    3.82
   4   1  -7   25.62    4.10
  -4  -1   7   51.09    4.90
   4   1  -6   39.07    3.38
  -4  -1   6   14.73    3.12
   4   1  -5   69.07    5.05
  -4  -1   5   65.34    5.52
  -4  -1   5   57.14    2.51
   4   1  -4    4.66    0.79
  -4  -1   4   -0.04    0.93
  -4  -1   4    0.47    0.47
   4   1  -3    5.25    0.73
  -4  -1   3    2.62    0.69
  -4  -1   3    1.85    0.61
   4   1  -2   16.13    1.21
  -4  -1   2   19.19    1.61
  -4  -1   2   21.18    1.26
  -4  -1   1   37.84    2.11
  -4  -1   1   37.23    2.43
  -4  -1   1   32.62    2.03
  -4  -1   0   13.46    0.99
  -4  -1   0   15.97    1.21
  -4  -1   0   14.57    1.32
   4   1   1  672.39   31.37
  -4  -1  -1  627.42   27.32
  -4  -1  -1  635.12   31.68
   4   1   2    2.26    0.57
  -4  -1  -2    1.13    0.51
  -4  -1  -2    0.01    0.72
   4   1   3   43.38    2.33
  -4  -1  -3   43.81    2.18
  -4  -1  -3   45.85    2.95
   4   1   4   38.43    1.92
  -4  -1  -4   47.56    2.65
  -4  -1  -4   41.86    2.25
   4   1   5   34.51    2.36
  -4  -1  -5   34.45    2.06
  -4  -1  -5   42.62    2.62
   4   1   6   96.49    5.00
  -4  -1  -6   98.54    5.66
  -4  -1  -6   89.25    5.11
   4   1   7   42.75    3.14
  -4  -1  -7   42.72    2.88
  -4  -1  -7   47.23    3.41
   4   1   8    0.23    0.53
   4   1   8    2.84    0.82
  -4  -1  -8    0.85    1.23
   4   1   9   -0.44    0.72
  -4  -1  -9   -1.31    1.25
   4   1  10   41.66    3.41
   4   1  10   38.40    4.16
  -4  -1 -10   58.52    6.00
   4   1  11    1.27    1.01
   4   1  11    3.62    1.42
  -4  -1 -11    3.76    1.95
   4   1  12   49.81    6.52
  -4  -1 -12   60.95    8.13
   4   1  13   -0.69    1.41
  -4  -1 -13    0.24    1.82
   4   2 -10   -0.09    1.53
  -4  -2  10    0.23    1.21
   4   2  -9    0.36    1.50
  -4  -2   9    0.96    1.21
   4   2  -8   14.83    2.71
  -4  -2   8    8.33    2.54
   4   2  -7    8.18    2.32
  -4  -2   7    6.21    1.54
   4   2  -6    6.81    1.58
  -4  -2   6    0.66    1.33
   4   2  -5   39.48    3.58
  -4  -2   5   27.02    3.10
   4   2  -4    1.36    0.98
  -4  -2   4    4.16    0.77
  -4  -2   4    2.08    0.39
   4   2  -3   30.16    2.61
  -4  -2   3   29.43    2.68
  -4  -2   3   30.08    1.53
   4   2  -2   51.22    2.89
  -4  -2   2   48.62    3.31
  -4  -2   2   46.11    1.99
  -4  -2   1    1.40    0.54
  -4  -2   1    2.15    0.55
  -4  -2   1   -0.33    0.40
  -4  -2   0   51.07    2.78
  -4  -2   0   57.36    2.96
  -4  -2   0   50.42    2.56
  -4  -2  -1   37.39    2.18
  -4  -2  -1   45.05    2.21
  -4  -2  -1   36.04    2.04
  -4  -2  -2   36.08    2.12
  -4  -2  -2   43.94    2.49
   4   2   3    1.39    0.39
  -4  -2  -3    0.57    0.59
  -4  -2  -3    1.80    0.72
  -4  -2  -4    3.10    0.94
  -4  -2  -4    6.93    0.89
   4   2   5   56.03    2.56
  -4  -2  -5   48.60    3.00
  -4  -2  -5   52.99    3.13
   4   2   6    9.34    0.87
  -4  -2  -6    8.31    1.18
  -4  -2  -6    8.71    1.28
   4   2   7   10.08    1.05
   4   2   7   12.80    1.34
  -4  -2  -7   14.05    1.54
   4   2   8    1.68    0.86
   4   2   8    2.73    0.78
  -4  -2  -8    1.50    1.22
   4   2   9   30.99    2.70
   4   2   9   31.37    2.65
  -4  -2  -9   41.87    4.11
   4   2  10    8.24    1.70
   4   2  10   13.49    1.87
  -4  -2 -10   24.87    2.94
   4   2  11   60.58    5.46
   4   2  11   82.84    6.88
  -4  -2 -11  100.78    9.63
   4   2  12    0.32    1.17
   4   2  12   -2.63    1.26
  -4  -2 -12   10.75    1.94
   4   2  13   -0.00    1.18
  -4  -2 -13    0.10    1.81
   4   2  14    1.62    1.86
  -4  -2 -14    3.39    2.48
   4   3 -10   -0.35    1.93
  -4  -3  10   -2.27    1.83
   4   3  -9   -0.34    1.70
  -4  -3   9    1.17    1.51
   4   3  -8    3.62    2.24
  -4  -3   8    2.61    2.14
   4   3  -7   19.25    3.79
  -4  -3   7   18.03    2.88
   4   3  -6   21.76    3.51
  -4  -3   6   17.42    3.30
   4   3  -5   65.56    6.20
  -4  -3   5   58.51    6.25
   4   3  -4   67.33    5.74
  -4  -3   4   86.75    6.76
   4   3  -3   64.91    4.52
  -4  -3   3   61.79    4.36
   4   3  -2    1.79    0.38
   4   3  -2    0.89    0.82
  -4  -3   2    2.50    0.74
  -4  -3   1   38.25    2.16
  -4  -3   1   41.51    2.62
  -4  -3   1   36.73    1.77
  -4  -3   0  177.67    8.88
  -4  -3   0  188.89    8.53
  -4  -3   0  179.53    7.82
  -4  -3  -1   50.98    3.15
  -4  -3  -1   49.06    2.37
  -4  -3  -1   54.47    2.79
  -4  -3  -2   14.67    1.18
  -4  -3  -2    7.69    1.20
   4   3   3   16.00    0.76
  -4  -3  -3   19.48    1.58
  -4  -3  -3   21.78    1.62
   4   3   4    5.12    0.76
  -4  -3  -4    7.64    0.98
   4   3   5    2.99    0.38
   4   3   5    4.45    0.75
  -4  -3  -5    2.93    0.97
   4   3   6    0.19    0.64
  -4  -3  -6   -0.70    0.69
   4   3   7   36.43    2.08
   4   3   7   44.91    3.14
  -4  -3  -7   45.73    3.55
   4   3   8   25.58    2.27
   4   3   8   20.20    1.49
  -4  -3  -8   29.36    2.77
   4   3   9   15.29    1.88
   4   3   9   16.41    1.51
  -4  -3  -9   13.00    2.38
   4   3  10   26.09    2.66
   4   3  10   24.56    2.58
  -4  -3 -10   25.33    3.66
   4   3  11    6.78    1.55
   4   3  11    8.27    1.58
  -4  -3 -11    9.45    2.46
   4   3  12   27.63    3.44
   4   3  12   30.07    3.95
  -4  -3 -12   40.25    4.98
   4   3  13    1.86    1.25
  -4  -3 -13    1.59    2.06
  -4  -3 -14   14.82    4.42
   4   4  -9    4.91    3.33
  -4  -4   9   14.62    3.58
   4   4  -8    0.95    2.93
  -4  -4   8    7.10    2.59
   4   4  -7    2.81    1.83
  -4  -4   7    0.63    1.72
   4   4  -6    1.30    1.21
  -4  -4   6    2.19    1.58
   4   4  -5   18.36    3.11
  -4  -4   5   19.99    3.22
   4   4  -4   40.43    4.37
  -4  -4   4   35.65    4.35
   4   4  -3  161.76   11.08
  -4  -4   3  149.72   11.23
   4   4  -2   47.32    3.48
   4   4  -2   50.21    2.31
  -4  -4   2   51.80    4.02
   4   4  -1    1.14    0.48
  -4  -4   1    0.95    0.73
  -4  -4   1    1.13    0.63
   4   4   0    0.38    0.39
  -4  -4   0    0.20    0.43
  -4  -4   0   -0.03    0.62
   4   4   1   56.56    3.01
  -4  -4  -1   48.89    2.32
  -4  -4  -1   59.83    3.58
   4   4   2  239.46   11.82
  -4  -4  -2  219.39   12.28
  -4  -4  -2  214.53    8.41
   4   4   3   54.41    3.32
  -4  -4  -3   52.97    3.41
   4   4   4    0.12    0.16
   4   4   4    1.52    0.63
  -4  -4  -4    0.88    0.68
   4   4   5    1.55    0.87
  -4  -4  -5    4.56    0.99
   4   4   6   54.84    3.96
  -4  -4  -6   57.13    4.56
   4   4   7   47.71    3.89
  -4  -4  -7   55.57    4.66
   4   4   8   47.92    3.89
   4   4   8   43.79    2.36
  -4  -4  -8   56.88    4.59
   4   4   9   12.62    1.95
   4   4   9   14.34    1.19
  -4  -4  -9   12.73    2.51
   4   4  10    2.20    0.85
   4   4  10    1.50    1.12
  -4  -4 -10    3.11    1.55
   4   4  11   -1.09    1.20
  -4  -4 -11    2.28    1.12
   4   4  12    5.68    1.69
   4   4  12   10.70    1.93
  -4  -4 -12    9.51    2.43
   4   4  13   -0.56    1.28
  -4  -4 -13   -0.81    1.66
  -4  -4 -14    4.00    2.25
   4   5  -8    0.23    2.12
  -4  -5   8    0.42    1.56
   4   5  -7    1.39    2.21
  -4  -5   7    3.81    1.84
   4   5  -6    1.27    1.28
  -4  -5   6    0.52    1.34
   4   5  -5   32.16    4.31
  -4  -5   5   28.58    3.73
   4   5  -4   98.74    8.05
  -4  -5   4   67.56    6.51
   4   5  -3    2.26    0.88
  -4  -5   3    1.04    0.96
   4   5  -2   24.53    2.34
   4   5  -2   20.46    1.34
  -4  -5   2   22.01    2.15
   4   5  -1   14.21    1.07
  -4  -5   1   11.53    1.64
  -4  -5   1   14.93    1.78
   4   5   0    0.68    0.46
  -4  -5   0    0.17    0.86
  -4  -5   0    0.28    0.60
   4   5   1    1.44    0.54
  -4  -5  -1   -0.53    0.66
  -4  -5  -1    0.64    0.46
   4   5   2    0.97    0.62
  -4  -5  -2    0.70    0.64
   4   5   3  142.58    8.07
  -4  -5  -3  167.23    9.28
  -4  -5  -3  135.47    4.59
   4   5   4    6.52    1.18
  -4  -5  -4    6.39    1.31
   4   5   5   18.62    1.98
  -4  -5  -5   18.77    2.32
   4   5   6   20.12    2.32
  -4  -5  -6   23.79    2.44
   4   5   7    5.04    1.21
  -4  -5  -7    3.71    1.08
   4   5   8    6.19    1.33
  -4  -5  -8    3.51    1.55
   4   5   9    2.18    1.18
  -4  -5  -9    0.93    1.21
   4   5  10    1.55    1.27
  -4  -5 -10    2.19    1.56
   4   5  11    9.80    2.13
  -4  -5 -11    9.74    2.16
   4   5  12    0.11    1.17
  -4  -5 -12    2.71    1.69
   4   5  13   -0.72    1.17
  -4  -5 -13   -0.04    1.69
   4   5  14    1.01    1.33
  -4  -5 -14    2.33    2.21
   4   6  -7   11.07    3.43
  -4  -6   7    7.81    2.79
   4   6  -6   16.70    3.71
  -4  -6   6   13.03    3.08
   4   6  -5   25.92    3.71
  -4  -6   5   14.63    2.63
   4   6  -4    2.39    2.09
  -4  -6   4    5.85    1.57
   4   6  -3   -1.12    1.01
  -4  -6   3    1.03    1.00
   4   6  -2    1.32    0.93
  -4  -6   2    0.85    1.04
   4   6  -1    3.57    0.84
  -4  -6   1    5.97    1.20
  -4  -6   1    7.89    1.51
   4   6   0   16.65    1.58
  -4  -6   0   18.16    2.66
  -4  -6   0   17.22    1.55
   4   6   1    6.46    1.00
  -4  -6  -1    7.57    1.50
  -4  -6  -1    5.26    0.74
   4   6   2    0.76    0.78
  -4  -6  -2    1.00    1.00
  -4  -6  -2    1.52    0.48
   4   6   3    5.83    1.04
  -4  -6  -3    5.70    1.16
  -4  -6  -3    2.56    0.45
   4   6   4   83.88    6.05
  -4  -6  -4   78.18    6.03
   4   6   5   59.69    4.89
  -4  -6  -5   48.62    4.65
   4   6   6   28.43    2.71
  -4  -6  -6   32.12    3.54
   4   6   7   81.16    6.55
  -4  -6  -7   67.93    6.35
   4   6   8   60.63    5.00
  -4  -6  -8   68.07    6.25
   4   6   9   69.65    6.99
  -4  -6  -9   88.97    8.03
   4   6  10    9.66    2.17
  -4  -6 -10    9.70    2.09
   4   6  11   17.95    2.91
  -4  -6 -11   19.81    3.55
   4   6  12    5.16    1.84
  -4  -6 -12    7.31    2.53
   4   6  13    1.23    1.39
  -4  -6 -13    1.89    1.90
   4   6  14    0.48    1.29
  -4  -6 -14    0.92    1.69
   4   7  -6   11.36    3.63
  -4  -7   6   10.00    3.02
   4   7  -5    7.83    2.54
  -4  -7   5   12.98    2.95
   4   7  -4    0.82    1.23
  -4  -7   4   -0.32    1.37
   4   7  -3    1.17    1.12
  -4  -7   3   -0.68    1.17
   4   7  -2   11.07    1.94
  -4  -7   2   11.56    2.18
   4   7  -1    0.77    0.67
  -4  -7   1    2.03    1.02
  -4  -7   1    1.71    1.24
   4   7   0    3.24    0.73
  -4  -7   0    1.66    1.13
  -4  -7   0    2.38    1.50
   4   7   1    1.82    0.74
  -4  -7  -1    2.00    1.20
   4   7   2    0.47    0.68
  -4  -7  -2    0.92    0.98
  -4  -7  -2    0.02    0.47
   4   7   3   -1.37    0.76
  -4  -7  -3   -0.01    0.42
  -4  -7  -3   -0.62    0.80
   4   7   4    0.44    1.03
  -4  -7  -4    3.24    1.20
   4   7   5  225.69   15.24
  -4  -7  -5  196.63   15.13
   4   7   6   -0.18    0.72
  -4  -7  -6    0.64    0.98
   4   7   7   18.74    2.75
  -4  -7  -7   17.39    2.86
   4   7   8   -0.76    1.21
  -4  -7  -8    2.26    1.15
   4   7   9   -0.48    1.15
  -4  -7  -9    2.10    1.30
   4   7  10    9.01    1.62
  -4  -7 -10    2.50    2.41
   4   7  11   46.43    5.69
  -4  -7 -11   61.72    7.16
   4   7  12   45.08    6.00
  -4  -7 -12   74.84    8.57
   4   7  13   -1.18    1.20
  -4  -7 -13    1.91    2.02
   4   7  14   -1.31    1.30
  -4  -7 -14    0.42    2.02
   4   8  -5   10.82    3.11
  -4  -8   5    9.74    3.48
   4   8  -4   -1.03    2.07
  -4  -8   4    2.97    1.49
   4   8  -3   10.74    2.67
  -4  -8   3   10.83    2.72
   4   8  -2    2.84    1.38
  -4  -8   2   -1.09    1.21
   4   8  -1    1.43    0.72
  -4  -8   1    4.61    1.28
  -4  -8   1    2.70    1.51
  -4  -8   0   -0.35    0.80
  -4  -8   0    0.75    1.02
   4   8   1    1.81    0.72
  -4  -8  -1    1.47    0.80
  -4  -8  -1    0.05    1.33
   4   8   2    8.14    1.28
  -4  -8  -2    7.48    1.83
  -4  -8  -2    7.88    1.08
   4   8   3   18.48    2.09
  -4  -8  -3   23.39    2.42
  -4  -8  -3   15.67    1.26
   4   8   4  138.48   10.08
  -4  -8  -4  136.93   11.59
   4   8   5   27.06    3.06
  -4  -8  -5   25.36    3.60
   4   8   6   37.19    4.38
  -4  -8  -6   45.12    4.75
   4   8   7   12.16    2.29
  -4  -8  -7   11.56    2.49
   4   8   8   21.36    2.83
  -4  -8  -8   20.03    3.41
   4   8   9   -0.69    1.17
  -4  -8  -9   -0.61    1.04
   4   8  10   33.44    3.93
  -4  -8 -10   36.86    4.95
   4   8  11   12.99    2.29
  -4  -8 -11    4.54    2.93
   4   8  12   99.46   10.35
  -4  -8 -12  105.43   12.98
   4   8  13    3.24    1.85
  -4  -8 -13    3.64    2.74
   4   8  14    0.94    1.47
  -4  -8 -14    1.16    2.42
   4   9  -4    2.94    1.93
  -4  -9   4   -1.82    1.75
   4   9  -3    6.77    1.95
  -4  -9   3    4.84    2.52
   4   9  -2   19.60    3.31
  -4  -9   2    8.94    3.02
  -4  -9   1   -0.19    1.01
   4   9   0    9.62    1.42
  -4  -9   0    9.03    1.83
  -4  -9   0   13.34    2.46
   4   9   1    2.27    0.91
  -4  -9  -1    2.34    1.82
  -4  -9  -1    3.21    1.06
   4   9   2    4.65    0.96
  -4  -9  -2    1.59    0.88
  -4  -9  -2    0.12    1.40
   4   9   3   27.44    2.84
  -4  -9  -3   33.32    4.09
   4   9   4    2.78    1.22
  -4  -9  -4    3.99    1.66
   4   9   5   16.10    2.51
  -4  -9  -5   18.39    3.11
   4   9   6   77.81    6.90
  -4  -9  -6   82.91    8.37
   4   9   7   20.69    3.04
  -4  -9  -7   17.57    3.24
   4   9   8   12.46    2.71
  -4  -9  -8   15.70    2.42
   4   9   9    0.93    1.63
  -4  -9  -9    3.88    1.71
   4   9  10    1.03    1.17
  -4  -9 -10    1.43    1.49
   4   9  11    6.09    1.93
  -4  -9 -11    2.77    2.31
   4   9  12    5.95    2.36
  -4  -9 -12    7.87    2.82
   4   9  13   -0.17    1.62
  -4  -9 -13   -3.82    2.13
   4   9  14    0.97    1.48
  -4  -9 -14   -0.86    2.25
   4  10  -3    0.14    2.37
  -4 -10   3    2.90    2.03
   4  10  -2    1.69    1.78
  -4 -10   2    0.66    1.64
   4  10  -1   17.42    3.34
  -4 -10   1    9.61    2.58
  -4 -10   0   -0.21    1.22
  -4 -10   0    2.03    1.55
   4  10   1    0.96    1.22
  -4 -10  -1    3.23    1.23
   4  10   2   13.57    2.15
  -4 -10  -2    9.87    3.06
   4  10   3   20.27    2.44
  -4 -10  -3   20.13    3.62
   4  10   4   10.33    1.86
  -4 -10  -4   10.53    2.55
   4  10   5    1.21    1.35
  -4 -10  -5    6.18    1.83
   4  10   6   11.12    2.32
  -4 -10  -6   12.95    3.03
   4  10   7    4.24    1.99
  -4 -10  -7   10.83    2.41
   4  10   8    3.43    1.37
  -4 -10  -8   -2.29    1.55
   4  10   9    0.79    1.60
  -4 -10  -9    3.13    1.43
   4  10  10    0.46    1.41
  -4 -10 -10   -1.83    1.33
   4  10  11    0.59    1.68
  -4 -10 -11    2.28    1.77
   4  10  12   -0.06    1.71
  -4 -10 -12    3.18    1.87
   4  10  13   -1.08    1.35
  -4 -10 -13    1.08    1.36
   4  11  -1    2.22    2.08
  -4 -11  -1   -0.34    1.43
   4  11   2    1.00    1.15
  -4 -11  -2    2.43    1.85
   4  11   3    1.47    1.16
  -4 -11  -3    0.96    1.69
   4  11   4   -0.43    1.21
  -4 -11  -4   -2.77    1.65
   4  11   5   41.75    4.76
  -4 -11  -5   39.88    6.09
   4  11   6   14.74    2.76
  -4 -11  -6   14.65    3.49
   4  11   7    3.47    1.60
  -4 -11  -7    0.91    2.05
   4  11   8   25.06    4.31
  -4 -11  -8   33.36    5.04
   4  11   9    2.74    1.66
  -4 -11  -9    0.28    1.81
   4  11  10    0.40    1.67
  -4 -11 -10    2.04    1.76
   4  11  11   -1.09    1.52
  -4 -11 -11    0.23    1.58
   4  11  12    1.05    1.78
  -4 -11 -12    1.64    2.09
  -4 -12  -1    1.63    1.88
  -4 -12  -2   -0.02    1.37
   4  12   3   -2.05    1.51
  -4 -12  -3    0.05    1.87
   4  12   4    0.40    1.20
  -4 -12  -4    2.43    1.75
   4  12   5   39.66    5.12
  -4 -12  -5   46.10    6.82
   4  12   6    2.53    1.78
  -4 -12  -6    3.55    2.11
   4  12   7    0.18    1.71
  -4 -12  -7    4.91    2.01
   4  12   8   36.05    5.37
  -4 -12  -8   29.68    6.06
   4  12   9    9.70    2.85
  -4 -12  -9    4.38    2.95
   4  12  10    2.24    1.72
  -4 -12 -10    0.37    1.92
   4  12  11    0.87    1.81
  -4 -12 -11    1.22    1.87
   4  13   5   13.25    2.90
  -4 -13  -5   16.25    3.90
   4  13   6    1.82    1.54
  -4 -13  -6   -0.28    2.09
   4  13   7    0.05    1.60
  -4 -13  -7   -1.34    1.92
   4  13   8   39.93    6.08
  -4 -13  -8   37.21    6.64
   5 -10  -7   25.70    5.17
  -5  10   7   34.50    5.94
   5 -10  -6    0.26    1.67
  -5  10   6   -2.07    1.81
   5 -10  -5   -0.97    1.71
  -5  10   5   -0.97    1.92
   5 -10  -4    1.18    1.54
  -5  10   4    0.58    1.76
   5 -10  -3    0.76    1.31
  -5  10   3    0.42    1.68
   5 -10  -2    6.75    2.83
  -5  10   2   10.84    3.15
   5 -10  -1    0.44    1.47
  -5  10   1   -0.27    1.56
   5 -10   0   11.80    3.69
  -5  10   0   13.90    3.80
   5  -9  -9    0.29    2.78
  -5   9   9    2.97    2.06
   5  -9  -8   10.37    2.97
  -5   9   8    7.75    3.19
   5  -9  -7   24.66    4.36
  -5   9   7   22.64    4.74
   5  -9  -6    3.93    1.90
  -5   9   6    2.11    2.10
   5  -9  -5    0.45    1.48
  -5   9   5    1.84    1.41
   5  -9  -4    1.74    1.64
  -5   9   4    1.73    1.88
   5  -9  -3    2.71    1.75
  -5   9   3    3.06    1.64
   5  -9  -2   -1.21    1.28
  -5   9   2    1.65    1.25
   5  -9  -1    9.57    2.83
  -5   9   1   13.72    3.16
   5  -9   0   -1.47    1.49
  -5   9   0    0.31    1.54
   5  -9   1    1.84    2.08
  -5   9  -1    2.78    1.95
   5  -9   2    2.20    2.20
  -5   9  -2    5.06    2.11
   5  -9   3   34.32    6.66
  -5   9  -3   41.99    5.94
   5  -8 -10    1.59    2.04
   5  -8  -9   15.85    3.93
  -5   8   9   16.51    3.83
   5  -8  -8    0.65    2.34
  -5   8   8   -2.34    1.70
   5  -8  -7    3.45    2.27
  -5   8   7    1.33    1.85
   5  -8  -6    9.75    1.97
  -5   8   6    9.75    2.89
   5  -8  -5   30.39    4.48
  -5   8   5   30.57    4.06
   5  -8  -4   16.05    3.15
  -5   8   4   18.06    3.46
   5  -8  -3    4.37    2.23
  -5   8   3   11.11    2.44
   5  -8  -2   14.80    2.90
  -5   8   2   14.80    3.12
   5  -8  -1    0.73    1.20
  -5   8   1    0.40    1.49
   5  -8   0    9.50    2.96
  -5   8   0   15.42    2.45
   5  -8   1    7.22    2.33
  -5   8  -1    5.35    2.25
   5  -8   2    9.61    2.70
  -5   8  -2    7.05    2.40
   5  -8   3   13.73    2.63
  -5   8  -3    9.77    2.61
   5  -8   4    2.05    1.98
  -5   8  -4    1.81    1.48
   5  -8   5   13.02    3.58
   5  -7 -10    2.77    2.79
  -5   7  10    7.52    2.35
   5  -7  -9   13.70    3.84
  -5   7   9   16.12    3.54
   5  -7  -8    5.31    1.90
  -5   7   8   -0.73    1.78
   5  -7  -7    3.59    2.01
  -5   7   7    4.52    2.00
   5  -7  -6   98.10   10.50
  -5   7   6   65.46    8.44
   5  -7  -5    4.90    1.66
  -5   7   5    4.47    1.89
   5  -7  -4   11.15    2.46
  -5   7   4   11.45    2.45
   5  -7  -3    0.72    1.25
  -5   7   3    0.63    1.07
   5  -7  -2   83.71    8.62
  -5   7   2   80.19    7.59
   5  -7  -1   33.27    4.41
  -5   7   1   33.70    4.71
   5  -7   0   -0.39    1.08
  -5   7   0    1.02    1.21
   5  -7   1   15.89    2.35
  -5   7  -1   10.36    2.83
   5  -7   2   12.77    2.99
  -5   7  -2   15.63    2.60
   5  -7   3   14.20    2.96
  -5   7  -3    6.79    2.08
   5  -7   4    5.34    2.31
  -5   7  -4    5.06    1.71
   5  -7   5    2.74    2.03
  -5   7  -5    1.62    1.54
   5  -7   6   14.25    3.50
   5  -6 -11   -0.12    1.84
   5  -6 -10    1.88    1.79
  -5   6  10   -0.36    1.38
   5  -6  -9   18.77    3.95
  -5   6   9   18.94    3.52
   5  -6  -8    4.76    1.93
  -5   6   8    2.13    1.64
   5  -6  -7   24.41    3.92
  -5   6   7   20.50    3.53
   5  -6  -6   42.65    4.27
  -5   6   6   35.86    4.75
   5  -6  -5    0.50    1.04
  -5   6   5   -0.95    0.97
   5  -6  -4    3.89    2.11
  -5   6   4    5.32    1.74
   5  -6  -3   -1.83    1.18
  -5   6   3   -1.51    1.07
   5  -6  -2   20.99    2.66
  -5   6   2   23.67    3.31
   5  -6  -1   39.53    4.52
  -5   6   1   35.60    4.50
   5  -6   0   38.65    4.61
  -5   6   0   39.26    4.73
   5  -6   1   39.23    4.73
  -5   6  -1   50.68    5.19
   5  -6   2   12.02    2.42
  -5   6  -2    8.48    2.08
   5  -6   3    9.55    1.90
  -5   6  -3    6.58    1.88
   5  -6   4   15.05    3.47
  -5   6  -4   18.10    2.47
   5  -6   5    5.75    2.21
  -5   6  -5    5.76    1.62
   5  -6   6    1.27    1.69
  -5   6  -6    0.55    1.06
   5  -6   7    1.60    1.91
  -5   5  11    8.29    3.40
  -5   5  10    1.65    1.99
   5  -5  -9    1.92    1.32
  -5   5   9    0.29    1.44
   5  -5  -8    1.83    1.64
  -5   5   8    0.69    1.25
   5  -5  -7   17.99    3.36
  -5   5   7   15.74    2.61
   5  -5  -6   11.54    2.66
  -5   5   6   12.72    2.36
   5  -5  -5    0.19    1.01
  -5   5   5   -0.85    1.07
   5  -5  -4    5.05    1.56
  -5   5   4    4.96    1.59
   5  -5  -3    7.90    2.20
  -5   5   3    4.88    1.83
   5  -5  -2   43.58    3.95
  -5   5   2   34.02    4.15
   5  -5  -1    5.70    1.43
  -5   5   1    6.15    1.64
   5  -5   0  174.23   14.55
  -5   5   0  191.94   14.69
   5  -5   1    4.30    1.74
  -5   5  -1    5.08    1.56
   5  -5   2  207.14   15.76
  -5   5  -2  208.15   15.58
   5  -5   3   41.00    4.93
  -5   5  -3   42.59    4.06
   5  -5   4   28.26    4.11
  -5   5  -4   25.57    3.36
   5  -5   5    3.90    1.93
  -5   5  -5    6.11    1.49
   5  -5   6   12.73    2.99
  -5   5  -6   14.14    1.96
  -5   5  -6   11.35    2.27
   5  -5   7   -2.63    1.29
  -5   5  -7    1.20    0.93
  -5   5  -7    1.07    1.21
   5  -5   8    2.39    1.50
   5  -5   9    2.98    2.47
   5  -4 -11    3.66    1.96
  -5   4  11    5.97    2.80
   5  -4 -10   15.13    2.42
  -5   4  10    7.24    3.52
   5  -4  -9   21.05    2.83
  -5   4   9   21.33    3.24
  -5   4   9   25.86    3.75
  -5   4   8    6.96    1.83
  -5   4   8   11.45    2.13
   5  -4  -7   10.02    1.47
  -5   4   7    7.04    1.88
  -5   4   7    8.33    2.49
   5  -4  -6    7.01    1.83
  -5   4   6    4.20    1.53
   5  -4  -5    7.17    1.90
  -5   4   5    7.44    1.63
   5  -4  -4    2.52    1.13
  -5   4   4    2.53    1.24
   5  -4  -3   89.04    6.40
  -5   4   3  106.32    7.96
   5  -4  -2   15.15    2.27
  -5   4   2   13.46    2.23
   5  -4  -1    6.53    1.42
  -5   4   1    5.37    1.28
   5  -4   0   47.13    4.13
  -5   4   0   47.80    4.22
   5  -4   1    0.07    0.95
  -5   4  -1   -0.52    0.83
   5  -4   2    1.14    1.04
  -5   4  -2    0.43    1.00
   5  -4   3  682.95   56.41
  -5   4  -3  779.66   53.74
   5  -4   4    0.89    0.77
  -5   4  -4    0.43    0.76
  -5   4  -4   -0.76    0.57
   5  -4   5    2.29    1.22
  -5   4  -5   -0.41    0.85
  -5   4  -5   -1.77    0.89
   5  -4   6    9.37    2.07
  -5   4  -6   13.90    1.99
  -5   4  -6   13.76    1.89
   5  -4   7    2.74    1.61
  -5   4  -7    4.44    1.16
  -5   4  -7    2.95    1.37
   5  -4   8    9.47    2.43
  -5   4  -8   11.57    2.13
  -5   4  -8    8.78    2.64
   5  -4   9   -0.88    1.58
  -5   4  -9    0.26    1.61
   5  -4  10   -0.20    1.72
  -5   4 -10    4.31    1.80
   5  -3 -11   -0.18    1.27
  -5   3  11    1.71    1.79
   5  -3 -10   11.56    2.95
  -5   3  10   11.34    3.50
   5  -3  -9   29.20    3.64
  -5   3   9   26.56    2.95
  -5   3   9   28.98    4.67
   5  -3  -8    9.96    1.94
  -5   3   8   12.25    1.80
  -5   3   8   14.08    2.82
   5  -3  -7    1.69    0.76
  -5   3   7   -0.11    0.84
  -5   3   7   -2.77    1.25
   5  -3  -6   76.98    5.06
  -5   3   6   96.12    6.71
  -5   3   6   79.44    7.77
   5  -3  -5   21.98    1.65
  -5   3   5   29.50    2.64
   5  -3  -4   59.51    5.26
  -5   3   4   45.43    4.07
   5  -3  -3   -0.34    0.76
  -5   3   3    1.10    0.83
   5  -3  -2   -0.03    0.70
  -5   3   2    1.41    0.86
   5  -3  -1   49.11    4.67
  -5   3   1   38.58    3.55
   5  -3   0  228.95   14.20
  -5   3   0  215.31   13.17
   5  -3   1  137.14    8.85
  -5   3  -1  118.50    7.70
   5  -3   2   58.73    4.33
  -5   3  -2   56.62    4.39
   5  -3   3   22.94    2.32
  -5   3  -3   25.45    2.35
   5  -3   4   57.69    4.99
  -5   3  -4   56.52    4.35
   5  -3   5   13.81    2.35
  -5   3  -5   11.93    1.74
  -5   3  -5   11.99    1.35
   5  -3   6   84.05    8.62
  -5   3  -6  113.50    7.86
  -5   3  -6  113.38    7.61
   5  -3   7   16.06    2.72
  -5   3  -7   15.78    1.93
   5  -3   8   18.01    3.17
  -5   3  -8   17.46    2.16
  -5   3  -8   25.54    2.89
   5  -3   9   -0.77    1.23
  -5   3  -9   -0.51    1.25
   5  -3  10   -0.15    1.61
  -5   3 -10    1.34    1.79
   5  -2 -11    4.73    2.21
  -5   2  11    2.46    2.63
   5  -2 -10    5.09    2.07
  -5   2  10    2.73    2.40
   5  -2  -9   40.02    5.21
  -5   2   9   47.66    6.14
   5  -2  -8    8.07    1.65
  -5   2   8    5.71    1.26
  -5   2   8    9.16    2.38
   5  -2  -7   86.94    6.29
  -5   2   7   79.43    5.70
  -5   2   7   83.18    8.37
   5  -2  -6  160.13    9.96
  -5   2   6  152.38   10.09
  -5   2   6  156.56   12.97
   5  -2  -5   12.34    1.33
  -5   2   5   13.35    1.58
  -5   2   5    9.59    2.02
   5  -2  -4    2.02    0.58
  -5   2   4    3.39    0.95
  -5   2   4    3.81    1.06
   5  -2  -3   12.60    1.76
   5  -2  -3   15.16    0.97
  -5   2   3   15.21    1.72
   5  -2  -2  127.22    8.22
  -5   2   2  133.65    8.25
   5  -2  -1   33.27    3.09
  -5   2   1   44.55    2.75
   5  -2   0   75.23    5.93
  -5   2   0   65.17    4.48
   5  -2   1  100.82    6.01
  -5   2  -1   90.55    5.79
   5  -2   2   20.23    2.02
  -5   2  -2   13.72    1.45
   5  -2   3   39.93    3.09
  -5   2  -3   33.45    2.58
   5  -2   4    5.96    1.23
  -5   2  -4    5.58    1.17
  -5   2  -4    3.84    0.74
   5  -2   5    9.34    1.24
  -5   2  -5    5.80    1.39
  -5   2  -5    7.10    1.29
   5  -2   6   42.16    3.80
  -5   2  -6   50.29    3.67
  -5   2  -6   48.42    3.50
   5  -2   7   23.66    3.09
  -5   2  -7   22.79    2.71
  -5   2  -7   29.01    3.10
   5  -2   8    7.33    1.88
  -5   2  -8    9.06    1.39
  -5   2  -8    6.91    2.05
   5  -2   9    2.58    1.32
  -5   2  -9    2.55    1.11
  -5   2  -9    2.60    1.69
   5  -2  10   -0.91    1.37
  -5   2 -10    0.02    1.36
   5  -2  11   26.37    3.89
  -5   2 -11   24.87    5.30
   5  -1 -11    3.99    2.25
  -5   1  11    2.23    2.30
   5  -1 -10    1.07    1.29
  -5   1  10   -0.45    1.45
   5  -1  -9    7.59    1.99
  -5   1   9    7.05    2.35
   5  -1  -8   -0.42    1.06
  -5   1   8    1.42    1.01
   5  -1  -7    0.85    1.05
  -5   1   7    1.78    0.77
  -5   1   7    1.05    1.47
   5  -1  -6   32.26    2.82
  -5   1   6   30.26    2.59
  -5   1   6   30.68    4.03
  -5   1   5   25.10    2.05
  -5   1   5   19.96    2.50
   5  -1  -4   82.37    4.58
  -5   1   4   96.99    5.68
  -5   1   4   85.19    6.66
   5  -1  -3  140.76    7.36
  -5   1   3  144.60    8.51
  -5   1   3  145.85    9.85
   5  -1  -2    7.51    0.93
   5  -1  -2   12.91    0.85
  -5   1   2   11.54    1.44
   5  -1  -1   67.68    2.45
   5  -1  -1   78.79    4.41
  -5   1   1   88.98    4.90
   5  -1   0   15.32    1.37
   5  -1   0   11.10    0.51
  -5   1   0   13.42    1.48
   5  -1   1   -1.00    0.76
  -5   1  -1    0.55    0.21
  -5   1  -1   -0.87    0.67
   5  -1   2   -0.17    0.59
  -5   1  -2   -0.32    0.23
  -5   1  -2    2.18    0.62
   5  -1   3   26.23    2.26
  -5   1  -3   22.84    2.22
  -5   1  -3   27.95    1.48
   5  -1   4    5.43    1.04
  -5   1  -4    5.60    1.23
   5  -1   5   22.88    2.17
  -5   1  -5   25.30    2.12
  -5   1  -5   21.53    1.76
   5  -1   6   36.31    3.51
  -5   1  -6   35.40    3.32
  -5   1  -6   39.10    3.13
   5  -1   7   -0.20    0.90
  -5   1  -7    1.17    0.69
   5  -1   8    2.62    1.31
  -5   1  -8    3.44    1.12
  -5   1  -8    5.46    1.61
   5  -1   9    5.25    1.35
  -5   1  -9    4.60    1.19
  -5   1  -9    6.26    1.67
   5  -1  10    2.61    1.62
  -5   1 -10    2.49    1.68
   5  -1  11    2.30    1.68
  -5   1 -11    7.53    2.09
   5  -1  12    7.49    2.73
  -5   1 -12   11.84    3.58
   5   0 -10   -0.84    1.61
  -5   0  10    2.82    1.57
   5   0  -9    1.63    1.35
  -5   0   9   -0.29    1.38
   5   0  -8   -2.24    1.24
  -5   0   8    0.28    1.37
   5   0  -7    8.46    1.80
  -5   0   7    9.22    2.10
   5   0  -6    4.94    1.51
  -5   0   6    8.02    1.52
  -5   0   6    7.33    0.92
   5   0  -5    6.07    1.35
  -5   0   5    6.23    1.05
  -5   0   5    7.10    1.41
   5   0  -4   57.87    3.70
  -5   0   4   50.08    3.52
  -5   0   4   49.86    4.22
   5   0  -3   14.75    1.25
  -5   0   3   13.65    1.37
  -5   0   3    9.62    1.90
   5   0  -2    6.99    0.82
  -5   0   2    6.64    1.08
  -5   0   2    5.36    1.28
   5   0  -1   32.80    1.52
  -5   0   1   36.96    2.43
   5   0   0   40.66    2.91
  -5   0   0   43.19    1.77
  -5   0   0   49.59    3.02
   5   0   1  286.78   15.87
  -5   0  -1  309.80   11.63
  -5   0  -1  309.31   16.77
   5   0   2  178.06    8.98
  -5   0  -2  179.53    6.69
  -5   0  -2  196.25   10.82
   5   0   3   26.11    2.03
  -5   0  -3   29.59    2.39
   5   0   4    1.17    0.66
  -5   0  -4    1.50    0.74
  -5   0  -4    0.98    0.54
   5   0   5    0.56    0.74
  -5   0  -5    1.40    0.89
  -5   0  -5    3.09    0.69
   5   0   6   21.58    1.98
  -5   0  -6   15.23    1.55
  -5   0  -6   17.84    1.83
   5   0   7   53.73    4.26
  -5   0  -7   61.02    4.51
  -5   0  -7   62.07    4.50
   5   0   8   32.12    3.17
  -5   0  -8   39.00    3.07
  -5   0  -8   48.31    4.18
   5   0   9   34.21    3.33
  -5   0  -9   37.47    3.18
  -5   0  -9   50.61    4.99
   5   0  10    7.27    1.34
   5   0  10    8.82    1.98
  -5   0 -10    5.14    2.41
   5   0  11    3.55    1.45
   5   0  11    3.50    1.45
  -5   0 -11    4.96    2.27
   5   0  12   21.30    4.09
  -5   0 -12   30.31    5.51
   5   1 -10    5.62    2.43
  -5  -1  10    4.63    2.64
   5   1  -9   -2.07    1.37
  -5  -1   9    1.54    1.46
   5   1  -8   -0.29    1.35
  -5  -1   8   -2.08    1.50
   5   1  -7   12.19    2.33
  -5  -1   7   10.30    2.48
   5   1  -6   10.91    2.32
  -5  -1   6    9.37    1.99
   5   1  -5   35.15    3.29
  -5  -1   5   27.02    3.22
  -5  -1   5   30.04    1.82
   5   1  -4    7.48    1.44
  -5  -1   4    4.99    1.08
  -5  -1   4    6.25    0.83
   5   1  -3   46.56    3.45
  -5  -1   3   61.76    4.66
  -5  -1   3   57.19    3.53
   5   1  -2   20.55    1.51
  -5  -1   2   25.74    1.79
  -5  -1   2   17.49    2.36
  -5  -1   1  179.02    9.56
  -5  -1   1  181.65   10.26
  -5  -1   0  107.86    5.42
  -5  -1   0  102.44    5.85
  -5  -1   0   98.80    4.62
   5   1   1   42.98    2.56
  -5  -1  -1   44.31    2.25
  -5  -1  -1   40.26    2.60
  -5  -1  -2  119.21    5.04
  -5  -1  -2  122.56    6.59
   5   1   3  195.03    9.91
  -5  -1  -3  202.12    9.42
  -5  -1  -3  224.37   11.74
   5   1   4  264.59   13.45
  -5  -1  -4  292.27   14.49
  -5  -1  -4  273.48   15.03
   5   1   5    3.51    0.76
  -5  -1  -5    3.75    0.93
  -5  -1  -5    4.75    0.94
   5   1   6   59.85    4.20
  -5  -1  -6   68.64    4.59
  -5  -1  -6   59.53    4.03
   5   1   7   24.17    2.46
  -5  -1  -7   25.98    2.32
  -5  -1  -7   27.30    2.41
   5   1   8    1.76    1.08
  -5  -1  -8    5.52    1.15
  -5  -1  -8    8.96    1.34
   5   1   9    2.60    1.38
  -5  -1  -9   10.35    1.98
   5   1  10   13.37    1.86
   5   1  10   13.82    1.99
  -5  -1 -10   20.73    2.87
   5   1  11    1.29    1.25
   5   1  11    3.02    1.39
  -5  -1 -11    2.35    1.81
   5   1  12   21.64    3.13
   5   1  12   29.06    4.06
  -5  -1 -12   30.49    4.74
   5   1  13    0.95    1.77
  -5  -1 -13    1.87    1.74
   5   2  -9   13.32    3.19
  -5  -2   9   10.26    3.60
   5   2  -8   13.06    3.30
  -5  -2   8   17.22    3.45
   5   2  -7    5.38    2.44
  -5  -2   7    7.20    2.24
   5   2  -6   11.98    2.44
  -5  -2   6    9.61    2.12
   5   2  -5   12.39    2.21
  -5  -2   5   12.06    1.99
   5   2  -4  227.55   16.03
  -5  -2   4  224.64   17.06
  -5  -2   4  236.74   11.26
   5   2  -3   62.48    4.52
  -5  -2   3   50.87    4.44
  -5  -2   3   54.83    2.95
   5   2  -2    7.02    1.10
  -5  -2   2    5.51    0.91
  -5  -2   2    6.99    0.80
  -5  -2   1   15.62    1.42
  -5  -2   1   14.72    1.77
  -5  -2   1   15.41    1.23
  -5  -2   0    7.83    1.01
  -5  -2   0    3.25    0.79
  -5  -2   0    5.26    0.92
  -5  -2  -1  105.81    5.29
  -5  -2  -1  103.14    5.49
   5   2   2  322.32   15.43
  -5  -2  -2  326.36   16.09
  -5  -2  -2  330.00   17.14
   5   2   3   46.33    2.21
  -5  -2  -3   58.69    3.49
  -5  -2  -3   46.85    2.72
   5   2   4  361.60   17.29
  -5  -2  -4  382.26   20.21
  -5  -2  -4  429.30   23.72
   5   2   5    2.92    0.54
  -5  -2  -5    3.85    0.92
  -5  -2  -5    4.22    0.85
   5   2   6   46.92    2.66
  -5  -2  -6   45.08    3.02
  -5  -2  -6   53.69    3.81
   5   2   7    3.99    0.91
  -5  -2  -7    3.17    1.09
  -5  -2  -7    4.69    1.22
   5   2   8   -0.13    0.58
   5   2   8    1.00    0.62
  -5  -2  -8    0.83    0.97
   5   2   9    0.94    0.74
   5   2   9   -1.01    0.78
  -5  -2  -9   -2.00    1.02
   5   2  10    5.88    1.40
   5   2  10    1.05    1.18
  -5  -2 -10   11.15    1.71
   5   2  11    9.94    1.67
   5   2  11    6.52    1.65
  -5  -2 -11    7.07    2.52
   5   2  12    2.52    1.21
   5   2  12    0.71    1.25
  -5  -2 -12    0.83    1.85
   5   2  13    1.99    1.56
  -5  -2 -13    1.57    2.25
   5   3  -9    3.07    2.08
  -5  -3   9    0.75    2.20
   5   3  -8   28.95    5.05
  -5  -3   8   17.30    4.46
   5   3  -7    0.77    1.64
  -5  -3   7   -1.73    1.48
   5   3  -6   20.58    3.18
  -5  -3   6    9.96    2.95
   5   3  -5  132.21   10.61
  -5  -3   5   97.92    9.15
   5   3  -4    1.79    1.17
  -5  -3   4    2.39    1.27
   5   3  -3    6.34    1.35
  -5  -3   3    6.14    1.52
   5   3  -2  124.22    7.63
  -5  -3   2  109.77    7.35
  -5  -3   2  113.40    5.58
  -5  -3   1   28.72    2.27
  -5  -3   1   28.39    1.76
  -5  -3   1   34.17    2.40
  -5  -3   0   33.02    2.46
  -5  -3   0   25.70    2.16
  -5  -3   0   26.38    1.84
  -5  -3  -1   80.48    4.76
  -5  -3  -1   79.64    4.15
  -5  -3  -1   76.22    4.25
   5   3   2   15.29    1.21
  -5  -3  -2   12.92    1.35
  -5  -3  -2   12.56    1.34
   5   3   3   71.82    3.23
  -5  -3  -3   81.31    4.46
  -5  -3  -3   77.16    4.38
   5   3   4   34.38    1.69
  -5  -3  -4   37.46    2.85
  -5  -3  -4   40.87    2.85
   5   3   5    6.51    0.54
  -5  -3  -5   11.12    1.25
  -5  -3  -5    7.94    1.01
   5   3   6    6.78    0.79
   5   3   6    6.10    0.70
  -5  -3  -6   11.51    1.38
   5   3   7   46.76    2.66
   5   3   7   47.91    3.77
  -5  -3  -7   68.51    4.80
   5   3   8   -0.36    0.38
   5   3   8    0.93    0.63
  -5  -3  -8   -0.51    0.87
   5   3   9    1.46    1.03
   5   3   9    2.10    0.67
  -5  -3  -9    0.41    1.24
   5   3  10    6.84    1.55
   5   3  10    5.33    1.13
  -5  -3 -10    7.92    2.12
   5   3  11   -1.19    1.18
   5   3  11   -0.04    0.86
  -5  -3 -11   -1.34    1.30
   5   3  12   11.23    2.07
   5   3  12   10.14    2.10
  -5  -3 -12   11.81    2.91
   5   3  13   -0.28    1.30
  -5  -3 -13   -0.55    1.59
  -5  -3 -14    4.61    2.72
   5   4  -8    3.90    3.57
  -5  -4   8   10.40    2.76
   5   4  -7    1.48    1.62
  -5  -4   7   -0.29    1.12
   5   4  -6    5.53    2.33
  -5  -4   6    7.97    2.06
   5   4  -5   10.49    2.05
  -5  -4   5    4.32    1.85
   5   4  -4   50.78    4.80
  -5  -4   4   39.14    4.41
   5   4  -3   64.24    5.13
   5   4  -3   50.87    2.63
  -5  -4   3   57.64    4.44
   5   4  -2    5.27    1.35
   5   4  -2    6.00    0.84
  -5  -4   2    6.07    1.41
   5   4  -1   39.92    2.42
  -5  -4   1   43.20    3.52
  -5  -4   1   45.39    3.35
   5   4   0   19.41    1.50
  -5  -4   0   24.30    2.42
  -5  -4   0   23.60    1.80
   5   4   1   18.66    1.48
  -5  -4  -1   23.90    2.01
  -5  -4  -1   16.73    1.51
   5   4   2   13.20    1.31
  -5  -4  -2   14.65    1.68
  -5  -4  -2   14.65    1.19
   5   4   3   29.06    1.49
   5   4   3   29.49    2.22
  -5  -4  -3   31.01    2.43
   5   4   4    2.77    0.94
   5   4   4    3.10    0.42
  -5  -4  -4    4.66    1.04
   5   4   5    3.59    0.75
  -5  -4  -5    0.73    1.03
   5   4   6   -0.10    0.26
   5   4   6    0.57    0.69
  -5  -4  -6    0.71    0.76
   5   4   7   11.72    1.53
  -5  -4  -7   10.09    2.08
   5   4   8    1.71    0.90
   5   4   8    0.26    0.39
  -5  -4  -8    1.71    1.10
   5   4   9    4.97    1.35
   5   4   9    4.28    0.73
  -5  -4  -9    6.52    1.56
   5   4  10   -0.95    1.09
   5   4  11   12.04    2.30
  -5  -4 -11   16.32    3.10
   5   4  12    7.73    2.01
  -5  -4 -12    9.46    2.89
   5   4  13    5.16    1.86
  -5  -4 -13    4.09    2.68
  -5  -4 -14   12.93    4.20
   5   5  -7    2.10    2.19
  -5  -5   7    1.27    1.69
   5   5  -6    1.45    1.77
  -5  -5   6    1.00    1.45
   5   5  -5   -1.20    1.25
  -5  -5   5    0.68    1.01
   5   5  -4    0.89    1.33
  -5  -5   4    0.46    1.04
   5   5  -3   33.86    3.45
  -5  -5   3   21.85    2.92
   5   5  -2    6.43    1.45
   5   5  -2    2.12    0.77
  -5  -5   2    6.15    1.19
   5   5  -1    3.78    0.91
  -5  -5   1    6.05    1.37
  -5  -5   1    3.83    1.02
   5   5   0   -0.26    0.55
  -5  -5   0    0.86    0.96
  -5  -5   0    1.44    0.81
   5   5   1   14.50    1.48
  -5  -5  -1   15.88    2.06
  -5  -5  -1   12.71    1.20
   5   5   2    0.76    0.64
  -5  -5  -2   -0.06    0.88
   5   5   3   18.80    1.94
  -5  -5  -3   21.46    2.25
  -5  -5  -3   19.18    1.22
   5   5   4    8.42    0.54
   5   5   4    9.29    1.41
  -5  -5  -4    7.92    1.53
   5   5   5  131.25    8.83
  -5  -5  -5  129.38    8.82
   5   5   6    6.48    1.35
  -5  -5  -6    6.32    1.54
   5   5   7    3.03    0.96
  -5  -5  -7    1.80    1.26
   5   5   8    0.08    0.95
  -5  -5  -8    5.55    1.34
   5   5   9   14.29    2.45
  -5  -5  -9   16.94    2.89
   5   5  10   25.87    3.33
  -5  -5 -10   24.91    3.63
   5   5  11   16.76    2.93
  -5  -5 -11   20.12    3.44
   5   5  12   -0.90    1.25
  -5  -5 -12    0.19    1.54
   5   5  13    1.34    1.42
  -5  -5 -13    0.73    2.00
  -5  -5 -14    3.46    2.67
   5   6  -7    2.63    2.78
  -5  -6   7    3.76    2.55
   5   6  -6    1.16    2.13
  -5  -6   6    3.18    2.12
   5   6  -5   -0.82    1.33
  -5  -6   5    5.24    1.84
   5   6  -4    2.13    1.41
  -5  -6   4    0.76    1.48
   5   6  -3   12.75    2.39
  -5  -6   3    8.49    2.37
   5   6  -2   11.72    2.51
  -5  -6   2   12.38    2.22
   5   6  -1   36.15    2.36
  -5  -6   1   37.52    3.79
  -5  -6   1   31.77    2.92
   5   6   0   10.34    1.46
  -5  -6   0    8.50    1.29
  -5  -6   0   13.09    1.85
   5   6   1   14.65    1.65
  -5  -6  -1   15.72    2.17
  -5  -6  -1   12.86    1.64
   5   6   2    4.54    1.24
  -5  -6  -2    6.73    0.80
  -5  -6  -2    2.03    1.50
   5   6   3    0.30    0.63
  -5  -6  -3    0.70    0.90
  -5  -6  -3    0.28    0.40
   5   6   4    8.97    1.45
  -5  -6  -4    6.71    1.28
   5   6   5   28.19    2.88
  -5  -6  -5   22.09    3.00
   5   6   6   56.35    4.68
  -5  -6  -6   66.79    5.51
   5   6   7   24.03    2.37
  -5  -6  -7   22.76    2.98
   5   6   8   26.91    3.21
  -5  -6  -8   28.50    3.05
   5   6   9    5.19    1.48
  -5  -6  -9    5.90    2.01
   5   6  10   13.36    2.55
  -5  -6 -10   11.47    2.99
   5   6  11    5.76    2.03
  -5  -6 -11    7.02    2.52
   5   6  12   18.69    3.59
  -5  -6 -12   22.47    4.49
   5   6  13    1.32    1.50
  -5  -6 -13    0.38    1.87
   5   6  14   -0.32    1.42
  -5  -6 -14    2.10    1.90
   5   7  -6    8.62    3.75
  -5  -7   6   12.89    3.81
   5   7  -5    1.56    2.10
  -5  -7   5    1.80    2.00
   5   7  -4   13.04    3.54
  -5  -7   4   12.17    2.99
   5   7  -3    0.04    1.06
  -5  -7   3    1.27    1.26
   5   7  -2   18.07    3.39
  -5  -7   2   21.61    3.12
   5   7  -1    1.38    0.68
  -5  -7   1    1.58    1.10
  -5  -7   1    2.28    1.18
   5   7   0   40.95    2.92
  -5  -7   0   45.45    4.60
  -5  -7   0   43.15    4.22
   5   7   1    0.83    0.72
  -5  -7  -1   -1.07    1.09
  -5  -7  -1    0.15    0.67
   5   7   2   -0.18    0.78
  -5  -7  -2    1.52    1.06
  -5  -7  -2   -0.06    0.55
   5   7   3    3.39    0.97
  -5  -7  -3   -1.41    1.16
  -5  -7  -3    0.64    0.45
   5   7   4    2.64    1.16
  -5  -7  -4    0.41    1.34
   5   7   5   57.57    5.65
  -5  -7  -5   59.88    5.81
   5   7   6  207.62   16.59
  -5  -7  -6  193.39   14.98
   5   7   7   57.23    5.81
  -5  -7  -7   57.02    6.42
   5   7   8    3.12    1.77
  -5  -7  -8    6.63    1.80
   5   7   9    0.60    1.26
  -5  -7  -9    0.08    0.98
   5   7  10    9.41    2.39
  -5  -7 -10    9.76    2.47
   5   7  11    9.01    2.64
  -5  -7 -11    9.48    3.02
   5   7  12    0.04    1.54
  -5  -7 -12    1.98    1.83
   5   7  13    4.23    1.87
  -5  -7 -13    1.45    2.75
   5   7  14    1.96    1.55
  -5  -7 -14   -1.71    2.36
   5   8  -5    5.41    2.71
  -5  -8   5    3.37    2.70
   5   8  -4   11.54    3.23
  -5  -8   4    5.39    3.07
   5   8  -3    8.68    2.35
  -5  -8   3    9.47    2.29
   5   8  -2    2.03    1.56
  -5  -8   2   -2.45    1.08
  -5  -8   1    3.74    1.75
  -5  -8   1    3.61    1.81
   5   8   0   14.16    1.53
  -5  -8   0   17.62    2.81
  -5  -8   0   14.63    2.29
   5   8   1    9.29    1.36
  -5  -8  -1    8.10    2.34
  -5  -8  -1   10.20    1.49
   5   8   2   19.74    2.12
  -5  -8  -2   18.36    2.68
  -5  -8  -2   12.26    1.47
   5   8   3   28.98    3.25
  -5  -8  -3   28.42    3.38
   5   8   4    1.76    1.01
  -5  -8  -4   -2.26    1.12
   5   8   5    1.54    1.35
  -5  -8  -5    3.62    1.56
   5   8   6   75.66    7.15
  -5  -8  -6   67.51    7.18
   5   8   7    3.45    1.56
  -5  -8  -7    0.84    1.59
   5   8   8   -1.85    1.56
  -5  -8  -8   -1.49    1.56
   5   8   9   30.57    4.04
  -5  -8  -9   22.56    4.08
   5   8  10   23.73    3.98
  -5  -8 -10   20.39    3.89
   5   8  11   14.50    3.32
  -5  -8 -11   13.99    3.57
   5   8  12    9.72    2.76
  -5  -8 -12    6.26    2.85
   5   8  13    1.68    1.61
  -5  -8 -13    0.49    2.17
   5   8  14    2.10    1.72
  -5  -8 -14    0.32    2.52
   5   9  -3   12.84    3.42
  -5  -9   3    5.61    2.37
   5   9  -2   -3.01    1.37
  -5  -9   2    1.80    1.14
   5   9  -1   -0.51    0.80
  -5  -9   1    0.24    1.00
  -5  -9   0    1.72    1.01
  -5  -9   0    0.79    1.53
   5   9   1   10.32    1.50
  -5  -9  -1   12.21    2.98
  -5  -9  -1   10.55    1.79
   5   9   2   -0.87    0.94
  -5  -9  -2   -1.34    1.45
   5   9   3    5.80    1.59
  -5  -9  -3    7.36    2.13
   5   9   4    0.10    1.01
  -5  -9  -4   -1.56    1.38
   5   9   5   37.25    4.52
  -5  -9  -5   39.34    4.98
   5   9   6    1.46    1.34
  -5  -9  -6    1.02    1.30
   5   9   7   19.64    3.54
  -5  -9  -7   20.91    3.67
   5   9   8    8.37    2.39
  -5  -9  -8    7.49    2.63
   5   9   9    9.62    2.50
  -5  -9  -9    6.01    2.54
   5   9  10    4.86    2.01
  -5  -9 -10    8.36    2.63
   5   9  11   13.58    2.79
  -5  -9 -11   16.61    3.53
   5   9  12    0.94    1.81
  -5  -9 -12    2.48    1.93
   5   9  13   22.23    4.28
  -5  -9 -13   17.76    4.95
   5  10  -2   -2.41    1.53
  -5 -10   2    1.33    1.28
   5  10  -1    4.49    2.27
  -5 -10   1    2.48    1.82
  -5 -10   0   18.81    3.04
  -5 -10   0   29.23    3.86
   5  10   1    7.23    1.51
  -5 -10  -1   10.87    2.43
   5  10   2    1.89    1.03
  -5 -10  -2    4.21    2.03
   5  10   3   16.09    2.24
  -5 -10  -3   12.69    3.39
   5  10   4   -0.12    1.00
  -5 -10  -4   -0.36    1.38
   5  10   5   -0.39    1.17
  -5 -10  -5   -1.60    1.54
   5  10   6    1.67    1.41
  -5 -10  -6    1.17    1.64
   5  10   7   10.94    2.53
  -5 -10  -7    7.67    2.67
   5  10   8   11.10    3.02
  -5 -10  -8   12.82    3.04
   5  10   9    9.35    2.64
  -5 -10  -9   12.04    2.96
   5  10  10    3.88    1.65
  -5 -10 -10    1.15    2.04
   5  10  11    1.32    2.02
  -5 -10 -11    2.87    1.82
   5  10  12    2.43    1.27
  -5 -10 -12   -2.55    1.44
   5  10  13    2.49    2.16
  -5 -10 -13    1.91    2.29
  -5 -11  -1    8.56    2.86
   5  11   2    7.27    1.67
  -5 -11  -2    7.82    3.05
   5  11   3    4.22    1.63
  -5 -11  -3    9.58    2.48
  -5 -11  -4   -0.73    1.36
   5  11   5   13.80    2.78
  -5 -11  -5   13.34    3.58
   5  11   6   23.02    3.81
  -5 -11  -6   27.94    5.03
   5  11   7   -2.02    1.42
  -5 -11  -7    2.99    1.39
   5  11   8    2.51    1.94
  -5 -11  -8    3.22    2.14
   5  11   9   -0.07    1.24
  -5 -11  -9    1.84    1.76
   5  11  10   11.51    3.36
  -5 -11 -10   10.89    3.33
   5  11  11    6.95    3.40
  -5 -11 -11   13.79    3.36
   5  11  12   -0.44    1.89
  -5 -11 -12   -2.13    2.29
   5  12   3    1.89    1.27
  -5 -12  -3   -0.16    2.21
   5  12   4    5.88    2.02
  -5 -12  -4    7.98    2.89
   5  12   5    3.42    1.82
  -5 -12  -5    5.72    2.70
   5  12   6   12.39    3.12
  -5 -12  -6   16.77    3.51
   5  12   7   -0.48    1.53
  -5 -12  -7    1.55    1.79
   5  12   8   19.41    4.38
  -5 -12  -8   24.78    4.30
   5  12   9   29.19    5.04
  -5 -12  -9   26.53    4.91
   5  12  10   -0.14    1.60
  -5 -12 -10    0.48    1.77
   6  -9  -7   27.80    5.73
  -6   9   7   27.95    5.90
   6  -9  -6   37.05    6.35
  -6   9   6   35.45    5.78
   6  -9  -5    1.29    1.69
  -6   9   5    0.06    1.84
   6  -9  -4   11.15    2.85
  -6   9   4    4.26    3.09
   6  -9  -3    4.50    2.49
  -6   9   3    7.13    2.89
   6  -9  -2    0.55    1.43
  -6   9   2   -0.17    1.75
   6  -9  -1   11.60    3.18
  -6   9   1   15.84    3.75
   6  -9   0    0.83    1.72
  -6   9   0    0.30    1.75
   6  -9   1    7.44    3.05
  -6   9  -1    6.56    2.81
   6  -8  -8   14.22    5.78
  -6   8   8   20.62    4.39
   6  -8  -7    7.71    3.86
  -6   8   7    7.80    3.01
   6  -8  -6    0.80    1.63
  -6   8   6    1.20    1.89
   6  -8  -5   -2.86    1.50
  -6   8   5    1.61    1.46
   6  -8  -4    4.18    2.03
  -6   8   4    2.62    1.85
   6  -8  -3    5.32    2.59
  -6   8   3    7.18    2.62
   6  -8  -2    2.45    2.05
  -6   8   2    5.40    2.29
   6  -8  -1    0.89    1.55
  -6   8   1    0.68    1.69
   6  -8   0    3.78    2.01
  -6   8   0    5.67    2.34
   6  -8   1    0.08    1.72
  -6   8  -1   -1.64    1.64
   6  -8   2    0.14    1.53
  -6   8  -2   -0.29    1.16
   6  -8   3    2.80    2.35
  -6   8  -3    1.76    1.85
   6  -8   4    1.19    1.97
  -6   8  -4    0.91    1.53
   6  -7  -9   -0.24    1.79
  -6   7   9    0.54    1.55
   6  -7  -8    9.66    3.25
  -6   7   8   12.27    3.28
   6  -7  -7   -1.44    1.56
  -6   7   7    0.71    1.64
   6  -7  -6    3.79    1.97
  -6   7   6   -1.63    1.60
   6  -7  -5    1.06    1.53
  -6   7   5    2.78    1.78
   6  -7  -4   -0.51    1.30
  -6   7   4    0.94    1.42
   6  -7  -3    3.23    1.98
  -6   7   3    4.53    1.68
   6  -7  -2   10.90    2.75
  -6   7   2    7.32    2.77
   6  -7  -1    3.45    1.79
  -6   7   1    0.44    1.86
   6  -7   0    3.87    1.89
  -6   7   0    1.93    1.85
   6  -7   1    0.05    1.13
  -6   7  -1   -0.26    1.07
   6  -7   2    6.61    2.16
  -6   7  -2    4.06    2.17
   6  -7   3   27.22    4.70
  -6   7  -3   33.26    4.76
   6  -7   4   -0.48    1.70
   6  -7   5    1.17    2.20
  -6   7  -5    3.95    1.71
   6  -6 -10    0.61    1.98
   6  -6  -9    0.19    2.04
  -6   6   9    2.15    1.74
   6  -6  -8    3.63    2.08
  -6   6   8    1.65    1.89
   6  -6  -7   11.89    3.30
  -6   6   7   13.52    3.10
   6  -6  -6    8.66    2.22
  -6   6   6    1.86    2.15
   6  -6  -5   25.38    4.66
  -6   6   5   18.00    3.75
   6  -6  -4    0.33    1.87
  -6   6   4    1.62    1.49
   6  -6  -3   23.95    3.86
  -6   6   3   35.73    3.97
   6  -6  -2    3.45    1.98
  -6   6   2    5.44    1.98
   6  -6  -1   16.23    3.12
  -6   6   1   15.53    3.24
   6  -6   0    7.65    1.72
  -6   6   0    3.38    1.60
   6  -6   1   23.03    3.56
  -6   6  -1   25.58    3.79
   6  -6   2   81.63    8.67
  -6   6  -2   78.54    7.38
   6  -6   3    2.59    1.71
  -6   6  -3    2.45    1.46
   6  -6   4   10.96    2.78
  -6   6  -4    8.02    2.18
   6  -6   5    2.21    1.87
  -6   6  -5    2.07    1.47
   6  -6   6   17.63    4.14
  -6   6  -6   16.00    2.93
   6  -6   7    2.39    1.81
   6  -5 -10    6.61    3.27
   6  -5  -9    3.68    2.55
  -6   5   9    2.66    1.68
   6  -5  -8   14.19    3.15
  -6   5   8   14.50    3.56
   6  -5  -7    1.86    1.88
  -6   5   7    2.52    1.60
   6  -5  -6   24.07    4.60
  -6   5   6   34.67    4.37
   6  -5  -5    1.16    1.46
  -6   5   5    1.15    1.41
   6  -5  -4    6.48    1.95
  -6   5   4    8.24    2.10
   6  -5  -3    9.17    2.77
  -6   5   3    7.12    2.08
   6  -5  -2    3.72    1.68
  -6   5   2    7.12    1.95
   6  -5  -1   50.28    5.85
  -6   5   1   49.51    5.55
   6  -5   0    8.51    1.86
  -6   5   0   10.74    2.15
   6  -5   1   63.85    6.25
  -6   5  -1   61.10    6.29
  -6   5  -2    1.48    1.29
   6  -5   3   10.84    2.14
  -6   5  -3    6.90    1.68
   6  -5   4   87.17    8.79
  -6   5  -4   88.98    7.65
   6  -5   5   17.27    2.91
  -6   5  -5    6.86    2.13
   6  -5   6    1.04    1.61
  -6   5  -6    1.44    1.49
   6  -5   7   -1.42    1.70
  -6   5  -7    1.26    1.04
   6  -5   8    2.78    2.03
  -6   4  10   13.72    4.28
  -6   4   9   -0.12    1.01
  -6   4   9   -0.45    1.66
  -6   4   8   -0.90    1.25
   6  -4  -7    4.40    1.72
  -6   4   7    1.85    1.45
   6  -4  -6   53.52    5.99
  -6   4   6   53.37    5.50
   6  -4  -5   16.65    3.31
  -6   4   5   23.14    2.97
   6  -4  -4   20.81    2.78
  -6   4   4   15.65    2.90
   6  -4  -3  111.36   10.17
  -6   4   3  132.68   11.17
   6  -4  -2    5.28    2.09
  -6   4   2    6.52    1.77
   6  -4  -1   44.78    4.53
  -6   4   1   46.31    4.74
   6  -4   0    2.16    1.08
  -6   4   0   -1.07    1.02
   6  -4   1   11.16    1.82
  -6   4  -1    8.34    2.00
   6  -4   2   26.85    3.38
  -6   4  -2   28.71    3.12
   6  -4   3   -0.81    1.08
  -6   4  -3   -0.83    1.04
   6  -4   4    6.97    1.69
  -6   4  -4    2.07    1.45
   6  -4   5   10.16    2.33
  -6   4  -5    6.64    1.75
   6  -4   6    1.47    1.64
  -6   4  -6    4.06    1.43
   6  -4   7    3.97    2.05
  -6   4  -7    4.05    1.45
   6  -4   8    0.00    1.52
  -6   4  -8    1.50    1.13
   6  -4   9    3.62    1.92
  -6   3  10    0.88    2.03
   6  -3  -9   -2.40    1.40
  -6   3   9   -2.47    2.08
   6  -3  -8   18.66    2.86
  -6   3   8   21.80    2.91
  -6   3   8   40.17    4.70
   6  -3  -7   23.82    2.55
  -6   3   7   31.18    3.32
  -6   3   7   36.91    4.57
   6  -3  -6    4.86    1.01
  -6   3   6    3.37    1.47
   6  -3  -5    2.34    1.31
  -6   3   5    2.08    1.17
   6  -3  -4    1.98    1.25
  -6   3   4    1.03    1.09
   6  -3  -3   39.26    3.53
  -6   3   3   26.82    2.78
   6  -3  -2   13.48    2.11
  -6   3   2   12.29    1.95
   6  -3  -1   -0.40    1.42
  -6   3   1    2.50    1.11
   6  -3   0    5.60    1.04
  -6   3   0    0.96    1.07
   6  -3   1   23.24    2.93
  -6   3  -1   21.45    2.65
   6  -3   2   -1.50    0.93
  -6   3  -2    1.12    0.85
   6  -3   3   97.99    8.37
  -6   3  -3  104.96    7.72
   6  -3   4    7.15    1.76
  -6   3  -4    8.45    1.59
   6  -3   5   15.25    2.90
  -6   3  -5   25.05    2.67
   6  -3   6  111.73    9.26
  -6   3  -6  124.19    9.49
  -6   3  -6  101.48    8.41
   6  -3   7    1.03    1.20
  -6   3  -7    0.20    0.93
  -6   3  -7    0.40    1.01
   6  -3   8   -0.66    1.37
  -6   3  -8   -2.19    1.12
  -6   3  -8    0.17    1.39
   6  -3   9    6.43    1.76
  -6   3  -9    2.81    1.67
  -6   3  -9    1.95    1.97
   6  -3  10   -1.05    1.76
   6  -2 -10    5.41    2.24
  -6   2  10    3.71    2.67
   6  -2  -9    3.45    1.79
  -6   2   9    3.07    2.41
   6  -2  -8    7.69    2.01
  -6   2   8    8.42    2.80
   6  -2  -7    3.00    1.00
  -6   2   7   -0.21    1.06
  -6   2   7    3.59    1.61
   6  -2  -6   19.02    2.12
  -6   2   6   25.48    2.64
  -6   2   6   23.41    3.32
   6  -2  -5    4.66    0.95
  -6   2   5    3.80    1.31
  -6   2   5    3.73    1.59
   6  -2  -4    1.84    0.97
   6  -2  -4    2.22    0.67
  -6   2   4    2.10    1.13
   6  -2  -3   30.67    3.26
  -6   2   3   26.61    2.89
   6  -2  -2   -2.19    0.90
  -6   2   2    0.77    0.96
   6  -2  -1    3.06    1.16
  -6   2   1    2.91    1.29
   6  -2   0    0.77    1.18
  -6   2   0    0.52    0.90
   6  -2   1   33.70    3.23
  -6   2  -1   29.52    2.95
   6  -2   2   22.95    2.61
  -6   2  -2   21.30    2.55
   6  -2   3  165.11   10.80
  -6   2  -3  145.91   10.38
   6  -2   4   13.65    2.01
  -6   2  -4   18.38    2.05
   6  -2   5    4.71    1.26
  -6   2  -5    5.67    1.48
  -6   2  -5    4.85    0.96
   6  -2   6  130.47   11.15
  -6   2  -6  135.87    9.54
  -6   2  -6  117.18    7.42
   6  -2   7   28.99    3.77
  -6   2  -7   38.27    4.12
  -6   2  -7   30.77    3.23
   6  -2   8   12.57    1.88
  -6   2  -8   -0.05    1.51
   6  -2   9   20.60    3.14
  -6   2  -9   15.94    2.78
  -6   2  -9   21.88    3.62
   6  -2  10   -0.56    1.27
  -6   2 -10   -0.27    1.87
   6  -2  11    2.63    1.98
  -6   2 -11    1.88    2.23
   6  -1 -10   -3.40    1.84
  -6   1  10   -1.87    2.55
   6  -1  -9   -0.03    1.33
  -6   1   9   -1.46    1.81
   6  -1  -8   -1.69    1.29
  -6   1   8    1.02    1.59
   6  -1  -7    0.41    1.12
  -6   1   7    1.72    0.94
  -6   1   7    3.76    1.62
   6  -1  -6   62.83    5.12
  -6   1   6   73.40    5.26
  -6   1   6   64.89    7.11
   6  -1  -5    2.33    0.97
  -6   1   5    5.61    1.07
  -6   1   5    4.00    1.62
   6  -1  -4   11.69    1.51
  -6   1   4   16.18    2.01
  -6   1   4   16.62    2.46
   6  -1  -3  145.06    7.88
  -6   1   3  140.39    9.77
  -6   1   3  134.50   11.37
   6  -1  -2    9.72    1.70
   6  -1  -2    8.23    0.93
  -6   1   2   12.01    1.53
   6  -1  -1   14.03    2.02
   6  -1  -1   17.45    0.98
  -6   1   1   19.84    2.03
   6  -1   0   29.56    2.84
  -6   1   0   35.37    3.03
   6  -1   1    7.23    1.77
  -6   1  -1    6.80    1.45
   6  -1   2  109.67    7.39
  -6   1  -2  107.85    6.84
   6  -1   3  112.90    7.37
  -6   1  -3   94.73    4.21
  -6   1  -3  107.71    7.09
   6  -1   4   57.63    4.56
  -6   1  -4   64.14    4.94
  -6   1  -4   56.96    3.34
   6  -1   5    6.05    1.26
  -6   1  -5    6.08    1.32
  -6   1  -5    4.10    0.94
   6  -1   6  140.88   10.54
  -6   1  -6  149.80   10.98
  -6   1  -6  145.34    9.63
   6  -1   7   -0.12    0.93
  -6   1  -7    0.39    0.79
  -6   1  -7   -1.27    0.81
   6  -1   8   26.62    3.59
  -6   1  -8   35.93    3.47
  -6   1  -8   30.03    3.44
   6  -1   9   70.05    7.12
  -6   1  -9   80.24    6.28
   6  -1  10   17.02    2.95
  -6   1 -10   19.58    2.71
  -6   1 -10   25.80    3.75
   6  -1  11   26.05    4.50
  -6   1 -11   23.19    4.79
   6   0  -9    2.80    1.72
  -6   0   9    1.82    2.29
   6   0  -8    4.06    2.00
  -6   0   8   10.69    2.69
   6   0  -7   -0.54    1.06
  -6   0   7   -1.03    1.49
   6   0  -6   19.86    2.53
  -6   0   6   18.65    1.97
  -6   0   6   24.02    3.32
   6   0  -5    2.58    1.21
  -6   0   5    2.24    0.88
  -6   0   5    4.27    1.50
  -6   0   4    5.20    1.06
  -6   0   4    3.15    1.56
  -6   0   3   69.44    4.65
  -6   0   3   64.25    5.81
   6   0  -2   32.31    2.27
  -6   0   2   37.28    2.86
  -6   0   2   36.33    3.75
   6   0  -1    0.70    0.43
   6   0  -1    0.72    0.69
  -6   0   1    2.34    0.84
   6   0   0  127.09    8.29
  -6   0   0  134.17    8.31
   6   0   1  133.09    7.89
  -6   0  -1  117.43    4.80
  -6   0  -1  141.95    8.81
   6   0   2   36.16    2.77
  -6   0  -2   38.68    1.87
  -6   0  -2   39.26    3.46
   6   0   3    0.88    0.76
  -6   0  -3    1.00    0.42
  -6   0  -3    1.19    0.87
   6   0   4   28.15    2.35
  -6   0  -4   27.44    1.74
  -6   0  -4   25.92    2.67
   6   0   5   18.27    2.03
  -6   0  -5   20.79    2.16
  -6   0  -5   27.23    1.94
   6   0   6    4.91    1.13
  -6   0  -6    2.85    1.24
  -6   0  -6    5.67    1.16
   6   0   7    7.01    1.36
  -6   0  -7    5.83    1.40
  -6   0  -7    7.09    1.38
   6   0   8    5.59    1.58
  -6   0  -8    7.52    1.44
   6   0   9   35.69    4.08
  -6   0  -9   27.53    3.40
  -6   0  -9   38.45    3.65
   6   0  10    8.67    1.98
  -6   0 -10   10.45    1.89
  -6   0 -10   12.02    2.49
   6   0  11    0.03    0.94
   6   0  11   -0.31    1.00
  -6   0 -11   -0.88    1.45
   6   0  12    1.06    1.73
  -6   0 -12    3.45    2.22
   6   1  -9   -0.64    1.74
  -6  -1   9   -1.84    1.78
   6   1  -8   11.50    2.66
  -6  -1   8   10.05    2.79
   6   1  -7    1.99    1.38
  -6  -1   7    0.53    1.45
   6   1  -6    7.87    1.92
  -6  -1   6    3.98    1.89
   6   1  -5    8.18    1.52
  -6  -1   5    8.26    1.65
  -6  -1   5    3.84    0.89
   6   1  -4  108.44    8.17
  -6  -1   4  118.79   10.52
  -6  -1   4  113.40    6.51
   6   1  -3  146.39    9.17
  -6  -1   3  143.92    8.68
  -6  -1   3  145.78   11.84
   6   1  -2  150.38    8.76
  -6  -1   2  138.42    8.18
  -6  -1   2  143.05   10.25
   6   1  -1   59.99    3.34
  -6  -1   1   57.61    3.83
  -6  -1   1   60.85    5.01
   6   1   0   36.35    2.96
  -6  -1   0   37.25    2.26
  -6  -1   0   39.20    2.83
  -6  -1  -1   -0.69    0.66
  -6  -1  -1    0.43    0.46
   6   1   2   17.94    2.13
  -6  -1  -2   18.85    1.92
   6   1   3   17.99    1.58
  -6  -1  -3   18.04    2.06
  -6  -1  -3   15.88    1.39
   6   1   4   -0.24    0.73
  -6  -1  -4    1.25    0.85
   6   1   5   31.83    2.24
  -6  -1  -5   38.03    2.53
  -6  -1  -5   32.54    3.00
  -6  -1  -6    2.10    1.10
  -6  -1  -6    2.47    1.10
   6   1   7   28.69    2.80
  -6  -1  -7   30.53    3.15
  -6  -1  -7   28.78    2.85
   6   1   8    0.27    1.02
  -6  -1  -8    2.33    1.02
  -6  -1  -8    6.45    1.32
   6   1   9    7.22    1.45
  -6  -1  -9    7.32    1.59
  -6  -1  -9    7.25    1.84
   6   1  10    1.92    0.93
   6   1  10    1.69    1.32
  -6  -1 -10    3.83    1.39
   6   1  11   12.02    2.28
   6   1  11   10.61    1.92
  -6  -1 -11    9.73    2.58
   6   1  12    5.43    1.72
  -6  -1 -12    3.85    2.45
   6   2  -9    6.66    2.65
  -6  -2   9    4.90    2.68
   6   2  -8    3.33    2.14
  -6  -2   8    4.14    2.12
   6   2  -7    2.37    1.88
  -6  -2   7    1.52    1.77
   6   2  -6    1.06    1.62
  -6  -2   6    4.20    1.53
   6   2  -5    1.43    1.11
  -6  -2   5    0.06    1.13
   6   2  -4   11.77    1.74
  -6  -2   4    8.90    1.83
  -6  -2   4    7.81    0.98
   6   2  -3   32.89    3.01
  -6  -2   3   30.92    3.47
  -6  -2   3   25.62    1.97
   6   2  -2   43.42    3.01
  -6  -2   2   36.29    3.89
  -6  -2   2   32.91    2.57
  -6  -2   1  151.60   10.37
  -6  -2   1  147.08    8.38
  -6  -2   0    4.72    0.97
  -6  -2   0    4.98    1.12
   6   2   1    3.23    0.80
  -6  -2  -1    2.96    0.76
  -6  -2  -1    0.71    0.83
   6   2   2   -0.00    0.54
  -6  -2  -2    0.19    0.56
  -6  -2  -2    1.30    0.68
   6   2   3   61.97    3.74
  -6  -2  -3   47.40    3.08
  -6  -2  -3   45.83    3.63
   6   2   4   30.87    2.01
  -6  -2  -4   37.21    2.59
  -6  -2  -4   30.42    2.74
   6   2   5   24.45    1.83
  -6  -2  -5   29.27    2.34
  -6  -2  -5   32.46    2.92
   6   2   6    3.31    0.74
  -6  -2  -6    3.86    1.09
  -6  -2  -7   24.81    2.77
  -6  -2  -7   32.18    3.24
   6   2   8    1.74    0.75
  -6  -2  -8    0.05    0.93
  -6  -2  -8    0.88    1.04
   6   2   9    6.64    1.34
   6   2   9    7.33    1.25
  -6  -2  -9   11.33    2.03
   6   2  10    8.29    1.94
  -6  -2 -10   14.98    2.48
   6   2  11    8.35    1.95
  -6  -2 -11   10.64    2.76
   6   2  12    0.72    1.17
   6   2  12    0.92    1.12
  -6  -2 -12   -0.38    1.44
  -6  -2 -13    2.71    2.11
   6   3  -8   -0.24    2.26
  -6  -3   8   -2.50    1.93
   6   3  -7   11.97    3.41
  -6  -3   7    9.19    2.89
   6   3  -6   -0.88    1.53
  -6  -3   6    1.66    1.12
   6   3  -5    2.34    1.44
  -6  -3   5    0.92    1.41
   6   3  -4    9.52    2.11
  -6  -3   4   10.87    2.28
   6   3  -3  147.91   10.20
  -6  -3   3  102.71    8.61
  -6  -3   3  104.94    6.21
   6   3  -2    0.85    0.89
  -6  -3   2   -0.08    0.94
  -6  -3   2    1.36    0.57
  -6  -3   1   21.25    2.21
  -6  -3   1   14.26    1.51
  -6  -3   1   19.63    1.95
  -6  -3   0    4.80    1.22
  -6  -3   0    4.20    1.09
  -6  -3   0    6.23    1.01
  -6  -3  -1    1.95    0.87
  -6  -3  -1    0.62    0.76
  -6  -3  -1    0.73    0.71
   6   3   2   74.72    4.21
  -6  -3  -2   76.87    4.88
  -6  -3  -2   73.42    4.82
   6   3   3   21.41    1.55
  -6  -3  -3   29.33    2.21
  -6  -3  -3   21.89    2.24
   6   3   4   43.64    2.47
  -6  -3  -4   47.11    3.24
  -6  -3  -4   45.58    3.11
   6   3   5    5.98    0.71
  -6  -3  -5    7.85    1.48
  -6  -3  -5    3.75    1.27
   6   3   6   41.75    2.32
  -6  -3  -6   54.66    3.86
  -6  -3  -6   50.82    4.11
  -6  -3  -7  175.48   12.98
   6   3   8    6.43    1.43
  -6  -3  -8    4.81    1.75
   6   3   9    0.20    0.61
   6   3   9   -1.38    0.92
  -6  -3  -9    1.85    1.01
   6   3  10    6.50    1.60
   6   3  10    5.27    1.05
  -6  -3 -10    1.09    1.82
   6   3  11    9.57    1.86
   6   3  11    5.72    1.35
  -6  -3 -11    4.11    2.37
   6   3  12    7.63    2.16
  -6  -3 -12    8.37    2.76
   6   3  13   14.33    2.78
  -6  -3 -13   12.62    4.01
   6   4  -7    8.68    3.24
  -6  -4   7    8.36    3.00
   6   4  -6   15.74    3.32
  -6  -4   6    8.53    3.07
   6   4  -5   21.21    3.73
  -6  -4   5   18.70    3.60
   6   4  -4    4.21    1.56
  -6  -4   4    3.84    1.59
   6   4  -3    1.31    1.14
   6   4  -3    0.93    0.72
  -6  -4   3    1.83    1.13
   6   4  -2   46.56    4.19
  -6  -4   2   40.34    3.87
   6   4  -1   14.91    1.38
  -6  -4   1   17.98    2.00
  -6  -4   1   12.36    1.74
  -6  -4   0   28.62    2.79
  -6  -4   0   17.13    2.49
  -6  -4  -1   17.57    2.06
  -6  -4  -1   19.23    1.86
  -6  -4  -2   22.16    2.36
  -6  -4  -2   21.22    2.15
   6   4   3   21.28    1.45
  -6  -4  -3   21.29    2.31
   6   4   4   12.73    1.42
  -6  -4  -4   60.76    2.79
   6   4   5    0.96    0.54
   6   4   5    4.54    0.93
  -6  -4  -5    2.58    1.06
   6   4   6  115.50    5.21
   6   4   6  125.53    8.53
  -6  -4  -6  148.51    9.35
   6   4   7   67.41    3.26
   6   4   7   88.41    5.84
  -6  -4  -7   94.24    6.54
   6   4   8    8.57    1.79
  -6  -4  -8    6.81    1.87
   6   4   9    2.70    1.18
  -6  -4  -9   -0.84    1.26
   6   4  10    5.04    1.71
  -6  -4 -10    5.71    2.09
   6   4  11   -0.08    1.16
  -6  -4 -11   -0.91    1.33
   6   4  12    9.40    2.33
  -6  -4 -12    9.48    2.32
   6   4  13    0.50    1.36
  -6  -4 -13    1.33    1.87
   6   5  -7   15.20    4.46
  -6  -5   7   12.46    4.07
   6   5  -6    7.48    2.53
  -6  -5   6    4.14    1.98
   6   5  -5   12.33    3.30
  -6  -5   5   14.52    3.00
   6   5  -4    6.75    2.47
  -6  -5   4    9.24    2.26
   6   5  -3    0.55    1.03
  -6  -5   3   -0.68    1.01
   6   5  -2   48.73    4.73
   6   5  -2   40.43    2.99
  -6  -5   2   37.47    3.80
   6   5  -1    5.02    0.99
  -6  -5   1    1.96    1.40
  -6  -5   1    2.35    1.11
   6   5   0   61.74    3.91
  -6  -5   0   70.88    5.59
  -6  -5   0   46.67    3.84
   6   5   1   37.42    2.89
  -6  -5  -1   35.37    3.46
  -6  -5  -1   31.82    2.72
   6   5   2    5.73    1.18
  -6  -5  -2    4.69    1.43
   6   5   3    8.66    1.07
   6   5   3   13.76    1.56
  -6  -5  -3    8.98    1.40
   6   5   4   12.61    0.97
   6   5   4   14.66    1.90
  -6  -5  -4   18.43    2.16
   6   5   5   75.15    5.26
  -6  -5  -5   68.35    5.87
   6   5   6    2.45    1.32
  -6  -5  -6    3.63    1.18
   6   5   7    4.20    1.52
  -6  -5  -7    7.52    1.61
   6   5   8   -0.71    1.06
  -6  -5  -8    1.84    1.09
   6   5   9   13.46    2.29
  -6  -5  -9   10.32    2.62
   6   5  10   38.20    5.14
  -6  -5 -10   59.95    6.08
   6   5  11    7.96    2.13
  -6  -5 -11   10.25    2.93
   6   5  12   12.68    2.92
  -6  -5 -12   17.14    3.83
   6   5  13    0.98    1.85
  -6  -5 -13    3.43    2.08
   6   5  14    2.33    2.07
  -6  -5 -14    3.19    2.49
   6   6  -6    1.74    2.06
  -6  -6   6    0.27    1.90
   6   6  -5   10.24    2.82
  -6  -6   5    6.56    2.80
   6   6  -4    1.91    1.83
  -6  -6   4    1.29    1.47
   6   6  -3    2.90    1.44
  -6  -6   3    0.34    1.39
   6   6  -2   12.44    2.18
  -6  -6   2   14.50    2.40
   6   6  -1   10.46    1.44
  -6  -6   1    8.12    2.06
  -6  -6   1    6.21    1.81
   6   6   0    4.22    1.10
  -6  -6   0    4.82    1.15
  -6  -6   0    7.64    1.30
   6   6   1   62.49    4.57
  -6  -6  -1   73.93    5.73
  -6  -6  -1   52.81    3.80
   6   6   2   29.65    2.75
  -6  -6  -2   24.79    3.20
  -6  -6  -2   25.72    2.05
   6   6   3    6.28    1.41
  -6  -6  -3    4.08    1.65
  -6  -6  -3    6.14    0.88
   6   6   4    0.58    1.08
  -6  -6  -4    2.04    0.95
   6   6   5   84.73    6.74
  -6  -6  -5   82.11    7.37
   6   6   6   34.89    3.81
  -6  -6  -6   30.86    3.84
   6   6   7  102.27    8.59
  -6  -6  -7  109.00    9.69
   6   6   8    6.15    1.92
  -6  -6  -8    9.18    1.85
   6   6   9   -1.24    1.27
  -6  -6  -9    0.14    1.26
   6   6  10    1.35    1.51
  -6  -6 -10    3.10    1.63
   6   6  11   28.33    4.05
  -6  -6 -11   21.94    4.57
   6   6  12   -0.17    1.50
  -6  -6 -12    1.32    1.76
   6   6  13   -0.15    1.47
  -6  -6 -13    0.82    1.75
   6   6  14    4.69    2.31
  -6  -6 -14    3.36    3.31
   6   7  -5    4.02    2.79
  -6  -7   5    5.01    2.12
   6   7  -4   -1.82    1.63
  -6  -7   4   -0.18    1.40
   6   7  -3    4.51    1.73
  -6  -7   3    3.65    1.64
   6   7  -2    3.02    1.65
  -6  -7   2    0.93    1.18
   6   7  -1   11.33    1.59
  -6  -7   1   11.25    2.74
  -6  -7   1   13.58    2.18
   6   7   0    4.42    1.24
  -6  -7   0    7.79    1.78
  -6  -7   0    3.99    1.36
   6   7   1    0.77    0.95
  -6  -7  -1    4.78    1.46
  -6  -7  -1    0.61    0.80
   6   7   2   23.85    2.59
  -6  -7  -2   26.77    3.43
  -6  -7  -2   19.89    1.73
   6   7   3    1.13    1.31
  -6  -7  -3    6.90    1.61
   6   7   4    2.28    1.39
  -6  -7  -4    4.29    1.54
   6   7   5    0.11    1.26
  -6  -7  -5    3.65    1.44
   6   7   6   33.02    3.98
  -6  -7  -6   30.08    4.09
   6   7   7   19.11    3.07
  -6  -7  -7   17.49    3.11
   6   7   8   20.92    2.70
  -6  -7  -8   18.44    3.54
   6   7   9   14.48    2.67
  -6  -7  -9   10.52    2.66
   6   7  10    7.26    2.66
  -6  -7 -10    8.94    2.23
   6   7  11    4.87    2.35
  -6  -7 -11    6.04    2.37
   6   7  12    5.00    2.37
  -6  -7 -12    4.23    2.56
   6   7  13    2.55    2.11
  -6  -7 -13    2.58    2.29
   6   7  14   -1.05    1.85
  -6  -7 -14   -0.71    2.41
   6   8  -4   -0.05    1.95
  -6  -8   4    0.75    1.51
   6   8  -3   18.73    3.75
  -6  -8   3   13.37    3.04
   6   8  -2    3.00    1.95
  -6  -8   2    2.16    1.45
  -6  -8   1   -0.28    0.97
   6   8   0    5.34    1.30
  -6  -8   0    6.13    1.58
   6   8   1   14.99    2.45
  -6  -8  -1   19.96    3.37
  -6  -8  -1   12.44    2.22
   6   8   2    7.07    1.89
  -6  -8  -2    9.07    2.26
  -6  -8  -2    8.68    1.38
   6   8   3   10.05    2.17
  -6  -8  -3   10.60    2.53
   6   8   4    1.94    1.41
  -6  -8  -4    0.90    1.59
   6   8   5   12.49    2.49
  -6  -8  -5    7.98    2.46
   6   8   6    8.30    2.57
  -6  -8  -6   11.32    2.50
   6   8   7    0.01    1.35
  -6  -8  -7    0.66    1.27
   6   8   8   15.05    3.34
   6   8   9   33.64    4.27
  -6  -8  -9   29.77    4.08
   6   8  10   -1.78    1.49
  -6  -8 -10    2.05    1.47
   6   8  11   -0.12    1.90
  -6  -8 -11    2.52    1.64
   6   8  12    1.44    1.88
  -6  -8 -12    0.94    1.55
   6   8  13   -1.90    1.96
  -6  -8 -13   -1.02    2.13
   6   9  -2    0.98    1.28
  -6  -9   2    0.26    1.29
   6   9  -1    3.11    1.69
  -6  -9   1    2.58    1.41
  -6  -9   0   16.34    2.77
  -6  -9   0    4.36    1.68
   6   9   1   -0.88    1.01
  -6  -9  -1    0.20    1.39
   6   9   2    1.20    1.23
  -6  -9  -2    2.59    1.39
   6   9   3    3.53    1.64
  -6  -9  -3    6.40    2.13
   6   9   4    8.02    2.21
  -6  -9  -4    9.64    2.70
   6   9   5   11.33    2.68
  -6  -9  -5   13.18    3.03
   6   9   6   10.11    2.59
  -6  -9  -6    7.87    2.79
   6   9   7   -0.07    1.41
  -6  -9  -7   -1.72    1.56
   6   9   8    0.00    1.51
  -6  -9  -8    1.08    1.15
   6   9   9   -0.36    1.58
  -6  -9  -9   -0.47    1.53
   6   9  10    1.55    1.81
  -6  -9 -10    0.58    1.78
   6   9  11   -0.42    1.94
  -6  -9 -11    2.59    1.83
   6   9  12    1.74    1.84
  -6  -9 -12    0.45    1.95
   6   9  13    0.07    1.68
  -6  -9 -13    0.26    1.33
   6  10  -1   -0.83    1.89
  -6 -10   0    4.86    1.96
  -6 -10  -1    2.05    1.91
   6  10   2    3.37    1.36
  -6 -10  -2    2.34    2.44
   6  10   3    1.45    1.22
  -6 -10  -3    1.51    1.78
   6  10   4    2.76    1.51
  -6 -10  -4    1.88    2.12
   6  10   5    9.28    2.61
  -6 -10  -5   12.82    2.70
   6  10   6   -0.12    1.32
  -6 -10  -6    4.01    1.81
   6  10   7   -0.98    1.84
  -6 -10  -7   -2.26    1.58
   6  10   8    4.89    2.73
  -6 -10  -8   10.27    2.75
   6  10   9    4.62    3.02
  -6 -10  -9   10.24    2.70
   6  10  10   15.62    4.13
  -6 -10 -10   16.36    4.02
   6  10  11    3.77    2.47
  -6 -10 -11    4.41    2.34
   6  10  12   17.17    3.64
  -6 -10 -12    4.24    3.49
  -6 -11  -1   -0.64    1.88
  -6 -11  -2    0.89    1.80
   6  11   3    9.41    2.13
  -6 -11  -3    6.49    3.24
   6  11   4    3.40    2.04
  -6 -11  -4    9.85    2.68
   6  11   5    0.52    1.34
  -6 -11  -5   -0.26    1.72
   6  11   6   15.46    3.40
  -6 -11  -6   18.29    4.40
   6  11   7   -0.34    1.61
  -6 -11  -7   -0.85    1.74
   6  11   8   -2.74    1.38
  -6 -11  -8    2.69    1.98
   6  11   9    2.71    1.88
  -6 -11  -9    2.52    2.21
   6  11  10    0.36    1.74
  -6 -11 -10    1.18    1.83
   6  11  11    0.23    1.80
  -6 -11 -11    0.51    1.60
   6  12   4    5.64    2.25
  -6 -12  -4   10.91    3.12
   6  12   5   10.33    2.90
  -6 -12  -5   12.59    4.06
   6  12   6    0.16    2.09
  -6 -12  -6    8.37    2.69
   6  12   7    4.03    2.18
  -6 -12  -7    1.95    2.70
   6  12   8    0.09    1.74
  -6 -12  -8    1.29    1.66
   6  12   9    2.02    2.28
  -6 -12  -9    3.21    2.07
   7  -8  -6   13.04    4.08
  -7   8   6   19.14    4.54
   7  -8  -5   19.95    4.54
  -7   8   5   16.36    4.92
   7  -8  -4    3.97    2.42
  -7   8   4    5.49    2.82
   7  -8  -3   14.03    3.47
  -7   8   3    9.91    4.04
   7  -8  -2   14.20    3.64
  -7   8   2   11.25    3.69
   7  -8  -1    1.87    2.11
  -7   8   1    2.39    2.03
   7  -8   0    2.29    1.99
  -7   8   0    3.65    2.20
   7  -8   1   10.86    2.95
  -7   8  -1    2.66    2.86
   7  -8   2    3.97    2.30
  -7   8  -2    7.12    2.66
   7  -7  -7    3.31    2.87
  -7   7   7    1.05    2.21
   7  -7  -6   14.11    5.28
  -7   7   6   30.79    5.12
   7  -7  -5    7.94    2.95
  -7   7   5   14.07    3.50
   7  -7  -4   12.57    3.53
  -7   7   4   15.74    3.83
   7  -7  -3   13.99    3.21
  -7   7   3   12.73    3.69
   7  -7  -2   47.46    7.03
  -7   7   2   46.61    6.74
   7  -7  -1    8.36    2.62
  -7   7   1   10.96    2.94
   7  -7   0    3.73    2.22
  -7   7   0    4.02    2.30
   7  -7   1    0.62    1.48
  -7   7  -1   -2.05    1.64
   7  -7   2    2.22    1.69
  -7   7  -2   -0.90    1.54
   7  -7   3   22.45    4.96
  -7   7  -3   27.85    4.35
   7  -7   4   21.35    5.11
  -7   7  -4   19.41    4.14
   7  -6  -8    2.49    2.52
  -7   6   8    3.19    2.16
   7  -6  -7   17.09    4.32
  -7   6   7   21.10    4.37
   7  -6  -6    3.36    2.74
  -7   6   6    8.45    2.60
   7  -6  -5   17.63    4.33
  -7   6   5   18.27    4.03
   7  -6  -4    2.43    1.95
  -7   6   4    5.47    2.22
   7  -6  -3   21.64    3.23
  -7   6   3   16.06    3.73
   7  -6  -2   10.36    3.28
  -7   6   2   13.28    2.58
   7  -6  -1    9.45    2.26
  -7   6   1    2.56    2.13
   7  -6   0   17.18    3.46
  -7   6   0   13.55    3.58
   7  -6   1   15.07    3.36
  -7   6  -1   15.68    3.46
   7  -6   2   14.56    3.02
  -7   6  -2   13.54    2.63
   7  -6   3   -0.02    1.65
  -7   6  -3    1.38    1.40
   7  -6   4   36.48    5.81
  -7   6  -4   44.25    5.37
   7  -6   5   -0.34    1.61
  -7   6  -5    0.34    1.23
   7  -6   6    2.15    1.97
  -7   6  -6    4.66    1.90
   7  -5  -8    5.57    3.18
  -7   5   8    8.18    2.30
   7  -5  -7    0.42    1.82
  -7   5   7    1.26    1.54
   7  -5  -6   -0.28    1.68
  -7   5   6   -1.21    1.47
   7  -5  -5    7.16    2.79
  -7   5   5    9.04    2.56
   7  -5  -4   -1.78    1.70
  -7   5   4    0.56    1.31
   7  -5  -3   11.13    2.95
  -7   5   3    3.85    2.14
   7  -5  -2   15.78    2.68
  -7   5   2    7.85    2.68
   7  -5  -1   15.54    3.26
  -7   5   1   13.25    3.15
   7  -5   0   -0.36    1.35
  -7   5   0   -0.77    1.39
   7  -5   1   30.53    4.17
  -7   5  -1   19.03    4.05
   7  -5   2    7.75    1.82
  -7   5  -2    9.91    2.24
   7  -5   3   19.75    3.38
  -7   5  -3   18.52    3.28
   7  -5   4    9.42    2.87
  -7   5  -4   13.47    2.66
   7  -5   5    1.39    1.63
  -7   5  -5    0.10    1.19
   7  -5   6    3.98    1.98
  -7   5  -6    1.24    1.77
   7  -5   7   -0.05    2.13
  -7   5  -7    3.29    1.50
   7  -4  -9    1.30    2.22
   7  -4  -8    3.98    2.36
  -7   4   8    2.74    1.74
   7  -4  -7    9.02    2.96
  -7   4   7    8.92    2.37
   7  -4  -6    4.89    1.73
  -7   4   6    5.64    1.84
   7  -4  -5   12.01    2.78
  -7   4   5    9.72    2.38
   7  -4  -4    0.59    1.03
  -7   4   4    1.44    1.33
   7  -4  -3    7.69    2.03
  -7   4   3    9.37    2.39
   7  -4  -2   37.33    5.78
  -7   4   2   38.27    4.86
   7  -4  -1   13.31    2.13
  -7   4   1   14.51    2.82
   7  -4   0   35.70    4.26
  -7   4   0   27.14    4.20
   7  -4   1   19.97    2.79
  -7   4  -1   17.94    2.96
   7  -4   2   29.01    4.07
  -7   4  -2   31.35    3.98
   7  -4   3    2.69    1.32
  -7   4  -3    1.28    1.40
   7  -4   4   15.96    2.96
  -7   4  -4   13.99    2.66
   7  -4   5    5.19    2.35
  -7   4  -5   11.02    2.06
   7  -4   6    3.15    1.89
  -7   4  -6    1.62    1.51
   7  -4   7    8.88    2.15
  -7   4  -7    7.72    2.02
   7  -4   8    2.97    2.03
  -7   4  -8    1.95    1.63
  -7   3   9    0.72    1.53
  -7   3   8    6.99    2.99
   7  -3  -7   -1.22    1.54
  -7   3   7   -2.31    1.37
   7  -3  -6   12.78    2.30
  -7   3   6   10.91    2.41
   7  -3  -5    8.22    1.80
  -7   3   5    8.00    1.92
   7  -3  -4   18.06    2.90
  -7   3   4   21.35    3.04
   7  -3  -3   11.56    2.81
  -7   3   3   22.63    2.95
   7  -3  -2   19.12    2.85
  -7   3   2   18.76    2.93
   7  -3  -1   10.21    2.55
  -7   3   1    6.23    1.84
   7  -3   0   61.66    5.38
  -7   3   0   55.09    5.53
   7  -3   1   14.69    2.42
  -7   3  -1   10.79    2.29
   7  -3   2   10.68    2.17
  -7   3  -2    9.43    1.64
   7  -3   3   -0.33    1.08
  -7   3  -3   -0.27    1.11
   7  -3   4   50.70    4.98
  -7   3  -4   67.91    5.25
   7  -3   5   21.00    3.26
  -7   3  -5   28.44    3.47
   7  -3   6    6.56    2.30
  -7   3  -6    7.79    1.88
   7  -3   7    1.47    1.28
  -7   3  -7   -1.63    1.05
   7  -3   8    5.27    2.44
  -7   3  -8    8.03    2.00
   7  -3   9    3.03    1.71
  -7   3  -9    0.45    1.29
  -7   2   9   11.40    3.78
  -7   2   8   10.91    3.64
  -7   2   7    8.87    1.88
  -7   2   7   11.71    2.98
  -7   2   6    0.93    1.01
  -7   2   6    0.46    1.10
   7  -2  -5    9.54    2.03
  -7   2   5    7.94    1.90
   7  -2  -4   17.24    3.05
  -7   2   4   15.80    2.41
   7  -2  -3   23.98    2.97
  -7   2   3   26.75    3.19
   7  -2  -2   38.93    4.72
  -7   2   2   46.04    4.26
   7  -2  -1    9.07    1.65
  -7   2   1    9.71    1.90
   7  -2   0   42.72    5.85
  -7   2   0   49.44    4.76
   7  -2   1    6.85    1.84
  -7   2  -1    8.69    1.78
   7  -2   2   38.87    4.43
  -7   2  -2   41.92    4.01
   7  -2   3   25.65    3.17
  -7   2  -3   22.06    2.98
   7  -2   4    7.06    1.57
  -7   2  -4    7.86    1.90
   7  -2   5   14.66    2.59
  -7   2  -5   20.19    2.71
   7  -2   6   29.39    3.83
  -7   2  -6   32.67    3.60
   7  -2   7   50.14    5.61
  -7   2  -7   47.73    5.21
   7  -2   8    8.89    2.53
  -7   2  -8   10.77    2.06
   7  -2   9    6.16    2.25
  -7   2  -9   10.12    2.10
   7  -2  10   -0.65    1.30
  -7   2 -10   -0.91    1.16
  -7   1   9   15.73    3.72
   7  -1  -8    1.16    1.41
  -7   1   8    3.37    1.76
   7  -1  -7   15.12    2.38
  -7   1   7   11.55    3.43
   7  -1  -6    0.80    0.95
  -7   1   6    0.42    0.94
  -7   1   6   -0.60    1.33
   7  -1  -5   20.72    2.18
  -7   1   5   16.60    2.41
  -7   1   5   16.27    3.16
   7  -1  -4    0.12    0.75
  -7   1   4    1.88    1.01
  -7   1   4    1.87    1.06
   7  -1  -3   17.85    3.16
  -7   1   3   20.07    2.53
   7  -1  -2    1.74    1.03
  -7   1   2   -0.28    1.01
   7  -1  -1    5.52    1.29
  -7   1   1   -0.15    1.26
   7  -1   0   14.87    2.16
  -7   1   0   14.43    2.25
   7  -1   1    1.84    1.28
  -7   1  -1    0.23    1.08
   7  -1   2   -0.19    0.84
  -7   1  -2   -2.37    1.05
   7  -1   3   37.50    3.95
  -7   1  -3   42.18    3.76
   7  -1   4   43.83    4.15
  -7   1  -4   46.54    4.52
   7  -1   5    6.01    1.55
  -7   1  -5   10.14    1.50
   7  -1   6   23.55    2.94
  -7   1  -6   27.16    3.26
  -7   1  -6   22.23    2.20
   7  -1   7   -1.88    1.11
  -7   1  -7   -0.00    0.93
  -7   1  -7    0.17    0.77
   7  -1   8   -0.54    1.06
  -7   1  -8    0.10    1.03
  -7   1  -8   -0.73    0.96
   7  -1   9   33.21    4.57
  -7   1  -9   38.14    4.53
  -7   1  -9   44.78    4.96
   7  -1  10   -0.65    1.20
  -7   1 -10    1.29    1.08
  -7   1 -10    1.34    1.33
   7  -1  11    8.06    2.64
   7   0  -8    1.74    1.57
  -7   0   8    2.47    2.23
   7   0  -7   -2.73    1.29
  -7   0   7    1.08    1.82
   7   0  -6    9.45    1.94
  -7   0   6    8.89    2.35
   7   0  -5    3.48    1.40
  -7   0   5    3.88    1.26
  -7   0   5    6.85    1.99
   7   0  -4   38.30    3.96
  -7   0   4   50.74    4.64
  -7   0   4   41.59    5.32
   7   0  -3  183.48   11.74
  -7   0   3  171.81   12.84
  -7   0   3  165.10   15.36
   7   0  -2   29.74    2.41
   7   0  -2   25.02    3.67
  -7   0   2   33.21    3.34
   7   0  -1   -0.67    0.58
   7   0  -1    2.01    0.90
  -7   0   1    1.93    0.99
   7   0   0    1.67    0.61
   7   0   0    2.89    1.17
  -7   0   0    4.72    1.27
   7   0   1    1.00    1.12
  -7   0  -1    5.06    1.32
   7   0   2    0.14    0.71
  -7   0  -2   -0.36    0.88
   7   0   3   79.89    5.66
  -7   0  -3   74.74    3.62
  -7   0  -3   76.86    6.11
   7   0   4   26.58    2.67
  -7   0  -4   18.51    1.54
  -7   0  -4   23.26    2.55
   7   0   5   44.75    3.62
  -7   0  -5   44.49    2.89
  -7   0  -5   58.25    4.73
   7   0   6   23.57    3.15
  -7   0  -6   35.60    3.03
  -7   0  -6   35.34    3.26
   7   0   7   29.05    3.18
  -7   0  -7   22.77    3.18
  -7   0  -7   31.65    3.41
   7   0   8   17.79    2.67
  -7   0  -8   19.97    2.96
  -7   0  -8   23.15    2.61
   7   0   9   75.89    7.72
  -7   0  -9   86.77    7.41
  -7   0  -9   89.55    8.95
   7   0  10    9.11    1.86
  -7   0 -10    8.35    2.02
   7   0  11    0.05    1.44
  -7   0 -11    1.04    1.65
   7   1  -8    1.52    1.67
  -7  -1   8    2.80    2.10
   7   1  -7    2.74    1.82
  -7  -1   7    5.07    2.34
   7   1  -6    0.01    1.31
  -7  -1   6    0.67    1.48
   7   1  -5    9.66    1.98
  -7  -1   5   12.93    2.59
  -7  -1   5    6.83    1.57
   7   1  -4   20.19    2.93
  -7  -1   4   17.64    3.29
   7   1  -3   38.64    3.14
  -7  -1   3   29.86    2.84
  -7  -1   3   36.09    4.27
   7   1  -2   72.19    4.78
  -7  -1   2   63.85    4.74
  -7  -1   2   56.80    6.14
   7   1  -1    7.21    1.52
   7   1  -1    9.86    1.21
  -7  -1   1    7.38    1.49
   7   1   0  177.49   12.97
  -7  -1   0  181.96   10.22
  -7  -1   0  200.39   12.67
   7   1   1   61.70    5.10
  -7  -1  -1   68.82    5.22
  -7  -1  -1   71.63    4.21
   7   1   2   82.04    6.03
  -7  -1  -2   62.15    3.80
  -7  -1  -2   63.44    5.78
   7   1   3    3.18    1.14
  -7  -1  -3    1.63    0.79
  -7  -1  -3    4.18    1.21
   7   1   4   17.22    2.04
  -7  -1  -4   16.18    1.42
  -7  -1  -4   16.01    2.47
   7   1   5   18.13    2.13
  -7  -1  -5   17.49    1.87
  -7  -1  -5   13.46    1.89
   7   1   6   50.39    3.98
  -7  -1  -6   55.26    4.26
  -7  -1  -6   54.77    4.74
   7   1   7   12.65    2.08
  -7  -1  -7   11.86    2.16
  -7  -1  -7   21.12    2.18
   7   1   8    3.35    1.34
  -7  -1  -8    6.73    1.55
  -7  -1  -8    8.92    1.70
   7   1   9   32.15    3.74
  -7  -1  -9   38.09    3.97
  -7  -1  -9   38.34    4.24
   7   1  10   12.19    1.98
  -7  -1 -10   14.11    2.75
   7   1  11    6.14    1.83
   7   1  11    9.35    2.17
  -7  -1 -11    5.79    2.42
   7   1  12   50.35    7.45
  -7  -1 -12   65.24    8.61
   7   2  -8    8.20    2.89
  -7  -2   8    5.55    2.82
   7   2  -7   29.29    4.83
  -7  -2   7   17.63    5.22
   7   2  -6    1.40    1.79
  -7  -2   6    2.09    1.84
  -7  -2   5    1.13    1.51
   7   2  -4    2.12    1.47
  -7  -2   4    2.50    1.56
  -7  -2   4    1.22    0.98
   7   2  -3    4.73    1.34
  -7  -2   3    3.08    1.72
  -7  -2   3    4.18    0.96
   7   2  -2   83.22    5.58
  -7  -2   2   70.09    6.54
  -7  -2   2   76.33    5.06
   7   2  -1   22.38    2.17
  -7  -2   1   22.26    2.26
  -7  -2   1   23.21    2.92
   7   2   0  173.19   13.01
  -7  -2   0  164.03    9.85
  -7  -2   0  181.50   11.29
   7   2   1   32.01    3.01
  -7  -2  -1   34.53    3.05
  -7  -2  -1   32.83    3.06
   7   2   2    5.67    1.14
  -7  -2  -2    6.48    1.20
  -7  -2  -2    5.20    1.09
   7   2   3   69.15    5.31
  -7  -2  -3   59.95    5.11
  -7  -2  -3   65.44    4.11
  -7  -2  -4   21.92    1.92
  -7  -2  -4   23.68    2.76
  -7  -2  -5    1.78    0.86
  -7  -2  -5    2.81    1.24
   7   2   6   15.68    1.62
  -7  -2  -6   19.09    1.96
  -7  -2  -6   18.87    2.58
   7   2   7    5.56    1.16
  -7  -2  -7    7.09    1.75
  -7  -2  -7    9.24    1.64
   7   2   8   18.74    2.08
  -7  -2  -8   20.93    2.82
  -7  -2  -8   25.40    3.07
   7   2   9    9.37    1.57
  -7  -2  -9   12.03    2.11
  -7  -2  -9   14.26    2.47
   7   2  10    4.67    1.07
   7   2  10    1.28    1.40
  -7  -2 -10    3.28    1.84
   7   2  11   -0.26    1.18
   7   2  11    0.77    1.24
  -7  -2 -11    0.38    1.37
   7   2  12    9.43    2.71
  -7  -2 -12   12.19    3.25
   7   3  -7   -2.50    2.13
  -7  -3   7   -1.08    1.84
   7   3  -6   -0.17    1.55
  -7  -3   6   -0.24    1.33
   7   3  -5    8.24    2.12
  -7  -3   5    2.47    1.97
   7   3  -4    1.94    1.38
  -7  -3   4    1.10    1.60
   7   3  -3   42.49    3.71
  -7  -3   3   26.81    3.88
  -7  -3   3   22.57    2.15
   7   3  -2    5.79    1.21
  -7  -3   2    1.82    1.58
  -7  -3   2    3.34    1.13
   7   3  -1    4.02    1.03
  -7  -3   1    6.47    1.49
  -7  -3   1    4.41    1.08
  -7  -3   0   53.11    3.90
  -7  -3   0   52.37    4.32
  -7  -3   0   54.37    4.72
   7   3   1   19.22    2.28
  -7  -3  -1   18.57    2.13
  -7  -3  -1   20.23    2.36
   7   3   2  147.18    9.82
  -7  -3  -2  171.25   10.70
  -7  -3  -2  165.64   11.82
   7   3   3   44.82    3.16
  -7  -3  -3   53.06    3.78
  -7  -3  -3   48.36    3.56
   7   3   4    2.75    0.88
  -7  -3  -4    6.26    1.10
  -7  -3  -4    4.00    1.27
   7   3   5   17.13    1.54
  -7  -3  -5   16.66    1.92
  -7  -3  -5   16.14    1.85
   7   3   6   22.14    1.83
  -7  -3  -6   32.96    3.06
  -7  -3  -6   27.17    2.62
   7   3   7    3.87    1.00
  -7  -3  -7    6.77    1.36
  -7  -3  -7    4.95    1.52
  -7  -3  -8   16.28    2.58
   7   3   9    6.47    1.78
  -7  -3  -9    8.74    2.08
   7   3  10    1.69    1.49
  -7  -3 -10    4.17    1.71
   7   3  11    1.60    1.57
  -7  -3 -11    3.12    1.87
   7   3  12    9.23    2.59
  -7  -3 -12   10.50    2.97
   7   3  13    3.11    1.83
  -7  -3 -13    1.86    2.22
  -7  -4   6    1.07    1.58
   7   4  -5    2.12    2.09
  -7  -4   5    4.01    1.79
   7   4  -4    3.07    1.70
  -7  -4   4    2.71    1.62
   7   4  -3   11.47    2.36
  -7  -4   3    7.77    1.99
   7   4  -2    1.24    0.92
   7   4  -2    5.80    1.24
  -7  -4   2    1.43    1.41
  -7  -4   1   22.03    2.83
  -7  -4   0    5.35    1.29
  -7  -4   0    5.11    1.31
  -7  -4   0    3.66    1.16
  -7  -4  -1   12.19    1.69
  -7  -4  -1    8.89    1.55
  -7  -4  -1    5.96    1.47
   7   4   2   59.33    4.54
  -7  -4  -2   55.76    4.65
  -7  -4  -2   51.52    4.36
  -7  -4  -3   -0.62    0.96
  -7  -4  -3    1.06    0.86
   7   4   4    2.14    0.76
  -7  -4  -4    6.20    1.36
  -7  -4  -4    2.95    1.08
  -7  -4  -5  113.45    8.42
   7   4   6   11.16    1.66
   7   4   6   12.02    1.12
  -7  -4  -6   17.60    2.01
   7   4   7   -0.13    0.98
  -7  -4  -7    0.90    1.04
   7   4   8    1.07    1.25
  -7  -4  -8    2.73    1.31
   7   4   9   28.11    3.66
  -7  -4  -9   29.41    3.84
   7   4  10   10.45    2.57
  -7  -4 -10   14.09    2.85
   7   4  11    2.04    1.46
  -7  -4 -11    0.09    1.57
   7   4  12    6.08    2.18
  -7  -4 -12   10.99    3.19
   7   4  13    7.84    2.48
  -7  -4 -13    5.57    3.45
   7   5  -6    2.35    1.80
  -7  -5   6   -1.38    1.53
   7   5  -5    0.62    1.73
  -7  -5   5    1.01    1.58
   7   5  -4    2.04    2.08
  -7  -5   4    5.07    1.86
   7   5  -3    8.40    2.33
  -7  -5   3    6.07    1.90
   7   5  -2    6.18    1.46
   7   5  -2    2.10    0.97
  -7  -5   2   -1.08    1.26
   7   5  -1   19.50    2.14
  -7  -5   1   19.36    2.83
   7   5   0    2.26    0.99
  -7  -5   0   -0.44    1.12
  -7  -5   0    1.61    1.01
   7   5   1   43.36    3.44
  -7  -5  -1   47.64    4.63
  -7  -5  -1   38.65    3.62
   7   5   2   11.74    1.53
  -7  -5  -2    9.30    1.99
  -7  -5  -2    7.94    1.38
   7   5   3    0.39    0.67
   7   5   3    0.38    0.83
  -7  -5  -3    0.64    0.99
   7   5   4    6.07    1.11
   7   5   4    4.36    1.40
  -7  -5  -4    4.11    1.45
   7   5   5   21.52    2.65
  -7  -5  -5   20.34    2.94
   7   5   6   34.09    3.76
  -7  -5  -6   31.12    3.68
   7   5   7  178.31   15.78
  -7  -5  -7  204.84   16.12
   7   5   8    2.66    1.34
  -7  -5  -8   -0.12    1.21
   7   5   9    6.96    2.00
  -7  -5  -9    7.32    1.74
   7   5  10   24.13    3.71
  -7  -5 -10   22.14    3.72
   7   5  11   15.04    3.14
  -7  -5 -11   16.50    3.67
   7   5  12    3.74    2.03
  -7  -5 -12    5.12    2.59
   7   5  13    1.48    1.74
  -7  -5 -13    0.93    2.18
   7   6  -5    3.97    2.75
  -7  -6   5    6.01    2.37
   7   6  -4   26.00    4.76
  -7  -6   4   21.99    4.06
   7   6  -3   15.21    3.30
  -7  -6   3   10.84    2.56
   7   6  -2    9.60    2.58
  -7  -6   2   10.21    2.19
   7   6  -1    7.60    1.32
  -7  -6   1    5.48    1.49
   7   6   0   12.47    1.87
  -7  -6   0   12.80    2.38
  -7  -6   0   14.96    2.46
   7   6   1    8.53    1.66
  -7  -6  -1    7.23    2.16
  -7  -6  -1    6.97    1.70
   7   6   2   12.06    1.76
  -7  -6  -2   12.91    2.37
  -7  -6  -2   10.34    1.55
   7   6   3   31.65    3.28
   7   6   3   27.98    2.52
  -7  -6  -3   36.66    3.94
   7   6   4   49.98    4.72
  -7  -6  -4   55.77    5.33
   7   6   5   13.67    2.38
  -7  -6  -5   14.54    2.53
   7   6   6   52.77    4.90
  -7  -6  -6   54.63    5.53
   7   6   7   20.55    2.67
  -7  -6  -7   22.01    3.23
   7   6   8   11.61    2.84
  -7  -6  -8   18.69    3.02
   7   6   9   24.86    3.04
  -7  -6  -9   17.44    3.39
   7   6  10   41.76    5.44
  -7  -6 -10   37.44    5.29
   7   6  11    2.75    1.95
  -7  -6 -11    4.04    2.06
   7   6  12    1.14    1.76
  -7  -6 -12    2.00    1.99
   7   6  13    4.17    2.76
  -7  -6 -13    7.95    3.11
   7   7  -4   22.40    4.48
  -7  -7   4   15.27    3.70
   7   7  -3    1.50    2.16
  -7  -7   3    1.50    1.55
   7   7  -2    1.96    1.82
  -7  -7   2    3.14    1.53
  -7  -7   1    2.51    1.38
   7   7   0   -0.34    0.87
  -7  -7   0   -0.42    1.11
  -7  -7   0    0.34    0.83
   7   7   1   23.39    2.64
  -7  -7  -1   17.96    3.94
  -7  -7  -1   18.37    2.53
   7   7   2   11.39    2.16
  -7  -7  -2   15.60    2.71
  -7  -7  -2   12.50    1.74
   7   7   3   30.93    3.39
  -7  -7  -3   25.24    3.91
   7   7   4   20.84    3.07
  -7  -7  -4   23.03    3.44
   7   7   5    8.47    2.07
  -7  -7  -5    8.58    2.37
   7   7   6    4.40    1.59
  -7  -7  -6    9.03    2.00
   7   7   7    9.93    2.44
  -7  -7  -7    8.30    2.29
   7   7   8    2.25    1.73
  -7  -7  -8    2.57    1.65
   7   7   9    2.07    1.83
  -7  -7  -9    3.70    1.85
   7   7  10   13.41    3.25
  -7  -7 -10   13.64    3.02
   7   7  11    4.94    2.18
  -7  -7 -11    2.66    2.10
   7   7  12   -1.53    1.75
  -7  -7 -12    0.27    1.80
   7   7  13   13.36    3.89
  -7  -7 -13   13.25    3.89
   7   8  -3    4.76    2.74
  -7  -8   3    2.88    2.19
   7   8  -2   -0.84    1.28
  -7  -8   2    0.25    1.18
   7   8  -1    1.35    1.41
  -7  -8   1    0.93    1.17
  -7  -8   0    5.16    1.77
  -7  -8   0    0.44    1.20
   7   8   1   35.22    3.70
  -7  -8  -1   36.76    4.62
  -7  -8  -1   27.32    3.05
   7   8   2   19.91    3.27
  -7  -8  -2   16.55    3.61
   7   8   3    3.05    1.56
  -7  -8  -3    2.52    1.53
   7   8   4    8.80    2.25
  -7  -8  -4   11.03    2.68
   7   8   5    4.31    1.71
  -7  -8  -5    1.43    1.94
   7   8   6    2.14    1.19
  -7  -8  -6   -0.75    1.49
   7   8   7   14.49    2.73
  -7  -8  -7   17.59    3.37
   7   8   8    1.85    2.15
  -7  -8  -8    7.53    2.08
   7   8   9    3.02    1.84
  -7  -8  -9    0.22    1.37
   7   8  10    0.68    1.60
  -7  -8 -10   -0.46    1.57
   7   8  11   -1.02    1.51
  -7  -8 -11   -0.31    1.69
   7   8  12    1.35    1.69
  -7  -8 -12   -0.91    1.57
   7   8  13   -0.66    1.72
  -7  -8 -13    0.44    1.64
   7   9  -1   -1.09    1.78
  -7  -9   0    0.42    1.55
   7   9   1    0.25    1.00
  -7  -9  -1   -0.89    1.39
   7   9   2   15.27    2.54
  -7  -9  -2    9.54    3.03
   7   9   3   18.23    3.18
  -7  -9  -3   13.53    3.45
   7   9   4    8.56    2.77
  -7  -9  -4   15.77    3.06
   7   9   5   11.62    2.79
  -7  -9  -5    9.82    2.42
   7   9   6    3.28    2.10
  -7  -9  -6    3.54    2.01
  -7  -9  -7    3.43    1.77
   7   9   8    0.40    1.88
  -7  -9  -8    2.57    1.86
   7   9   9   12.34    3.49
  -7  -9  -9   12.90    3.31
   7   9  10    4.79    2.21
  -7  -9 -10    5.47    2.55
   7   9  11    3.77    2.86
  -7  -9 -11    4.88    2.69
   7   9  12   11.25    3.38
  -7  -9 -12    6.38    3.72
  -7 -10  -1    0.15    1.58
   7  10   2   -0.83    1.29
  -7 -10  -2    5.44    2.00
   7  10   3    4.59    1.81
  -7 -10  -3    1.35    2.31
   7  10   4    5.56    2.25
  -7 -10  -4    5.54    2.66
   7  10   5    2.58    1.97
  -7 -10  -5    3.57    2.30
   7  10   6    3.14    2.75
  -7 -10  -6   12.66    2.95
   7  10   7    1.73    2.33
  -7 -10  -7    6.49    2.43
   7  10   8    1.80    2.20
  -7 -10  -8    3.03    2.09
   7  10   9    2.98    2.36
  -7 -10  -9    1.54    2.23
   7  10  10    5.67    3.15
  -7 -10 -10    8.43    2.93
   7  10  11   13.28    4.41
  -7 -10 -11   12.32    3.38
   7  11   3   -0.03    1.16
  -7 -11  -3    0.23    1.86
   7  11   4    5.90    2.03
  -7 -11  -4   -2.68    2.40
   7  11   5   -1.66    1.58
  -7 -11  -5    4.70    2.01
   7  11   6   28.41    5.93
  -7 -11  -6   42.53    5.95
   7  11   7    3.67    2.06
  -7 -11  -7    5.00    2.73
   7  11   8   -0.50    2.28
  -7 -11  -8    6.70    2.61
   7  11   9   -0.21    1.77
  -7 -11  -9    1.00    1.79
   7  11  10    2.85    2.01
  -7 -11 -10   -1.57    1.95
   8  -7  -4   -0.36    1.72
  -8   7   4    0.65    1.70
   8  -7  -3    5.34    2.63
  -8   7   3    4.78    2.92
   8  -7  -2    6.75    3.06
  -8   7   2   10.26    3.31
   8  -7  -1   10.31    2.70
  -8   7   1    5.54    3.45
   8  -7   0   11.25    3.47
  -8   7   0    7.91    3.26
   8  -7   1    6.18    2.58
  -8   7  -1    6.27    2.77
   8  -6  -6   -0.15    2.27
  -8   6   6    0.44    1.62
   8  -6  -5   35.71    7.78
  -8   6   5   24.16    5.64
   8  -6  -4    3.64    1.76
  -8   6   4   -0.56    2.07
   8  -6  -3   10.42    3.31
  -8   6   3   10.51    3.43
   8  -6  -2   37.92    6.08
  -8   6   2   35.36    5.54
   8  -6  -1   18.89    3.90
  -8   6   1   10.80    4.03
   8  -6   0   -0.72    1.84
  -8   6   0    2.28    1.74
   8  -6   1   14.76    3.51
  -8   6  -1   11.56    3.39
   8  -6   2   -1.81    1.73
  -8   6  -2   -1.33    1.79
   8  -6   3    0.73    1.30
  -8   6  -3    0.28    1.63
   8  -6   4   16.02    3.94
  -8   6  -4   16.61    3.76
   8  -5  -7    6.00    3.08
   8  -5  -6   31.33    4.89
  -8   5   6   35.19    5.73
   8  -5  -5   20.19    4.56
  -8   5   5   21.29    4.34
   8  -5  -4    9.23    3.01
  -8   5   4    4.04    2.56
   8  -5  -3   11.14    2.79
  -8   5   3    9.84    3.15
   8  -5  -2   26.98    5.08
  -8   5   2   35.70    5.23
   8  -5  -1    2.84    1.79
  -8   5   1    1.75    1.61
  -8   5   1    2.65    1.88
   8  -5   0   19.77    4.21
  -8   5   0   24.02    4.08
   8  -5   1   22.88    4.61
  -8   5  -1   22.84    4.35
   8  -5   2    9.49    2.98
  -8   5  -2   11.39    2.99
   8  -5   3    9.14    2.52
  -8   5  -3    8.99    2.66
   8  -5   4    2.89    2.16
  -8   5  -4    4.72    2.12
   8  -5   5    2.37    1.85
  -8   5  -5    1.14    1.86
   8  -5   6    5.98    2.67
  -8   5  -6    4.65    2.34
   8  -4  -7   12.71    3.39
  -8   4   7    8.41    2.71
   8  -4  -6    0.31    1.79
  -8   4   6    1.42    1.48
   8  -4  -5   10.30    1.99
  -8   4   5    7.25    2.52
   8  -4  -4    9.29    2.55
  -8   4   4   10.49    2.73
   8  -4  -3   14.81    3.33
  -8   4   3    6.69    2.48
   8  -4  -2   15.50    3.20
  -8   4   2   19.65    3.46
   8  -4  -1    5.16    1.81
  -8   4   1    9.00    2.16
   8  -4   0   10.60    2.79
  -8   4   0   10.96    2.63
   8  -4   1   -0.37    1.13
  -8   4  -1   -0.87    1.37
   8  -4   2    6.17    2.10
  -8   4  -2    6.46    1.87
   8  -4   3   10.18    2.68
  -8   4  -3   13.37    2.89
   8  -4   4   -0.34    1.15
  -8   4  -4    1.74    1.33
   8  -4   5    0.53    1.37
  -8   4  -5    0.53    1.43
   8  -4   6    1.56    1.87
  -8   4  -6    2.04    1.50
   8  -4   7    0.93    1.70
  -8   4  -7    1.69    1.53
   8  -3  -7   77.72    5.36
  -8   3   7    1.68    3.27
   8  -3  -6    1.59    1.70
  -8   3   6    1.13    1.36
   8  -3  -5    1.94    1.73
  -8   3   5    2.79    1.58
   8  -3  -4   -0.51    1.56
  -8   3   4    2.43    1.35
   8  -3  -3    1.96    1.72
  -8   3   3    7.47    1.89
   8  -3  -2   64.88    4.59
  -8   3   2    2.64    2.92
   8  -3  -1   12.13    2.65
  -8   3   1    9.44    2.48
   8  -3   0   -0.50    1.35
  -8   3   0    2.25    1.33
   8  -3   1    3.62    1.79
  -8   3  -1    4.67    1.75
   8  -3   2    1.90    1.59
  -8   3  -2    2.15    1.49
   8  -3   3    4.21    1.88
  -8   3  -3    6.31    1.74
   8  -3   4   18.21    3.17
  -8   3  -4   26.40    3.69
   8  -3   5   -2.77    1.40
  -8   3  -5    1.05    1.38
   8  -3   6    3.02    1.37
  -8   3  -6   -1.01    1.29
   8  -3   7    6.03    2.67
  -8   3  -7    9.09    2.48
   8  -3   8    0.80    1.11
  -8   3  -8   -1.27    1.29
   8  -2  -7    0.89    1.10
   8  -2  -6    1.31    1.26
  -8   2   6   -0.75    1.04
   8  -2  -5    1.31    1.86
  -8   2   5    1.82    1.38
   8  -2  -4    1.82    1.45
  -8   2   4   -0.38    1.12
   8  -2  -3   19.37    3.65
  -8   2   3   19.38    3.20
   8  -2  -2    1.27    1.43
  -8   2   2    2.11    1.41
   8  -2  -1    1.58    1.54
  -8   2   1    1.70    1.33
   8  -2   0    4.61    1.71
  -8   2   0    5.61    1.48
   8  -2   1    2.83    1.79
  -8   2  -1    5.82    1.57
   8  -2   2    8.38    2.48
  -8   2  -2   14.80    2.36
   8  -2   3   46.05    5.73
  -8   2  -3   57.04    5.96
   8  -2   4    1.40    0.98
  -8   2  -4   -1.68    1.05
   8  -2   5   16.23    2.88
  -8   2  -5   16.64    2.74
   8  -2   6    1.06    1.33
  -8   2  -6    1.52    1.33
   8  -2   7    7.33    2.17
  -8   2  -7    4.44    2.09
   8  -2   8    3.49    1.61
  -8   2  -8    0.42    1.43
   8  -2   9   15.23    3.50
  -8   2  -9   15.05    3.19
  -8   1   7    4.88    2.19
  -8   1   6    0.87    1.18
  -8   1   6    0.71    1.67
   8  -1  -5    9.85    2.76
  -8   1   5   12.80    2.12
   8  -1  -4   16.28    2.64
  -8   1   4   10.93    2.27
   8  -1  -3    6.99    2.50
  -8   1   3   12.42    2.16
   8  -1  -2    8.71    2.21
  -8   1   2    8.56    2.00
   8  -1  -1   99.22    9.67
  -8   1   1  115.47    9.62
   8  -1   0   68.75    7.95
  -8   1   0   59.53    6.27
   8  -1   1   14.96    2.47
  -8   1  -1   16.86    2.93
   8  -1   2   -0.72    1.20
  -8   1  -2    3.24    1.36
   8  -1   3    1.22    1.17
  -8   1  -3    0.87    1.29
   8  -1   4    0.19    1.00
  -8   1  -4    0.17    1.06
   8  -1   5    5.77    1.50
  -8   1  -5    4.94    1.70
   8  -1   6   12.10    2.33
  -8   1  -6   12.64    2.76
   8  -1   7   14.63    2.91
  -8   1  -7   18.36    2.84
   8  -1   8   29.35    4.06
  -8   1  -8   31.92    4.05
   8  -1   9    2.51    1.64
  -8   1  -9    1.10    1.59
   8  -1  10    1.91    1.32
  -8   1 -10   -2.29    1.19
  -8   0   7    3.76    2.76
  -8   0   6    9.15    2.99
  -8   0   5    4.45    1.45
  -8   0   5    6.05    1.96
  -8   0   4   11.38    1.99
  -8   0   4    4.79    2.61
   8   0  -3   12.83    2.76
  -8   0   3   10.12    2.20
   8   0  -2   88.80    9.46
  -8   0   2  116.34    9.31
   8   0  -1    2.70    1.84
  -8   0   1   10.79    1.92
   8   0   0    2.24    1.53
  -8   0   0    6.54    1.64
   8   0   1    9.77    2.77
  -8   0  -1   12.95    2.18
   8   0   2   13.12    1.89
  -8   0  -2    7.91    2.19
   8   0   3   86.31    7.33
  -8   0  -3   77.16    7.50
   8   0   4    9.24    2.08
  -8   0  -4    8.11    2.24
   8   0   5   15.63    2.39
  -8   0  -5   18.28    2.90
   8   0   6   18.81    2.52
  -8   0  -6   18.43    2.83
   8   0   7    2.89    1.23
  -8   0  -7    2.10    1.41
   8   0   8    6.35    1.46
  -8   0  -8    0.44    1.78
   8   0   9   10.74    2.49
  -8   0  -9   14.53    2.54
   8   0  10    2.60    1.86
  -8   0 -10    7.67    1.87
  -8  -1   7    0.49    1.94
   8   1  -6   43.70    6.30
  -8  -1   6   46.10    7.36
   8   1  -5    9.79    3.12
  -8  -1   5   12.92    2.80
   8   1  -4   10.96    2.08
  -8  -1   4    9.55    1.86
  -8  -1   4   10.45    2.66
   8   1  -3    5.79    1.55
  -8  -1   3    6.86    1.67
  -8  -1   3    8.60    2.30
   8   1  -2   15.73    2.04
   8   1  -2   11.84    2.29
  -8  -1   2   13.92    2.32
   8   1  -1    8.79    1.37
   8   1  -1    8.07    1.98
  -8  -1   1    8.56    1.75
   8   1   0   -0.31    1.02
  -8  -1   0   -0.28    1.00
   8   1   1   -0.71    1.10
  -8  -1  -1    1.30    0.61
  -8  -1  -1    2.70    1.16
   8   1   2   -0.32    1.50
  -8  -1  -2    4.78    1.38
   8   1   3   19.46    2.26
  -8  -1  -3   15.73    1.58
  -8  -1  -3   21.32    2.95
   8   1   4    0.76    0.82
  -8  -1  -4    0.15    0.57
  -8  -1  -4   -0.52    0.91
   8   1   5    1.96    0.84
  -8  -1  -5   -0.74    0.62
  -8  -1  -5    0.88    0.98
   8   1   6    1.12    0.85
  -8  -1  -6    0.45    0.99
  -8  -1  -6    1.32    1.17
  -8  -1  -7   10.97    1.88
  -8  -1  -7    7.94    2.25
   8   1   8   27.39    3.08
  -8  -1  -8   21.03    2.94
  -8  -1  -8   23.06    3.14
   8   1   9    7.07    1.88
  -8  -1  -9    8.34    1.95
  -8  -1  -9    8.51    2.41
   8   1  10   -0.18    1.01
  -8  -1 -10    0.56    1.16
  -8  -1 -10    0.46    1.56
   8   1  11    0.43    1.15
  -8  -1 -11    2.80    1.82
   8   2  -6    4.41    2.59
  -8  -2   6    7.13    2.77
   8   2  -5    3.21    2.07
  -8  -2   5    2.55    2.21
   8   2  -4    2.41    1.51
  -8  -2   4    1.78    1.89
  -8  -2   4    2.85    1.10
   8   2  -3    2.19    1.25
  -8  -2   3    2.56    1.20
  -8  -2   3    2.66    1.70
   8   2  -2    2.54    1.20
  -8  -2   2    1.61    1.03
  -8  -2   2    1.62    1.43
   8   2  -1    5.47    1.48
   8   2  -1    7.42    1.50
  -8  -2   1    5.26    1.38
   8   2   0   41.26    4.45
  -8  -2   0   45.38    4.15
   8   2   1    0.82    0.91
  -8  -2  -1    0.17    0.63
  -8  -2  -1   -0.27    0.89
   8   2   2    0.65    0.83
  -8  -2  -2    0.03    0.70
  -8  -2  -2    1.26    0.99
   8   2   3   12.27    1.99
  -8  -2  -3   13.97    1.60
  -8  -2  -3   12.63    2.13
   8   2   4    1.63    1.09
  -8  -2  -4    2.80    1.13
  -8  -2  -4    4.62    1.45
   8   2   5   16.89    1.98
  -8  -2  -5   15.61    1.88
  -8  -2  -5   15.68    2.26
   8   2   6    3.11    1.03
  -8  -2  -6    2.66    0.98
  -8  -2  -6    0.78    1.48
   8   2   7   32.02    3.13
  -8  -2  -7   42.61    3.54
  -8  -2  -7   32.87    4.08
   8   2   8   26.10    3.15
  -8  -2  -8   41.41    4.20
  -8  -2  -8   31.00    3.81
   8   2   9    7.44    1.63
  -8  -2  -9    8.52    2.21
  -8  -2  -9    8.35    2.18
   8   2  10    1.55    1.23
   8   2  10    3.76    1.23
  -8  -2 -10    2.88    1.81
   8   2  11    1.40    1.39
  -8  -2 -11    0.98    1.77
   8   3  -6    0.58    1.79
  -8  -3   6    1.72    1.96
   8   3  -5    5.11    2.17
  -8  -3   5    2.22    2.20
   8   3  -4    7.72    2.45
  -8  -3   4   10.33    2.78
   8   3  -3    3.97    1.48
  -8  -3   3    4.11    1.83
  -8  -3   3    1.83    1.00
   8   3  -2    4.45    1.24
  -8  -3   2    0.72    1.60
  -8  -3   2    2.71    1.20
   8   3  -1    1.06    1.12
  -8  -3   1    2.11    1.12
  -8  -3   1    2.97    1.59
   8   3   0    7.18    1.46
  -8  -3   0    7.37    1.47
  -8  -3   0    7.06    1.71
   8   3   1   15.90    2.21
  -8  -3  -1   15.81    2.20
  -8  -3  -1   17.42    2.51
   8   3   2   11.30    1.74
  -8  -3  -2   10.16    1.67
  -8  -3  -2   12.26    1.87
   8   3   3  120.57    8.91
  -8  -3  -3   97.07    7.33
  -8  -3  -3  100.61    8.88
   8   3   4   19.95    2.06
  -8  -3  -4   17.53    2.29
  -8  -3  -4   18.44    2.62
   8   3   5    2.59    1.11
  -8  -3  -5    1.21    1.37
  -8  -3  -5    6.78    1.36
   8   3   6   53.79    3.79
  -8  -3  -6   67.66    5.07
  -8  -3  -6   54.17    4.94
   8   3   7    7.54    1.20
  -8  -3  -7    7.86    1.89
  -8  -3  -7    8.16    2.01
   8   3   8    7.12    1.46
  -8  -3  -8    5.66    1.73
  -8  -3  -8    7.46    2.08
   8   3   9    9.26    1.79
  -8  -3  -9    9.06    2.25
   8   3  10   94.59    6.32
  -8  -3 -10   17.78    5.87
   8   3  11   11.71    2.80
  -8  -3 -11   12.03    3.27
   8   3  12   46.86    6.41
  -8  -3 -12   44.64    7.40
   8   4  -5    1.33    1.68
  -8  -4   5    0.33    1.88
   8   4  -4   20.44    3.76
  -8  -4   4   20.86    4.28
   8   4  -3    2.64    1.74
  -8  -4   3    2.34    1.82
   8   4  -2    4.81    0.97
   8   4  -2    7.08    1.69
  -8  -4   2    3.84    1.95
   8   4  -1    3.12    1.33
  -8  -4   1    2.21    1.43
  -8  -4   1    2.14    1.05
  -8  -4   0    9.76    1.94
  -8  -4   0   12.41    2.09
  -8  -4   0    8.69    1.73
   8   4   1    0.38    1.00
  -8  -4  -1    0.99    1.11
   8   4   2    2.92    1.10
  -8  -4  -2    3.85    1.27
   8   4   3  114.44    7.92
  -8  -4  -3  128.83    9.53
  -8  -4  -3  119.47    8.85
  -8  -4  -4   31.89    3.87
  -8  -4  -4   35.60    3.69
   8   4   5   11.41    1.62
  -8  -4  -5   18.12    2.13
  -8  -4  -5   13.82    2.42
  -8  -4  -6    7.65    1.77
   8   4   7    7.45    1.65
  -8  -4  -7    8.90    1.94
   8   4   8   48.25    5.44
  -8  -4  -8   59.37    6.01
   8   4   9   20.82    3.47
  -8  -4  -9   27.43    4.00
   8   4  10   14.84    2.87
  -8  -4 -10   10.21    2.87
   8   4  11    0.83    1.63
  -8  -4 -11    1.65    1.63
  -8  -4 -12   -0.53    1.78
   8   5  -4   -0.24    1.50
  -8  -5   4   -0.08    1.54
   8   5  -3   -1.72    1.61
  -8  -5   3   -0.12    1.57
   8   5  -2   14.48    2.67
  -8  -5   2    9.16    2.80
   8   5  -1    7.80    1.61
   8   5  -1    1.08    1.23
  -8  -5   1    4.84    1.84
   8   5   0    1.17    0.94
  -8  -5   0    1.40    1.20
  -8  -5   0    0.04    1.33
   8   5   1    7.74    1.64
  -8  -5  -1   11.57    2.34
  -8  -5  -1   11.14    1.89
   8   5   2    2.58    1.25
   8   5   2    2.21    1.17
  -8  -5  -2    3.11    1.33
   8   5   3    3.19    0.96
   8   5   3   -0.67    0.83
  -8  -5  -3    0.08    1.12
   8   5   4    2.26    0.93
   8   5   4   -1.35    0.85
  -8  -5  -4    0.05    1.00
   8   5   5   64.84    5.89
  -8  -5  -5   68.54    6.38
   8   5   6   19.37    3.13
  -8  -5  -6   25.97    3.30
   8   5   7   95.08    9.78
  -8  -5  -7  108.50    9.29
   8   5   8    8.55    1.97
  -8  -5  -8    8.63    2.18
   8   5   9    5.15    1.68
  -8  -5  -9    4.16    1.98
   8   5  10    0.40    1.43
  -8  -5 -10   -2.34    1.45
   8   5  11    2.16    1.80
  -8  -5 -11    1.81    1.84
   8   5  12    0.25    1.65
  -8  -5 -12    1.39    1.79
   8   6  -3   22.32    4.65
  -8  -6   3   24.04    4.38
   8   6  -2   -0.17    1.36
  -8  -6   2   -0.51    1.56
   8   6  -1    1.02    1.35
  -8  -6   1    0.33    1.23
   8   6   0   -0.34    0.99
  -8  -6   0    2.24    1.31
  -8  -6   0    1.44    1.18
   8   6   1   -0.88    0.91
  -8  -6  -1    2.78    1.10
  -8  -6  -1   -0.02    0.96
   8   6   2   38.04    4.09
  -8  -6  -2   42.20    4.74
   8   6   3    2.33    1.27
  -8  -6  -3    1.03    1.38
   8   6   4    7.73    1.83
  -8  -6  -4    3.94    1.94
   8   6   5   25.70    3.59
  -8  -6  -5   28.22    3.59
   8   6   6   13.50    2.50
  -8  -6  -6   10.71    2.54
   8   6   7    1.20    1.55
  -8  -6  -7    1.74    1.38
   8   6   8   65.50    7.48
  -8  -6  -8   71.33    7.52
   8   6   9   -2.43    1.45
  -8  -6  -9    1.46    1.46
   8   6  10   12.14    2.95
  -8  -6 -10   13.05    3.23
   8   6  11    1.58    1.81
  -8  -6 -11    1.75    1.79
   8   6  12    0.85    1.81
  -8  -6 -12    1.19    1.77
   8   7  -2    0.06    1.47
  -8  -7   2    0.33    1.24
   8   7  -1   -0.60    1.33
  -8  -7   1    0.42    1.21
   8   7   0   -0.06    1.04
  -8  -7   0    3.76    1.48
  -8  -7   0    0.03    1.15
   8   7   1   16.26    2.44
  -8  -7  -1   16.71    2.85
  -8  -7  -1   11.23    2.28
   8   7   2    0.31    1.17
  -8  -7  -2    1.73    1.48
   8   7   3    4.60    1.51
  -8  -7  -3    2.00    1.85
   8   7   4    2.31    1.38
  -8  -7  -4    1.05    1.58
   8   7   5   14.80    2.97
  -8  -7  -5   16.65    3.12
   8   7   6    2.82    1.73
  -8  -7  -6    3.13    1.79
   8   7   7   10.58    2.17
  -8  -7  -7    8.92    2.60
   8   7   8   24.79    3.95
  -8  -7  -8   18.81    3.73
   8   7   9   11.31    2.71
  -8  -7  -9   13.76    3.07
   8   7  10    0.60    1.63
  -8  -7 -10    0.80    1.72
   8   7  11    4.27    2.40
  -8  -7 -11    4.03    2.32
   8   7  12    5.86    2.86
  -8  -7 -12    7.38    2.79
   8   8  -1   34.25    5.72
  -8  -8   0    1.78    1.86
   8   8   1   -0.69    1.25
  -8  -8  -1   -0.86    1.49
   8   8   2    5.75    2.59
  -8  -8  -2    8.19    2.74
   8   8   3    9.73    2.40
  -8  -8  -3   10.52    2.78
   8   8   4   33.55    4.53
  -8  -8  -4   29.72    5.11
   8   8   5   17.67    3.08
  -8  -8  -5   11.43    3.34
   8   8   6   25.30    4.00
  -8  -8  -6   18.66    4.18
   8   8   7    4.91    2.09
  -8  -8  -7    3.65    2.21
   8   8   8    4.99    1.90
  -8  -8  -8   -0.63    1.87
   8   8   9   -3.47    2.16
  -8  -8  -9   -2.48    1.94
   8   8  10   13.33    3.63
  -8  -8 -10   12.18    3.44
   8   8  11    0.87    2.43
  -8  -8 -11    3.23    2.17
   8   8  12   -0.08    2.10
  -8  -8 -12   -0.94    1.96
  -8  -9  -1    2.34    2.09
   8   9   2   -0.08    1.15
  -8  -9  -2   -0.41    1.66
  -8  -9  -3   -0.42    1.64
   8   9   4   20.77    4.36
  -8  -9  -4   24.27    4.55
   8   9   5    3.69    2.06
  -8  -9  -5    2.20    2.13
   8   9   6   11.70    3.35
  -8  -9  -6   12.53    3.41
   8   9   7    0.92    1.85
  -8  -9  -7    1.29    1.87
   8   9   8    0.03    2.01
  -8  -9  -8   -1.97    1.53
   8   9   9    0.90    1.86
  -8  -9  -9    0.80    1.76
   8   9  10    0.17    1.66
  -8  -9 -10    1.52    1.80
   8   9  11    1.20    1.95
  -8  -9 -11   -1.40    1.72
   8  10   3    3.98    1.92
  -8 -10  -3    3.85    2.82
   8  10   4    1.03    2.39
  -8 -10  -4   13.99    2.94
   8  10   5   24.25    4.50
  -8 -10  -5   18.03    5.13
   8  10   6   30.57    5.19
  -8 -10  -6   23.02    5.52
   8  10   7   38.39    6.37
  -8 -10  -7   28.03    5.67
   8  10   8    6.00    3.74
  -8 -10  -8   17.56    3.87
   8  10   9    0.73    2.24
  -8 -10  -9    3.06    2.18
   8  10  10    0.62    2.02
  -8 -10 -10    0.16    1.90
   9  -6  -1   23.16    4.20
  -9   6   1   18.14    5.08
  -9   6   0    0.18    1.72
   9  -5  -4    0.79    3.07
  -9   5   4    2.33    1.92
   9  -5  -3    1.62    1.39
  -9   5   3    0.51    1.87
   9  -5  -2    1.91    1.78
  -9   5   2    1.01    1.89
   9  -5  -1    5.98    2.72
  -9   5   1    5.74    2.54
   9  -5   0   10.01    2.63
  -9   5   0    7.65    2.60
   9  -5   1   24.33    4.46
  -9   5  -1   13.12    4.33
   9  -5   2   10.26    3.14
  -9   5  -2    9.89    3.39
   9  -5   3    1.13    1.55
  -9   5  -3    0.22    1.37
   9  -4  -5    6.84    2.89
  -9   4   5   11.68    2.94
   9  -4  -4   -1.47    1.92
  -9   4   4   -1.62    1.70
   9  -4  -3   12.17    3.86
  -9   4   3    7.34    2.92
   9  -4  -2   16.11    3.60
  -9   4   2   17.99    3.82
   9  -4  -1    8.35    3.06
  -9   4   1   13.72    3.19
   9  -4   0   12.61    3.11
  -9   4   0    9.51    2.29
   9  -4   1   24.97    4.29
  -9   4  -1   19.29    4.37
   9  -4   2   13.82    3.16
  -9   4  -2   11.47    3.41
   9  -4   3    2.07    1.91
  -9   4  -3    4.80    2.13
   9  -4   4   24.28    4.61
  -9   4  -4   24.86    4.87
   9  -4   5    3.24    1.95
  -9   4  -5    1.20    2.08
   9  -3  -5   19.85    4.61
  -9   3   5   25.73    4.15
   9  -3  -4    8.01    3.03
  -9   3   4   10.03    2.74
   9  -3  -3    0.25    1.60
  -9   3   3   -1.26    1.55
   9  -3  -2   78.78   11.50
  -9   3   2   67.39    8.65
   9  -3  -1    7.50    2.48
  -9   3   1    6.04    2.42
   9  -3   0    3.56    1.97
  -9   3   0    3.42    1.94
   9  -3   1   19.68    3.57
  -9   3  -1   14.50    2.88
   9  -3   2    9.35    2.53
  -9   3  -2    6.43    2.45
   9  -3   3   15.18    3.28
  -9   3  -3   16.45    3.56
   9  -3   4   41.93    4.71
  -9   3  -4   45.24    6.11
   9  -3   5    3.62    1.95
  -9   3  -5    5.52    2.03
   9  -3   6    4.57    1.82
  -9   3  -6    0.35    1.87
   9  -2  -6    2.16    1.77
   9  -2  -5   36.39    6.00
  -9   2   5   31.46    5.17
   9  -2  -4    5.22    2.42
  -9   2   4    3.44    1.93
   9  -2  -3   23.72    4.94
  -9   2   3   29.91    4.37
   9  -2  -2    2.71    1.62
  -9   2   2    0.84    1.61
   9  -2  -1    1.25    2.34
  -9   2   1    4.31    1.80
   9  -2   0   16.90    3.14
  -9   2   0   17.03    3.48
   9  -2   1   57.23    6.94
  -9   2  -1   54.47    5.54
   9  -2   2   23.01    3.78
  -9   2  -2   22.97    4.08
   9  -2   3   21.03    3.91
  -9   2  -3   21.48    3.88
   9  -2   4    6.13    2.24
  -9   2  -4   10.10    2.35
   9  -2   5   -1.62    1.11
  -9   2  -5    1.67    1.22
   9  -2   6    2.96    1.25
  -9   2  -6   -2.06    1.14
   9  -2   7    2.80    1.87
  -9   2  -7    2.29    1.90
  -9   2  -8    3.82    2.29
   9  -1  -6    3.02    2.66
   9  -1  -5    4.28    2.69
  -9   1   5    4.42    1.89
   9  -1  -4   -1.43    1.24
  -9   1   4    1.22    1.22
   9  -1  -3    5.16    2.28
  -9   1   3    3.99    1.96
   9  -1  -2   -0.09    1.45
  -9   1   2   -0.51    1.37
   9  -1  -1   52.97    7.06
  -9   1   1   65.52    7.26
   9  -1   0   14.50    3.99
  -9   1   0   15.87    3.09
   9  -1   1    1.81    1.30
  -9   1  -1    0.33    1.62
   9  -1   2   -2.71    1.57
  -9   1  -2   -1.60    1.43
   9  -1   3    8.05    2.15
  -9   1  -3    8.49    2.22
   9  -1   4    9.32    2.36
  -9   1  -4    9.45    2.43
   9  -1   5    0.50    1.02
  -9   1  -5   -0.38    1.01
   9  -1   6    1.60    1.49
  -9   1  -6    2.63    1.70
   9  -1   7    8.50    2.45
  -9   1  -7   10.06    2.48
   9  -1   8    0.21    1.49
  -9   1  -8    1.48    1.41
   9   0  -5    5.45    2.26
   9   0  -4    1.74    1.47
  -9   0   4   -0.77    1.03
   9   0  -3    3.24    1.85
  -9   0   3    2.26    1.48
   9   0  -2   16.37    3.49
  -9   0   2   19.33    2.87
   9   0  -1   24.55    3.68
  -9   0   1   18.07    3.13
   9   0   0   12.38    2.47
  -9   0   0   10.16    2.40
   9   0   1   21.41    3.79
  -9   0  -1   14.06    2.96
   9   0   2    3.18    1.58
  -9   0  -2    4.18    1.36
   9   0   3    3.34    1.26
  -9   0  -3   -1.98    1.48
   9   0   4    4.07    1.51
  -9   0  -4    0.76    1.71
   9   0   5    2.71    1.46
  -9   0  -5    3.00    1.74
   9   0   6    6.51    1.96
  -9   0  -6    8.84    2.04
   9   0   7    7.44    1.99
  -9   0  -7    7.97    2.21
   9   0   8    4.41    1.71
  -9   0  -8    3.28    2.02
   9   0   9    1.29    1.61
  -9   0  -9    5.20    1.75
  -9  -1   5   -1.68    2.14
  -9  -1   4    3.42    1.57
   9   1  -3    1.49    1.71
  -9  -1   3    0.74    1.28
   9   1  -2   31.84    4.97
  -9  -1   2   34.82    4.37
   9   1  -1   11.53    2.62
  -9  -1   1   13.00    2.54
   9   1   0    0.38    1.28
  -9  -1   0   -1.86    1.31
   9   1   1   14.20    2.75
  -9  -1  -1   18.14    3.01
   9   1   2   13.45    2.60
  -9  -1  -2   21.02    3.15
   9   1   3    9.79    2.08
  -9  -1  -3    8.09    2.37
   9   1   4   12.29    2.12
  -9  -1  -4    8.52    2.35
   9   1   5   -0.07    1.02
  -9  -1  -5   -1.53    1.23
   9   1   6   34.64    3.76
  -9  -1  -6   47.48    5.45
   9   1   7   17.82    2.76
  -9  -1  -7   21.70    3.70
   9   1   8    2.65    1.44
  -9  -1  -8    2.08    1.58
   9   1   9   11.39    2.41
  -9  -1  -9   14.50    2.66
  -9  -1 -10    9.01    2.73
  -9  -2   5    0.98    1.96
  -9  -2   4    8.29    2.92
  -9  -2   3   16.57    2.85
  -9  -2   3   21.69    4.04
   9   2  -2   26.37    4.45
   9   2  -2   26.90    3.27
  -9  -2   2   26.84    3.36
   9   2  -1    2.73    1.42
   9   2  -1    9.29    1.86
  -9  -2   1    2.56    1.60
   9   2   0   -0.86    1.25
   9   2   0   -0.82    1.04
  -9  -2   0   -1.34    1.12
   9   2   1    0.17    1.01
  -9  -2  -1   -0.01    0.69
  -9  -2  -1    0.22    1.03
   9   2   2   20.35    2.98
  -9  -2  -2   11.17    1.77
  -9  -2  -2    8.63    2.39
   9   2   3   12.87    2.17
  -9  -2  -3   17.30    2.00
  -9  -2  -3   13.89    2.66
   9   2   4    8.87    1.97
  -9  -2  -4    8.88    1.46
  -9  -2  -4    8.57    2.36
   9   2   5    6.42    1.58
  -9  -2  -5    6.45    1.54
  -9  -2  -5    6.32    2.14
   9   2   6    0.76    0.79
  -9  -2  -6   -0.87    0.85
  -9  -2  -6    1.96    1.30
   9   2   7    0.12    1.06
  -9  -2  -7    2.98    1.03
  -9  -2  -7   -0.91    1.33
   9   2   8    0.79    1.62
  -9  -2  -8    1.30    1.51
  -9  -2  -8    6.53    1.41
  -9  -2  -9    2.01    1.70
   9   3  -4    0.40    1.48
  -9  -3   4   -2.11    1.78
   9   3  -3   38.34    5.20
  -9  -3   3   43.11    6.34
   9   3  -2   -0.58    2.84
  -9  -3   2   44.79    3.67
   9   3  -1    3.32    1.59
   9   3  -1    2.29    1.25
  -9  -3   1    1.92    1.25
   9   3   0   -0.09    1.01
   9   3   0    1.48    1.27
  -9  -3   0    3.00    1.27
   9   3   1   22.11    3.15
  -9  -3  -1   21.60    2.45
  -9  -3  -1   25.47    3.29
   9   3   2    1.39    1.00
  -9  -3  -2    0.00    0.96
  -9  -3  -2    0.51    1.20
   9   3   3   11.87    2.23
  -9  -3  -3    7.23    1.82
   9   3   4   -0.10    0.84
  -9  -3  -4   -0.47    0.98
  -9  -3  -4    1.24    1.06
   9   3   5    1.64    1.21
  -9  -3  -5    7.79    1.27
  -9  -3  -5    1.74    1.64
   9   3   6   22.54    2.43
  -9  -3  -6   23.44    2.72
  -9  -3  -6   20.10    3.22
   9   3   7    2.64    1.09
  -9  -3  -7    0.75    1.44
  -9  -3  -7    2.85    1.58
  -9  -3  -8   77.03    7.32
  -9  -3  -8   80.50    8.21
  -9  -3  -9   -2.80    1.70
   9   3  10    0.56    1.65
  -9  -3 -10    3.25    1.60
   9   3  11    1.55    1.96
  -9  -3 -11    3.04    1.87
  -9  -4   4   -2.27    2.04
   9   4  -3    4.53    2.32
  -9  -4   3    8.02    2.59
   9   4  -2   10.01    2.34
  -9  -4   2    3.24    2.43
   9   4  -1    0.57    1.21
  -9  -4   1    0.20    1.50
  -9  -4   1    2.21    1.29
   9   4   0   17.66    3.44
  -9  -4   0   24.27    2.93
   9   4   1   -0.72    1.11
  -9  -4  -1   -0.50    1.01
  -9  -4  -1   -1.20    1.06
  -9  -4  -2    7.49    1.65
  -9  -4  -2    2.54    1.57
   9   4   3    3.16    1.10
  -9  -4  -3    1.16    1.40
  -9  -4  -3    1.97    1.41
   9   4   4    2.80    0.94
  -9  -4  -4    0.20    1.25
  -9  -4  -4   -1.84    1.23
   9   4   5    1.64    1.27
  -9  -4  -5    7.42    1.53
  -9  -4  -5    6.69    1.84
  -9  -4  -6   17.49    2.59
  -9  -4  -6   16.75    3.12
  -9  -4  -7   34.30    4.10
   9   4   8    6.94    1.94
  -9  -4  -8    5.23    1.94
   9   4   9    3.22    1.66
  -9  -4  -9    1.27    1.67
   9   4  10   10.11    2.86
  -9  -4 -10   10.85    2.77
   9   4  11   15.39    3.47
  -9  -4 -11   12.56    3.27
   9   5  -3    0.32    1.57
  -9  -5   3    0.41    1.57
   9   5  -2    5.65    2.40
  -9  -5   2    4.62    2.27
   9   5  -1    2.72    1.63
   9   5  -1    1.46    1.32
  -9  -5   1    3.43    1.70
   9   5   0    6.41    1.60
  -9  -5   0    5.09    1.93
   9   5   1    0.20    1.58
  -9  -5  -1    6.76    1.53
   9   5   2   -1.29    0.95
  -9  -5  -2    2.21    1.12
   9   5   3   14.41    2.57
   9   5   3   22.14    2.91
  -9  -5  -3   28.43    3.08
   9   5   4    9.74    1.95
  -9  -5  -4    8.57    2.02
   9   5   5    5.42    1.94
  -9  -5  -5    7.53    1.87
   9   5   6   54.01    5.41
  -9  -5  -6   61.94    6.09
   9   5   7    0.76    1.56
  -9  -5  -7    4.15    1.53
   9   5   8    0.31    1.57
  -9  -5  -8    2.26    1.41
   9   5   9   17.46    3.74
  -9  -5  -9   15.96    3.27
   9   5  10   -1.45    1.73
  -9  -5 -10   -0.42    1.68
   9   5  11    6.61    2.68
  -9  -5 -11    7.56    2.46
   9   6  -2    1.60    2.09
  -9  -6   2    5.54    2.15
   9   6  -1   13.20    3.35
  -9  -6   1   14.18    2.90
   9   6   0    0.06    1.08
   9   6   1   -0.01    1.03
  -9  -6  -1   -0.28    1.15
   9   6   2   19.24    3.43
  -9  -6  -2   27.60    4.07
   9   6   3    2.94    1.44
  -9  -6  -3    1.07    1.53
   9   6   4    1.11    1.54
  -9  -6  -4    2.80    1.51
   9   6   5    9.96    2.51
  -9  -6  -5    9.68    2.49
   9   6   6   33.04    4.95
  -9  -6  -6   36.37    4.91
   9   6   7    1.49    1.89
  -9  -6  -7    3.19    1.65
   9   6   8    5.33    1.89
  -9  -6  -8    0.23    1.75
   9   6   9   15.65    3.69
  -9  -6  -9   16.61    3.31
   9   6  10   10.44    3.31
  -9  -6 -10   13.90    3.26
   9   6  11    1.00    1.65
  -9  -6 -11    0.16    1.81
   9   7  -1   -0.69    1.66
   9   7   1    0.48    1.26
  -9  -7  -1    1.39    1.46
   9   7   2    1.22    1.49
  -9  -7  -2    3.88    1.93
   9   7   3    2.75    1.82
  -9  -7  -3    4.69    1.89
   9   7   4   -1.75    1.28
  -9  -7  -4    1.20    1.42
   9   7   5    1.44    1.24
  -9  -7  -5   -1.48    1.23
   9   7   6    1.09    1.48
  -9  -7  -6    0.30    1.43
   9   7   7   15.01    3.17
  -9  -7  -7   11.34    3.17
   9   7   8   37.98    5.84
  -9  -7  -8   36.11    5.46
   9   7   9   13.73    3.10
  -9  -7  -9   16.22    3.52
   9   7  10   -2.41    1.82
  -9  -7 -10   -0.07    1.76
   9   7  11   -1.78    1.44
  -9  -7 -11    2.18    1.37
  -9  -8  -1    0.96    1.75
   9   8   2   -1.36    1.18
  -9  -8  -2    1.45    1.40
   9   8   3   -0.99    1.31
  -9  -8  -3    2.49    1.64
   9   8   4    0.45    1.77
  -9  -8  -4    3.99    1.71
   9   8   5   11.69    2.93
  -9  -8  -5    7.83    3.05
   9   8   6   -1.70    1.77
  -9  -8  -6   -1.15    1.78
   9   8   7   15.85    3.43
  -9  -8  -7   12.12    3.56
   9   8   8   14.99    4.12
  -9  -8  -8   17.27    3.87
   9   8   9   -0.84    1.74
  -9  -8  -9    1.95    1.68
   9   8  10    1.38    2.06
  -9  -8 -10    2.25    1.92
   9   9   3    3.47    2.17
  -9  -9  -3    3.50    2.56
   9   9   4   -1.73    1.69
  -9  -9  -4   -0.16    1.84
   9   9   5    1.58    1.90
  -9  -9  -5    0.88    1.99
   9   9   6   -0.70    1.67
  -9  -9  -6   -0.46    1.83
   9   9   7   30.48    5.36
  -9  -9  -7   28.99    5.65
   9   9   8   17.98    3.91
  -9  -9  -8   11.36    4.21
   9   9   9   -0.20    1.83
  -9  -9  -9    2.78    1.98
  10  -3  -2    0.37    2.17
 -10   3   2    2.93    1.98
  10  -3  -1    5.17    2.30
 -10   3   1    3.27    2.24
  10  -3   0   19.16    4.13
 -10   3   0   15.23    3.90
  10  -3   1   16.70    3.63
 -10   3  -1   10.55    3.80
  10  -3   2   10.55    3.24
 -10   3  -2    9.07    2.81
  10  -3   3    7.43    2.77
 -10   3  -3    7.75    2.92
  10  -3   4    0.61    1.84
 -10   3  -4    4.63    2.00
  10  -2  -3    1.82    1.67
 -10   2   3   -1.03    1.66
  10  -2  -2   16.46    4.22
 -10   2   2   16.11    3.98
  10  -2  -1   49.79    9.48
 -10   2   1   57.23    8.00
  10  -2   0    0.68    1.49
 -10   2   0    1.07    1.76
  10  -2   1   14.89    3.75
 -10   2  -1   18.52    3.79
  10  -2   2   -0.29    1.60
 -10   2  -2   -0.81    1.52
  10  -2   3    5.89    2.73
 -10   2  -3    9.08    2.59
  10  -2   4   34.67    5.04
 -10   2  -4   30.40    5.25
  10  -2   5   10.78    2.86
 -10   2  -5   15.26    3.55
  10  -1  -3   13.49    3.34
 -10   1   3    9.72    2.84
  10  -1  -2   65.26    8.23
 -10   1   2   78.89    8.39
  10  -1  -1    6.77    3.11
 -10   1   1    4.62    2.21
  10  -1   0    0.78    1.93
 -10   1   0    2.65    1.75
  10  -1   1   49.24    6.53
 -10   1  -1   49.74    6.47
  10  -1   2    9.60    2.65
 -10   1  -2    5.75    2.47
  10  -1   3   11.34    2.75
 -10   1  -3    6.26    2.66
  10  -1   4   27.00    4.05
 -10   1  -4   22.35    3.96
  10  -1   5    3.40    1.82
 -10   1  -5    4.01    1.83
  10  -1   6   11.53    3.12
 -10   1  -6   16.57    3.13
  10   0  -3    0.32    1.80
 -10   0   3    1.99    1.58
  10   0  -2   20.62    4.78
 -10   0   2   25.20    3.73
  10   0  -1    2.33    1.64
 -10   0   1   -0.12    1.52
  10   0   0   20.33    4.43
 -10   0   0   12.54    3.32
  10   0   1    5.03    1.87
 -10   0  -1    4.54    2.40
  10   0   2    8.69    3.06
 -10   0  -2   16.01    3.09
  10   0   3    7.71    2.61
 -10   0  -3   13.20    3.00
  10   0   4   24.20    3.64
 -10   0  -4   15.62    3.78
  10   0   5    1.78    1.70
 -10   0  -5    4.45    1.59
  10   0   6   -0.51    1.26
 -10   0  -6    2.73    1.45
  10   0   7    7.65    2.21
 -10   0  -7    7.34    2.64
  10   1  -3    0.36    1.77
 -10  -1   3    0.97    1.27
  10   1  -2    2.85    1.84
 -10  -1   2    0.97    1.38
  10   1  -1    6.68    2.73
 -10  -1   1    9.34    2.45
  10   1   0    2.28    1.47
 -10  -1   0   -0.38    1.47
  10   1   1   17.57    4.39
 -10  -1  -1   12.57    3.25
  10   1   2    1.89    1.48
 -10  -1  -2    1.84    1.54
  10   1   3    0.34    1.25
 -10  -1  -3    0.33    1.35
  10   1   4   -1.33    1.28
 -10  -1  -4   -0.34    1.37
  10   1   5    1.20    1.33
 -10  -1  -5    1.55    1.61
  10   1   6    0.48    1.02
 -10  -1  -6    0.15    1.49
  10   1   7    0.95    1.22
 -10  -1  -7    1.15    1.78
 -10  -1  -8    8.76    2.58
  10   2  -3    5.03    2.68
  10   2  -2    1.93    1.85
 -10  -2   2    1.86    1.52
  10   2  -1    0.56    1.46
 -10  -2   1    0.60    1.37
  10   2   0    0.19    1.42
 -10  -2   0    0.69    1.23
  10   2   1    3.76    1.89
 -10  -2  -1    4.44    1.82
  10   2   2   -1.32    1.57
 -10  -2  -2    0.52    1.38
  10   2   3    2.44    1.37
 -10  -2  -3    2.07    1.51
  10   2   4   20.18    3.10
 -10  -2  -4   19.14    3.16
  10   2   5    8.13    2.42
 -10  -2  -5    9.65    2.69
  10   2   6    1.47    1.30
 -10  -2  -6    2.17    1.51
 -10  -2  -7    4.76    1.92
 -10  -2  -8   29.59    4.66
 -10  -2  -9   26.44    4.57
  10   3  -2    1.39    1.88
  10   3  -1   16.13    3.13
 -10  -3   1    8.91    2.36
  10   3   0    6.22    2.49
 -10  -3   0    5.25    1.82
  10   3   1   14.94    2.66
 -10  -3  -1    8.58    2.45
  10   3   2    9.85    2.74
 -10  -3  -2    6.37    2.08
  10   3   3    6.50    1.98
 -10  -3  -3   12.37    2.30
  10   3   4   -0.61    0.96
 -10  -3  -4    0.75    1.07
  10   3   5    0.32    1.07
 -10  -3  -5    1.45    1.38
 -10  -3  -6    3.44    1.55
 -10  -3  -7   -2.16    1.84
 -10  -3  -8   19.99    3.84
  10   4  -1    8.98    2.50
 -10  -4   1    4.05    1.89
  10   4   0   11.58    2.83
 -10  -4   0   12.87    2.52
  10   4   1    5.75    1.82
 -10  -4  -1    3.27    1.60
 -10  -4  -1    2.57    1.76
  10   4   2   13.10    2.34
 -10  -4  -2    8.02    1.91
 -10  -4  -2    9.05    2.09
  10   4   3   12.86    3.17
 -10  -4  -3   12.57    2.46
 -10  -4  -3    8.03    2.66
 -10  -4  -4    4.67    1.63
 -10  -4  -4    4.90    1.97
 -10  -4  -5    3.71    1.91
 -10  -4  -6    5.60    1.82
 -10  -4  -6    5.47    2.27
 -10  -4  -7    9.57    2.36
  10   4   8   -1.94    1.41
  10   4   9    0.47    1.46
  10   5   0   18.08    3.51
  10   5   0   23.26    3.44
  10   5   0   13.21    2.75
  10   5   1    1.05    1.32
  10   5   1    1.51    1.01
 -10  -5  -1   -2.66    1.18
  10   5   2    1.05    1.11
 -10  -5  -2   -0.97    1.01
  10   5   3    8.56    2.25
 -10  -5  -3   10.05    2.83
  10   5   4    9.27    2.31
 -10  -5  -4    9.05    2.56
  10   5   5    2.82    1.60
 -10  -5  -5    3.52    1.98
  10   5   6    4.94    2.05
 -10  -5  -6    5.06    1.91
  10   5   7   -3.20    1.70
  10   5   8    3.78    1.59
 -10  -5  -8    1.74    1.80
  10   5   9    5.59    2.42
 -10  -5  -9    4.00    2.14
  10   6   1   -0.41    1.30
 -10  -6  -1   -0.05    1.32
  10   6   2   -0.24    1.37
 -10  -6  -2   -0.87    1.32
  10   6   3   28.58    4.78
 -10  -6  -3   35.55    5.13
  10   6   4    0.01    1.42
 -10  -6  -4   -0.90    1.32
  10   6   5    4.73    1.96
 -10  -6  -5    1.30    1.83
  10   6   6    9.76    2.88
 -10  -6  -6    9.07    2.65
  10   6   7    2.85    2.07
 -10  -6  -7    2.28    2.02
  10   6   8   -1.52    1.88
 -10  -6  -8   -2.21    1.78
  10   6   9    2.10    2.08
 -10  -6  -9    2.18    1.87
  10   7   2    5.35    2.19
 -10  -7  -2    7.03    2.24
  10   7   3    0.56    1.72
 -10  -7  -3    4.58    2.07
  10   7   4    0.45    1.43
 -10  -7  -4   -1.48    1.49
  10   7   5    4.61    2.31
 -10  -7  -5    6.25    2.34
  10   7   6    1.82    1.57
 -10  -7  -6   -0.67    1.59
  10   7   7    9.87    2.34
 -10  -7  -7    4.07    2.62
  10   7   8    6.69    3.34
 -10  -7  -8   12.71    3.03
 -10  -8  -5    9.53    3.07
 -10  -8  -6    2.04    2.09
 -11   0  -1   12.43    3.71
  11   0   2    0.48    1.73
 -11   0  -2    1.19    1.86
  11   0   3    2.87    2.30
 -11   0  -3    5.58    2.10
  11   1   1   40.80    8.09
 -11  -1  -1   38.23    5.77
  11   1   2   10.46    2.84
 -11  -1  -2   10.73    2.89
  11   1   3    2.65    2.52
 -11  -1  -3   12.57    2.59
  11   1   4    9.83    2.61
 -11  -1  -4    6.69    2.84
  11   1   5    1.20    1.54
 -11  -1  -5    2.32    1.74
  11   2   1   42.59    7.35
 -11  -2  -1   34.39    6.27
  11   2   2   -0.07    1.69
 -11  -2  -2    4.79    1.98
  11   2   3    0.01    1.80
 -11  -2  -3   -1.72    1.71
 -11  -2  -4   34.12    5.84
 -11  -2  -5    8.18    2.88
  11   3   1    4.69    2.19
  11   3   2   -1.66    1.80
 -11  -3  -2    0.41    1.33
 -11  -3  -3    3.71    1.99
 -11  -3  -4   -0.74    1.63
 -11  -3  -5    2.00    1.79
 -11  -3  -6    0.37    1.49
 -11  -4  -3    4.19    2.05
 -11  -4  -4    2.26    1.84
 -11  -4  -5   -1.01    1.68
 -11  -4  -6   -2.76    2.11
   0   0   0    0.00    0.00
;
_shelx_hkl_checksum   99153
